# Supplementary material for: A Comprehensive Prescription for Plant miRNA Identification
Source: Front Plant Sci. 2017 Jan 24;7:2058. doi: 10.3389/fpls.2016.02058 (PMC5258749; doi:10.3389/fpls.2016.02058)
Supplement: Supplementary file 4 [file Table4.XLSX]

## Sheet: Bdi Genome-Raw Results
Supplementary Document 4 (excel): List of all identified miRNAs from B. distachyon and T. aestivum
This sheet contains 'SUmirFold’ outputs processed with ‘SUmirPredictor’ and marked regarding to availability of hairpin structure for B. distachyon miRNAs identified from genomic data.
Index Number	Screen	Unique Hit ID	New miRNA ID	New miRNA Sequence	New miRNA Length	Conserved miRNA ID	Conserved miRNA Sequence	Conserved miRNA Mismatch	Sequence ID	Mature Start	Mature End	miRNA* Start	miRNA* End	miRNA* Sequence	Hairpin Location	Pre-miRNA Length	Pre-miRNA MFE	Pre-miRNA GC%	Pre-miRNA MFEI	Pre-miRNA Start	Pre-miRNA Sequence	mirna* Sequence
1	OK	2_Bd3	candidate-miR156a-3p	GCUCACUGCUCUUCCUGUCAUC	22	aly-miR156a-3p	GCUCACUGCUCUUUCUGUCAGA	3	Bd3	85	106	21	40	UGACAGAAGAGAGUGAGCAC	3'	126	-65.7	65.0794	0.80122	216	UGUAUGGGCGGCUUGGGCGGUGACAGAAGAGAGUGAGCACACGGCCGGUCGUCACACGACGGCGCCGCCGUGUCGCGGCCGCGUGCUCACUGCUCUUCCUGUCAUCCACUAGCUCUCUCCGAUUCC
2	OK	3_Bd2	candidate-miR156a-3p	GCUCACUGCUCUAUCUGUCAGC	22	aly-miR156a-3p	GCUCACUGCUCUUUCUGUCAGA	2	Bd2	87	108	21	40	UGACAGAAGAGAGUGAGCAC	3'	128	-64.1	53.125	0.942647	214	AUGGUGUCGUGAGUGGAAGCUGACAGAAGAGAGUGAGCACCCAUGGUGUUUCGUUUGCAUCAAGGACAUGCCAGGGAGCUAUGCGUGCUCACUGCUCUAUCUGUCAGCCAGCCACUGAUGAGGCUUCA
3	Multiloop	4_Bd2	candidate-miR156a-3p	GCUCACUUCUCUCUCUGUCAGC	22	aly-miR156a-3p	GCUCACUGCUCUUUCUGUCAGA	3	Bd2	110	131	21	40	UGACAGAAGAGAGUGAGCAC	3'	151	-72.1	47.6821	1.00139	191	GGGAGUGAUGAGAUGGAGGCUGACAGAAGAGAGUGAGCACACAUGGUGCCUUUCUUGCAUGGUGAAUCAGAGAGAGGGAGAAAGAGCGUUCAUGCUUGAAGCUAUGUGUGCUCACUUCUCUCUCUGUCAGCCAUUACUUACAUCUUUCUCU
4	OK	5_Bd5	candidate-miR156a-3p	GCUCACUGCUCUGUCUGUCACC	22	aly-miR156a-3p	GCUCACUGCUCUUUCUGUCAGA	3	Bd5	90	111	21	40	UGACAGAAGAGAGUGAGCAC	3'	131	-76.3	68.7023	0.847778	211	AGGGUCAUGUGUGCGCGCGGUGACAGAAGAGAGUGAGCACACGGCCGGGCGGGACGGCACCCGGCGGAUUGGUGCCGUCGCGGCCGCGUGCUCACUGCUCUGUCUGUCACCUUUGCCCAGAAGGCCGCCUC
5	Multiloop	8_Bd2	candidate-miR156b-3p	GCUCACUUCUCUCUCUGUCAGC	22	aly-miR156b-3p	GCUCACCUCUCUUUCUGUCAGU	3	Bd2	110	131	21	40	UGACAGAAGAGAGUGAGCAC	3'	151	-72.1	47.6821	1.00139	191	GGGAGUGAUGAGAUGGAGGCUGACAGAAGAGAGUGAGCACACAUGGUGCCUUUCUUGCAUGGUGAAUCAGAGAGAGGGAGAAAGAGCGUUCAUGCUUGAAGCUAUGUGUGCUCACUUCUCUCUCUGUCAGCCAUUACUUACAUCUUUCUCU
6	OK	11_Bd2	candidate-miR156c-3p	GCUCACUGCUCUAUCUGUCAGC	22	aly-miR156c-3p	GCUCACUGCUCUAUCUGUCAGA	1	Bd2	87	108	21	40	UGACAGAAGAGAGUGAGCAC	3'	128	-64.1	53.125	0.942647	214	AUGGUGUCGUGAGUGGAAGCUGACAGAAGAGAGUGAGCACCCAUGGUGUUUCGUUUGCAUCAAGGACAUGCCAGGGAGCUAUGCGUGCUCACUGCUCUAUCUGUCAGCCAGCCACUGAUGAGGCUUCA
7	Multiloop	12_Bd2	candidate-miR156c-3p	GCUCACUUCUCUCUCUGUCAGC	22	aly-miR156c-3p	GCUCACUGCUCUAUCUGUCAGA	3	Bd2	110	131	21	40	UGACAGAAGAGAGUGAGCAC	3'	151	-72.1	47.6821	1.00139	191	GGGAGUGAUGAGAUGGAGGCUGACAGAAGAGAGUGAGCACACAUGGUGCCUUUCUUGCAUGGUGAAUCAGAGAGAGGGAGAAAGAGCGUUCAUGCUUGAAGCUAUGUGUGCUCACUUCUCUCUCUGUCAGCCAUUACUUACAUCUUUCUCU
8	OK	13_Bd5	candidate-miR156c-3p	GCUCACUGCUCUGUCUGUCACC	22	aly-miR156c-3p	GCUCACUGCUCUAUCUGUCAGA	3	Bd5	90	111	21	40	UGACAGAAGAGAGUGAGCAC	3'	131	-76.3	68.7023	0.847778	211	AGGGUCAUGUGUGCGCGCGGUGACAGAAGAGAGUGAGCACACGGCCGGGCGGGACGGCACCCGGCGGAUUGGUGCCGUCGCGGCCGCGUGCUCACUGCUCUGUCUGUCACCUUUGCCCAGAAGGCCGCCUC
9	OK	21_Bd4	candidate-miR157c-5p	AUGACAGAAGAGAGAGAGCAC	21	aly-miR157c-5p	UUGACAGAAGAUAGAGAGCAC	2	Bd4	21	41	101	123	GCUCUCUGCUCUCUCUGUCAUGG	5'	139	-70.4	64.0288	0.791011	279	GGACCGGCCGGUUAAGGGUGAUGACAGAAGAGAGAGAGCACAACCCAGCACCAGCGUGAAACACCGGCCGUCGGCCCGGUCGCUGAGGCAAGGGCCGUGUGCUCUCUGCUCUCUCUGUCAUGGCCAUCCCACGGACCAC
10	OK	23_Bd4	candidate-miR157c-5p	CUGACAGAAGAGAGUGAGCAC	21	aly-miR157c-5p	UUGACAGAAGAUAGAGAGCAC	3	Bd4	21	41	132	153	GCUCACCCUCUCUCUGUCAGCU	5'	173	-73.4	57.8035	0.734	279	CGAUGGCGGUGUCAGAACGGCUGACAGAAGAGAGUGAGCACACAGCGGCAGCCUGCAUCUGGAGCUAAAGACGAUGAUGUGUCGAUGCAUGUGAAGAAGGGGAAAAGAGAUAGGCGCAGCUGCUGUUGCGUGCUCACCCUCUCUCUGUCAGCUCUCCUCUCCCCCCUCGGGAC
11	OK	34_Bd5	candidate-miR157c-5p	GUGACAGAAGAGAGUGAGCAC	21	aly-miR157c-5p	UUGACAGAAGAUAGAGAGCAC	3	Bd5	21	41	91	113	GCUCACUGCUCUGUCUGUCACCU	5'	129	-76.3	68.9922	0.857303	279	CAGGGUCAUGUGUGCGCGCGGUGACAGAAGAGAGUGAGCACACGGCCGGGCGGGACGGCACCCGGCGGAUUGGUGCCGUCGCGGCCGCGUGCUCACUGCUCUGUCUGUCACCUUUGCCCAGAAGGCCGC
12	OK	39_Bd2	candidate-miR157c-5p	CUGACAGAAGAGAGUGAGCAC	21	aly-miR157c-5p	UUGACAGAAGAUAGAGAGCAC	3	Bd2	21	41	88	110	GCUCACUGCUCUAUCUGUCAGCC	5'	126	-63.8	53.1746	0.952239	279	AAUGGUGUCGUGAGUGGAAGCUGACAGAAGAGAGUGAGCACCCAUGGUGUUUCGUUUGCAUCAAGGACAUGCCAGGGAGCUAUGCGUGCUCACUGCUCUAUCUGUCAGCCAGCCACUGAUGAGGCU
13	Dicer	46_Bd2	candidate-miR159a-3p	CUUGGAUUGAAGGGAGCUCUC	21	aly-miR159a-3p	UUUGGAUUGAAGGGAGCUCUA	2	Bd2	175	195	21	2		3'	215	-98.4	54.8837	0.833898	125	AAAGAUAUAGACAAGAAGAAGAGCUCCCUUCGAUCCAAUCCAGGAGGGGAAGUGGUCGGAUGCAGCUGCCGGUUCAUGGAUACCUGUCUGGUGCAUGCAGUGUGGUAAUAGCCUGCGCACCUGCAUCGGUUUGCAUGACCCGGGAGAUGAACCUGCCAGCGUCUUUCCCUCGUGCUUGGAUUGAAGGGAGCUCUCUCUCCCCCCUCUCUCUCUCU
14	Dicer	47_Bd2	candidate-miR159a-3p	AUUGGAUCGAAGGGAGCUCUU	21	aly-miR159a-3p	UUUGGAUUGAAGGGAGCUCUA	3	Bd2	175	195	21	2		3'	215	-95.9	55.3488	0.805882	125	AGAGAGAGAGGGGGGAGAGAGAGCUCCCUUCAAUCCAAGCACGAGGGAAAGACGCUGGCAGGUUCAUCUCCCGGGUCAUGCAAACCGAUGCAGGUGCGCAGGCUAUUACCACACUGCAUGCACCAGACAGGUAUCCAUGAACCGGCAGCUGCAUCCGACCACUUCCCCUCCUGGAUUGGAUCGAAGGGAGCUCUUCUUCUUGUCUAUAUCUUUCG
15	Dicer	54_Bd2	candidate-miR159b-3p	CUUGGAUUGAAGGGAGCUCUC	21	aly-miR159b-3p	UUUGGAUUGAAGGGAGCUCUU	2	Bd2	175	195	21	2		3'	215	-98.4	54.8837	0.833898	125	AAAGAUAUAGACAAGAAGAAGAGCUCCCUUCGAUCCAAUCCAGGAGGGGAAGUGGUCGGAUGCAGCUGCCGGUUCAUGGAUACCUGUCUGGUGCAUGCAGUGUGGUAAUAGCCUGCGCACCUGCAUCGGUUUGCAUGACCCGGGAGAUGAACCUGCCAGCGUCUUUCCCUCGUGCUUGGAUUGAAGGGAGCUCUCUCUCCCCCCUCUCUCUCUCU
16	Dicer	55_Bd2	candidate-miR159b-3p	AUUGGAUCGAAGGGAGCUCUU	21	aly-miR159b-3p	UUUGGAUUGAAGGGAGCUCUU	2	Bd2	175	195	21	2		3'	215	-95.9	55.3488	0.805882	125	AGAGAGAGAGGGGGGAGAGAGAGCUCCCUUCAAUCCAAGCACGAGGGAAAGACGCUGGCAGGUUCAUCUCCCGGGUCAUGCAAACCGAUGCAGGUGCGCAGGCUAUUACCACACUGCAUGCACCAGACAGGUAUCCAUGAACCGGCAGCUGCAUCCGACCACUUCCCCUCCUGGAUUGGAUCGAAGGGAGCUCUUCUUCUUGUCUAUAUCUUUCG
17	OK	69_Bd5	candidate-miR169a-3p	GGCAAGUCAUCCUUGGCUACC	21	aly-miR169a-3p	GGCAAGUUGUCCUUGGCUACA	3	Bd5	101	121	21	39	UAGCCAAGGUGACUGCCUA	3'	141	-60.7	52.4823	0.82027	200	GAGGCAAGAGCCACUCAGGCUAGCCAAGGUGACUGCCUAUCGCCAAACUCAUCUGAAACCUGGCAUGUAAUUAACCAGGACUUCUGAAGGAGCAAAUAUAGGCAAGUCAUCCUUGGCUACCGGAGGAAGCAGGCUCUGGCC
18	Multiloop	74_Bd1	candidate-miR169a-3p	GGCAAGUCAUCCUUGGCUACC	21	aly-miR169a-3p	GGCAAGUUGUCCUUGGCUACA	3	Bd1	90	110	21	41	UAGCCAAGGAAGACAUGCCUA	3'	130	-40.6	45.3846	0.688136	211	CAGCAAAGAGGCACUCCGAAUAGCCAAGGAAGACAUGCCUAAAAUUAACGGUCCCAUGCCAACUCAGAUGAAUUACAUAGACACAUUUAGGCAAGUCAUCCUUGGCUACCGAAUCAGCUCUAGUCCUCAU
19	Dicer	75_Bd2	candidate-miR169a-5p	CAGCCAAGGAUGACUUGCCGA	21	aly-miR169a-5p	CAGCCAAGGAUGACUUGCCGA	0	Bd2	21	41	70	2		5'	110	-62.3	51.8182	1.09298	280	UAGGCUUGGGGACUAUGGUGCAGCCAAGGAUGACUUGCCGAUCGAAACGAUGCACAAUAUGCAUCGAUCGGCGAGUUGUUCUUGGCUACAUCUUAGCUCCUGCCCCUCAU
20	Dicer	77_Bd5	candidate-miR169a-5p	CAGCCAAGGAUGACUUGCCGG	21	aly-miR169a-5p	CAGCCAAGGAUGACUUGCCGA	1	Bd5	21	41	89	2		5'	129	-66.2	54.2636	0.945714	280	AAGAGGCAGAGAAGGGGAUGCAGCCAAGGAUGACUUGCCGGCUCCUGGUGUUGGGGGAAUUGCAGCUUUGUUGAGCCUUGAGUUAGCCGGCAGGUUGUCCUUGGCUACACCUAGUUCUCUUCUUCUGGU
21	OK	78_Bd5	candidate-miR169a-5p	UAGCCAAGGAUGACUUGCCUA	21	aly-miR169a-5p	CAGCCAAGGAUGACUUGCCGA	2	Bd5	21	41	103	121	GGCAGUCACCUUGGCUAGC	5'	142	-63.1	50.7042	0.876389	279	CCAGAGCCUGCUUCCUCCGGUAGCCAAGGAUGACUUGCCUAUAUUUGCUCCUUCAGAAGUCCUGGUUAAUUACAUGCCAGGUUUCAGAUGAGUUUGGCGAUAGGCAGUCACCUUGGCUAGCCUGAGUGGCUCUUGCCUCUUA
22	Multiloop	80_Bd3	candidate-miR169a-5p	UAGCCAAGGAUGACUUGCCGG	21	aly-miR169a-5p	CAGCCAAGGAUGACUUGCCGA	2	Bd3	21	41	90	113	GGCAAGUUGUUUGCUUUGGCUACA	5'	133	-50.2	49.6241	0.760606	279	CACGACGACAGCUCUUCGUGUAGCCAAGGAUGACUUGCCGGCCGGCCUGCAUAUAUGUCUCCAAAUUAACAAGCUUAACAAGCUAGGUCGGCAAGUUGUUUGCUUUGGCUACAUGACUGCCUCAUCCUCUCAU
23	OK	81_Bd3	candidate-miR169a-5p	UAGCCAAGGAUGACUUGCCUG	21	aly-miR169a-5p	CAGCCAAGGAUGACUUGCCGA	3	Bd3	21	41	104	122	GGCAGUCUCCUUGGCUAGC	5'	138	-71.1	48.5507	1.06119	279	GAUAAGGGGUUUGGCCCUGAUAGCCAAGGAUGACUUGCCUGUGCAUGUCCUCCCUUGAUCGCUUGCAUAAUUUCAUAUAUGCAUGUGAUCUCGAUUUAUCACAGGCAGUCUCCUUGGCUAGCCUGGGUGCCUCUUAUC
24	OK	82_Bd3	candidate-miR169a-5p	UAGCCAAGGAUGACUUGCCUG	21	aly-miR169a-5p	CAGCCAAGGAUGACUUGCCGA	3	Bd3	21	41	97	115	GGCAGUCUCCUUGGCUAGC	5'	131	-62.4	50.3817	0.945455	279	AGCAAGGGGCUUAUCUCUGAUAGCCAAGGAUGACUUGCCUGUGUCAUACUUCAAGGCUUGGCAACAUGAUGCAUGAGCCUUUGUUGUAGUCUCAUAGGCAGUCUCCUUGGCUAGCCUGAGUGGCUCUUGCG
25	OK	83_Bd1	candidate-miR169a-5p	UAGCCAAGGAUGACUUGCCGG	21	aly-miR169a-5p	CAGCCAAGGAUGACUUGCCGA	2	Bd1	21	41	107	127	GGCAGGUUGUUCUUGGCUAAC	5'	148	-74.2	47.2973	1.06	279	ACGAGAUAGAGAGUGGAAUGUAGCCAAGGAUGACUUGCCGGGUAUGUGCAUGUACGCUUCAGGGAAUUAUAUGCAUCCCUGGUCUGAAUCCAUGCUGAUAUUUCCCGGCAGGUUGUUCUUGGCUAACAUCUUGCUCUCUUUCUCUCAC
26	OK	84_Bd1	candidate-miR169a-5p	UAGCCAAGGAUGACUUGCCUA	21	aly-miR169a-5p	CAGCCAAGGAUGACUUGCCGA	2	Bd1	21	41	90	110	GGCAUGUCUUCCUUGGCUAUU	5'	131	-53.2	46.5649	0.872131	279	GAGGACUAGAGCUGAUUCGGUAGCCAAGGAUGACUUGCCUAAAUGUGUCUAUGUAAUUCAUCUGAGUUGGCAUGGGACCGUUAAUUUUAGGCAUGUCUUCCUUGGCUAUUCGGAGUGCCUCUUUGCUGCUC
27	OK	87_Bd4	candidate-miR169a-5p	UAGCCAAGGAUGAAUUGCCGG	21	aly-miR169a-5p	CAGCCAAGGAUGACUUGCCGA	3	Bd4	21	41	88	108	GGCAAGUCAUUUGUGGCUACG	5'	128	-51.1	53.9062	0.74058	279	AGCUAGCUGCAGUGUACAUGUAGCCAAGGAUGAAUUGCCGGCCGGCGUUUGUCGAUGGUACUCAGCCGGAGAUCGCGCGAUUGAGCCGGCAAGUCAUUUGUGGCUACGUCUUUGCCUCCUUUUCUCAU
28	Multiloop	90_Bd5	candidate-miR169e-5p	GCAGCCAAGGAUGACUUGCCG	21	aly-miR169e-5p	UGAGCCAAGGAUGACUUGCCG	2	Bd5	21	41	91	111	GCAGGUUGUCCUUGGCUACAC	5'	127	-65.4	53.5433	0.961765	278	UAAGAGGCAGAGAAGGGGAUGCAGCCAAGGAUGACUUGCCGGCUCCUGGUGUUGGGGGAAUUGCAGCUUUGUUGAGCCUUGAGUUAGCCGGCAGGUUGUCCUUGGCUACACCUAGUUCUCUUCUUCU
29	OK	91_Bd5	candidate-miR169e-5p	GUAGCCAAGGAUGACUUGCCU	21	aly-miR169e-5p	UGAGCCAAGGAUGACUUGCCG	3	Bd5	21	41	105	124	GCAGUCACCUUGGCUAGCCU	5'	140	-66.1	52.1429	0.905479	278	GCCAGAGCCUGCUUCCUCCGGUAGCCAAGGAUGACUUGCCUAUAUUUGCUCCUUCAGAAGUCCUGGUUAAUUACAUGCCAGGUUUCAGAUGAGUUUGGCGAUAGGCAGUCACCUUGGCUAGCCUGAGUGGCUCUUGCCUC
30	Multiloop	93_Bd3	candidate-miR169e-5p	GUAGCCAAGGAUGACUUGCCG	21	aly-miR169e-5p	UGAGCCAAGGAUGACUUGCCG	2	Bd3	21	41	92	115	GCAAGUUGUUUGCUUUGGCUACAU	5'	135	-50.2	49.6296	0.749254	278	UCACGACGACAGCUCUUCGUGUAGCCAAGGAUGACUUGCCGGCCGGCCUGCAUAUAUGUCUCCAAAUUAACAAGCUUAACAAGCUAGGUCGGCAAGUUGUUUGCUUUGGCUACAUGACUGCCUCAUCCUCUCAUG
31	OK	96_Bd2	candidate-miR169e-5p	GCAGCCAAGGAUGACUUGCCG	21	aly-miR169e-5p	UGAGCCAAGGAUGACUUGCCG	2	Bd2	21	41	72	92	GCGAGUUGUUCUUGGCUACAU	5'	112	-62.3	51.7857	1.07414	278	UUAGGCUUGGGGACUAUGGUGCAGCCAAGGAUGACUUGCCGAUCGAAACGAUGCACAAUAUGCAUCGAUCGGCGAGUUGUUCUUGGCUACAUCUUAGCUCCUGCCCCUCAUG
32	OK	97_Bd1	candidate-miR169e-5p	GUAGCCAAGGAUGACUUGCCG	21	aly-miR169e-5p	UGAGCCAAGGAUGACUUGCCG	2	Bd1	21	41	109	130	GCAGGUUGUUCUUGGCUAACAU	5'	150	-74.2	47.3333	1.04507	278	AACGAGAUAGAGAGUGGAAUGUAGCCAAGGAUGACUUGCCGGGUAUGUGCAUGUACGCUUCAGGGAAUUAUAUGCAUCCCUGGUCUGAAUCCAUGCUGAUAUUUCCCGGCAGGUUGUUCUUGGCUAACAUCUUGCUCUCUUUCUCUCACG
33	OK	98_Bd1	candidate-miR169e-5p	GUAGCCAAGGAUGACUUGCCU	21	aly-miR169e-5p	UGAGCCAAGGAUGACUUGCCG	3	Bd1	21	41	92	112	GCAUGUCUUCCUUGGCUAUUC	5'	133	-54.5	45.8647	0.893443	278	UGAGGACUAGAGCUGAUUCGGUAGCCAAGGAUGACUUGCCUAAAUGUGUCUAUGUAAUUCAUCUGAGUUGGCAUGGGACCGUUAAUUUUAGGCAUGUCUUCCUUGGCUAUUCGGAGUGCCUCUUUGCUGCUCA
34	OK	99_Bd4	candidate-miR169e-5p	GUAGCCAAGGAUGAAUUGCCG	21	aly-miR169e-5p	UGAGCCAAGGAUGACUUGCCG	3	Bd4	21	41	90	110	GCAAGUCAUUUGUGGCUACGU	5'	130	-51.1	53.8462	0.73	278	UAGCUAGCUGCAGUGUACAUGUAGCCAAGGAUGAAUUGCCGGCCGGCGUUUGUCGAUGGUACUCAGCCGGAGAUCGCGCGAUUGAGCCGGCAAGUCAUUUGUGGCUACGUCUUUGCCUCCUUUUCUCAUG
35	Multiloop	102_Bd5	candidate-miR169g-5p	GCAGCCAAGGAUGACUUGCCG	21	aly-miR169g-5p	UGAGCCAAGGAUGACUUGCCG	2	Bd5	21	41	91	111	GCAGGUUGUCCUUGGCUACAC	5'	127	-65.4	53.5433	0.961765	278	UAAGAGGCAGAGAAGGGGAUGCAGCCAAGGAUGACUUGCCGGCUCCUGGUGUUGGGGGAAUUGCAGCUUUGUUGAGCCUUGAGUUAGCCGGCAGGUUGUCCUUGGCUACACCUAGUUCUCUUCUUCU
36	OK	103_Bd5	candidate-miR169g-5p	GUAGCCAAGGAUGACUUGCCU	21	aly-miR169g-5p	UGAGCCAAGGAUGACUUGCCG	3	Bd5	21	41	105	124	GCAGUCACCUUGGCUAGCCU	5'	140	-66.1	52.1429	0.905479	278	GCCAGAGCCUGCUUCCUCCGGUAGCCAAGGAUGACUUGCCUAUAUUUGCUCCUUCAGAAGUCCUGGUUAAUUACAUGCCAGGUUUCAGAUGAGUUUGGCGAUAGGCAGUCACCUUGGCUAGCCUGAGUGGCUCUUGCCUC
37	Multiloop	105_Bd3	candidate-miR169g-5p	GUAGCCAAGGAUGACUUGCCG	21	aly-miR169g-5p	UGAGCCAAGGAUGACUUGCCG	2	Bd3	21	41	92	115	GCAAGUUGUUUGCUUUGGCUACAU	5'	135	-50.2	49.6296	0.749254	278	UCACGACGACAGCUCUUCGUGUAGCCAAGGAUGACUUGCCGGCCGGCCUGCAUAUAUGUCUCCAAAUUAACAAGCUUAACAAGCUAGGUCGGCAAGUUGUUUGCUUUGGCUACAUGACUGCCUCAUCCUCUCAUG
38	OK	108_Bd2	candidate-miR169g-5p	GCAGCCAAGGAUGACUUGCCG	21	aly-miR169g-5p	UGAGCCAAGGAUGACUUGCCG	2	Bd2	21	41	72	92	GCGAGUUGUUCUUGGCUACAU	5'	112	-62.3	51.7857	1.07414	278	UUAGGCUUGGGGACUAUGGUGCAGCCAAGGAUGACUUGCCGAUCGAAACGAUGCACAAUAUGCAUCGAUCGGCGAGUUGUUCUUGGCUACAUCUUAGCUCCUGCCCCUCAUG
39	OK	109_Bd1	candidate-miR169g-5p	GUAGCCAAGGAUGACUUGCCG	21	aly-miR169g-5p	UGAGCCAAGGAUGACUUGCCG	2	Bd1	21	41	109	130	GCAGGUUGUUCUUGGCUAACAU	5'	150	-74.2	47.3333	1.04507	278	AACGAGAUAGAGAGUGGAAUGUAGCCAAGGAUGACUUGCCGGGUAUGUGCAUGUACGCUUCAGGGAAUUAUAUGCAUCCCUGGUCUGAAUCCAUGCUGAUAUUUCCCGGCAGGUUGUUCUUGGCUAACAUCUUGCUCUCUUUCUCUCACG
40	OK	110_Bd1	candidate-miR169g-5p	GUAGCCAAGGAUGACUUGCCU	21	aly-miR169g-5p	UGAGCCAAGGAUGACUUGCCG	3	Bd1	21	41	92	112	GCAUGUCUUCCUUGGCUAUUC	5'	133	-54.5	45.8647	0.893443	278	UGAGGACUAGAGCUGAUUCGGUAGCCAAGGAUGACUUGCCUAAAUGUGUCUAUGUAAUUCAUCUGAGUUGGCAUGGGACCGUUAAUUUUAGGCAUGUCUUCCUUGGCUAUUCGGAGUGCCUCUUUGCUGCUCA
41	OK	111_Bd4	candidate-miR169g-5p	GUAGCCAAGGAUGAAUUGCCG	21	aly-miR169g-5p	UGAGCCAAGGAUGACUUGCCG	3	Bd4	21	41	90	110	GCAAGUCAUUUGUGGCUACGU	5'	130	-51.1	53.8462	0.73	278	UAGCUAGCUGCAGUGUACAUGUAGCCAAGGAUGAAUUGCCGGCCGGCGUUUGUCGAUGGUACUCAGCCGGAGAUCGCGCGAUUGAGCCGGCAAGUCAUUUGUGGCUACGUCUUUGCCUCCUUUUCUCAUG
42	Dicer	120_Bd1	candidate-miR171b-5p	CGAUAUUGGUGAGGUUCAAUC	21	aly-miR171b-5p	AGAUAUUAGUGCGGUUCAAUC	3	Bd1	21	41	82	2		5'	124	-52.4	40.3226	1.048	279	UGACCAUGCAAUGGAAGGAGCGAUAUUGGUGAGGUUCAAUCCGAUGCUAGAUUUUACAUCAGUGUUAAGAUCUGUAUCUGAUUGAGCCGUGCCAAUAUCUCUCUUCUUCUAAUGUCGAACUUUU
43	Dicer	129_Bd1	candidate-miR171c-5p	CGAUAUUGGUGAGGUUCAAUC	21	aly-miR171c-5p	AGAUAUUGGUGCGGUUCAAUC	2	Bd1	21	41	82	2		5'	124	-52.4	40.3226	1.048	279	UGACCAUGCAAUGGAAGGAGCGAUAUUGGUGAGGUUCAAUCCGAUGCUAGAUUUUACAUCAGUGUUAAGAUCUGUAUCUGAUUGAGCCGUGCCAAUAUCUCUCUUCUUCUAAUGUCGAACUUUU
44	MismatchB	135_Bd2	candidate-miR172a-5p	GUGGCAUCAUCAAGAUUCACA	21	aly-miR172a-5p	GUGGCAUCAUCAAGAUUCACA	0	Bd2	21	41	0	214	0ACCAGUCGGUGAUUUCUGCUGUGGCAUCAUCAAGAUUCACACAAAUGCAUGCUAGCUUCGUCUAUGCCAUCCUUUCUCAUCUUUCGAUCUCGAUCUCGGCCCUAAUUAAGUAAUUAUACCCAAUUGUGGAUCGGCCGGAUUGGAGAUCGAUGGAUGCGUGGAGAGGAGCUAGAUUAGCUAUAGCUUAUGUGUGGGAAUCUUGAUGAUGCUGCAU	5'	230	-106.2	45.6522	1.01143	280	ACCAGUCGGUGAUUUCUGCUGUGGCAUCAUCAAGAUUCACACAAAUGCAUGCUAGCUUCGUCUAUGCCAUCCUUUCUCAUCUUUCGAUCUCGAUCUCGGCCCUAAUUAAGUAAUUAUACCCAAUUGUGGAUCGGCCGGAUUGGAGAUCGAUGGAUGCGUGGAGAGGAGCUAGAUUAGCUAUAGCUUAUGUGUGGGAAUCUUGAUGAUGCUGCAUCGGACAUCAGUGACUA
45	MismatchB	142_Bd3	candidate-miR172b-5p	GCAGCAUCAUCAAGAUUCUCA	21	aly-miR172b-5p	GCAGCACCAUCAAGAUUCACA	2	Bd3	21	41	0	109	0GUAGUCGAGCGGUUGCCGAUGCAGCAUCAUCAAGAUUCUCAUCAUGGUUGUACUCCUCGUUAAUUAAUUACGACUGGAGAACCCGAUGUGAAUCUUGGUGGUGCUGCAC	5'	125	-67.1	50.4	1.06508	280	GUAGUCGAGCGGUUGCCGAUGCAGCAUCAUCAAGAUUCUCAUCAUGGUUGUACUCCUCGUUAAUUAAUUACGACUGGAGAACCCGAUGUGAAUCUUGGUGGUGCUGCACCUGCAAGCGCCGACUG
46	Multiloop	149_Bd3	candidate-miR396a-3p	GUUCAAUAAAGCUGUGGGAAA	21	aly-miR396a-3p	GUUCAAUAAAGCUGUGGGAAG	1	Bd3	90	110	21	41	UUCCACAGCUUUCUUGAACUG	3'	130	-69.8	49.2308	1.09062	211	GCAUGGCCCUCUCUGUGAUCUUCCACAGCUUUCUUGAACUGCUCGGAUCUGCCUAAUUAGAUCACGGCUUGGGUUUGCACGAGAGGGCAGUUCAAUAAAGCUGUGGGAAAUUUCAGAGAGAGGCCAAUUG
47	Dicer	150_Bd3	candidate-miR396a-3p	GUUCAAGAAAGCUGUGGAAAG	21	aly-miR396a-3p	GUUCAAUAAAGCUGUGGGAAG	2	Bd3	132	152	21	2		3'	172	-80.9	54.6512	0.860638	169	GUCCUGGUUAUGCCAUUUCUUCCCACAGCUUUCUUGACCCUCCUCUUCCCUGCUCUCCCAGCUGCUACCAGUGGAGAUCGACGGGAGAUCAAGAGGGCGAGAGAGCUACAGGCCGCAGUCCGGGAAGGGAAGUUCAAGAAAGCUGUGGAAAGGAAUGGCAUGGACUAACUAC
48	Multiloop	151_Bd3	candidate-miR396a-3p	GGUCAAGAAAGCUGUGGGAAG	21	aly-miR396a-3p	GUUCAAUAAAGCUGUGGGAAG	2	Bd3	132	152	21	41	UUCCACAGCUUUCUUGAACUU	3'	172	-86.8	54.0698	0.933333	167	AGUUAGUCCAUGCCAUUCCUUUCCACAGCUUUCUUGAACUUCCCUUCCCGGACUGCGGCCUGUAGCUCUCUCGCCCUCUUGAUCUCCCGUCGAUCUCCACUGGUAGCAGCUGGGAGAGCAGGGAAGAGGAGGGUCAAGAAAGCUGUGGGAAGAAAUGGCAUAACCAGGACUU
49	Multiloop	153_Bd1	candidate-miR396a-3p	GUUCAAUAAAGCUGUGGGAAA	21	aly-miR396a-3p	GUUCAAUAAAGCUGUGGGAAG	1	Bd1	89	109	21	41	UUCCACAGCUUUCUUGAACUG	3'	129	-54.3	44.186	0.952632	212	GCAUGGCCCUCUUUGCUAUCUUCCACAGCUUUCUUGAACUGCAUCUGCAAUGGAUGCUACUUAGCUUAUGCUUAACUGCAAGAGUGCUGUUCAAUAAAGCUGUGGGAAAUUGCAGAGAGAGACCAAUUG
50	Multiloop	156_Bd3	candidate-miR396b-3p	GGUCAAGAAAGCUGUGGGAAG	21	aly-miR396b-3p	GCUCAAGAAAGCUGUGGGAAA	2	Bd3	132	152	21	41	UUCCACAGCUUUCUUGAACUU	3'	172	-86.8	54.0698	0.933333	167	AGUUAGUCCAUGCCAUUCCUUUCCACAGCUUUCUUGAACUUCCCUUCCCGGACUGCGGCCUGUAGCUCUCUCGCCCUCUUGAUCUCCCGUCGAUCUCCACUGGUAGCAGCUGGGAGAGCAGGGAAGAGGAGGGUCAAGAAAGCUGUGGGAAGAAAUGGCAUAACCAGGACUU
51	Multiloop	157_Bd3	candidate-miR396b-3p	GUUCAAUAAAGCUGUGGGAAA	21	aly-miR396b-3p	GCUCAAGAAAGCUGUGGGAAA	2	Bd3	90	110	21	41	UUCCACAGCUUUCUUGAACUG	3'	130	-69.8	49.2308	1.09062	209	GCAUGGCCCUCUCUGUGAUCUUCCACAGCUUUCUUGAACUGCUCGGAUCUGCCUAAUUAGAUCACGGCUUGGGUUUGCACGAGAGGGCAGUUCAAUAAAGCUGUGGGAAAUUUCAGAGAGAGGCCAAUUG
52	Multiloop	158_Bd1	candidate-miR396b-3p	GUUCAAUAAAGCUGUGGGAAA	21	aly-miR396b-3p	GCUCAAGAAAGCUGUGGGAAA	2	Bd1	89	109	21	41	UUCCACAGCUUUCUUGAACUG	3'	129	-54.3	44.186	0.952632	210	GCAUGGCCCUCUUUGCUAUCUUCCACAGCUUUCUUGAACUGCAUCUGCAAUGGAUGCUACUUAGCUUAUGCUUAACUGCAAGAGUGCUGUUCAAUAAAGCUGUGGGAAAUUGCAGAGAGAGACCAAUUG
53	Multiloop	194_Bd2	candidate-miR156b-3p	UGCUCACUUCUCUCUCUGUCAGC	23	ath-miR156b-3p	UGCUCACCUCUCUUUCUGUCAGU	3	Bd2	109	131	21	41	UGACAGAAGAGAGUGAGCACA	3'	151	-72.1	47.6821	1.00139	192	GGGAGUGAUGAGAUGGAGGCUGACAGAAGAGAGUGAGCACACAUGGUGCCUUUCUUGCAUGGUGAAUCAGAGAGAGGGAGAAAGAGCGUUCAUGCUUGAAGCUAUGUGUGCUCACUUCUCUCUCUGUCAGCCAUUACUUACAUCUUUCUCU
54	OK	199_Bd4	candidate-miR156e	UGACAGAAGAGAGUGAGCAC	20	ath-miR156e	UGACAGAAGAGAGUGAGCAC	0	Bd4	21	40	131	151	GCUCACCCUCUCUCUGUCAGC	5'	171	-71.4	57.3099	0.728571	280	GAUGGCGGUGUCAGAACGGCUGACAGAAGAGAGUGAGCACACAGCGGCAGCCUGCAUCUGGAGCUAAAGACGAUGAUGUGUCGAUGCAUGUGAAGAAGGGGAAAAGAGAUAGGCGCAGCUGCUGUUGCGUGCUCACCCUCUCUCUGUCAGCUCUCCUCUCCCCCCUCGGGA
55	OK	201_Bd4	candidate-miR156e	UGACAGAAGAGAGAGAGCAC	20	ath-miR156e	UGACAGAAGAGAGUGAGCAC	1	Bd4	21	40	100	121	GCUCUCUGCUCUCUCUGUCAUG	5'	137	-70.1	63.5036	0.805747	280	GACCGGCCGGUUAAGGGUGAUGACAGAAGAGAGAGAGCACAACCCAGCACCAGCGUGAAACACCGGCCGUCGGCCCGGUCGCUGAGGCAAGGGCCGUGUGCUCUCUGCUCUCUCUGUCAUGGCCAUCCCACGGACCA
56	OK	214_Bd2	candidate-miR156e	UGACAGAAGAGAGUGAGCAC	20	ath-miR156e	UGACAGAAGAGAGUGAGCAC	0	Bd2	21	40	88	108	GCUCACCCUCUCUCUGUCAGC	5'	124	-67.5	59.6774	0.912162	280	GAGCUGGGUCUUUGGAGGUUUGACAGAAGAGAGUGAGCACACGCGGUGGUUUCCUAGCAUGCAGGAGCCAUGCUGGGAGCUGCGCGUGCUCACCCUCUCUCUGUCAGCCGUUCACCAUGCCCCA
57	OK	227_Bd4	candidate-miR156h	UGACAGAAGAGAGAGAGCAC	20	ath-miR156h	UGACAGAAGAAAGAGAGCAC	1	Bd4	21	40	100	121	GCUCUCUGCUCUCUCUGUCAUG	5'	137	-70.1	63.5036	0.805747	280	GACCGGCCGGUUAAGGGUGAUGACAGAAGAGAGAGAGCACAACCCAGCACCAGCGUGAAACACCGGCCGUCGGCCCGGUCGCUGAGGCAAGGGCCGUGUGCUCUCUGCUCUCUCUGUCAUGGCCAUCCCACGGACCA
58	OK	231_Bd4	candidate-miR156h	UGACAGAAGAGAGUGAGCAC	20	ath-miR156h	UGACAGAAGAAAGAGAGCAC	2	Bd4	21	40	131	151	GCUCACCCUCUCUCUGUCAGC	5'	171	-71.4	57.3099	0.728571	280	GAUGGCGGUGUCAGAACGGCUGACAGAAGAGAGUGAGCACACAGCGGCAGCCUGCAUCUGGAGCUAAAGACGAUGAUGUGUCGAUGCAUGUGAAGAAGGGGAAAAGAGAUAGGCGCAGCUGCUGUUGCGUGCUCACCCUCUCUCUGUCAGCUCUCCUCUCCCCCCUCGGGA
59	OK	244_Bd2	candidate-miR156h	UGACAGAAGAGAGUGAGCAC	20	ath-miR156h	UGACAGAAGAAAGAGAGCAC	2	Bd2	21	40	88	108	GCUCACCCUCUCUCUGUCAGC	5'	124	-67.5	59.6774	0.912162	280	GAGCUGGGUCUUUGGAGGUUUGACAGAAGAGAGUGAGCACACGCGGUGGUUUCCUAGCAUGCAGGAGCCAUGCUGGGAGCUGCGCGUGCUCACCCUCUCUCUGUCAGCCGUUCACCAUGCCCCA
60	OK	253_Bd4	candidate-miR157a-5p	AUGACAGAAGAGAGAGAGCAC	21	ath-miR157a-5p	UUGACAGAAGAUAGAGAGCAC	2	Bd4	21	41	101	123	GCUCUCUGCUCUCUCUGUCAUGG	5'	139	-70.4	64.0288	0.791011	279	GGACCGGCCGGUUAAGGGUGAUGACAGAAGAGAGAGAGCACAACCCAGCACCAGCGUGAAACACCGGCCGUCGGCCCGGUCGCUGAGGCAAGGGCCGUGUGCUCUCUGCUCUCUCUGUCAUGGCCAUCCCACGGACCAC
61	OK	255_Bd4	candidate-miR157a-5p	CUGACAGAAGAGAGUGAGCAC	21	ath-miR157a-5p	UUGACAGAAGAUAGAGAGCAC	3	Bd4	21	41	132	153	GCUCACCCUCUCUCUGUCAGCU	5'	173	-73.4	57.8035	0.734	279	CGAUGGCGGUGUCAGAACGGCUGACAGAAGAGAGUGAGCACACAGCGGCAGCCUGCAUCUGGAGCUAAAGACGAUGAUGUGUCGAUGCAUGUGAAGAAGGGGAAAAGAGAUAGGCGCAGCUGCUGUUGCGUGCUCACCCUCUCUCUGUCAGCUCUCCUCUCCCCCCUCGGGAC
62	OK	266_Bd5	candidate-miR157a-5p	GUGACAGAAGAGAGUGAGCAC	21	ath-miR157a-5p	UUGACAGAAGAUAGAGAGCAC	3	Bd5	21	41	91	113	GCUCACUGCUCUGUCUGUCACCU	5'	129	-76.3	68.9922	0.857303	279	CAGGGUCAUGUGUGCGCGCGGUGACAGAAGAGAGUGAGCACACGGCCGGGCGGGACGGCACCCGGCGGAUUGGUGCCGUCGCGGCCGCGUGCUCACUGCUCUGUCUGUCACCUUUGCCCAGAAGGCCGC
63	OK	271_Bd2	candidate-miR157a-5p	CUGACAGAAGAGAGUGAGCAC	21	ath-miR157a-5p	UUGACAGAAGAUAGAGAGCAC	3	Bd2	21	41	88	110	GCUCACUGCUCUAUCUGUCAGCC	5'	126	-63.8	53.1746	0.952239	279	AAUGGUGUCGUGAGUGGAAGCUGACAGAAGAGAGUGAGCACCCAUGGUGUUUCGUUUGCAUCAAGGACAUGCCAGGGAGCUAUGCGUGCUCACUGCUCUAUCUGUCAGCCAGCCACUGAUGAGGCU
64	OK	276_Bd4	candidate-miR157b-5p	AUGACAGAAGAGAGAGAGCAC	21	ath-miR157b-5p	UUGACAGAAGAUAGAGAGCAC	2	Bd4	21	41	101	123	GCUCUCUGCUCUCUCUGUCAUGG	5'	139	-70.4	64.0288	0.791011	279	GGACCGGCCGGUUAAGGGUGAUGACAGAAGAGAGAGAGCACAACCCAGCACCAGCGUGAAACACCGGCCGUCGGCCCGGUCGCUGAGGCAAGGGCCGUGUGCUCUCUGCUCUCUCUGUCAUGGCCAUCCCACGGACCAC
65	OK	278_Bd4	candidate-miR157b-5p	CUGACAGAAGAGAGUGAGCAC	21	ath-miR157b-5p	UUGACAGAAGAUAGAGAGCAC	3	Bd4	21	41	132	153	GCUCACCCUCUCUCUGUCAGCU	5'	173	-73.4	57.8035	0.734	279	CGAUGGCGGUGUCAGAACGGCUGACAGAAGAGAGUGAGCACACAGCGGCAGCCUGCAUCUGGAGCUAAAGACGAUGAUGUGUCGAUGCAUGUGAAGAAGGGGAAAAGAGAUAGGCGCAGCUGCUGUUGCGUGCUCACCCUCUCUCUGUCAGCUCUCCUCUCCCCCCUCGGGAC
66	OK	289_Bd5	candidate-miR157b-5p	GUGACAGAAGAGAGUGAGCAC	21	ath-miR157b-5p	UUGACAGAAGAUAGAGAGCAC	3	Bd5	21	41	91	113	GCUCACUGCUCUGUCUGUCACCU	5'	129	-76.3	68.9922	0.857303	279	CAGGGUCAUGUGUGCGCGCGGUGACAGAAGAGAGUGAGCACACGGCCGGGCGGGACGGCACCCGGCGGAUUGGUGCCGUCGCGGCCGCGUGCUCACUGCUCUGUCUGUCACCUUUGCCCAGAAGGCCGC
67	OK	294_Bd2	candidate-miR157b-5p	CUGACAGAAGAGAGUGAGCAC	21	ath-miR157b-5p	UUGACAGAAGAUAGAGAGCAC	3	Bd2	21	41	88	110	GCUCACUGCUCUAUCUGUCAGCC	5'	126	-63.8	53.1746	0.952239	279	AAUGGUGUCGUGAGUGGAAGCUGACAGAAGAGAGUGAGCACCCAUGGUGUUUCGUUUGCAUCAAGGACAUGCCAGGGAGCUAUGCGUGCUCACUGCUCUAUCUGUCAGCCAGCCACUGAUGAGGCU
68	OK	300_Bd4	candidate-miR157d	UGACAGAAGAGAGAGAGCAC	20	ath-miR157d	UGACAGAAGAUAGAGAGCAC	1	Bd4	21	40	100	121	GCUCUCUGCUCUCUCUGUCAUG	5'	137	-70.1	63.5036	0.805747	280	GACCGGCCGGUUAAGGGUGAUGACAGAAGAGAGAGAGCACAACCCAGCACCAGCGUGAAACACCGGCCGUCGGCCCGGUCGCUGAGGCAAGGGCCGUGUGCUCUCUGCUCUCUCUGUCAUGGCCAUCCCACGGACCA
69	OK	303_Bd4	candidate-miR157d	UGACAGAAGAGAGUGAGCAC	20	ath-miR157d	UGACAGAAGAUAGAGAGCAC	2	Bd4	21	40	131	151	GCUCACCCUCUCUCUGUCAGC	5'	171	-71.4	57.3099	0.728571	280	GAUGGCGGUGUCAGAACGGCUGACAGAAGAGAGUGAGCACACAGCGGCAGCCUGCAUCUGGAGCUAAAGACGAUGAUGUGUCGAUGCAUGUGAAGAAGGGGAAAAGAGAUAGGCGCAGCUGCUGUUGCGUGCUCACCCUCUCUCUGUCAGCUCUCCUCUCCCCCCUCGGGA
70	OK	317_Bd2	candidate-miR157d	UGACAGAAGAGAGUGAGCAC	20	ath-miR157d	UGACAGAAGAUAGAGAGCAC	2	Bd2	21	40	88	108	GCUCACCCUCUCUCUGUCAGC	5'	124	-67.5	59.6774	0.912162	280	GAGCUGGGUCUUUGGAGGUUUGACAGAAGAGAGUGAGCACACGCGGUGGUUUCCUAGCAUGCAGGAGCCAUGCUGGGAGCUGCGCGUGCUCACCCUCUCUCUGUCAGCCGUUCACCAUGCCCCA
71	OK	321_Bd3	candidate-miR160b	UGCCUGGCUCCCUGUAUGCCA	21	ath-miR160b	UGCCUGGCUCCCUGUAUGCCA	0	Bd3	21	41	86	106	GCGUGCAAGGAGCCAAGCAUG	5'	122	-52.9	53.2787	0.813846	280	AUCUGAUCAAGACUGUGCUGUGCCUGGCUCCCUGUAUGCCACACAUGUAGCCCAGCCCAUGAAUGUGGUUUGCCUGCUGUGGGUGGCGUGCAAGGAGCCAAGCAUGCAUUACGCAUUAUGAU
72	OK	322_Bd3	candidate-miR160b	UGCCUGGCUCCCUGUAUGCCA	21	ath-miR160b	UGCCUGGCUCCCUGUAUGCCA	0	Bd3	21	41	90	110	GCGUGCACGGAGCCAAGCAUA	5'	130	-60.8	53.0769	0.881159	280	GUGAAGCUUAUGUUGGGAUGUGCCUGGCUCCCUGUAUGCCACUCAUCUAUAGCAACAUUCCUUCCUGAUGAGGUUGCCUAGGAUGGAUGGCGUGCACGGAGCCAAGCAUAUCCCCCUUGAUCCCAACCGU
73	OK	325_Bd3	candidate-miR160b	UGCCUGGCUCCCUGAAUGCCA	21	ath-miR160b	UGCCUGGCUCCCUGUAUGCCA	1	Bd3	21	41	83	103	GCAUUGAGGGAGUCAUGCAGG	5'	123	-62.1	60.1626	0.839189	280	AAUGGGUGAUGUUGCCUUCCUGCCUGGCUCCCUGAAUGCCAUCUGAGAAGCACACCACCGUGCCUGGCGUGGCUCCUGGUUGGCAUUGAGGGAGUCAUGCAGGGUUGCAGGGUACGUCCUCGC
74	OK	327_Bd1	candidate-miR160b	UGCCUGGCUCCCUGUAUGCCA	21	ath-miR160b	UGCCUGGCUCCCUGUAUGCCA	0	Bd1	21	41	113	133	GCGUGCGAGGAGCCAAGCAUG	5'	153	-67.5	58.1699	0.758427	280	GUGAAAAAAAAAAUGGGAUAUGCCUGGCUCCCUGUAUGCCACUCGCGUAGCUGCCAACAACUCAGUUUGAGCUCCCCCGGCCCAAACGCAAACGUUGGCUCUACCGCGGAUGGCGUGCGAGGAGCCAAGCAUGACCGUCUCUCCCCCUCCCUC
75	OK	328_Bd1	candidate-miR160b	UGCCUGGCUCCCUGUAUGCCA	21	ath-miR160b	UGCCUGGCUCCCUGUAUGCCA	0	Bd1	21	41	84	104	GCGUGCAAGGAGCCAAGCAUG	5'	124	-57.4	56.4516	0.82	280	UUAAUCGAUCAUCGGCUGCGUGCCUGGCUCCCUGUAUGCCACACAUGUAGCCCGAUCCGUGCCGAGGUUGGAUGCUGUGGGUGGCGUGCAAGGAGCCAAGCAUGCAUACAUACAAGCUCCAUGA
76	OK	337_Bd3	candidate-miR160c-3p	CGUGCAAGGAGCCAAGCAUGC	21	ath-miR160c-3p	CGUACAAGGAGUCAAGCAUGA	3	Bd3	88	108	21	41	GUGCCUGGCUCCCUGUAUGCC	3'	128	-57.5	52.3438	0.858209	213	GAUCUGAUCAAGACUGUGCUGUGCCUGGCUCCCUGUAUGCCACACAUGUAGCCCAGCCCAUGAAUGUGGUUUGCCUGCUGUGGGUGGCGUGCAAGGAGCCAAGCAUGCAUUACGCAUUAUGAUCAAUU
77	OK	339_Bd1	candidate-miR160c-3p	CGUGCAAGGAGCCAAGCAUGC	21	ath-miR160c-3p	CGUACAAGGAGUCAAGCAUGA	3	Bd1	86	106	21	41	GUGCCUGGCUCCCUGUAUGCC	3'	126	-58.6	55.5556	0.837143	215	AUUAAUCGAUCAUCGGCUGCGUGCCUGGCUCCCUGUAUGCCACACAUGUAGCCCGAUCCGUGCCGAGGUUGGAUGCUGUGGGUGGCGUGCAAGGAGCCAAGCAUGCAUACAUACAAGCUCCAUGAU
78	OK	340_Bd3	candidate-miR160c-5p	UGCCUGGCUCCCUGUAUGCCA	21	ath-miR160c-5p	UGCCUGGCUCCCUGUAUGCCA	0	Bd3	21	41	86	106	GCGUGCAAGGAGCCAAGCAUG	5'	122	-52.9	53.2787	0.813846	280	AUCUGAUCAAGACUGUGCUGUGCCUGGCUCCCUGUAUGCCACACAUGUAGCCCAGCCCAUGAAUGUGGUUUGCCUGCUGUGGGUGGCGUGCAAGGAGCCAAGCAUGCAUUACGCAUUAUGAU
79	OK	341_Bd3	candidate-miR160c-5p	UGCCUGGCUCCCUGUAUGCCA	21	ath-miR160c-5p	UGCCUGGCUCCCUGUAUGCCA	0	Bd3	21	41	90	110	GCGUGCACGGAGCCAAGCAUA	5'	130	-60.8	53.0769	0.881159	280	GUGAAGCUUAUGUUGGGAUGUGCCUGGCUCCCUGUAUGCCACUCAUCUAUAGCAACAUUCCUUCCUGAUGAGGUUGCCUAGGAUGGAUGGCGUGCACGGAGCCAAGCAUAUCCCCCUUGAUCCCAACCGU
80	OK	344_Bd3	candidate-miR160c-5p	UGCCUGGCUCCCUGAAUGCCA	21	ath-miR160c-5p	UGCCUGGCUCCCUGUAUGCCA	1	Bd3	21	41	83	103	GCAUUGAGGGAGUCAUGCAGG	5'	123	-62.1	60.1626	0.839189	280	AAUGGGUGAUGUUGCCUUCCUGCCUGGCUCCCUGAAUGCCAUCUGAGAAGCACACCACCGUGCCUGGCGUGGCUCCUGGUUGGCAUUGAGGGAGUCAUGCAGGGUUGCAGGGUACGUCCUCGC
81	OK	346_Bd1	candidate-miR160c-5p	UGCCUGGCUCCCUGUAUGCCA	21	ath-miR160c-5p	UGCCUGGCUCCCUGUAUGCCA	0	Bd1	21	41	113	133	GCGUGCGAGGAGCCAAGCAUG	5'	153	-67.5	58.1699	0.758427	280	GUGAAAAAAAAAAUGGGAUAUGCCUGGCUCCCUGUAUGCCACUCGCGUAGCUGCCAACAACUCAGUUUGAGCUCCCCCGGCCCAAACGCAAACGUUGGCUCUACCGCGGAUGGCGUGCGAGGAGCCAAGCAUGACCGUCUCUCCCCCUCCCUC
82	OK	347_Bd1	candidate-miR160c-5p	UGCCUGGCUCCCUGUAUGCCA	21	ath-miR160c-5p	UGCCUGGCUCCCUGUAUGCCA	0	Bd1	21	41	84	104	GCGUGCAAGGAGCCAAGCAUG	5'	124	-57.4	56.4516	0.82	280	UUAAUCGAUCAUCGGCUGCGUGCCUGGCUCCCUGUAUGCCACACAUGUAGCCCGAUCCGUGCCGAGGUUGGAUGCUGUGGGUGGCGUGCAAGGAGCCAAGCAUGCAUACAUACAAGCUCCAUGA
83	OK	361_Bd2	candidate-miR164a	UGGAGAAGCAGGGCACGUGCA	21	ath-miR164a	UGGAGAAGCAGGGCACGUGCA	0	Bd2	21	41	94	114	CACGCGCUCCCCUUCUCCACC	5'	134	-66.3	54.4776	0.908219	280	UUUGGUGAGAAUGCCCCUGUUGGAGAAGCAGGGCACGUGCAAAGAUCGGAGCACGUUUCGUAUGUGAUGUACGUAUGUGCAUGGAUCGCUGUGCACGCGCUCCCCUUCUCCACCAUGGCCUUCUUACCACAGCU
84	OK	369_Bd3	candidate-miR164a	UGGAGAAGCAGGGCACGUGCU	21	ath-miR164a	UGGAGAAGCAGGGCACGUGCA	1	Bd3	21	41	70	90	CAUGUGCGCUCCUUCUCCAGC	5'	110	-69.4	66.3636	0.950685	280	AGGGGGCGAGCAAACCUUGCUGGAGAAGCAGGGCACGUGCUUGACCGGUCGGCCGGAGCCGGGUUGCAGCAUGUGCGCUCCUUCUCCAGCAUGGCUUCUCGCCCCGUCGA
85	OK	376_Bd2	candidate-miR164b-5p	UGGAGAAGCAGGGCACGUGCA	21	ath-miR164b-5p	UGGAGAAGCAGGGCACGUGCA	0	Bd2	21	41	94	114	CACGCGCUCCCCUUCUCCACC	5'	134	-66.3	54.4776	0.908219	280	UUUGGUGAGAAUGCCCCUGUUGGAGAAGCAGGGCACGUGCAAAGAUCGGAGCACGUUUCGUAUGUGAUGUACGUAUGUGCAUGGAUCGCUGUGCACGCGCUCCCCUUCUCCACCAUGGCCUUCUUACCACAGCU
86	OK	384_Bd3	candidate-miR164b-5p	UGGAGAAGCAGGGCACGUGCU	21	ath-miR164b-5p	UGGAGAAGCAGGGCACGUGCA	1	Bd3	21	41	70	90	CAUGUGCGCUCCUUCUCCAGC	5'	110	-69.4	66.3636	0.950685	280	AGGGGGCGAGCAAACCUUGCUGGAGAAGCAGGGCACGUGCUUGACCGGUCGGCCGGAGCCGGGUUGCAGCAUGUGCGCUCCUUCUCCAGCAUGGCUUCUCGCCCCGUCGA
87	OK	391_Bd3	candidate-miR164c-5p	UGGAGAAGCAGGGCACGUGCU	21	ath-miR164c-5p	UGGAGAAGCAGGGCACGUGCG	1	Bd3	21	41	70	90	CAUGUGCGCUCCUUCUCCAGC	5'	110	-69.4	66.3636	0.950685	280	AGGGGGCGAGCAAACCUUGCUGGAGAAGCAGGGCACGUGCUUGACCGGUCGGCCGGAGCCGGGUUGCAGCAUGUGCGCUCCUUCUCCAGCAUGGCUUCUCGCCCCGUCGA
88	OK	395_Bd2	candidate-miR164c-5p	UGGAGAAGCAGGGCACGUGCA	21	ath-miR164c-5p	UGGAGAAGCAGGGCACGUGCG	1	Bd2	21	41	94	114	CACGCGCUCCCCUUCUCCACC	5'	134	-66.3	54.4776	0.908219	280	UUUGGUGAGAAUGCCCCUGUUGGAGAAGCAGGGCACGUGCAAAGAUCGGAGCACGUUUCGUAUGUGAUGUACGUAUGUGCAUGGAUCGCUGUGCACGCGCUCCCCUUCUCCACCAUGGCCUUCUUACCACAGCU
89	OK	404_Bd3	candidate-miR165a-3p	UCGGACCAGGCUUCAUUCCCC	21	ath-miR165a-3p	UCGGACCAGGCUUCAUCCCCC	1	Bd3	111	131	21	41	GGAAUGUUGUCUGGUUCAAGG	3'	151	-61.7	45.0331	0.907353	190	AAGCUAUUUUGCUUCUGGGUGGAAUGUUGUCUGGUUCAAGGUCUUGCCAUGUGAUUUGAGGAUGAACGGUUUGUGCAUGCAUAACUUUCAUUUCUCUUGUUUGCGGGAUCUCGGACCAGGCUUCAUUCCCCUCAGAGAUAGCUUCAAACUC
90	OK	405_Bd3	candidate-miR165a-3p	UCGGACCAGGCUUCAUUCCCC	21	ath-miR165a-3p	UCGGACCAGGCUUCAUCCCCC	1	Bd3	85	105	21	41	GGAAUGUUGUCUGGCUCGAGG	3'	125	-64.1	48	1.06833	216	GGAGCUUUUUUACUUUGAGGGGAAUGUUGUCUGGCUCGAGGUGCUGAGAUCGAGAGAACUUGAAAUUCGAUCUCUAGAUUGAUCUCGGACCAGGCUUCAUUCCCCUCAAGUAAAGCUCCCGUGUG
91	OK	409_Bd1	candidate-miR165a-3p	UCGGACCAGGCUUCAUUCCCC	21	ath-miR165a-3p	UCGGACCAGGCUUCAUCCCCC	1	Bd1	87	107	21	41	GGAAUGACGCCGGGUCUGAAA	3'	127	-67	57.4803	0.917808	214	UCUUUUCAUGGUUGUCGAGGGGAAUGACGCCGGGUCUGAAAGAAAGAAGGGGGCACGCCGGGAAUGACAGCGGUUCCCUAGCUCUUUCGGACCAGGCUUCAUUCCCCAUGACUCGACCAUGGGCACC
92	OK	410_Bd1	candidate-miR165a-3p	UCGGACCAGGCUUCAUUCCCC	21	ath-miR165a-3p	UCGGACCAGGCUUCAUCCCCC	1	Bd1	182	202	21	41	GGAAUGUUGUCUGGCUCGGGG	3'	222	-97.6	48.6486	0.903704	119	GAGCCUUUUUCGUUUUGAGGGGAAUGUUGUCUGGCUCGGGGUUCUCUUUAUUUCUAUGCCUCUCUCUAUCCCCCCCUCCUCAAUCUCUCUAGCUUUGAUUGGAUCGAGAGAAGAUCGAUCGAUCGAUCCAAGAAGAGUUCUGAGAAGGGGGAUGAAGAGAGUAGACGUAUGUGUGUAGAUCUCGGACCAGGCUUCAUUCCCCCCAAAUACAAGGGCUCCCAU
93	OK	411_Bd1	candidate-miR165a-3p	UCGGACCAGGCUUCAUUCCCC	21	ath-miR165a-3p	UCGGACCAGGCUUCAUCCCCC	1	Bd1	104	124	21	41	GGAAUGUUGUCUGGUUGGAGA	3'	144	-59.4	54.1667	0.761538	197	CAUGUAUGGCGCAGUUGAGGGGAAUGUUGUCUGGUUGGAGACCUAGCUAGCAGCUAGCACGGAUCAUCCAUAGAUCGAUUCGACGCUGCAUAUGCGCGCGGUUUCGGACCAGGCUUCAUUCCCCCCAACUCUCAACUCGAUCGA
94	OK	415_Bd3	candidate-miR165a-5p	GGAAUGUUGUCUGGCUCGAGG	21	ath-miR165a-5p	GGAAUGUUGUCUGGAUCGAGG	1	Bd3	21	41	85	105	UCGGACCAGGCUUCAUUCCCC	5'	125	-64.1	48	1.06833	280	GGAGCUUUUUUACUUUGAGGGGAAUGUUGUCUGGCUCGAGGUGCUGAGAUCGAGAGAACUUGAAAUUCGAUCUCUAGAUUGAUCUCGGACCAGGCUUCAUUCCCCUCAAGUAAAGCUCCCGUGUG
95	OK	416_Bd3	candidate-miR165a-5p	GGAAUGUUGUCUGGUUCAAGG	21	ath-miR165a-5p	GGAAUGUUGUCUGGAUCGAGG	2	Bd3	21	41	111	131	UCGGACCAGGCUUCAUUCCCC	5'	151	-61.7	45.0331	0.907353	280	AAGCUAUUUUGCUUCUGGGUGGAAUGUUGUCUGGUUCAAGGUCUUGCCAUGUGAUUUGAGGAUGAACGGUUUGUGCAUGCAUAACUUUCAUUUCUCUUGUUUGCGGGAUCUCGGACCAGGCUUCAUUCCCCUCAGAGAUAGCUUCAAACUC
96	OK	419_Bd1	candidate-miR165a-5p	GGAAUGUUGUCUGGCUCGGGG	21	ath-miR165a-5p	GGAAUGUUGUCUGGAUCGAGG	2	Bd1	21	41	182	202	UCGGACCAGGCUUCAUUCCCC	5'	222	-97.6	48.6486	0.903704	280	GAGCCUUUUUCGUUUUGAGGGGAAUGUUGUCUGGCUCGGGGUUCUCUUUAUUUCUAUGCCUCUCUCUAUCCCCCCCUCCUCAAUCUCUCUAGCUUUGAUUGGAUCGAGAGAAGAUCGAUCGAUCGAUCCAAGAAGAGUUCUGAGAAGGGGGAUGAAGAGAGUAGACGUAUGUGUGUAGAUCUCGGACCAGGCUUCAUUCCCCCCAAAUACAAGGGCUCCCAU
97	OK	420_Bd1	candidate-miR165a-5p	GGAAUGUUGUCUGGUUGGAGA	21	ath-miR165a-5p	GGAAUGUUGUCUGGAUCGAGG	3	Bd1	21	41	104	124	UCGGACCAGGCUUCAUUCCCC	5'	144	-59.4	54.1667	0.761538	280	CAUGUAUGGCGCAGUUGAGGGGAAUGUUGUCUGGUUGGAGACCUAGCUAGCAGCUAGCACGGAUCAUCCAUAGAUCGAUUCGACGCUGCAUAUGCGCGCGGUUUCGGACCAGGCUUCAUUCCCCCCAACUCUCAACUCGAUCGA
98	OK	422_Bd3	candidate-miR165b	UCGGACCAGGCUUCAUUCCCC	21	ath-miR165b	UCGGACCAGGCUUCAUCCCCC	1	Bd3	111	131	21	41	GGAAUGUUGUCUGGUUCAAGG	3'	151	-61.7	45.0331	0.907353	190	AAGCUAUUUUGCUUCUGGGUGGAAUGUUGUCUGGUUCAAGGUCUUGCCAUGUGAUUUGAGGAUGAACGGUUUGUGCAUGCAUAACUUUCAUUUCUCUUGUUUGCGGGAUCUCGGACCAGGCUUCAUUCCCCUCAGAGAUAGCUUCAAACUC
99	OK	423_Bd3	candidate-miR165b	UCGGACCAGGCUUCAUUCCCC	21	ath-miR165b	UCGGACCAGGCUUCAUCCCCC	1	Bd3	85	105	21	41	GGAAUGUUGUCUGGCUCGAGG	3'	125	-64.1	48	1.06833	216	GGAGCUUUUUUACUUUGAGGGGAAUGUUGUCUGGCUCGAGGUGCUGAGAUCGAGAGAACUUGAAAUUCGAUCUCUAGAUUGAUCUCGGACCAGGCUUCAUUCCCCUCAAGUAAAGCUCCCGUGUG
100	OK	427_Bd1	candidate-miR165b	UCGGACCAGGCUUCAUUCCCC	21	ath-miR165b	UCGGACCAGGCUUCAUCCCCC	1	Bd1	87	107	21	41	GGAAUGACGCCGGGUCUGAAA	3'	127	-67	57.4803	0.917808	214	UCUUUUCAUGGUUGUCGAGGGGAAUGACGCCGGGUCUGAAAGAAAGAAGGGGGCACGCCGGGAAUGACAGCGGUUCCCUAGCUCUUUCGGACCAGGCUUCAUUCCCCAUGACUCGACCAUGGGCACC
101	OK	428_Bd1	candidate-miR165b	UCGGACCAGGCUUCAUUCCCC	21	ath-miR165b	UCGGACCAGGCUUCAUCCCCC	1	Bd1	182	202	21	41	GGAAUGUUGUCUGGCUCGGGG	3'	222	-97.6	48.6486	0.903704	119	GAGCCUUUUUCGUUUUGAGGGGAAUGUUGUCUGGCUCGGGGUUCUCUUUAUUUCUAUGCCUCUCUCUAUCCCCCCCUCCUCAAUCUCUCUAGCUUUGAUUGGAUCGAGAGAAGAUCGAUCGAUCGAUCCAAGAAGAGUUCUGAGAAGGGGGAUGAAGAGAGUAGACGUAUGUGUGUAGAUCUCGGACCAGGCUUCAUUCCCCCCAAAUACAAGGGCUCCCAU
102	OK	429_Bd1	candidate-miR165b	UCGGACCAGGCUUCAUUCCCC	21	ath-miR165b	UCGGACCAGGCUUCAUCCCCC	1	Bd1	104	124	21	41	GGAAUGUUGUCUGGUUGGAGA	3'	144	-59.4	54.1667	0.761538	197	CAUGUAUGGCGCAGUUGAGGGGAAUGUUGUCUGGUUGGAGACCUAGCUAGCAGCUAGCACGGAUCAUCCAUAGAUCGAUUCGACGCUGCAUAUGCGCGCGGUUUCGGACCAGGCUUCAUUCCCCCCAACUCUCAACUCGAUCGA
103	OK	433_Bd3	candidate-miR166a-5p	GGAAUGUUGUCUGGCUCGAGG	21	ath-miR166a-5p	GGACUGUUGUCUGGCUCGAGG	1	Bd3	21	41	85	105	UCGGACCAGGCUUCAUUCCCC	5'	125	-64.1	48	1.06833	280	GGAGCUUUUUUACUUUGAGGGGAAUGUUGUCUGGCUCGAGGUGCUGAGAUCGAGAGAACUUGAAAUUCGAUCUCUAGAUUGAUCUCGGACCAGGCUUCAUUCCCCUCAAGUAAAGCUCCCGUGUG
104	OK	435_Bd1	candidate-miR166a-5p	GGAAUGUUGUCUGGCUCGGGG	21	ath-miR166a-5p	GGACUGUUGUCUGGCUCGAGG	2	Bd1	21	41	182	202	UCGGACCAGGCUUCAUUCCCC	5'	222	-97.6	48.6486	0.903704	280	GAGCCUUUUUCGUUUUGAGGGGAAUGUUGUCUGGCUCGGGGUUCUCUUUAUUUCUAUGCCUCUCUCUAUCCCCCCCUCCUCAAUCUCUCUAGCUUUGAUUGGAUCGAGAGAAGAUCGAUCGAUCGAUCCAAGAAGAGUUCUGAGAAGGGGGAUGAAGAGAGUAGACGUAUGUGUGUAGAUCUCGGACCAGGCUUCAUUCCCCCCAAAUACAAGGGCUCCCAU
105	OK	436_Bd3	candidate-miR166b-5p	GGAAUGUUGUCUGGCUCGAGG	21	ath-miR166b-5p	GGACUGUUGUCUGGCUCGAGG	1	Bd3	21	41	85	105	UCGGACCAGGCUUCAUUCCCC	5'	125	-64.1	48	1.06833	280	GGAGCUUUUUUACUUUGAGGGGAAUGUUGUCUGGCUCGAGGUGCUGAGAUCGAGAGAACUUGAAAUUCGAUCUCUAGAUUGAUCUCGGACCAGGCUUCAUUCCCCUCAAGUAAAGCUCCCGUGUG
106	OK	438_Bd1	candidate-miR166b-5p	GGAAUGUUGUCUGGCUCGGGG	21	ath-miR166b-5p	GGACUGUUGUCUGGCUCGAGG	2	Bd1	21	41	182	202	UCGGACCAGGCUUCAUUCCCC	5'	222	-97.6	48.6486	0.903704	280	GAGCCUUUUUCGUUUUGAGGGGAAUGUUGUCUGGCUCGGGGUUCUCUUUAUUUCUAUGCCUCUCUCUAUCCCCCCCUCCUCAAUCUCUCUAGCUUUGAUUGGAUCGAGAGAAGAUCGAUCGAUCGAUCCAAGAAGAGUUCUGAGAAGGGGGAUGAAGAGAGUAGACGUAUGUGUGUAGAUCUCGGACCAGGCUUCAUUCCCCCCAAAUACAAGGGCUCCCAU
107	OK	439_Bd3	candidate-miR166e-5p	GGAAUGUUGUCUGGCUCGAGG	21	ath-miR166e-5p	GGAAUGUUGUCUGGCACGAGG	1	Bd3	21	41	85	105	UCGGACCAGGCUUCAUUCCCC	5'	125	-64.1	48	1.06833	280	GGAGCUUUUUUACUUUGAGGGGAAUGUUGUCUGGCUCGAGGUGCUGAGAUCGAGAGAACUUGAAAUUCGAUCUCUAGAUUGAUCUCGGACCAGGCUUCAUUCCCCUCAAGUAAAGCUCCCGUGUG
108	OK	440_Bd1	candidate-miR166e-5p	GGAAUGUUGUCUGGCUCGGGG	21	ath-miR166e-5p	GGAAUGUUGUCUGGCACGAGG	2	Bd1	21	41	182	202	UCGGACCAGGCUUCAUUCCCC	5'	222	-97.6	48.6486	0.903704	280	GAGCCUUUUUCGUUUUGAGGGGAAUGUUGUCUGGCUCGGGGUUCUCUUUAUUUCUAUGCCUCUCUCUAUCCCCCCCUCCUCAAUCUCUCUAGCUUUGAUUGGAUCGAGAGAAGAUCGAUCGAUCGAUCCAAGAAGAGUUCUGAGAAGGGGGAUGAAGAGAGUAGACGUAUGUGUGUAGAUCUCGGACCAGGCUUCAUUCCCCCCAAAUACAAGGGCUCCCAU
109	OK	442_Bd4	candidate-miR167c-5p	GAAGCUGCCAGCAUGAUCUGA	21	ath-miR167c-5p	UAAGCUGCCAGCAUGAUCUUG	3	Bd4	21	41	93	112	AGGUCAUGCUGGAGUUUCAU	5'	132	-65.5	46.2121	1.07377	279	UGUGCACCAUACAAGCUGGUGAAGCUGCCAGCAUGAUCUGAUCUGACCAUAUAUCUAGAUUGGCAUGGAUGGAUAUGUGAUAUGAUCUGAUCAGGUCAUGCUGGAGUUUCAUCUGCUGGUUGGGAGCACGAU
110	OK	443_Bd4	candidate-miR167c-5p	GAAGCUGCCAGCAUGAUCUAG	21	ath-miR167c-5p	UAAGCUGCCAGCAUGAUCUUG	2	Bd4	21	41	81	102	AGAUCAUGCCUGACAGCCUCAU	5'	122	-55.6	46.7213	0.975439	279	GGAUGCUCAUGUGAAAGAGUGAAGCUGCCAGCAUGAUCUAGCUUUGAUCCAAUGUAUGUCUCUACGUGUGGAUCCUUGUUAGAUCAUGCCUGACAGCCUCAUUUCUUCGCAAACGUUUGGGC
111	Multiloop	445_Bd3	candidate-miR167c-5p	GAAGCUGCCAGCAUGAUCUGA	21	ath-miR167c-5p	UAAGCUGCCAGCAUGAUCUUG	3	Bd3	21	41	143	162	AGAUCAUGUUGCAGCUUCAC	5'	178	-75.4	46.6292	0.908434	279	AUUUGAUGGUGUGAGAGGUUGAAGCUGCCAGCAUGAUCUGAUCACCGUCCAACGUAACCGAACACAUGUCGAUCGACUUCCGAUUGCGCCGGUUAUCUUGGUAGGAAUAUAUAUAUAUGAGCUUCCAUUGCAAGGGUUCUUCAGAUCAUGUUGCAGCUUCACUCUCUCAUCACCACCG
112	Multiloop	447_Bd1	candidate-miR167c-5p	GAAGCUGCCAGCAUGAUCUAG	21	ath-miR167c-5p	UAAGCUGCCAGCAUGAUCUUG	2	Bd1	21	41	126	148	AGGUCAUGCUGCGGCAGCCUCAC	5'	168	-90.4	51.7857	1.03908	279	UACUGCCCGAGGGAACGAGUGAAGCUGCCAGCAUGAUCUAGCUCAGCGUGAUCAAGCAAGAUUCACACAUACACGUGUGGUUUUUUUGAGCUAUAGCUCGAUUGAUCUUGAGGUCAUGCCUUGCUAGGUCAUGCUGCGGCAGCCUCACUUCUUCCCGCCGUUUGGGCA
113	Multiloop	448_Bd1	candidate-miR167c-5p	GAAGCUGCCAGCAUGAUCUAU	21	ath-miR167c-5p	UAAGCUGCCAGCAUGAUCUUG	3	Bd1	21	41	110	132	AGAUCAUGCUGUGACAGUUUCAC	5'	152	-76.6	54.6053	0.922892	279	CAGUGCCCAAGAGAAAGCGUGAAGCUGCCAGCAUGAUCUAUCUGACUUGUGGUGGCAAGUGCCACAGCAAAUUCAGCAACGCCGUGGCUUCGGGGCCGGCAGUGUGGUUAGAUCAUGCUGUGACAGUUUCACUCUUUCCCCUGUUGGGCACA
114	Multiloop	449_Bd1	candidate-miR167c-5p	GAAGCUGCCAGCAUGAUCUGA	21	ath-miR167c-5p	UAAGCUGCCAGCAUGAUCUUG	3	Bd1	21	41	96	117	AGAUCAUGCUGUGCAGUUUCAU	5'	133	-62	45.1128	1.03333	279	UGGUGCAUCUUCUAGGAGCUGAAGCUGCCAGCAUGAUCUGACGAGAGUUCCUCGUCUGAUAGCAAUGUUUAAUUCUCUUGUCAUGACUAAUGAUCAGAUCAUGCUGUGCAGUUUCAUCUGCUUGUGGAUGCAC
115	OK	450_Bd1	candidate-miR167c-5p	GAAGCUGCCAGCAUGAUCUGA	21	ath-miR167c-5p	UAAGCUGCCAGCAUGAUCUUG	3	Bd1	21	41	132	151	AGAUCAUCUGGCAGCUUCAU	5'	171	-83.1	49.7076	0.977647	279	CUUGUGCGCCACAAGUAGAUGAAGCUGCCAGCAUGAUCUGAACUCCACGCACCACAUGUGUAUCUUGGUGCUGUGUACUCGAUCUUCAGAUUGAUUACAUGCACGCAUGAGAAACUGUGCAGGCGAUCUGCAGAUCAUCUGGCAGCUUCAUUUUCUCAUGGCAGCACACCG
116	Multiloop	458_Bd5	candidate-miR169a-3p	GGCAGGUUGUCCUUGGCUAC	20	ath-miR169a-3p	GGCAAGUUGUCCUUGGCUAC	1	Bd5	88	107	21	40	AGCCAAGGAUGACUUGCCGG	3'	127	-65.8	55.1181	0.94	213	AGAGGCAGAGAAGGGGAUGCAGCCAAGGAUGACUUGCCGGCUCCUGGUGUUGGGGGAAUUGCAGCUUUGUUGAGCCUUGAGUUAGCCGGCAGGUUGUCCUUGGCUACACCUAGUUCUCUUCUUCUGG
117	OK	459_Bd5	candidate-miR169a-3p	GGCAAGUCAUCCUUGGCUAC	20	ath-miR169a-3p	GGCAAGUUGUCCUUGGCUAC	2	Bd5	100	119	21	38	AGCCAAGGUGACUGCCUA	3'	139	-57.2	51.7986	0.794444	201	AGGCAAGAGCCACUCAGGCUAGCCAAGGUGACUGCCUAUCGCCAAACUCAUCUGAAACCUGGCAUGUAAUUAACCAGGACUUCUGAAGGAGCAAAUAUAGGCAAGUCAUCCUUGGCUACCGGAGGAAGCAGGCUCUGGC
118	Multiloop	461_Bd1	candidate-miR169a-3p	GGCAAGUCAUCCUUGGCUAC	20	ath-miR169a-3p	GGCAAGUUGUCCUUGGCUAC	2	Bd1	89	108	21	40	AGCCAAGGAAGACAUGCCUA	3'	128	-40.6	45.3125	0.7	212	AGCAAAGAGGCACUCCGAAUAGCCAAGGAAGACAUGCCUAAAAUUAACGGUCCCAUGCCAACUCAGAUGAAUUACAUAGACACAUUUAGGCAAGUCAUCCUUGGCUACCGAAUCAGCUCUAGUCCUCA
119	OK	467_Bd2	candidate-miR169a-3p	GGCGAGUUGUUCUUGGCUAC	20	ath-miR169a-3p	GGCAAGUUGUCCUUGGCUAC	2	Bd2	69	88	21	40	AGCCAAGGAUGACUUGCCGA	3'	108	-62.3	52.7778	1.09298	232	AGGCUUGGGGACUAUGGUGCAGCCAAGGAUGACUUGCCGAUCGAAACGAUGCACAAUAUGCAUCGAUCGGCGAGUUGUUCUUGGCUACAUCUUAGCUCCUGCCCCUCA
120	Multiloop	468_Bd5	candidate-miR169d	GCAGCCAAGGAUGACUUGCCG	21	ath-miR169d	UGAGCCAAGGAUGACUUGCCG	2	Bd5	21	41	91	111	GCAGGUUGUCCUUGGCUACAC	5'	127	-65.4	53.5433	0.961765	278	UAAGAGGCAGAGAAGGGGAUGCAGCCAAGGAUGACUUGCCGGCUCCUGGUGUUGGGGGAAUUGCAGCUUUGUUGAGCCUUGAGUUAGCCGGCAGGUUGUCCUUGGCUACACCUAGUUCUCUUCUUCU
121	OK	469_Bd5	candidate-miR169d	GUAGCCAAGGAUGACUUGCCU	21	ath-miR169d	UGAGCCAAGGAUGACUUGCCG	3	Bd5	21	41	105	124	GCAGUCACCUUGGCUAGCCU	5'	140	-66.1	52.1429	0.905479	278	GCCAGAGCCUGCUUCCUCCGGUAGCCAAGGAUGACUUGCCUAUAUUUGCUCCUUCAGAAGUCCUGGUUAAUUACAUGCCAGGUUUCAGAUGAGUUUGGCGAUAGGCAGUCACCUUGGCUAGCCUGAGUGGCUCUUGCCUC
122	Multiloop	471_Bd3	candidate-miR169d	GUAGCCAAGGAUGACUUGCCG	21	ath-miR169d	UGAGCCAAGGAUGACUUGCCG	2	Bd3	21	41	92	115	GCAAGUUGUUUGCUUUGGCUACAU	5'	135	-50.2	49.6296	0.749254	278	UCACGACGACAGCUCUUCGUGUAGCCAAGGAUGACUUGCCGGCCGGCCUGCAUAUAUGUCUCCAAAUUAACAAGCUUAACAAGCUAGGUCGGCAAGUUGUUUGCUUUGGCUACAUGACUGCCUCAUCCUCUCAUG
123	OK	474_Bd2	candidate-miR169d	GCAGCCAAGGAUGACUUGCCG	21	ath-miR169d	UGAGCCAAGGAUGACUUGCCG	2	Bd2	21	41	72	92	GCGAGUUGUUCUUGGCUACAU	5'	112	-62.3	51.7857	1.07414	278	UUAGGCUUGGGGACUAUGGUGCAGCCAAGGAUGACUUGCCGAUCGAAACGAUGCACAAUAUGCAUCGAUCGGCGAGUUGUUCUUGGCUACAUCUUAGCUCCUGCCCCUCAUG
124	OK	475_Bd1	candidate-miR169d	GUAGCCAAGGAUGACUUGCCG	21	ath-miR169d	UGAGCCAAGGAUGACUUGCCG	2	Bd1	21	41	109	130	GCAGGUUGUUCUUGGCUAACAU	5'	150	-74.2	47.3333	1.04507	278	AACGAGAUAGAGAGUGGAAUGUAGCCAAGGAUGACUUGCCGGGUAUGUGCAUGUACGCUUCAGGGAAUUAUAUGCAUCCCUGGUCUGAAUCCAUGCUGAUAUUUCCCGGCAGGUUGUUCUUGGCUAACAUCUUGCUCUCUUUCUCUCACG
125	OK	476_Bd1	candidate-miR169d	GUAGCCAAGGAUGACUUGCCU	21	ath-miR169d	UGAGCCAAGGAUGACUUGCCG	3	Bd1	21	41	92	112	GCAUGUCUUCCUUGGCUAUUC	5'	133	-54.5	45.8647	0.893443	278	UGAGGACUAGAGCUGAUUCGGUAGCCAAGGAUGACUUGCCUAAAUGUGUCUAUGUAAUUCAUCUGAGUUGGCAUGGGACCGUUAAUUUUAGGCAUGUCUUCCUUGGCUAUUCGGAGUGCCUCUUUGCUGCUCA
126	OK	477_Bd4	candidate-miR169d	GUAGCCAAGGAUGAAUUGCCG	21	ath-miR169d	UGAGCCAAGGAUGACUUGCCG	3	Bd4	21	41	90	110	GCAAGUCAUUUGUGGCUACGU	5'	130	-51.1	53.8462	0.73	278	UAGCUAGCUGCAGUGUACAUGUAGCCAAGGAUGAAUUGCCGGCCGGCGUUUGUCGAUGGUACUCAGCCGGAGAUCGCGCGAUUGAGCCGGCAAGUCAUUUGUGGCUACGUCUUUGCCUCCUUUUCUCAUG
127	Multiloop	479_Bd5	candidate-miR169f-5p	GCAGCCAAGGAUGACUUGCCG	21	ath-miR169f-5p	UGAGCCAAGGAUGACUUGCCG	2	Bd5	21	41	91	111	GCAGGUUGUCCUUGGCUACAC	5'	127	-65.4	53.5433	0.961765	278	UAAGAGGCAGAGAAGGGGAUGCAGCCAAGGAUGACUUGCCGGCUCCUGGUGUUGGGGGAAUUGCAGCUUUGUUGAGCCUUGAGUUAGCCGGCAGGUUGUCCUUGGCUACACCUAGUUCUCUUCUUCU
128	OK	480_Bd5	candidate-miR169f-5p	GUAGCCAAGGAUGACUUGCCU	21	ath-miR169f-5p	UGAGCCAAGGAUGACUUGCCG	3	Bd5	21	41	105	124	GCAGUCACCUUGGCUAGCCU	5'	140	-66.1	52.1429	0.905479	278	GCCAGAGCCUGCUUCCUCCGGUAGCCAAGGAUGACUUGCCUAUAUUUGCUCCUUCAGAAGUCCUGGUUAAUUACAUGCCAGGUUUCAGAUGAGUUUGGCGAUAGGCAGUCACCUUGGCUAGCCUGAGUGGCUCUUGCCUC
129	Multiloop	482_Bd3	candidate-miR169f-5p	GUAGCCAAGGAUGACUUGCCG	21	ath-miR169f-5p	UGAGCCAAGGAUGACUUGCCG	2	Bd3	21	41	92	115	GCAAGUUGUUUGCUUUGGCUACAU	5'	135	-50.2	49.6296	0.749254	278	UCACGACGACAGCUCUUCGUGUAGCCAAGGAUGACUUGCCGGCCGGCCUGCAUAUAUGUCUCCAAAUUAACAAGCUUAACAAGCUAGGUCGGCAAGUUGUUUGCUUUGGCUACAUGACUGCCUCAUCCUCUCAUG
130	OK	485_Bd2	candidate-miR169f-5p	GCAGCCAAGGAUGACUUGCCG	21	ath-miR169f-5p	UGAGCCAAGGAUGACUUGCCG	2	Bd2	21	41	72	92	GCGAGUUGUUCUUGGCUACAU	5'	112	-62.3	51.7857	1.07414	278	UUAGGCUUGGGGACUAUGGUGCAGCCAAGGAUGACUUGCCGAUCGAAACGAUGCACAAUAUGCAUCGAUCGGCGAGUUGUUCUUGGCUACAUCUUAGCUCCUGCCCCUCAUG
131	OK	486_Bd1	candidate-miR169f-5p	GUAGCCAAGGAUGACUUGCCG	21	ath-miR169f-5p	UGAGCCAAGGAUGACUUGCCG	2	Bd1	21	41	109	130	GCAGGUUGUUCUUGGCUAACAU	5'	150	-74.2	47.3333	1.04507	278	AACGAGAUAGAGAGUGGAAUGUAGCCAAGGAUGACUUGCCGGGUAUGUGCAUGUACGCUUCAGGGAAUUAUAUGCAUCCCUGGUCUGAAUCCAUGCUGAUAUUUCCCGGCAGGUUGUUCUUGGCUAACAUCUUGCUCUCUUUCUCUCACG
132	OK	487_Bd1	candidate-miR169f-5p	GUAGCCAAGGAUGACUUGCCU	21	ath-miR169f-5p	UGAGCCAAGGAUGACUUGCCG	3	Bd1	21	41	92	112	GCAUGUCUUCCUUGGCUAUUC	5'	133	-54.5	45.8647	0.893443	278	UGAGGACUAGAGCUGAUUCGGUAGCCAAGGAUGACUUGCCUAAAUGUGUCUAUGUAAUUCAUCUGAGUUGGCAUGGGACCGUUAAUUUUAGGCAUGUCUUCCUUGGCUAUUCGGAGUGCCUCUUUGCUGCUCA
133	OK	488_Bd4	candidate-miR169f-5p	GUAGCCAAGGAUGAAUUGCCG	21	ath-miR169f-5p	UGAGCCAAGGAUGACUUGCCG	3	Bd4	21	41	90	110	GCAAGUCAUUUGUGGCUACGU	5'	130	-51.1	53.8462	0.73	278	UAGCUAGCUGCAGUGUACAUGUAGCCAAGGAUGAAUUGCCGGCCGGCGUUUGUCGAUGGUACUCAGCCGGAGAUCGCGCGAUUGAGCCGGCAAGUCAUUUGUGGCUACGUCUUUGCCUCCUUUUCUCAUG
134	OK	490_Bd3	candidate-miR169h	UAGCCAAGGAUGACUUGCCUG	21	ath-miR169h	UAGCCAAGGAUGACUUGCCUG	0	Bd3	21	41	104	122	GGCAGUCUCCUUGGCUAGC	5'	138	-71.1	48.5507	1.06119	280	GAUAAGGGGUUUGGCCCUGAUAGCCAAGGAUGACUUGCCUGUGCAUGUCCUCCCUUGAUCGCUUGCAUAAUUUCAUAUAUGCAUGUGAUCUCGAUUUAUCACAGGCAGUCUCCUUGGCUAGCCUGGGUGCCUCUUAUC
135	OK	491_Bd3	candidate-miR169h	UAGCCAAGGAUGACUUGCCUG	21	ath-miR169h	UAGCCAAGGAUGACUUGCCUG	0	Bd3	21	41	97	115	GGCAGUCUCCUUGGCUAGC	5'	131	-62.4	50.3817	0.945455	280	AGCAAGGGGCUUAUCUCUGAUAGCCAAGGAUGACUUGCCUGUGUCAUACUUCAAGGCUUGGCAACAUGAUGCAUGAGCCUUUGUUGUAGUCUCAUAGGCAGUCUCCUUGGCUAGCCUGAGUGGCUCUUGCG
136	Multiloop	493_Bd3	candidate-miR169h	UAGCCAAGGAUGACUUGCCGG	21	ath-miR169h	UAGCCAAGGAUGACUUGCCUG	1	Bd3	21	41	90	113	GGCAAGUUGUUUGCUUUGGCUACA	5'	133	-50.2	49.6241	0.760606	280	CACGACGACAGCUCUUCGUGUAGCCAAGGAUGACUUGCCGGCCGGCCUGCAUAUAUGUCUCCAAAUUAACAAGCUUAACAAGCUAGGUCGGCAAGUUGUUUGCUUUGGCUACAUGACUGCCUCAUCCUCUCAU
137	OK	496_Bd5	candidate-miR169h	UAGCCAAGGAUGACUUGCCUA	21	ath-miR169h	UAGCCAAGGAUGACUUGCCUG	1	Bd5	21	41	103	121	GGCAGUCACCUUGGCUAGC	5'	142	-63.1	50.7042	0.876389	280	CCAGAGCCUGCUUCCUCCGGUAGCCAAGGAUGACUUGCCUAUAUUUGCUCCUUCAGAAGUCCUGGUUAAUUACAUGCCAGGUUUCAGAUGAGUUUGGCGAUAGGCAGUCACCUUGGCUAGCCUGAGUGGCUCUUGCCUCUUA
138	Dicer	497_Bd5	candidate-miR169h	CAGCCAAGGAUGACUUGCCGG	21	ath-miR169h	UAGCCAAGGAUGACUUGCCUG	2	Bd5	21	41	89	2		5'	129	-66.2	54.2636	0.945714	279	AAGAGGCAGAGAAGGGGAUGCAGCCAAGGAUGACUUGCCGGCUCCUGGUGUUGGGGGAAUUGCAGCUUUGUUGAGCCUUGAGUUAGCCGGCAGGUUGUCCUUGGCUACACCUAGUUCUCUUCUUCUGGU
139	OK	499_Bd1	candidate-miR169h	UAGCCAAGGAUGACUUGCCUA	21	ath-miR169h	UAGCCAAGGAUGACUUGCCUG	1	Bd1	21	41	90	110	GGCAUGUCUUCCUUGGCUAUU	5'	131	-53.2	46.5649	0.872131	280	GAGGACUAGAGCUGAUUCGGUAGCCAAGGAUGACUUGCCUAAAUGUGUCUAUGUAAUUCAUCUGAGUUGGCAUGGGACCGUUAAUUUUAGGCAUGUCUUCCUUGGCUAUUCGGAGUGCCUCUUUGCUGCUC
140	OK	501_Bd1	candidate-miR169h	UAGCCAAGGAUGACUUGCCGG	21	ath-miR169h	UAGCCAAGGAUGACUUGCCUG	1	Bd1	21	41	107	127	GGCAGGUUGUUCUUGGCUAAC	5'	148	-74.2	47.2973	1.06	280	ACGAGAUAGAGAGUGGAAUGUAGCCAAGGAUGACUUGCCGGGUAUGUGCAUGUACGCUUCAGGGAAUUAUAUGCAUCCCUGGUCUGAAUCCAUGCUGAUAUUUCCCGGCAGGUUGUUCUUGGCUAACAUCUUGCUCUCUUUCUCUCAC
141	Multiloop	504_Bd4	candidate-miR169h	UAGCCAAGAAUGACUUGCCUA	21	ath-miR169h	UAGCCAAGGAUGACUUGCCUG	2	Bd4	21	41	127	146	GGUGGGUCUUCUUGGCUAGC	5'	167	-78	51.497	0.906977	280	AGAGCCUCCCUUGAUUUUGGUAGCCAAGAAUGACUUGCCUAUGCUUGCCCUCUGCUAACCAGCUAGCCAUGCAUGGUAACCAAUGGACAAAUUUCUUGUGGUUGGCGUGGUUAGUGUGGUUGCAUGGGUGGGUCUUCUUGGCUAGCCAGAGCGGCUCUCAUCCACCA
142	OK	505_Bd4	candidate-miR169h	UAGCCAAGGAUGAAUUGCCGG	21	ath-miR169h	UAGCCAAGGAUGACUUGCCUG	2	Bd4	21	41	88	108	GGCAAGUCAUUUGUGGCUACG	5'	128	-51.1	53.9062	0.74058	280	AGCUAGCUGCAGUGUACAUGUAGCCAAGGAUGAAUUGCCGGCCGGCGUUUGUCGAUGGUACUCAGCCGGAGAUCGCGCGAUUGAGCCGGCAAGUCAUUUGUGGCUACGUCUUUGCCUCCUUUUCUCAU
143	Dicer	506_Bd2	candidate-miR169h	CAGCCAAGGAUGACUUGCCGA	21	ath-miR169h	UAGCCAAGGAUGACUUGCCUG	3	Bd2	21	41	70	2		5'	110	-62.3	51.8182	1.09298	279	UAGGCUUGGGGACUAUGGUGCAGCCAAGGAUGACUUGCCGAUCGAAACGAUGCACAAUAUGCAUCGAUCGGCGAGUUGUUCUUGGCUACAUCUUAGCUCCUGCCCCUCAU
144	OK	509_Bd3	candidate-miR169i	UAGCCAAGGAUGACUUGCCUG	21	ath-miR169i	UAGCCAAGGAUGACUUGCCUG	0	Bd3	21	41	104	122	GGCAGUCUCCUUGGCUAGC	5'	138	-71.1	48.5507	1.06119	280	GAUAAGGGGUUUGGCCCUGAUAGCCAAGGAUGACUUGCCUGUGCAUGUCCUCCCUUGAUCGCUUGCAUAAUUUCAUAUAUGCAUGUGAUCUCGAUUUAUCACAGGCAGUCUCCUUGGCUAGCCUGGGUGCCUCUUAUC
145	OK	510_Bd3	candidate-miR169i	UAGCCAAGGAUGACUUGCCUG	21	ath-miR169i	UAGCCAAGGAUGACUUGCCUG	0	Bd3	21	41	97	115	GGCAGUCUCCUUGGCUAGC	5'	131	-62.4	50.3817	0.945455	280	AGCAAGGGGCUUAUCUCUGAUAGCCAAGGAUGACUUGCCUGUGUCAUACUUCAAGGCUUGGCAACAUGAUGCAUGAGCCUUUGUUGUAGUCUCAUAGGCAGUCUCCUUGGCUAGCCUGAGUGGCUCUUGCG
146	Multiloop	512_Bd3	candidate-miR169i	UAGCCAAGGAUGACUUGCCGG	21	ath-miR169i	UAGCCAAGGAUGACUUGCCUG	1	Bd3	21	41	90	113	GGCAAGUUGUUUGCUUUGGCUACA	5'	133	-50.2	49.6241	0.760606	280	CACGACGACAGCUCUUCGUGUAGCCAAGGAUGACUUGCCGGCCGGCCUGCAUAUAUGUCUCCAAAUUAACAAGCUUAACAAGCUAGGUCGGCAAGUUGUUUGCUUUGGCUACAUGACUGCCUCAUCCUCUCAU
147	OK	515_Bd5	candidate-miR169i	UAGCCAAGGAUGACUUGCCUA	21	ath-miR169i	UAGCCAAGGAUGACUUGCCUG	1	Bd5	21	41	103	121	GGCAGUCACCUUGGCUAGC	5'	142	-63.1	50.7042	0.876389	280	CCAGAGCCUGCUUCCUCCGGUAGCCAAGGAUGACUUGCCUAUAUUUGCUCCUUCAGAAGUCCUGGUUAAUUACAUGCCAGGUUUCAGAUGAGUUUGGCGAUAGGCAGUCACCUUGGCUAGCCUGAGUGGCUCUUGCCUCUUA
148	Dicer	516_Bd5	candidate-miR169i	CAGCCAAGGAUGACUUGCCGG	21	ath-miR169i	UAGCCAAGGAUGACUUGCCUG	2	Bd5	21	41	89	2		5'	129	-66.2	54.2636	0.945714	279	AAGAGGCAGAGAAGGGGAUGCAGCCAAGGAUGACUUGCCGGCUCCUGGUGUUGGGGGAAUUGCAGCUUUGUUGAGCCUUGAGUUAGCCGGCAGGUUGUCCUUGGCUACACCUAGUUCUCUUCUUCUGGU
149	OK	518_Bd1	candidate-miR169i	UAGCCAAGGAUGACUUGCCUA	21	ath-miR169i	UAGCCAAGGAUGACUUGCCUG	1	Bd1	21	41	90	110	GGCAUGUCUUCCUUGGCUAUU	5'	131	-53.2	46.5649	0.872131	280	GAGGACUAGAGCUGAUUCGGUAGCCAAGGAUGACUUGCCUAAAUGUGUCUAUGUAAUUCAUCUGAGUUGGCAUGGGACCGUUAAUUUUAGGCAUGUCUUCCUUGGCUAUUCGGAGUGCCUCUUUGCUGCUC
150	OK	520_Bd1	candidate-miR169i	UAGCCAAGGAUGACUUGCCGG	21	ath-miR169i	UAGCCAAGGAUGACUUGCCUG	1	Bd1	21	41	107	127	GGCAGGUUGUUCUUGGCUAAC	5'	148	-74.2	47.2973	1.06	280	ACGAGAUAGAGAGUGGAAUGUAGCCAAGGAUGACUUGCCGGGUAUGUGCAUGUACGCUUCAGGGAAUUAUAUGCAUCCCUGGUCUGAAUCCAUGCUGAUAUUUCCCGGCAGGUUGUUCUUGGCUAACAUCUUGCUCUCUUUCUCUCAC
151	Multiloop	523_Bd4	candidate-miR169i	UAGCCAAGAAUGACUUGCCUA	21	ath-miR169i	UAGCCAAGGAUGACUUGCCUG	2	Bd4	21	41	127	146	GGUGGGUCUUCUUGGCUAGC	5'	167	-78	51.497	0.906977	280	AGAGCCUCCCUUGAUUUUGGUAGCCAAGAAUGACUUGCCUAUGCUUGCCCUCUGCUAACCAGCUAGCCAUGCAUGGUAACCAAUGGACAAAUUUCUUGUGGUUGGCGUGGUUAGUGUGGUUGCAUGGGUGGGUCUUCUUGGCUAGCCAGAGCGGCUCUCAUCCACCA
152	OK	524_Bd4	candidate-miR169i	UAGCCAAGGAUGAAUUGCCGG	21	ath-miR169i	UAGCCAAGGAUGACUUGCCUG	2	Bd4	21	41	88	108	GGCAAGUCAUUUGUGGCUACG	5'	128	-51.1	53.9062	0.74058	280	AGCUAGCUGCAGUGUACAUGUAGCCAAGGAUGAAUUGCCGGCCGGCGUUUGUCGAUGGUACUCAGCCGGAGAUCGCGCGAUUGAGCCGGCAAGUCAUUUGUGGCUACGUCUUUGCCUCCUUUUCUCAU
153	Dicer	525_Bd2	candidate-miR169i	CAGCCAAGGAUGACUUGCCGA	21	ath-miR169i	UAGCCAAGGAUGACUUGCCUG	3	Bd2	21	41	70	2		5'	110	-62.3	51.8182	1.09298	279	UAGGCUUGGGGACUAUGGUGCAGCCAAGGAUGACUUGCCGAUCGAAACGAUGCACAAUAUGCAUCGAUCGGCGAGUUGUUCUUGGCUACAUCUUAGCUCCUGCCCCUCAU
154	OK	528_Bd3	candidate-miR169j	UAGCCAAGGAUGACUUGCCUG	21	ath-miR169j	UAGCCAAGGAUGACUUGCCUG	0	Bd3	21	41	104	122	GGCAGUCUCCUUGGCUAGC	5'	138	-71.1	48.5507	1.06119	280	GAUAAGGGGUUUGGCCCUGAUAGCCAAGGAUGACUUGCCUGUGCAUGUCCUCCCUUGAUCGCUUGCAUAAUUUCAUAUAUGCAUGUGAUCUCGAUUUAUCACAGGCAGUCUCCUUGGCUAGCCUGGGUGCCUCUUAUC
155	OK	529_Bd3	candidate-miR169j	UAGCCAAGGAUGACUUGCCUG	21	ath-miR169j	UAGCCAAGGAUGACUUGCCUG	0	Bd3	21	41	97	115	GGCAGUCUCCUUGGCUAGC	5'	131	-62.4	50.3817	0.945455	280	AGCAAGGGGCUUAUCUCUGAUAGCCAAGGAUGACUUGCCUGUGUCAUACUUCAAGGCUUGGCAACAUGAUGCAUGAGCCUUUGUUGUAGUCUCAUAGGCAGUCUCCUUGGCUAGCCUGAGUGGCUCUUGCG
156	Multiloop	531_Bd3	candidate-miR169j	UAGCCAAGGAUGACUUGCCGG	21	ath-miR169j	UAGCCAAGGAUGACUUGCCUG	1	Bd3	21	41	90	113	GGCAAGUUGUUUGCUUUGGCUACA	5'	133	-50.2	49.6241	0.760606	280	CACGACGACAGCUCUUCGUGUAGCCAAGGAUGACUUGCCGGCCGGCCUGCAUAUAUGUCUCCAAAUUAACAAGCUUAACAAGCUAGGUCGGCAAGUUGUUUGCUUUGGCUACAUGACUGCCUCAUCCUCUCAU
157	OK	534_Bd5	candidate-miR169j	UAGCCAAGGAUGACUUGCCUA	21	ath-miR169j	UAGCCAAGGAUGACUUGCCUG	1	Bd5	21	41	103	121	GGCAGUCACCUUGGCUAGC	5'	142	-63.1	50.7042	0.876389	280	CCAGAGCCUGCUUCCUCCGGUAGCCAAGGAUGACUUGCCUAUAUUUGCUCCUUCAGAAGUCCUGGUUAAUUACAUGCCAGGUUUCAGAUGAGUUUGGCGAUAGGCAGUCACCUUGGCUAGCCUGAGUGGCUCUUGCCUCUUA
158	Dicer	535_Bd5	candidate-miR169j	CAGCCAAGGAUGACUUGCCGG	21	ath-miR169j	UAGCCAAGGAUGACUUGCCUG	2	Bd5	21	41	89	2		5'	129	-66.2	54.2636	0.945714	279	AAGAGGCAGAGAAGGGGAUGCAGCCAAGGAUGACUUGCCGGCUCCUGGUGUUGGGGGAAUUGCAGCUUUGUUGAGCCUUGAGUUAGCCGGCAGGUUGUCCUUGGCUACACCUAGUUCUCUUCUUCUGGU
159	OK	537_Bd1	candidate-miR169j	UAGCCAAGGAUGACUUGCCUA	21	ath-miR169j	UAGCCAAGGAUGACUUGCCUG	1	Bd1	21	41	90	110	GGCAUGUCUUCCUUGGCUAUU	5'	131	-53.2	46.5649	0.872131	280	GAGGACUAGAGCUGAUUCGGUAGCCAAGGAUGACUUGCCUAAAUGUGUCUAUGUAAUUCAUCUGAGUUGGCAUGGGACCGUUAAUUUUAGGCAUGUCUUCCUUGGCUAUUCGGAGUGCCUCUUUGCUGCUC
160	OK	539_Bd1	candidate-miR169j	UAGCCAAGGAUGACUUGCCGG	21	ath-miR169j	UAGCCAAGGAUGACUUGCCUG	1	Bd1	21	41	107	127	GGCAGGUUGUUCUUGGCUAAC	5'	148	-74.2	47.2973	1.06	280	ACGAGAUAGAGAGUGGAAUGUAGCCAAGGAUGACUUGCCGGGUAUGUGCAUGUACGCUUCAGGGAAUUAUAUGCAUCCCUGGUCUGAAUCCAUGCUGAUAUUUCCCGGCAGGUUGUUCUUGGCUAACAUCUUGCUCUCUUUCUCUCAC
161	Multiloop	542_Bd4	candidate-miR169j	UAGCCAAGAAUGACUUGCCUA	21	ath-miR169j	UAGCCAAGGAUGACUUGCCUG	2	Bd4	21	41	127	146	GGUGGGUCUUCUUGGCUAGC	5'	167	-78	51.497	0.906977	280	AGAGCCUCCCUUGAUUUUGGUAGCCAAGAAUGACUUGCCUAUGCUUGCCCUCUGCUAACCAGCUAGCCAUGCAUGGUAACCAAUGGACAAAUUUCUUGUGGUUGGCGUGGUUAGUGUGGUUGCAUGGGUGGGUCUUCUUGGCUAGCCAGAGCGGCUCUCAUCCACCA
162	OK	543_Bd4	candidate-miR169j	UAGCCAAGGAUGAAUUGCCGG	21	ath-miR169j	UAGCCAAGGAUGACUUGCCUG	2	Bd4	21	41	88	108	GGCAAGUCAUUUGUGGCUACG	5'	128	-51.1	53.9062	0.74058	280	AGCUAGCUGCAGUGUACAUGUAGCCAAGGAUGAAUUGCCGGCCGGCGUUUGUCGAUGGUACUCAGCCGGAGAUCGCGCGAUUGAGCCGGCAAGUCAUUUGUGGCUACGUCUUUGCCUCCUUUUCUCAU
163	Dicer	544_Bd2	candidate-miR169j	CAGCCAAGGAUGACUUGCCGA	21	ath-miR169j	UAGCCAAGGAUGACUUGCCUG	3	Bd2	21	41	70	2		5'	110	-62.3	51.8182	1.09298	279	UAGGCUUGGGGACUAUGGUGCAGCCAAGGAUGACUUGCCGAUCGAAACGAUGCACAAUAUGCAUCGAUCGGCGAGUUGUUCUUGGCUACAUCUUAGCUCCUGCCCCUCAU
164	OK	547_Bd3	candidate-miR169k	UAGCCAAGGAUGACUUGCCUG	21	ath-miR169k	UAGCCAAGGAUGACUUGCCUG	0	Bd3	21	41	104	122	GGCAGUCUCCUUGGCUAGC	5'	138	-71.1	48.5507	1.06119	280	GAUAAGGGGUUUGGCCCUGAUAGCCAAGGAUGACUUGCCUGUGCAUGUCCUCCCUUGAUCGCUUGCAUAAUUUCAUAUAUGCAUGUGAUCUCGAUUUAUCACAGGCAGUCUCCUUGGCUAGCCUGGGUGCCUCUUAUC
165	OK	548_Bd3	candidate-miR169k	UAGCCAAGGAUGACUUGCCUG	21	ath-miR169k	UAGCCAAGGAUGACUUGCCUG	0	Bd3	21	41	97	115	GGCAGUCUCCUUGGCUAGC	5'	131	-62.4	50.3817	0.945455	280	AGCAAGGGGCUUAUCUCUGAUAGCCAAGGAUGACUUGCCUGUGUCAUACUUCAAGGCUUGGCAACAUGAUGCAUGAGCCUUUGUUGUAGUCUCAUAGGCAGUCUCCUUGGCUAGCCUGAGUGGCUCUUGCG
166	Multiloop	550_Bd3	candidate-miR169k	UAGCCAAGGAUGACUUGCCGG	21	ath-miR169k	UAGCCAAGGAUGACUUGCCUG	1	Bd3	21	41	90	113	GGCAAGUUGUUUGCUUUGGCUACA	5'	133	-50.2	49.6241	0.760606	280	CACGACGACAGCUCUUCGUGUAGCCAAGGAUGACUUGCCGGCCGGCCUGCAUAUAUGUCUCCAAAUUAACAAGCUUAACAAGCUAGGUCGGCAAGUUGUUUGCUUUGGCUACAUGACUGCCUCAUCCUCUCAU
167	OK	553_Bd5	candidate-miR169k	UAGCCAAGGAUGACUUGCCUA	21	ath-miR169k	UAGCCAAGGAUGACUUGCCUG	1	Bd5	21	41	103	121	GGCAGUCACCUUGGCUAGC	5'	142	-63.1	50.7042	0.876389	280	CCAGAGCCUGCUUCCUCCGGUAGCCAAGGAUGACUUGCCUAUAUUUGCUCCUUCAGAAGUCCUGGUUAAUUACAUGCCAGGUUUCAGAUGAGUUUGGCGAUAGGCAGUCACCUUGGCUAGCCUGAGUGGCUCUUGCCUCUUA
168	Dicer	554_Bd5	candidate-miR169k	CAGCCAAGGAUGACUUGCCGG	21	ath-miR169k	UAGCCAAGGAUGACUUGCCUG	2	Bd5	21	41	89	2		5'	129	-66.2	54.2636	0.945714	279	AAGAGGCAGAGAAGGGGAUGCAGCCAAGGAUGACUUGCCGGCUCCUGGUGUUGGGGGAAUUGCAGCUUUGUUGAGCCUUGAGUUAGCCGGCAGGUUGUCCUUGGCUACACCUAGUUCUCUUCUUCUGGU
169	OK	556_Bd1	candidate-miR169k	UAGCCAAGGAUGACUUGCCUA	21	ath-miR169k	UAGCCAAGGAUGACUUGCCUG	1	Bd1	21	41	90	110	GGCAUGUCUUCCUUGGCUAUU	5'	131	-53.2	46.5649	0.872131	280	GAGGACUAGAGCUGAUUCGGUAGCCAAGGAUGACUUGCCUAAAUGUGUCUAUGUAAUUCAUCUGAGUUGGCAUGGGACCGUUAAUUUUAGGCAUGUCUUCCUUGGCUAUUCGGAGUGCCUCUUUGCUGCUC
170	OK	558_Bd1	candidate-miR169k	UAGCCAAGGAUGACUUGCCGG	21	ath-miR169k	UAGCCAAGGAUGACUUGCCUG	1	Bd1	21	41	107	127	GGCAGGUUGUUCUUGGCUAAC	5'	148	-74.2	47.2973	1.06	280	ACGAGAUAGAGAGUGGAAUGUAGCCAAGGAUGACUUGCCGGGUAUGUGCAUGUACGCUUCAGGGAAUUAUAUGCAUCCCUGGUCUGAAUCCAUGCUGAUAUUUCCCGGCAGGUUGUUCUUGGCUAACAUCUUGCUCUCUUUCUCUCAC
171	Multiloop	561_Bd4	candidate-miR169k	UAGCCAAGAAUGACUUGCCUA	21	ath-miR169k	UAGCCAAGGAUGACUUGCCUG	2	Bd4	21	41	127	146	GGUGGGUCUUCUUGGCUAGC	5'	167	-78	51.497	0.906977	280	AGAGCCUCCCUUGAUUUUGGUAGCCAAGAAUGACUUGCCUAUGCUUGCCCUCUGCUAACCAGCUAGCCAUGCAUGGUAACCAAUGGACAAAUUUCUUGUGGUUGGCGUGGUUAGUGUGGUUGCAUGGGUGGGUCUUCUUGGCUAGCCAGAGCGGCUCUCAUCCACCA
172	OK	562_Bd4	candidate-miR169k	UAGCCAAGGAUGAAUUGCCGG	21	ath-miR169k	UAGCCAAGGAUGACUUGCCUG	2	Bd4	21	41	88	108	GGCAAGUCAUUUGUGGCUACG	5'	128	-51.1	53.9062	0.74058	280	AGCUAGCUGCAGUGUACAUGUAGCCAAGGAUGAAUUGCCGGCCGGCGUUUGUCGAUGGUACUCAGCCGGAGAUCGCGCGAUUGAGCCGGCAAGUCAUUUGUGGCUACGUCUUUGCCUCCUUUUCUCAU
173	Dicer	563_Bd2	candidate-miR169k	CAGCCAAGGAUGACUUGCCGA	21	ath-miR169k	UAGCCAAGGAUGACUUGCCUG	3	Bd2	21	41	70	2		5'	110	-62.3	51.8182	1.09298	279	UAGGCUUGGGGACUAUGGUGCAGCCAAGGAUGACUUGCCGAUCGAAACGAUGCACAAUAUGCAUCGAUCGGCGAGUUGUUCUUGGCUACAUCUUAGCUCCUGCCCCUCAU
174	OK	566_Bd3	candidate-miR169m	UAGCCAAGGAUGACUUGCCUG	21	ath-miR169m	UAGCCAAGGAUGACUUGCCUG	0	Bd3	21	41	104	122	GGCAGUCUCCUUGGCUAGC	5'	138	-71.1	48.5507	1.06119	280	GAUAAGGGGUUUGGCCCUGAUAGCCAAGGAUGACUUGCCUGUGCAUGUCCUCCCUUGAUCGCUUGCAUAAUUUCAUAUAUGCAUGUGAUCUCGAUUUAUCACAGGCAGUCUCCUUGGCUAGCCUGGGUGCCUCUUAUC
175	OK	567_Bd3	candidate-miR169m	UAGCCAAGGAUGACUUGCCUG	21	ath-miR169m	UAGCCAAGGAUGACUUGCCUG	0	Bd3	21	41	97	115	GGCAGUCUCCUUGGCUAGC	5'	131	-62.4	50.3817	0.945455	280	AGCAAGGGGCUUAUCUCUGAUAGCCAAGGAUGACUUGCCUGUGUCAUACUUCAAGGCUUGGCAACAUGAUGCAUGAGCCUUUGUUGUAGUCUCAUAGGCAGUCUCCUUGGCUAGCCUGAGUGGCUCUUGCG
176	Multiloop	569_Bd3	candidate-miR169m	UAGCCAAGGAUGACUUGCCGG	21	ath-miR169m	UAGCCAAGGAUGACUUGCCUG	1	Bd3	21	41	90	113	GGCAAGUUGUUUGCUUUGGCUACA	5'	133	-50.2	49.6241	0.760606	280	CACGACGACAGCUCUUCGUGUAGCCAAGGAUGACUUGCCGGCCGGCCUGCAUAUAUGUCUCCAAAUUAACAAGCUUAACAAGCUAGGUCGGCAAGUUGUUUGCUUUGGCUACAUGACUGCCUCAUCCUCUCAU
177	OK	572_Bd5	candidate-miR169m	UAGCCAAGGAUGACUUGCCUA	21	ath-miR169m	UAGCCAAGGAUGACUUGCCUG	1	Bd5	21	41	103	121	GGCAGUCACCUUGGCUAGC	5'	142	-63.1	50.7042	0.876389	280	CCAGAGCCUGCUUCCUCCGGUAGCCAAGGAUGACUUGCCUAUAUUUGCUCCUUCAGAAGUCCUGGUUAAUUACAUGCCAGGUUUCAGAUGAGUUUGGCGAUAGGCAGUCACCUUGGCUAGCCUGAGUGGCUCUUGCCUCUUA
178	Dicer	573_Bd5	candidate-miR169m	CAGCCAAGGAUGACUUGCCGG	21	ath-miR169m	UAGCCAAGGAUGACUUGCCUG	2	Bd5	21	41	89	2		5'	129	-66.2	54.2636	0.945714	279	AAGAGGCAGAGAAGGGGAUGCAGCCAAGGAUGACUUGCCGGCUCCUGGUGUUGGGGGAAUUGCAGCUUUGUUGAGCCUUGAGUUAGCCGGCAGGUUGUCCUUGGCUACACCUAGUUCUCUUCUUCUGGU
179	OK	575_Bd1	candidate-miR169m	UAGCCAAGGAUGACUUGCCUA	21	ath-miR169m	UAGCCAAGGAUGACUUGCCUG	1	Bd1	21	41	90	110	GGCAUGUCUUCCUUGGCUAUU	5'	131	-53.2	46.5649	0.872131	280	GAGGACUAGAGCUGAUUCGGUAGCCAAGGAUGACUUGCCUAAAUGUGUCUAUGUAAUUCAUCUGAGUUGGCAUGGGACCGUUAAUUUUAGGCAUGUCUUCCUUGGCUAUUCGGAGUGCCUCUUUGCUGCUC
180	OK	577_Bd1	candidate-miR169m	UAGCCAAGGAUGACUUGCCGG	21	ath-miR169m	UAGCCAAGGAUGACUUGCCUG	1	Bd1	21	41	107	127	GGCAGGUUGUUCUUGGCUAAC	5'	148	-74.2	47.2973	1.06	280	ACGAGAUAGAGAGUGGAAUGUAGCCAAGGAUGACUUGCCGGGUAUGUGCAUGUACGCUUCAGGGAAUUAUAUGCAUCCCUGGUCUGAAUCCAUGCUGAUAUUUCCCGGCAGGUUGUUCUUGGCUAACAUCUUGCUCUCUUUCUCUCAC
181	Multiloop	580_Bd4	candidate-miR169m	UAGCCAAGAAUGACUUGCCUA	21	ath-miR169m	UAGCCAAGGAUGACUUGCCUG	2	Bd4	21	41	127	146	GGUGGGUCUUCUUGGCUAGC	5'	167	-78	51.497	0.906977	280	AGAGCCUCCCUUGAUUUUGGUAGCCAAGAAUGACUUGCCUAUGCUUGCCCUCUGCUAACCAGCUAGCCAUGCAUGGUAACCAAUGGACAAAUUUCUUGUGGUUGGCGUGGUUAGUGUGGUUGCAUGGGUGGGUCUUCUUGGCUAGCCAGAGCGGCUCUCAUCCACCA
182	OK	581_Bd4	candidate-miR169m	UAGCCAAGGAUGAAUUGCCGG	21	ath-miR169m	UAGCCAAGGAUGACUUGCCUG	2	Bd4	21	41	88	108	GGCAAGUCAUUUGUGGCUACG	5'	128	-51.1	53.9062	0.74058	280	AGCUAGCUGCAGUGUACAUGUAGCCAAGGAUGAAUUGCCGGCCGGCGUUUGUCGAUGGUACUCAGCCGGAGAUCGCGCGAUUGAGCCGGCAAGUCAUUUGUGGCUACGUCUUUGCCUCCUUUUCUCAU
183	Dicer	582_Bd2	candidate-miR169m	CAGCCAAGGAUGACUUGCCGA	21	ath-miR169m	UAGCCAAGGAUGACUUGCCUG	3	Bd2	21	41	70	2		5'	110	-62.3	51.8182	1.09298	279	UAGGCUUGGGGACUAUGGUGCAGCCAAGGAUGACUUGCCGAUCGAAACGAUGCACAAUAUGCAUCGAUCGGCGAGUUGUUCUUGGCUACAUCUUAGCUCCUGCCCCUCAU
184	OK	585_Bd3	candidate-miR169n	UAGCCAAGGAUGACUUGCCUG	21	ath-miR169n	UAGCCAAGGAUGACUUGCCUG	0	Bd3	21	41	104	122	GGCAGUCUCCUUGGCUAGC	5'	138	-71.1	48.5507	1.06119	280	GAUAAGGGGUUUGGCCCUGAUAGCCAAGGAUGACUUGCCUGUGCAUGUCCUCCCUUGAUCGCUUGCAUAAUUUCAUAUAUGCAUGUGAUCUCGAUUUAUCACAGGCAGUCUCCUUGGCUAGCCUGGGUGCCUCUUAUC
185	OK	586_Bd3	candidate-miR169n	UAGCCAAGGAUGACUUGCCUG	21	ath-miR169n	UAGCCAAGGAUGACUUGCCUG	0	Bd3	21	41	97	115	GGCAGUCUCCUUGGCUAGC	5'	131	-62.4	50.3817	0.945455	280	AGCAAGGGGCUUAUCUCUGAUAGCCAAGGAUGACUUGCCUGUGUCAUACUUCAAGGCUUGGCAACAUGAUGCAUGAGCCUUUGUUGUAGUCUCAUAGGCAGUCUCCUUGGCUAGCCUGAGUGGCUCUUGCG
186	Multiloop	588_Bd3	candidate-miR169n	UAGCCAAGGAUGACUUGCCGG	21	ath-miR169n	UAGCCAAGGAUGACUUGCCUG	1	Bd3	21	41	90	113	GGCAAGUUGUUUGCUUUGGCUACA	5'	133	-50.2	49.6241	0.760606	280	CACGACGACAGCUCUUCGUGUAGCCAAGGAUGACUUGCCGGCCGGCCUGCAUAUAUGUCUCCAAAUUAACAAGCUUAACAAGCUAGGUCGGCAAGUUGUUUGCUUUGGCUACAUGACUGCCUCAUCCUCUCAU
187	OK	591_Bd5	candidate-miR169n	UAGCCAAGGAUGACUUGCCUA	21	ath-miR169n	UAGCCAAGGAUGACUUGCCUG	1	Bd5	21	41	103	121	GGCAGUCACCUUGGCUAGC	5'	142	-63.1	50.7042	0.876389	280	CCAGAGCCUGCUUCCUCCGGUAGCCAAGGAUGACUUGCCUAUAUUUGCUCCUUCAGAAGUCCUGGUUAAUUACAUGCCAGGUUUCAGAUGAGUUUGGCGAUAGGCAGUCACCUUGGCUAGCCUGAGUGGCUCUUGCCUCUUA
188	Dicer	592_Bd5	candidate-miR169n	CAGCCAAGGAUGACUUGCCGG	21	ath-miR169n	UAGCCAAGGAUGACUUGCCUG	2	Bd5	21	41	89	2		5'	129	-66.2	54.2636	0.945714	279	AAGAGGCAGAGAAGGGGAUGCAGCCAAGGAUGACUUGCCGGCUCCUGGUGUUGGGGGAAUUGCAGCUUUGUUGAGCCUUGAGUUAGCCGGCAGGUUGUCCUUGGCUACACCUAGUUCUCUUCUUCUGGU
189	OK	594_Bd1	candidate-miR169n	UAGCCAAGGAUGACUUGCCUA	21	ath-miR169n	UAGCCAAGGAUGACUUGCCUG	1	Bd1	21	41	90	110	GGCAUGUCUUCCUUGGCUAUU	5'	131	-53.2	46.5649	0.872131	280	GAGGACUAGAGCUGAUUCGGUAGCCAAGGAUGACUUGCCUAAAUGUGUCUAUGUAAUUCAUCUGAGUUGGCAUGGGACCGUUAAUUUUAGGCAUGUCUUCCUUGGCUAUUCGGAGUGCCUCUUUGCUGCUC
190	OK	596_Bd1	candidate-miR169n	UAGCCAAGGAUGACUUGCCGG	21	ath-miR169n	UAGCCAAGGAUGACUUGCCUG	1	Bd1	21	41	107	127	GGCAGGUUGUUCUUGGCUAAC	5'	148	-74.2	47.2973	1.06	280	ACGAGAUAGAGAGUGGAAUGUAGCCAAGGAUGACUUGCCGGGUAUGUGCAUGUACGCUUCAGGGAAUUAUAUGCAUCCCUGGUCUGAAUCCAUGCUGAUAUUUCCCGGCAGGUUGUUCUUGGCUAACAUCUUGCUCUCUUUCUCUCAC
191	Multiloop	599_Bd4	candidate-miR169n	UAGCCAAGAAUGACUUGCCUA	21	ath-miR169n	UAGCCAAGGAUGACUUGCCUG	2	Bd4	21	41	127	146	GGUGGGUCUUCUUGGCUAGC	5'	167	-78	51.497	0.906977	280	AGAGCCUCCCUUGAUUUUGGUAGCCAAGAAUGACUUGCCUAUGCUUGCCCUCUGCUAACCAGCUAGCCAUGCAUGGUAACCAAUGGACAAAUUUCUUGUGGUUGGCGUGGUUAGUGUGGUUGCAUGGGUGGGUCUUCUUGGCUAGCCAGAGCGGCUCUCAUCCACCA
192	OK	600_Bd4	candidate-miR169n	UAGCCAAGGAUGAAUUGCCGG	21	ath-miR169n	UAGCCAAGGAUGACUUGCCUG	2	Bd4	21	41	88	108	GGCAAGUCAUUUGUGGCUACG	5'	128	-51.1	53.9062	0.74058	280	AGCUAGCUGCAGUGUACAUGUAGCCAAGGAUGAAUUGCCGGCCGGCGUUUGUCGAUGGUACUCAGCCGGAGAUCGCGCGAUUGAGCCGGCAAGUCAUUUGUGGCUACGUCUUUGCCUCCUUUUCUCAU
193	Dicer	601_Bd2	candidate-miR169n	CAGCCAAGGAUGACUUGCCGA	21	ath-miR169n	UAGCCAAGGAUGACUUGCCUG	3	Bd2	21	41	70	2		5'	110	-62.3	51.8182	1.09298	279	UAGGCUUGGGGACUAUGGUGCAGCCAAGGAUGACUUGCCGAUCGAAACGAUGCACAAUAUGCAUCGAUCGGCGAGUUGUUCUUGGCUACAUCUUAGCUCCUGCCCCUCAU
194	OK	604_Bd5	candidate-miR170-3p	UGAUUGAGCCGUGCCAAUAUC	21	ath-miR170-3p	UGAUUGAGCCGUGUCAAUAUC	1	Bd5	79	99	21	41	UAUUGGUGCGGUUCAAUCAGA	3'	119	-51.5	47.0588	0.919643	222	UUAAUGUAUUAUAGACGCGGUAUUGGUGCGGUUCAAUCAGAAAGCUGGCGCUCCGGACGCAAAAGGGGUUCCUCUCUUUGAUUGAGCCGUGCCAAUAUCACGUUUUGCUUGACUCGUAU
195	OK	605_Bd1	candidate-miR170-3p	UGAUUGAGCCGUGCCAAUAUC	21	ath-miR170-3p	UGAUUGAGCCGUGUCAAUAUC	1	Bd1	101	121	21	41	UGUUGGCACGGUUCAAUCAAA	3'	141	-75.2	53.1915	1.00267	200	UACUGGCUGGGAGAGUGCGAUGUUGGCACGGUUCAAUCAAAUCGGGUGGUCUCUGCAUGCACUGGCUUGCGAGCAAGCUGCGAUGAUGUUUCGCUCCAUCUGAUUGAGCCGUGCCAAUAUCGCAAGCUUCUUUGCCUAGCA
196	Dicer	606_Bd1	candidate-miR170-3p	UGAUUGAGCCGUGCCAAUAUC	21	ath-miR170-3p	UGAUUGAGCCGUGUCAAUAUC	1	Bd1	76	96	21	2		3'	116	-52.4	41.3793	1.09167	225	CCAUGCAAUGGAAGGAGCGAUAUUGGUGAGGUUCAAUCCGAUGCUAGAUUUUACAUCAGUGUUAAGAUCUGUAUCUGAUUGAGCCGUGCCAAUAUCUCUCUUCUUCUAAUGUCGAA
197	OK	607_Bd1	candidate-miR170-3p	UGAUUGAGCCGUGCCAAUAUC	21	ath-miR170-3p	UGAUUGAGCCGUGUCAAUAUC	1	Bd1	90	110	21	41	UGUUGGCUCGACUCACUCAGA	3'	130	-61.3	53.0769	0.888406	211	UGAUGAAAUGGCCACUAUGAUGUUGGCUCGACUCACUCAGACGACACCGGCCGGAGCGAUGCGUGCGUGCUAGCUCGACGGCGUGUUUCUGAUUGAGCCGUGCCAAUAUCUUAGUGCUCUUUCAUGCAUA
198	Dicer	614_Bd3	candidate-miR172a	AGAAUCUUGAUGAUGCUGCAU	21	ath-miR172a	AGAAUCUUGAUGAUGCUGCAU	0	Bd3	89	109	21	2		3'	129	-62.7	50.3876	0.964615	212	CACAGUCGGCGCUUGCAGGUGCAGCACCACCAAGAUUCACAUCGGGUUCUCCAGUCGUAAUUAAUUAACGAGGAGUACAACCAUGAUGAGAAUCUUGAUGAUGCUGCAUCGGCAACCGCUCGACUACUC
199	Dicer	616_Bd2	candidate-miR172a	GGAAUCUUGAUGAUGCUGCAU	21	ath-miR172a	AGAAUCUUGAUGAUGCUGCAU	1	Bd2	194	214	21	2		3'	234	-106.2	45.2991	1.00189	106	ACCAGUCGGUGAUUUCUGCUGUGGCAUCAUCAAGAUUCACACAAAUGCAUGCUAGCUUCGUCUAUGCCAUCCUUUCUCAUCUUUCGAUCUCGAUCUCGGCCCUAAUUAAGUAAUUAUACCCAAUUGUGGAUCGGCCGGAUUGGAGAUCGAUGGAUGCGUGGAGAGGAGCUAGAUUAGCUAUAGCUUAUGUGUGGGAAUCUUGAUGAUGCUGCAUCGGACAUCAGUGACUAAAAC
200	OK	623_Bd3	candidate-miR172b-5p	GCAGCACCACCAAGAUUCAC	20	ath-miR172b-5p	GCAGCACCAUUAAGAUUCAC	2	Bd3	21	40	90	109	GAAUCUUGAUGAUGCUGCAU	5'	129	-62.7	50.3876	0.964615	280	CACAGUCGGCGCUUGCAGGUGCAGCACCACCAAGAUUCACAUCGGGUUCUCCAGUCGUAAUUAAUUAACGAGGAGUACAACCAUGAUGAGAAUCUUGAUGAUGCUGCAUCGGCAACCGCUCGACUACUC
201	Dicer	624_Bd3	candidate-miR172d-3p	AGAAUCUUGAUGAUGCUGCAU	21	ath-miR172d-3p	AGAAUCUUGAUGAUGCUGCAG	1	Bd3	89	109	21	2		3'	129	-62.7	50.3876	0.964615	212	CACAGUCGGCGCUUGCAGGUGCAGCACCACCAAGAUUCACAUCGGGUUCUCCAGUCGUAAUUAAUUAACGAGGAGUACAACCAUGAUGAGAAUCUUGAUGAUGCUGCAUCGGCAACCGCUCGACUACUC
202	Dicer	626_Bd2	candidate-miR172d-3p	GGAAUCUUGAUGAUGCUGCAU	21	ath-miR172d-3p	AGAAUCUUGAUGAUGCUGCAG	2	Bd2	194	214	21	2		3'	234	-106.2	45.2991	1.00189	106	ACCAGUCGGUGAUUUCUGCUGUGGCAUCAUCAAGAUUCACACAAAUGCAUGCUAGCUUCGUCUAUGCCAUCCUUUCUCAUCUUUCGAUCUCGAUCUCGGCCCUAAUUAAGUAAUUAUACCCAAUUGUGGAUCGGCCGGAUUGGAGAUCGAUGGAUGCGUGGAGAGGAGCUAGAUUAGCUAUAGCUUAUGUGUGGGAAUCUUGAUGAUGCUGCAUCGGACAUCAGUGACUAAAAC
203	Multiloop	627_Bd2	candidate-miR172d-3p	UGAAUCUUGAUGAUGCCACAG	21	ath-miR172d-3p	AGAAUCUUGAUGAUGCUGCAG	3	Bd2	194	214	21	43	GCAGCAUCAUCAAGAUUCCCACA	3'	234	-88.5	45.7265	0.827103	106	UUUAGUCACUGAUGUCCGAUGCAGCAUCAUCAAGAUUCCCACACAUAAGCUAUAGCUAAUCUAGCUCCUCUCCACGCAUCCAUCGAUCUCCAAUCCGGCCGAUCCACAAUUGGGUAUAAUUACUUAAUUAGGGCCGAGAUCGAGAUCGAAAGAUGAGAAAGGAUGGCAUAGACGAAGCUAGCAUGCAUUUGUGUGAAUCUUGAUGAUGCCACAGCAGAAAUCACCGACUGGUCG
204	Dicer	633_Bd2	candidate-miR172e-3p	GGAAUCUUGAUGAUGCUGCAU	21	ath-miR172e-3p	GGAAUCUUGAUGAUGCUGCAU	0	Bd2	194	214	21	2		3'	234	-106.2	45.2991	1.00189	107	ACCAGUCGGUGAUUUCUGCUGUGGCAUCAUCAAGAUUCACACAAAUGCAUGCUAGCUUCGUCUAUGCCAUCCUUUCUCAUCUUUCGAUCUCGAUCUCGGCCCUAAUUAAGUAAUUAUACCCAAUUGUGGAUCGGCCGGAUUGGAGAUCGAUGGAUGCGUGGAGAGGAGCUAGAUUAGCUAUAGCUUAUGUGUGGGAAUCUUGAUGAUGCUGCAUCGGACAUCAGUGACUAAAAC
205	Dicer	635_Bd3	candidate-miR172e-3p	AGAAUCUUGAUGAUGCUGCAU	21	ath-miR172e-3p	GGAAUCUUGAUGAUGCUGCAU	1	Bd3	89	109	21	2		3'	129	-62.7	50.3876	0.964615	211	CACAGUCGGCGCUUGCAGGUGCAGCACCACCAAGAUUCACAUCGGGUUCUCCAGUCGUAAUUAAUUAACGAGGAGUACAACCAUGAUGAGAAUCUUGAUGAUGCUGCAUCGGCAACCGCUCGACUACUC
206	OK	645_Bd3	candidate-miR172e-5p	GCAGCACCACCAAGAUUCAC	20	ath-miR172e-5p	GCAGCACCAUUAAGAUUCAC	2	Bd3	21	40	90	109	GAAUCUUGAUGAUGCUGCAU	5'	129	-62.7	50.3876	0.964615	280	CACAGUCGGCGCUUGCAGGUGCAGCACCACCAAGAUUCACAUCGGGUUCUCCAGUCGUAAUUAAUUAACGAGGAGUACAACCAUGAUGAGAAUCUUGAUGAUGCUGCAUCGGCAACCGCUCGACUACUC
207	OK	649_Bd2	candidate-miR319b	UUGGAUUGAAGGGAGCUCUCU	21	ath-miR319b	UUGGACUGAAGGGAGCUCCCU	2	Bd2	177	197	21	41	AGAGCUCCCUUCGAUCCAAUC	3'	217	-99.4	55.2995	0.828333	124	GAAAGAUAUAGACAAGAAGAAGAGCUCCCUUCGAUCCAAUCCAGGAGGGGAAGUGGUCGGAUGCAGCUGCCGGUUCAUGGAUACCUGUCUGGUGCAUGCAGUGUGGUAAUAGCCUGCGCACCUGCAUCGGUUUGCAUGACCCGGGAGAUGAACCUGCCAGCGUCUUUCCCUCGUGCUUGGAUUGAAGGGAGCUCUCUCUCCCCCCUCUCUCUCUCUC
208	Multiloop	654_Bd1	candidate-miR390a-3p	CGCUAUCCCUCCUGAGCUUCA	21	ath-miR390a-3p	CGCUAUCCAUCCUGAGUUUCA	2	Bd1	149	169	21	41	GAGCUCAGGAUAGAUAGCGCU	3'	189	-91.4	49.7354	0.97234	152	GUAAGAACGAACGAACCGUGGAGCUCAGGAUAGAUAGCGCUUCGGACGAACAGAUCGACGGAACCAGCAAGAGAUCGAUCGGUCGAUCGAGGACAUAUAUAUGUAUAUAUCGAUGGCCGGUUCUCUUGUUGGUUGCAGUGAACCUAGGCGCUAUCCCUCCUGAGCUUCAAGGAUUGUUCCUUACCGAUC
209	Dicer	656_Bd1	candidate-miR390a-5p	AAGCUCAGGAGGGAUAGCGCC	21	ath-miR390a-5p	AAGCUCAGGAGGGAUAGCGCC	0	Bd1	21	41	149	2		5'	189	-78.8	49.7354	0.838298	280	UCGGUAAGGAACAAUCCUUGAAGCUCAGGAGGGAUAGCGCCUAGGUUCACUGCAACCAACAAGAGAACCGGCCAUCGAUAUAUACAUAUAUAUGUCCUCGAUCGACCGAUCGAUCUCUUGCUGGUUCCGUCGAUCUGUUCGUCCGAAGCGCUAUCUAUCCUGAGCUCCACGGUUCGUUCGUUCUUACCA
210	Multiloop	661_Bd1	candidate-miR390b-3p	CGCUAUCUAUCCUGAGCUCC	20	ath-miR390b-3p	CGCUAUCCAUCCUGAGUUCC	2	Bd1	148	167	21	40	AGCUCAGGAGGGAUAGCGCC	3'	187	-77.4	50.2674	0.823404	153	CGGUAAGGAACAAUCCUUGAAGCUCAGGAGGGAUAGCGCCUAGGUUCACUGCAACCAACAAGAGAACCGGCCAUCGAUAUAUACAUAUAUAUGUCCUCGAUCGACCGAUCGAUCUCUUGCUGGUUCCGUCGAUCUGUUCGUCCGAAGCGCUAUCUAUCCUGAGCUCCACGGUUCGUUCGUUCUUACC
211	Multiloop	665_Bd2	candidate-miR393a-5p	UCCAAAGGGAUCGCAUUGAUCC	22	ath-miR393a-5p	UCCAAAGGGAUCGCAUUGAUCC	0	Bd2	21	42	93	113	AUCAUGCGAUCCUUUUGGAGG	5'	133	-65.1	48.1203	1.01719	280	AACAAUGUCUUGGGGAAGCAUCCAAAGGGAUCGCAUUGAUCCUUCGACUCCAUUAAUGGUGUUCGUCAUCGUCUGCUGAUUGUCGACGACGGAUCAUGCGAUCCUUUUGGAGGCUUCCUCUAGCCAUUACUAC
212	OK	666_Bd5	candidate-miR393a-5p	UCCAAAGGGAUCGCAUUGAUCU	22	ath-miR393a-5p	UCCAAAGGGAUCGCAUUGAUCC	1	Bd5	21	42	98	119	AUCAGUGCAAUCCCUUUGGAAU	5'	139	-62.2	49.6403	0.901449	280	UCAGGAAGCUAGUGGAGGACUCCAAAGGGAUCGCAUUGAUCUCAUCAGCUGCAUCCAAGCAUGAAUCAACGGAUGGAUGGAUCGAUGCAUAUGCAAGAUCAGUGCAAUCCCUUUGGAAUUCUCGACUCGCCUCUGCCUC
213	Multiloop	667_Bd5	candidate-miR393a-5p	UCCAAAGGGAUUGCACUGAUCU	22	ath-miR393a-5p	UCCAAAGGGAUCGCAUUGAUCC	3	Bd5	21	42	98	119	AUCAAUGCGAUCCCUUUGGAGU	5'	139	-64.4	49.6403	0.933333	280	GGCAGAGGCGAGUCGAGAAUUCCAAAGGGAUUGCACUGAUCUUGCAUAUGCAUCGAUCCAUCCAUCCGUUGAUUCAUGCUUGGAUGCAGCUGAUGAGAUCAAUGCGAUCCCUUUGGAGUCCUCCACUAGCUUCCUGAAG
214	Multiloop	671_Bd2	candidate-miR393b-5p	UCCAAAGGGAUCGCAUUGAUCC	22	ath-miR393b-5p	UCCAAAGGGAUCGCAUUGAUCC	0	Bd2	21	42	93	113	AUCAUGCGAUCCUUUUGGAGG	5'	133	-65.1	48.1203	1.01719	280	AACAAUGUCUUGGGGAAGCAUCCAAAGGGAUCGCAUUGAUCCUUCGACUCCAUUAAUGGUGUUCGUCAUCGUCUGCUGAUUGUCGACGACGGAUCAUGCGAUCCUUUUGGAGGCUUCCUCUAGCCAUUACUAC
215	OK	672_Bd5	candidate-miR393b-5p	UCCAAAGGGAUCGCAUUGAUCU	22	ath-miR393b-5p	UCCAAAGGGAUCGCAUUGAUCC	1	Bd5	21	42	98	119	AUCAGUGCAAUCCCUUUGGAAU	5'	139	-62.2	49.6403	0.901449	280	UCAGGAAGCUAGUGGAGGACUCCAAAGGGAUCGCAUUGAUCUCAUCAGCUGCAUCCAAGCAUGAAUCAACGGAUGGAUGGAUCGAUGCAUAUGCAAGAUCAGUGCAAUCCCUUUGGAAUUCUCGACUCGCCUCUGCCUC
216	Multiloop	673_Bd5	candidate-miR393b-5p	UCCAAAGGGAUUGCACUGAUCU	22	ath-miR393b-5p	UCCAAAGGGAUCGCAUUGAUCC	3	Bd5	21	42	98	119	AUCAAUGCGAUCCCUUUGGAGU	5'	139	-64.4	49.6403	0.933333	280	GGCAGAGGCGAGUCGAGAAUUCCAAAGGGAUUGCACUGAUCUUGCAUAUGCAUCGAUCCAUCCAUCCGUUGAUUCAUGCUUGGAUGCAGCUGAUGAGAUCAAUGCGAUCCCUUUGGAGUCCUCCACUAGCUUCCUGAAG
217	OK	674_Bd3	candidate-miR394a	UUGGCAUUCUGUCCACCUCC	20	ath-miR394a	UUGGCAUUCUGUCCACCUCC	0	Bd3	21	40	96	115	AGGUGGGCAUACUGCCAAUG	5'	136	-67.7	54.4118	0.914865	280	GGGCGCUUACCGAGAGCUCUUUGGCAUUCUGUCCACCUCCUUGCGAGUCUCGCGGGAGAUCUCAUGAUCUGUUGUUGAGCUUGCAGAUAGCUUGGAGGUGGGCAUACUGCCAAUGGAGCUGUGUAGGCUUCCCUUU
218	MismatchB	681_Bd3	candidate-miR394b-3p	AGGUGGGCAUACUGCCAAUGG	21	ath-miR394b-3p	AGGUGGGCAUACUGCCAAUAG	1	Bd3	100	120	0	44	0AAAGGGGCGCUUACCGAGAGCUCUUUGGCAUUCUGUCCACCUCC	3'	140	-72.2	53.5714	0.962667	201	AAAGGGGCGCUUACCGAGAGCUCUUUGGCAUUCUGUCCACCUCCUUGCGAGUCUCGCGGGAGAUCUCAUGAUCUGUUGUUGAGCUUGCAGAUAGCUUGGAGGUGGGCAUACUGCCAAUGGAGCUGUGUAGGCUUCCCUUU
219	OK	682_Bd3	candidate-miR394b-5p	UUGGCAUUCUGUCCACCUCC	20	ath-miR394b-5p	UUGGCAUUCUGUCCACCUCC	0	Bd3	21	40	96	115	AGGUGGGCAUACUGCCAAUG	5'	136	-67.7	54.4118	0.914865	280	GGGCGCUUACCGAGAGCUCUUUGGCAUUCUGUCCACCUCCUUGCGAGUCUCGCGGGAGAUCUCAUGAUCUGUUGUUGAGCUUGCAGAUAGCUUGGAGGUGGGCAUACUGCCAAUGGAGCUGUGUAGGCUUCCCUUU
220	Multiloop	690_Bd2	candidate-miR398a-3p	UGUGUUCUCAGGUCGCCCCUG	21	ath-miR398a-3p	UGUGUUCUCAGGUCACCCCUU	2	Bd2	82	102	21	41	GGGUCGAAUUGGGAACACAUG	3'	122	-64	59.0164	0.888889	219	CAUGCGAGGAAGUUCCUGCAGGGUCGAAUUGGGAACACAUGAGAUGGAUGGUCCGCUGAGCUCUGAGCUCGAGCUCGGCCAUGUGUUCUCAGGUCGCCCCUGUUGGGUCUUCCGUGCCAUGG
221	Multiloop	694_Bd2	candidate-miR398b-3p	UGUGUUCUCAGGUCGCCCCUG	21	ath-miR398b-3p	UGUGUUCUCAGGUCACCCCUG	1	Bd2	82	102	21	41	GGGUCGAAUUGGGAACACAUG	3'	122	-64	59.0164	0.888889	219	CAUGCGAGGAAGUUCCUGCAGGGUCGAAUUGGGAACACAUGAGAUGGAUGGUCCGCUGAGCUCUGAGCUCGAGCUCGGCCAUGUGUUCUCAGGUCGCCCCUGUUGGGUCUUCCGUGCCAUGG
222	Multiloop	697_Bd2	candidate-miR398c-3p	UGUGUUCUCAGGUCGCCCCUG	21	ath-miR398c-3p	UGUGUUCUCAGGUCACCCCUG	1	Bd2	82	102	21	41	GGGUCGAAUUGGGAACACAUG	3'	122	-64	59.0164	0.888889	219	CAUGCGAGGAAGUUCCUGCAGGGUCGAAUUGGGAACACAUGAGAUGGAUGGUCCGCUGAGCUCUGAGCUCGAGCUCGGCCAUGUGUUCUCAGGUCGCCCCUGUUGGGUCUUCCGUGCCAUGG
223	OK	699_Bd5	candidate-miR399c-3p	UGCCAAAGGAGAGUUGCCCUG	21	ath-miR399c-3p	UGCCAAAGGAGAGUUGCCCUG	0	Bd5	79	99	21	41	GGGCUCCUCUCUCUUGGCAGG	3'	119	-56	51.2605	0.918033	222	GUGUAAGCAGUUCAGUUUCAGGGCUCCUCUCUCUUGGCAGGGAACAUGUGAAGUCAUGCACCUCUAUCCAGCCCUCUCUGCCAAAGGAGAGUUGCCCUGUAACUGAACCUAGCUUAAGG
224	Multiloop	701_Bd3	candidate-miR399c-3p	UGCCAAAGGAGAUUUGCCCGG	21	ath-miR399c-3p	UGCCAAAGGAGAGUUGCCCUG	2	Bd3	99	119	21	42	GGGCAACUCCUCCGUUGGCAGA	3'	139	-69.3	59.7122	0.83494	202	GCGUGUGAAGGUGCAUUGCAGGGCAACUCCUCCGUUGGCAGAGGGACGACGGAUGGAUGUGGCCGGGGUUCUCCCUUGAAUCCUUGGUCCUGUCCGUCUGCCAAAGGAGAUUUGCCCGGCGAUUCACCACCCACUUCGA
225	OK	702_Bd2	candidate-miR399c-3p	UGCCAAAGGAGAAUUGCCCUG	21	ath-miR399c-3p	UGCCAAAGGAGAGUUGCCCUG	1	Bd2	126	146	21	41	GGGCGCUUCUCCUUUGGCACG	3'	166	-77.5	59.6386	0.782828	175	CACACAGCAUGUGAAUCCCAGGGCGCUUCUCCUUUGGCACGGUGGCAUGUACCUGCAAUGGAGUCAGCCAGGUGAGGAUGCAGGUGAAGCUCCAGGCUUCCGUGGUGCAGCUCGCAAGCCGUGCGUGCCAAAGGAGAAUUGCCCUGCGAUUCCCCUAGCUGCUCUG
226	OK	705_Bd2	candidate-miR399c-3p	UGCCGAAGGAGAGCUGCCCUG	21	ath-miR399c-3p	UGCCAAAGGAGAGUUGCCCUG	2	Bd2	93	113	21	41	GGGCAGUGCUCCCUCGGCAGA	3'	133	-72.9	57.1429	0.959211	208	AUUGUGGGCUCUGAAUAACAGGGCAGUGCUCCCUCGGCAGAGUACACAACCAGAUGCAGGGAAAGCAAUGAUCUGCAGCCCUGCUCUGGCUCUGCCGAAGGAGAGCUGCCCUGCCAUUCAACAGCACAAGCGC
227	OK	711_Bd1	candidate-miR399c-3p	UGCCAAAGGAGAUUUGCCCAG	21	ath-miR399c-3p	UGCCAAAGGAGAGUUGCCCUG	2	Bd1	84	104	21	42	GGGCCAUAUCUCCUUGGGCAGA	3'	124	-58.1	47.5806	0.984746	217	CAUGCGAAUUGUGGAUUGCCGGGCCAUAUCUCCUUGGGCAGAUCAUCAUAUUGGGCUUCACUUUGCUUAUGCCAGUUCUGUUCUGCCAAAGGAGAUUUGCCCAGCAAUCCAUAUUUGCGAUCUG
228	OK	770_Bd4	candidate-miR156	UGACAGAAGAGAGUGAGCAC	20	csi-miR156	UGACAGAAGAGAGUGAGCAC	0	Bd4	21	40	131	151	GCUCACCCUCUCUCUGUCAGC	5'	171	-71.4	57.3099	0.728571	280	GAUGGCGGUGUCAGAACGGCUGACAGAAGAGAGUGAGCACACAGCGGCAGCCUGCAUCUGGAGCUAAAGACGAUGAUGUGUCGAUGCAUGUGAAGAAGGGGAAAAGAGAUAGGCGCAGCUGCUGUUGCGUGCUCACCCUCUCUCUGUCAGCUCUCCUCUCCCCCCUCGGGA
229	OK	772_Bd4	candidate-miR156	UGACAGAAGAGAGAGAGCAC	20	csi-miR156	UGACAGAAGAGAGUGAGCAC	1	Bd4	21	40	100	121	GCUCUCUGCUCUCUCUGUCAUG	5'	137	-70.1	63.5036	0.805747	280	GACCGGCCGGUUAAGGGUGAUGACAGAAGAGAGAGAGCACAACCCAGCACCAGCGUGAAACACCGGCCGUCGGCCCGGUCGCUGAGGCAAGGGCCGUGUGCUCUCUGCUCUCUCUGUCAUGGCCAUCCCACGGACCA
230	OK	785_Bd2	candidate-miR156	UGACAGAAGAGAGUGAGCAC	20	csi-miR156	UGACAGAAGAGAGUGAGCAC	0	Bd2	21	40	88	108	GCUCACCCUCUCUCUGUCAGC	5'	124	-67.5	59.6774	0.912162	280	GAGCUGGGUCUUUGGAGGUUUGACAGAAGAGAGUGAGCACACGCGGUGGUUUCCUAGCAUGCAGGAGCCAUGCUGGGAGCUGCGCGUGCUCACCCUCUCUCUGUCAGCCGUUCACCAUGCCCCA
231	OK	791_Bd3	candidate-miR160	GCCUGGCUCCCUGUAUGCCAC	21	csi-miR160	GCCUGGCUCCCUGUAUGCCAU	1	Bd3	21	41	84	104	GGCGUGCAAGGAGCCAAGCAU	5'	124	-57.5	53.2258	0.871212	280	UCUGAUCAAGACUGUGCUGUGCCUGGCUCCCUGUAUGCCACACAUGUAGCCCAGCCCAUGAAUGUGGUUUGCCUGCUGUGGGUGGCGUGCAAGGAGCCAAGCAUGCAUUACGCAUUAUGAUCAA
232	OK	792_Bd3	candidate-miR160	GCCUGGCUCCCUGUAUGCCAC	21	csi-miR160	GCCUGGCUCCCUGUAUGCCAU	1	Bd3	21	41	88	108	GGCGUGCACGGAGCCAAGCAU	5'	128	-60.8	53.125	0.894118	280	UGAAGCUUAUGUUGGGAUGUGCCUGGCUCCCUGUAUGCCACUCAUCUAUAGCAACAUUCCUUCCUGAUGAGGUUGCCUAGGAUGGAUGGCGUGCACGGAGCCAAGCAUAUCCCCCUUGAUCCCAACCG
233	OK	794_Bd3	candidate-miR160	GCCUGGCUCCCUGAAUGCCAU	21	csi-miR160	GCCUGGCUCCCUGUAUGCCAU	1	Bd3	21	41	81	101	GGCAUUGAGGGAGUCAUGCAG	5'	121	-62.1	60.3306	0.850685	280	AUGGGUGAUGUUGCCUUCCUGCCUGGCUCCCUGAAUGCCAUCUGAGAAGCACACCACCGUGCCUGGCGUGGCUCCUGGUUGGCAUUGAGGGAGUCAUGCAGGGUUGCAGGGUACGUCCUCG
234	Multiloop	799_Bd3	candidate-miR160	CCCUGGCUCCCUGUUCGCCAU	21	csi-miR160	GCCUGGCUCCCUGUAUGCCAU	3	Bd3	243	263	21	45	GGCAGGACAGGGACGCCACGUGGCC	3'	283	-115.4	60.7774	0.67093	57	AACAAGAGCGGGACCGAGUGGGCAGGACAGGGACGCCACGUGGCCGCUCGGCGGGCUCCCCGUGCGCAGGGUUUGUCAGGACAAAGAGUGAAGCACACUCAAGCAUUAAAUGCACCGACAGAAAGGGGAUUCUCCGUUCAGUCAGCCUACAGUGACUGGCCCGAUGUAAAUCCUAGGCACAUAGGACUCUAGUUGCAGGGCUACCCAUCCUGCAUGCGAGCCAGCACGGCAGGGCCGAGCUGCCCUGGCUCCCUGUUCGCCAUCUGUCACCCAUGCACCGAGG
235	OK	800_Bd1	candidate-miR160	GCCUGGCUCCCUGUAUGCCAC	21	csi-miR160	GCCUGGCUCCCUGUAUGCCAU	1	Bd1	21	41	111	131	GGCGUGCGAGGAGCCAAGCAU	5'	151	-67.5	57.6159	0.775862	280	UGAAAAAAAAAAUGGGAUAUGCCUGGCUCCCUGUAUGCCACUCGCGUAGCUGCCAACAACUCAGUUUGAGCUCCCCCGGCCCAAACGCAAACGUUGGCUCUACCGCGGAUGGCGUGCGAGGAGCCAAGCAUGACCGUCUCUCCCCCUCCCU
236	OK	801_Bd1	candidate-miR160	GCCUGGCUCCCUGUAUGCCAC	21	csi-miR160	GCCUGGCUCCCUGUAUGCCAU	1	Bd1	21	41	82	102	GGCGUGCAAGGAGCCAAGCAU	5'	122	-56.1	57.377	0.801429	280	UAAUCGAUCAUCGGCUGCGUGCCUGGCUCCCUGUAUGCCACACAUGUAGCCCGAUCCGUGCCGAGGUUGGAUGCUGUGGGUGGCGUGCAAGGAGCCAAGCAUGCAUACAUACAAGCUCCAUG
237	OK	821_Bd2	candidate-miR164	UGGAGAAGCAGGGCACGUGCA	21	csi-miR164	UGGAGAAGCAGGGCACGUGCA	0	Bd2	21	41	94	114	CACGCGCUCCCCUUCUCCACC	5'	134	-66.3	54.4776	0.908219	280	UUUGGUGAGAAUGCCCCUGUUGGAGAAGCAGGGCACGUGCAAAGAUCGGAGCACGUUUCGUAUGUGAUGUACGUAUGUGCAUGGAUCGCUGUGCACGCGCUCCCCUUCUCCACCAUGGCCUUCUUACCACAGCU
238	OK	829_Bd3	candidate-miR164	UGGAGAAGCAGGGCACGUGCU	21	csi-miR164	UGGAGAAGCAGGGCACGUGCA	1	Bd3	21	41	70	90	CAUGUGCGCUCCUUCUCCAGC	5'	110	-69.4	66.3636	0.950685	280	AGGGGGCGAGCAAACCUUGCUGGAGAAGCAGGGCACGUGCUUGACCGGUCGGCCGGAGCCGGGUUGCAGCAUGUGCGCUCCUUCUCCAGCAUGGCUUCUCGCCCCGUCGA
239	OK	836_Bd3	candidate-miR166a	UCGGACCAGGCUUCAUUCCCCU	22	csi-miR166a	UCGGACCAGGCUUCAUUCCCCC	1	Bd3	86	107	21	42	GGGAAUGUUGUCUGGCUCGAGG	3'	127	-68.3	48.8189	1.10161	215	GGGAGCUUUUUUACUUUGAGGGGAAUGUUGUCUGGCUCGAGGUGCUGAGAUCGAGAGAACUUGAAAUUCGAUCUCUAGAUUGAUCUCGGACCAGGCUUCAUUCCCCUCAAGUAAAGCUCCCGUGUGG
240	OK	842_Bd1	candidate-miR166a	UCGGACCAGGCUUCAUUCCCCA	22	csi-miR166a	UCGGACCAGGCUUCAUUCCCCC	1	Bd1	88	109	21	42	GGGAAUGACGCCGGGUCUGAAA	3'	129	-67	57.3643	0.905405	213	CUCUUUUCAUGGUUGUCGAGGGGAAUGACGCCGGGUCUGAAAGAAAGAAGGGGGCACGCCGGGAAUGACAGCGGUUCCCUAGCUCUUUCGGACCAGGCUUCAUUCCCCAUGACUCGACCAUGGGCACCA
241	OK	849_Bd3	candidate-miR166d	UCGGACCAGGCUUCAUUCCCC	21	csi-miR166d	UCGGACCAGGCUUCAUUCCCU	1	Bd3	111	131	21	41	GGAAUGUUGUCUGGUUCAAGG	3'	151	-61.7	45.0331	0.907353	190	AAGCUAUUUUGCUUCUGGGUGGAAUGUUGUCUGGUUCAAGGUCUUGCCAUGUGAUUUGAGGAUGAACGGUUUGUGCAUGCAUAACUUUCAUUUCUCUUGUUUGCGGGAUCUCGGACCAGGCUUCAUUCCCCUCAGAGAUAGCUUCAAACUC
242	OK	850_Bd3	candidate-miR166d	UCGGACCAGGCUUCAUUCCCC	21	csi-miR166d	UCGGACCAGGCUUCAUUCCCU	1	Bd3	85	105	21	41	GGAAUGUUGUCUGGCUCGAGG	3'	125	-64.1	48	1.06833	216	GGAGCUUUUUUACUUUGAGGGGAAUGUUGUCUGGCUCGAGGUGCUGAGAUCGAGAGAACUUGAAAUUCGAUCUCUAGAUUGAUCUCGGACCAGGCUUCAUUCCCCUCAAGUAAAGCUCCCGUGUG
243	OK	855_Bd1	candidate-miR166d	UCGGACCAGGCUUCAUUCCCC	21	csi-miR166d	UCGGACCAGGCUUCAUUCCCU	1	Bd1	87	107	21	41	GGAAUGACGCCGGGUCUGAAA	3'	127	-67	57.4803	0.917808	214	UCUUUUCAUGGUUGUCGAGGGGAAUGACGCCGGGUCUGAAAGAAAGAAGGGGGCACGCCGGGAAUGACAGCGGUUCCCUAGCUCUUUCGGACCAGGCUUCAUUCCCCAUGACUCGACCAUGGGCACC
244	OK	856_Bd1	candidate-miR166d	UCGGACCAGGCUUCAUUCCCC	21	csi-miR166d	UCGGACCAGGCUUCAUUCCCU	1	Bd1	182	202	21	41	GGAAUGUUGUCUGGCUCGGGG	3'	222	-97.6	48.6486	0.903704	119	GAGCCUUUUUCGUUUUGAGGGGAAUGUUGUCUGGCUCGGGGUUCUCUUUAUUUCUAUGCCUCUCUCUAUCCCCCCCUCCUCAAUCUCUCUAGCUUUGAUUGGAUCGAGAGAAGAUCGAUCGAUCGAUCCAAGAAGAGUUCUGAGAAGGGGGAUGAAGAGAGUAGACGUAUGUGUGUAGAUCUCGGACCAGGCUUCAUUCCCCCCAAAUACAAGGGCUCCCAU
245	OK	857_Bd1	candidate-miR166d	UCGGACCAGGCUUCAUUCCCC	21	csi-miR166d	UCGGACCAGGCUUCAUUCCCU	1	Bd1	104	124	21	41	GGAAUGUUGUCUGGUUGGAGA	3'	144	-59.4	54.1667	0.761538	197	CAUGUAUGGCGCAGUUGAGGGGAAUGUUGUCUGGUUGGAGACCUAGCUAGCAGCUAGCACGGAUCAUCCAUAGAUCGAUUCGACGCUGCAUAUGCGCGCGGUUUCGGACCAGGCUUCAUUCCCCCCAACUCUCAACUCGAUCGA
246	Multiloop	859_Bd4	candidate-miR166d	UCGGACCAGGCUUCGAUCCCU	21	csi-miR166d	UCGGACCAGGCUUCAUUCCCU	2	Bd4	147	167	21	41	GGGUUGUUGUCUGGUUCAAGG	3'	187	-81	45.9893	0.94186	154	AGGUUGAAGUUAGGUUAAGGGGGUUGUUGUCUGGUUCAAGGUCUCCACAUACAUCAUGUACAUGGAGGGCAUGCAUGCAUGAUAUGCUGUUGUUGAGUGCCAUUUGCUCGAUCUUGUGUAUAUAUGCAGUGUAUGAUGUGGUGAUCUCGGACCAGGCUUCGAUCCCUUUAACCAGCAUCUGCACAGU
247	OK	862_Bd3	candidate-miR166e-5p	GGAAUGUUGUCUGGCUCGAGG	21	csi-miR166e-5p	GGAAUGUUGUCUGGCUCGAGG	0	Bd3	21	41	85	105	UCGGACCAGGCUUCAUUCCCC	5'	125	-64.1	48	1.06833	280	GGAGCUUUUUUACUUUGAGGGGAAUGUUGUCUGGCUCGAGGUGCUGAGAUCGAGAGAACUUGAAAUUCGAUCUCUAGAUUGAUCUCGGACCAGGCUUCAUUCCCCUCAAGUAAAGCUCCCGUGUG
248	OK	863_Bd3	candidate-miR166e-5p	GGAAUGUUGUCUGGUUCAAGG	21	csi-miR166e-5p	GGAAUGUUGUCUGGCUCGAGG	2	Bd3	21	41	111	131	UCGGACCAGGCUUCAUUCCCC	5'	151	-61.7	45.0331	0.907353	280	AAGCUAUUUUGCUUCUGGGUGGAAUGUUGUCUGGUUCAAGGUCUUGCCAUGUGAUUUGAGGAUGAACGGUUUGUGCAUGCAUAACUUUCAUUUCUCUUGUUUGCGGGAUCUCGGACCAGGCUUCAUUCCCCUCAGAGAUAGCUUCAAACUC
249	OK	864_Bd1	candidate-miR166e-5p	GGAAUGUUGUCUGGCUCGGGG	21	csi-miR166e-5p	GGAAUGUUGUCUGGCUCGAGG	1	Bd1	21	41	182	202	UCGGACCAGGCUUCAUUCCCC	5'	222	-97.6	48.6486	0.903704	280	GAGCCUUUUUCGUUUUGAGGGGAAUGUUGUCUGGCUCGGGGUUCUCUUUAUUUCUAUGCCUCUCUCUAUCCCCCCCUCCUCAAUCUCUCUAGCUUUGAUUGGAUCGAGAGAAGAUCGAUCGAUCGAUCCAAGAAGAGUUCUGAGAAGGGGGAUGAAGAGAGUAGACGUAUGUGUGUAGAUCUCGGACCAGGCUUCAUUCCCCCCAAAUACAAGGGCUCCCAU
250	OK	866_Bd1	candidate-miR166e-5p	GGAAUGUUGUCUGGUUGGAGA	21	csi-miR166e-5p	GGAAUGUUGUCUGGCUCGAGG	3	Bd1	21	41	104	124	UCGGACCAGGCUUCAUUCCCC	5'	144	-59.4	54.1667	0.761538	280	CAUGUAUGGCGCAGUUGAGGGGAAUGUUGUCUGGUUGGAGACCUAGCUAGCAGCUAGCACGGAUCAUCCAUAGAUCGAUUCGACGCUGCAUAUGCGCGCGGUUUCGGACCAGGCUUCAUUCCCCCCAACUCUCAACUCGAUCGA
251	OK	867_Bd4	candidate-miR167a	UGAAGCUGCCAGCAUGAUCUG	21	csi-miR167a	UGAAGCUGCCAGCAUGAUCUG	0	Bd4	21	41	95	114	GGUCAUGCUGGAGUUUCAUC	5'	134	-65.5	46.2687	1.05645	280	AUGUGCACCAUACAAGCUGGUGAAGCUGCCAGCAUGAUCUGAUCUGACCAUAUAUCUAGAUUGGCAUGGAUGGAUAUGUGAUAUGAUCUGAUCAGGUCAUGCUGGAGUUUCAUCUGCUGGUUGGGAGCACGAUC
252	OK	868_Bd4	candidate-miR167a	UGAAGCUGCCAGCAUGAUCUA	21	csi-miR167a	UGAAGCUGCCAGCAUGAUCUG	1	Bd4	21	41	83	104	GAUCAUGCCUGACAGCCUCAUU	5'	124	-57.5	46.7742	0.991379	280	GGGAUGCUCAUGUGAAAGAGUGAAGCUGCCAGCAUGAUCUAGCUUUGAUCCAAUGUAUGUCUCUACGUGUGGAUCCUUGUUAGAUCAUGCCUGACAGCCUCAUUUCUUCGCAAACGUUUGGGCA
253	Multiloop	869_Bd3	candidate-miR167a	UGAAGCUGCCAGCAUGAUCUG	21	csi-miR167a	UGAAGCUGCCAGCAUGAUCUG	0	Bd3	21	41	145	164	GAUCAUGUUGCAGCUUCACU	5'	180	-76.1	46.1111	0.916867	280	AAUUUGAUGGUGUGAGAGGUUGAAGCUGCCAGCAUGAUCUGAUCACCGUCCAACGUAACCGAACACAUGUCGAUCGACUUCCGAUUGCGCCGGUUAUCUUGGUAGGAAUAUAUAUAUAUGAGCUUCCAUUGCAAGGGUUCUUCAGAUCAUGUUGCAGCUUCACUCUCUCAUCACCACCGA
254	Multiloop	870_Bd1	candidate-miR167a	UGAAGCUGCCAGCAUGAUCUG	21	csi-miR167a	UGAAGCUGCCAGCAUGAUCUG	0	Bd1	21	41	98	119	GAUCAUGCUGUGCAGUUUCAUC	5'	139	-63.7	44.6043	1.02742	280	GUGGUGCAUCUUCUAGGAGCUGAAGCUGCCAGCAUGAUCUGACGAGAGUUCCUCGUCUGAUAGCAAUGUUUAAUUCUCUUGUCAUGACUAAUGAUCAGAUCAUGCUGUGCAGUUUCAUCUGCUUGUGGAUGCACAAGAU
255	OK	871_Bd1	candidate-miR167a	UGAAGCUGCCAGCAUGAUCUG	21	csi-miR167a	UGAAGCUGCCAGCAUGAUCUG	0	Bd1	21	41	134	153	GAUCAUCUGGCAGCUUCAUU	5'	173	-83.1	50.289	0.955172	280	GCUUGUGCGCCACAAGUAGAUGAAGCUGCCAGCAUGAUCUGAACUCCACGCACCACAUGUGUAUCUUGGUGCUGUGUACUCGAUCUUCAGAUUGAUUACAUGCACGCAUGAGAAACUGUGCAGGCGAUCUGCAGAUCAUCUGGCAGCUUCAUUUUCUCAUGGCAGCACACCGG
256	Multiloop	872_Bd1	candidate-miR167a	UGAAGCUGCCAGCAUGAUCUA	21	csi-miR167a	UGAAGCUGCCAGCAUGAUCUG	1	Bd1	21	41	128	150	GGUCAUGCUGCGGCAGCCUCACU	5'	170	-91.1	51.1765	1.04713	280	UUACUGCCCGAGGGAACGAGUGAAGCUGCCAGCAUGAUCUAGCUCAGCGUGAUCAAGCAAGAUUCACACAUACACGUGUGGUUUUUUUGAGCUAUAGCUCGAUUGAUCUUGAGGUCAUGCCUUGCUAGGUCAUGCUGCGGCAGCCUCACUUCUUCCCGCCGUUUGGGCAU
257	Multiloop	873_Bd1	candidate-miR167a	UGAAGCUGCCAGCAUGAUCUA	21	csi-miR167a	UGAAGCUGCCAGCAUGAUCUG	1	Bd1	21	41	112	134	GAUCAUGCUGUGACAGUUUCACU	5'	150	-70.6	55.3333	0.850602	280	CCAGUGCCCAAGAGAAAGCGUGAAGCUGCCAGCAUGAUCUAUCUGACUUGUGGUGGCAAGUGCCACAGCAAAUUCAGCAACGCCGUGGCUUCGGGGCCGGCAGUGUGGUUAGAUCAUGCUGUGACAGUUUCACUCUUUCCCCUGUUGGGC
258	OK	874_Bd4	candidate-miR167b	UGAAGCUGCCAGCAUGAUCUG	21	csi-miR167b	UGAAGCUGCCAGCAUGAUCUU	1	Bd4	21	41	95	114	GGUCAUGCUGGAGUUUCAUC	5'	134	-65.5	46.2687	1.05645	280	AUGUGCACCAUACAAGCUGGUGAAGCUGCCAGCAUGAUCUGAUCUGACCAUAUAUCUAGAUUGGCAUGGAUGGAUAUGUGAUAUGAUCUGAUCAGGUCAUGCUGGAGUUUCAUCUGCUGGUUGGGAGCACGAUC
259	OK	875_Bd4	candidate-miR167b	UGAAGCUGCCAGCAUGAUCUA	21	csi-miR167b	UGAAGCUGCCAGCAUGAUCUU	1	Bd4	21	41	83	104	GAUCAUGCCUGACAGCCUCAUU	5'	124	-57.5	46.7742	0.991379	280	GGGAUGCUCAUGUGAAAGAGUGAAGCUGCCAGCAUGAUCUAGCUUUGAUCCAAUGUAUGUCUCUACGUGUGGAUCCUUGUUAGAUCAUGCCUGACAGCCUCAUUUCUUCGCAAACGUUUGGGCA
260	Multiloop	877_Bd3	candidate-miR167b	UGAAGCUGCCAGCAUGAUCUG	21	csi-miR167b	UGAAGCUGCCAGCAUGAUCUU	1	Bd3	21	41	145	164	GAUCAUGUUGCAGCUUCACU	5'	180	-76.1	46.1111	0.916867	280	AAUUUGAUGGUGUGAGAGGUUGAAGCUGCCAGCAUGAUCUGAUCACCGUCCAACGUAACCGAACACAUGUCGAUCGACUUCCGAUUGCGCCGGUUAUCUUGGUAGGAAUAUAUAUAUAUGAGCUUCCAUUGCAAGGGUUCUUCAGAUCAUGUUGCAGCUUCACUCUCUCAUCACCACCGA
261	Multiloop	879_Bd1	candidate-miR167b	UGAAGCUGCCAGCAUGAUCUA	21	csi-miR167b	UGAAGCUGCCAGCAUGAUCUU	1	Bd1	21	41	128	150	GGUCAUGCUGCGGCAGCCUCACU	5'	170	-91.1	51.1765	1.04713	280	UUACUGCCCGAGGGAACGAGUGAAGCUGCCAGCAUGAUCUAGCUCAGCGUGAUCAAGCAAGAUUCACACAUACACGUGUGGUUUUUUUGAGCUAUAGCUCGAUUGAUCUUGAGGUCAUGCCUUGCUAGGUCAUGCUGCGGCAGCCUCACUUCUUCCCGCCGUUUGGGCAU
262	Multiloop	880_Bd1	candidate-miR167b	UGAAGCUGCCAGCAUGAUCUA	21	csi-miR167b	UGAAGCUGCCAGCAUGAUCUU	1	Bd1	21	41	112	134	GAUCAUGCUGUGACAGUUUCACU	5'	150	-70.6	55.3333	0.850602	280	CCAGUGCCCAAGAGAAAGCGUGAAGCUGCCAGCAUGAUCUAUCUGACUUGUGGUGGCAAGUGCCACAGCAAAUUCAGCAACGCCGUGGCUUCGGGGCCGGCAGUGUGGUUAGAUCAUGCUGUGACAGUUUCACUCUUUCCCCUGUUGGGC
263	Multiloop	881_Bd1	candidate-miR167b	UGAAGCUGCCAGCAUGAUCUG	21	csi-miR167b	UGAAGCUGCCAGCAUGAUCUU	1	Bd1	21	41	98	119	GAUCAUGCUGUGCAGUUUCAUC	5'	139	-63.7	44.6043	1.02742	280	GUGGUGCAUCUUCUAGGAGCUGAAGCUGCCAGCAUGAUCUGACGAGAGUUCCUCGUCUGAUAGCAAUGUUUAAUUCUCUUGUCAUGACUAAUGAUCAGAUCAUGCUGUGCAGUUUCAUCUGCUUGUGGAUGCACAAGAU
264	OK	882_Bd1	candidate-miR167b	UGAAGCUGCCAGCAUGAUCUG	21	csi-miR167b	UGAAGCUGCCAGCAUGAUCUU	1	Bd1	21	41	134	153	GAUCAUCUGGCAGCUUCAUU	5'	173	-83.1	50.289	0.955172	280	GCUUGUGCGCCACAAGUAGAUGAAGCUGCCAGCAUGAUCUGAACUCCACGCACCACAUGUGUAUCUUGGUGCUGUGUACUCGAUCUUCAGAUUGAUUACAUGCACGCAUGAGAAACUGUGCAGGCGAUCUGCAGAUCAUCUGGCAGCUUCAUUUUCUCAUGGCAGCACACCGG
265	OK	883_Bd4	candidate-miR167c	UGAAGCUGCCAGCAUGAUCUG	21	csi-miR167c	UGAAGCUGCCAGCAUGAUCUG	0	Bd4	21	41	95	114	GGUCAUGCUGGAGUUUCAUC	5'	134	-65.5	46.2687	1.05645	280	AUGUGCACCAUACAAGCUGGUGAAGCUGCCAGCAUGAUCUGAUCUGACCAUAUAUCUAGAUUGGCAUGGAUGGAUAUGUGAUAUGAUCUGAUCAGGUCAUGCUGGAGUUUCAUCUGCUGGUUGGGAGCACGAUC
266	OK	884_Bd4	candidate-miR167c	UGAAGCUGCCAGCAUGAUCUA	21	csi-miR167c	UGAAGCUGCCAGCAUGAUCUG	1	Bd4	21	41	83	104	GAUCAUGCCUGACAGCCUCAUU	5'	124	-57.5	46.7742	0.991379	280	GGGAUGCUCAUGUGAAAGAGUGAAGCUGCCAGCAUGAUCUAGCUUUGAUCCAAUGUAUGUCUCUACGUGUGGAUCCUUGUUAGAUCAUGCCUGACAGCCUCAUUUCUUCGCAAACGUUUGGGCA
267	Multiloop	885_Bd3	candidate-miR167c	UGAAGCUGCCAGCAUGAUCUG	21	csi-miR167c	UGAAGCUGCCAGCAUGAUCUG	0	Bd3	21	41	145	164	GAUCAUGUUGCAGCUUCACU	5'	180	-76.1	46.1111	0.916867	280	AAUUUGAUGGUGUGAGAGGUUGAAGCUGCCAGCAUGAUCUGAUCACCGUCCAACGUAACCGAACACAUGUCGAUCGACUUCCGAUUGCGCCGGUUAUCUUGGUAGGAAUAUAUAUAUAUGAGCUUCCAUUGCAAGGGUUCUUCAGAUCAUGUUGCAGCUUCACUCUCUCAUCACCACCGA
268	Multiloop	886_Bd1	candidate-miR167c	UGAAGCUGCCAGCAUGAUCUG	21	csi-miR167c	UGAAGCUGCCAGCAUGAUCUG	0	Bd1	21	41	98	119	GAUCAUGCUGUGCAGUUUCAUC	5'	139	-63.7	44.6043	1.02742	280	GUGGUGCAUCUUCUAGGAGCUGAAGCUGCCAGCAUGAUCUGACGAGAGUUCCUCGUCUGAUAGCAAUGUUUAAUUCUCUUGUCAUGACUAAUGAUCAGAUCAUGCUGUGCAGUUUCAUCUGCUUGUGGAUGCACAAGAU
269	OK	887_Bd1	candidate-miR167c	UGAAGCUGCCAGCAUGAUCUG	21	csi-miR167c	UGAAGCUGCCAGCAUGAUCUG	0	Bd1	21	41	134	153	GAUCAUCUGGCAGCUUCAUU	5'	173	-83.1	50.289	0.955172	280	GCUUGUGCGCCACAAGUAGAUGAAGCUGCCAGCAUGAUCUGAACUCCACGCACCACAUGUGUAUCUUGGUGCUGUGUACUCGAUCUUCAGAUUGAUUACAUGCACGCAUGAGAAACUGUGCAGGCGAUCUGCAGAUCAUCUGGCAGCUUCAUUUUCUCAUGGCAGCACACCGG
270	Multiloop	888_Bd1	candidate-miR167c	UGAAGCUGCCAGCAUGAUCUA	21	csi-miR167c	UGAAGCUGCCAGCAUGAUCUG	1	Bd1	21	41	128	150	GGUCAUGCUGCGGCAGCCUCACU	5'	170	-91.1	51.1765	1.04713	280	UUACUGCCCGAGGGAACGAGUGAAGCUGCCAGCAUGAUCUAGCUCAGCGUGAUCAAGCAAGAUUCACACAUACACGUGUGGUUUUUUUGAGCUAUAGCUCGAUUGAUCUUGAGGUCAUGCCUUGCUAGGUCAUGCUGCGGCAGCCUCACUUCUUCCCGCCGUUUGGGCAU
271	Multiloop	889_Bd1	candidate-miR167c	UGAAGCUGCCAGCAUGAUCUA	21	csi-miR167c	UGAAGCUGCCAGCAUGAUCUG	1	Bd1	21	41	112	134	GAUCAUGCUGUGACAGUUUCACU	5'	150	-70.6	55.3333	0.850602	280	CCAGUGCCCAAGAGAAAGCGUGAAGCUGCCAGCAUGAUCUAUCUGACUUGUGGUGGCAAGUGCCACAGCAAAUUCAGCAACGCCGUGGCUUCGGGGCCGGCAGUGUGGUUAGAUCAUGCUGUGACAGUUUCACUCUUUCCCCUGUUGGGC
272	Dicer	892_Bd3	candidate-miR396c	GUCAAGAAAGCUGUGGGAAG	20	csi-miR396c	UUCAAGAAAUCUGUGGGAAG	2	Bd3	133	152	21	2		3'	172	-86.8	54.0698	0.933333	167	AGUUAGUCCAUGCCAUUCCUUUCCACAGCUUUCUUGAACUUCCCUUCCCGGACUGCGGCCUGUAGCUCUCUCGCCCUCUUGAUCUCCCGUCGAUCUCCACUGGUAGCAGCUGGGAGAGCAGGGAAGAGGAGGGUCAAGAAAGCUGUGGGAAGAAAUGGCAUAACCAGGACUU
273	OK	896_Bd5	candidate-miR479	GGUGAUAUUGGUUCGGCUCACA	22	csi-miR479	UGUGAUAUUGGUUCGGCUCAUC	3	Bd5	21	42	73	95	UGAGCCGAAACAAUACCAUGCCA	5'	115	-45.3	47.8261	0.823636	279	GUCUGAAGGAAGAAUACAUGGGUGAUAUUGGUUCGGCUCACAUCUCAUCCGACCAUCAGCUCGAGAAGGACAUGAGCCGAAACAAUACCAUGCCAUGUCGUCUUCUUCGACCUUU
274	OK	899_Bd5	candidate-miR482a-3p	GCUUUCCGAUGCCUCCCAUUCC	22	csi-miR482a-3p	UCUUCCCUAUGCCUCCCAUUCC	3	Bd5	94	115	21	43	AGUGGGAACAUGGAGGAAAGCCU	3'	135	-68.8	51.1111	0.997101	206	GAGGGCCUUAGAGCAGUGGGAGUGGGAACAUGGAGGAAAGCCUGACUUGCUUUGUUUUCACCUCAAGUGUUGGAGGUGAGAACUUGGUUUGGUGCUUUCCGAUGCCUCCCAUUCCUAUUGUUCUCGAGCACUCGU
275	OK	942_Bd5	candidate-miR156b	UGACAGAAGAGAGUGAGCACA	21	hvu-miR156b	UGACAGAAGAGAGUGAGCACA	0	Bd5	21	41	89	111	UGCUCACUGCUCUGUCUGUCACC	5'	131	-76.3	68.7023	0.847778	280	AGGGUCAUGUGUGCGCGCGGUGACAGAAGAGAGUGAGCACACGGCCGGGCGGGACGGCACCCGGCGGAUUGGUGCCGUCGCGGCCGCGUGCUCACUGCUCUGUCUGUCACCUUUGCCCAGAAGGCCGCCUC
276	OK	945_Bd4	candidate-miR156b	UGACAGAAGAGAGUGAGCACA	21	hvu-miR156b	UGACAGAAGAGAGUGAGCACA	0	Bd4	21	41	130	151	UGCUCACCCUCUCUCUGUCAGC	5'	171	-71.4	57.3099	0.728571	280	GAUGGCGGUGUCAGAACGGCUGACAGAAGAGAGUGAGCACACAGCGGCAGCCUGCAUCUGGAGCUAAAGACGAUGAUGUGUCGAUGCAUGUGAAGAAGGGGAAAAGAGAUAGGCGCAGCUGCUGUUGCGUGCUCACCCUCUCUCUGUCAGCUCUCCUCUCCCCCCUCGGGA
277	OK	947_Bd4	candidate-miR156b	UGACAGAAGAGAGAGAGCACA	21	hvu-miR156b	UGACAGAAGAGAGUGAGCACA	1	Bd4	21	41	99	121	UGCUCUCUGCUCUCUCUGUCAUG	5'	137	-70.1	63.5036	0.805747	280	GACCGGCCGGUUAAGGGUGAUGACAGAAGAGAGAGAGCACAACCCAGCACCAGCGUGAAACACCGGCCGUCGGCCCGGUCGCUGAGGCAAGGGCCGUGUGCUCUCUGCUCUCUCUGUCAUGGCCAUCCCACGGACCA
278	OK	951_Bd3	candidate-miR156b	UGACAGAAGAGAGUGAGCACA	21	hvu-miR156b	UGACAGAAGAGAGUGAGCACA	0	Bd3	21	41	143	165	UGCUCACUUCUCUCUCUGUCACC	5'	185	-93.1	60	0.838739	280	AGGUGUGGCAAGGCUAUGGGUGACAGAAGAGAGUGAGCACACAGCGGCCAGACUGCAUCUAUUCCUUCGGCGGCGGACACGGCCGGGCAUGGCCGGCCAUGGCAUGGCAUACACGAAAACGAAUGAUGCUGCUGCUGCUGCGUGCUCACUUCUCUCUCUGUCACCUCUCGCACACACGGCUAGCC
279	OK	952_Bd3	candidate-miR156b	UGACAGAAGAGAGUGAGCACA	21	hvu-miR156b	UGACAGAAGAGAGUGAGCACA	0	Bd3	21	41	84	106	UGCUCACUGCUCUUCCUGUCAUC	5'	126	-65.7	65.0794	0.80122	280	UGUAUGGGCGGCUUGGGCGGUGACAGAAGAGAGUGAGCACACGGCCGGUCGUCACACGACGGCGCCGCCGUGUCGCGGCCGCGUGCUCACUGCUCUUCCUGUCAUCCACUAGCUCUCUCCGAUUCC
280	OK	959_Bd2	candidate-miR156b	UGACAGAAGAGAGUGAGCACA	21	hvu-miR156b	UGACAGAAGAGAGUGAGCACA	0	Bd2	21	41	87	108	UGCUCACCCUCUCUCUGUCAGC	5'	124	-67.5	59.6774	0.912162	280	GAGCUGGGUCUUUGGAGGUUUGACAGAAGAGAGUGAGCACACGCGGUGGUUUCCUAGCAUGCAGGAGCCAUGCUGGGAGCUGCGCGUGCUCACCCUCUCUCUGUCAGCCGUUCACCAUGCCCCA
281	OK	960_Bd2	candidate-miR156b	UGACAGAAGAGAGUGAGCACC	21	hvu-miR156b	UGACAGAAGAGAGUGAGCACA	1	Bd2	21	41	86	108	UGCUCACUGCUCUAUCUGUCAGC	5'	128	-64.1	53.125	0.942647	280	AUGGUGUCGUGAGUGGAAGCUGACAGAAGAGAGUGAGCACCCAUGGUGUUUCGUUUGCAUCAAGGACAUGCCAGGGAGCUAUGCGUGCUCACUGCUCUAUCUGUCAGCCAGCCACUGAUGAGGCUUCA
282	Dicer	968_Bd2	candidate-miR159a	CUUGGAUUGAAGGGAGCUCUC	21	hvu-miR159a	UUUGGAUUGAAGGGAGCUCUG	2	Bd2	175	195	21	2		3'	215	-98.4	54.8837	0.833898	125	AAAGAUAUAGACAAGAAGAAGAGCUCCCUUCGAUCCAAUCCAGGAGGGGAAGUGGUCGGAUGCAGCUGCCGGUUCAUGGAUACCUGUCUGGUGCAUGCAGUGUGGUAAUAGCCUGCGCACCUGCAUCGGUUUGCAUGACCCGGGAGAUGAACCUGCCAGCGUCUUUCCCUCGUGCUUGGAUUGAAGGGAGCUCUCUCUCCCCCCUCUCUCUCUCU
283	Dicer	969_Bd2	candidate-miR159a	AUUGGAUCGAAGGGAGCUCUU	21	hvu-miR159a	UUUGGAUUGAAGGGAGCUCUG	3	Bd2	175	195	21	2		3'	215	-95.9	55.3488	0.805882	125	AGAGAGAGAGGGGGGAGAGAGAGCUCCCUUCAAUCCAAGCACGAGGGAAAGACGCUGGCAGGUUCAUCUCCCGGGUCAUGCAAACCGAUGCAGGUGCGCAGGCUAUUACCACACUGCAUGCACCAGACAGGUAUCCAUGAACCGGCAGCUGCAUCCGACCACUUCCCCUCCUGGAUUGGAUCGAAGGGAGCUCUUCUUCUUGUCUAUAUCUUUCG
284	OK	979_Bd4	candidate-miR156g	UGACAGAAGAGAGAGAGCAC	20	nta-miR156g	UGACAGAAGAUAGAGAGCAC	1	Bd4	21	40	100	121	GCUCUCUGCUCUCUCUGUCAUG	5'	137	-70.1	63.5036	0.805747	280	GACCGGCCGGUUAAGGGUGAUGACAGAAGAGAGAGAGCACAACCCAGCACCAGCGUGAAACACCGGCCGUCGGCCCGGUCGCUGAGGCAAGGGCCGUGUGCUCUCUGCUCUCUCUGUCAUGGCCAUCCCACGGACCA
285	OK	982_Bd4	candidate-miR156g	UGACAGAAGAGAGUGAGCAC	20	nta-miR156g	UGACAGAAGAUAGAGAGCAC	2	Bd4	21	40	131	151	GCUCACCCUCUCUCUGUCAGC	5'	171	-71.4	57.3099	0.728571	280	GAUGGCGGUGUCAGAACGGCUGACAGAAGAGAGUGAGCACACAGCGGCAGCCUGCAUCUGGAGCUAAAGACGAUGAUGUGUCGAUGCAUGUGAAGAAGGGGAAAAGAGAUAGGCGCAGCUGCUGUUGCGUGCUCACCCUCUCUCUGUCAGCUCUCCUCUCCCCCCUCGGGA
286	OK	996_Bd2	candidate-miR156g	UGACAGAAGAGAGUGAGCAC	20	nta-miR156g	UGACAGAAGAUAGAGAGCAC	2	Bd2	21	40	88	108	GCUCACCCUCUCUCUGUCAGC	5'	124	-67.5	59.6774	0.912162	280	GAGCUGGGUCUUUGGAGGUUUGACAGAAGAGAGUGAGCACACGCGGUGGUUUCCUAGCAUGCAGGAGCCAUGCUGGGAGCUGCGCGUGCUCACCCUCUCUCUGUCAGCCGUUCACCAUGCCCCA
287	OK	1004_Bd4	candidate-miR156h	UGACAGAAGAGAGAGAGCAC	20	nta-miR156h	UGACAGAAGAUAGAGAGCAC	1	Bd4	21	40	100	121	GCUCUCUGCUCUCUCUGUCAUG	5'	137	-70.1	63.5036	0.805747	280	GACCGGCCGGUUAAGGGUGAUGACAGAAGAGAGAGAGCACAACCCAGCACCAGCGUGAAACACCGGCCGUCGGCCCGGUCGCUGAGGCAAGGGCCGUGUGCUCUCUGCUCUCUCUGUCAUGGCCAUCCCACGGACCA
288	OK	1007_Bd4	candidate-miR156h	UGACAGAAGAGAGUGAGCAC	20	nta-miR156h	UGACAGAAGAUAGAGAGCAC	2	Bd4	21	40	131	151	GCUCACCCUCUCUCUGUCAGC	5'	171	-71.4	57.3099	0.728571	280	GAUGGCGGUGUCAGAACGGCUGACAGAAGAGAGUGAGCACACAGCGGCAGCCUGCAUCUGGAGCUAAAGACGAUGAUGUGUCGAUGCAUGUGAAGAAGGGGAAAAGAGAUAGGCGCAGCUGCUGUUGCGUGCUCACCCUCUCUCUGUCAGCUCUCCUCUCCCCCCUCGGGA
289	OK	1021_Bd2	candidate-miR156h	UGACAGAAGAGAGUGAGCAC	20	nta-miR156h	UGACAGAAGAUAGAGAGCAC	2	Bd2	21	40	88	108	GCUCACCCUCUCUCUGUCAGC	5'	124	-67.5	59.6774	0.912162	280	GAGCUGGGUCUUUGGAGGUUUGACAGAAGAGAGUGAGCACACGCGGUGGUUUCCUAGCAUGCAGGAGCCAUGCUGGGAGCUGCGCGUGCUCACCCUCUCUCUGUCAGCCGUUCACCAUGCCCCA
290	OK	1029_Bd4	candidate-miR156i	UGACAGAAGAGAGAGAGCAC	20	nta-miR156i	UGACAGAAGAUAGAGAGCAC	1	Bd4	21	40	100	121	GCUCUCUGCUCUCUCUGUCAUG	5'	137	-70.1	63.5036	0.805747	280	GACCGGCCGGUUAAGGGUGAUGACAGAAGAGAGAGAGCACAACCCAGCACCAGCGUGAAACACCGGCCGUCGGCCCGGUCGCUGAGGCAAGGGCCGUGUGCUCUCUGCUCUCUCUGUCAUGGCCAUCCCACGGACCA
291	OK	1032_Bd4	candidate-miR156i	UGACAGAAGAGAGUGAGCAC	20	nta-miR156i	UGACAGAAGAUAGAGAGCAC	2	Bd4	21	40	131	151	GCUCACCCUCUCUCUGUCAGC	5'	171	-71.4	57.3099	0.728571	280	GAUGGCGGUGUCAGAACGGCUGACAGAAGAGAGUGAGCACACAGCGGCAGCCUGCAUCUGGAGCUAAAGACGAUGAUGUGUCGAUGCAUGUGAAGAAGGGGAAAAGAGAUAGGCGCAGCUGCUGUUGCGUGCUCACCCUCUCUCUGUCAGCUCUCCUCUCCCCCCUCGGGA
292	OK	1046_Bd2	candidate-miR156i	UGACAGAAGAGAGUGAGCAC	20	nta-miR156i	UGACAGAAGAUAGAGAGCAC	2	Bd2	21	40	88	108	GCUCACCCUCUCUCUGUCAGC	5'	124	-67.5	59.6774	0.912162	280	GAGCUGGGUCUUUGGAGGUUUGACAGAAGAGAGUGAGCACACGCGGUGGUUUCCUAGCAUGCAGGAGCCAUGCUGGGAGCUGCGCGUGCUCACCCUCUCUCUGUCAGCCGUUCACCAUGCCCCA
293	OK	1054_Bd4	candidate-miR156j	UGACAGAAGAGAGAGAGCAC	20	nta-miR156j	UGACAGAAGAUAGAGAGCAC	1	Bd4	21	40	100	121	GCUCUCUGCUCUCUCUGUCAUG	5'	137	-70.1	63.5036	0.805747	280	GACCGGCCGGUUAAGGGUGAUGACAGAAGAGAGAGAGCACAACCCAGCACCAGCGUGAAACACCGGCCGUCGGCCCGGUCGCUGAGGCAAGGGCCGUGUGCUCUCUGCUCUCUCUGUCAUGGCCAUCCCACGGACCA
294	OK	1057_Bd4	candidate-miR156j	UGACAGAAGAGAGUGAGCAC	20	nta-miR156j	UGACAGAAGAUAGAGAGCAC	2	Bd4	21	40	131	151	GCUCACCCUCUCUCUGUCAGC	5'	171	-71.4	57.3099	0.728571	280	GAUGGCGGUGUCAGAACGGCUGACAGAAGAGAGUGAGCACACAGCGGCAGCCUGCAUCUGGAGCUAAAGACGAUGAUGUGUCGAUGCAUGUGAAGAAGGGGAAAAGAGAUAGGCGCAGCUGCUGUUGCGUGCUCACCCUCUCUCUGUCAGCUCUCCUCUCCCCCCUCGGGA
295	OK	1071_Bd2	candidate-miR156j	UGACAGAAGAGAGUGAGCAC	20	nta-miR156j	UGACAGAAGAUAGAGAGCAC	2	Bd2	21	40	88	108	GCUCACCCUCUCUCUGUCAGC	5'	124	-67.5	59.6774	0.912162	280	GAGCUGGGUCUUUGGAGGUUUGACAGAAGAGAGUGAGCACACGCGGUGGUUUCCUAGCAUGCAGGAGCCAUGCUGGGAGCUGCGCGUGCUCACCCUCUCUCUGUCAGCCGUUCACCAUGCCCCA
296	OK	1077_Bd3	candidate-miR160d	UGCCUGGCUCCCUGUAUGCCA	21	nta-miR160d	UGCCUGGCUCCCUGCAUGCCA	1	Bd3	21	41	86	106	GCGUGCAAGGAGCCAAGCAUG	5'	122	-52.9	53.2787	0.813846	280	AUCUGAUCAAGACUGUGCUGUGCCUGGCUCCCUGUAUGCCACACAUGUAGCCCAGCCCAUGAAUGUGGUUUGCCUGCUGUGGGUGGCGUGCAAGGAGCCAAGCAUGCAUUACGCAUUAUGAU
297	OK	1078_Bd3	candidate-miR160d	UGCCUGGCUCCCUGUAUGCCA	21	nta-miR160d	UGCCUGGCUCCCUGCAUGCCA	1	Bd3	21	41	90	110	GCGUGCACGGAGCCAAGCAUA	5'	130	-60.8	53.0769	0.881159	280	GUGAAGCUUAUGUUGGGAUGUGCCUGGCUCCCUGUAUGCCACUCAUCUAUAGCAACAUUCCUUCCUGAUGAGGUUGCCUAGGAUGGAUGGCGUGCACGGAGCCAAGCAUAUCCCCCUUGAUCCCAACCGU
298	OK	1079_Bd3	candidate-miR160d	UGCCUGGCUCCCUGAAUGCCA	21	nta-miR160d	UGCCUGGCUCCCUGCAUGCCA	1	Bd3	21	41	83	103	GCAUUGAGGGAGUCAUGCAGG	5'	123	-62.1	60.1626	0.839189	280	AAUGGGUGAUGUUGCCUUCCUGCCUGGCUCCCUGAAUGCCAUCUGAGAAGCACACCACCGUGCCUGGCGUGGCUCCUGGUUGGCAUUGAGGGAGUCAUGCAGGGUUGCAGGGUACGUCCUCGC
299	OK	1083_Bd1	candidate-miR160d	UGCCUGGCUCCCUGUAUGCCA	21	nta-miR160d	UGCCUGGCUCCCUGCAUGCCA	1	Bd1	21	41	113	133	GCGUGCGAGGAGCCAAGCAUG	5'	153	-67.5	58.1699	0.758427	280	GUGAAAAAAAAAAUGGGAUAUGCCUGGCUCCCUGUAUGCCACUCGCGUAGCUGCCAACAACUCAGUUUGAGCUCCCCCGGCCCAAACGCAAACGUUGGCUCUACCGCGGAUGGCGUGCGAGGAGCCAAGCAUGACCGUCUCUCCCCCUCCCUC
300	OK	1084_Bd1	candidate-miR160d	UGCCUGGCUCCCUGUAUGCCA	21	nta-miR160d	UGCCUGGCUCCCUGCAUGCCA	1	Bd1	21	41	84	104	GCGUGCAAGGAGCCAAGCAUG	5'	124	-57.4	56.4516	0.82	280	UUAAUCGAUCAUCGGCUGCGUGCCUGGCUCCCUGUAUGCCACACAUGUAGCCCGAUCCGUGCCGAGGUUGGAUGCUGUGGGUGGCGUGCAAGGAGCCAAGCAUGCAUACAUACAAGCUCCAUGA
301	OK	1090_Bd3	candidate-miR166h	UCGGACCAGGCUUCAUUCCCC	21	nta-miR166h	UCGGACCAGGCUUCAUUCCCC	0	Bd3	111	131	21	41	GGAAUGUUGUCUGGUUCAAGG	3'	151	-61.7	45.0331	0.907353	190	AAGCUAUUUUGCUUCUGGGUGGAAUGUUGUCUGGUUCAAGGUCUUGCCAUGUGAUUUGAGGAUGAACGGUUUGUGCAUGCAUAACUUUCAUUUCUCUUGUUUGCGGGAUCUCGGACCAGGCUUCAUUCCCCUCAGAGAUAGCUUCAAACUC
302	OK	1091_Bd3	candidate-miR166h	UCGGACCAGGCUUCAUUCCCC	21	nta-miR166h	UCGGACCAGGCUUCAUUCCCC	0	Bd3	85	105	21	41	GGAAUGUUGUCUGGCUCGAGG	3'	125	-64.1	48	1.06833	216	GGAGCUUUUUUACUUUGAGGGGAAUGUUGUCUGGCUCGAGGUGCUGAGAUCGAGAGAACUUGAAAUUCGAUCUCUAGAUUGAUCUCGGACCAGGCUUCAUUCCCCUCAAGUAAAGCUCCCGUGUG
303	OK	1096_Bd1	candidate-miR166h	UCGGACCAGGCUUCAUUCCCC	21	nta-miR166h	UCGGACCAGGCUUCAUUCCCC	0	Bd1	87	107	21	41	GGAAUGACGCCGGGUCUGAAA	3'	127	-67	57.4803	0.917808	214	UCUUUUCAUGGUUGUCGAGGGGAAUGACGCCGGGUCUGAAAGAAAGAAGGGGGCACGCCGGGAAUGACAGCGGUUCCCUAGCUCUUUCGGACCAGGCUUCAUUCCCCAUGACUCGACCAUGGGCACC
304	OK	1097_Bd1	candidate-miR166h	UCGGACCAGGCUUCAUUCCCC	21	nta-miR166h	UCGGACCAGGCUUCAUUCCCC	0	Bd1	182	202	21	41	GGAAUGUUGUCUGGCUCGGGG	3'	222	-97.6	48.6486	0.903704	119	GAGCCUUUUUCGUUUUGAGGGGAAUGUUGUCUGGCUCGGGGUUCUCUUUAUUUCUAUGCCUCUCUCUAUCCCCCCCUCCUCAAUCUCUCUAGCUUUGAUUGGAUCGAGAGAAGAUCGAUCGAUCGAUCCAAGAAGAGUUCUGAGAAGGGGGAUGAAGAGAGUAGACGUAUGUGUGUAGAUCUCGGACCAGGCUUCAUUCCCCCCAAAUACAAGGGCUCCCAU
305	OK	1098_Bd1	candidate-miR166h	UCGGACCAGGCUUCAUUCCCC	21	nta-miR166h	UCGGACCAGGCUUCAUUCCCC	0	Bd1	104	124	21	41	GGAAUGUUGUCUGGUUGGAGA	3'	144	-59.4	54.1667	0.761538	197	CAUGUAUGGCGCAGUUGAGGGGAAUGUUGUCUGGUUGGAGACCUAGCUAGCAGCUAGCACGGAUCAUCCAUAGAUCGAUUCGACGCUGCAUAUGCGCGCGGUUUCGGACCAGGCUUCAUUCCCCCCAACUCUCAACUCGAUCGA
306	Multiloop	1102_Bd4	candidate-miR166h	UCGGACCAGGCUUCGAUCCCU	21	nta-miR166h	UCGGACCAGGCUUCAUUCCCC	3	Bd4	147	167	21	41	GGGUUGUUGUCUGGUUCAAGG	3'	187	-81	45.9893	0.94186	154	AGGUUGAAGUUAGGUUAAGGGGGUUGUUGUCUGGUUCAAGGUCUCCACAUACAUCAUGUACAUGGAGGGCAUGCAUGCAUGAUAUGCUGUUGUUGAGUGCCAUUUGCUCGAUCUUGUGUAUAUAUGCAGUGUAUGAUGUGGUGAUCUCGGACCAGGCUUCGAUCCCUUUAACCAGCAUCUGCACAGU
307	OK	1105_Bd4	candidate-miR167a	UGAAGCUGCCAGCAUGAUCUGA	22	nta-miR167a	UGAAGCUGCCAGCAUGAUCUGG	1	Bd4	21	42	94	114	AGGUCAUGCUGGAGUUUCAUC	5'	134	-65.5	46.2687	1.05645	280	AUGUGCACCAUACAAGCUGGUGAAGCUGCCAGCAUGAUCUGAUCUGACCAUAUAUCUAGAUUGGCAUGGAUGGAUAUGUGAUAUGAUCUGAUCAGGUCAUGCUGGAGUUUCAUCUGCUGGUUGGGAGCACGAUC
308	OK	1106_Bd4	candidate-miR167a	UGAAGCUGCCAGCAUGAUCUAG	22	nta-miR167a	UGAAGCUGCCAGCAUGAUCUGG	1	Bd4	21	42	82	104	AGAUCAUGCCUGACAGCCUCAUU	5'	124	-57.5	46.7742	0.991379	280	GGGAUGCUCAUGUGAAAGAGUGAAGCUGCCAGCAUGAUCUAGCUUUGAUCCAAUGUAUGUCUCUACGUGUGGAUCCUUGUUAGAUCAUGCCUGACAGCCUCAUUUCUUCGCAAACGUUUGGGCA
309	Multiloop	1107_Bd3	candidate-miR167a	UGAAGCUGCCAGCAUGAUCUGA	22	nta-miR167a	UGAAGCUGCCAGCAUGAUCUGG	1	Bd3	21	42	144	164	AGAUCAUGUUGCAGCUUCACU	5'	180	-76.1	46.1111	0.916867	280	AAUUUGAUGGUGUGAGAGGUUGAAGCUGCCAGCAUGAUCUGAUCACCGUCCAACGUAACCGAACACAUGUCGAUCGACUUCCGAUUGCGCCGGUUAUCUUGGUAGGAAUAUAUAUAUAUGAGCUUCCAUUGCAAGGGUUCUUCAGAUCAUGUUGCAGCUUCACUCUCUCAUCACCACCGA
310	Multiloop	1109_Bd1	candidate-miR167a	UGAAGCUGCCAGCAUGAUCUGA	22	nta-miR167a	UGAAGCUGCCAGCAUGAUCUGG	1	Bd1	21	42	97	119	AGAUCAUGCUGUGCAGUUUCAUC	5'	139	-63.7	44.6043	1.02742	280	GUGGUGCAUCUUCUAGGAGCUGAAGCUGCCAGCAUGAUCUGACGAGAGUUCCUCGUCUGAUAGCAAUGUUUAAUUCUCUUGUCAUGACUAAUGAUCAGAUCAUGCUGUGCAGUUUCAUCUGCUUGUGGAUGCACAAGAU
311	OK	1110_Bd1	candidate-miR167a	UGAAGCUGCCAGCAUGAUCUGA	22	nta-miR167a	UGAAGCUGCCAGCAUGAUCUGG	1	Bd1	21	42	133	153	AGAUCAUCUGGCAGCUUCAUU	5'	173	-83.1	50.289	0.955172	280	GCUUGUGCGCCACAAGUAGAUGAAGCUGCCAGCAUGAUCUGAACUCCACGCACCACAUGUGUAUCUUGGUGCUGUGUACUCGAUCUUCAGAUUGAUUACAUGCACGCAUGAGAAACUGUGCAGGCGAUCUGCAGAUCAUCUGGCAGCUUCAUUUUCUCAUGGCAGCACACCGG
312	Multiloop	1111_Bd1	candidate-miR167a	UGAAGCUGCCAGCAUGAUCUAG	22	nta-miR167a	UGAAGCUGCCAGCAUGAUCUGG	1	Bd1	21	42	127	150	AGGUCAUGCUGCGGCAGCCUCACU	5'	170	-91.1	51.1765	1.04713	280	UUACUGCCCGAGGGAACGAGUGAAGCUGCCAGCAUGAUCUAGCUCAGCGUGAUCAAGCAAGAUUCACACAUACACGUGUGGUUUUUUUGAGCUAUAGCUCGAUUGAUCUUGAGGUCAUGCCUUGCUAGGUCAUGCUGCGGCAGCCUCACUUCUUCCCGCCGUUUGGGCAU
313	Multiloop	1112_Bd1	candidate-miR167a	UGAAGCUGCCAGCAUGAUCUAU	22	nta-miR167a	UGAAGCUGCCAGCAUGAUCUGG	2	Bd1	21	42	111	134	AGAUCAUGCUGUGACAGUUUCACU	5'	150	-70.6	55.3333	0.850602	280	CCAGUGCCCAAGAGAAAGCGUGAAGCUGCCAGCAUGAUCUAUCUGACUUGUGGUGGCAAGUGCCACAGCAAAUUCAGCAACGCCGUGGCUUCGGGGCCGGCAGUGUGGUUAGAUCAUGCUGUGACAGUUUCACUCUUUCCCCUGUUGGGC
314	OK	1114_Bd4	candidate-miR167e	UGAAGCUGCCAGCAUGAUCUA	21	nta-miR167e	UGAAGCUGCCAGCAUGAUCUA	0	Bd4	21	41	83	104	GAUCAUGCCUGACAGCCUCAUU	5'	124	-57.5	46.7742	0.991379	280	GGGAUGCUCAUGUGAAAGAGUGAAGCUGCCAGCAUGAUCUAGCUUUGAUCCAAUGUAUGUCUCUACGUGUGGAUCCUUGUUAGAUCAUGCCUGACAGCCUCAUUUCUUCGCAAACGUUUGGGCA
315	OK	1115_Bd4	candidate-miR167e	UGAAGCUGCCAGCAUGAUCUG	21	nta-miR167e	UGAAGCUGCCAGCAUGAUCUA	1	Bd4	21	41	95	114	GGUCAUGCUGGAGUUUCAUC	5'	134	-65.5	46.2687	1.05645	280	AUGUGCACCAUACAAGCUGGUGAAGCUGCCAGCAUGAUCUGAUCUGACCAUAUAUCUAGAUUGGCAUGGAUGGAUAUGUGAUAUGAUCUGAUCAGGUCAUGCUGGAGUUUCAUCUGCUGGUUGGGAGCACGAUC
316	Multiloop	1116_Bd1	candidate-miR167e	UGAAGCUGCCAGCAUGAUCUA	21	nta-miR167e	UGAAGCUGCCAGCAUGAUCUA	0	Bd1	21	41	128	150	GGUCAUGCUGCGGCAGCCUCACU	5'	170	-91.1	51.1765	1.04713	280	UUACUGCCCGAGGGAACGAGUGAAGCUGCCAGCAUGAUCUAGCUCAGCGUGAUCAAGCAAGAUUCACACAUACACGUGUGGUUUUUUUGAGCUAUAGCUCGAUUGAUCUUGAGGUCAUGCCUUGCUAGGUCAUGCUGCGGCAGCCUCACUUCUUCCCGCCGUUUGGGCAU
317	Multiloop	1117_Bd1	candidate-miR167e	UGAAGCUGCCAGCAUGAUCUA	21	nta-miR167e	UGAAGCUGCCAGCAUGAUCUA	0	Bd1	21	41	112	134	GAUCAUGCUGUGACAGUUUCACU	5'	150	-70.6	55.3333	0.850602	280	CCAGUGCCCAAGAGAAAGCGUGAAGCUGCCAGCAUGAUCUAUCUGACUUGUGGUGGCAAGUGCCACAGCAAAUUCAGCAACGCCGUGGCUUCGGGGCCGGCAGUGUGGUUAGAUCAUGCUGUGACAGUUUCACUCUUUCCCCUGUUGGGC
318	Multiloop	1118_Bd1	candidate-miR167e	UGAAGCUGCCAGCAUGAUCUG	21	nta-miR167e	UGAAGCUGCCAGCAUGAUCUA	1	Bd1	21	41	98	119	GAUCAUGCUGUGCAGUUUCAUC	5'	139	-63.7	44.6043	1.02742	280	GUGGUGCAUCUUCUAGGAGCUGAAGCUGCCAGCAUGAUCUGACGAGAGUUCCUCGUCUGAUAGCAAUGUUUAAUUCUCUUGUCAUGACUAAUGAUCAGAUCAUGCUGUGCAGUUUCAUCUGCUUGUGGAUGCACAAGAU
319	OK	1119_Bd1	candidate-miR167e	UGAAGCUGCCAGCAUGAUCUG	21	nta-miR167e	UGAAGCUGCCAGCAUGAUCUA	1	Bd1	21	41	134	153	GAUCAUCUGGCAGCUUCAUU	5'	173	-83.1	50.289	0.955172	280	GCUUGUGCGCCACAAGUAGAUGAAGCUGCCAGCAUGAUCUGAACUCCACGCACCACAUGUGUAUCUUGGUGCUGUGUACUCGAUCUUCAGAUUGAUUACAUGCACGCAUGAGAAACUGUGCAGGCGAUCUGCAGAUCAUCUGGCAGCUUCAUUUUCUCAUGGCAGCACACCGG
320	Multiloop	1120_Bd3	candidate-miR167e	UGAAGCUGCCAGCAUGAUCUG	21	nta-miR167e	UGAAGCUGCCAGCAUGAUCUA	1	Bd3	21	41	145	164	GAUCAUGUUGCAGCUUCACU	5'	180	-76.1	46.1111	0.916867	280	AAUUUGAUGGUGUGAGAGGUUGAAGCUGCCAGCAUGAUCUGAUCACCGUCCAACGUAACCGAACACAUGUCGAUCGACUUCCGAUUGCGCCGGUUAUCUUGGUAGGAAUAUAUAUAUAUGAGCUUCCAUUGCAAGGGUUCUUCAGAUCAUGUUGCAGCUUCACUCUCUCAUCACCACCGA
321	Dicer	1128_Bd5	candidate-miR169r	CAGCCAAGGAUGACUUGCCGG	21	nta-miR169r	CAGCCAAGGAUGACUUGCCGG	0	Bd5	21	41	89	2		5'	129	-66.2	54.2636	0.945714	280	AAGAGGCAGAGAAGGGGAUGCAGCCAAGGAUGACUUGCCGGCUCCUGGUGUUGGGGGAAUUGCAGCUUUGUUGAGCCUUGAGUUAGCCGGCAGGUUGUCCUUGGCUACACCUAGUUCUCUUCUUCUGGU
322	OK	1129_Bd5	candidate-miR169r	UAGCCAAGGAUGACUUGCCUA	21	nta-miR169r	CAGCCAAGGAUGACUUGCCGG	3	Bd5	21	41	103	121	GGCAGUCACCUUGGCUAGC	5'	142	-63.1	50.7042	0.876389	279	CCAGAGCCUGCUUCCUCCGGUAGCCAAGGAUGACUUGCCUAUAUUUGCUCCUUCAGAAGUCCUGGUUAAUUACAUGCCAGGUUUCAGAUGAGUUUGGCGAUAGGCAGUCACCUUGGCUAGCCUGAGUGGCUCUUGCCUCUUA
323	Multiloop	1131_Bd3	candidate-miR169r	UAGCCAAGGAUGACUUGCCGG	21	nta-miR169r	CAGCCAAGGAUGACUUGCCGG	1	Bd3	21	41	90	113	GGCAAGUUGUUUGCUUUGGCUACA	5'	133	-50.2	49.6241	0.760606	279	CACGACGACAGCUCUUCGUGUAGCCAAGGAUGACUUGCCGGCCGGCCUGCAUAUAUGUCUCCAAAUUAACAAGCUUAACAAGCUAGGUCGGCAAGUUGUUUGCUUUGGCUACAUGACUGCCUCAUCCUCUCAU
324	OK	1132_Bd3	candidate-miR169r	UAGCCAAGGAUGACUUGCCUG	21	nta-miR169r	CAGCCAAGGAUGACUUGCCGG	2	Bd3	21	41	104	122	GGCAGUCUCCUUGGCUAGC	5'	138	-71.1	48.5507	1.06119	279	GAUAAGGGGUUUGGCCCUGAUAGCCAAGGAUGACUUGCCUGUGCAUGUCCUCCCUUGAUCGCUUGCAUAAUUUCAUAUAUGCAUGUGAUCUCGAUUUAUCACAGGCAGUCUCCUUGGCUAGCCUGGGUGCCUCUUAUC
325	OK	1133_Bd3	candidate-miR169r	UAGCCAAGGAUGACUUGCCUG	21	nta-miR169r	CAGCCAAGGAUGACUUGCCGG	2	Bd3	21	41	97	115	GGCAGUCUCCUUGGCUAGC	5'	131	-62.4	50.3817	0.945455	279	AGCAAGGGGCUUAUCUCUGAUAGCCAAGGAUGACUUGCCUGUGUCAUACUUCAAGGCUUGGCAACAUGAUGCAUGAGCCUUUGUUGUAGUCUCAUAGGCAGUCUCCUUGGCUAGCCUGAGUGGCUCUUGCG
326	Dicer	1134_Bd2	candidate-miR169r	CAGCCAAGGAUGACUUGCCGA	21	nta-miR169r	CAGCCAAGGAUGACUUGCCGG	1	Bd2	21	41	70	2		5'	110	-62.3	51.8182	1.09298	280	UAGGCUUGGGGACUAUGGUGCAGCCAAGGAUGACUUGCCGAUCGAAACGAUGCACAAUAUGCAUCGAUCGGCGAGUUGUUCUUGGCUACAUCUUAGCUCCUGCCCCUCAU
327	OK	1136_Bd1	candidate-miR169r	UAGCCAAGGAUGACUUGCCGG	21	nta-miR169r	CAGCCAAGGAUGACUUGCCGG	1	Bd1	21	41	107	127	GGCAGGUUGUUCUUGGCUAAC	5'	148	-74.2	47.2973	1.06	279	ACGAGAUAGAGAGUGGAAUGUAGCCAAGGAUGACUUGCCGGGUAUGUGCAUGUACGCUUCAGGGAAUUAUAUGCAUCCCUGGUCUGAAUCCAUGCUGAUAUUUCCCGGCAGGUUGUUCUUGGCUAACAUCUUGCUCUCUUUCUCUCAC
328	OK	1137_Bd1	candidate-miR169r	UAGCCAAGGAUGACUUGCCUA	21	nta-miR169r	CAGCCAAGGAUGACUUGCCGG	3	Bd1	21	41	90	110	GGCAUGUCUUCCUUGGCUAUU	5'	131	-53.2	46.5649	0.872131	279	GAGGACUAGAGCUGAUUCGGUAGCCAAGGAUGACUUGCCUAAAUGUGUCUAUGUAAUUCAUCUGAGUUGGCAUGGGACCGUUAAUUUUAGGCAUGUCUUCCUUGGCUAUUCGGAGUGCCUCUUUGCUGCUC
329	OK	1138_Bd4	candidate-miR169r	UAGCCAAGGAUGAAUUGCCGG	21	nta-miR169r	CAGCCAAGGAUGACUUGCCGG	2	Bd4	21	41	88	108	GGCAAGUCAUUUGUGGCUACG	5'	128	-51.1	53.9062	0.74058	279	AGCUAGCUGCAGUGUACAUGUAGCCAAGGAUGAAUUGCCGGCCGGCGUUUGUCGAUGGUACUCAGCCGGAGAUCGCGCGAUUGAGCCGGCAAGUCAUUUGUGGCUACGUCUUUGCCUCCUUUUCUCAU
330	Dicer	1140_Bd3	candidate-miR172a	AGAAUCUUGAUGAUGCUGCAU	21	nta-miR172a	AGAAUCUUGAUGAUGCUGCAG	1	Bd3	89	109	21	2		3'	129	-62.7	50.3876	0.964615	212	CACAGUCGGCGCUUGCAGGUGCAGCACCACCAAGAUUCACAUCGGGUUCUCCAGUCGUAAUUAAUUAACGAGGAGUACAACCAUGAUGAGAAUCUUGAUGAUGCUGCAUCGGCAACCGCUCGACUACUC
331	Dicer	1142_Bd2	candidate-miR172a	GGAAUCUUGAUGAUGCUGCAU	21	nta-miR172a	AGAAUCUUGAUGAUGCUGCAG	2	Bd2	194	214	21	2		3'	234	-106.2	45.2991	1.00189	106	ACCAGUCGGUGAUUUCUGCUGUGGCAUCAUCAAGAUUCACACAAAUGCAUGCUAGCUUCGUCUAUGCCAUCCUUUCUCAUCUUUCGAUCUCGAUCUCGGCCCUAAUUAAGUAAUUAUACCCAAUUGUGGAUCGGCCGGAUUGGAGAUCGAUGGAUGCGUGGAGAGGAGCUAGAUUAGCUAUAGCUUAUGUGUGGGAAUCUUGAUGAUGCUGCAUCGGACAUCAGUGACUAAAAC
332	Multiloop	1143_Bd2	candidate-miR172a	UGAAUCUUGAUGAUGCCACAG	21	nta-miR172a	AGAAUCUUGAUGAUGCUGCAG	3	Bd2	194	214	21	43	GCAGCAUCAUCAAGAUUCCCACA	3'	234	-88.5	45.7265	0.827103	106	UUUAGUCACUGAUGUCCGAUGCAGCAUCAUCAAGAUUCCCACACAUAAGCUAUAGCUAAUCUAGCUCCUCUCCACGCAUCCAUCGAUCUCCAAUCCGGCCGAUCCACAAUUGGGUAUAAUUACUUAAUUAGGGCCGAGAUCGAGAUCGAAAGAUGAGAAAGGAUGGCAUAGACGAAGCUAGCAUGCAUUUGUGUGAAUCUUGAUGAUGCCACAGCAGAAAUCACCGACUGGUCG
333	Dicer	1146_Bd3	candidate-miR172d	AGAAUCUUGAUGAUGCUGCAU	21	nta-miR172d	AGAAUCUUGAUGAUGCUGCAU	0	Bd3	89	109	21	2		3'	129	-62.7	50.3876	0.964615	212	CACAGUCGGCGCUUGCAGGUGCAGCACCACCAAGAUUCACAUCGGGUUCUCCAGUCGUAAUUAAUUAACGAGGAGUACAACCAUGAUGAGAAUCUUGAUGAUGCUGCAUCGGCAACCGCUCGACUACUC
334	Dicer	1148_Bd2	candidate-miR172d	GGAAUCUUGAUGAUGCUGCAU	21	nta-miR172d	AGAAUCUUGAUGAUGCUGCAU	1	Bd2	194	214	21	2		3'	234	-106.2	45.2991	1.00189	106	ACCAGUCGGUGAUUUCUGCUGUGGCAUCAUCAAGAUUCACACAAAUGCAUGCUAGCUUCGUCUAUGCCAUCCUUUCUCAUCUUUCGAUCUCGAUCUCGGCCCUAAUUAAGUAAUUAUACCCAAUUGUGGAUCGGCCGGAUUGGAGAUCGAUGGAUGCGUGGAGAGGAGCUAGAUUAGCUAUAGCUUAUGUGUGGGAAUCUUGAUGAUGCUGCAUCGGACAUCAGUGACUAAAAC
335	Dicer	1154_Bd3	candidate-miR172e	AGAAUCUUGAUGAUGCUGCAU	21	nta-miR172e	AGAAUCUUGAUGAUGCUGCAU	0	Bd3	89	109	21	2		3'	129	-62.7	50.3876	0.964615	212	CACAGUCGGCGCUUGCAGGUGCAGCACCACCAAGAUUCACAUCGGGUUCUCCAGUCGUAAUUAAUUAACGAGGAGUACAACCAUGAUGAGAAUCUUGAUGAUGCUGCAUCGGCAACCGCUCGACUACUC
336	Dicer	1156_Bd2	candidate-miR172e	GGAAUCUUGAUGAUGCUGCAU	21	nta-miR172e	AGAAUCUUGAUGAUGCUGCAU	1	Bd2	194	214	21	2		3'	234	-106.2	45.2991	1.00189	106	ACCAGUCGGUGAUUUCUGCUGUGGCAUCAUCAAGAUUCACACAAAUGCAUGCUAGCUUCGUCUAUGCCAUCCUUUCUCAUCUUUCGAUCUCGAUCUCGGCCCUAAUUAAGUAAUUAUACCCAAUUGUGGAUCGGCCGGAUUGGAGAUCGAUGGAUGCGUGGAGAGGAGCUAGAUUAGCUAUAGCUUAUGUGUGGGAAUCUUGAUGAUGCUGCAUCGGACAUCAGUGACUAAAAC
337	Dicer	1162_Bd1	candidate-miR390b	AAGCUCAGGAGGGAUAGCGCC	21	nta-miR390b	AAGCUCAGGAGGGAUAGCGCC	0	Bd1	21	41	149	2		5'	189	-78.8	49.7354	0.838298	280	UCGGUAAGGAACAAUCCUUGAAGCUCAGGAGGGAUAGCGCCUAGGUUCACUGCAACCAACAAGAGAACCGGCCAUCGAUAUAUACAUAUAUAUGUCCUCGAUCGACCGAUCGAUCUCUUGCUGGUUCCGUCGAUCUGUUCGUCCGAAGCGCUAUCUAUCCUGAGCUCCACGGUUCGUUCGUUCUUACCA
338	Dicer	1166_Bd1	candidate-miR390c	AAGCUCAGGAGGGAUAGCGCC	21	nta-miR390c	AAGCUCAGGAGGGAUAGCGCC	0	Bd1	21	41	149	2		5'	189	-78.8	49.7354	0.838298	280	UCGGUAAGGAACAAUCCUUGAAGCUCAGGAGGGAUAGCGCCUAGGUUCACUGCAACCAACAAGAGAACCGGCCAUCGAUAUAUACAUAUAUAUGUCCUCGAUCGACCGAUCGAUCUCUUGCUGGUUCCGUCGAUCUGUUCGUCCGAAGCGCUAUCUAUCCUGAGCUCCACGGUUCGUUCGUUCUUACCA
339	Multiloop	1170_Bd3	candidate-miR396b	UUCCACAGCUUUCUUGAACUU	21	nta-miR396b	UUCCACAGCUUUCUUGAACUU	0	Bd3	21	41	132	152	GGUCAAGAAAGCUGUGGGAAG	5'	172	-86.8	54.0698	0.933333	280	AGUUAGUCCAUGCCAUUCCUUUCCACAGCUUUCUUGAACUUCCCUUCCCGGACUGCGGCCUGUAGCUCUCUCGCCCUCUUGAUCUCCCGUCGAUCUCCACUGGUAGCAGCUGGGAGAGCAGGGAAGAGGAGGGUCAAGAAAGCUGUGGGAAGAAAUGGCAUAACCAGGACUU
340	Multiloop	1171_Bd3	candidate-miR396b	UUCCACAGCUUUCUUGAACUG	21	nta-miR396b	UUCCACAGCUUUCUUGAACUU	1	Bd3	21	41	90	110	GUUCAAUAAAGCUGUGGGAAA	5'	130	-69.8	49.2308	1.09062	280	GCAUGGCCCUCUCUGUGAUCUUCCACAGCUUUCUUGAACUGCUCGGAUCUGCCUAAUUAGAUCACGGCUUGGGUUUGCACGAGAGGGCAGUUCAAUAAAGCUGUGGGAAAUUUCAGAGAGAGGCCAAUUG
341	Multiloop	1172_Bd1	candidate-miR396b	UUCCACAGCUUUCUUGAACUG	21	nta-miR396b	UUCCACAGCUUUCUUGAACUU	1	Bd1	21	41	89	109	GUUCAAUAAAGCUGUGGGAAA	5'	129	-54.3	44.186	0.952632	280	GCAUGGCCCUCUUUGCUAUCUUCCACAGCUUUCUUGAACUGCAUCUGCAAUGGAUGCUACUUAGCUUAUGCUUAACUGCAAGAGUGCUGUUCAAUAAAGCUGUGGGAAAUUGCAGAGAGAGACCAAUUG
342	Multiloop	1176_Bd3	candidate-miR396c	UUCCACAGCUUUCUUGAACUU	21	nta-miR396c	UUCCACAGCUUUCUUGAACUU	0	Bd3	21	41	132	152	GGUCAAGAAAGCUGUGGGAAG	5'	172	-86.8	54.0698	0.933333	280	AGUUAGUCCAUGCCAUUCCUUUCCACAGCUUUCUUGAACUUCCCUUCCCGGACUGCGGCCUGUAGCUCUCUCGCCCUCUUGAUCUCCCGUCGAUCUCCACUGGUAGCAGCUGGGAGAGCAGGGAAGAGGAGGGUCAAGAAAGCUGUGGGAAGAAAUGGCAUAACCAGGACUU
343	Multiloop	1177_Bd3	candidate-miR396c	UUCCACAGCUUUCUUGAACUG	21	nta-miR396c	UUCCACAGCUUUCUUGAACUU	1	Bd3	21	41	90	110	GUUCAAUAAAGCUGUGGGAAA	5'	130	-69.8	49.2308	1.09062	280	GCAUGGCCCUCUCUGUGAUCUUCCACAGCUUUCUUGAACUGCUCGGAUCUGCCUAAUUAGAUCACGGCUUGGGUUUGCACGAGAGGGCAGUUCAAUAAAGCUGUGGGAAAUUUCAGAGAGAGGCCAAUUG
344	Multiloop	1178_Bd1	candidate-miR396c	UUCCACAGCUUUCUUGAACUG	21	nta-miR396c	UUCCACAGCUUUCUUGAACUU	1	Bd1	21	41	89	109	GUUCAAUAAAGCUGUGGGAAA	5'	129	-54.3	44.186	0.952632	280	GCAUGGCCCUCUUUGCUAUCUUCCACAGCUUUCUUGAACUGCAUCUGCAAUGGAUGCUACUUAGCUUAUGCUUAACUGCAAGAGUGCUGUUCAAUAAAGCUGUGGGAAAUUGCAGAGAGAGACCAAUUG
345	OK	1186_Bd5	candidate-miR482c	UUUCCGAUGCCUCCCAUUCCUA	22	nta-miR482c	UUUCCAAUUCCACCCAUUCCUA	3	Bd5	98	119	21	43	GGAGUGGGAACAUGGAGGAAAGC	3'	139	-68.8	50.3597	0.982857	203	AAGAGGGCCUUAGAGCAGUGGGAGUGGGAACAUGGAGGAAAGCCUGACUUGCUUUGUUUUCACCUCAAGUGUUGGAGGUGAGAACUUGGUUUGGUGCUUUCCGAUGCCUCCCAUUCCUAUUGUUCUCGAGCACUCGUUC
346	Multiloop	1220_Bd5	candidate-miR827	UUAGAUGACCAUCAGCAAACA	21	nta-miR827	UUAGAUGAACAUCAACAAACA	2	Bd5	102	122	21	41	UUUGUUGGUUGUCAUCUAACC	3'	142	-62.6	48.5915	0.907246	199	UCAUGCAGCUCUGAACUUGUUUUGUUGGUUGUCAUCUAACCAUCGAUCGGUCCGUGCUUCGGUGCUUGUGCCAUGAUUUUGCAUCAUCACACCGGCGAUGGUUAGAUGACCAUCAGCAAACAUGUUCGUGAGACAUGCCGUG
347	Multiloop	1241_Bd4	candidate-miR1320-5p	UGGAACGGAGGAAGUAUAUAU	21	osa-miR1320-5p	UGGAACGGAGGAAUUUUAUAG	3	Bd4	125	145	21	41	AUGUAUUCCCUCCGUUCCAUA	3'	165	-55.7	30.9091	1.09216	176	AUGAAGUGUUUAUCUUAAGUAUGUAUUCCCUCCGUUCCAUAAUUCUUGUUGAAAUAUUACAUGUAUCUAGACACUUUUUAGAAAUAGAUACAUCCAUUUUUGGGCAAAUUUGAGACAAGAACUGUGGAACGGAGGAAGUAUAUAUUUGUGUAUAGUUAAAAACCU
348	OK	1251_Bd1	candidate-miR1432-3p	UGGGUGUCAUCUCCCCUGAAC	21	osa-miR1432-3p	CAGGUGUCAUCUCCCCUGAAC	2	Bd1	105	125	21	41	UCAGGAGAGAUGACACCGACA	3'	145	-71.4	51.0345	0.964865	194	AUUGGGAUUGGGUCCUUUGUUCAGGAGAGAUGACACCGACAUCGAUCUGAUGGGUCGGCUCAGUUCAAUUAGUUACUAGGCCAUGUGUGUCCAUCCGCUUGGAGUGGGUGUCAUCUCCCCUGAACAUAGGACGCACUAUCCCUGU
349	OK	1252_Bd1	candidate-miR1432-3p	UCGGUGUCAUCUCUCCUGAAC	21	osa-miR1432-3p	CAGGUGUCAUCUCCCCUGAAC	3	Bd1	105	125	21	41	UCAGGGGAGAUGACACCCACU	3'	145	-68.1	51.7241	0.908	194	AGGGAUAGUGCGUCCUAUGUUCAGGGGAGAUGACACCCACUCCAAGCGGAUGGACACACAUGGCCUAGUAACUAAUUGAACUGAGCCGACCCAUCAGAUCGAUGUCGGUGUCAUCUCUCCUGAACAAAGGACCCAAUCCCAAUCC
350	OK	1260_Bd4	candidate-miR156b-3p	GCUCACCCUCUCUCUGUCAGC	21	osa-miR156b-3p	GCUCACUCUCUAUCUGUCAGC	2	Bd4	131	151	21	40	UGACAGAAGAGAGUGAGCAC	3'	171	-71.4	57.3099	0.728571	170	GAUGGCGGUGUCAGAACGGCUGACAGAAGAGAGUGAGCACACAGCGGCAGCCUGCAUCUGGAGCUAAAGACGAUGAUGUGUCGAUGCAUGUGAAGAAGGGGAAAAGAGAUAGGCGCAGCUGCUGUUGCGUGCUCACCCUCUCUCUGUCAGCUCUCCUCUCCCCCCUCGGGA
351	OK	1261_Bd2	candidate-miR156b-3p	GCUCACCCUCUCUCUGUCAGC	21	osa-miR156b-3p	GCUCACUCUCUAUCUGUCAGC	2	Bd2	88	108	21	40	UGACAGAAGAGAGUGAGCAC	3'	128	-67.5	58.5938	0.9	213	GAGCUGGGUCUUUGGAGGUUUGACAGAAGAGAGUGAGCACACGCGGUGGUUUCCUAGCAUGCAGGAGCCAUGCUGGGAGCUGCGCGUGCUCACCCUCUCUCUGUCAGCCGUUCACCAUGCCCCAUAUC
352	Multiloop	1263_Bd2	candidate-miR156c-3p	GCUCACUUCUCUCUCUGUCAGC	22	osa-miR156c-3p	GCUCACUUCUCUCUCUGUCAGC	0	Bd2	110	131	21	40	UGACAGAAGAGAGUGAGCAC	3'	151	-72.1	47.6821	1.00139	191	GGGAGUGAUGAGAUGGAGGCUGACAGAAGAGAGUGAGCACACAUGGUGCCUUUCUUGCAUGGUGAAUCAGAGAGAGGGAGAAAGAGCGUUCAUGCUUGAAGCUAUGUGUGCUCACUUCUCUCUCUGUCAGCCAUUACUUACAUCUUUCUCU
353	OK	1264_Bd2	candidate-miR156c-3p	GCUCACUGCUCUAUCUGUCAGC	22	osa-miR156c-3p	GCUCACUUCUCUCUCUGUCAGC	2	Bd2	87	108	21	40	UGACAGAAGAGAGUGAGCAC	3'	128	-64.1	53.125	0.942647	214	AUGGUGUCGUGAGUGGAAGCUGACAGAAGAGAGUGAGCACCCAUGGUGUUUCGUUUGCAUCAAGGACAUGCCAGGGAGCUAUGCGUGCUCACUGCUCUAUCUGUCAGCCAGCCACUGAUGAGGCUUCA
354	OK	1265_Bd3	candidate-miR156c-3p	GCUCACUUCUCUCUCUGUCACC	22	osa-miR156c-3p	GCUCACUUCUCUCUCUGUCAGC	1	Bd3	144	165	21	40	UGACAGAAGAGAGUGAGCAC	3'	185	-93.1	60	0.838739	157	AGGUGUGGCAAGGCUAUGGGUGACAGAAGAGAGUGAGCACACAGCGGCCAGACUGCAUCUAUUCCUUCGGCGGCGGACACGGCCGGGCAUGGCCGGCCAUGGCAUGGCAUACACGAAAACGAAUGAUGCUGCUGCUGCUGCGUGCUCACUUCUCUCUCUGUCACCUCUCGCACACACGGCUAGCC
355	OK	1269_Bd3	candidate-miR156f-3p	GCUCACUUCUCUCUCUGUCACC	22	osa-miR156f-3p	GCUCACUUCUCUUUCUGUCAGC	2	Bd3	144	165	21	40	UGACAGAAGAGAGUGAGCAC	3'	185	-93.1	60	0.838739	157	AGGUGUGGCAAGGCUAUGGGUGACAGAAGAGAGUGAGCACACAGCGGCCAGACUGCAUCUAUUCCUUCGGCGGCGGACACGGCCGGGCAUGGCCGGCCAUGGCAUGGCAUACACGAAAACGAAUGAUGCUGCUGCUGCUGCGUGCUCACUUCUCUCUCUGUCACCUCUCGCACACACGGCUAGCC
356	Multiloop	1270_Bd2	candidate-miR156f-3p	GCUCACUUCUCUCUCUGUCAGC	22	osa-miR156f-3p	GCUCACUUCUCUUUCUGUCAGC	1	Bd2	110	131	21	40	UGACAGAAGAGAGUGAGCAC	3'	151	-72.1	47.6821	1.00139	191	GGGAGUGAUGAGAUGGAGGCUGACAGAAGAGAGUGAGCACACAUGGUGCCUUUCUUGCAUGGUGAAUCAGAGAGAGGGAGAAAGAGCGUUCAUGCUUGAAGCUAUGUGUGCUCACUUCUCUCUCUGUCAGCCAUUACUUACAUCUUUCUCU
357	OK	1271_Bd2	candidate-miR156f-3p	GCUCACUGCUCUAUCUGUCAGC	22	osa-miR156f-3p	GCUCACUUCUCUUUCUGUCAGC	2	Bd2	87	108	21	40	UGACAGAAGAGAGUGAGCAC	3'	128	-64.1	53.125	0.942647	214	AUGGUGUCGUGAGUGGAAGCUGACAGAAGAGAGUGAGCACCCAUGGUGUUUCGUUUGCAUCAAGGACAUGCCAGGGAGCUAUGCGUGCUCACUGCUCUAUCUGUCAGCCAGCCACUGAUGAGGCUUCA
358	Multiloop	1272_Bd2	candidate-miR156g-3p	GCUCACUUCUCUCUCUGUCAGC	22	osa-miR156g-3p	GCUCACUUCUCUCUCUGUCAGC	0	Bd2	110	131	21	40	UGACAGAAGAGAGUGAGCAC	3'	151	-72.1	47.6821	1.00139	191	GGGAGUGAUGAGAUGGAGGCUGACAGAAGAGAGUGAGCACACAUGGUGCCUUUCUUGCAUGGUGAAUCAGAGAGAGGGAGAAAGAGCGUUCAUGCUUGAAGCUAUGUGUGCUCACUUCUCUCUCUGUCAGCCAUUACUUACAUCUUUCUCU
359	OK	1273_Bd2	candidate-miR156g-3p	GCUCACUGCUCUAUCUGUCAGC	22	osa-miR156g-3p	GCUCACUUCUCUCUCUGUCAGC	2	Bd2	87	108	21	40	UGACAGAAGAGAGUGAGCAC	3'	128	-64.1	53.125	0.942647	214	AUGGUGUCGUGAGUGGAAGCUGACAGAAGAGAGUGAGCACCCAUGGUGUUUCGUUUGCAUCAAGGACAUGCCAGGGAGCUAUGCGUGCUCACUGCUCUAUCUGUCAGCCAGCCACUGAUGAGGCUUCA
360	OK	1274_Bd3	candidate-miR156g-3p	GCUCACUUCUCUCUCUGUCACC	22	osa-miR156g-3p	GCUCACUUCUCUCUCUGUCAGC	1	Bd3	144	165	21	40	UGACAGAAGAGAGUGAGCAC	3'	185	-93.1	60	0.838739	157	AGGUGUGGCAAGGCUAUGGGUGACAGAAGAGAGUGAGCACACAGCGGCCAGACUGCAUCUAUUCCUUCGGCGGCGGACACGGCCGGGCAUGGCCGGCCAUGGCAUGGCAUACACGAAAACGAAUGAUGCUGCUGCUGCUGCGUGCUCACUUCUCUCUCUGUCACCUCUCGCACACACGGCUAGCC
361	OK	1280_Bd4	candidate-miR156g-5p	UGACAGAAGAGAGUGAGCAC	20	osa-miR156g-5p	UGACAGAAGAGAGUGAGCAC	0	Bd4	21	40	131	151	GCUCACCCUCUCUCUGUCAGC	5'	171	-71.4	57.3099	0.728571	280	GAUGGCGGUGUCAGAACGGCUGACAGAAGAGAGUGAGCACACAGCGGCAGCCUGCAUCUGGAGCUAAAGACGAUGAUGUGUCGAUGCAUGUGAAGAAGGGGAAAAGAGAUAGGCGCAGCUGCUGUUGCGUGCUCACCCUCUCUCUGUCAGCUCUCCUCUCCCCCCUCGGGA
362	OK	1282_Bd4	candidate-miR156g-5p	UGACAGAAGAGAGAGAGCAC	20	osa-miR156g-5p	UGACAGAAGAGAGUGAGCAC	1	Bd4	21	40	100	121	GCUCUCUGCUCUCUCUGUCAUG	5'	137	-70.1	63.5036	0.805747	280	GACCGGCCGGUUAAGGGUGAUGACAGAAGAGAGAGAGCACAACCCAGCACCAGCGUGAAACACCGGCCGUCGGCCCGGUCGCUGAGGCAAGGGCCGUGUGCUCUCUGCUCUCUCUGUCAUGGCCAUCCCACGGACCA
363	OK	1295_Bd2	candidate-miR156g-5p	UGACAGAAGAGAGUGAGCAC	20	osa-miR156g-5p	UGACAGAAGAGAGUGAGCAC	0	Bd2	21	40	88	108	GCUCACCCUCUCUCUGUCAGC	5'	124	-67.5	59.6774	0.912162	280	GAGCUGGGUCUUUGGAGGUUUGACAGAAGAGAGUGAGCACACGCGGUGGUUUCCUAGCAUGCAGGAGCCAUGCUGGGAGCUGCGCGUGCUCACCCUCUCUCUGUCAGCCGUUCACCAUGCCCCA
364	OK	1302_Bd3	candidate-miR156h-3p	GCUCACUUCUCUCUCUGUCACC	22	osa-miR156h-3p	GCUCACUUCUCUUUCUGUCAGC	2	Bd3	144	165	21	40	UGACAGAAGAGAGUGAGCAC	3'	185	-93.1	60	0.838739	157	AGGUGUGGCAAGGCUAUGGGUGACAGAAGAGAGUGAGCACACAGCGGCCAGACUGCAUCUAUUCCUUCGGCGGCGGACACGGCCGGGCAUGGCCGGCCAUGGCAUGGCAUACACGAAAACGAAUGAUGCUGCUGCUGCUGCGUGCUCACUUCUCUCUCUGUCACCUCUCGCACACACGGCUAGCC
365	Multiloop	1303_Bd2	candidate-miR156h-3p	GCUCACUUCUCUCUCUGUCAGC	22	osa-miR156h-3p	GCUCACUUCUCUUUCUGUCAGC	1	Bd2	110	131	21	40	UGACAGAAGAGAGUGAGCAC	3'	151	-72.1	47.6821	1.00139	191	GGGAGUGAUGAGAUGGAGGCUGACAGAAGAGAGUGAGCACACAUGGUGCCUUUCUUGCAUGGUGAAUCAGAGAGAGGGAGAAAGAGCGUUCAUGCUUGAAGCUAUGUGUGCUCACUUCUCUCUCUGUCAGCCAUUACUUACAUCUUUCUCU
366	OK	1304_Bd2	candidate-miR156h-3p	GCUCACUGCUCUAUCUGUCAGC	22	osa-miR156h-3p	GCUCACUUCUCUUUCUGUCAGC	2	Bd2	87	108	21	40	UGACAGAAGAGAGUGAGCAC	3'	128	-64.1	53.125	0.942647	214	AUGGUGUCGUGAGUGGAAGCUGACAGAAGAGAGUGAGCACCCAUGGUGUUUCGUUUGCAUCAAGGACAUGCCAGGGAGCUAUGCGUGCUCACUGCUCUAUCUGUCAGCCAGCCACUGAUGAGGCUUCA
367	OK	1308_Bd4	candidate-miR156h-5p	UGACAGAAGAGAGUGAGCAC	20	osa-miR156h-5p	UGACAGAAGAGAGUGAGCAC	0	Bd4	21	40	131	151	GCUCACCCUCUCUCUGUCAGC	5'	171	-71.4	57.3099	0.728571	280	GAUGGCGGUGUCAGAACGGCUGACAGAAGAGAGUGAGCACACAGCGGCAGCCUGCAUCUGGAGCUAAAGACGAUGAUGUGUCGAUGCAUGUGAAGAAGGGGAAAAGAGAUAGGCGCAGCUGCUGUUGCGUGCUCACCCUCUCUCUGUCAGCUCUCCUCUCCCCCCUCGGGA
368	OK	1310_Bd4	candidate-miR156h-5p	UGACAGAAGAGAGAGAGCAC	20	osa-miR156h-5p	UGACAGAAGAGAGUGAGCAC	1	Bd4	21	40	100	121	GCUCUCUGCUCUCUCUGUCAUG	5'	137	-70.1	63.5036	0.805747	280	GACCGGCCGGUUAAGGGUGAUGACAGAAGAGAGAGAGCACAACCCAGCACCAGCGUGAAACACCGGCCGUCGGCCCGGUCGCUGAGGCAAGGGCCGUGUGCUCUCUGCUCUCUCUGUCAUGGCCAUCCCACGGACCA
369	OK	1323_Bd2	candidate-miR156h-5p	UGACAGAAGAGAGUGAGCAC	20	osa-miR156h-5p	UGACAGAAGAGAGUGAGCAC	0	Bd2	21	40	88	108	GCUCACCCUCUCUCUGUCAGC	5'	124	-67.5	59.6774	0.912162	280	GAGCUGGGUCUUUGGAGGUUUGACAGAAGAGAGUGAGCACACGCGGUGGUUUCCUAGCAUGCAGGAGCCAUGCUGGGAGCUGCGCGUGCUCACCCUCUCUCUGUCAGCCGUUCACCAUGCCCCA
370	OK	1332_Bd4	candidate-miR156i	UGACAGAAGAGAGUGAGCAC	20	osa-miR156i	UGACAGAAGAGAGUGAGCAC	0	Bd4	21	40	131	151	GCUCACCCUCUCUCUGUCAGC	5'	171	-71.4	57.3099	0.728571	280	GAUGGCGGUGUCAGAACGGCUGACAGAAGAGAGUGAGCACACAGCGGCAGCCUGCAUCUGGAGCUAAAGACGAUGAUGUGUCGAUGCAUGUGAAGAAGGGGAAAAGAGAUAGGCGCAGCUGCUGUUGCGUGCUCACCCUCUCUCUGUCAGCUCUCCUCUCCCCCCUCGGGA
371	OK	1334_Bd4	candidate-miR156i	UGACAGAAGAGAGAGAGCAC	20	osa-miR156i	UGACAGAAGAGAGUGAGCAC	1	Bd4	21	40	100	121	GCUCUCUGCUCUCUCUGUCAUG	5'	137	-70.1	63.5036	0.805747	280	GACCGGCCGGUUAAGGGUGAUGACAGAAGAGAGAGAGCACAACCCAGCACCAGCGUGAAACACCGGCCGUCGGCCCGGUCGCUGAGGCAAGGGCCGUGUGCUCUCUGCUCUCUCUGUCAUGGCCAUCCCACGGACCA
372	OK	1347_Bd2	candidate-miR156i	UGACAGAAGAGAGUGAGCAC	20	osa-miR156i	UGACAGAAGAGAGUGAGCAC	0	Bd2	21	40	88	108	GCUCACCCUCUCUCUGUCAGC	5'	124	-67.5	59.6774	0.912162	280	GAGCUGGGUCUUUGGAGGUUUGACAGAAGAGAGUGAGCACACGCGGUGGUUUCCUAGCAUGCAGGAGCCAUGCUGGGAGCUGCGCGUGCUCACCCUCUCUCUGUCAGCCGUUCACCAUGCCCCA
373	Multiloop	1355_Bd2	candidate-miR156j-3p	GCUCACUUCUCUCUCUGUCAGC	22	osa-miR156j-3p	GCUCGCUCCUCUUUCUGUCAGC	3	Bd2	110	131	21	40	UGACAGAAGAGAGUGAGCAC	3'	151	-72.1	47.6821	1.00139	191	GGGAGUGAUGAGAUGGAGGCUGACAGAAGAGAGUGAGCACACAUGGUGCCUUUCUUGCAUGGUGAAUCAGAGAGAGGGAGAAAGAGCGUUCAUGCUUGAAGCUAUGUGUGCUCACUUCUCUCUCUGUCAGCCAUUACUUACAUCUUUCUCU
374	OK	1356_Bd2	candidate-miR156j-3p	GCUCACUGCUCUAUCUGUCAGC	22	osa-miR156j-3p	GCUCGCUCCUCUUUCUGUCAGC	3	Bd2	87	108	21	40	UGACAGAAGAGAGUGAGCAC	3'	128	-64.1	53.125	0.942647	214	AUGGUGUCGUGAGUGGAAGCUGACAGAAGAGAGUGAGCACCCAUGGUGUUUCGUUUGCAUCAAGGACAUGCCAGGGAGCUAUGCGUGCUCACUGCUCUAUCUGUCAGCCAGCCACUGAUGAGGCUUCA
375	OK	1360_Bd4	candidate-miR156j-5p	UGACAGAAGAGAGUGAGCAC	20	osa-miR156j-5p	UGACAGAAGAGAGUGAGCAC	0	Bd4	21	40	131	151	GCUCACCCUCUCUCUGUCAGC	5'	171	-71.4	57.3099	0.728571	280	GAUGGCGGUGUCAGAACGGCUGACAGAAGAGAGUGAGCACACAGCGGCAGCCUGCAUCUGGAGCUAAAGACGAUGAUGUGUCGAUGCAUGUGAAGAAGGGGAAAAGAGAUAGGCGCAGCUGCUGUUGCGUGCUCACCCUCUCUCUGUCAGCUCUCCUCUCCCCCCUCGGGA
376	OK	1362_Bd4	candidate-miR156j-5p	UGACAGAAGAGAGAGAGCAC	20	osa-miR156j-5p	UGACAGAAGAGAGUGAGCAC	1	Bd4	21	40	100	121	GCUCUCUGCUCUCUCUGUCAUG	5'	137	-70.1	63.5036	0.805747	280	GACCGGCCGGUUAAGGGUGAUGACAGAAGAGAGAGAGCACAACCCAGCACCAGCGUGAAACACCGGCCGUCGGCCCGGUCGCUGAGGCAAGGGCCGUGUGCUCUCUGCUCUCUCUGUCAUGGCCAUCCCACGGACCA
377	OK	1375_Bd2	candidate-miR156j-5p	UGACAGAAGAGAGUGAGCAC	20	osa-miR156j-5p	UGACAGAAGAGAGUGAGCAC	0	Bd2	21	40	88	108	GCUCACCCUCUCUCUGUCAGC	5'	124	-67.5	59.6774	0.912162	280	GAGCUGGGUCUUUGGAGGUUUGACAGAAGAGAGUGAGCACACGCGGUGGUUUCCUAGCAUGCAGGAGCCAUGCUGGGAGCUGCGCGUGCUCACCCUCUCUCUGUCAGCCGUUCACCAUGCCCCA
378	OK	1382_Bd3	candidate-miR156l-3p	GCUCACUUCUCUCUCUGUCACC	22	osa-miR156l-3p	GCUCACUUCUCUUUCUGUCAGC	2	Bd3	144	165	21	40	UGACAGAAGAGAGUGAGCAC	3'	185	-93.1	60	0.838739	157	AGGUGUGGCAAGGCUAUGGGUGACAGAAGAGAGUGAGCACACAGCGGCCAGACUGCAUCUAUUCCUUCGGCGGCGGACACGGCCGGGCAUGGCCGGCCAUGGCAUGGCAUACACGAAAACGAAUGAUGCUGCUGCUGCUGCGUGCUCACUUCUCUCUCUGUCACCUCUCGCACACACGGCUAGCC
379	Multiloop	1383_Bd2	candidate-miR156l-3p	GCUCACUUCUCUCUCUGUCAGC	22	osa-miR156l-3p	GCUCACUUCUCUUUCUGUCAGC	1	Bd2	110	131	21	40	UGACAGAAGAGAGUGAGCAC	3'	151	-72.1	47.6821	1.00139	191	GGGAGUGAUGAGAUGGAGGCUGACAGAAGAGAGUGAGCACACAUGGUGCCUUUCUUGCAUGGUGAAUCAGAGAGAGGGAGAAAGAGCGUUCAUGCUUGAAGCUAUGUGUGCUCACUUCUCUCUCUGUCAGCCAUUACUUACAUCUUUCUCU
380	OK	1384_Bd2	candidate-miR156l-3p	GCUCACUGCUCUAUCUGUCAGC	22	osa-miR156l-3p	GCUCACUUCUCUUUCUGUCAGC	2	Bd2	87	108	21	40	UGACAGAAGAGAGUGAGCAC	3'	128	-64.1	53.125	0.942647	214	AUGGUGUCGUGAGUGGAAGCUGACAGAAGAGAGUGAGCACCCAUGGUGUUUCGUUUGCAUCAAGGACAUGCCAGGGAGCUAUGCGUGCUCACUGCUCUAUCUGUCAGCCAGCCACUGAUGAGGCUUCA
381	OK	1385_Bd5	candidate-miR156l-5p	UGACAGAAGAGAGUGAGCACA	21	osa-miR156l-5p	CGACAGAAGAGAGUGAGCAUA	2	Bd5	21	41	89	111	UGCUCACUGCUCUGUCUGUCACC	5'	131	-76.3	68.7023	0.847778	279	AGGGUCAUGUGUGCGCGCGGUGACAGAAGAGAGUGAGCACACGGCCGGGCGGGACGGCACCCGGCGGAUUGGUGCCGUCGCGGCCGCGUGCUCACUGCUCUGUCUGUCACCUUUGCCCAGAAGGCCGCCUC
382	OK	1386_Bd4	candidate-miR156l-5p	UGACAGAAGAGAGUGAGCACA	21	osa-miR156l-5p	CGACAGAAGAGAGUGAGCAUA	2	Bd4	21	41	130	151	UGCUCACCCUCUCUCUGUCAGC	5'	171	-71.4	57.3099	0.728571	279	GAUGGCGGUGUCAGAACGGCUGACAGAAGAGAGUGAGCACACAGCGGCAGCCUGCAUCUGGAGCUAAAGACGAUGAUGUGUCGAUGCAUGUGAAGAAGGGGAAAAGAGAUAGGCGCAGCUGCUGUUGCGUGCUCACCCUCUCUCUGUCAGCUCUCCUCUCCCCCCUCGGGA
383	OK	1388_Bd3	candidate-miR156l-5p	UGACAGAAGAGAGUGAGCACA	21	osa-miR156l-5p	CGACAGAAGAGAGUGAGCAUA	2	Bd3	21	41	143	165	UGCUCACUUCUCUCUCUGUCACC	5'	185	-93.1	60	0.838739	279	AGGUGUGGCAAGGCUAUGGGUGACAGAAGAGAGUGAGCACACAGCGGCCAGACUGCAUCUAUUCCUUCGGCGGCGGACACGGCCGGGCAUGGCCGGCCAUGGCAUGGCAUACACGAAAACGAAUGAUGCUGCUGCUGCUGCGUGCUCACUUCUCUCUCUGUCACCUCUCGCACACACGGCUAGCC
384	OK	1389_Bd3	candidate-miR156l-5p	UGACAGAAGAGAGUGAGCACA	21	osa-miR156l-5p	CGACAGAAGAGAGUGAGCAUA	2	Bd3	21	41	84	106	UGCUCACUGCUCUUCCUGUCAUC	5'	126	-65.7	65.0794	0.80122	279	UGUAUGGGCGGCUUGGGCGGUGACAGAAGAGAGUGAGCACACGGCCGGUCGUCACACGACGGCGCCGCCGUGUCGCGGCCGCGUGCUCACUGCUCUUCCUGUCAUCCACUAGCUCUCUCCGAUUCC
385	OK	1393_Bd2	candidate-miR156l-5p	UGACAGAAGAGAGUGAGCACC	21	osa-miR156l-5p	CGACAGAAGAGAGUGAGCAUA	3	Bd2	21	41	86	108	UGCUCACUGCUCUAUCUGUCAGC	5'	128	-64.1	53.125	0.942647	279	AUGGUGUCGUGAGUGGAAGCUGACAGAAGAGAGUGAGCACCCAUGGUGUUUCGUUUGCAUCAAGGACAUGCCAGGGAGCUAUGCGUGCUCACUGCUCUAUCUGUCAGCCAGCCACUGAUGAGGCUUCA
386	OK	1394_Bd2	candidate-miR156l-5p	UGACAGAAGAGAGUGAGCACA	21	osa-miR156l-5p	CGACAGAAGAGAGUGAGCAUA	2	Bd2	21	41	87	108	UGCUCACCCUCUCUCUGUCAGC	5'	124	-67.5	59.6774	0.912162	279	GAGCUGGGUCUUUGGAGGUUUGACAGAAGAGAGUGAGCACACGCGGUGGUUUCCUAGCAUGCAGGAGCCAUGCUGGGAGCUGCGCGUGCUCACCCUCUCUCUGUCAGCCGUUCACCAUGCCCCA
387	Dicer	1399_Bd2	candidate-miR159d	CUUGGAUUGAAGGGAGCUCUC	21	osa-miR159d	AUUGGAUUGAAGGGAGCUCCG	3	Bd2	175	195	21	2		3'	215	-98.4	54.8837	0.833898	125	AAAGAUAUAGACAAGAAGAAGAGCUCCCUUCGAUCCAAUCCAGGAGGGGAAGUGGUCGGAUGCAGCUGCCGGUUCAUGGAUACCUGUCUGGUGCAUGCAGUGUGGUAAUAGCCUGCGCACCUGCAUCGGUUUGCAUGACCCGGGAGAUGAACCUGCCAGCGUCUUUCCCUCGUGCUUGGAUUGAAGGGAGCUCUCUCUCCCCCCUCUCUCUCUCU
388	Dicer	1400_Bd2	candidate-miR159d	AUUGGAUCGAAGGGAGCUCUU	21	osa-miR159d	AUUGGAUUGAAGGGAGCUCCG	3	Bd2	175	195	21	2		3'	215	-95.9	55.3488	0.805882	126	AGAGAGAGAGGGGGGAGAGAGAGCUCCCUUCAAUCCAAGCACGAGGGAAAGACGCUGGCAGGUUCAUCUCCCGGGUCAUGCAAACCGAUGCAGGUGCGCAGGCUAUUACCACACUGCAUGCACCAGACAGGUAUCCAUGAACCGGCAGCUGCAUCCGACCACUUCCCCUCCUGGAUUGGAUCGAAGGGAGCUCUUCUUCUUGUCUAUAUCUUUCG
389	OK	1406_Bd3	candidate-miR160a-3p	GCGUGCAAGGAGCCAAGCAUG	21	osa-miR160a-3p	GCGUGCAAGGAGCCAAGCAUG	0	Bd3	86	106	21	41	UGCCUGGCUCCCUGUAUGCCA	3'	126	-57.5	52.381	0.871212	215	AUCUGAUCAAGACUGUGCUGUGCCUGGCUCCCUGUAUGCCACACAUGUAGCCCAGCCCAUGAAUGUGGUUUGCCUGCUGUGGGUGGCGUGCAAGGAGCCAAGCAUGCAUUACGCAUUAUGAUCAAU
390	OK	1407_Bd3	candidate-miR160a-3p	GCGUGCACGGAGCCAAGCAUA	21	osa-miR160a-3p	GCGUGCAAGGAGCCAAGCAUG	2	Bd3	90	110	21	41	UGCCUGGCUCCCUGUAUGCCA	3'	130	-60.8	53.0769	0.881159	211	GUGAAGCUUAUGUUGGGAUGUGCCUGGCUCCCUGUAUGCCACUCAUCUAUAGCAACAUUCCUUCCUGAUGAGGUUGCCUAGGAUGGAUGGCGUGCACGGAGCCAAGCAUAUCCCCCUUGAUCCCAACCGU
391	OK	1409_Bd1	candidate-miR160a-3p	GCGUGCAAGGAGCCAAGCAUG	21	osa-miR160a-3p	GCGUGCAAGGAGCCAAGCAUG	0	Bd1	84	104	21	41	UGCCUGGCUCCCUGUAUGCCA	3'	124	-57.4	56.4516	0.82	217	UUAAUCGAUCAUCGGCUGCGUGCCUGGCUCCCUGUAUGCCACACAUGUAGCCCGAUCCGUGCCGAGGUUGGAUGCUGUGGGUGGCGUGCAAGGAGCCAAGCAUGCAUACAUACAAGCUCCAUGA
392	OK	1410_Bd1	candidate-miR160a-3p	GCGUGCGAGGAGCCAAGCAUG	21	osa-miR160a-3p	GCGUGCAAGGAGCCAAGCAUG	1	Bd1	113	133	21	41	UGCCUGGCUCCCUGUAUGCCA	3'	153	-67.5	58.1699	0.758427	188	GUGAAAAAAAAAAUGGGAUAUGCCUGGCUCCCUGUAUGCCACUCGCGUAGCUGCCAACAACUCAGUUUGAGCUCCCCCGGCCCAAACGCAAACGUUGGCUCUACCGCGGAUGGCGUGCGAGGAGCCAAGCAUGACCGUCUCUCCCCCUCCCUC
393	OK	1414_Bd3	candidate-miR160b-3p	GCGUGCAAGGAGCCAAGCAUG	21	osa-miR160b-3p	GCGUGCAAGGAGCCAAGCAUG	0	Bd3	86	106	21	41	UGCCUGGCUCCCUGUAUGCCA	3'	126	-57.5	52.381	0.871212	215	AUCUGAUCAAGACUGUGCUGUGCCUGGCUCCCUGUAUGCCACACAUGUAGCCCAGCCCAUGAAUGUGGUUUGCCUGCUGUGGGUGGCGUGCAAGGAGCCAAGCAUGCAUUACGCAUUAUGAUCAAU
394	OK	1415_Bd3	candidate-miR160b-3p	GCGUGCACGGAGCCAAGCAUA	21	osa-miR160b-3p	GCGUGCAAGGAGCCAAGCAUG	2	Bd3	90	110	21	41	UGCCUGGCUCCCUGUAUGCCA	3'	130	-60.8	53.0769	0.881159	211	GUGAAGCUUAUGUUGGGAUGUGCCUGGCUCCCUGUAUGCCACUCAUCUAUAGCAACAUUCCUUCCUGAUGAGGUUGCCUAGGAUGGAUGGCGUGCACGGAGCCAAGCAUAUCCCCCUUGAUCCCAACCGU
395	OK	1417_Bd1	candidate-miR160b-3p	GCGUGCAAGGAGCCAAGCAUG	21	osa-miR160b-3p	GCGUGCAAGGAGCCAAGCAUG	0	Bd1	84	104	21	41	UGCCUGGCUCCCUGUAUGCCA	3'	124	-57.4	56.4516	0.82	217	UUAAUCGAUCAUCGGCUGCGUGCCUGGCUCCCUGUAUGCCACACAUGUAGCCCGAUCCGUGCCGAGGUUGGAUGCUGUGGGUGGCGUGCAAGGAGCCAAGCAUGCAUACAUACAAGCUCCAUGA
396	OK	1418_Bd1	candidate-miR160b-3p	GCGUGCGAGGAGCCAAGCAUG	21	osa-miR160b-3p	GCGUGCAAGGAGCCAAGCAUG	1	Bd1	113	133	21	41	UGCCUGGCUCCCUGUAUGCCA	3'	153	-67.5	58.1699	0.758427	188	GUGAAAAAAAAAAUGGGAUAUGCCUGGCUCCCUGUAUGCCACUCGCGUAGCUGCCAACAACUCAGUUUGAGCUCCCCCGGCCCAAACGCAAACGUUGGCUCUACCGCGGAUGGCGUGCGAGGAGCCAAGCAUGACCGUCUCUCCCCCUCCCUC
397	OK	1422_Bd3	candidate-miR160c-3p	GCGUGCACGGAGCCAAGCAUA	21	osa-miR160c-3p	GCGUGCACGGAGCCAAGCAUA	0	Bd3	90	110	21	41	UGCCUGGCUCCCUGUAUGCCA	3'	130	-60.8	53.0769	0.881159	211	GUGAAGCUUAUGUUGGGAUGUGCCUGGCUCCCUGUAUGCCACUCAUCUAUAGCAACAUUCCUUCCUGAUGAGGUUGCCUAGGAUGGAUGGCGUGCACGGAGCCAAGCAUAUCCCCCUUGAUCCCAACCGU
398	OK	1423_Bd3	candidate-miR160c-3p	GCGUGCAAGGAGCCAAGCAUG	21	osa-miR160c-3p	GCGUGCACGGAGCCAAGCAUA	2	Bd3	86	106	21	41	UGCCUGGCUCCCUGUAUGCCA	3'	126	-57.5	52.381	0.871212	215	AUCUGAUCAAGACUGUGCUGUGCCUGGCUCCCUGUAUGCCACACAUGUAGCCCAGCCCAUGAAUGUGGUUUGCCUGCUGUGGGUGGCGUGCAAGGAGCCAAGCAUGCAUUACGCAUUAUGAUCAAU
399	OK	1425_Bd1	candidate-miR160c-3p	GCGUGCAAGGAGCCAAGCAUG	21	osa-miR160c-3p	GCGUGCACGGAGCCAAGCAUA	2	Bd1	84	104	21	41	UGCCUGGCUCCCUGUAUGCCA	3'	124	-57.4	56.4516	0.82	217	UUAAUCGAUCAUCGGCUGCGUGCCUGGCUCCCUGUAUGCCACACAUGUAGCCCGAUCCGUGCCGAGGUUGGAUGCUGUGGGUGGCGUGCAAGGAGCCAAGCAUGCAUACAUACAAGCUCCAUGA
400	OK	1426_Bd1	candidate-miR160c-3p	GCGUGCGAGGAGCCAAGCAUG	21	osa-miR160c-3p	GCGUGCACGGAGCCAAGCAUA	3	Bd1	113	133	21	41	UGCCUGGCUCCCUGUAUGCCA	3'	153	-67.5	58.1699	0.758427	188	GUGAAAAAAAAAAUGGGAUAUGCCUGGCUCCCUGUAUGCCACUCGCGUAGCUGCCAACAACUCAGUUUGAGCUCCCCCGGCCCAAACGCAAACGUUGGCUCUACCGCGGAUGGCGUGCGAGGAGCCAAGCAUGACCGUCUCUCCCCCUCCCUC
401	OK	1427_Bd1	candidate-miR160d-3p	GCGUGCGAGGAGCCAAGCAUG	21	osa-miR160d-3p	GCGUGCGAGGAGCCAAGCAUG	0	Bd1	113	133	21	41	UGCCUGGCUCCCUGUAUGCCA	3'	153	-67.5	58.1699	0.758427	188	GUGAAAAAAAAAAUGGGAUAUGCCUGGCUCCCUGUAUGCCACUCGCGUAGCUGCCAACAACUCAGUUUGAGCUCCCCCGGCCCAAACGCAAACGUUGGCUCUACCGCGGAUGGCGUGCGAGGAGCCAAGCAUGACCGUCUCUCCCCCUCCCUC
402	OK	1428_Bd1	candidate-miR160d-3p	GCGUGCAAGGAGCCAAGCAUG	21	osa-miR160d-3p	GCGUGCGAGGAGCCAAGCAUG	1	Bd1	84	104	21	41	UGCCUGGCUCCCUGUAUGCCA	3'	124	-57.4	56.4516	0.82	217	UUAAUCGAUCAUCGGCUGCGUGCCUGGCUCCCUGUAUGCCACACAUGUAGCCCGAUCCGUGCCGAGGUUGGAUGCUGUGGGUGGCGUGCAAGGAGCCAAGCAUGCAUACAUACAAGCUCCAUGA
403	OK	1429_Bd3	candidate-miR160d-3p	GCGUGCAAGGAGCCAAGCAUG	21	osa-miR160d-3p	GCGUGCGAGGAGCCAAGCAUG	1	Bd3	86	106	21	41	UGCCUGGCUCCCUGUAUGCCA	3'	126	-57.5	52.381	0.871212	215	AUCUGAUCAAGACUGUGCUGUGCCUGGCUCCCUGUAUGCCACACAUGUAGCCCAGCCCAUGAAUGUGGUUUGCCUGCUGUGGGUGGCGUGCAAGGAGCCAAGCAUGCAUUACGCAUUAUGAUCAAU
404	OK	1430_Bd3	candidate-miR160d-3p	GCGUGCACGGAGCCAAGCAUA	21	osa-miR160d-3p	GCGUGCGAGGAGCCAAGCAUG	3	Bd3	90	110	21	41	UGCCUGGCUCCCUGUAUGCCA	3'	130	-60.8	53.0769	0.881159	211	GUGAAGCUUAUGUUGGGAUGUGCCUGGCUCCCUGUAUGCCACUCAUCUAUAGCAACAUUCCUUCCUGAUGAGGUUGCCUAGGAUGGAUGGCGUGCACGGAGCCAAGCAUAUCCCCCUUGAUCCCAACCGU
405	OK	1432_Bd3	candidate-miR160d-5p	UGCCUGGCUCCCUGUAUGCCA	21	osa-miR160d-5p	UGCCUGGCUCCCUGUAUGCCA	0	Bd3	21	41	86	106	GCGUGCAAGGAGCCAAGCAUG	5'	122	-52.9	53.2787	0.813846	280	AUCUGAUCAAGACUGUGCUGUGCCUGGCUCCCUGUAUGCCACACAUGUAGCCCAGCCCAUGAAUGUGGUUUGCCUGCUGUGGGUGGCGUGCAAGGAGCCAAGCAUGCAUUACGCAUUAUGAU
406	OK	1433_Bd3	candidate-miR160d-5p	UGCCUGGCUCCCUGUAUGCCA	21	osa-miR160d-5p	UGCCUGGCUCCCUGUAUGCCA	0	Bd3	21	41	90	110	GCGUGCACGGAGCCAAGCAUA	5'	130	-60.8	53.0769	0.881159	280	GUGAAGCUUAUGUUGGGAUGUGCCUGGCUCCCUGUAUGCCACUCAUCUAUAGCAACAUUCCUUCCUGAUGAGGUUGCCUAGGAUGGAUGGCGUGCACGGAGCCAAGCAUAUCCCCCUUGAUCCCAACCGU
407	OK	1436_Bd3	candidate-miR160d-5p	UGCCUGGCUCCCUGAAUGCCA	21	osa-miR160d-5p	UGCCUGGCUCCCUGUAUGCCA	1	Bd3	21	41	83	103	GCAUUGAGGGAGUCAUGCAGG	5'	123	-62.1	60.1626	0.839189	280	AAUGGGUGAUGUUGCCUUCCUGCCUGGCUCCCUGAAUGCCAUCUGAGAAGCACACCACCGUGCCUGGCGUGGCUCCUGGUUGGCAUUGAGGGAGUCAUGCAGGGUUGCAGGGUACGUCCUCGC
408	OK	1438_Bd1	candidate-miR160d-5p	UGCCUGGCUCCCUGUAUGCCA	21	osa-miR160d-5p	UGCCUGGCUCCCUGUAUGCCA	0	Bd1	21	41	113	133	GCGUGCGAGGAGCCAAGCAUG	5'	153	-67.5	58.1699	0.758427	280	GUGAAAAAAAAAAUGGGAUAUGCCUGGCUCCCUGUAUGCCACUCGCGUAGCUGCCAACAACUCAGUUUGAGCUCCCCCGGCCCAAACGCAAACGUUGGCUCUACCGCGGAUGGCGUGCGAGGAGCCAAGCAUGACCGUCUCUCCCCCUCCCUC
409	OK	1439_Bd1	candidate-miR160d-5p	UGCCUGGCUCCCUGUAUGCCA	21	osa-miR160d-5p	UGCCUGGCUCCCUGUAUGCCA	0	Bd1	21	41	84	104	GCGUGCAAGGAGCCAAGCAUG	5'	124	-57.4	56.4516	0.82	280	UUAAUCGAUCAUCGGCUGCGUGCCUGGCUCCCUGUAUGCCACACAUGUAGCCCGAUCCGUGCCGAGGUUGGAUGCUGUGGGUGGCGUGCAAGGAGCCAAGCAUGCAUACAUACAAGCUCCAUGA
410	OK	1446_Bd1	candidate-miR160e-3p	GCGUGCGAGGAGCCAAGCAUG	21	osa-miR160e-3p	GCGUGCGAGGUGCCAAGCAUG	1	Bd1	113	133	21	41	UGCCUGGCUCCCUGUAUGCCA	3'	153	-67.5	58.1699	0.758427	188	GUGAAAAAAAAAAUGGGAUAUGCCUGGCUCCCUGUAUGCCACUCGCGUAGCUGCCAACAACUCAGUUUGAGCUCCCCCGGCCCAAACGCAAACGUUGGCUCUACCGCGGAUGGCGUGCGAGGAGCCAAGCAUGACCGUCUCUCCCCCUCCCUC
411	OK	1447_Bd1	candidate-miR160e-3p	GCGUGCAAGGAGCCAAGCAUG	21	osa-miR160e-3p	GCGUGCGAGGUGCCAAGCAUG	2	Bd1	84	104	21	41	UGCCUGGCUCCCUGUAUGCCA	3'	124	-57.4	56.4516	0.82	217	UUAAUCGAUCAUCGGCUGCGUGCCUGGCUCCCUGUAUGCCACACAUGUAGCCCGAUCCGUGCCGAGGUUGGAUGCUGUGGGUGGCGUGCAAGGAGCCAAGCAUGCAUACAUACAAGCUCCAUGA
412	OK	1448_Bd3	candidate-miR160e-3p	GCGUGCAAGGAGCCAAGCAUG	21	osa-miR160e-3p	GCGUGCGAGGUGCCAAGCAUG	2	Bd3	86	106	21	41	UGCCUGGCUCCCUGUAUGCCA	3'	126	-57.5	52.381	0.871212	215	AUCUGAUCAAGACUGUGCUGUGCCUGGCUCCCUGUAUGCCACACAUGUAGCCCAGCCCAUGAAUGUGGUUUGCCUGCUGUGGGUGGCGUGCAAGGAGCCAAGCAUGCAUUACGCAUUAUGAUCAAU
413	OK	1451_Bd3	candidate-miR160e-5p	UGCCUGGCUCCCUGUAUGCCA	21	osa-miR160e-5p	UGCCUGGCUCCCUGUAUGCCG	1	Bd3	21	41	86	106	GCGUGCAAGGAGCCAAGCAUG	5'	122	-52.9	53.2787	0.813846	280	AUCUGAUCAAGACUGUGCUGUGCCUGGCUCCCUGUAUGCCACACAUGUAGCCCAGCCCAUGAAUGUGGUUUGCCUGCUGUGGGUGGCGUGCAAGGAGCCAAGCAUGCAUUACGCAUUAUGAU
414	OK	1452_Bd3	candidate-miR160e-5p	UGCCUGGCUCCCUGUAUGCCA	21	osa-miR160e-5p	UGCCUGGCUCCCUGUAUGCCG	1	Bd3	21	41	90	110	GCGUGCACGGAGCCAAGCAUA	5'	130	-60.8	53.0769	0.881159	280	GUGAAGCUUAUGUUGGGAUGUGCCUGGCUCCCUGUAUGCCACUCAUCUAUAGCAACAUUCCUUCCUGAUGAGGUUGCCUAGGAUGGAUGGCGUGCACGGAGCCAAGCAUAUCCCCCUUGAUCCCAACCGU
415	OK	1456_Bd3	candidate-miR160e-5p	UGCCUGGCUCCCUGAAUGCCA	21	osa-miR160e-5p	UGCCUGGCUCCCUGUAUGCCG	2	Bd3	21	41	83	103	GCAUUGAGGGAGUCAUGCAGG	5'	123	-62.1	60.1626	0.839189	280	AAUGGGUGAUGUUGCCUUCCUGCCUGGCUCCCUGAAUGCCAUCUGAGAAGCACACCACCGUGCCUGGCGUGGCUCCUGGUUGGCAUUGAGGGAGUCAUGCAGGGUUGCAGGGUACGUCCUCGC
416	OK	1457_Bd1	candidate-miR160e-5p	UGCCUGGCUCCCUGUAUGCCA	21	osa-miR160e-5p	UGCCUGGCUCCCUGUAUGCCG	1	Bd1	21	41	113	133	GCGUGCGAGGAGCCAAGCAUG	5'	153	-67.5	58.1699	0.758427	280	GUGAAAAAAAAAAUGGGAUAUGCCUGGCUCCCUGUAUGCCACUCGCGUAGCUGCCAACAACUCAGUUUGAGCUCCCCCGGCCCAAACGCAAACGUUGGCUCUACCGCGGAUGGCGUGCGAGGAGCCAAGCAUGACCGUCUCUCCCCCUCCCUC
417	OK	1458_Bd1	candidate-miR160e-5p	UGCCUGGCUCCCUGUAUGCCA	21	osa-miR160e-5p	UGCCUGGCUCCCUGUAUGCCG	1	Bd1	21	41	84	104	GCGUGCAAGGAGCCAAGCAUG	5'	124	-57.4	56.4516	0.82	280	UUAAUCGAUCAUCGGCUGCGUGCCUGGCUCCCUGUAUGCCACACAUGUAGCCCGAUCCGUGCCGAGGUUGGAUGCUGUGGGUGGCGUGCAAGGAGCCAAGCAUGCAUACAUACAAGCUCCAUGA
418	OK	1460_Bd3	candidate-miR160f-3p	GCAUUGAGGGAGUCAUGCAGG	21	osa-miR160f-3p	GCAUUGAGGGAGUCAUGCAGG	0	Bd3	83	103	21	41	UGCCUGGCUCCCUGAAUGCCA	3'	123	-62.1	60.1626	0.839189	218	AAUGGGUGAUGUUGCCUUCCUGCCUGGCUCCCUGAAUGCCAUCUGAGAAGCACACCACCGUGCCUGGCGUGGCUCCUGGUUGGCAUUGAGGGAGUCAUGCAGGGUUGCAGGGUACGUCCUCGC
419	OK	1461_Bd3	candidate-miR160f-5p	UGCCUGGCUCCCUGAAUGCCA	21	osa-miR160f-5p	UGCCUGGCUCCCUGAAUGCCA	0	Bd3	21	41	83	103	GCAUUGAGGGAGUCAUGCAGG	5'	123	-62.1	60.1626	0.839189	280	AAUGGGUGAUGUUGCCUUCCUGCCUGGCUCCCUGAAUGCCAUCUGAGAAGCACACCACCGUGCCUGGCGUGGCUCCUGGUUGGCAUUGAGGGAGUCAUGCAGGGUUGCAGGGUACGUCCUCGC
420	OK	1462_Bd3	candidate-miR160f-5p	UGCCUGGCUCCCUGUAUGCCA	21	osa-miR160f-5p	UGCCUGGCUCCCUGAAUGCCA	1	Bd3	21	41	86	106	GCGUGCAAGGAGCCAAGCAUG	5'	122	-52.9	53.2787	0.813846	280	AUCUGAUCAAGACUGUGCUGUGCCUGGCUCCCUGUAUGCCACACAUGUAGCCCAGCCCAUGAAUGUGGUUUGCCUGCUGUGGGUGGCGUGCAAGGAGCCAAGCAUGCAUUACGCAUUAUGAU
421	OK	1463_Bd3	candidate-miR160f-5p	UGCCUGGCUCCCUGUAUGCCA	21	osa-miR160f-5p	UGCCUGGCUCCCUGAAUGCCA	1	Bd3	21	41	90	110	GCGUGCACGGAGCCAAGCAUA	5'	130	-60.8	53.0769	0.881159	280	GUGAAGCUUAUGUUGGGAUGUGCCUGGCUCCCUGUAUGCCACUCAUCUAUAGCAACAUUCCUUCCUGAUGAGGUUGCCUAGGAUGGAUGGCGUGCACGGAGCCAAGCAUAUCCCCCUUGAUCCCAACCGU
422	OK	1469_Bd1	candidate-miR160f-5p	UGCCUGGCUCCCUGUAUGCCA	21	osa-miR160f-5p	UGCCUGGCUCCCUGAAUGCCA	1	Bd1	21	41	113	133	GCGUGCGAGGAGCCAAGCAUG	5'	153	-67.5	58.1699	0.758427	280	GUGAAAAAAAAAAUGGGAUAUGCCUGGCUCCCUGUAUGCCACUCGCGUAGCUGCCAACAACUCAGUUUGAGCUCCCCCGGCCCAAACGCAAACGUUGGCUCUACCGCGGAUGGCGUGCGAGGAGCCAAGCAUGACCGUCUCUCCCCCUCCCUC
423	OK	1470_Bd1	candidate-miR160f-5p	UGCCUGGCUCCCUGUAUGCCA	21	osa-miR160f-5p	UGCCUGGCUCCCUGAAUGCCA	1	Bd1	21	41	84	104	GCGUGCAAGGAGCCAAGCAUG	5'	124	-57.4	56.4516	0.82	280	UUAAUCGAUCAUCGGCUGCGUGCCUGGCUCCCUGUAUGCCACACAUGUAGCCCGAUCCGUGCCGAGGUUGGAUGCUGUGGGUGGCGUGCAAGGAGCCAAGCAUGCAUACAUACAAGCUCCAUGA
424	OK	1476_Bd3	candidate-miR164d	UGGAGAAGCAGGGCACGUGCU	21	osa-miR164d	UGGAGAAGCAGGGCACGUGCU	0	Bd3	21	41	70	90	CAUGUGCGCUCCUUCUCCAGC	5'	110	-69.4	66.3636	0.950685	280	AGGGGGCGAGCAAACCUUGCUGGAGAAGCAGGGCACGUGCUUGACCGGUCGGCCGGAGCCGGGUUGCAGCAUGUGCGCUCCUUCUCCAGCAUGGCUUCUCGCCCCGUCGA
425	OK	1480_Bd2	candidate-miR164d	UGGAGAAGCAGGGCACGUGCA	21	osa-miR164d	UGGAGAAGCAGGGCACGUGCU	1	Bd2	21	41	94	114	CACGCGCUCCCCUUCUCCACC	5'	134	-66.3	54.4776	0.908219	280	UUUGGUGAGAAUGCCCCUGUUGGAGAAGCAGGGCACGUGCAAAGAUCGGAGCACGUUUCGUAUGUGAUGUACGUAUGUGCAUGGAUCGCUGUGCACGCGCUCCCCUUCUCCACCAUGGCCUUCUUACCACAGCU
426	OK	1491_Bd3	candidate-miR166a-5p	GGAAUGUUGUCUGGUUCAAGG	21	osa-miR166a-5p	GGAAUGUUGUCUGGUUCAAGG	0	Bd3	21	41	111	131	UCGGACCAGGCUUCAUUCCCC	5'	151	-61.7	45.0331	0.907353	280	AAGCUAUUUUGCUUCUGGGUGGAAUGUUGUCUGGUUCAAGGUCUUGCCAUGUGAUUUGAGGAUGAACGGUUUGUGCAUGCAUAACUUUCAUUUCUCUUGUUUGCGGGAUCUCGGACCAGGCUUCAUUCCCCUCAGAGAUAGCUUCAAACUC
427	OK	1492_Bd3	candidate-miR166a-5p	GGAAUGUUGUCUGGCUCGAGG	21	osa-miR166a-5p	GGAAUGUUGUCUGGUUCAAGG	2	Bd3	21	41	85	105	UCGGACCAGGCUUCAUUCCCC	5'	125	-64.1	48	1.06833	280	GGAGCUUUUUUACUUUGAGGGGAAUGUUGUCUGGCUCGAGGUGCUGAGAUCGAGAGAACUUGAAAUUCGAUCUCUAGAUUGAUCUCGGACCAGGCUUCAUUCCCCUCAAGUAAAGCUCCCGUGUG
428	OK	1497_Bd3	candidate-miR166e-3p	UCGGACCAGGCUUCAUUCCCC	21	osa-miR166e-3p	UCGAACCAGGCUUCAUUCCCC	1	Bd3	111	131	21	41	GGAAUGUUGUCUGGUUCAAGG	3'	151	-61.7	45.0331	0.907353	190	AAGCUAUUUUGCUUCUGGGUGGAAUGUUGUCUGGUUCAAGGUCUUGCCAUGUGAUUUGAGGAUGAACGGUUUGUGCAUGCAUAACUUUCAUUUCUCUUGUUUGCGGGAUCUCGGACCAGGCUUCAUUCCCCUCAGAGAUAGCUUCAAACUC
429	OK	1498_Bd3	candidate-miR166e-3p	UCGGACCAGGCUUCAUUCCCC	21	osa-miR166e-3p	UCGAACCAGGCUUCAUUCCCC	1	Bd3	85	105	21	41	GGAAUGUUGUCUGGCUCGAGG	3'	125	-64.1	48	1.06833	216	GGAGCUUUUUUACUUUGAGGGGAAUGUUGUCUGGCUCGAGGUGCUGAGAUCGAGAGAACUUGAAAUUCGAUCUCUAGAUUGAUCUCGGACCAGGCUUCAUUCCCCUCAAGUAAAGCUCCCGUGUG
430	OK	1502_Bd1	candidate-miR166e-3p	UCGGACCAGGCUUCAUUCCCC	21	osa-miR166e-3p	UCGAACCAGGCUUCAUUCCCC	1	Bd1	87	107	21	41	GGAAUGACGCCGGGUCUGAAA	3'	127	-67	57.4803	0.917808	214	UCUUUUCAUGGUUGUCGAGGGGAAUGACGCCGGGUCUGAAAGAAAGAAGGGGGCACGCCGGGAAUGACAGCGGUUCCCUAGCUCUUUCGGACCAGGCUUCAUUCCCCAUGACUCGACCAUGGGCACC
431	OK	1503_Bd1	candidate-miR166e-3p	UCGGACCAGGCUUCAUUCCCC	21	osa-miR166e-3p	UCGAACCAGGCUUCAUUCCCC	1	Bd1	182	202	21	41	GGAAUGUUGUCUGGCUCGGGG	3'	222	-97.6	48.6486	0.903704	119	GAGCCUUUUUCGUUUUGAGGGGAAUGUUGUCUGGCUCGGGGUUCUCUUUAUUUCUAUGCCUCUCUCUAUCCCCCCCUCCUCAAUCUCUCUAGCUUUGAUUGGAUCGAGAGAAGAUCGAUCGAUCGAUCCAAGAAGAGUUCUGAGAAGGGGGAUGAAGAGAGUAGACGUAUGUGUGUAGAUCUCGGACCAGGCUUCAUUCCCCCCAAAUACAAGGGCUCCCAU
432	OK	1505_Bd1	candidate-miR166e-3p	UCGGACCAGGCUUCAUUCCCC	21	osa-miR166e-3p	UCGAACCAGGCUUCAUUCCCC	1	Bd1	104	124	21	41	GGAAUGUUGUCUGGUUGGAGA	3'	144	-59.4	54.1667	0.761538	197	CAUGUAUGGCGCAGUUGAGGGGAAUGUUGUCUGGUUGGAGACCUAGCUAGCAGCUAGCACGGAUCAUCCAUAGAUCGAUUCGACGCUGCAUAUGCGCGCGGUUUCGGACCAGGCUUCAUUCCCCCCAACUCUCAACUCGAUCGA
433	OK	1508_Bd3	candidate-miR166e-5p	GGAAUGUUGUCUGGUUCAAGG	21	osa-miR166e-5p	GGAAUGUUGUCUGGUUCAAGG	0	Bd3	21	41	111	131	UCGGACCAGGCUUCAUUCCCC	5'	151	-61.7	45.0331	0.907353	280	AAGCUAUUUUGCUUCUGGGUGGAAUGUUGUCUGGUUCAAGGUCUUGCCAUGUGAUUUGAGGAUGAACGGUUUGUGCAUGCAUAACUUUCAUUUCUCUUGUUUGCGGGAUCUCGGACCAGGCUUCAUUCCCCUCAGAGAUAGCUUCAAACUC
434	OK	1509_Bd3	candidate-miR166e-5p	GGAAUGUUGUCUGGCUCGAGG	21	osa-miR166e-5p	GGAAUGUUGUCUGGUUCAAGG	2	Bd3	21	41	85	105	UCGGACCAGGCUUCAUUCCCC	5'	125	-64.1	48	1.06833	280	GGAGCUUUUUUACUUUGAGGGGAAUGUUGUCUGGCUCGAGGUGCUGAGAUCGAGAGAACUUGAAAUUCGAUCUCUAGAUUGAUCUCGGACCAGGCUUCAUUCCCCUCAAGUAAAGCUCCCGUGUG
435	OK	1515_Bd3	candidate-miR166g-3p	UCGGACCAGGCUUCAUUCCCC	21	osa-miR166g-3p	UCGGACCAGGCUUCAUUCCUC	1	Bd3	111	131	21	41	GGAAUGUUGUCUGGUUCAAGG	3'	151	-61.7	45.0331	0.907353	190	AAGCUAUUUUGCUUCUGGGUGGAAUGUUGUCUGGUUCAAGGUCUUGCCAUGUGAUUUGAGGAUGAACGGUUUGUGCAUGCAUAACUUUCAUUUCUCUUGUUUGCGGGAUCUCGGACCAGGCUUCAUUCCCCUCAGAGAUAGCUUCAAACUC
436	OK	1516_Bd3	candidate-miR166g-3p	UCGGACCAGGCUUCAUUCCCC	21	osa-miR166g-3p	UCGGACCAGGCUUCAUUCCUC	1	Bd3	85	105	21	41	GGAAUGUUGUCUGGCUCGAGG	3'	125	-64.1	48	1.06833	216	GGAGCUUUUUUACUUUGAGGGGAAUGUUGUCUGGCUCGAGGUGCUGAGAUCGAGAGAACUUGAAAUUCGAUCUCUAGAUUGAUCUCGGACCAGGCUUCAUUCCCCUCAAGUAAAGCUCCCGUGUG
437	OK	1518_Bd1	candidate-miR166g-3p	UCGGACCAGGCUUCAUUCCCC	21	osa-miR166g-3p	UCGGACCAGGCUUCAUUCCUC	1	Bd1	87	107	21	41	GGAAUGACGCCGGGUCUGAAA	3'	127	-67	57.4803	0.917808	214	UCUUUUCAUGGUUGUCGAGGGGAAUGACGCCGGGUCUGAAAGAAAGAAGGGGGCACGCCGGGAAUGACAGCGGUUCCCUAGCUCUUUCGGACCAGGCUUCAUUCCCCAUGACUCGACCAUGGGCACC
438	OK	1519_Bd1	candidate-miR166g-3p	UCGGACCAGGCUUCAUUCCCC	21	osa-miR166g-3p	UCGGACCAGGCUUCAUUCCUC	1	Bd1	182	202	21	41	GGAAUGUUGUCUGGCUCGGGG	3'	222	-97.6	48.6486	0.903704	119	GAGCCUUUUUCGUUUUGAGGGGAAUGUUGUCUGGCUCGGGGUUCUCUUUAUUUCUAUGCCUCUCUCUAUCCCCCCCUCCUCAAUCUCUCUAGCUUUGAUUGGAUCGAGAGAAGAUCGAUCGAUCGAUCCAAGAAGAGUUCUGAGAAGGGGGAUGAAGAGAGUAGACGUAUGUGUGUAGAUCUCGGACCAGGCUUCAUUCCCCCCAAAUACAAGGGCUCCCAU
439	OK	1520_Bd1	candidate-miR166g-3p	UCGGACCAGGCUUCAUUCCCC	21	osa-miR166g-3p	UCGGACCAGGCUUCAUUCCUC	1	Bd1	104	124	21	41	GGAAUGUUGUCUGGUUGGAGA	3'	144	-59.4	54.1667	0.761538	197	CAUGUAUGGCGCAGUUGAGGGGAAUGUUGUCUGGUUGGAGACCUAGCUAGCAGCUAGCACGGAUCAUCCAUAGAUCGAUUCGACGCUGCAUAUGCGCGCGGUUUCGGACCAGGCUUCAUUCCCCCCAACUCUCAACUCGAUCGA
440	OK	1521_Bd4	candidate-miR166g-5p	AAUGGAGGCUGAUCCAAGAUC	21	osa-miR166g-5p	AAUGGAGGCUGAUCCAAGAUC	0	Bd4	21	41	83	103	UCUCGGACCAGGCUUCAUUCC	5'	123	-65.2	52.0325	1.01875	280	GAGGGAAGCAUGGUGUCUGGAAUGGAGGCUGAUCCAAGAUCCUUGGUCCGAAAUAUUGUGUUUCUGUGUUUGUUGCCAAGGAUCUCGGACCAGGCUUCAUUCCUCACACCGAGCUUCCGCUGC
441	OK	1527_Bd3	candidate-miR166h-3p	UCGGACCAGGCUUCAUUCCCC	21	osa-miR166h-3p	UCGGACCAGGCUUCAUUCCUC	1	Bd3	111	131	21	41	GGAAUGUUGUCUGGUUCAAGG	3'	151	-61.7	45.0331	0.907353	190	AAGCUAUUUUGCUUCUGGGUGGAAUGUUGUCUGGUUCAAGGUCUUGCCAUGUGAUUUGAGGAUGAACGGUUUGUGCAUGCAUAACUUUCAUUUCUCUUGUUUGCGGGAUCUCGGACCAGGCUUCAUUCCCCUCAGAGAUAGCUUCAAACUC
442	OK	1528_Bd3	candidate-miR166h-3p	UCGGACCAGGCUUCAUUCCCC	21	osa-miR166h-3p	UCGGACCAGGCUUCAUUCCUC	1	Bd3	85	105	21	41	GGAAUGUUGUCUGGCUCGAGG	3'	125	-64.1	48	1.06833	216	GGAGCUUUUUUACUUUGAGGGGAAUGUUGUCUGGCUCGAGGUGCUGAGAUCGAGAGAACUUGAAAUUCGAUCUCUAGAUUGAUCUCGGACCAGGCUUCAUUCCCCUCAAGUAAAGCUCCCGUGUG
443	OK	1530_Bd1	candidate-miR166h-3p	UCGGACCAGGCUUCAUUCCCC	21	osa-miR166h-3p	UCGGACCAGGCUUCAUUCCUC	1	Bd1	87	107	21	41	GGAAUGACGCCGGGUCUGAAA	3'	127	-67	57.4803	0.917808	214	UCUUUUCAUGGUUGUCGAGGGGAAUGACGCCGGGUCUGAAAGAAAGAAGGGGGCACGCCGGGAAUGACAGCGGUUCCCUAGCUCUUUCGGACCAGGCUUCAUUCCCCAUGACUCGACCAUGGGCACC
444	OK	1531_Bd1	candidate-miR166h-3p	UCGGACCAGGCUUCAUUCCCC	21	osa-miR166h-3p	UCGGACCAGGCUUCAUUCCUC	1	Bd1	182	202	21	41	GGAAUGUUGUCUGGCUCGGGG	3'	222	-97.6	48.6486	0.903704	119	GAGCCUUUUUCGUUUUGAGGGGAAUGUUGUCUGGCUCGGGGUUCUCUUUAUUUCUAUGCCUCUCUCUAUCCCCCCCUCCUCAAUCUCUCUAGCUUUGAUUGGAUCGAGAGAAGAUCGAUCGAUCGAUCCAAGAAGAGUUCUGAGAAGGGGGAUGAAGAGAGUAGACGUAUGUGUGUAGAUCUCGGACCAGGCUUCAUUCCCCCCAAAUACAAGGGCUCCCAU
445	OK	1532_Bd1	candidate-miR166h-3p	UCGGACCAGGCUUCAUUCCCC	21	osa-miR166h-3p	UCGGACCAGGCUUCAUUCCUC	1	Bd1	104	124	21	41	GGAAUGUUGUCUGGUUGGAGA	3'	144	-59.4	54.1667	0.761538	197	CAUGUAUGGCGCAGUUGAGGGGAAUGUUGUCUGGUUGGAGACCUAGCUAGCAGCUAGCACGGAUCAUCCAUAGAUCGAUUCGACGCUGCAUAUGCGCGCGGUUUCGGACCAGGCUUCAUUCCCCCCAACUCUCAACUCGAUCGA
446	OK	1533_Bd3	candidate-miR166h-5p	GGAAUGUUGUCUGGCUCGAGG	21	osa-miR166h-5p	GGAAUGUUGGCUGGCUCGAGG	1	Bd3	21	41	85	105	UCGGACCAGGCUUCAUUCCCC	5'	125	-64.1	48	1.06833	280	GGAGCUUUUUUACUUUGAGGGGAAUGUUGUCUGGCUCGAGGUGCUGAGAUCGAGAGAACUUGAAAUUCGAUCUCUAGAUUGAUCUCGGACCAGGCUUCAUUCCCCUCAAGUAAAGCUCCCGUGUG
447	OK	1535_Bd1	candidate-miR166h-5p	GGAAUGUUGUCUGGCUCGGGG	21	osa-miR166h-5p	GGAAUGUUGGCUGGCUCGAGG	2	Bd1	21	41	182	202	UCGGACCAGGCUUCAUUCCCC	5'	222	-97.6	48.6486	0.903704	280	GAGCCUUUUUCGUUUUGAGGGGAAUGUUGUCUGGCUCGGGGUUCUCUUUAUUUCUAUGCCUCUCUCUAUCCCCCCCUCCUCAAUCUCUCUAGCUUUGAUUGGAUCGAGAGAAGAUCGAUCGAUCGAUCCAAGAAGAGUUCUGAGAAGGGGGAUGAAGAGAGUAGACGUAUGUGUGUAGAUCUCGGACCAGGCUUCAUUCCCCCCAAAUACAAGGGCUCCCAU
448	OK	1541_Bd3	candidate-miR166i-3p	UCGGACCAGGCUUCAUUCCCC	21	osa-miR166i-3p	UCGGAUCAGGCUUCAUUCCUC	2	Bd3	111	131	21	41	GGAAUGUUGUCUGGUUCAAGG	3'	151	-61.7	45.0331	0.907353	190	AAGCUAUUUUGCUUCUGGGUGGAAUGUUGUCUGGUUCAAGGUCUUGCCAUGUGAUUUGAGGAUGAACGGUUUGUGCAUGCAUAACUUUCAUUUCUCUUGUUUGCGGGAUCUCGGACCAGGCUUCAUUCCCCUCAGAGAUAGCUUCAAACUC
449	OK	1542_Bd3	candidate-miR166i-3p	UCGGACCAGGCUUCAUUCCCC	21	osa-miR166i-3p	UCGGAUCAGGCUUCAUUCCUC	2	Bd3	85	105	21	41	GGAAUGUUGUCUGGCUCGAGG	3'	125	-64.1	48	1.06833	216	GGAGCUUUUUUACUUUGAGGGGAAUGUUGUCUGGCUCGAGGUGCUGAGAUCGAGAGAACUUGAAAUUCGAUCUCUAGAUUGAUCUCGGACCAGGCUUCAUUCCCCUCAAGUAAAGCUCCCGUGUG
450	OK	1545_Bd1	candidate-miR166i-3p	UCGGACCAGGCUUCAUUCCCC	21	osa-miR166i-3p	UCGGAUCAGGCUUCAUUCCUC	2	Bd1	87	107	21	41	GGAAUGACGCCGGGUCUGAAA	3'	127	-67	57.4803	0.917808	214	UCUUUUCAUGGUUGUCGAGGGGAAUGACGCCGGGUCUGAAAGAAAGAAGGGGGCACGCCGGGAAUGACAGCGGUUCCCUAGCUCUUUCGGACCAGGCUUCAUUCCCCAUGACUCGACCAUGGGCACC
451	OK	1546_Bd1	candidate-miR166i-3p	UCGGACCAGGCUUCAUUCCCC	21	osa-miR166i-3p	UCGGAUCAGGCUUCAUUCCUC	2	Bd1	182	202	21	41	GGAAUGUUGUCUGGCUCGGGG	3'	222	-97.6	48.6486	0.903704	119	GAGCCUUUUUCGUUUUGAGGGGAAUGUUGUCUGGCUCGGGGUUCUCUUUAUUUCUAUGCCUCUCUCUAUCCCCCCCUCCUCAAUCUCUCUAGCUUUGAUUGGAUCGAGAGAAGAUCGAUCGAUCGAUCCAAGAAGAGUUCUGAGAAGGGGGAUGAAGAGAGUAGACGUAUGUGUGUAGAUCUCGGACCAGGCUUCAUUCCCCCCAAAUACAAGGGCUCCCAU
452	OK	1547_Bd1	candidate-miR166i-3p	UCGGACCAGGCUUCAUUCCCC	21	osa-miR166i-3p	UCGGAUCAGGCUUCAUUCCUC	2	Bd1	104	124	21	41	GGAAUGUUGUCUGGUUGGAGA	3'	144	-59.4	54.1667	0.761538	197	CAUGUAUGGCGCAGUUGAGGGGAAUGUUGUCUGGUUGGAGACCUAGCUAGCAGCUAGCACGGAUCAUCCAUAGAUCGAUUCGACGCUGCAUAUGCGCGCGGUUUCGGACCAGGCUUCAUUCCCCCCAACUCUCAACUCGAUCGA
453	OK	1550_Bd3	candidate-miR166j-3p	UCGGACCAGGCUUCAUUCCCC	21	osa-miR166j-3p	UCGGACCAGGCUUCAUUCCCC	0	Bd3	111	131	21	41	GGAAUGUUGUCUGGUUCAAGG	3'	151	-61.7	45.0331	0.907353	190	AAGCUAUUUUGCUUCUGGGUGGAAUGUUGUCUGGUUCAAGGUCUUGCCAUGUGAUUUGAGGAUGAACGGUUUGUGCAUGCAUAACUUUCAUUUCUCUUGUUUGCGGGAUCUCGGACCAGGCUUCAUUCCCCUCAGAGAUAGCUUCAAACUC
454	OK	1551_Bd3	candidate-miR166j-3p	UCGGACCAGGCUUCAUUCCCC	21	osa-miR166j-3p	UCGGACCAGGCUUCAUUCCCC	0	Bd3	85	105	21	41	GGAAUGUUGUCUGGCUCGAGG	3'	125	-64.1	48	1.06833	216	GGAGCUUUUUUACUUUGAGGGGAAUGUUGUCUGGCUCGAGGUGCUGAGAUCGAGAGAACUUGAAAUUCGAUCUCUAGAUUGAUCUCGGACCAGGCUUCAUUCCCCUCAAGUAAAGCUCCCGUGUG
455	OK	1556_Bd1	candidate-miR166j-3p	UCGGACCAGGCUUCAUUCCCC	21	osa-miR166j-3p	UCGGACCAGGCUUCAUUCCCC	0	Bd1	87	107	21	41	GGAAUGACGCCGGGUCUGAAA	3'	127	-67	57.4803	0.917808	214	UCUUUUCAUGGUUGUCGAGGGGAAUGACGCCGGGUCUGAAAGAAAGAAGGGGGCACGCCGGGAAUGACAGCGGUUCCCUAGCUCUUUCGGACCAGGCUUCAUUCCCCAUGACUCGACCAUGGGCACC
456	OK	1557_Bd1	candidate-miR166j-3p	UCGGACCAGGCUUCAUUCCCC	21	osa-miR166j-3p	UCGGACCAGGCUUCAUUCCCC	0	Bd1	182	202	21	41	GGAAUGUUGUCUGGCUCGGGG	3'	222	-97.6	48.6486	0.903704	119	GAGCCUUUUUCGUUUUGAGGGGAAUGUUGUCUGGCUCGGGGUUCUCUUUAUUUCUAUGCCUCUCUCUAUCCCCCCCUCCUCAAUCUCUCUAGCUUUGAUUGGAUCGAGAGAAGAUCGAUCGAUCGAUCCAAGAAGAGUUCUGAGAAGGGGGAUGAAGAGAGUAGACGUAUGUGUGUAGAUCUCGGACCAGGCUUCAUUCCCCCCAAAUACAAGGGCUCCCAU
457	OK	1558_Bd1	candidate-miR166j-3p	UCGGACCAGGCUUCAUUCCCC	21	osa-miR166j-3p	UCGGACCAGGCUUCAUUCCCC	0	Bd1	104	124	21	41	GGAAUGUUGUCUGGUUGGAGA	3'	144	-59.4	54.1667	0.761538	197	CAUGUAUGGCGCAGUUGAGGGGAAUGUUGUCUGGUUGGAGACCUAGCUAGCAGCUAGCACGGAUCAUCCAUAGAUCGAUUCGACGCUGCAUAUGCGCGCGGUUUCGGACCAGGCUUCAUUCCCCCCAACUCUCAACUCGAUCGA
458	Multiloop	1562_Bd4	candidate-miR166j-3p	UCGGACCAGGCUUCGAUCCCU	21	osa-miR166j-3p	UCGGACCAGGCUUCAUUCCCC	3	Bd4	147	167	21	41	GGGUUGUUGUCUGGUUCAAGG	3'	187	-81	45.9893	0.94186	154	AGGUUGAAGUUAGGUUAAGGGGGUUGUUGUCUGGUUCAAGGUCUCCACAUACAUCAUGUACAUGGAGGGCAUGCAUGCAUGAUAUGCUGUUGUUGAGUGCCAUUUGCUCGAUCUUGUGUAUAUAUGCAGUGUAUGAUGUGGUGAUCUCGGACCAGGCUUCGAUCCCUUUAACCAGCAUCUGCACAGU
459	OK	1567_Bd3	candidate-miR166k-3p	UCGGACCAGGCUUCAUUCCCC	21	osa-miR166k-3p	UCGGACCAGGCUUCAAUCCCU	2	Bd3	111	131	21	41	GGAAUGUUGUCUGGUUCAAGG	3'	151	-61.7	45.0331	0.907353	190	AAGCUAUUUUGCUUCUGGGUGGAAUGUUGUCUGGUUCAAGGUCUUGCCAUGUGAUUUGAGGAUGAACGGUUUGUGCAUGCAUAACUUUCAUUUCUCUUGUUUGCGGGAUCUCGGACCAGGCUUCAUUCCCCUCAGAGAUAGCUUCAAACUC
460	OK	1568_Bd3	candidate-miR166k-3p	UCGGACCAGGCUUCAUUCCCC	21	osa-miR166k-3p	UCGGACCAGGCUUCAAUCCCU	2	Bd3	85	105	21	41	GGAAUGUUGUCUGGCUCGAGG	3'	125	-64.1	48	1.06833	216	GGAGCUUUUUUACUUUGAGGGGAAUGUUGUCUGGCUCGAGGUGCUGAGAUCGAGAGAACUUGAAAUUCGAUCUCUAGAUUGAUCUCGGACCAGGCUUCAUUCCCCUCAAGUAAAGCUCCCGUGUG
461	Multiloop	1570_Bd4	candidate-miR166k-3p	UCGGACCAGGCUUCGAUCCCU	21	osa-miR166k-3p	UCGGACCAGGCUUCAAUCCCU	1	Bd4	147	167	21	41	GGGUUGUUGUCUGGUUCAAGG	3'	187	-81	45.9893	0.94186	154	AGGUUGAAGUUAGGUUAAGGGGGUUGUUGUCUGGUUCAAGGUCUCCACAUACAUCAUGUACAUGGAGGGCAUGCAUGCAUGAUAUGCUGUUGUUGAGUGCCAUUUGCUCGAUCUUGUGUAUAUAUGCAGUGUAUGAUGUGGUGAUCUCGGACCAGGCUUCGAUCCCUUUAACCAGCAUCUGCACAGU
462	OK	1572_Bd1	candidate-miR166k-3p	UCGGACCAGGCUUCAUUCCCC	21	osa-miR166k-3p	UCGGACCAGGCUUCAAUCCCU	2	Bd1	87	107	21	41	GGAAUGACGCCGGGUCUGAAA	3'	127	-67	57.4803	0.917808	214	UCUUUUCAUGGUUGUCGAGGGGAAUGACGCCGGGUCUGAAAGAAAGAAGGGGGCACGCCGGGAAUGACAGCGGUUCCCUAGCUCUUUCGGACCAGGCUUCAUUCCCCAUGACUCGACCAUGGGCACC
463	OK	1573_Bd1	candidate-miR166k-3p	UCGGACCAGGCUUCAUUCCCC	21	osa-miR166k-3p	UCGGACCAGGCUUCAAUCCCU	2	Bd1	182	202	21	41	GGAAUGUUGUCUGGCUCGGGG	3'	222	-97.6	48.6486	0.903704	119	GAGCCUUUUUCGUUUUGAGGGGAAUGUUGUCUGGCUCGGGGUUCUCUUUAUUUCUAUGCCUCUCUCUAUCCCCCCCUCCUCAAUCUCUCUAGCUUUGAUUGGAUCGAGAGAAGAUCGAUCGAUCGAUCCAAGAAGAGUUCUGAGAAGGGGGAUGAAGAGAGUAGACGUAUGUGUGUAGAUCUCGGACCAGGCUUCAUUCCCCCCAAAUACAAGGGCUCCCAU
464	OK	1574_Bd1	candidate-miR166k-3p	UCGGACCAGGCUUCAUUCCCC	21	osa-miR166k-3p	UCGGACCAGGCUUCAAUCCCU	2	Bd1	104	124	21	41	GGAAUGUUGUCUGGUUGGAGA	3'	144	-59.4	54.1667	0.761538	197	CAUGUAUGGCGCAGUUGAGGGGAAUGUUGUCUGGUUGGAGACCUAGCUAGCAGCUAGCACGGAUCAUCCAUAGAUCGAUUCGACGCUGCAUAUGCGCGCGGUUUCGGACCAGGCUUCAUUCCCCCCAACUCUCAACUCGAUCGA
465	OK	1583_Bd3	candidate-miR166l-3p	UCGGACCAGGCUUCAUUCCCC	21	osa-miR166l-3p	UCGGACCAGGCUUCAAUCCCU	2	Bd3	111	131	21	41	GGAAUGUUGUCUGGUUCAAGG	3'	151	-61.7	45.0331	0.907353	190	AAGCUAUUUUGCUUCUGGGUGGAAUGUUGUCUGGUUCAAGGUCUUGCCAUGUGAUUUGAGGAUGAACGGUUUGUGCAUGCAUAACUUUCAUUUCUCUUGUUUGCGGGAUCUCGGACCAGGCUUCAUUCCCCUCAGAGAUAGCUUCAAACUC
466	OK	1584_Bd3	candidate-miR166l-3p	UCGGACCAGGCUUCAUUCCCC	21	osa-miR166l-3p	UCGGACCAGGCUUCAAUCCCU	2	Bd3	85	105	21	41	GGAAUGUUGUCUGGCUCGAGG	3'	125	-64.1	48	1.06833	216	GGAGCUUUUUUACUUUGAGGGGAAUGUUGUCUGGCUCGAGGUGCUGAGAUCGAGAGAACUUGAAAUUCGAUCUCUAGAUUGAUCUCGGACCAGGCUUCAUUCCCCUCAAGUAAAGCUCCCGUGUG
467	Multiloop	1586_Bd4	candidate-miR166l-3p	UCGGACCAGGCUUCGAUCCCU	21	osa-miR166l-3p	UCGGACCAGGCUUCAAUCCCU	1	Bd4	147	167	21	41	GGGUUGUUGUCUGGUUCAAGG	3'	187	-81	45.9893	0.94186	154	AGGUUGAAGUUAGGUUAAGGGGGUUGUUGUCUGGUUCAAGGUCUCCACAUACAUCAUGUACAUGGAGGGCAUGCAUGCAUGAUAUGCUGUUGUUGAGUGCCAUUUGCUCGAUCUUGUGUAUAUAUGCAGUGUAUGAUGUGGUGAUCUCGGACCAGGCUUCGAUCCCUUUAACCAGCAUCUGCACAGU
468	OK	1588_Bd1	candidate-miR166l-3p	UCGGACCAGGCUUCAUUCCCC	21	osa-miR166l-3p	UCGGACCAGGCUUCAAUCCCU	2	Bd1	87	107	21	41	GGAAUGACGCCGGGUCUGAAA	3'	127	-67	57.4803	0.917808	214	UCUUUUCAUGGUUGUCGAGGGGAAUGACGCCGGGUCUGAAAGAAAGAAGGGGGCACGCCGGGAAUGACAGCGGUUCCCUAGCUCUUUCGGACCAGGCUUCAUUCCCCAUGACUCGACCAUGGGCACC
469	OK	1589_Bd1	candidate-miR166l-3p	UCGGACCAGGCUUCAUUCCCC	21	osa-miR166l-3p	UCGGACCAGGCUUCAAUCCCU	2	Bd1	182	202	21	41	GGAAUGUUGUCUGGCUCGGGG	3'	222	-97.6	48.6486	0.903704	119	GAGCCUUUUUCGUUUUGAGGGGAAUGUUGUCUGGCUCGGGGUUCUCUUUAUUUCUAUGCCUCUCUCUAUCCCCCCCUCCUCAAUCUCUCUAGCUUUGAUUGGAUCGAGAGAAGAUCGAUCGAUCGAUCCAAGAAGAGUUCUGAGAAGGGGGAUGAAGAGAGUAGACGUAUGUGUGUAGAUCUCGGACCAGGCUUCAUUCCCCCCAAAUACAAGGGCUCCCAU
470	OK	1590_Bd1	candidate-miR166l-3p	UCGGACCAGGCUUCAUUCCCC	21	osa-miR166l-3p	UCGGACCAGGCUUCAAUCCCU	2	Bd1	104	124	21	41	GGAAUGUUGUCUGGUUGGAGA	3'	144	-59.4	54.1667	0.761538	197	CAUGUAUGGCGCAGUUGAGGGGAAUGUUGUCUGGUUGGAGACCUAGCUAGCAGCUAGCACGGAUCAUCCAUAGAUCGAUUCGACGCUGCAUAUGCGCGCGGUUUCGGACCAGGCUUCAUUCCCCCCAACUCUCAACUCGAUCGA
471	Multiloop	1592_Bd4	candidate-miR166l-5p	GGGUUGUUGUCUGGUUCAAGG	21	osa-miR166l-5p	GGAUUGUUGUCUGGUUCAAGG	1	Bd4	21	41	147	167	UCGGACCAGGCUUCGAUCCCU	5'	187	-81	45.9893	0.94186	280	AGGUUGAAGUUAGGUUAAGGGGGUUGUUGUCUGGUUCAAGGUCUCCACAUACAUCAUGUACAUGGAGGGCAUGCAUGCAUGAUAUGCUGUUGUUGAGUGCCAUUUGCUCGAUCUUGUGUAUAUAUGCAGUGUAUGAUGUGGUGAUCUCGGACCAGGCUUCGAUCCCUUUAACCAGCAUCUGCACAGU
472	OK	1595_Bd3	candidate-miR166l-5p	GGAAUGUUGUCUGGUUCAAGG	21	osa-miR166l-5p	GGAUUGUUGUCUGGUUCAAGG	1	Bd3	21	41	111	131	UCGGACCAGGCUUCAUUCCCC	5'	151	-61.7	45.0331	0.907353	280	AAGCUAUUUUGCUUCUGGGUGGAAUGUUGUCUGGUUCAAGGUCUUGCCAUGUGAUUUGAGGAUGAACGGUUUGUGCAUGCAUAACUUUCAUUUCUCUUGUUUGCGGGAUCUCGGACCAGGCUUCAUUCCCCUCAGAGAUAGCUUCAAACUC
473	OK	1602_Bd4	candidate-miR167a-3p	AUCAUGCCUGACAGCCUCAUUU	22	osa-miR167a-3p	AUCAUGCAUGACAGCCUCAUUU	1	Bd4	85	106	21	41	GUGAAGCUGCCAGCAUGAUCU	3'	126	-58.7	46.0317	1.01207	216	UGGGAUGCUCAUGUGAAAGAGUGAAGCUGCCAGCAUGAUCUAGCUUUGAUCCAAUGUAUGUCUCUACGUGUGGAUCCUUGUUAGAUCAUGCCUGACAGCCUCAUUUCUUCGCAAACGUUUGGGCAU
474	OK	1604_Bd4	candidate-miR167b	UGAAGCUGCCAGCAUGAUCUA	21	osa-miR167b	UGAAGCUGCCAGCAUGAUCUA	0	Bd4	21	41	83	104	GAUCAUGCCUGACAGCCUCAUU	5'	124	-57.5	46.7742	0.991379	280	GGGAUGCUCAUGUGAAAGAGUGAAGCUGCCAGCAUGAUCUAGCUUUGAUCCAAUGUAUGUCUCUACGUGUGGAUCCUUGUUAGAUCAUGCCUGACAGCCUCAUUUCUUCGCAAACGUUUGGGCA
475	OK	1605_Bd4	candidate-miR167b	UGAAGCUGCCAGCAUGAUCUG	21	osa-miR167b	UGAAGCUGCCAGCAUGAUCUA	1	Bd4	21	41	95	114	GGUCAUGCUGGAGUUUCAUC	5'	134	-65.5	46.2687	1.05645	280	AUGUGCACCAUACAAGCUGGUGAAGCUGCCAGCAUGAUCUGAUCUGACCAUAUAUCUAGAUUGGCAUGGAUGGAUAUGUGAUAUGAUCUGAUCAGGUCAUGCUGGAGUUUCAUCUGCUGGUUGGGAGCACGAUC
476	Multiloop	1606_Bd1	candidate-miR167b	UGAAGCUGCCAGCAUGAUCUA	21	osa-miR167b	UGAAGCUGCCAGCAUGAUCUA	0	Bd1	21	41	128	150	GGUCAUGCUGCGGCAGCCUCACU	5'	170	-91.1	51.1765	1.04713	280	UUACUGCCCGAGGGAACGAGUGAAGCUGCCAGCAUGAUCUAGCUCAGCGUGAUCAAGCAAGAUUCACACAUACACGUGUGGUUUUUUUGAGCUAUAGCUCGAUUGAUCUUGAGGUCAUGCCUUGCUAGGUCAUGCUGCGGCAGCCUCACUUCUUCCCGCCGUUUGGGCAU
477	Multiloop	1607_Bd1	candidate-miR167b	UGAAGCUGCCAGCAUGAUCUA	21	osa-miR167b	UGAAGCUGCCAGCAUGAUCUA	0	Bd1	21	41	112	134	GAUCAUGCUGUGACAGUUUCACU	5'	150	-70.6	55.3333	0.850602	280	CCAGUGCCCAAGAGAAAGCGUGAAGCUGCCAGCAUGAUCUAUCUGACUUGUGGUGGCAAGUGCCACAGCAAAUUCAGCAACGCCGUGGCUUCGGGGCCGGCAGUGUGGUUAGAUCAUGCUGUGACAGUUUCACUCUUUCCCCUGUUGGGC
478	Multiloop	1608_Bd1	candidate-miR167b	UGAAGCUGCCAGCAUGAUCUG	21	osa-miR167b	UGAAGCUGCCAGCAUGAUCUA	1	Bd1	21	41	98	119	GAUCAUGCUGUGCAGUUUCAUC	5'	139	-63.7	44.6043	1.02742	280	GUGGUGCAUCUUCUAGGAGCUGAAGCUGCCAGCAUGAUCUGACGAGAGUUCCUCGUCUGAUAGCAAUGUUUAAUUCUCUUGUCAUGACUAAUGAUCAGAUCAUGCUGUGCAGUUUCAUCUGCUUGUGGAUGCACAAGAU
479	OK	1609_Bd1	candidate-miR167b	UGAAGCUGCCAGCAUGAUCUG	21	osa-miR167b	UGAAGCUGCCAGCAUGAUCUA	1	Bd1	21	41	134	153	GAUCAUCUGGCAGCUUCAUU	5'	173	-83.1	50.289	0.955172	280	GCUUGUGCGCCACAAGUAGAUGAAGCUGCCAGCAUGAUCUGAACUCCACGCACCACAUGUGUAUCUUGGUGCUGUGUACUCGAUCUUCAGAUUGAUUACAUGCACGCAUGAGAAACUGUGCAGGCGAUCUGCAGAUCAUCUGGCAGCUUCAUUUUCUCAUGGCAGCACACCGG
480	Multiloop	1610_Bd3	candidate-miR167b	UGAAGCUGCCAGCAUGAUCUG	21	osa-miR167b	UGAAGCUGCCAGCAUGAUCUA	1	Bd3	21	41	145	164	GAUCAUGUUGCAGCUUCACU	5'	180	-76.1	46.1111	0.916867	280	AAUUUGAUGGUGUGAGAGGUUGAAGCUGCCAGCAUGAUCUGAUCACCGUCCAACGUAACCGAACACAUGUCGAUCGACUUCCGAUUGCGCCGGUUAUCUUGGUAGGAAUAUAUAUAUAUGAGCUUCCAUUGCAAGGGUUCUUCAGAUCAUGUUGCAGCUUCACUCUCUCAUCACCACCGA
481	Multiloop	1612_Bd1	candidate-miR167c-3p	GGUCAUGCUGCGGCAGCCUCACU	23	osa-miR167c-3p	GGUCAUGCUGCGGCAGCCUCACU	0	Bd1	128	150	21	41	UGAAGCUGCCAGCAUGAUCUA	3'	170	-91.1	51.1765	1.04713	173	UUACUGCCCGAGGGAACGAGUGAAGCUGCCAGCAUGAUCUAGCUCAGCGUGAUCAAGCAAGAUUCACACAUACACGUGUGGUUUUUUUGAGCUAUAGCUCGAUUGAUCUUGAGGUCAUGCCUUGCUAGGUCAUGCUGCGGCAGCCUCACUUCUUCCCGCCGUUUGGGCAU
482	OK	1613_Bd4	candidate-miR167c-5p	UGAAGCUGCCAGCAUGAUCUA	21	osa-miR167c-5p	UGAAGCUGCCAGCAUGAUCUA	0	Bd4	21	41	83	104	GAUCAUGCCUGACAGCCUCAUU	5'	124	-57.5	46.7742	0.991379	280	GGGAUGCUCAUGUGAAAGAGUGAAGCUGCCAGCAUGAUCUAGCUUUGAUCCAAUGUAUGUCUCUACGUGUGGAUCCUUGUUAGAUCAUGCCUGACAGCCUCAUUUCUUCGCAAACGUUUGGGCA
483	OK	1614_Bd4	candidate-miR167c-5p	UGAAGCUGCCAGCAUGAUCUG	21	osa-miR167c-5p	UGAAGCUGCCAGCAUGAUCUA	1	Bd4	21	41	95	114	GGUCAUGCUGGAGUUUCAUC	5'	134	-65.5	46.2687	1.05645	280	AUGUGCACCAUACAAGCUGGUGAAGCUGCCAGCAUGAUCUGAUCUGACCAUAUAUCUAGAUUGGCAUGGAUGGAUAUGUGAUAUGAUCUGAUCAGGUCAUGCUGGAGUUUCAUCUGCUGGUUGGGAGCACGAUC
484	Multiloop	1615_Bd1	candidate-miR167c-5p	UGAAGCUGCCAGCAUGAUCUA	21	osa-miR167c-5p	UGAAGCUGCCAGCAUGAUCUA	0	Bd1	21	41	128	150	GGUCAUGCUGCGGCAGCCUCACU	5'	170	-91.1	51.1765	1.04713	280	UUACUGCCCGAGGGAACGAGUGAAGCUGCCAGCAUGAUCUAGCUCAGCGUGAUCAAGCAAGAUUCACACAUACACGUGUGGUUUUUUUGAGCUAUAGCUCGAUUGAUCUUGAGGUCAUGCCUUGCUAGGUCAUGCUGCGGCAGCCUCACUUCUUCCCGCCGUUUGGGCAU
485	Multiloop	1616_Bd1	candidate-miR167c-5p	UGAAGCUGCCAGCAUGAUCUA	21	osa-miR167c-5p	UGAAGCUGCCAGCAUGAUCUA	0	Bd1	21	41	112	134	GAUCAUGCUGUGACAGUUUCACU	5'	150	-70.6	55.3333	0.850602	280	CCAGUGCCCAAGAGAAAGCGUGAAGCUGCCAGCAUGAUCUAUCUGACUUGUGGUGGCAAGUGCCACAGCAAAUUCAGCAACGCCGUGGCUUCGGGGCCGGCAGUGUGGUUAGAUCAUGCUGUGACAGUUUCACUCUUUCCCCUGUUGGGC
486	Multiloop	1617_Bd1	candidate-miR167c-5p	UGAAGCUGCCAGCAUGAUCUG	21	osa-miR167c-5p	UGAAGCUGCCAGCAUGAUCUA	1	Bd1	21	41	98	119	GAUCAUGCUGUGCAGUUUCAUC	5'	139	-63.7	44.6043	1.02742	280	GUGGUGCAUCUUCUAGGAGCUGAAGCUGCCAGCAUGAUCUGACGAGAGUUCCUCGUCUGAUAGCAAUGUUUAAUUCUCUUGUCAUGACUAAUGAUCAGAUCAUGCUGUGCAGUUUCAUCUGCUUGUGGAUGCACAAGAU
487	OK	1618_Bd1	candidate-miR167c-5p	UGAAGCUGCCAGCAUGAUCUG	21	osa-miR167c-5p	UGAAGCUGCCAGCAUGAUCUA	1	Bd1	21	41	134	153	GAUCAUCUGGCAGCUUCAUU	5'	173	-83.1	50.289	0.955172	280	GCUUGUGCGCCACAAGUAGAUGAAGCUGCCAGCAUGAUCUGAACUCCACGCACCACAUGUGUAUCUUGGUGCUGUGUACUCGAUCUUCAGAUUGAUUACAUGCACGCAUGAGAAACUGUGCAGGCGAUCUGCAGAUCAUCUGGCAGCUUCAUUUUCUCAUGGCAGCACACCGG
488	Multiloop	1619_Bd3	candidate-miR167c-5p	UGAAGCUGCCAGCAUGAUCUG	21	osa-miR167c-5p	UGAAGCUGCCAGCAUGAUCUA	1	Bd3	21	41	145	164	GAUCAUGUUGCAGCUUCACU	5'	180	-76.1	46.1111	0.916867	280	AAUUUGAUGGUGUGAGAGGUUGAAGCUGCCAGCAUGAUCUGAUCACCGUCCAACGUAACCGAACACAUGUCGAUCGACUUCCGAUUGCGCCGGUUAUCUUGGUAGGAAUAUAUAUAUAUGAGCUUCCAUUGCAAGGGUUCUUCAGAUCAUGUUGCAGCUUCACUCUCUCAUCACCACCGA
489	Multiloop	1621_Bd1	candidate-miR167d-3p	GAUCAUGCUGUGCAGUUUCAUC	22	osa-miR167d-3p	GAUCAUGCUGUGCAGUUUCAUC	0	Bd1	98	119	21	41	UGAAGCUGCCAGCAUGAUCUG	3'	139	-63.7	44.6043	1.02742	203	GUGGUGCAUCUUCUAGGAGCUGAAGCUGCCAGCAUGAUCUGACGAGAGUUCCUCGUCUGAUAGCAAUGUUUAAUUCUCUUGUCAUGACUAAUGAUCAGAUCAUGCUGUGCAGUUUCAUCUGCUUGUGGAUGCACAAGAU
490	OK	1625_Bd4	candidate-miR167d-5p	UGAAGCUGCCAGCAUGAUCUG	21	osa-miR167d-5p	UGAAGCUGCCAGCAUGAUCUG	0	Bd4	21	41	95	114	GGUCAUGCUGGAGUUUCAUC	5'	134	-65.5	46.2687	1.05645	280	AUGUGCACCAUACAAGCUGGUGAAGCUGCCAGCAUGAUCUGAUCUGACCAUAUAUCUAGAUUGGCAUGGAUGGAUAUGUGAUAUGAUCUGAUCAGGUCAUGCUGGAGUUUCAUCUGCUGGUUGGGAGCACGAUC
491	OK	1626_Bd4	candidate-miR167d-5p	UGAAGCUGCCAGCAUGAUCUA	21	osa-miR167d-5p	UGAAGCUGCCAGCAUGAUCUG	1	Bd4	21	41	83	104	GAUCAUGCCUGACAGCCUCAUU	5'	124	-57.5	46.7742	0.991379	280	GGGAUGCUCAUGUGAAAGAGUGAAGCUGCCAGCAUGAUCUAGCUUUGAUCCAAUGUAUGUCUCUACGUGUGGAUCCUUGUUAGAUCAUGCCUGACAGCCUCAUUUCUUCGCAAACGUUUGGGCA
492	Multiloop	1627_Bd3	candidate-miR167d-5p	UGAAGCUGCCAGCAUGAUCUG	21	osa-miR167d-5p	UGAAGCUGCCAGCAUGAUCUG	0	Bd3	21	41	145	164	GAUCAUGUUGCAGCUUCACU	5'	180	-76.1	46.1111	0.916867	280	AAUUUGAUGGUGUGAGAGGUUGAAGCUGCCAGCAUGAUCUGAUCACCGUCCAACGUAACCGAACACAUGUCGAUCGACUUCCGAUUGCGCCGGUUAUCUUGGUAGGAAUAUAUAUAUAUGAGCUUCCAUUGCAAGGGUUCUUCAGAUCAUGUUGCAGCUUCACUCUCUCAUCACCACCGA
493	Multiloop	1628_Bd1	candidate-miR167d-5p	UGAAGCUGCCAGCAUGAUCUG	21	osa-miR167d-5p	UGAAGCUGCCAGCAUGAUCUG	0	Bd1	21	41	98	119	GAUCAUGCUGUGCAGUUUCAUC	5'	139	-63.7	44.6043	1.02742	280	GUGGUGCAUCUUCUAGGAGCUGAAGCUGCCAGCAUGAUCUGACGAGAGUUCCUCGUCUGAUAGCAAUGUUUAAUUCUCUUGUCAUGACUAAUGAUCAGAUCAUGCUGUGCAGUUUCAUCUGCUUGUGGAUGCACAAGAU
494	OK	1629_Bd1	candidate-miR167d-5p	UGAAGCUGCCAGCAUGAUCUG	21	osa-miR167d-5p	UGAAGCUGCCAGCAUGAUCUG	0	Bd1	21	41	134	153	GAUCAUCUGGCAGCUUCAUU	5'	173	-83.1	50.289	0.955172	280	GCUUGUGCGCCACAAGUAGAUGAAGCUGCCAGCAUGAUCUGAACUCCACGCACCACAUGUGUAUCUUGGUGCUGUGUACUCGAUCUUCAGAUUGAUUACAUGCACGCAUGAGAAACUGUGCAGGCGAUCUGCAGAUCAUCUGGCAGCUUCAUUUUCUCAUGGCAGCACACCGG
495	Multiloop	1630_Bd1	candidate-miR167d-5p	UGAAGCUGCCAGCAUGAUCUA	21	osa-miR167d-5p	UGAAGCUGCCAGCAUGAUCUG	1	Bd1	21	41	128	150	GGUCAUGCUGCGGCAGCCUCACU	5'	170	-91.1	51.1765	1.04713	280	UUACUGCCCGAGGGAACGAGUGAAGCUGCCAGCAUGAUCUAGCUCAGCGUGAUCAAGCAAGAUUCACACAUACACGUGUGGUUUUUUUGAGCUAUAGCUCGAUUGAUCUUGAGGUCAUGCCUUGCUAGGUCAUGCUGCGGCAGCCUCACUUCUUCCCGCCGUUUGGGCAU
496	Multiloop	1631_Bd1	candidate-miR167d-5p	UGAAGCUGCCAGCAUGAUCUA	21	osa-miR167d-5p	UGAAGCUGCCAGCAUGAUCUG	1	Bd1	21	41	112	134	GAUCAUGCUGUGACAGUUUCACU	5'	150	-70.6	55.3333	0.850602	280	CCAGUGCCCAAGAGAAAGCGUGAAGCUGCCAGCAUGAUCUAUCUGACUUGUGGUGGCAAGUGCCACAGCAAAUUCAGCAACGCCGUGGCUUCGGGGCCGGCAGUGUGGUUAGAUCAUGCUGUGACAGUUUCACUCUUUCCCCUGUUGGGC
497	Multiloop	1632_Bd3	candidate-miR167e-3p	AGAUCAUGUUGCAGCUUCACU	21	osa-miR167e-3p	AGAUCAUGUUGCAGCUUCACU	0	Bd3	144	164	21	42	UGAAGCUGCCAGCAUGAUCUGA	3'	184	-77.6	45.6522	0.92381	157	AAUUUGAUGGUGUGAGAGGUUGAAGCUGCCAGCAUGAUCUGAUCACCGUCCAACGUAACCGAACACAUGUCGAUCGACUUCCGAUUGCGCCGGUUAUCUUGGUAGGAAUAUAUAUAUAUGAGCUUCCAUUGCAAGGGUUCUUCAGAUCAUGUUGCAGCUUCACUCUCUCAUCACCACCGAAAGA
498	OK	1636_Bd4	candidate-miR167f	UGAAGCUGCCAGCAUGAUCUG	21	osa-miR167f	UGAAGCUGCCAGCAUGAUCUG	0	Bd4	21	41	95	114	GGUCAUGCUGGAGUUUCAUC	5'	134	-65.5	46.2687	1.05645	280	AUGUGCACCAUACAAGCUGGUGAAGCUGCCAGCAUGAUCUGAUCUGACCAUAUAUCUAGAUUGGCAUGGAUGGAUAUGUGAUAUGAUCUGAUCAGGUCAUGCUGGAGUUUCAUCUGCUGGUUGGGAGCACGAUC
499	OK	1637_Bd4	candidate-miR167f	UGAAGCUGCCAGCAUGAUCUA	21	osa-miR167f	UGAAGCUGCCAGCAUGAUCUG	1	Bd4	21	41	83	104	GAUCAUGCCUGACAGCCUCAUU	5'	124	-57.5	46.7742	0.991379	280	GGGAUGCUCAUGUGAAAGAGUGAAGCUGCCAGCAUGAUCUAGCUUUGAUCCAAUGUAUGUCUCUACGUGUGGAUCCUUGUUAGAUCAUGCCUGACAGCCUCAUUUCUUCGCAAACGUUUGGGCA
500	Multiloop	1638_Bd3	candidate-miR167f	UGAAGCUGCCAGCAUGAUCUG	21	osa-miR167f	UGAAGCUGCCAGCAUGAUCUG	0	Bd3	21	41	145	164	GAUCAUGUUGCAGCUUCACU	5'	180	-76.1	46.1111	0.916867	280	AAUUUGAUGGUGUGAGAGGUUGAAGCUGCCAGCAUGAUCUGAUCACCGUCCAACGUAACCGAACACAUGUCGAUCGACUUCCGAUUGCGCCGGUUAUCUUGGUAGGAAUAUAUAUAUAUGAGCUUCCAUUGCAAGGGUUCUUCAGAUCAUGUUGCAGCUUCACUCUCUCAUCACCACCGA
501	Multiloop	1639_Bd1	candidate-miR167f	UGAAGCUGCCAGCAUGAUCUG	21	osa-miR167f	UGAAGCUGCCAGCAUGAUCUG	0	Bd1	21	41	98	119	GAUCAUGCUGUGCAGUUUCAUC	5'	139	-63.7	44.6043	1.02742	280	GUGGUGCAUCUUCUAGGAGCUGAAGCUGCCAGCAUGAUCUGACGAGAGUUCCUCGUCUGAUAGCAAUGUUUAAUUCUCUUGUCAUGACUAAUGAUCAGAUCAUGCUGUGCAGUUUCAUCUGCUUGUGGAUGCACAAGAU
502	OK	1640_Bd1	candidate-miR167f	UGAAGCUGCCAGCAUGAUCUG	21	osa-miR167f	UGAAGCUGCCAGCAUGAUCUG	0	Bd1	21	41	134	153	GAUCAUCUGGCAGCUUCAUU	5'	173	-83.1	50.289	0.955172	280	GCUUGUGCGCCACAAGUAGAUGAAGCUGCCAGCAUGAUCUGAACUCCACGCACCACAUGUGUAUCUUGGUGCUGUGUACUCGAUCUUCAGAUUGAUUACAUGCACGCAUGAGAAACUGUGCAGGCGAUCUGCAGAUCAUCUGGCAGCUUCAUUUUCUCAUGGCAGCACACCGG
503	Multiloop	1641_Bd1	candidate-miR167f	UGAAGCUGCCAGCAUGAUCUA	21	osa-miR167f	UGAAGCUGCCAGCAUGAUCUG	1	Bd1	21	41	128	150	GGUCAUGCUGCGGCAGCCUCACU	5'	170	-91.1	51.1765	1.04713	280	UUACUGCCCGAGGGAACGAGUGAAGCUGCCAGCAUGAUCUAGCUCAGCGUGAUCAAGCAAGAUUCACACAUACACGUGUGGUUUUUUUGAGCUAUAGCUCGAUUGAUCUUGAGGUCAUGCCUUGCUAGGUCAUGCUGCGGCAGCCUCACUUCUUCCCGCCGUUUGGGCAU
504	Multiloop	1642_Bd1	candidate-miR167f	UGAAGCUGCCAGCAUGAUCUA	21	osa-miR167f	UGAAGCUGCCAGCAUGAUCUG	1	Bd1	21	41	112	134	GAUCAUGCUGUGACAGUUUCACU	5'	150	-70.6	55.3333	0.850602	280	CCAGUGCCCAAGAGAAAGCGUGAAGCUGCCAGCAUGAUCUAUCUGACUUGUGGUGGCAAGUGCCACAGCAAAUUCAGCAACGCCGUGGCUUCGGGGCCGGCAGUGUGGUUAGAUCAUGCUGUGACAGUUUCACUCUUUCCCCUGUUGGGC
505	OK	1647_Bd4	candidate-miR167h-5p	UGAAGCUGCCAGCAUGAUCUG	21	osa-miR167h-5p	UGAAGCUGCCAGCAUGAUCUG	0	Bd4	21	41	95	114	GGUCAUGCUGGAGUUUCAUC	5'	134	-65.5	46.2687	1.05645	280	AUGUGCACCAUACAAGCUGGUGAAGCUGCCAGCAUGAUCUGAUCUGACCAUAUAUCUAGAUUGGCAUGGAUGGAUAUGUGAUAUGAUCUGAUCAGGUCAUGCUGGAGUUUCAUCUGCUGGUUGGGAGCACGAUC
506	OK	1648_Bd4	candidate-miR167h-5p	UGAAGCUGCCAGCAUGAUCUA	21	osa-miR167h-5p	UGAAGCUGCCAGCAUGAUCUG	1	Bd4	21	41	83	104	GAUCAUGCCUGACAGCCUCAUU	5'	124	-57.5	46.7742	0.991379	280	GGGAUGCUCAUGUGAAAGAGUGAAGCUGCCAGCAUGAUCUAGCUUUGAUCCAAUGUAUGUCUCUACGUGUGGAUCCUUGUUAGAUCAUGCCUGACAGCCUCAUUUCUUCGCAAACGUUUGGGCA
507	Multiloop	1649_Bd3	candidate-miR167h-5p	UGAAGCUGCCAGCAUGAUCUG	21	osa-miR167h-5p	UGAAGCUGCCAGCAUGAUCUG	0	Bd3	21	41	145	164	GAUCAUGUUGCAGCUUCACU	5'	180	-76.1	46.1111	0.916867	280	AAUUUGAUGGUGUGAGAGGUUGAAGCUGCCAGCAUGAUCUGAUCACCGUCCAACGUAACCGAACACAUGUCGAUCGACUUCCGAUUGCGCCGGUUAUCUUGGUAGGAAUAUAUAUAUAUGAGCUUCCAUUGCAAGGGUUCUUCAGAUCAUGUUGCAGCUUCACUCUCUCAUCACCACCGA
508	Multiloop	1650_Bd1	candidate-miR167h-5p	UGAAGCUGCCAGCAUGAUCUG	21	osa-miR167h-5p	UGAAGCUGCCAGCAUGAUCUG	0	Bd1	21	41	98	119	GAUCAUGCUGUGCAGUUUCAUC	5'	139	-63.7	44.6043	1.02742	280	GUGGUGCAUCUUCUAGGAGCUGAAGCUGCCAGCAUGAUCUGACGAGAGUUCCUCGUCUGAUAGCAAUGUUUAAUUCUCUUGUCAUGACUAAUGAUCAGAUCAUGCUGUGCAGUUUCAUCUGCUUGUGGAUGCACAAGAU
509	OK	1651_Bd1	candidate-miR167h-5p	UGAAGCUGCCAGCAUGAUCUG	21	osa-miR167h-5p	UGAAGCUGCCAGCAUGAUCUG	0	Bd1	21	41	134	153	GAUCAUCUGGCAGCUUCAUU	5'	173	-83.1	50.289	0.955172	280	GCUUGUGCGCCACAAGUAGAUGAAGCUGCCAGCAUGAUCUGAACUCCACGCACCACAUGUGUAUCUUGGUGCUGUGUACUCGAUCUUCAGAUUGAUUACAUGCACGCAUGAGAAACUGUGCAGGCGAUCUGCAGAUCAUCUGGCAGCUUCAUUUUCUCAUGGCAGCACACCGG
510	Multiloop	1652_Bd1	candidate-miR167h-5p	UGAAGCUGCCAGCAUGAUCUA	21	osa-miR167h-5p	UGAAGCUGCCAGCAUGAUCUG	1	Bd1	21	41	128	150	GGUCAUGCUGCGGCAGCCUCACU	5'	170	-91.1	51.1765	1.04713	280	UUACUGCCCGAGGGAACGAGUGAAGCUGCCAGCAUGAUCUAGCUCAGCGUGAUCAAGCAAGAUUCACACAUACACGUGUGGUUUUUUUGAGCUAUAGCUCGAUUGAUCUUGAGGUCAUGCCUUGCUAGGUCAUGCUGCGGCAGCCUCACUUCUUCCCGCCGUUUGGGCAU
511	Multiloop	1653_Bd1	candidate-miR167h-5p	UGAAGCUGCCAGCAUGAUCUA	21	osa-miR167h-5p	UGAAGCUGCCAGCAUGAUCUG	1	Bd1	21	41	112	134	GAUCAUGCUGUGACAGUUUCACU	5'	150	-70.6	55.3333	0.850602	280	CCAGUGCCCAAGAGAAAGCGUGAAGCUGCCAGCAUGAUCUAUCUGACUUGUGGUGGCAAGUGCCACAGCAAAUUCAGCAACGCCGUGGCUUCGGGGCCGGCAGUGUGGUUAGAUCAUGCUGUGACAGUUUCACUCUUUCCCCUGUUGGGC
512	Multiloop	1654_Bd3	candidate-miR167i-3p	AGAUCAUGUUGCAGCUUCACU	21	osa-miR167i-3p	AGAUCAUGUUGCAGCUUCACU	0	Bd3	144	164	21	42	UGAAGCUGCCAGCAUGAUCUGA	3'	184	-77.6	45.6522	0.92381	157	AAUUUGAUGGUGUGAGAGGUUGAAGCUGCCAGCAUGAUCUGAUCACCGUCCAACGUAACCGAACACAUGUCGAUCGACUUCCGAUUGCGCCGGUUAUCUUGGUAGGAAUAUAUAUAUAUGAGCUUCCAUUGCAAGGGUUCUUCAGAUCAUGUUGCAGCUUCACUCUCUCAUCACCACCGAAAGA
513	OK	1658_Bd4	candidate-miR167i-5p	UGAAGCUGCCAGCAUGAUCUG	21	osa-miR167i-5p	UGAAGCUGCCAGCAUGAUCUG	0	Bd4	21	41	95	114	GGUCAUGCUGGAGUUUCAUC	5'	134	-65.5	46.2687	1.05645	280	AUGUGCACCAUACAAGCUGGUGAAGCUGCCAGCAUGAUCUGAUCUGACCAUAUAUCUAGAUUGGCAUGGAUGGAUAUGUGAUAUGAUCUGAUCAGGUCAUGCUGGAGUUUCAUCUGCUGGUUGGGAGCACGAUC
514	OK	1659_Bd4	candidate-miR167i-5p	UGAAGCUGCCAGCAUGAUCUA	21	osa-miR167i-5p	UGAAGCUGCCAGCAUGAUCUG	1	Bd4	21	41	83	104	GAUCAUGCCUGACAGCCUCAUU	5'	124	-57.5	46.7742	0.991379	280	GGGAUGCUCAUGUGAAAGAGUGAAGCUGCCAGCAUGAUCUAGCUUUGAUCCAAUGUAUGUCUCUACGUGUGGAUCCUUGUUAGAUCAUGCCUGACAGCCUCAUUUCUUCGCAAACGUUUGGGCA
515	Multiloop	1660_Bd3	candidate-miR167i-5p	UGAAGCUGCCAGCAUGAUCUG	21	osa-miR167i-5p	UGAAGCUGCCAGCAUGAUCUG	0	Bd3	21	41	145	164	GAUCAUGUUGCAGCUUCACU	5'	180	-76.1	46.1111	0.916867	280	AAUUUGAUGGUGUGAGAGGUUGAAGCUGCCAGCAUGAUCUGAUCACCGUCCAACGUAACCGAACACAUGUCGAUCGACUUCCGAUUGCGCCGGUUAUCUUGGUAGGAAUAUAUAUAUAUGAGCUUCCAUUGCAAGGGUUCUUCAGAUCAUGUUGCAGCUUCACUCUCUCAUCACCACCGA
516	Multiloop	1661_Bd1	candidate-miR167i-5p	UGAAGCUGCCAGCAUGAUCUG	21	osa-miR167i-5p	UGAAGCUGCCAGCAUGAUCUG	0	Bd1	21	41	98	119	GAUCAUGCUGUGCAGUUUCAUC	5'	139	-63.7	44.6043	1.02742	280	GUGGUGCAUCUUCUAGGAGCUGAAGCUGCCAGCAUGAUCUGACGAGAGUUCCUCGUCUGAUAGCAAUGUUUAAUUCUCUUGUCAUGACUAAUGAUCAGAUCAUGCUGUGCAGUUUCAUCUGCUUGUGGAUGCACAAGAU
517	OK	1662_Bd1	candidate-miR167i-5p	UGAAGCUGCCAGCAUGAUCUG	21	osa-miR167i-5p	UGAAGCUGCCAGCAUGAUCUG	0	Bd1	21	41	134	153	GAUCAUCUGGCAGCUUCAUU	5'	173	-83.1	50.289	0.955172	280	GCUUGUGCGCCACAAGUAGAUGAAGCUGCCAGCAUGAUCUGAACUCCACGCACCACAUGUGUAUCUUGGUGCUGUGUACUCGAUCUUCAGAUUGAUUACAUGCACGCAUGAGAAACUGUGCAGGCGAUCUGCAGAUCAUCUGGCAGCUUCAUUUUCUCAUGGCAGCACACCGG
518	Multiloop	1663_Bd1	candidate-miR167i-5p	UGAAGCUGCCAGCAUGAUCUA	21	osa-miR167i-5p	UGAAGCUGCCAGCAUGAUCUG	1	Bd1	21	41	128	150	GGUCAUGCUGCGGCAGCCUCACU	5'	170	-91.1	51.1765	1.04713	280	UUACUGCCCGAGGGAACGAGUGAAGCUGCCAGCAUGAUCUAGCUCAGCGUGAUCAAGCAAGAUUCACACAUACACGUGUGGUUUUUUUGAGCUAUAGCUCGAUUGAUCUUGAGGUCAUGCCUUGCUAGGUCAUGCUGCGGCAGCCUCACUUCUUCCCGCCGUUUGGGCAU
519	Multiloop	1664_Bd1	candidate-miR167i-5p	UGAAGCUGCCAGCAUGAUCUA	21	osa-miR167i-5p	UGAAGCUGCCAGCAUGAUCUG	1	Bd1	21	41	112	134	GAUCAUGCUGUGACAGUUUCACU	5'	150	-70.6	55.3333	0.850602	280	CCAGUGCCCAAGAGAAAGCGUGAAGCUGCCAGCAUGAUCUAUCUGACUUGUGGUGGCAAGUGCCACAGCAAAUUCAGCAACGCCGUGGCUUCGGGGCCGGCAGUGUGGUUAGAUCAUGCUGUGACAGUUUCACUCUUUCCCCUGUUGGGC
520	Dicer	1665_Bd5	candidate-miR169c	CAGCCAAGGAUGACUUGCCGG	21	osa-miR169c	CAGCCAAGGAUGACUUGCCGG	0	Bd5	21	41	89	2		5'	129	-66.2	54.2636	0.945714	280	AAGAGGCAGAGAAGGGGAUGCAGCCAAGGAUGACUUGCCGGCUCCUGGUGUUGGGGGAAUUGCAGCUUUGUUGAGCCUUGAGUUAGCCGGCAGGUUGUCCUUGGCUACACCUAGUUCUCUUCUUCUGGU
521	OK	1666_Bd5	candidate-miR169c	UAGCCAAGGAUGACUUGCCUA	21	osa-miR169c	CAGCCAAGGAUGACUUGCCGG	3	Bd5	21	41	103	121	GGCAGUCACCUUGGCUAGC	5'	142	-63.1	50.7042	0.876389	279	CCAGAGCCUGCUUCCUCCGGUAGCCAAGGAUGACUUGCCUAUAUUUGCUCCUUCAGAAGUCCUGGUUAAUUACAUGCCAGGUUUCAGAUGAGUUUGGCGAUAGGCAGUCACCUUGGCUAGCCUGAGUGGCUCUUGCCUCUUA
522	Multiloop	1668_Bd3	candidate-miR169c	UAGCCAAGGAUGACUUGCCGG	21	osa-miR169c	CAGCCAAGGAUGACUUGCCGG	1	Bd3	21	41	90	113	GGCAAGUUGUUUGCUUUGGCUACA	5'	133	-50.2	49.6241	0.760606	279	CACGACGACAGCUCUUCGUGUAGCCAAGGAUGACUUGCCGGCCGGCCUGCAUAUAUGUCUCCAAAUUAACAAGCUUAACAAGCUAGGUCGGCAAGUUGUUUGCUUUGGCUACAUGACUGCCUCAUCCUCUCAU
523	OK	1669_Bd3	candidate-miR169c	UAGCCAAGGAUGACUUGCCUG	21	osa-miR169c	CAGCCAAGGAUGACUUGCCGG	2	Bd3	21	41	104	122	GGCAGUCUCCUUGGCUAGC	5'	138	-71.1	48.5507	1.06119	279	GAUAAGGGGUUUGGCCCUGAUAGCCAAGGAUGACUUGCCUGUGCAUGUCCUCCCUUGAUCGCUUGCAUAAUUUCAUAUAUGCAUGUGAUCUCGAUUUAUCACAGGCAGUCUCCUUGGCUAGCCUGGGUGCCUCUUAUC
524	OK	1670_Bd3	candidate-miR169c	UAGCCAAGGAUGACUUGCCUG	21	osa-miR169c	CAGCCAAGGAUGACUUGCCGG	2	Bd3	21	41	97	115	GGCAGUCUCCUUGGCUAGC	5'	131	-62.4	50.3817	0.945455	279	AGCAAGGGGCUUAUCUCUGAUAGCCAAGGAUGACUUGCCUGUGUCAUACUUCAAGGCUUGGCAACAUGAUGCAUGAGCCUUUGUUGUAGUCUCAUAGGCAGUCUCCUUGGCUAGCCUGAGUGGCUCUUGCG
525	Dicer	1671_Bd2	candidate-miR169c	CAGCCAAGGAUGACUUGCCGA	21	osa-miR169c	CAGCCAAGGAUGACUUGCCGG	1	Bd2	21	41	70	2		5'	110	-62.3	51.8182	1.09298	280	UAGGCUUGGGGACUAUGGUGCAGCCAAGGAUGACUUGCCGAUCGAAACGAUGCACAAUAUGCAUCGAUCGGCGAGUUGUUCUUGGCUACAUCUUAGCUCCUGCCCCUCAU
526	OK	1673_Bd1	candidate-miR169c	UAGCCAAGGAUGACUUGCCGG	21	osa-miR169c	CAGCCAAGGAUGACUUGCCGG	1	Bd1	21	41	107	127	GGCAGGUUGUUCUUGGCUAAC	5'	148	-74.2	47.2973	1.06	279	ACGAGAUAGAGAGUGGAAUGUAGCCAAGGAUGACUUGCCGGGUAUGUGCAUGUACGCUUCAGGGAAUUAUAUGCAUCCCUGGUCUGAAUCCAUGCUGAUAUUUCCCGGCAGGUUGUUCUUGGCUAACAUCUUGCUCUCUUUCUCUCAC
527	OK	1674_Bd1	candidate-miR169c	UAGCCAAGGAUGACUUGCCUA	21	osa-miR169c	CAGCCAAGGAUGACUUGCCGG	3	Bd1	21	41	90	110	GGCAUGUCUUCCUUGGCUAUU	5'	131	-53.2	46.5649	0.872131	279	GAGGACUAGAGCUGAUUCGGUAGCCAAGGAUGACUUGCCUAAAUGUGUCUAUGUAAUUCAUCUGAGUUGGCAUGGGACCGUUAAUUUUAGGCAUGUCUUCCUUGGCUAUUCGGAGUGCCUCUUUGCUGCUC
528	OK	1675_Bd4	candidate-miR169c	UAGCCAAGGAUGAAUUGCCGG	21	osa-miR169c	CAGCCAAGGAUGACUUGCCGG	2	Bd4	21	41	88	108	GGCAAGUCAUUUGUGGCUACG	5'	128	-51.1	53.9062	0.74058	279	AGCUAGCUGCAGUGUACAUGUAGCCAAGGAUGAAUUGCCGGCCGGCGUUUGUCGAUGGUACUCAGCCGGAGAUCGCGCGAUUGAGCCGGCAAGUCAUUUGUGGCUACGUCUUUGCCUCCUUUUCUCAU
529	OK	1677_Bd5	candidate-miR169g	UAGCCAAGGAUGACUUGCCUA	21	osa-miR169g	UAGCCAAGGAUGACUUGCCUA	0	Bd5	21	41	103	121	GGCAGUCACCUUGGCUAGC	5'	142	-63.1	50.7042	0.876389	280	CCAGAGCCUGCUUCCUCCGGUAGCCAAGGAUGACUUGCCUAUAUUUGCUCCUUCAGAAGUCCUGGUUAAUUACAUGCCAGGUUUCAGAUGAGUUUGGCGAUAGGCAGUCACCUUGGCUAGCCUGAGUGGCUCUUGCCUCUUA
530	Dicer	1678_Bd5	candidate-miR169g	CAGCCAAGGAUGACUUGCCGG	21	osa-miR169g	UAGCCAAGGAUGACUUGCCUA	3	Bd5	21	41	89	2		5'	129	-66.2	54.2636	0.945714	279	AAGAGGCAGAGAAGGGGAUGCAGCCAAGGAUGACUUGCCGGCUCCUGGUGUUGGGGGAAUUGCAGCUUUGUUGAGCCUUGAGUUAGCCGGCAGGUUGUCCUUGGCUACACCUAGUUCUCUUCUUCUGGU
531	OK	1680_Bd1	candidate-miR169g	UAGCCAAGGAUGACUUGCCUA	21	osa-miR169g	UAGCCAAGGAUGACUUGCCUA	0	Bd1	21	41	90	110	GGCAUGUCUUCCUUGGCUAUU	5'	131	-53.2	46.5649	0.872131	280	GAGGACUAGAGCUGAUUCGGUAGCCAAGGAUGACUUGCCUAAAUGUGUCUAUGUAAUUCAUCUGAGUUGGCAUGGGACCGUUAAUUUUAGGCAUGUCUUCCUUGGCUAUUCGGAGUGCCUCUUUGCUGCUC
532	OK	1681_Bd1	candidate-miR169g	UAGCCAAGGAUGACUUGCCGG	21	osa-miR169g	UAGCCAAGGAUGACUUGCCUA	2	Bd1	21	41	107	127	GGCAGGUUGUUCUUGGCUAAC	5'	148	-74.2	47.2973	1.06	280	ACGAGAUAGAGAGUGGAAUGUAGCCAAGGAUGACUUGCCGGGUAUGUGCAUGUACGCUUCAGGGAAUUAUAUGCAUCCCUGGUCUGAAUCCAUGCUGAUAUUUCCCGGCAGGUUGUUCUUGGCUAACAUCUUGCUCUCUUUCUCUCAC
533	OK	1685_Bd3	candidate-miR169g	UAGCCAAGGAUGACUUGCCUG	21	osa-miR169g	UAGCCAAGGAUGACUUGCCUA	1	Bd3	21	41	104	122	GGCAGUCUCCUUGGCUAGC	5'	138	-71.1	48.5507	1.06119	280	GAUAAGGGGUUUGGCCCUGAUAGCCAAGGAUGACUUGCCUGUGCAUGUCCUCCCUUGAUCGCUUGCAUAAUUUCAUAUAUGCAUGUGAUCUCGAUUUAUCACAGGCAGUCUCCUUGGCUAGCCUGGGUGCCUCUUAUC
534	OK	1686_Bd3	candidate-miR169g	UAGCCAAGGAUGACUUGCCUG	21	osa-miR169g	UAGCCAAGGAUGACUUGCCUA	1	Bd3	21	41	97	115	GGCAGUCUCCUUGGCUAGC	5'	131	-62.4	50.3817	0.945455	280	AGCAAGGGGCUUAUCUCUGAUAGCCAAGGAUGACUUGCCUGUGUCAUACUUCAAGGCUUGGCAACAUGAUGCAUGAGCCUUUGUUGUAGUCUCAUAGGCAGUCUCCUUGGCUAGCCUGAGUGGCUCUUGCG
535	Multiloop	1687_Bd3	candidate-miR169g	UAGCCAAGGAUGACUUGCCGG	21	osa-miR169g	UAGCCAAGGAUGACUUGCCUA	2	Bd3	21	41	90	113	GGCAAGUUGUUUGCUUUGGCUACA	5'	133	-50.2	49.6241	0.760606	280	CACGACGACAGCUCUUCGUGUAGCCAAGGAUGACUUGCCGGCCGGCCUGCAUAUAUGUCUCCAAAUUAACAAGCUUAACAAGCUAGGUCGGCAAGUUGUUUGCUUUGGCUACAUGACUGCCUCAUCCUCUCAU
536	Multiloop	1691_Bd4	candidate-miR169g	UAGCCAAGAAUGACUUGCCUA	21	osa-miR169g	UAGCCAAGGAUGACUUGCCUA	1	Bd4	21	41	127	146	GGUGGGUCUUCUUGGCUAGC	5'	167	-78	51.497	0.906977	280	AGAGCCUCCCUUGAUUUUGGUAGCCAAGAAUGACUUGCCUAUGCUUGCCCUCUGCUAACCAGCUAGCCAUGCAUGGUAACCAAUGGACAAAUUUCUUGUGGUUGGCGUGGUUAGUGUGGUUGCAUGGGUGGGUCUUCUUGGCUAGCCAGAGCGGCUCUCAUCCACCA
537	OK	1692_Bd4	candidate-miR169g	UAGCCAAGGAUGAAUUGCCGG	21	osa-miR169g	UAGCCAAGGAUGACUUGCCUA	3	Bd4	21	41	88	108	GGCAAGUCAUUUGUGGCUACG	5'	128	-51.1	53.9062	0.74058	280	AGCUAGCUGCAGUGUACAUGUAGCCAAGGAUGAAUUGCCGGCCGGCGUUUGUCGAUGGUACUCAGCCGGAGAUCGCGCGAUUGAGCCGGCAAGUCAUUUGUGGCUACGUCUUUGCCUCCUUUUCUCAU
538	Dicer	1694_Bd2	candidate-miR169g	CAGCCAAGGAUGACUUGCCGA	21	osa-miR169g	UAGCCAAGGAUGACUUGCCUA	2	Bd2	21	41	70	2		5'	110	-62.3	51.8182	1.09298	279	UAGGCUUGGGGACUAUGGUGCAGCCAAGGAUGACUUGCCGAUCGAAACGAUGCACAAUAUGCAUCGAUCGGCGAGUUGUUCUUGGCUACAUCUUAGCUCCUGCCCCUCAU
539	OK	1699_Bd3	candidate-miR169l	UAGCCAAGGAUGACUUGCCUG	21	osa-miR169l	UAGCCAAGGAUGACUUGCCUG	0	Bd3	21	41	104	122	GGCAGUCUCCUUGGCUAGC	5'	138	-71.1	48.5507	1.06119	280	GAUAAGGGGUUUGGCCCUGAUAGCCAAGGAUGACUUGCCUGUGCAUGUCCUCCCUUGAUCGCUUGCAUAAUUUCAUAUAUGCAUGUGAUCUCGAUUUAUCACAGGCAGUCUCCUUGGCUAGCCUGGGUGCCUCUUAUC
540	OK	1700_Bd3	candidate-miR169l	UAGCCAAGGAUGACUUGCCUG	21	osa-miR169l	UAGCCAAGGAUGACUUGCCUG	0	Bd3	21	41	97	115	GGCAGUCUCCUUGGCUAGC	5'	131	-62.4	50.3817	0.945455	280	AGCAAGGGGCUUAUCUCUGAUAGCCAAGGAUGACUUGCCUGUGUCAUACUUCAAGGCUUGGCAACAUGAUGCAUGAGCCUUUGUUGUAGUCUCAUAGGCAGUCUCCUUGGCUAGCCUGAGUGGCUCUUGCG
541	Multiloop	1702_Bd3	candidate-miR169l	UAGCCAAGGAUGACUUGCCGG	21	osa-miR169l	UAGCCAAGGAUGACUUGCCUG	1	Bd3	21	41	90	113	GGCAAGUUGUUUGCUUUGGCUACA	5'	133	-50.2	49.6241	0.760606	280	CACGACGACAGCUCUUCGUGUAGCCAAGGAUGACUUGCCGGCCGGCCUGCAUAUAUGUCUCCAAAUUAACAAGCUUAACAAGCUAGGUCGGCAAGUUGUUUGCUUUGGCUACAUGACUGCCUCAUCCUCUCAU
542	OK	1705_Bd5	candidate-miR169l	UAGCCAAGGAUGACUUGCCUA	21	osa-miR169l	UAGCCAAGGAUGACUUGCCUG	1	Bd5	21	41	103	121	GGCAGUCACCUUGGCUAGC	5'	142	-63.1	50.7042	0.876389	280	CCAGAGCCUGCUUCCUCCGGUAGCCAAGGAUGACUUGCCUAUAUUUGCUCCUUCAGAAGUCCUGGUUAAUUACAUGCCAGGUUUCAGAUGAGUUUGGCGAUAGGCAGUCACCUUGGCUAGCCUGAGUGGCUCUUGCCUCUUA
543	Dicer	1706_Bd5	candidate-miR169l	CAGCCAAGGAUGACUUGCCGG	21	osa-miR169l	UAGCCAAGGAUGACUUGCCUG	2	Bd5	21	41	89	2		5'	129	-66.2	54.2636	0.945714	279	AAGAGGCAGAGAAGGGGAUGCAGCCAAGGAUGACUUGCCGGCUCCUGGUGUUGGGGGAAUUGCAGCUUUGUUGAGCCUUGAGUUAGCCGGCAGGUUGUCCUUGGCUACACCUAGUUCUCUUCUUCUGGU
544	OK	1708_Bd1	candidate-miR169l	UAGCCAAGGAUGACUUGCCUA	21	osa-miR169l	UAGCCAAGGAUGACUUGCCUG	1	Bd1	21	41	90	110	GGCAUGUCUUCCUUGGCUAUU	5'	131	-53.2	46.5649	0.872131	280	GAGGACUAGAGCUGAUUCGGUAGCCAAGGAUGACUUGCCUAAAUGUGUCUAUGUAAUUCAUCUGAGUUGGCAUGGGACCGUUAAUUUUAGGCAUGUCUUCCUUGGCUAUUCGGAGUGCCUCUUUGCUGCUC
545	OK	1710_Bd1	candidate-miR169l	UAGCCAAGGAUGACUUGCCGG	21	osa-miR169l	UAGCCAAGGAUGACUUGCCUG	1	Bd1	21	41	107	127	GGCAGGUUGUUCUUGGCUAAC	5'	148	-74.2	47.2973	1.06	280	ACGAGAUAGAGAGUGGAAUGUAGCCAAGGAUGACUUGCCGGGUAUGUGCAUGUACGCUUCAGGGAAUUAUAUGCAUCCCUGGUCUGAAUCCAUGCUGAUAUUUCCCGGCAGGUUGUUCUUGGCUAACAUCUUGCUCUCUUUCUCUCAC
546	Multiloop	1713_Bd4	candidate-miR169l	UAGCCAAGAAUGACUUGCCUA	21	osa-miR169l	UAGCCAAGGAUGACUUGCCUG	2	Bd4	21	41	127	146	GGUGGGUCUUCUUGGCUAGC	5'	167	-78	51.497	0.906977	280	AGAGCCUCCCUUGAUUUUGGUAGCCAAGAAUGACUUGCCUAUGCUUGCCCUCUGCUAACCAGCUAGCCAUGCAUGGUAACCAAUGGACAAAUUUCUUGUGGUUGGCGUGGUUAGUGUGGUUGCAUGGGUGGGUCUUCUUGGCUAGCCAGAGCGGCUCUCAUCCACCA
547	OK	1714_Bd4	candidate-miR169l	UAGCCAAGGAUGAAUUGCCGG	21	osa-miR169l	UAGCCAAGGAUGACUUGCCUG	2	Bd4	21	41	88	108	GGCAAGUCAUUUGUGGCUACG	5'	128	-51.1	53.9062	0.74058	280	AGCUAGCUGCAGUGUACAUGUAGCCAAGGAUGAAUUGCCGGCCGGCGUUUGUCGAUGGUACUCAGCCGGAGAUCGCGCGAUUGAGCCGGCAAGUCAUUUGUGGCUACGUCUUUGCCUCCUUUUCUCAU
548	Dicer	1715_Bd2	candidate-miR169l	CAGCCAAGGAUGACUUGCCGA	21	osa-miR169l	UAGCCAAGGAUGACUUGCCUG	3	Bd2	21	41	70	2		5'	110	-62.3	51.8182	1.09298	279	UAGGCUUGGGGACUAUGGUGCAGCCAAGGAUGACUUGCCGAUCGAAACGAUGCACAAUAUGCAUCGAUCGGCGAGUUGUUCUUGGCUACAUCUUAGCUCCUGCCCCUCAU
549	Multiloop	1718_Bd4	candidate-miR169n	UAGCCAAGAAUGACUUGCCUA	21	osa-miR169n	UAGCCAAGAAUGACUUGCCUA	0	Bd4	21	41	127	146	GGUGGGUCUUCUUGGCUAGC	5'	167	-78	51.497	0.906977	280	AGAGCCUCCCUUGAUUUUGGUAGCCAAGAAUGACUUGCCUAUGCUUGCCCUCUGCUAACCAGCUAGCCAUGCAUGGUAACCAAUGGACAAAUUUCUUGUGGUUGGCGUGGUUAGUGUGGUUGCAUGGGUGGGUCUUCUUGGCUAGCCAGAGCGGCUCUCAUCCACCA
550	OK	1721_Bd5	candidate-miR169n	UAGCCAAGGAUGACUUGCCUA	21	osa-miR169n	UAGCCAAGAAUGACUUGCCUA	1	Bd5	21	41	103	121	GGCAGUCACCUUGGCUAGC	5'	142	-63.1	50.7042	0.876389	280	CCAGAGCCUGCUUCCUCCGGUAGCCAAGGAUGACUUGCCUAUAUUUGCUCCUUCAGAAGUCCUGGUUAAUUACAUGCCAGGUUUCAGAUGAGUUUGGCGAUAGGCAGUCACCUUGGCUAGCCUGAGUGGCUCUUGCCUCUUA
551	OK	1722_Bd1	candidate-miR169n	UAGCCAAGGAUGACUUGCCUA	21	osa-miR169n	UAGCCAAGAAUGACUUGCCUA	1	Bd1	21	41	90	110	GGCAUGUCUUCCUUGGCUAUU	5'	131	-53.2	46.5649	0.872131	280	GAGGACUAGAGCUGAUUCGGUAGCCAAGGAUGACUUGCCUAAAUGUGUCUAUGUAAUUCAUCUGAGUUGGCAUGGGACCGUUAAUUUUAGGCAUGUCUUCCUUGGCUAUUCGGAGUGCCUCUUUGCUGCUC
552	OK	1725_Bd1	candidate-miR169n	UAGCCAAGGAUGACUUGCCGG	21	osa-miR169n	UAGCCAAGAAUGACUUGCCUA	3	Bd1	21	41	107	127	GGCAGGUUGUUCUUGGCUAAC	5'	148	-74.2	47.2973	1.06	280	ACGAGAUAGAGAGUGGAAUGUAGCCAAGGAUGACUUGCCGGGUAUGUGCAUGUACGCUUCAGGGAAUUAUAUGCAUCCCUGGUCUGAAUCCAUGCUGAUAUUUCCCGGCAGGUUGUUCUUGGCUAACAUCUUGCUCUCUUUCUCUCAC
553	OK	1727_Bd3	candidate-miR169n	UAGCCAAGGAUGACUUGCCUG	21	osa-miR169n	UAGCCAAGAAUGACUUGCCUA	2	Bd3	21	41	104	122	GGCAGUCUCCUUGGCUAGC	5'	138	-71.1	48.5507	1.06119	280	GAUAAGGGGUUUGGCCCUGAUAGCCAAGGAUGACUUGCCUGUGCAUGUCCUCCCUUGAUCGCUUGCAUAAUUUCAUAUAUGCAUGUGAUCUCGAUUUAUCACAGGCAGUCUCCUUGGCUAGCCUGGGUGCCUCUUAUC
554	OK	1728_Bd3	candidate-miR169n	UAGCCAAGGAUGACUUGCCUG	21	osa-miR169n	UAGCCAAGAAUGACUUGCCUA	2	Bd3	21	41	97	115	GGCAGUCUCCUUGGCUAGC	5'	131	-62.4	50.3817	0.945455	280	AGCAAGGGGCUUAUCUCUGAUAGCCAAGGAUGACUUGCCUGUGUCAUACUUCAAGGCUUGGCAACAUGAUGCAUGAGCCUUUGUUGUAGUCUCAUAGGCAGUCUCCUUGGCUAGCCUGAGUGGCUCUUGCG
555	Multiloop	1729_Bd3	candidate-miR169n	UAGCCAAGGAUGACUUGCCGG	21	osa-miR169n	UAGCCAAGAAUGACUUGCCUA	3	Bd3	21	41	90	113	GGCAAGUUGUUUGCUUUGGCUACA	5'	133	-50.2	49.6241	0.760606	280	CACGACGACAGCUCUUCGUGUAGCCAAGGAUGACUUGCCGGCCGGCCUGCAUAUAUGUCUCCAAAUUAACAAGCUUAACAAGCUAGGUCGGCAAGUUGUUUGCUUUGGCUACAUGACUGCCUCAUCCUCUCAU
556	Multiloop	1731_Bd4	candidate-miR169o	UAGCCAAGAAUGACUUGCCUA	21	osa-miR169o	UAGCCAAGAAUGACUUGCCUA	0	Bd4	21	41	127	146	GGUGGGUCUUCUUGGCUAGC	5'	167	-78	51.497	0.906977	280	AGAGCCUCCCUUGAUUUUGGUAGCCAAGAAUGACUUGCCUAUGCUUGCCCUCUGCUAACCAGCUAGCCAUGCAUGGUAACCAAUGGACAAAUUUCUUGUGGUUGGCGUGGUUAGUGUGGUUGCAUGGGUGGGUCUUCUUGGCUAGCCAGAGCGGCUCUCAUCCACCA
557	OK	1734_Bd5	candidate-miR169o	UAGCCAAGGAUGACUUGCCUA	21	osa-miR169o	UAGCCAAGAAUGACUUGCCUA	1	Bd5	21	41	103	121	GGCAGUCACCUUGGCUAGC	5'	142	-63.1	50.7042	0.876389	280	CCAGAGCCUGCUUCCUCCGGUAGCCAAGGAUGACUUGCCUAUAUUUGCUCCUUCAGAAGUCCUGGUUAAUUACAUGCCAGGUUUCAGAUGAGUUUGGCGAUAGGCAGUCACCUUGGCUAGCCUGAGUGGCUCUUGCCUCUUA
558	OK	1735_Bd1	candidate-miR169o	UAGCCAAGGAUGACUUGCCUA	21	osa-miR169o	UAGCCAAGAAUGACUUGCCUA	1	Bd1	21	41	90	110	GGCAUGUCUUCCUUGGCUAUU	5'	131	-53.2	46.5649	0.872131	280	GAGGACUAGAGCUGAUUCGGUAGCCAAGGAUGACUUGCCUAAAUGUGUCUAUGUAAUUCAUCUGAGUUGGCAUGGGACCGUUAAUUUUAGGCAUGUCUUCCUUGGCUAUUCGGAGUGCCUCUUUGCUGCUC
559	OK	1738_Bd1	candidate-miR169o	UAGCCAAGGAUGACUUGCCGG	21	osa-miR169o	UAGCCAAGAAUGACUUGCCUA	3	Bd1	21	41	107	127	GGCAGGUUGUUCUUGGCUAAC	5'	148	-74.2	47.2973	1.06	280	ACGAGAUAGAGAGUGGAAUGUAGCCAAGGAUGACUUGCCGGGUAUGUGCAUGUACGCUUCAGGGAAUUAUAUGCAUCCCUGGUCUGAAUCCAUGCUGAUAUUUCCCGGCAGGUUGUUCUUGGCUAACAUCUUGCUCUCUUUCUCUCAC
560	OK	1740_Bd3	candidate-miR169o	UAGCCAAGGAUGACUUGCCUG	21	osa-miR169o	UAGCCAAGAAUGACUUGCCUA	2	Bd3	21	41	104	122	GGCAGUCUCCUUGGCUAGC	5'	138	-71.1	48.5507	1.06119	280	GAUAAGGGGUUUGGCCCUGAUAGCCAAGGAUGACUUGCCUGUGCAUGUCCUCCCUUGAUCGCUUGCAUAAUUUCAUAUAUGCAUGUGAUCUCGAUUUAUCACAGGCAGUCUCCUUGGCUAGCCUGGGUGCCUCUUAUC
561	OK	1741_Bd3	candidate-miR169o	UAGCCAAGGAUGACUUGCCUG	21	osa-miR169o	UAGCCAAGAAUGACUUGCCUA	2	Bd3	21	41	97	115	GGCAGUCUCCUUGGCUAGC	5'	131	-62.4	50.3817	0.945455	280	AGCAAGGGGCUUAUCUCUGAUAGCCAAGGAUGACUUGCCUGUGUCAUACUUCAAGGCUUGGCAACAUGAUGCAUGAGCCUUUGUUGUAGUCUCAUAGGCAGUCUCCUUGGCUAGCCUGAGUGGCUCUUGCG
562	Multiloop	1742_Bd3	candidate-miR169o	UAGCCAAGGAUGACUUGCCGG	21	osa-miR169o	UAGCCAAGAAUGACUUGCCUA	3	Bd3	21	41	90	113	GGCAAGUUGUUUGCUUUGGCUACA	5'	133	-50.2	49.6241	0.760606	280	CACGACGACAGCUCUUCGUGUAGCCAAGGAUGACUUGCCGGCCGGCCUGCAUAUAUGUCUCCAAAUUAACAAGCUUAACAAGCUAGGUCGGCAAGUUGUUUGCUUUGGCUACAUGACUGCCUCAUCCUCUCAU
563	OK	1745_Bd1	candidate-miR169r-5p	UAGCCAAGGAUGACUUGCCUA	21	osa-miR169r-5p	UAGCCAAGGAUGAUUUGCCUG	2	Bd1	21	41	90	110	GGCAUGUCUUCCUUGGCUAUU	5'	131	-53.2	46.5649	0.872131	280	GAGGACUAGAGCUGAUUCGGUAGCCAAGGAUGACUUGCCUAAAUGUGUCUAUGUAAUUCAUCUGAGUUGGCAUGGGACCGUUAAUUUUAGGCAUGUCUUCCUUGGCUAUUCGGAGUGCCUCUUUGCUGCUC
564	OK	1749_Bd1	candidate-miR169r-5p	UAGCCAAGGAUGACUUGCCGG	21	osa-miR169r-5p	UAGCCAAGGAUGAUUUGCCUG	2	Bd1	21	41	107	127	GGCAGGUUGUUCUUGGCUAAC	5'	148	-74.2	47.2973	1.06	280	ACGAGAUAGAGAGUGGAAUGUAGCCAAGGAUGACUUGCCGGGUAUGUGCAUGUACGCUUCAGGGAAUUAUAUGCAUCCCUGGUCUGAAUCCAUGCUGAUAUUUCCCGGCAGGUUGUUCUUGGCUAACAUCUUGCUCUCUUUCUCUCAC
565	OK	1751_Bd3	candidate-miR169r-5p	UAGCCAAGGAUGACUUGCCUG	21	osa-miR169r-5p	UAGCCAAGGAUGAUUUGCCUG	1	Bd3	21	41	104	122	GGCAGUCUCCUUGGCUAGC	5'	138	-71.1	48.5507	1.06119	280	GAUAAGGGGUUUGGCCCUGAUAGCCAAGGAUGACUUGCCUGUGCAUGUCCUCCCUUGAUCGCUUGCAUAAUUUCAUAUAUGCAUGUGAUCUCGAUUUAUCACAGGCAGUCUCCUUGGCUAGCCUGGGUGCCUCUUAUC
566	OK	1752_Bd3	candidate-miR169r-5p	UAGCCAAGGAUGACUUGCCUG	21	osa-miR169r-5p	UAGCCAAGGAUGAUUUGCCUG	1	Bd3	21	41	97	115	GGCAGUCUCCUUGGCUAGC	5'	131	-62.4	50.3817	0.945455	280	AGCAAGGGGCUUAUCUCUGAUAGCCAAGGAUGACUUGCCUGUGUCAUACUUCAAGGCUUGGCAACAUGAUGCAUGAGCCUUUGUUGUAGUCUCAUAGGCAGUCUCCUUGGCUAGCCUGAGUGGCUCUUGCG
567	Multiloop	1756_Bd3	candidate-miR169r-5p	UAGCCAAGGAUGACUUGCCGG	21	osa-miR169r-5p	UAGCCAAGGAUGAUUUGCCUG	2	Bd3	21	41	90	113	GGCAAGUUGUUUGCUUUGGCUACA	5'	133	-50.2	49.6241	0.760606	280	CACGACGACAGCUCUUCGUGUAGCCAAGGAUGACUUGCCGGCCGGCCUGCAUAUAUGUCUCCAAAUUAACAAGCUUAACAAGCUAGGUCGGCAAGUUGUUUGCUUUGGCUACAUGACUGCCUCAUCCUCUCAU
568	OK	1757_Bd5	candidate-miR169r-5p	UAGCCAAGGAUGACUUGCCUA	21	osa-miR169r-5p	UAGCCAAGGAUGAUUUGCCUG	2	Bd5	21	41	103	121	GGCAGUCACCUUGGCUAGC	5'	142	-63.1	50.7042	0.876389	280	CCAGAGCCUGCUUCCUCCGGUAGCCAAGGAUGACUUGCCUAUAUUUGCUCCUUCAGAAGUCCUGGUUAAUUACAUGCCAGGUUUCAGAUGAGUUUGGCGAUAGGCAGUCACCUUGGCUAGCCUGAGUGGCUCUUGCCUCUUA
569	OK	1758_Bd4	candidate-miR169r-5p	UAGCCAAGGAUGAAUUGCCGG	21	osa-miR169r-5p	UAGCCAAGGAUGAUUUGCCUG	2	Bd4	21	41	88	108	GGCAAGUCAUUUGUGGCUACG	5'	128	-51.1	53.9062	0.74058	280	AGCUAGCUGCAGUGUACAUGUAGCCAAGGAUGAAUUGCCGGCCGGCGUUUGUCGAUGGUACUCAGCCGGAGAUCGCGCGAUUGAGCCGGCAAGUCAUUUGUGGCUACGUCUUUGCCUCCUUUUCUCAU
570	Multiloop	1759_Bd4	candidate-miR169r-5p	UAGCCAAGAAUGACUUGCCUA	21	osa-miR169r-5p	UAGCCAAGGAUGAUUUGCCUG	3	Bd4	21	41	127	146	GGUGGGUCUUCUUGGCUAGC	5'	167	-78	51.497	0.906977	280	AGAGCCUCCCUUGAUUUUGGUAGCCAAGAAUGACUUGCCUAUGCUUGCCCUCUGCUAACCAGCUAGCCAUGCAUGGUAACCAAUGGACAAAUUUCUUGUGGUUGGCGUGGUUAGUGUGGUUGCAUGGGUGGGUCUUCUUGGCUAGCCAGAGCGGCUCUCAUCCACCA
571	OK	1765_Bd1	candidate-miR171a	UGAUUGAGCCGUGCCAAUAUC	21	osa-miR171a	UGAUUGAGCCGCGCCAAUAUC	1	Bd1	101	121	21	41	UGUUGGCACGGUUCAAUCAAA	3'	141	-75.2	53.1915	1.00267	200	UACUGGCUGGGAGAGUGCGAUGUUGGCACGGUUCAAUCAAAUCGGGUGGUCUCUGCAUGCACUGGCUUGCGAGCAAGCUGCGAUGAUGUUUCGCUCCAUCUGAUUGAGCCGUGCCAAUAUCGCAAGCUUCUUUGCCUAGCA
572	Dicer	1766_Bd1	candidate-miR171a	UGAUUGAGCCGUGCCAAUAUC	21	osa-miR171a	UGAUUGAGCCGCGCCAAUAUC	1	Bd1	76	96	21	2		3'	116	-52.4	41.3793	1.09167	225	CCAUGCAAUGGAAGGAGCGAUAUUGGUGAGGUUCAAUCCGAUGCUAGAUUUUACAUCAGUGUUAAGAUCUGUAUCUGAUUGAGCCGUGCCAAUAUCUCUCUUCUUCUAAUGUCGAA
573	OK	1767_Bd1	candidate-miR171a	UGAUUGAGCCGUGCCAAUAUC	21	osa-miR171a	UGAUUGAGCCGCGCCAAUAUC	1	Bd1	90	110	21	41	UGUUGGCUCGACUCACUCAGA	3'	130	-61.3	53.0769	0.888406	211	UGAUGAAAUGGCCACUAUGAUGUUGGCUCGACUCACUCAGACGACACCGGCCGGAGCGAUGCGUGCGUGCUAGCUCGACGGCGUGUUUCUGAUUGAGCCGUGCCAAUAUCUUAGUGCUCUUUCAUGCAUA
574	OK	1770_Bd5	candidate-miR171a	UGAUUGAGCCGUGCCAAUAUC	21	osa-miR171a	UGAUUGAGCCGCGCCAAUAUC	1	Bd5	79	99	21	41	UAUUGGUGCGGUUCAAUCAGA	3'	119	-51.5	47.0588	0.919643	222	UUAAUGUAUUAUAGACGCGGUAUUGGUGCGGUUCAAUCAGAAAGCUGGCGCUCCGGACGCAAAAGGGGUUCCUCUCUUUGAUUGAGCCGUGCCAAUAUCACGUUUUGCUUGACUCGUAU
575	OK	1772_Bd5	candidate-miR171d-3p	UGAUUGAGCCGUGCCAAUAUC	21	osa-miR171d-3p	UGAUUGAGCCGUGCCAAUAUC	0	Bd5	79	99	21	41	UAUUGGUGCGGUUCAAUCAGA	3'	119	-51.5	47.0588	0.919643	222	UUAAUGUAUUAUAGACGCGGUAUUGGUGCGGUUCAAUCAGAAAGCUGGCGCUCCGGACGCAAAAGGGGUUCCUCUCUUUGAUUGAGCCGUGCCAAUAUCACGUUUUGCUUGACUCGUAU
576	OK	1773_Bd1	candidate-miR171d-3p	UGAUUGAGCCGUGCCAAUAUC	21	osa-miR171d-3p	UGAUUGAGCCGUGCCAAUAUC	0	Bd1	101	121	21	41	UGUUGGCACGGUUCAAUCAAA	3'	141	-75.2	53.1915	1.00267	200	UACUGGCUGGGAGAGUGCGAUGUUGGCACGGUUCAAUCAAAUCGGGUGGUCUCUGCAUGCACUGGCUUGCGAGCAAGCUGCGAUGAUGUUUCGCUCCAUCUGAUUGAGCCGUGCCAAUAUCGCAAGCUUCUUUGCCUAGCA
577	Dicer	1774_Bd1	candidate-miR171d-3p	UGAUUGAGCCGUGCCAAUAUC	21	osa-miR171d-3p	UGAUUGAGCCGUGCCAAUAUC	0	Bd1	76	96	21	2		3'	116	-52.4	41.3793	1.09167	225	CCAUGCAAUGGAAGGAGCGAUAUUGGUGAGGUUCAAUCCGAUGCUAGAUUUUACAUCAGUGUUAAGAUCUGUAUCUGAUUGAGCCGUGCCAAUAUCUCUCUUCUUCUAAUGUCGAA
578	OK	1775_Bd1	candidate-miR171d-3p	UGAUUGAGCCGUGCCAAUAUC	21	osa-miR171d-3p	UGAUUGAGCCGUGCCAAUAUC	0	Bd1	90	110	21	41	UGUUGGCUCGACUCACUCAGA	3'	130	-61.3	53.0769	0.888406	211	UGAUGAAAUGGCCACUAUGAUGUUGGCUCGACUCACUCAGACGACACCGGCCGGAGCGAUGCGUGCGUGCUAGCUCGACGGCGUGUUUCUGAUUGAGCCGUGCCAAUAUCUUAGUGCUCUUUCAUGCAUA
579	Multiloop	1778_Bd1	candidate-miR171d-3p	UGAUUGAACCGUGCCAACAUC	21	osa-miR171d-3p	UGAUUGAGCCGUGCCAAUAUC	2	Bd1	101	121	21	41	UAUUGGCACGGCUCAAUCAGA	3'	141	-58	52.4823	0.783784	200	CUAGGCAAAGAAGCUUGCGAUAUUGGCACGGCUCAAUCAGAUGGAGCGAAACAUCAUCGCAGCUUGCUCGCAAGCCAGUGCAUGCAGAGACCACCCGAUUUGAUUGAACCGUGCCAACAUCGCACUCUCCCAGCCAGUAUA
580	OK	1781_Bd1	candidate-miR171d-5p	UGUUGGCUCGACUCACUCAGA	21	osa-miR171d-5p	UGUUGGCCCGGCUCACUCAGA	2	Bd1	21	41	90	110	UGAUUGAGCCGUGCCAAUAUC	5'	130	-61.3	53.0769	0.888406	280	UGAUGAAAUGGCCACUAUGAUGUUGGCUCGACUCACUCAGACGACACCGGCCGGAGCGAUGCGUGCGUGCUAGCUCGACGGCGUGUUUCUGAUUGAGCCGUGCCAAUAUCUUAGUGCUCUUUCAUGCAUA
581	OK	1782_Bd5	candidate-miR171e-3p	UGAUUGAGCCGUGCCAAUAUC	21	osa-miR171e-3p	UGAUUGAGCCGUGCCAAUAUC	0	Bd5	79	99	21	41	UAUUGGUGCGGUUCAAUCAGA	3'	119	-51.5	47.0588	0.919643	222	UUAAUGUAUUAUAGACGCGGUAUUGGUGCGGUUCAAUCAGAAAGCUGGCGCUCCGGACGCAAAAGGGGUUCCUCUCUUUGAUUGAGCCGUGCCAAUAUCACGUUUUGCUUGACUCGUAU
582	OK	1783_Bd1	candidate-miR171e-3p	UGAUUGAGCCGUGCCAAUAUC	21	osa-miR171e-3p	UGAUUGAGCCGUGCCAAUAUC	0	Bd1	101	121	21	41	UGUUGGCACGGUUCAAUCAAA	3'	141	-75.2	53.1915	1.00267	200	UACUGGCUGGGAGAGUGCGAUGUUGGCACGGUUCAAUCAAAUCGGGUGGUCUCUGCAUGCACUGGCUUGCGAGCAAGCUGCGAUGAUGUUUCGCUCCAUCUGAUUGAGCCGUGCCAAUAUCGCAAGCUUCUUUGCCUAGCA
583	Dicer	1784_Bd1	candidate-miR171e-3p	UGAUUGAGCCGUGCCAAUAUC	21	osa-miR171e-3p	UGAUUGAGCCGUGCCAAUAUC	0	Bd1	76	96	21	2		3'	116	-52.4	41.3793	1.09167	225	CCAUGCAAUGGAAGGAGCGAUAUUGGUGAGGUUCAAUCCGAUGCUAGAUUUUACAUCAGUGUUAAGAUCUGUAUCUGAUUGAGCCGUGCCAAUAUCUCUCUUCUUCUAAUGUCGAA
584	OK	1785_Bd1	candidate-miR171e-3p	UGAUUGAGCCGUGCCAAUAUC	21	osa-miR171e-3p	UGAUUGAGCCGUGCCAAUAUC	0	Bd1	90	110	21	41	UGUUGGCUCGACUCACUCAGA	3'	130	-61.3	53.0769	0.888406	211	UGAUGAAAUGGCCACUAUGAUGUUGGCUCGACUCACUCAGACGACACCGGCCGGAGCGAUGCGUGCGUGCUAGCUCGACGGCGUGUUUCUGAUUGAGCCGUGCCAAUAUCUUAGUGCUCUUUCAUGCAUA
585	Multiloop	1788_Bd1	candidate-miR171e-3p	UGAUUGAACCGUGCCAACAUC	21	osa-miR171e-3p	UGAUUGAGCCGUGCCAAUAUC	2	Bd1	101	121	21	41	UAUUGGCACGGCUCAAUCAGA	3'	141	-58	52.4823	0.783784	200	CUAGGCAAAGAAGCUUGCGAUAUUGGCACGGCUCAAUCAGAUGGAGCGAAACAUCAUCGCAGCUUGCUCGCAAGCCAGUGCAUGCAGAGACCACCCGAUUUGAUUGAACCGUGCCAACAUCGCACUCUCCCAGCCAGUAUA
586	OK	1791_Bd1	candidate-miR171e-5p	UGUUGGCUCGACUCACUCAGA	21	osa-miR171e-5p	UGUUGGCUCGGCUCACUCAGA	1	Bd1	21	41	90	110	UGAUUGAGCCGUGCCAAUAUC	5'	130	-61.3	53.0769	0.888406	280	UGAUGAAAUGGCCACUAUGAUGUUGGCUCGACUCACUCAGACGACACCGGCCGGAGCGAUGCGUGCGUGCUAGCUCGACGGCGUGUUUCUGAUUGAGCCGUGCCAAUAUCUUAGUGCUCUUUCAUGCAUA
587	OK	1792_Bd5	candidate-miR171f-3p	UGAUUGAGCCGUGCCAAUAUC	21	osa-miR171f-3p	UGAUUGAGCCGUGCCAAUAUC	0	Bd5	79	99	21	41	UAUUGGUGCGGUUCAAUCAGA	3'	119	-51.5	47.0588	0.919643	222	UUAAUGUAUUAUAGACGCGGUAUUGGUGCGGUUCAAUCAGAAAGCUGGCGCUCCGGACGCAAAAGGGGUUCCUCUCUUUGAUUGAGCCGUGCCAAUAUCACGUUUUGCUUGACUCGUAU
588	OK	1793_Bd1	candidate-miR171f-3p	UGAUUGAGCCGUGCCAAUAUC	21	osa-miR171f-3p	UGAUUGAGCCGUGCCAAUAUC	0	Bd1	101	121	21	41	UGUUGGCACGGUUCAAUCAAA	3'	141	-75.2	53.1915	1.00267	200	UACUGGCUGGGAGAGUGCGAUGUUGGCACGGUUCAAUCAAAUCGGGUGGUCUCUGCAUGCACUGGCUUGCGAGCAAGCUGCGAUGAUGUUUCGCUCCAUCUGAUUGAGCCGUGCCAAUAUCGCAAGCUUCUUUGCCUAGCA
589	Dicer	1794_Bd1	candidate-miR171f-3p	UGAUUGAGCCGUGCCAAUAUC	21	osa-miR171f-3p	UGAUUGAGCCGUGCCAAUAUC	0	Bd1	76	96	21	2		3'	116	-52.4	41.3793	1.09167	225	CCAUGCAAUGGAAGGAGCGAUAUUGGUGAGGUUCAAUCCGAUGCUAGAUUUUACAUCAGUGUUAAGAUCUGUAUCUGAUUGAGCCGUGCCAAUAUCUCUCUUCUUCUAAUGUCGAA
590	OK	1795_Bd1	candidate-miR171f-3p	UGAUUGAGCCGUGCCAAUAUC	21	osa-miR171f-3p	UGAUUGAGCCGUGCCAAUAUC	0	Bd1	90	110	21	41	UGUUGGCUCGACUCACUCAGA	3'	130	-61.3	53.0769	0.888406	211	UGAUGAAAUGGCCACUAUGAUGUUGGCUCGACUCACUCAGACGACACCGGCCGGAGCGAUGCGUGCGUGCUAGCUCGACGGCGUGUUUCUGAUUGAGCCGUGCCAAUAUCUUAGUGCUCUUUCAUGCAUA
591	Multiloop	1798_Bd1	candidate-miR171f-3p	UGAUUGAACCGUGCCAACAUC	21	osa-miR171f-3p	UGAUUGAGCCGUGCCAAUAUC	2	Bd1	101	121	21	41	UAUUGGCACGGCUCAAUCAGA	3'	141	-58	52.4823	0.783784	200	CUAGGCAAAGAAGCUUGCGAUAUUGGCACGGCUCAAUCAGAUGGAGCGAAACAUCAUCGCAGCUUGCUCGCAAGCCAGUGCAUGCAGAGACCACCCGAUUUGAUUGAACCGUGCCAACAUCGCACUCUCCCAGCCAGUAUA
592	OK	1801_Bd1	candidate-miR171f-5p	UGUUGGCACGGUUCAAUCAAA	21	osa-miR171f-5p	UGUUGGCAUGGUUCAAUCAAA	1	Bd1	21	41	101	121	UGAUUGAGCCGUGCCAAUAUC	5'	141	-75.2	53.1915	1.00267	280	UACUGGCUGGGAGAGUGCGAUGUUGGCACGGUUCAAUCAAAUCGGGUGGUCUCUGCAUGCACUGGCUUGCGAGCAAGCUGCGAUGAUGUUUCGCUCCAUCUGAUUGAGCCGUGCCAAUAUCGCAAGCUUCUUUGCCUAGCA
593	Dicer	1806_Bd5	candidate-miR171h	GUGAGCCGAACCAAUAUCACC	21	osa-miR171h	GUGAGCCGAACCAAUAUCACU	1	Bd5	70	90	21	2		3'	110	-48.3	48.1818	0.911321	231	UCGAAGAAGACGACAUGGCAUGGUAUUGUUUCGGCUCAUGUCCUUCUCGAGCUGAUGGUCGGAUGAGAUGUGAGCCGAACCAAUAUCACCCAUGUAUUCUUCCUUCAGAC
594	Dicer	1808_Bd3	candidate-miR172c	AGAAUCUUGAUGAUGCUGCAU	21	osa-miR172c	UGAAUCUUGAUGAUGCUGCAC	2	Bd3	89	109	21	2		3'	129	-62.7	50.3876	0.964615	211	CACAGUCGGCGCUUGCAGGUGCAGCACCACCAAGAUUCACAUCGGGUUCUCCAGUCGUAAUUAAUUAACGAGGAGUACAACCAUGAUGAGAAUCUUGAUGAUGCUGCAUCGGCAACCGCUCGACUACUC
595	Dicer	1810_Bd3	candidate-miR172c	UGAAUCUUGGUGGUGCUGCAC	21	osa-miR172c	UGAAUCUUGAUGAUGCUGCAC	2	Bd3	89	109	21	2		3'	129	-67.5	51.1628	1.02273	212	GUAGUCGAGCGGUUGCCGAUGCAGCAUCAUCAAGAUUCUCAUCAUGGUUGUACUCCUCGUUAAUUAAUUACGACUGGAGAACCCGAUGUGAAUCUUGGUGGUGCUGCACCUGCAAGCGCCGACUGUGCG
596	Dicer	1811_Bd2	candidate-miR172c	GGAAUCUUGAUGAUGCUGCAU	21	osa-miR172c	UGAAUCUUGAUGAUGCUGCAC	2	Bd2	194	214	21	2		3'	234	-106.2	45.2991	1.00189	106	ACCAGUCGGUGAUUUCUGCUGUGGCAUCAUCAAGAUUCACACAAAUGCAUGCUAGCUUCGUCUAUGCCAUCCUUUCUCAUCUUUCGAUCUCGAUCUCGGCCCUAAUUAAGUAAUUAUACCCAAUUGUGGAUCGGCCGGAUUGGAGAUCGAUGGAUGCGUGGAGAGGAGCUAGAUUAGCUAUAGCUUAUGUGUGGGAAUCUUGAUGAUGCUGCAUCGGACAUCAGUGACUAAAAC
597	OK	1818_Bd3	candidate-miR172d-5p	GCAGCACCACCAAGAUUCAC	20	osa-miR172d-5p	GCAGCACCAUCAAGAUUCAC	1	Bd3	21	40	90	109	GAAUCUUGAUGAUGCUGCAU	5'	129	-62.7	50.3876	0.964615	280	CACAGUCGGCGCUUGCAGGUGCAGCACCACCAAGAUUCACAUCGGGUUCUCCAGUCGUAAUUAAUUAACGAGGAGUACAACCAUGAUGAGAAUCUUGAUGAUGCUGCAUCGGCAACCGCUCGACUACUC
598	OK	1820_Bd3	candidate-miR172d-5p	GCAGCAUCAUCAAGAUUCUC	20	osa-miR172d-5p	GCAGCACCAUCAAGAUUCAC	2	Bd3	21	40	90	109	GAAUCUUGGUGGUGCUGCAC	5'	125	-67.1	50.4	1.06508	280	GUAGUCGAGCGGUUGCCGAUGCAGCAUCAUCAAGAUUCUCAUCAUGGUUGUACUCCUCGUUAAUUAAUUACGACUGGAGAACCCGAUGUGAAUCUUGGUGGUGCUGCACCUGCAAGCGCCGACUG
599	OK	1871_Bd5	candidate-miR2118r	UUCCCAAUGCCUCCCAUGCCUA	22	osa-miR2118r	UUCCCAAUGCCUCCCAUGCCUA	0	Bd5	96	117	21	42	GUCAUGGGAACAUUGAGGAAAG	3'	137	-65.7	45.9854	1.04286	205	AAGAGGGUCUGAGAACAGUGGUCAUGGGAACAUUGAGGAAAGCUAAACCUCUUCUUUGCCUCUGGAAAUAGGGGCUGAGAACUGUUUCCCAUGUUUUCCCAAUGCCUCCCAUGCCUAUUGUUCUCAGAUGUUCAUUC
600	OK	1875_Bd5	candidate-miR2118r	UUCCCGAUGCCUCCCAUGCCUA	22	osa-miR2118r	UUCCCAAUGCCUCCCAUGCCUA	1	Bd5	96	117	21	42	GGCAUGGGAACAUGGAGGAAAG	3'	137	-60.4	51.0949	0.862857	205	AAGAGGGUCCUAGAUCGUUGGGCAUGGGAACAUGGAGGAAAGCCUGGACUCUUCUUUGCCUCUAGAACUAGAGGCCGAGAUUCGGUUCAGAUGUUUUCCCGAUGCCUCCCAUGCCUAUUGUUCUCAGAUGCUCCUUC
601	Multiloop	1876_Bd5	candidate-miR2118r	UUCCCAGUGCCUCCCAUUCCUA	22	osa-miR2118r	UUCCCAAUGCCUCCCAUGCCUA	2	Bd5	86	107	21	42	GGGAUGGGAACACAAAGGAAAG	3'	127	-62	48.8189	1	215	GAGAGGGUCCAAGAGCAGUGGGGAUGGGAACACAAAGGAAAGCAUAAGUCUCCUAGAAUUGGAGGAAGAGAAUUGUCUUCGUGUUUUCCCAGUGCCUCCCAUUCCUAUUGUUCUUGGGUGCUCCUUC
602	OK	1877_Bd5	candidate-miR2118r	UUCCUGAUGCCUCCCAUGCCUA	22	osa-miR2118r	UUCCCAAUGCCUCCCAUGCCUA	2	Bd5	95	116	21	42	GGAAUGGGAACAUGAAGGAAAG	3'	136	-55	43.3824	0.932203	206	GAGAGGGUCUAAGAACAGUAGGAAUGGGAACAUGAAGGAAAGCCCAACUCUAUUUUCUCCUCUAACAUUAGAGGUGGCUAUUUAGUUUGAUGUUUUCCUGAUGCCUCCCAUGCCUAUGGUUCUUAGAUGCUCCUUC
603	OK	1879_Bd5	candidate-miR2118r	UUUCCGAUGCCUCCCAUGCCUA	22	osa-miR2118r	UUCCCAAUGCCUCCCAUGCCUA	2	Bd5	95	116	21	41	GGUAUGGGAACAUGGAGGAAG	3'	136	-59.6	45.5882	0.96129	206	AAGAGGGUCUGAGAGCGUUGGGUAUGGGAACAUGGAGGAAGCCUGGACUCUUCUUUUCCUCUAAAACUAGAGGUUGAGAUUUGUUUCACAUGUUUUUCCGAUGCCUCCCAUGCCUAUUGUUCUCAGAUGUUCCUUC
604	Dicer	1880_Bd5	candidate-miR2118r	UUUCCGAUGCCUCCCAUGCCUA	22	osa-miR2118r	UUCCCAAUGCCUCCCAUGCCUA	2	Bd5	92	113	21	2		3'	133	-59	51.8797	0.855072	209	AAGAGGGCCUAAGAGCGGUGGGCAUGGGAACAUGAUGGAAGGCGAAGCUCUUGGUUCCUCAUCUAACAUUGGAGGAGACCUUGGUUCGAGUUUUCCGAUGCCUCCCAUGCCUAUUGUUCUUUGGUGCUCCUUC
605	OK	1882_Bd5	candidate-miR2118r	UUCCCGAUGCCUCCUAUUCCUA	22	osa-miR2118r	UUCCCAAUGCCUCCCAUGCCUA	3	Bd5	95	116	21	42	GGAAUAGGAACAUGGAGGAAAA	3'	136	-52.1	44.1176	0.868333	206	GAGAUUCUCUAAGAGCAGUGGGAAUAGGAACAUGGAGGAAAACCUAGAGCUCAAUUUUCUCCUCCAGUAUUGGAGGUAGAGUUUUGCUUCUGUUUUCCCGAUGCCUCCUAUUCCUAUCGAUCUUAGGUACUCCUUC
606	OK	1883_Bd5	candidate-miR2118r	UUUCCGAUGCCUCCCAUUCCUA	22	osa-miR2118r	UUCCCAAUGCCUCCCAUGCCUA	3	Bd5	98	119	21	43	GGAGUGGGAACAUGGAGGAAAGC	3'	139	-68.8	50.3597	0.982857	203	AAGAGGGCCUUAGAGCAGUGGGAGUGGGAACAUGGAGGAAAGCCUGACUUGCUUUGUUUUCACCUCAAGUGUUGGAGGUGAGAACUUGGUUUGGUGCUUUCCGAUGCCUCCCAUUCCUAUUGUUCUCGAGCACUCGUUC
607	OK	1884_Bd5	candidate-miR2118r	UUCCUGAUGCCUCCCAUUCCUA	22	osa-miR2118r	UUCCCAAUGCCUCCCAUGCCUA	3	Bd5	100	121	21	42	GGAAUGGGAACAUGGAGGAAAG	3'	141	-56.8	48.227	0.835294	201	GAGAGAGCCUAAGAGCACUGGGAAUGGGAACAUGGAGGAAAGCCUUACUCGUCUGUUUUCACCUCGAGUGUUGGAGGUGCAAAUAUUCAGUUUGGUGUUUUCCUGAUGCCUCCCAUUCCUAUGGUUCUUGAGCACUCCUUC
608	OK	1901_Bd4	candidate-miR2118r	UUCCUGAUGCCUCCCAUACCUA	22	osa-miR2118r	UUCCCAAUGCCUCCCAUGCCUA	3	Bd4	95	116	21	42	GGAAUGGGAACAUGCAGGAAGU	3'	136	-60.9	47.7941	0.936923	206	AAGAGGGUCUGAGAGCGGUGGGAAUGGGAACAUGCAGGAAGUCCAAACUCUUCUUUGCCUCGACAACUAGGGGCUGAGAUUUGUUUUCCAUGUUUUCCUGAUGCCUCCCAUACCUAUUGUUCUCAGAUGCUCAUUC
609	OK	1936_Bd3	candidate-miR2275a	UUUGGUUUCCUCCAAUAUCUCA	22	osa-miR2275a	UUUGGUUUCCUCCAAUAUCUCA	0	Bd3	63	84	21	41	AGAUUUGGAUGGAACCAAAUC	3'	104	-50.8	45.1923	1.08085	238	AACCUGGGAAGCUGAAUGUGAGAUUUGGAUGGAACCAAAUCUUCAGCUGCAUUGGCACAAGAUUUGGUUUCCUCCAAUAUCUCACCUUCAACUGCCCCAGAUGA
610	MismatchB	1940_Bd3	candidate-miR2275a	CUUGUUUUCCUCCAAUAUCUCA	22	osa-miR2275a	UUUGGUUUCCUCCAAUAUCUCA	2	Bd3	21	42	264	290	AGAAUUGGAGGAAAUCAAACUGAGGCA	5'	304	-113.1	44.7368	0.831618	279	AAUUGUGGUCCGUUGAUCAGCUUGUUUUCCUCCAAUAUCUCACCUUCGGUCGAUCACCUGGCGUCCACAGCCAACAGAGUGAACACAUUGGGCUAGCUACUUAUUUAGGAAUGCAUGCGCCGUUCCAAGCGAGAAUUAGAGGGGACUGAAUCAUCCAUUGGAAAAUGGAAUGAUGGUUCAGUUUCUUCUAAUAUCUCACCUCAAAUGGUCCAUCCGGGAAGAGACUUGCAAAAGCAGUGAAUGCAAUGCAGUAACUCGAGGUGAGAAUUGGAGGAAAUCAAACUGAGGCAGAUUGAUAUGACUA
611	Dicer	1941_Bd3	candidate-miR2275a	CUUGUUUUCCUCCAAUAUCUCA	22	osa-miR2275a	UUUGGUUUCCUCCAAUAUCUCA	2	Bd3	21	42	227	2		5'	267	-108.4	44.1948	0.918644	279	CAAUCAUGGUCCUAGAUAAGCUUGUUUUCCUCCAAUAUCUCACCUUCGCUCAAUCGCCUGGCCUUUGUGGGUUAGCUAAGACUAUACAUGCGCUGUUCAAAGCGAGGAUUAGAAGGGACUGAAUCAUCUAUUAGAAAUGAUGGUUCAGUUUCUUCUAAUAUCUCACCUUGAAUGGUCCAUCUGUGAAGCUUGCAUAGCCAGGGAUGCAGUGCAGUCACCCAAUGUGAGUAUUGGAGGAAAUCAAACUGGGACUGGGAGCAGAUAGAU
612	Multiloop	1988_Bd4	candidate-miR2275a	UUUGUUUUCCUCCAUUAUUUCA	22	osa-miR2275a	UUUGGUUUCCUCCAAUAUCUCA	3	Bd4	21	42	423	444	AAAUACUGGAGGAAAACAAAAG	5'	447	-121.6	37.1365	0.73253	280	CCACUGAGGUACCAUGAUCUUUUGUUUUCCUCCAUUAUUUCACUGAAUACAGAAGAAACUUAUUUAAACUCAUACUACAGCGGACCUUGGGGGUCCUAAUAUUUGUAAGGCAGGGACGAUAUAUAGUUUUUGUUAGCUGAUCAUGUGAUAAGUGUUGAGCAAGUCAUUCAGAAACUGUGCUAUGUUUAAUCGUGCCAGUGCACAAUGCAAAAUCAUGUGAUCAUUAGUUACAUGUGUUUGUUUACUCAUGCAAAAAAGAAGAGAAACGAAUGGUGAAAACUUCAUGAAAGGAGUAGCUGAAUGUCAAGCACAUGAAGAACGGUGAGAAGUUUGAGGAUGACCAGUGUAUAAAUAAUCCAGUUCAAUCAUAUUAUUCCGGCCUUGCGAUCUGCAAAUGUA…
613	OK	2056_Bd3	candidate-miR2275c	AGAAUUGGAGGAAAACAAACUGA	23	osa-miR2275c	AGAAUUGGAGGAAAACAAACUGA	0	Bd3	21	43	66	89	AGCUUGUUUUUCUCCAAUGUCUCA	5'	109	-37.9	40.367	0.861364	280	AUCUACAGGCAUUGAAAGUGAGAAUUGGAGGAAAACAAACUGAUCAUACACUGUUUGAUGUUUCCAGCUUGUUUUUCUCCAAUGUCUCACCUUCAGUAGAGCAUCGCGU
614	OK	2058_Bd3	candidate-miR2275c	AGAGUUGGAGGAAAACAAACUAG	23	osa-miR2275c	AGAAUUGGAGGAAAACAAACUGA	3	Bd3	21	43	75	98	AGCUUGUUUUCCUCCAAUAUCUCA	5'	118	-41.4	44.9153	0.781132	280	CUUGUCAGCAACUGAAAGUGAGAGUUGGAGGAAAACAAACUAGUUCUCCAGAUGGACAAUCAUGGUCCUAGAUAAGCUUGUUUUCCUCCAAUAUCUCACCUUCGCUCAAUCGCCUGGC
615	Multiloop	2070_Bd1	candidate-miR390-3p	CGCUAUCUAUCCUGAGCUCC	20	osa-miR390-3p	CGCUAUCUAUCCUGAGCUCC	0	Bd1	148	167	21	40	AGCUCAGGAGGGAUAGCGCC	3'	187	-77.4	50.2674	0.823404	153	CGGUAAGGAACAAUCCUUGAAGCUCAGGAGGGAUAGCGCCUAGGUUCACUGCAACCAACAAGAGAACCGGCCAUCGAUAUAUACAUAUAUAUGUCCUCGAUCGACCGAUCGAUCUCUUGCUGGUUCCGUCGAUCUGUUCGUCCGAAGCGCUAUCUAUCCUGAGCUCCACGGUUCGUUCGUUCUUACC
616	OK	2072_Bd5	candidate-miR393a	UCCAAAGGGAUCGCAUUGAUC	21	osa-miR393a	UCCAAAGGGAUCGCAUUGAUC	0	Bd5	21	41	99	119	UCAGUGCAAUCCCUUUGGAAU	5'	139	-62.2	49.6403	0.901449	280	UCAGGAAGCUAGUGGAGGACUCCAAAGGGAUCGCAUUGAUCUCAUCAGCUGCAUCCAAGCAUGAAUCAACGGAUGGAUGGAUCGAUGCAUAUGCAAGAUCAGUGCAAUCCCUUUGGAAUUCUCGACUCGCCUCUGCCUC
617	Multiloop	2074_Bd5	candidate-miR393a	UCCAAAGGGAUUGCACUGAUC	21	osa-miR393a	UCCAAAGGGAUCGCAUUGAUC	2	Bd5	21	41	99	119	UCAAUGCGAUCCCUUUGGAGU	5'	139	-64.4	49.6403	0.933333	280	GGCAGAGGCGAGUCGAGAAUUCCAAAGGGAUUGCACUGAUCUUGCAUAUGCAUCGAUCCAUCCAUCCGUUGAUUCAUGCUUGGAUGCAGCUGAUGAGAUCAAUGCGAUCCCUUUGGAGUCCUCCACUAGCUUCCUGAAG
618	Multiloop	2075_Bd2	candidate-miR393a	UCCAAAGGGAUCGCAUUGAUC	21	osa-miR393a	UCCAAAGGGAUCGCAUUGAUC	0	Bd2	21	41	94	113	UCAUGCGAUCCUUUUGGAGG	5'	133	-65.1	48.1203	1.01719	280	AACAAUGUCUUGGGGAAGCAUCCAAAGGGAUCGCAUUGAUCCUUCGACUCCAUUAAUGGUGUUCGUCAUCGUCUGCUGAUUGUCGACGACGGAUCAUGCGAUCCUUUUGGAGGCUUCCUCUAGCCAUUACUAC
619	OK	2078_Bd3	candidate-miR394	UUGGCAUUCUGUCCACCUCC	20	osa-miR394	UUGGCAUUCUGUCCACCUCC	0	Bd3	21	40	96	115	AGGUGGGCAUACUGCCAAUG	5'	136	-67.7	54.4118	0.914865	280	GGGCGCUUACCGAGAGCUCUUUGGCAUUCUGUCCACCUCCUUGCGAGUCUCGCGGGAGAUCUCAUGAUCUGUUGUUGAGCUUGCAGAUAGCUUGGAGGUGGGCAUACUGCCAAUGGAGCUGUGUAGGCUUCCCUUU
620	Dicer	2085_Bd5	candidate-miR395b	GUGAAGUGUUUGGGGGAACUC	21	osa-miR395b	GUGAAGUGUUUGGGGGAACUC	0	Bd5	118	138	21	2		3'	158	-80.2	49.3671	1.02821	183	UUGGUUGGUUGUCACCUGGAGUUCUCCUCAAAUCACUUCAGUAGCUAGCUAGCUUGUGCCUCCUUGUUGCAUUGCCACUGUUUUAUAAGUGUGCUUGGGGCCAGAGAGCUGUGCACAGUGAAGUGUUUGGGGGAACUCUGGGUGGCAACCAGCAUUUU
621	OK	2088_Bd5	candidate-miR395b	GUGAAGUGUUUGGGGGAACUC	21	osa-miR395b	GUGAAGUGUUUGGGGGAACUC	0	Bd5	64	84	21	42	GUUCCCUGCAAGCACUUCACGA	3'	104	-56.6	49.0385	1.1098	237	CACGUUUGGUAUUACCAUGAGUUCCCUGCAAGCACUUCACGAGGCCGUUUUCUGAGGGCUACUGUGAAGUGUUUGGGGGAACUCUUGGUCUCACCAAGCUUUUA
622	OK	2089_Bd5	candidate-miR395b	GUGAAGUGUUUGGGGGAACUC	21	osa-miR395b	GUGAAGUGUUUGGGGGAACUC	0	Bd5	64	84	21	42	GUUCCCUGCAAGCACUUCAUGA	3'	104	-61.9	45.1923	1.31702	237	CACGUUUGGUAAUACCAUGAGUUCCCUGCAAGCACUUCAUGAGGCCUAAUUCUAAGGGCUACUGUGAAGUGUUUGGGGGAACUCUUGGUGUUACCAAGCUUUUA
623	OK	2090_Bd5	candidate-miR395b	GUGAAGUGUUUGGGGGAACUC	21	osa-miR395b	GUGAAGUGUUUGGGGGAACUC	0	Bd5	64	84	21	42	GUUUCCCGCAAGCACUUCACGA	3'	104	-52.2	49.0385	1.02353	237	CAUGUUUGGUAUUCUCAUGAGUUUCCCGCAAGCACUUCACGAGGCCGUUUUCUGAGGGCUACUGUGAAGUGUUUGGGGGAACUCUUGGUCUCACCAAGCUUUCA
624	OK	2091_Bd5	candidate-miR395b	GUGAAGUGUUUGGGGGAACUC	21	osa-miR395b	GUGAAGUGUUUGGGGGAACUC	0	Bd5	64	84	21	42	GUUCCCUGCAAGCACUUCAUGA	3'	104	-58.9	48.0769	1.178	237	CACGUUUGGUACUACCAUGAGUUCCCUGCAAGCACUUCAUGAGGCCCAAUUCUGAGGGCUACUGUGAAGUGUUUGGGGGAACUCUUGGUGUUACCAAGCUUUUA
625	OK	2092_Bd5	candidate-miR395b	GUGAAGUGUUUGGGGGAACUC	21	osa-miR395b	GUGAAGUGUUUGGGGGAACUC	0	Bd5	64	84	21	42	GUUCCCUGCAAGCACUUCACGA	3'	104	-52.5	48.0769	1.05	237	CAUGUUUGGUAUUAUCAUGAGUUCCCUGCAAGCACUUCACGAGGCACUAUCCCAAGGGCUACUGUGAAGUGUUUGGGGGAACUCUUGGUGUCACCAAGCUUUCA
626	OK	2093_Bd5	candidate-miR395b	GUGAAGUGUUUGGGGGAACUC	21	osa-miR395b	GUGAAGUGUUUGGGGGAACUC	0	Bd5	64	84	21	42	GUUCCCUGCAAGCACUUCACCA	3'	104	-53.6	46.1538	1.11667	237	UAUGUUUGGUAUUACCAUGAGUUCCCUGCAAGCACUUCACCAUGCACUACCCCAAGGGCUAUUGUGAAGUGUUUGGGGGAACUCUUGGUGUCACCAAGCUUUUA
627	OK	2094_Bd5	candidate-miR395b	AUGAAGUGUUUGGGGGAACUC	21	osa-miR395b	GUGAAGUGUUUGGGGGAACUC	1	Bd5	64	84	21	42	GUUCCUUGCAAGCACUUCAUGA	3'	104	-44	43.2692	0.977778	236	CAUGUUUGGAAUUAUCAUGAGUUCCUUGCAAGCACUUCAUGAGGCACUAUCCCAAGGGCUACUAUGAAGUGUUUGGGGGAACUCUUGAUAUCACCAAGCUUUCA
628	Multiloop	2095_Bd5	candidate-miR395b	GUGAAGUGUUUGGAGGAACUC	21	osa-miR395b	GUGAAGUGUUUGGGGGAACUC	1	Bd5	21	41	388	409	GUUCCUUGCAAGCACUUCAUGA	5'	425	-167	47.0588	0.835	280	UAUCGAUCCCAAGGGCUACUGUGAAGUGUUUGGAGGAACUCUUGGUGUCACCAAGCUUUCACGAACAAAAGGAGAUACAUUGGCGGGCGGACCAUGUUUGGUAUUAUCAUGAGUUCCCUGCAAGCACUUCACGAGGCACUAUCCCAAGGGCUACUGUGAAGUGUUUGGGGGAACUCUUGGUGUCACCAAGCUUUCACAAACAGAAGAGGUACGUUGGCCAAUGACAUACCAUGUUUGGUAUUGCCAUGAGUUCUUUGCAAGUAGUUCACGAGGCUCAAUUCUGAGGGCUAGUGUGAAGUGUUUAGAGAAACUCUUGGUGUCACCAAGCUUUCACGAGCAAAAGGAGAUACAUUAGCCAGCGGCAGACCAUGUUUGGAAUUAUCAUGAGUUCCUUGCAAG…
629	Dicer	2096_Bd5	candidate-miR395b	GUGAAGUGUUUGGGAGAACUU	21	osa-miR395b	GUGAAGUGUUUGGGGGAACUC	2	Bd5	63	83	21	2		3'	103	-36.5	40.7767	0.869048	238	CCACGUUUGGUGUUACAGUAGUUCCCUCGAGGCACUUUAUGAAGCACUAUUUUAGAGCUUUUGUGAAGUGUUUGGGAGAACUUGUUGUAACCAAACAGUUAGU
630	OK	2097_Bd5	candidate-miR395b	GUGAAGUGUUUGGGGGAAACU	21	osa-miR395b	GUGAAGUGUUUGGGGGAACUC	3	Bd5	63	83	21	41	UUCCUUGCAAAAACUUCACGA	3'	103	-43.1	44.6602	0.936957	238	AUGUUUGGUAUUACCAUGAGUUCCUUGCAAAAACUUCACGAGGUCCAAUUCUAAGUGCUCCCGUGAAGUGUUUGGGGGAAACUCUUGGUGUCACCAAGCUUUC
631	OK	2099_Bd1	candidate-miR395b	GUGAAGUGUUUGGGGGAACUC	21	osa-miR395b	GUGAAGUGUUUGGGGGAACUC	0	Bd1	69	89	21	43	GUUCCUUUGCAAGCAUUUCACGU	3'	109	-45.6	44.0367	0.95	232	CAUUUUUGGUAUUACCAUGAGUUCCUUUGCAAGCAUUUCACGUACGAGGCACUAUCCCAAGGGCUAUUGUGAAGUGUUUGGGGGAACUCUUGGUGUCACCAAGAUUUCA
632	OK	2100_Bd1	candidate-miR395b	GUGAAGUGUUUGGGGGAACUC	21	osa-miR395b	GUGAAGUGUUUGGGGGAACUC	0	Bd1	64	84	21	42	GUUCCCUGCAAGCACUUCACGA	3'	104	-56.1	48.0769	1.122	237	CACGUUUGGUAUUACCAUGAGUUCCCUGCAAGCACUUCACGAGGCCCAAUUAUGAUGGCUACUGUGAAGUGUUUGGGGGAACUCUUGGUGUCACCAAGCUUACA
633	Multiloop	2102_Bd1	candidate-miR395b	GUGAAGUGUUUGGGGAAACUC	21	osa-miR395b	GUGAAGUGUUUGGGGGAACUC	1	Bd1	21	41	108	129	GUUCACUGCAAGCAUUUCACGA	5'	150	-52.2	51.3333	0.677922	280	GGACUGUCCCAAGGGCUACUGUGAAGUGUUUGGGGAAACUCUUGGUAAUGUCACAAACGAAAGGAGAUACCUCGCCCGGUGGCAAACCACAUUUGGUGCUACCAUGAGUUCACUGCAAGCAUUUCACGAGGCACUGUUCCGAGGGCUAGU
634	OK	2103_Bd1	candidate-miR395b	GUGAAAUGUUUGGGGGAACUC	21	osa-miR395b	GUGAAGUGUUUGGGGGAACUC	1	Bd1	65	85	21	43	GUUCCUUGCAAGUCACUUCACGA	3'	105	-41.8	43.8095	0.908696	236	CAUGUUUGGUAUUACCAUGAGUUCCUUGCAAGUCACUUCACGAGGCACUAUCCUAAGGGCUAUUGUGAAAUGUUUGGGGGAACUCUUGGUGUUACCAAGCUUUCA
635	Dicer	2104_Bd1	candidate-miR395b	GUGAAGUGUUUGGGGGAAUUC	21	osa-miR395b	GUGAAGUGUUUGGGGGAACUC	1	Bd1	117	137	21	2		3'	157	-67.9	42.0382	1.02879	184	UUGGUUGGUUGUCACCUGGAGUUCUCCUCAAAUCACUUCAGUAGCUAGCUAGCUUGUGACUCAUUGUUACAUUGUCACUGUUUUAUAAGUGUGCUUGGGGCAGAGAGUUAUGCAUAGUGAAGUGUUUGGGGGAAUUCUAGGUCACAAUCAGCAUUUU
636	Dicer	2110_Bd5	candidate-miR395d	GUGAAGUGUUUGGGGGAACUC	21	osa-miR395d	GUGAAGUGUUUGGGGGAACUC	0	Bd5	118	138	21	2		3'	158	-80.2	49.3671	1.02821	183	UUGGUUGGUUGUCACCUGGAGUUCUCCUCAAAUCACUUCAGUAGCUAGCUAGCUUGUGCCUCCUUGUUGCAUUGCCACUGUUUUAUAAGUGUGCUUGGGGCCAGAGAGCUGUGCACAGUGAAGUGUUUGGGGGAACUCUGGGUGGCAACCAGCAUUUU
637	OK	2113_Bd5	candidate-miR395d	GUGAAGUGUUUGGGGGAACUC	21	osa-miR395d	GUGAAGUGUUUGGGGGAACUC	0	Bd5	64	84	21	42	GUUCCCUGCAAGCACUUCACGA	3'	104	-56.6	49.0385	1.1098	237	CACGUUUGGUAUUACCAUGAGUUCCCUGCAAGCACUUCACGAGGCCGUUUUCUGAGGGCUACUGUGAAGUGUUUGGGGGAACUCUUGGUCUCACCAAGCUUUUA
638	OK	2114_Bd5	candidate-miR395d	GUGAAGUGUUUGGGGGAACUC	21	osa-miR395d	GUGAAGUGUUUGGGGGAACUC	0	Bd5	64	84	21	42	GUUCCCUGCAAGCACUUCAUGA	3'	104	-61.9	45.1923	1.31702	237	CACGUUUGGUAAUACCAUGAGUUCCCUGCAAGCACUUCAUGAGGCCUAAUUCUAAGGGCUACUGUGAAGUGUUUGGGGGAACUCUUGGUGUUACCAAGCUUUUA
639	OK	2115_Bd5	candidate-miR395d	GUGAAGUGUUUGGGGGAACUC	21	osa-miR395d	GUGAAGUGUUUGGGGGAACUC	0	Bd5	64	84	21	42	GUUUCCCGCAAGCACUUCACGA	3'	104	-52.2	49.0385	1.02353	237	CAUGUUUGGUAUUCUCAUGAGUUUCCCGCAAGCACUUCACGAGGCCGUUUUCUGAGGGCUACUGUGAAGUGUUUGGGGGAACUCUUGGUCUCACCAAGCUUUCA
640	OK	2116_Bd5	candidate-miR395d	GUGAAGUGUUUGGGGGAACUC	21	osa-miR395d	GUGAAGUGUUUGGGGGAACUC	0	Bd5	64	84	21	42	GUUCCCUGCAAGCACUUCAUGA	3'	104	-58.9	48.0769	1.178	237	CACGUUUGGUACUACCAUGAGUUCCCUGCAAGCACUUCAUGAGGCCCAAUUCUGAGGGCUACUGUGAAGUGUUUGGGGGAACUCUUGGUGUUACCAAGCUUUUA
641	OK	2117_Bd5	candidate-miR395d	GUGAAGUGUUUGGGGGAACUC	21	osa-miR395d	GUGAAGUGUUUGGGGGAACUC	0	Bd5	64	84	21	42	GUUCCCUGCAAGCACUUCACGA	3'	104	-52.5	48.0769	1.05	237	CAUGUUUGGUAUUAUCAUGAGUUCCCUGCAAGCACUUCACGAGGCACUAUCCCAAGGGCUACUGUGAAGUGUUUGGGGGAACUCUUGGUGUCACCAAGCUUUCA
642	OK	2118_Bd5	candidate-miR395d	GUGAAGUGUUUGGGGGAACUC	21	osa-miR395d	GUGAAGUGUUUGGGGGAACUC	0	Bd5	64	84	21	42	GUUCCCUGCAAGCACUUCACCA	3'	104	-53.6	46.1538	1.11667	237	UAUGUUUGGUAUUACCAUGAGUUCCCUGCAAGCACUUCACCAUGCACUACCCCAAGGGCUAUUGUGAAGUGUUUGGGGGAACUCUUGGUGUCACCAAGCUUUUA
643	OK	2119_Bd5	candidate-miR395d	AUGAAGUGUUUGGGGGAACUC	21	osa-miR395d	GUGAAGUGUUUGGGGGAACUC	1	Bd5	64	84	21	42	GUUCCUUGCAAGCACUUCAUGA	3'	104	-44	43.2692	0.977778	236	CAUGUUUGGAAUUAUCAUGAGUUCCUUGCAAGCACUUCAUGAGGCACUAUCCCAAGGGCUACUAUGAAGUGUUUGGGGGAACUCUUGAUAUCACCAAGCUUUCA
644	Multiloop	2120_Bd5	candidate-miR395d	GUGAAGUGUUUGGAGGAACUC	21	osa-miR395d	GUGAAGUGUUUGGGGGAACUC	1	Bd5	21	41	388	409	GUUCCUUGCAAGCACUUCAUGA	5'	425	-167	47.0588	0.835	280	UAUCGAUCCCAAGGGCUACUGUGAAGUGUUUGGAGGAACUCUUGGUGUCACCAAGCUUUCACGAACAAAAGGAGAUACAUUGGCGGGCGGACCAUGUUUGGUAUUAUCAUGAGUUCCCUGCAAGCACUUCACGAGGCACUAUCCCAAGGGCUACUGUGAAGUGUUUGGGGGAACUCUUGGUGUCACCAAGCUUUCACAAACAGAAGAGGUACGUUGGCCAAUGACAUACCAUGUUUGGUAUUGCCAUGAGUUCUUUGCAAGUAGUUCACGAGGCUCAAUUCUGAGGGCUAGUGUGAAGUGUUUAGAGAAACUCUUGGUGUCACCAAGCUUUCACGAGCAAAAGGAGAUACAUUAGCCAGCGGCAGACCAUGUUUGGAAUUAUCAUGAGUUCCUUGCAAG…
645	Dicer	2121_Bd5	candidate-miR395d	GUGAAGUGUUUGGGAGAACUU	21	osa-miR395d	GUGAAGUGUUUGGGGGAACUC	2	Bd5	63	83	21	2		3'	103	-36.5	40.7767	0.869048	238	CCACGUUUGGUGUUACAGUAGUUCCCUCGAGGCACUUUAUGAAGCACUAUUUUAGAGCUUUUGUGAAGUGUUUGGGAGAACUUGUUGUAACCAAACAGUUAGU
646	OK	2122_Bd5	candidate-miR395d	GUGAAGUGUUUGGGGGAAACU	21	osa-miR395d	GUGAAGUGUUUGGGGGAACUC	3	Bd5	63	83	21	41	UUCCUUGCAAAAACUUCACGA	3'	103	-43.1	44.6602	0.936957	238	AUGUUUGGUAUUACCAUGAGUUCCUUGCAAAAACUUCACGAGGUCCAAUUCUAAGUGCUCCCGUGAAGUGUUUGGGGGAAACUCUUGGUGUCACCAAGCUUUC
647	OK	2124_Bd1	candidate-miR395d	GUGAAGUGUUUGGGGGAACUC	21	osa-miR395d	GUGAAGUGUUUGGGGGAACUC	0	Bd1	69	89	21	43	GUUCCUUUGCAAGCAUUUCACGU	3'	109	-45.6	44.0367	0.95	232	CAUUUUUGGUAUUACCAUGAGUUCCUUUGCAAGCAUUUCACGUACGAGGCACUAUCCCAAGGGCUAUUGUGAAGUGUUUGGGGGAACUCUUGGUGUCACCAAGAUUUCA
648	OK	2125_Bd1	candidate-miR395d	GUGAAGUGUUUGGGGGAACUC	21	osa-miR395d	GUGAAGUGUUUGGGGGAACUC	0	Bd1	64	84	21	42	GUUCCCUGCAAGCACUUCACGA	3'	104	-56.1	48.0769	1.122	237	CACGUUUGGUAUUACCAUGAGUUCCCUGCAAGCACUUCACGAGGCCCAAUUAUGAUGGCUACUGUGAAGUGUUUGGGGGAACUCUUGGUGUCACCAAGCUUACA
649	Multiloop	2127_Bd1	candidate-miR395d	GUGAAGUGUUUGGGGAAACUC	21	osa-miR395d	GUGAAGUGUUUGGGGGAACUC	1	Bd1	21	41	108	129	GUUCACUGCAAGCAUUUCACGA	5'	150	-52.2	51.3333	0.677922	280	GGACUGUCCCAAGGGCUACUGUGAAGUGUUUGGGGAAACUCUUGGUAAUGUCACAAACGAAAGGAGAUACCUCGCCCGGUGGCAAACCACAUUUGGUGCUACCAUGAGUUCACUGCAAGCAUUUCACGAGGCACUGUUCCGAGGGCUAGU
650	OK	2128_Bd1	candidate-miR395d	GUGAAAUGUUUGGGGGAACUC	21	osa-miR395d	GUGAAGUGUUUGGGGGAACUC	1	Bd1	65	85	21	43	GUUCCUUGCAAGUCACUUCACGA	3'	105	-41.8	43.8095	0.908696	236	CAUGUUUGGUAUUACCAUGAGUUCCUUGCAAGUCACUUCACGAGGCACUAUCCUAAGGGCUAUUGUGAAAUGUUUGGGGGAACUCUUGGUGUUACCAAGCUUUCA
651	Dicer	2129_Bd1	candidate-miR395d	GUGAAGUGUUUGGGGGAAUUC	21	osa-miR395d	GUGAAGUGUUUGGGGGAACUC	1	Bd1	117	137	21	2		3'	157	-67.9	42.0382	1.02879	184	UUGGUUGGUUGUCACCUGGAGUUCUCCUCAAAUCACUUCAGUAGCUAGCUAGCUUGUGACUCAUUGUUACAUUGUCACUGUUUUAUAAGUGUGCUUGGGGCAGAGAGUUAUGCAUAGUGAAGUGUUUGGGGGAAUUCUAGGUCACAAUCAGCAUUUU
652	Dicer	2135_Bd5	candidate-miR395h	GUGAAGUGUUUGGGGGAACUC	21	osa-miR395h	GUGAAGUGUUUGGGGGAACUC	0	Bd5	118	138	21	2		3'	158	-80.2	49.3671	1.02821	183	UUGGUUGGUUGUCACCUGGAGUUCUCCUCAAAUCACUUCAGUAGCUAGCUAGCUUGUGCCUCCUUGUUGCAUUGCCACUGUUUUAUAAGUGUGCUUGGGGCCAGAGAGCUGUGCACAGUGAAGUGUUUGGGGGAACUCUGGGUGGCAACCAGCAUUUU
653	OK	2138_Bd5	candidate-miR395h	GUGAAGUGUUUGGGGGAACUC	21	osa-miR395h	GUGAAGUGUUUGGGGGAACUC	0	Bd5	64	84	21	42	GUUCCCUGCAAGCACUUCACGA	3'	104	-56.6	49.0385	1.1098	237	CACGUUUGGUAUUACCAUGAGUUCCCUGCAAGCACUUCACGAGGCCGUUUUCUGAGGGCUACUGUGAAGUGUUUGGGGGAACUCUUGGUCUCACCAAGCUUUUA
654	OK	2139_Bd5	candidate-miR395h	GUGAAGUGUUUGGGGGAACUC	21	osa-miR395h	GUGAAGUGUUUGGGGGAACUC	0	Bd5	64	84	21	42	GUUCCCUGCAAGCACUUCAUGA	3'	104	-61.9	45.1923	1.31702	237	CACGUUUGGUAAUACCAUGAGUUCCCUGCAAGCACUUCAUGAGGCCUAAUUCUAAGGGCUACUGUGAAGUGUUUGGGGGAACUCUUGGUGUUACCAAGCUUUUA
655	OK	2140_Bd5	candidate-miR395h	GUGAAGUGUUUGGGGGAACUC	21	osa-miR395h	GUGAAGUGUUUGGGGGAACUC	0	Bd5	64	84	21	42	GUUUCCCGCAAGCACUUCACGA	3'	104	-52.2	49.0385	1.02353	237	CAUGUUUGGUAUUCUCAUGAGUUUCCCGCAAGCACUUCACGAGGCCGUUUUCUGAGGGCUACUGUGAAGUGUUUGGGGGAACUCUUGGUCUCACCAAGCUUUCA
656	OK	2141_Bd5	candidate-miR395h	GUGAAGUGUUUGGGGGAACUC	21	osa-miR395h	GUGAAGUGUUUGGGGGAACUC	0	Bd5	64	84	21	42	GUUCCCUGCAAGCACUUCAUGA	3'	104	-58.9	48.0769	1.178	237	CACGUUUGGUACUACCAUGAGUUCCCUGCAAGCACUUCAUGAGGCCCAAUUCUGAGGGCUACUGUGAAGUGUUUGGGGGAACUCUUGGUGUUACCAAGCUUUUA
657	OK	2142_Bd5	candidate-miR395h	GUGAAGUGUUUGGGGGAACUC	21	osa-miR395h	GUGAAGUGUUUGGGGGAACUC	0	Bd5	64	84	21	42	GUUCCCUGCAAGCACUUCACGA	3'	104	-52.5	48.0769	1.05	237	CAUGUUUGGUAUUAUCAUGAGUUCCCUGCAAGCACUUCACGAGGCACUAUCCCAAGGGCUACUGUGAAGUGUUUGGGGGAACUCUUGGUGUCACCAAGCUUUCA
658	OK	2143_Bd5	candidate-miR395h	GUGAAGUGUUUGGGGGAACUC	21	osa-miR395h	GUGAAGUGUUUGGGGGAACUC	0	Bd5	64	84	21	42	GUUCCCUGCAAGCACUUCACCA	3'	104	-53.6	46.1538	1.11667	237	UAUGUUUGGUAUUACCAUGAGUUCCCUGCAAGCACUUCACCAUGCACUACCCCAAGGGCUAUUGUGAAGUGUUUGGGGGAACUCUUGGUGUCACCAAGCUUUUA
659	OK	2144_Bd5	candidate-miR395h	AUGAAGUGUUUGGGGGAACUC	21	osa-miR395h	GUGAAGUGUUUGGGGGAACUC	1	Bd5	64	84	21	42	GUUCCUUGCAAGCACUUCAUGA	3'	104	-44	43.2692	0.977778	236	CAUGUUUGGAAUUAUCAUGAGUUCCUUGCAAGCACUUCAUGAGGCACUAUCCCAAGGGCUACUAUGAAGUGUUUGGGGGAACUCUUGAUAUCACCAAGCUUUCA
660	Multiloop	2145_Bd5	candidate-miR395h	GUGAAGUGUUUGGAGGAACUC	21	osa-miR395h	GUGAAGUGUUUGGGGGAACUC	1	Bd5	21	41	388	409	GUUCCUUGCAAGCACUUCAUGA	5'	425	-167	47.0588	0.835	280	UAUCGAUCCCAAGGGCUACUGUGAAGUGUUUGGAGGAACUCUUGGUGUCACCAAGCUUUCACGAACAAAAGGAGAUACAUUGGCGGGCGGACCAUGUUUGGUAUUAUCAUGAGUUCCCUGCAAGCACUUCACGAGGCACUAUCCCAAGGGCUACUGUGAAGUGUUUGGGGGAACUCUUGGUGUCACCAAGCUUUCACAAACAGAAGAGGUACGUUGGCCAAUGACAUACCAUGUUUGGUAUUGCCAUGAGUUCUUUGCAAGUAGUUCACGAGGCUCAAUUCUGAGGGCUAGUGUGAAGUGUUUAGAGAAACUCUUGGUGUCACCAAGCUUUCACGAGCAAAAGGAGAUACAUUAGCCAGCGGCAGACCAUGUUUGGAAUUAUCAUGAGUUCCUUGCAAG…
661	Dicer	2146_Bd5	candidate-miR395h	GUGAAGUGUUUGGGAGAACUU	21	osa-miR395h	GUGAAGUGUUUGGGGGAACUC	2	Bd5	63	83	21	2		3'	103	-36.5	40.7767	0.869048	238	CCACGUUUGGUGUUACAGUAGUUCCCUCGAGGCACUUUAUGAAGCACUAUUUUAGAGCUUUUGUGAAGUGUUUGGGAGAACUUGUUGUAACCAAACAGUUAGU
662	OK	2147_Bd5	candidate-miR395h	GUGAAGUGUUUGGGGGAAACU	21	osa-miR395h	GUGAAGUGUUUGGGGGAACUC	3	Bd5	63	83	21	41	UUCCUUGCAAAAACUUCACGA	3'	103	-43.1	44.6602	0.936957	238	AUGUUUGGUAUUACCAUGAGUUCCUUGCAAAAACUUCACGAGGUCCAAUUCUAAGUGCUCCCGUGAAGUGUUUGGGGGAAACUCUUGGUGUCACCAAGCUUUC
663	OK	2149_Bd1	candidate-miR395h	GUGAAGUGUUUGGGGGAACUC	21	osa-miR395h	GUGAAGUGUUUGGGGGAACUC	0	Bd1	69	89	21	43	GUUCCUUUGCAAGCAUUUCACGU	3'	109	-45.6	44.0367	0.95	232	CAUUUUUGGUAUUACCAUGAGUUCCUUUGCAAGCAUUUCACGUACGAGGCACUAUCCCAAGGGCUAUUGUGAAGUGUUUGGGGGAACUCUUGGUGUCACCAAGAUUUCA
664	OK	2150_Bd1	candidate-miR395h	GUGAAGUGUUUGGGGGAACUC	21	osa-miR395h	GUGAAGUGUUUGGGGGAACUC	0	Bd1	64	84	21	42	GUUCCCUGCAAGCACUUCACGA	3'	104	-56.1	48.0769	1.122	237	CACGUUUGGUAUUACCAUGAGUUCCCUGCAAGCACUUCACGAGGCCCAAUUAUGAUGGCUACUGUGAAGUGUUUGGGGGAACUCUUGGUGUCACCAAGCUUACA
665	Multiloop	2152_Bd1	candidate-miR395h	GUGAAGUGUUUGGGGAAACUC	21	osa-miR395h	GUGAAGUGUUUGGGGGAACUC	1	Bd1	21	41	108	129	GUUCACUGCAAGCAUUUCACGA	5'	150	-52.2	51.3333	0.677922	280	GGACUGUCCCAAGGGCUACUGUGAAGUGUUUGGGGAAACUCUUGGUAAUGUCACAAACGAAAGGAGAUACCUCGCCCGGUGGCAAACCACAUUUGGUGCUACCAUGAGUUCACUGCAAGCAUUUCACGAGGCACUGUUCCGAGGGCUAGU
666	OK	2153_Bd1	candidate-miR395h	GUGAAAUGUUUGGGGGAACUC	21	osa-miR395h	GUGAAGUGUUUGGGGGAACUC	1	Bd1	65	85	21	43	GUUCCUUGCAAGUCACUUCACGA	3'	105	-41.8	43.8095	0.908696	236	CAUGUUUGGUAUUACCAUGAGUUCCUUGCAAGUCACUUCACGAGGCACUAUCCUAAGGGCUAUUGUGAAAUGUUUGGGGGAACUCUUGGUGUUACCAAGCUUUCA
667	Dicer	2154_Bd1	candidate-miR395h	GUGAAGUGUUUGGGGGAAUUC	21	osa-miR395h	GUGAAGUGUUUGGGGGAACUC	1	Bd1	117	137	21	2		3'	157	-67.9	42.0382	1.02879	184	UUGGUUGGUUGUCACCUGGAGUUCUCCUCAAAUCACUUCAGUAGCUAGCUAGCUUGUGACUCAUUGUUACAUUGUCACUGUUUUAUAAGUGUGCUUGGGGCAGAGAGUUAUGCAUAGUGAAGUGUUUGGGGGAAUUCUAGGUCACAAUCAGCAUUUU
668	Dicer	2160_Bd5	candidate-miR395i	GUGAAGUGUUUGGGGGAACUC	21	osa-miR395i	GUGAAGUGUUUGGGGGAACUC	0	Bd5	118	138	21	2		3'	158	-80.2	49.3671	1.02821	183	UUGGUUGGUUGUCACCUGGAGUUCUCCUCAAAUCACUUCAGUAGCUAGCUAGCUUGUGCCUCCUUGUUGCAUUGCCACUGUUUUAUAAGUGUGCUUGGGGCCAGAGAGCUGUGCACAGUGAAGUGUUUGGGGGAACUCUGGGUGGCAACCAGCAUUUU
669	OK	2163_Bd5	candidate-miR395i	GUGAAGUGUUUGGGGGAACUC	21	osa-miR395i	GUGAAGUGUUUGGGGGAACUC	0	Bd5	64	84	21	42	GUUCCCUGCAAGCACUUCACGA	3'	104	-56.6	49.0385	1.1098	237	CACGUUUGGUAUUACCAUGAGUUCCCUGCAAGCACUUCACGAGGCCGUUUUCUGAGGGCUACUGUGAAGUGUUUGGGGGAACUCUUGGUCUCACCAAGCUUUUA
670	OK	2164_Bd5	candidate-miR395i	GUGAAGUGUUUGGGGGAACUC	21	osa-miR395i	GUGAAGUGUUUGGGGGAACUC	0	Bd5	64	84	21	42	GUUCCCUGCAAGCACUUCAUGA	3'	104	-61.9	45.1923	1.31702	237	CACGUUUGGUAAUACCAUGAGUUCCCUGCAAGCACUUCAUGAGGCCUAAUUCUAAGGGCUACUGUGAAGUGUUUGGGGGAACUCUUGGUGUUACCAAGCUUUUA
671	OK	2165_Bd5	candidate-miR395i	GUGAAGUGUUUGGGGGAACUC	21	osa-miR395i	GUGAAGUGUUUGGGGGAACUC	0	Bd5	64	84	21	42	GUUUCCCGCAAGCACUUCACGA	3'	104	-52.2	49.0385	1.02353	237	CAUGUUUGGUAUUCUCAUGAGUUUCCCGCAAGCACUUCACGAGGCCGUUUUCUGAGGGCUACUGUGAAGUGUUUGGGGGAACUCUUGGUCUCACCAAGCUUUCA
672	OK	2166_Bd5	candidate-miR395i	GUGAAGUGUUUGGGGGAACUC	21	osa-miR395i	GUGAAGUGUUUGGGGGAACUC	0	Bd5	64	84	21	42	GUUCCCUGCAAGCACUUCAUGA	3'	104	-58.9	48.0769	1.178	237	CACGUUUGGUACUACCAUGAGUUCCCUGCAAGCACUUCAUGAGGCCCAAUUCUGAGGGCUACUGUGAAGUGUUUGGGGGAACUCUUGGUGUUACCAAGCUUUUA
673	OK	2167_Bd5	candidate-miR395i	GUGAAGUGUUUGGGGGAACUC	21	osa-miR395i	GUGAAGUGUUUGGGGGAACUC	0	Bd5	64	84	21	42	GUUCCCUGCAAGCACUUCACGA	3'	104	-52.5	48.0769	1.05	237	CAUGUUUGGUAUUAUCAUGAGUUCCCUGCAAGCACUUCACGAGGCACUAUCCCAAGGGCUACUGUGAAGUGUUUGGGGGAACUCUUGGUGUCACCAAGCUUUCA
674	OK	2168_Bd5	candidate-miR395i	GUGAAGUGUUUGGGGGAACUC	21	osa-miR395i	GUGAAGUGUUUGGGGGAACUC	0	Bd5	64	84	21	42	GUUCCCUGCAAGCACUUCACCA	3'	104	-53.6	46.1538	1.11667	237	UAUGUUUGGUAUUACCAUGAGUUCCCUGCAAGCACUUCACCAUGCACUACCCCAAGGGCUAUUGUGAAGUGUUUGGGGGAACUCUUGGUGUCACCAAGCUUUUA
675	OK	2169_Bd5	candidate-miR395i	AUGAAGUGUUUGGGGGAACUC	21	osa-miR395i	GUGAAGUGUUUGGGGGAACUC	1	Bd5	64	84	21	42	GUUCCUUGCAAGCACUUCAUGA	3'	104	-44	43.2692	0.977778	236	CAUGUUUGGAAUUAUCAUGAGUUCCUUGCAAGCACUUCAUGAGGCACUAUCCCAAGGGCUACUAUGAAGUGUUUGGGGGAACUCUUGAUAUCACCAAGCUUUCA
676	Multiloop	2170_Bd5	candidate-miR395i	GUGAAGUGUUUGGAGGAACUC	21	osa-miR395i	GUGAAGUGUUUGGGGGAACUC	1	Bd5	21	41	388	409	GUUCCUUGCAAGCACUUCAUGA	5'	425	-167	47.0588	0.835	280	UAUCGAUCCCAAGGGCUACUGUGAAGUGUUUGGAGGAACUCUUGGUGUCACCAAGCUUUCACGAACAAAAGGAGAUACAUUGGCGGGCGGACCAUGUUUGGUAUUAUCAUGAGUUCCCUGCAAGCACUUCACGAGGCACUAUCCCAAGGGCUACUGUGAAGUGUUUGGGGGAACUCUUGGUGUCACCAAGCUUUCACAAACAGAAGAGGUACGUUGGCCAAUGACAUACCAUGUUUGGUAUUGCCAUGAGUUCUUUGCAAGUAGUUCACGAGGCUCAAUUCUGAGGGCUAGUGUGAAGUGUUUAGAGAAACUCUUGGUGUCACCAAGCUUUCACGAGCAAAAGGAGAUACAUUAGCCAGCGGCAGACCAUGUUUGGAAUUAUCAUGAGUUCCUUGCAAG…
677	Dicer	2171_Bd5	candidate-miR395i	GUGAAGUGUUUGGGAGAACUU	21	osa-miR395i	GUGAAGUGUUUGGGGGAACUC	2	Bd5	63	83	21	2		3'	103	-36.5	40.7767	0.869048	238	CCACGUUUGGUGUUACAGUAGUUCCCUCGAGGCACUUUAUGAAGCACUAUUUUAGAGCUUUUGUGAAGUGUUUGGGAGAACUUGUUGUAACCAAACAGUUAGU
678	OK	2172_Bd5	candidate-miR395i	GUGAAGUGUUUGGGGGAAACU	21	osa-miR395i	GUGAAGUGUUUGGGGGAACUC	3	Bd5	63	83	21	41	UUCCUUGCAAAAACUUCACGA	3'	103	-43.1	44.6602	0.936957	238	AUGUUUGGUAUUACCAUGAGUUCCUUGCAAAAACUUCACGAGGUCCAAUUCUAAGUGCUCCCGUGAAGUGUUUGGGGGAAACUCUUGGUGUCACCAAGCUUUC
679	OK	2174_Bd1	candidate-miR395i	GUGAAGUGUUUGGGGGAACUC	21	osa-miR395i	GUGAAGUGUUUGGGGGAACUC	0	Bd1	69	89	21	43	GUUCCUUUGCAAGCAUUUCACGU	3'	109	-45.6	44.0367	0.95	232	CAUUUUUGGUAUUACCAUGAGUUCCUUUGCAAGCAUUUCACGUACGAGGCACUAUCCCAAGGGCUAUUGUGAAGUGUUUGGGGGAACUCUUGGUGUCACCAAGAUUUCA
680	OK	2175_Bd1	candidate-miR395i	GUGAAGUGUUUGGGGGAACUC	21	osa-miR395i	GUGAAGUGUUUGGGGGAACUC	0	Bd1	64	84	21	42	GUUCCCUGCAAGCACUUCACGA	3'	104	-56.1	48.0769	1.122	237	CACGUUUGGUAUUACCAUGAGUUCCCUGCAAGCACUUCACGAGGCCCAAUUAUGAUGGCUACUGUGAAGUGUUUGGGGGAACUCUUGGUGUCACCAAGCUUACA
681	Multiloop	2177_Bd1	candidate-miR395i	GUGAAGUGUUUGGGGAAACUC	21	osa-miR395i	GUGAAGUGUUUGGGGGAACUC	1	Bd1	21	41	108	129	GUUCACUGCAAGCAUUUCACGA	5'	150	-52.2	51.3333	0.677922	280	GGACUGUCCCAAGGGCUACUGUGAAGUGUUUGGGGAAACUCUUGGUAAUGUCACAAACGAAAGGAGAUACCUCGCCCGGUGGCAAACCACAUUUGGUGCUACCAUGAGUUCACUGCAAGCAUUUCACGAGGCACUGUUCCGAGGGCUAGU
682	OK	2178_Bd1	candidate-miR395i	GUGAAAUGUUUGGGGGAACUC	21	osa-miR395i	GUGAAGUGUUUGGGGGAACUC	1	Bd1	65	85	21	43	GUUCCUUGCAAGUCACUUCACGA	3'	105	-41.8	43.8095	0.908696	236	CAUGUUUGGUAUUACCAUGAGUUCCUUGCAAGUCACUUCACGAGGCACUAUCCUAAGGGCUAUUGUGAAAUGUUUGGGGGAACUCUUGGUGUUACCAAGCUUUCA
683	Dicer	2179_Bd1	candidate-miR395i	GUGAAGUGUUUGGGGGAAUUC	21	osa-miR395i	GUGAAGUGUUUGGGGGAACUC	1	Bd1	117	137	21	2		3'	157	-67.9	42.0382	1.02879	184	UUGGUUGGUUGUCACCUGGAGUUCUCCUCAAAUCACUUCAGUAGCUAGCUAGCUUGUGACUCAUUGUUACAUUGUCACUGUUUUAUAAGUGUGCUUGGGGCAGAGAGUUAUGCAUAGUGAAGUGUUUGGGGGAAUUCUAGGUCACAAUCAGCAUUUU
684	Dicer	2185_Bd5	candidate-miR395j	GUGAAGUGUUUGGGGGAACUC	21	osa-miR395j	GUGAAGUGUUUGGGGGAACUC	0	Bd5	118	138	21	2		3'	158	-80.2	49.3671	1.02821	183	UUGGUUGGUUGUCACCUGGAGUUCUCCUCAAAUCACUUCAGUAGCUAGCUAGCUUGUGCCUCCUUGUUGCAUUGCCACUGUUUUAUAAGUGUGCUUGGGGCCAGAGAGCUGUGCACAGUGAAGUGUUUGGGGGAACUCUGGGUGGCAACCAGCAUUUU
685	OK	2188_Bd5	candidate-miR395j	GUGAAGUGUUUGGGGGAACUC	21	osa-miR395j	GUGAAGUGUUUGGGGGAACUC	0	Bd5	64	84	21	42	GUUCCCUGCAAGCACUUCACGA	3'	104	-56.6	49.0385	1.1098	237	CACGUUUGGUAUUACCAUGAGUUCCCUGCAAGCACUUCACGAGGCCGUUUUCUGAGGGCUACUGUGAAGUGUUUGGGGGAACUCUUGGUCUCACCAAGCUUUUA
686	OK	2189_Bd5	candidate-miR395j	GUGAAGUGUUUGGGGGAACUC	21	osa-miR395j	GUGAAGUGUUUGGGGGAACUC	0	Bd5	64	84	21	42	GUUCCCUGCAAGCACUUCAUGA	3'	104	-61.9	45.1923	1.31702	237	CACGUUUGGUAAUACCAUGAGUUCCCUGCAAGCACUUCAUGAGGCCUAAUUCUAAGGGCUACUGUGAAGUGUUUGGGGGAACUCUUGGUGUUACCAAGCUUUUA
687	OK	2190_Bd5	candidate-miR395j	GUGAAGUGUUUGGGGGAACUC	21	osa-miR395j	GUGAAGUGUUUGGGGGAACUC	0	Bd5	64	84	21	42	GUUUCCCGCAAGCACUUCACGA	3'	104	-52.2	49.0385	1.02353	237	CAUGUUUGGUAUUCUCAUGAGUUUCCCGCAAGCACUUCACGAGGCCGUUUUCUGAGGGCUACUGUGAAGUGUUUGGGGGAACUCUUGGUCUCACCAAGCUUUCA
688	OK	2191_Bd5	candidate-miR395j	GUGAAGUGUUUGGGGGAACUC	21	osa-miR395j	GUGAAGUGUUUGGGGGAACUC	0	Bd5	64	84	21	42	GUUCCCUGCAAGCACUUCAUGA	3'	104	-58.9	48.0769	1.178	237	CACGUUUGGUACUACCAUGAGUUCCCUGCAAGCACUUCAUGAGGCCCAAUUCUGAGGGCUACUGUGAAGUGUUUGGGGGAACUCUUGGUGUUACCAAGCUUUUA
689	OK	2192_Bd5	candidate-miR395j	GUGAAGUGUUUGGGGGAACUC	21	osa-miR395j	GUGAAGUGUUUGGGGGAACUC	0	Bd5	64	84	21	42	GUUCCCUGCAAGCACUUCACGA	3'	104	-52.5	48.0769	1.05	237	CAUGUUUGGUAUUAUCAUGAGUUCCCUGCAAGCACUUCACGAGGCACUAUCCCAAGGGCUACUGUGAAGUGUUUGGGGGAACUCUUGGUGUCACCAAGCUUUCA
690	OK	2193_Bd5	candidate-miR395j	GUGAAGUGUUUGGGGGAACUC	21	osa-miR395j	GUGAAGUGUUUGGGGGAACUC	0	Bd5	64	84	21	42	GUUCCCUGCAAGCACUUCACCA	3'	104	-53.6	46.1538	1.11667	237	UAUGUUUGGUAUUACCAUGAGUUCCCUGCAAGCACUUCACCAUGCACUACCCCAAGGGCUAUUGUGAAGUGUUUGGGGGAACUCUUGGUGUCACCAAGCUUUUA
691	OK	2194_Bd5	candidate-miR395j	AUGAAGUGUUUGGGGGAACUC	21	osa-miR395j	GUGAAGUGUUUGGGGGAACUC	1	Bd5	64	84	21	42	GUUCCUUGCAAGCACUUCAUGA	3'	104	-44	43.2692	0.977778	236	CAUGUUUGGAAUUAUCAUGAGUUCCUUGCAAGCACUUCAUGAGGCACUAUCCCAAGGGCUACUAUGAAGUGUUUGGGGGAACUCUUGAUAUCACCAAGCUUUCA
692	Multiloop	2195_Bd5	candidate-miR395j	GUGAAGUGUUUGGAGGAACUC	21	osa-miR395j	GUGAAGUGUUUGGGGGAACUC	1	Bd5	21	41	388	409	GUUCCUUGCAAGCACUUCAUGA	5'	425	-167	47.0588	0.835	280	UAUCGAUCCCAAGGGCUACUGUGAAGUGUUUGGAGGAACUCUUGGUGUCACCAAGCUUUCACGAACAAAAGGAGAUACAUUGGCGGGCGGACCAUGUUUGGUAUUAUCAUGAGUUCCCUGCAAGCACUUCACGAGGCACUAUCCCAAGGGCUACUGUGAAGUGUUUGGGGGAACUCUUGGUGUCACCAAGCUUUCACAAACAGAAGAGGUACGUUGGCCAAUGACAUACCAUGUUUGGUAUUGCCAUGAGUUCUUUGCAAGUAGUUCACGAGGCUCAAUUCUGAGGGCUAGUGUGAAGUGUUUAGAGAAACUCUUGGUGUCACCAAGCUUUCACGAGCAAAAGGAGAUACAUUAGCCAGCGGCAGACCAUGUUUGGAAUUAUCAUGAGUUCCUUGCAAG…
693	Dicer	2196_Bd5	candidate-miR395j	GUGAAGUGUUUGGGAGAACUU	21	osa-miR395j	GUGAAGUGUUUGGGGGAACUC	2	Bd5	63	83	21	2		3'	103	-36.5	40.7767	0.869048	238	CCACGUUUGGUGUUACAGUAGUUCCCUCGAGGCACUUUAUGAAGCACUAUUUUAGAGCUUUUGUGAAGUGUUUGGGAGAACUUGUUGUAACCAAACAGUUAGU
694	OK	2197_Bd5	candidate-miR395j	GUGAAGUGUUUGGGGGAAACU	21	osa-miR395j	GUGAAGUGUUUGGGGGAACUC	3	Bd5	63	83	21	41	UUCCUUGCAAAAACUUCACGA	3'	103	-43.1	44.6602	0.936957	238	AUGUUUGGUAUUACCAUGAGUUCCUUGCAAAAACUUCACGAGGUCCAAUUCUAAGUGCUCCCGUGAAGUGUUUGGGGGAAACUCUUGGUGUCACCAAGCUUUC
695	OK	2199_Bd1	candidate-miR395j	GUGAAGUGUUUGGGGGAACUC	21	osa-miR395j	GUGAAGUGUUUGGGGGAACUC	0	Bd1	69	89	21	43	GUUCCUUUGCAAGCAUUUCACGU	3'	109	-45.6	44.0367	0.95	232	CAUUUUUGGUAUUACCAUGAGUUCCUUUGCAAGCAUUUCACGUACGAGGCACUAUCCCAAGGGCUAUUGUGAAGUGUUUGGGGGAACUCUUGGUGUCACCAAGAUUUCA
696	OK	2200_Bd1	candidate-miR395j	GUGAAGUGUUUGGGGGAACUC	21	osa-miR395j	GUGAAGUGUUUGGGGGAACUC	0	Bd1	64	84	21	42	GUUCCCUGCAAGCACUUCACGA	3'	104	-56.1	48.0769	1.122	237	CACGUUUGGUAUUACCAUGAGUUCCCUGCAAGCACUUCACGAGGCCCAAUUAUGAUGGCUACUGUGAAGUGUUUGGGGGAACUCUUGGUGUCACCAAGCUUACA
697	Multiloop	2202_Bd1	candidate-miR395j	GUGAAGUGUUUGGGGAAACUC	21	osa-miR395j	GUGAAGUGUUUGGGGGAACUC	1	Bd1	21	41	108	129	GUUCACUGCAAGCAUUUCACGA	5'	150	-52.2	51.3333	0.677922	280	GGACUGUCCCAAGGGCUACUGUGAAGUGUUUGGGGAAACUCUUGGUAAUGUCACAAACGAAAGGAGAUACCUCGCCCGGUGGCAAACCACAUUUGGUGCUACCAUGAGUUCACUGCAAGCAUUUCACGAGGCACUGUUCCGAGGGCUAGU
698	OK	2203_Bd1	candidate-miR395j	GUGAAAUGUUUGGGGGAACUC	21	osa-miR395j	GUGAAGUGUUUGGGGGAACUC	1	Bd1	65	85	21	43	GUUCCUUGCAAGUCACUUCACGA	3'	105	-41.8	43.8095	0.908696	236	CAUGUUUGGUAUUACCAUGAGUUCCUUGCAAGUCACUUCACGAGGCACUAUCCUAAGGGCUAUUGUGAAAUGUUUGGGGGAACUCUUGGUGUUACCAAGCUUUCA
699	Dicer	2204_Bd1	candidate-miR395j	GUGAAGUGUUUGGGGGAAUUC	21	osa-miR395j	GUGAAGUGUUUGGGGGAACUC	1	Bd1	117	137	21	2		3'	157	-67.9	42.0382	1.02879	184	UUGGUUGGUUGUCACCUGGAGUUCUCCUCAAAUCACUUCAGUAGCUAGCUAGCUUGUGACUCAUUGUUACAUUGUCACUGUUUUAUAAGUGUGCUUGGGGCAGAGAGUUAUGCAUAGUGAAGUGUUUGGGGGAAUUCUAGGUCACAAUCAGCAUUUU
700	Dicer	2210_Bd5	candidate-miR395k	GUGAAGUGUUUGGGGGAACUC	21	osa-miR395k	GUGAAGUGUUUGGGGGAACUC	0	Bd5	118	138	21	2		3'	158	-80.2	49.3671	1.02821	183	UUGGUUGGUUGUCACCUGGAGUUCUCCUCAAAUCACUUCAGUAGCUAGCUAGCUUGUGCCUCCUUGUUGCAUUGCCACUGUUUUAUAAGUGUGCUUGGGGCCAGAGAGCUGUGCACAGUGAAGUGUUUGGGGGAACUCUGGGUGGCAACCAGCAUUUU
701	OK	2213_Bd5	candidate-miR395k	GUGAAGUGUUUGGGGGAACUC	21	osa-miR395k	GUGAAGUGUUUGGGGGAACUC	0	Bd5	64	84	21	42	GUUCCCUGCAAGCACUUCACGA	3'	104	-56.6	49.0385	1.1098	237	CACGUUUGGUAUUACCAUGAGUUCCCUGCAAGCACUUCACGAGGCCGUUUUCUGAGGGCUACUGUGAAGUGUUUGGGGGAACUCUUGGUCUCACCAAGCUUUUA
702	OK	2214_Bd5	candidate-miR395k	GUGAAGUGUUUGGGGGAACUC	21	osa-miR395k	GUGAAGUGUUUGGGGGAACUC	0	Bd5	64	84	21	42	GUUCCCUGCAAGCACUUCAUGA	3'	104	-61.9	45.1923	1.31702	237	CACGUUUGGUAAUACCAUGAGUUCCCUGCAAGCACUUCAUGAGGCCUAAUUCUAAGGGCUACUGUGAAGUGUUUGGGGGAACUCUUGGUGUUACCAAGCUUUUA
703	OK	2215_Bd5	candidate-miR395k	GUGAAGUGUUUGGGGGAACUC	21	osa-miR395k	GUGAAGUGUUUGGGGGAACUC	0	Bd5	64	84	21	42	GUUUCCCGCAAGCACUUCACGA	3'	104	-52.2	49.0385	1.02353	237	CAUGUUUGGUAUUCUCAUGAGUUUCCCGCAAGCACUUCACGAGGCCGUUUUCUGAGGGCUACUGUGAAGUGUUUGGGGGAACUCUUGGUCUCACCAAGCUUUCA
704	OK	2216_Bd5	candidate-miR395k	GUGAAGUGUUUGGGGGAACUC	21	osa-miR395k	GUGAAGUGUUUGGGGGAACUC	0	Bd5	64	84	21	42	GUUCCCUGCAAGCACUUCAUGA	3'	104	-58.9	48.0769	1.178	237	CACGUUUGGUACUACCAUGAGUUCCCUGCAAGCACUUCAUGAGGCCCAAUUCUGAGGGCUACUGUGAAGUGUUUGGGGGAACUCUUGGUGUUACCAAGCUUUUA
705	OK	2217_Bd5	candidate-miR395k	GUGAAGUGUUUGGGGGAACUC	21	osa-miR395k	GUGAAGUGUUUGGGGGAACUC	0	Bd5	64	84	21	42	GUUCCCUGCAAGCACUUCACGA	3'	104	-52.5	48.0769	1.05	237	CAUGUUUGGUAUUAUCAUGAGUUCCCUGCAAGCACUUCACGAGGCACUAUCCCAAGGGCUACUGUGAAGUGUUUGGGGGAACUCUUGGUGUCACCAAGCUUUCA
706	OK	2218_Bd5	candidate-miR395k	GUGAAGUGUUUGGGGGAACUC	21	osa-miR395k	GUGAAGUGUUUGGGGGAACUC	0	Bd5	64	84	21	42	GUUCCCUGCAAGCACUUCACCA	3'	104	-53.6	46.1538	1.11667	237	UAUGUUUGGUAUUACCAUGAGUUCCCUGCAAGCACUUCACCAUGCACUACCCCAAGGGCUAUUGUGAAGUGUUUGGGGGAACUCUUGGUGUCACCAAGCUUUUA
707	OK	2219_Bd5	candidate-miR395k	AUGAAGUGUUUGGGGGAACUC	21	osa-miR395k	GUGAAGUGUUUGGGGGAACUC	1	Bd5	64	84	21	42	GUUCCUUGCAAGCACUUCAUGA	3'	104	-44	43.2692	0.977778	236	CAUGUUUGGAAUUAUCAUGAGUUCCUUGCAAGCACUUCAUGAGGCACUAUCCCAAGGGCUACUAUGAAGUGUUUGGGGGAACUCUUGAUAUCACCAAGCUUUCA
708	Multiloop	2220_Bd5	candidate-miR395k	GUGAAGUGUUUGGAGGAACUC	21	osa-miR395k	GUGAAGUGUUUGGGGGAACUC	1	Bd5	21	41	388	409	GUUCCUUGCAAGCACUUCAUGA	5'	425	-167	47.0588	0.835	280	UAUCGAUCCCAAGGGCUACUGUGAAGUGUUUGGAGGAACUCUUGGUGUCACCAAGCUUUCACGAACAAAAGGAGAUACAUUGGCGGGCGGACCAUGUUUGGUAUUAUCAUGAGUUCCCUGCAAGCACUUCACGAGGCACUAUCCCAAGGGCUACUGUGAAGUGUUUGGGGGAACUCUUGGUGUCACCAAGCUUUCACAAACAGAAGAGGUACGUUGGCCAAUGACAUACCAUGUUUGGUAUUGCCAUGAGUUCUUUGCAAGUAGUUCACGAGGCUCAAUUCUGAGGGCUAGUGUGAAGUGUUUAGAGAAACUCUUGGUGUCACCAAGCUUUCACGAGCAAAAGGAGAUACAUUAGCCAGCGGCAGACCAUGUUUGGAAUUAUCAUGAGUUCCUUGCAAG…
709	Dicer	2221_Bd5	candidate-miR395k	GUGAAGUGUUUGGGAGAACUU	21	osa-miR395k	GUGAAGUGUUUGGGGGAACUC	2	Bd5	63	83	21	2		3'	103	-36.5	40.7767	0.869048	238	CCACGUUUGGUGUUACAGUAGUUCCCUCGAGGCACUUUAUGAAGCACUAUUUUAGAGCUUUUGUGAAGUGUUUGGGAGAACUUGUUGUAACCAAACAGUUAGU
710	OK	2222_Bd5	candidate-miR395k	GUGAAGUGUUUGGGGGAAACU	21	osa-miR395k	GUGAAGUGUUUGGGGGAACUC	3	Bd5	63	83	21	41	UUCCUUGCAAAAACUUCACGA	3'	103	-43.1	44.6602	0.936957	238	AUGUUUGGUAUUACCAUGAGUUCCUUGCAAAAACUUCACGAGGUCCAAUUCUAAGUGCUCCCGUGAAGUGUUUGGGGGAAACUCUUGGUGUCACCAAGCUUUC
711	OK	2224_Bd1	candidate-miR395k	GUGAAGUGUUUGGGGGAACUC	21	osa-miR395k	GUGAAGUGUUUGGGGGAACUC	0	Bd1	69	89	21	43	GUUCCUUUGCAAGCAUUUCACGU	3'	109	-45.6	44.0367	0.95	232	CAUUUUUGGUAUUACCAUGAGUUCCUUUGCAAGCAUUUCACGUACGAGGCACUAUCCCAAGGGCUAUUGUGAAGUGUUUGGGGGAACUCUUGGUGUCACCAAGAUUUCA
712	OK	2225_Bd1	candidate-miR395k	GUGAAGUGUUUGGGGGAACUC	21	osa-miR395k	GUGAAGUGUUUGGGGGAACUC	0	Bd1	64	84	21	42	GUUCCCUGCAAGCACUUCACGA	3'	104	-56.1	48.0769	1.122	237	CACGUUUGGUAUUACCAUGAGUUCCCUGCAAGCACUUCACGAGGCCCAAUUAUGAUGGCUACUGUGAAGUGUUUGGGGGAACUCUUGGUGUCACCAAGCUUACA
713	Multiloop	2227_Bd1	candidate-miR395k	GUGAAGUGUUUGGGGAAACUC	21	osa-miR395k	GUGAAGUGUUUGGGGGAACUC	1	Bd1	21	41	108	129	GUUCACUGCAAGCAUUUCACGA	5'	150	-52.2	51.3333	0.677922	280	GGACUGUCCCAAGGGCUACUGUGAAGUGUUUGGGGAAACUCUUGGUAAUGUCACAAACGAAAGGAGAUACCUCGCCCGGUGGCAAACCACAUUUGGUGCUACCAUGAGUUCACUGCAAGCAUUUCACGAGGCACUGUUCCGAGGGCUAGU
714	OK	2228_Bd1	candidate-miR395k	GUGAAAUGUUUGGGGGAACUC	21	osa-miR395k	GUGAAGUGUUUGGGGGAACUC	1	Bd1	65	85	21	43	GUUCCUUGCAAGUCACUUCACGA	3'	105	-41.8	43.8095	0.908696	236	CAUGUUUGGUAUUACCAUGAGUUCCUUGCAAGUCACUUCACGAGGCACUAUCCUAAGGGCUAUUGUGAAAUGUUUGGGGGAACUCUUGGUGUUACCAAGCUUUCA
715	Dicer	2229_Bd1	candidate-miR395k	GUGAAGUGUUUGGGGGAAUUC	21	osa-miR395k	GUGAAGUGUUUGGGGGAACUC	1	Bd1	117	137	21	2		3'	157	-67.9	42.0382	1.02879	184	UUGGUUGGUUGUCACCUGGAGUUCUCCUCAAAUCACUUCAGUAGCUAGCUAGCUUGUGACUCAUUGUUACAUUGUCACUGUUUUAUAAGUGUGCUUGGGGCAGAGAGUUAUGCAUAGUGAAGUGUUUGGGGGAAUUCUAGGUCACAAUCAGCAUUUU
716	Dicer	2235_Bd5	candidate-miR395l	GUGAAGUGUUUGGGGGAACUC	21	osa-miR395l	GUGAAGUGUUUGGGGGAACUC	0	Bd5	118	138	21	2		3'	158	-80.2	49.3671	1.02821	183	UUGGUUGGUUGUCACCUGGAGUUCUCCUCAAAUCACUUCAGUAGCUAGCUAGCUUGUGCCUCCUUGUUGCAUUGCCACUGUUUUAUAAGUGUGCUUGGGGCCAGAGAGCUGUGCACAGUGAAGUGUUUGGGGGAACUCUGGGUGGCAACCAGCAUUUU
717	OK	2238_Bd5	candidate-miR395l	GUGAAGUGUUUGGGGGAACUC	21	osa-miR395l	GUGAAGUGUUUGGGGGAACUC	0	Bd5	64	84	21	42	GUUCCCUGCAAGCACUUCACGA	3'	104	-56.6	49.0385	1.1098	237	CACGUUUGGUAUUACCAUGAGUUCCCUGCAAGCACUUCACGAGGCCGUUUUCUGAGGGCUACUGUGAAGUGUUUGGGGGAACUCUUGGUCUCACCAAGCUUUUA
718	OK	2239_Bd5	candidate-miR395l	GUGAAGUGUUUGGGGGAACUC	21	osa-miR395l	GUGAAGUGUUUGGGGGAACUC	0	Bd5	64	84	21	42	GUUCCCUGCAAGCACUUCAUGA	3'	104	-61.9	45.1923	1.31702	237	CACGUUUGGUAAUACCAUGAGUUCCCUGCAAGCACUUCAUGAGGCCUAAUUCUAAGGGCUACUGUGAAGUGUUUGGGGGAACUCUUGGUGUUACCAAGCUUUUA
719	OK	2240_Bd5	candidate-miR395l	GUGAAGUGUUUGGGGGAACUC	21	osa-miR395l	GUGAAGUGUUUGGGGGAACUC	0	Bd5	64	84	21	42	GUUUCCCGCAAGCACUUCACGA	3'	104	-52.2	49.0385	1.02353	237	CAUGUUUGGUAUUCUCAUGAGUUUCCCGCAAGCACUUCACGAGGCCGUUUUCUGAGGGCUACUGUGAAGUGUUUGGGGGAACUCUUGGUCUCACCAAGCUUUCA
720	OK	2241_Bd5	candidate-miR395l	GUGAAGUGUUUGGGGGAACUC	21	osa-miR395l	GUGAAGUGUUUGGGGGAACUC	0	Bd5	64	84	21	42	GUUCCCUGCAAGCACUUCAUGA	3'	104	-58.9	48.0769	1.178	237	CACGUUUGGUACUACCAUGAGUUCCCUGCAAGCACUUCAUGAGGCCCAAUUCUGAGGGCUACUGUGAAGUGUUUGGGGGAACUCUUGGUGUUACCAAGCUUUUA
721	OK	2242_Bd5	candidate-miR395l	GUGAAGUGUUUGGGGGAACUC	21	osa-miR395l	GUGAAGUGUUUGGGGGAACUC	0	Bd5	64	84	21	42	GUUCCCUGCAAGCACUUCACGA	3'	104	-52.5	48.0769	1.05	237	CAUGUUUGGUAUUAUCAUGAGUUCCCUGCAAGCACUUCACGAGGCACUAUCCCAAGGGCUACUGUGAAGUGUUUGGGGGAACUCUUGGUGUCACCAAGCUUUCA
722	OK	2243_Bd5	candidate-miR395l	GUGAAGUGUUUGGGGGAACUC	21	osa-miR395l	GUGAAGUGUUUGGGGGAACUC	0	Bd5	64	84	21	42	GUUCCCUGCAAGCACUUCACCA	3'	104	-53.6	46.1538	1.11667	237	UAUGUUUGGUAUUACCAUGAGUUCCCUGCAAGCACUUCACCAUGCACUACCCCAAGGGCUAUUGUGAAGUGUUUGGGGGAACUCUUGGUGUCACCAAGCUUUUA
723	OK	2244_Bd5	candidate-miR395l	AUGAAGUGUUUGGGGGAACUC	21	osa-miR395l	GUGAAGUGUUUGGGGGAACUC	1	Bd5	64	84	21	42	GUUCCUUGCAAGCACUUCAUGA	3'	104	-44	43.2692	0.977778	236	CAUGUUUGGAAUUAUCAUGAGUUCCUUGCAAGCACUUCAUGAGGCACUAUCCCAAGGGCUACUAUGAAGUGUUUGGGGGAACUCUUGAUAUCACCAAGCUUUCA
724	Multiloop	2245_Bd5	candidate-miR395l	GUGAAGUGUUUGGAGGAACUC	21	osa-miR395l	GUGAAGUGUUUGGGGGAACUC	1	Bd5	21	41	388	409	GUUCCUUGCAAGCACUUCAUGA	5'	425	-167	47.0588	0.835	280	UAUCGAUCCCAAGGGCUACUGUGAAGUGUUUGGAGGAACUCUUGGUGUCACCAAGCUUUCACGAACAAAAGGAGAUACAUUGGCGGGCGGACCAUGUUUGGUAUUAUCAUGAGUUCCCUGCAAGCACUUCACGAGGCACUAUCCCAAGGGCUACUGUGAAGUGUUUGGGGGAACUCUUGGUGUCACCAAGCUUUCACAAACAGAAGAGGUACGUUGGCCAAUGACAUACCAUGUUUGGUAUUGCCAUGAGUUCUUUGCAAGUAGUUCACGAGGCUCAAUUCUGAGGGCUAGUGUGAAGUGUUUAGAGAAACUCUUGGUGUCACCAAGCUUUCACGAGCAAAAGGAGAUACAUUAGCCAGCGGCAGACCAUGUUUGGAAUUAUCAUGAGUUCCUUGCAAG…
725	Dicer	2246_Bd5	candidate-miR395l	GUGAAGUGUUUGGGAGAACUU	21	osa-miR395l	GUGAAGUGUUUGGGGGAACUC	2	Bd5	63	83	21	2		3'	103	-36.5	40.7767	0.869048	238	CCACGUUUGGUGUUACAGUAGUUCCCUCGAGGCACUUUAUGAAGCACUAUUUUAGAGCUUUUGUGAAGUGUUUGGGAGAACUUGUUGUAACCAAACAGUUAGU
726	OK	2247_Bd5	candidate-miR395l	GUGAAGUGUUUGGGGGAAACU	21	osa-miR395l	GUGAAGUGUUUGGGGGAACUC	3	Bd5	63	83	21	41	UUCCUUGCAAAAACUUCACGA	3'	103	-43.1	44.6602	0.936957	238	AUGUUUGGUAUUACCAUGAGUUCCUUGCAAAAACUUCACGAGGUCCAAUUCUAAGUGCUCCCGUGAAGUGUUUGGGGGAAACUCUUGGUGUCACCAAGCUUUC
727	OK	2249_Bd1	candidate-miR395l	GUGAAGUGUUUGGGGGAACUC	21	osa-miR395l	GUGAAGUGUUUGGGGGAACUC	0	Bd1	69	89	21	43	GUUCCUUUGCAAGCAUUUCACGU	3'	109	-45.6	44.0367	0.95	232	CAUUUUUGGUAUUACCAUGAGUUCCUUUGCAAGCAUUUCACGUACGAGGCACUAUCCCAAGGGCUAUUGUGAAGUGUUUGGGGGAACUCUUGGUGUCACCAAGAUUUCA
728	OK	2250_Bd1	candidate-miR395l	GUGAAGUGUUUGGGGGAACUC	21	osa-miR395l	GUGAAGUGUUUGGGGGAACUC	0	Bd1	64	84	21	42	GUUCCCUGCAAGCACUUCACGA	3'	104	-56.1	48.0769	1.122	237	CACGUUUGGUAUUACCAUGAGUUCCCUGCAAGCACUUCACGAGGCCCAAUUAUGAUGGCUACUGUGAAGUGUUUGGGGGAACUCUUGGUGUCACCAAGCUUACA
729	Multiloop	2252_Bd1	candidate-miR395l	GUGAAGUGUUUGGGGAAACUC	21	osa-miR395l	GUGAAGUGUUUGGGGGAACUC	1	Bd1	21	41	108	129	GUUCACUGCAAGCAUUUCACGA	5'	150	-52.2	51.3333	0.677922	280	GGACUGUCCCAAGGGCUACUGUGAAGUGUUUGGGGAAACUCUUGGUAAUGUCACAAACGAAAGGAGAUACCUCGCCCGGUGGCAAACCACAUUUGGUGCUACCAUGAGUUCACUGCAAGCAUUUCACGAGGCACUGUUCCGAGGGCUAGU
730	OK	2253_Bd1	candidate-miR395l	GUGAAAUGUUUGGGGGAACUC	21	osa-miR395l	GUGAAGUGUUUGGGGGAACUC	1	Bd1	65	85	21	43	GUUCCUUGCAAGUCACUUCACGA	3'	105	-41.8	43.8095	0.908696	236	CAUGUUUGGUAUUACCAUGAGUUCCUUGCAAGUCACUUCACGAGGCACUAUCCUAAGGGCUAUUGUGAAAUGUUUGGGGGAACUCUUGGUGUUACCAAGCUUUCA
731	Dicer	2254_Bd1	candidate-miR395l	GUGAAGUGUUUGGGGGAAUUC	21	osa-miR395l	GUGAAGUGUUUGGGGGAACUC	1	Bd1	117	137	21	2		3'	157	-67.9	42.0382	1.02879	184	UUGGUUGGUUGUCACCUGGAGUUCUCCUCAAAUCACUUCAGUAGCUAGCUAGCUUGUGACUCAUUGUUACAUUGUCACUGUUUUAUAAGUGUGCUUGGGGCAGAGAGUUAUGCAUAGUGAAGUGUUUGGGGGAAUUCUAGGUCACAAUCAGCAUUUU
732	Dicer	2260_Bd5	candidate-miR395n	GUGAAGUGUUUGGGGGAACUC	21	osa-miR395n	GUGAAGUGUUUGGGGGAACUC	0	Bd5	118	138	21	2		3'	158	-80.2	49.3671	1.02821	183	UUGGUUGGUUGUCACCUGGAGUUCUCCUCAAAUCACUUCAGUAGCUAGCUAGCUUGUGCCUCCUUGUUGCAUUGCCACUGUUUUAUAAGUGUGCUUGGGGCCAGAGAGCUGUGCACAGUGAAGUGUUUGGGGGAACUCUGGGUGGCAACCAGCAUUUU
733	OK	2263_Bd5	candidate-miR395n	GUGAAGUGUUUGGGGGAACUC	21	osa-miR395n	GUGAAGUGUUUGGGGGAACUC	0	Bd5	64	84	21	42	GUUCCCUGCAAGCACUUCACGA	3'	104	-56.6	49.0385	1.1098	237	CACGUUUGGUAUUACCAUGAGUUCCCUGCAAGCACUUCACGAGGCCGUUUUCUGAGGGCUACUGUGAAGUGUUUGGGGGAACUCUUGGUCUCACCAAGCUUUUA
734	OK	2264_Bd5	candidate-miR395n	GUGAAGUGUUUGGGGGAACUC	21	osa-miR395n	GUGAAGUGUUUGGGGGAACUC	0	Bd5	64	84	21	42	GUUCCCUGCAAGCACUUCAUGA	3'	104	-61.9	45.1923	1.31702	237	CACGUUUGGUAAUACCAUGAGUUCCCUGCAAGCACUUCAUGAGGCCUAAUUCUAAGGGCUACUGUGAAGUGUUUGGGGGAACUCUUGGUGUUACCAAGCUUUUA
735	OK	2265_Bd5	candidate-miR395n	GUGAAGUGUUUGGGGGAACUC	21	osa-miR395n	GUGAAGUGUUUGGGGGAACUC	0	Bd5	64	84	21	42	GUUUCCCGCAAGCACUUCACGA	3'	104	-52.2	49.0385	1.02353	237	CAUGUUUGGUAUUCUCAUGAGUUUCCCGCAAGCACUUCACGAGGCCGUUUUCUGAGGGCUACUGUGAAGUGUUUGGGGGAACUCUUGGUCUCACCAAGCUUUCA
736	OK	2266_Bd5	candidate-miR395n	GUGAAGUGUUUGGGGGAACUC	21	osa-miR395n	GUGAAGUGUUUGGGGGAACUC	0	Bd5	64	84	21	42	GUUCCCUGCAAGCACUUCAUGA	3'	104	-58.9	48.0769	1.178	237	CACGUUUGGUACUACCAUGAGUUCCCUGCAAGCACUUCAUGAGGCCCAAUUCUGAGGGCUACUGUGAAGUGUUUGGGGGAACUCUUGGUGUUACCAAGCUUUUA
737	OK	2267_Bd5	candidate-miR395n	GUGAAGUGUUUGGGGGAACUC	21	osa-miR395n	GUGAAGUGUUUGGGGGAACUC	0	Bd5	64	84	21	42	GUUCCCUGCAAGCACUUCACGA	3'	104	-52.5	48.0769	1.05	237	CAUGUUUGGUAUUAUCAUGAGUUCCCUGCAAGCACUUCACGAGGCACUAUCCCAAGGGCUACUGUGAAGUGUUUGGGGGAACUCUUGGUGUCACCAAGCUUUCA
738	OK	2268_Bd5	candidate-miR395n	GUGAAGUGUUUGGGGGAACUC	21	osa-miR395n	GUGAAGUGUUUGGGGGAACUC	0	Bd5	64	84	21	42	GUUCCCUGCAAGCACUUCACCA	3'	104	-53.6	46.1538	1.11667	237	UAUGUUUGGUAUUACCAUGAGUUCCCUGCAAGCACUUCACCAUGCACUACCCCAAGGGCUAUUGUGAAGUGUUUGGGGGAACUCUUGGUGUCACCAAGCUUUUA
739	OK	2269_Bd5	candidate-miR395n	AUGAAGUGUUUGGGGGAACUC	21	osa-miR395n	GUGAAGUGUUUGGGGGAACUC	1	Bd5	64	84	21	42	GUUCCUUGCAAGCACUUCAUGA	3'	104	-44	43.2692	0.977778	236	CAUGUUUGGAAUUAUCAUGAGUUCCUUGCAAGCACUUCAUGAGGCACUAUCCCAAGGGCUACUAUGAAGUGUUUGGGGGAACUCUUGAUAUCACCAAGCUUUCA
740	Multiloop	2270_Bd5	candidate-miR395n	GUGAAGUGUUUGGAGGAACUC	21	osa-miR395n	GUGAAGUGUUUGGGGGAACUC	1	Bd5	21	41	388	409	GUUCCUUGCAAGCACUUCAUGA	5'	425	-167	47.0588	0.835	280	UAUCGAUCCCAAGGGCUACUGUGAAGUGUUUGGAGGAACUCUUGGUGUCACCAAGCUUUCACGAACAAAAGGAGAUACAUUGGCGGGCGGACCAUGUUUGGUAUUAUCAUGAGUUCCCUGCAAGCACUUCACGAGGCACUAUCCCAAGGGCUACUGUGAAGUGUUUGGGGGAACUCUUGGUGUCACCAAGCUUUCACAAACAGAAGAGGUACGUUGGCCAAUGACAUACCAUGUUUGGUAUUGCCAUGAGUUCUUUGCAAGUAGUUCACGAGGCUCAAUUCUGAGGGCUAGUGUGAAGUGUUUAGAGAAACUCUUGGUGUCACCAAGCUUUCACGAGCAAAAGGAGAUACAUUAGCCAGCGGCAGACCAUGUUUGGAAUUAUCAUGAGUUCCUUGCAAG…
741	Dicer	2271_Bd5	candidate-miR395n	GUGAAGUGUUUGGGAGAACUU	21	osa-miR395n	GUGAAGUGUUUGGGGGAACUC	2	Bd5	63	83	21	2		3'	103	-36.5	40.7767	0.869048	238	CCACGUUUGGUGUUACAGUAGUUCCCUCGAGGCACUUUAUGAAGCACUAUUUUAGAGCUUUUGUGAAGUGUUUGGGAGAACUUGUUGUAACCAAACAGUUAGU
742	OK	2272_Bd5	candidate-miR395n	GUGAAGUGUUUGGGGGAAACU	21	osa-miR395n	GUGAAGUGUUUGGGGGAACUC	3	Bd5	63	83	21	41	UUCCUUGCAAAAACUUCACGA	3'	103	-43.1	44.6602	0.936957	238	AUGUUUGGUAUUACCAUGAGUUCCUUGCAAAAACUUCACGAGGUCCAAUUCUAAGUGCUCCCGUGAAGUGUUUGGGGGAAACUCUUGGUGUCACCAAGCUUUC
743	OK	2274_Bd1	candidate-miR395n	GUGAAGUGUUUGGGGGAACUC	21	osa-miR395n	GUGAAGUGUUUGGGGGAACUC	0	Bd1	69	89	21	43	GUUCCUUUGCAAGCAUUUCACGU	3'	109	-45.6	44.0367	0.95	232	CAUUUUUGGUAUUACCAUGAGUUCCUUUGCAAGCAUUUCACGUACGAGGCACUAUCCCAAGGGCUAUUGUGAAGUGUUUGGGGGAACUCUUGGUGUCACCAAGAUUUCA
744	OK	2275_Bd1	candidate-miR395n	GUGAAGUGUUUGGGGGAACUC	21	osa-miR395n	GUGAAGUGUUUGGGGGAACUC	0	Bd1	64	84	21	42	GUUCCCUGCAAGCACUUCACGA	3'	104	-56.1	48.0769	1.122	237	CACGUUUGGUAUUACCAUGAGUUCCCUGCAAGCACUUCACGAGGCCCAAUUAUGAUGGCUACUGUGAAGUGUUUGGGGGAACUCUUGGUGUCACCAAGCUUACA
745	Multiloop	2277_Bd1	candidate-miR395n	GUGAAGUGUUUGGGGAAACUC	21	osa-miR395n	GUGAAGUGUUUGGGGGAACUC	1	Bd1	21	41	108	129	GUUCACUGCAAGCAUUUCACGA	5'	150	-52.2	51.3333	0.677922	280	GGACUGUCCCAAGGGCUACUGUGAAGUGUUUGGGGAAACUCUUGGUAAUGUCACAAACGAAAGGAGAUACCUCGCCCGGUGGCAAACCACAUUUGGUGCUACCAUGAGUUCACUGCAAGCAUUUCACGAGGCACUGUUCCGAGGGCUAGU
746	OK	2278_Bd1	candidate-miR395n	GUGAAAUGUUUGGGGGAACUC	21	osa-miR395n	GUGAAGUGUUUGGGGGAACUC	1	Bd1	65	85	21	43	GUUCCUUGCAAGUCACUUCACGA	3'	105	-41.8	43.8095	0.908696	236	CAUGUUUGGUAUUACCAUGAGUUCCUUGCAAGUCACUUCACGAGGCACUAUCCUAAGGGCUAUUGUGAAAUGUUUGGGGGAACUCUUGGUGUUACCAAGCUUUCA
747	Dicer	2279_Bd1	candidate-miR395n	GUGAAGUGUUUGGGGGAAUUC	21	osa-miR395n	GUGAAGUGUUUGGGGGAACUC	1	Bd1	117	137	21	2		3'	157	-67.9	42.0382	1.02879	184	UUGGUUGGUUGUCACCUGGAGUUCUCCUCAAAUCACUUCAGUAGCUAGCUAGCUUGUGACUCAUUGUUACAUUGUCACUGUUUUAUAAGUGUGCUUGGGGCAGAGAGUUAUGCAUAGUGAAGUGUUUGGGGGAAUUCUAGGUCACAAUCAGCAUUUU
748	Dicer	2285_Bd5	candidate-miR395p	GUGAAGUGUUUGGGGGAACUC	21	osa-miR395p	GUGAAGUGUUUGGGGGAACUC	0	Bd5	118	138	21	2		3'	158	-80.2	49.3671	1.02821	183	UUGGUUGGUUGUCACCUGGAGUUCUCCUCAAAUCACUUCAGUAGCUAGCUAGCUUGUGCCUCCUUGUUGCAUUGCCACUGUUUUAUAAGUGUGCUUGGGGCCAGAGAGCUGUGCACAGUGAAGUGUUUGGGGGAACUCUGGGUGGCAACCAGCAUUUU
749	OK	2288_Bd5	candidate-miR395p	GUGAAGUGUUUGGGGGAACUC	21	osa-miR395p	GUGAAGUGUUUGGGGGAACUC	0	Bd5	64	84	21	42	GUUCCCUGCAAGCACUUCACGA	3'	104	-56.6	49.0385	1.1098	237	CACGUUUGGUAUUACCAUGAGUUCCCUGCAAGCACUUCACGAGGCCGUUUUCUGAGGGCUACUGUGAAGUGUUUGGGGGAACUCUUGGUCUCACCAAGCUUUUA
750	OK	2289_Bd5	candidate-miR395p	GUGAAGUGUUUGGGGGAACUC	21	osa-miR395p	GUGAAGUGUUUGGGGGAACUC	0	Bd5	64	84	21	42	GUUCCCUGCAAGCACUUCAUGA	3'	104	-61.9	45.1923	1.31702	237	CACGUUUGGUAAUACCAUGAGUUCCCUGCAAGCACUUCAUGAGGCCUAAUUCUAAGGGCUACUGUGAAGUGUUUGGGGGAACUCUUGGUGUUACCAAGCUUUUA
751	OK	2290_Bd5	candidate-miR395p	GUGAAGUGUUUGGGGGAACUC	21	osa-miR395p	GUGAAGUGUUUGGGGGAACUC	0	Bd5	64	84	21	42	GUUUCCCGCAAGCACUUCACGA	3'	104	-52.2	49.0385	1.02353	237	CAUGUUUGGUAUUCUCAUGAGUUUCCCGCAAGCACUUCACGAGGCCGUUUUCUGAGGGCUACUGUGAAGUGUUUGGGGGAACUCUUGGUCUCACCAAGCUUUCA
752	OK	2291_Bd5	candidate-miR395p	GUGAAGUGUUUGGGGGAACUC	21	osa-miR395p	GUGAAGUGUUUGGGGGAACUC	0	Bd5	64	84	21	42	GUUCCCUGCAAGCACUUCAUGA	3'	104	-58.9	48.0769	1.178	237	CACGUUUGGUACUACCAUGAGUUCCCUGCAAGCACUUCAUGAGGCCCAAUUCUGAGGGCUACUGUGAAGUGUUUGGGGGAACUCUUGGUGUUACCAAGCUUUUA
753	OK	2292_Bd5	candidate-miR395p	GUGAAGUGUUUGGGGGAACUC	21	osa-miR395p	GUGAAGUGUUUGGGGGAACUC	0	Bd5	64	84	21	42	GUUCCCUGCAAGCACUUCACGA	3'	104	-52.5	48.0769	1.05	237	CAUGUUUGGUAUUAUCAUGAGUUCCCUGCAAGCACUUCACGAGGCACUAUCCCAAGGGCUACUGUGAAGUGUUUGGGGGAACUCUUGGUGUCACCAAGCUUUCA
754	OK	2293_Bd5	candidate-miR395p	GUGAAGUGUUUGGGGGAACUC	21	osa-miR395p	GUGAAGUGUUUGGGGGAACUC	0	Bd5	64	84	21	42	GUUCCCUGCAAGCACUUCACCA	3'	104	-53.6	46.1538	1.11667	237	UAUGUUUGGUAUUACCAUGAGUUCCCUGCAAGCACUUCACCAUGCACUACCCCAAGGGCUAUUGUGAAGUGUUUGGGGGAACUCUUGGUGUCACCAAGCUUUUA
755	OK	2294_Bd5	candidate-miR395p	AUGAAGUGUUUGGGGGAACUC	21	osa-miR395p	GUGAAGUGUUUGGGGGAACUC	1	Bd5	64	84	21	42	GUUCCUUGCAAGCACUUCAUGA	3'	104	-44	43.2692	0.977778	236	CAUGUUUGGAAUUAUCAUGAGUUCCUUGCAAGCACUUCAUGAGGCACUAUCCCAAGGGCUACUAUGAAGUGUUUGGGGGAACUCUUGAUAUCACCAAGCUUUCA
756	Multiloop	2295_Bd5	candidate-miR395p	GUGAAGUGUUUGGAGGAACUC	21	osa-miR395p	GUGAAGUGUUUGGGGGAACUC	1	Bd5	21	41	388	409	GUUCCUUGCAAGCACUUCAUGA	5'	425	-167	47.0588	0.835	280	UAUCGAUCCCAAGGGCUACUGUGAAGUGUUUGGAGGAACUCUUGGUGUCACCAAGCUUUCACGAACAAAAGGAGAUACAUUGGCGGGCGGACCAUGUUUGGUAUUAUCAUGAGUUCCCUGCAAGCACUUCACGAGGCACUAUCCCAAGGGCUACUGUGAAGUGUUUGGGGGAACUCUUGGUGUCACCAAGCUUUCACAAACAGAAGAGGUACGUUGGCCAAUGACAUACCAUGUUUGGUAUUGCCAUGAGUUCUUUGCAAGUAGUUCACGAGGCUCAAUUCUGAGGGCUAGUGUGAAGUGUUUAGAGAAACUCUUGGUGUCACCAAGCUUUCACGAGCAAAAGGAGAUACAUUAGCCAGCGGCAGACCAUGUUUGGAAUUAUCAUGAGUUCCUUGCAAG…
757	Dicer	2296_Bd5	candidate-miR395p	GUGAAGUGUUUGGGAGAACUU	21	osa-miR395p	GUGAAGUGUUUGGGGGAACUC	2	Bd5	63	83	21	2		3'	103	-36.5	40.7767	0.869048	238	CCACGUUUGGUGUUACAGUAGUUCCCUCGAGGCACUUUAUGAAGCACUAUUUUAGAGCUUUUGUGAAGUGUUUGGGAGAACUUGUUGUAACCAAACAGUUAGU
758	OK	2297_Bd5	candidate-miR395p	GUGAAGUGUUUGGGGGAAACU	21	osa-miR395p	GUGAAGUGUUUGGGGGAACUC	3	Bd5	63	83	21	41	UUCCUUGCAAAAACUUCACGA	3'	103	-43.1	44.6602	0.936957	238	AUGUUUGGUAUUACCAUGAGUUCCUUGCAAAAACUUCACGAGGUCCAAUUCUAAGUGCUCCCGUGAAGUGUUUGGGGGAAACUCUUGGUGUCACCAAGCUUUC
759	OK	2299_Bd1	candidate-miR395p	GUGAAGUGUUUGGGGGAACUC	21	osa-miR395p	GUGAAGUGUUUGGGGGAACUC	0	Bd1	69	89	21	43	GUUCCUUUGCAAGCAUUUCACGU	3'	109	-45.6	44.0367	0.95	232	CAUUUUUGGUAUUACCAUGAGUUCCUUUGCAAGCAUUUCACGUACGAGGCACUAUCCCAAGGGCUAUUGUGAAGUGUUUGGGGGAACUCUUGGUGUCACCAAGAUUUCA
760	OK	2300_Bd1	candidate-miR395p	GUGAAGUGUUUGGGGGAACUC	21	osa-miR395p	GUGAAGUGUUUGGGGGAACUC	0	Bd1	64	84	21	42	GUUCCCUGCAAGCACUUCACGA	3'	104	-56.1	48.0769	1.122	237	CACGUUUGGUAUUACCAUGAGUUCCCUGCAAGCACUUCACGAGGCCCAAUUAUGAUGGCUACUGUGAAGUGUUUGGGGGAACUCUUGGUGUCACCAAGCUUACA
761	Multiloop	2302_Bd1	candidate-miR395p	GUGAAGUGUUUGGGGAAACUC	21	osa-miR395p	GUGAAGUGUUUGGGGGAACUC	1	Bd1	21	41	108	129	GUUCACUGCAAGCAUUUCACGA	5'	150	-52.2	51.3333	0.677922	280	GGACUGUCCCAAGGGCUACUGUGAAGUGUUUGGGGAAACUCUUGGUAAUGUCACAAACGAAAGGAGAUACCUCGCCCGGUGGCAAACCACAUUUGGUGCUACCAUGAGUUCACUGCAAGCAUUUCACGAGGCACUGUUCCGAGGGCUAGU
762	OK	2303_Bd1	candidate-miR395p	GUGAAAUGUUUGGGGGAACUC	21	osa-miR395p	GUGAAGUGUUUGGGGGAACUC	1	Bd1	65	85	21	43	GUUCCUUGCAAGUCACUUCACGA	3'	105	-41.8	43.8095	0.908696	236	CAUGUUUGGUAUUACCAUGAGUUCCUUGCAAGUCACUUCACGAGGCACUAUCCUAAGGGCUAUUGUGAAAUGUUUGGGGGAACUCUUGGUGUUACCAAGCUUUCA
763	Dicer	2304_Bd1	candidate-miR395p	GUGAAGUGUUUGGGGGAAUUC	21	osa-miR395p	GUGAAGUGUUUGGGGGAACUC	1	Bd1	117	137	21	2		3'	157	-67.9	42.0382	1.02879	184	UUGGUUGGUUGUCACCUGGAGUUCUCCUCAAAUCACUUCAGUAGCUAGCUAGCUUGUGACUCAUUGUUACAUUGUCACUGUUUUAUAAGUGUGCUUGGGGCAGAGAGUUAUGCAUAGUGAAGUGUUUGGGGGAAUUCUAGGUCACAAUCAGCAUUUU
764	Dicer	2310_Bd5	candidate-miR395q	GUGAAGUGUUUGGGGGAACUC	21	osa-miR395q	GUGAAGUGUUUGGGGGAACUC	0	Bd5	118	138	21	2		3'	158	-80.2	49.3671	1.02821	183	UUGGUUGGUUGUCACCUGGAGUUCUCCUCAAAUCACUUCAGUAGCUAGCUAGCUUGUGCCUCCUUGUUGCAUUGCCACUGUUUUAUAAGUGUGCUUGGGGCCAGAGAGCUGUGCACAGUGAAGUGUUUGGGGGAACUCUGGGUGGCAACCAGCAUUUU
765	OK	2313_Bd5	candidate-miR395q	GUGAAGUGUUUGGGGGAACUC	21	osa-miR395q	GUGAAGUGUUUGGGGGAACUC	0	Bd5	64	84	21	42	GUUCCCUGCAAGCACUUCACGA	3'	104	-56.6	49.0385	1.1098	237	CACGUUUGGUAUUACCAUGAGUUCCCUGCAAGCACUUCACGAGGCCGUUUUCUGAGGGCUACUGUGAAGUGUUUGGGGGAACUCUUGGUCUCACCAAGCUUUUA
766	OK	2314_Bd5	candidate-miR395q	GUGAAGUGUUUGGGGGAACUC	21	osa-miR395q	GUGAAGUGUUUGGGGGAACUC	0	Bd5	64	84	21	42	GUUCCCUGCAAGCACUUCAUGA	3'	104	-61.9	45.1923	1.31702	237	CACGUUUGGUAAUACCAUGAGUUCCCUGCAAGCACUUCAUGAGGCCUAAUUCUAAGGGCUACUGUGAAGUGUUUGGGGGAACUCUUGGUGUUACCAAGCUUUUA
767	OK	2315_Bd5	candidate-miR395q	GUGAAGUGUUUGGGGGAACUC	21	osa-miR395q	GUGAAGUGUUUGGGGGAACUC	0	Bd5	64	84	21	42	GUUUCCCGCAAGCACUUCACGA	3'	104	-52.2	49.0385	1.02353	237	CAUGUUUGGUAUUCUCAUGAGUUUCCCGCAAGCACUUCACGAGGCCGUUUUCUGAGGGCUACUGUGAAGUGUUUGGGGGAACUCUUGGUCUCACCAAGCUUUCA
768	OK	2316_Bd5	candidate-miR395q	GUGAAGUGUUUGGGGGAACUC	21	osa-miR395q	GUGAAGUGUUUGGGGGAACUC	0	Bd5	64	84	21	42	GUUCCCUGCAAGCACUUCAUGA	3'	104	-58.9	48.0769	1.178	237	CACGUUUGGUACUACCAUGAGUUCCCUGCAAGCACUUCAUGAGGCCCAAUUCUGAGGGCUACUGUGAAGUGUUUGGGGGAACUCUUGGUGUUACCAAGCUUUUA
769	OK	2317_Bd5	candidate-miR395q	GUGAAGUGUUUGGGGGAACUC	21	osa-miR395q	GUGAAGUGUUUGGGGGAACUC	0	Bd5	64	84	21	42	GUUCCCUGCAAGCACUUCACGA	3'	104	-52.5	48.0769	1.05	237	CAUGUUUGGUAUUAUCAUGAGUUCCCUGCAAGCACUUCACGAGGCACUAUCCCAAGGGCUACUGUGAAGUGUUUGGGGGAACUCUUGGUGUCACCAAGCUUUCA
770	OK	2318_Bd5	candidate-miR395q	GUGAAGUGUUUGGGGGAACUC	21	osa-miR395q	GUGAAGUGUUUGGGGGAACUC	0	Bd5	64	84	21	42	GUUCCCUGCAAGCACUUCACCA	3'	104	-53.6	46.1538	1.11667	237	UAUGUUUGGUAUUACCAUGAGUUCCCUGCAAGCACUUCACCAUGCACUACCCCAAGGGCUAUUGUGAAGUGUUUGGGGGAACUCUUGGUGUCACCAAGCUUUUA
771	OK	2319_Bd5	candidate-miR395q	AUGAAGUGUUUGGGGGAACUC	21	osa-miR395q	GUGAAGUGUUUGGGGGAACUC	1	Bd5	64	84	21	42	GUUCCUUGCAAGCACUUCAUGA	3'	104	-44	43.2692	0.977778	236	CAUGUUUGGAAUUAUCAUGAGUUCCUUGCAAGCACUUCAUGAGGCACUAUCCCAAGGGCUACUAUGAAGUGUUUGGGGGAACUCUUGAUAUCACCAAGCUUUCA
772	Multiloop	2320_Bd5	candidate-miR395q	GUGAAGUGUUUGGAGGAACUC	21	osa-miR395q	GUGAAGUGUUUGGGGGAACUC	1	Bd5	21	41	388	409	GUUCCUUGCAAGCACUUCAUGA	5'	425	-167	47.0588	0.835	280	UAUCGAUCCCAAGGGCUACUGUGAAGUGUUUGGAGGAACUCUUGGUGUCACCAAGCUUUCACGAACAAAAGGAGAUACAUUGGCGGGCGGACCAUGUUUGGUAUUAUCAUGAGUUCCCUGCAAGCACUUCACGAGGCACUAUCCCAAGGGCUACUGUGAAGUGUUUGGGGGAACUCUUGGUGUCACCAAGCUUUCACAAACAGAAGAGGUACGUUGGCCAAUGACAUACCAUGUUUGGUAUUGCCAUGAGUUCUUUGCAAGUAGUUCACGAGGCUCAAUUCUGAGGGCUAGUGUGAAGUGUUUAGAGAAACUCUUGGUGUCACCAAGCUUUCACGAGCAAAAGGAGAUACAUUAGCCAGCGGCAGACCAUGUUUGGAAUUAUCAUGAGUUCCUUGCAAG…
773	Dicer	2321_Bd5	candidate-miR395q	GUGAAGUGUUUGGGAGAACUU	21	osa-miR395q	GUGAAGUGUUUGGGGGAACUC	2	Bd5	63	83	21	2		3'	103	-36.5	40.7767	0.869048	238	CCACGUUUGGUGUUACAGUAGUUCCCUCGAGGCACUUUAUGAAGCACUAUUUUAGAGCUUUUGUGAAGUGUUUGGGAGAACUUGUUGUAACCAAACAGUUAGU
774	OK	2322_Bd5	candidate-miR395q	GUGAAGUGUUUGGGGGAAACU	21	osa-miR395q	GUGAAGUGUUUGGGGGAACUC	3	Bd5	63	83	21	41	UUCCUUGCAAAAACUUCACGA	3'	103	-43.1	44.6602	0.936957	238	AUGUUUGGUAUUACCAUGAGUUCCUUGCAAAAACUUCACGAGGUCCAAUUCUAAGUGCUCCCGUGAAGUGUUUGGGGGAAACUCUUGGUGUCACCAAGCUUUC
775	OK	2324_Bd1	candidate-miR395q	GUGAAGUGUUUGGGGGAACUC	21	osa-miR395q	GUGAAGUGUUUGGGGGAACUC	0	Bd1	69	89	21	43	GUUCCUUUGCAAGCAUUUCACGU	3'	109	-45.6	44.0367	0.95	232	CAUUUUUGGUAUUACCAUGAGUUCCUUUGCAAGCAUUUCACGUACGAGGCACUAUCCCAAGGGCUAUUGUGAAGUGUUUGGGGGAACUCUUGGUGUCACCAAGAUUUCA
776	OK	2325_Bd1	candidate-miR395q	GUGAAGUGUUUGGGGGAACUC	21	osa-miR395q	GUGAAGUGUUUGGGGGAACUC	0	Bd1	64	84	21	42	GUUCCCUGCAAGCACUUCACGA	3'	104	-56.1	48.0769	1.122	237	CACGUUUGGUAUUACCAUGAGUUCCCUGCAAGCACUUCACGAGGCCCAAUUAUGAUGGCUACUGUGAAGUGUUUGGGGGAACUCUUGGUGUCACCAAGCUUACA
777	Multiloop	2327_Bd1	candidate-miR395q	GUGAAGUGUUUGGGGAAACUC	21	osa-miR395q	GUGAAGUGUUUGGGGGAACUC	1	Bd1	21	41	108	129	GUUCACUGCAAGCAUUUCACGA	5'	150	-52.2	51.3333	0.677922	280	GGACUGUCCCAAGGGCUACUGUGAAGUGUUUGGGGAAACUCUUGGUAAUGUCACAAACGAAAGGAGAUACCUCGCCCGGUGGCAAACCACAUUUGGUGCUACCAUGAGUUCACUGCAAGCAUUUCACGAGGCACUGUUCCGAGGGCUAGU
778	OK	2328_Bd1	candidate-miR395q	GUGAAAUGUUUGGGGGAACUC	21	osa-miR395q	GUGAAGUGUUUGGGGGAACUC	1	Bd1	65	85	21	43	GUUCCUUGCAAGUCACUUCACGA	3'	105	-41.8	43.8095	0.908696	236	CAUGUUUGGUAUUACCAUGAGUUCCUUGCAAGUCACUUCACGAGGCACUAUCCUAAGGGCUAUUGUGAAAUGUUUGGGGGAACUCUUGGUGUUACCAAGCUUUCA
779	Dicer	2329_Bd1	candidate-miR395q	GUGAAGUGUUUGGGGGAAUUC	21	osa-miR395q	GUGAAGUGUUUGGGGGAACUC	1	Bd1	117	137	21	2		3'	157	-67.9	42.0382	1.02879	184	UUGGUUGGUUGUCACCUGGAGUUCUCCUCAAAUCACUUCAGUAGCUAGCUAGCUUGUGACUCAUUGUUACAUUGUCACUGUUUUAUAAGUGUGCUUGGGGCAGAGAGUUAUGCAUAGUGAAGUGUUUGGGGGAAUUCUAGGUCACAAUCAGCAUUUU
780	Dicer	2335_Bd5	candidate-miR395r	GUGAAGUGUUUGGGGGAACUC	21	osa-miR395r	GUGAAGUGUUUGGGGGAACUC	0	Bd5	118	138	21	2		3'	158	-80.2	49.3671	1.02821	183	UUGGUUGGUUGUCACCUGGAGUUCUCCUCAAAUCACUUCAGUAGCUAGCUAGCUUGUGCCUCCUUGUUGCAUUGCCACUGUUUUAUAAGUGUGCUUGGGGCCAGAGAGCUGUGCACAGUGAAGUGUUUGGGGGAACUCUGGGUGGCAACCAGCAUUUU
781	OK	2338_Bd5	candidate-miR395r	GUGAAGUGUUUGGGGGAACUC	21	osa-miR395r	GUGAAGUGUUUGGGGGAACUC	0	Bd5	64	84	21	42	GUUCCCUGCAAGCACUUCACGA	3'	104	-56.6	49.0385	1.1098	237	CACGUUUGGUAUUACCAUGAGUUCCCUGCAAGCACUUCACGAGGCCGUUUUCUGAGGGCUACUGUGAAGUGUUUGGGGGAACUCUUGGUCUCACCAAGCUUUUA
782	OK	2339_Bd5	candidate-miR395r	GUGAAGUGUUUGGGGGAACUC	21	osa-miR395r	GUGAAGUGUUUGGGGGAACUC	0	Bd5	64	84	21	42	GUUCCCUGCAAGCACUUCAUGA	3'	104	-61.9	45.1923	1.31702	237	CACGUUUGGUAAUACCAUGAGUUCCCUGCAAGCACUUCAUGAGGCCUAAUUCUAAGGGCUACUGUGAAGUGUUUGGGGGAACUCUUGGUGUUACCAAGCUUUUA
783	OK	2340_Bd5	candidate-miR395r	GUGAAGUGUUUGGGGGAACUC	21	osa-miR395r	GUGAAGUGUUUGGGGGAACUC	0	Bd5	64	84	21	42	GUUUCCCGCAAGCACUUCACGA	3'	104	-52.2	49.0385	1.02353	237	CAUGUUUGGUAUUCUCAUGAGUUUCCCGCAAGCACUUCACGAGGCCGUUUUCUGAGGGCUACUGUGAAGUGUUUGGGGGAACUCUUGGUCUCACCAAGCUUUCA
784	OK	2341_Bd5	candidate-miR395r	GUGAAGUGUUUGGGGGAACUC	21	osa-miR395r	GUGAAGUGUUUGGGGGAACUC	0	Bd5	64	84	21	42	GUUCCCUGCAAGCACUUCAUGA	3'	104	-58.9	48.0769	1.178	237	CACGUUUGGUACUACCAUGAGUUCCCUGCAAGCACUUCAUGAGGCCCAAUUCUGAGGGCUACUGUGAAGUGUUUGGGGGAACUCUUGGUGUUACCAAGCUUUUA
785	OK	2342_Bd5	candidate-miR395r	GUGAAGUGUUUGGGGGAACUC	21	osa-miR395r	GUGAAGUGUUUGGGGGAACUC	0	Bd5	64	84	21	42	GUUCCCUGCAAGCACUUCACGA	3'	104	-52.5	48.0769	1.05	237	CAUGUUUGGUAUUAUCAUGAGUUCCCUGCAAGCACUUCACGAGGCACUAUCCCAAGGGCUACUGUGAAGUGUUUGGGGGAACUCUUGGUGUCACCAAGCUUUCA
786	OK	2343_Bd5	candidate-miR395r	GUGAAGUGUUUGGGGGAACUC	21	osa-miR395r	GUGAAGUGUUUGGGGGAACUC	0	Bd5	64	84	21	42	GUUCCCUGCAAGCACUUCACCA	3'	104	-53.6	46.1538	1.11667	237	UAUGUUUGGUAUUACCAUGAGUUCCCUGCAAGCACUUCACCAUGCACUACCCCAAGGGCUAUUGUGAAGUGUUUGGGGGAACUCUUGGUGUCACCAAGCUUUUA
787	OK	2344_Bd5	candidate-miR395r	AUGAAGUGUUUGGGGGAACUC	21	osa-miR395r	GUGAAGUGUUUGGGGGAACUC	1	Bd5	64	84	21	42	GUUCCUUGCAAGCACUUCAUGA	3'	104	-44	43.2692	0.977778	236	CAUGUUUGGAAUUAUCAUGAGUUCCUUGCAAGCACUUCAUGAGGCACUAUCCCAAGGGCUACUAUGAAGUGUUUGGGGGAACUCUUGAUAUCACCAAGCUUUCA
788	Multiloop	2345_Bd5	candidate-miR395r	GUGAAGUGUUUGGAGGAACUC	21	osa-miR395r	GUGAAGUGUUUGGGGGAACUC	1	Bd5	21	41	388	409	GUUCCUUGCAAGCACUUCAUGA	5'	425	-167	47.0588	0.835	280	UAUCGAUCCCAAGGGCUACUGUGAAGUGUUUGGAGGAACUCUUGGUGUCACCAAGCUUUCACGAACAAAAGGAGAUACAUUGGCGGGCGGACCAUGUUUGGUAUUAUCAUGAGUUCCCUGCAAGCACUUCACGAGGCACUAUCCCAAGGGCUACUGUGAAGUGUUUGGGGGAACUCUUGGUGUCACCAAGCUUUCACAAACAGAAGAGGUACGUUGGCCAAUGACAUACCAUGUUUGGUAUUGCCAUGAGUUCUUUGCAAGUAGUUCACGAGGCUCAAUUCUGAGGGCUAGUGUGAAGUGUUUAGAGAAACUCUUGGUGUCACCAAGCUUUCACGAGCAAAAGGAGAUACAUUAGCCAGCGGCAGACCAUGUUUGGAAUUAUCAUGAGUUCCUUGCAAG…
789	Dicer	2346_Bd5	candidate-miR395r	GUGAAGUGUUUGGGAGAACUU	21	osa-miR395r	GUGAAGUGUUUGGGGGAACUC	2	Bd5	63	83	21	2		3'	103	-36.5	40.7767	0.869048	238	CCACGUUUGGUGUUACAGUAGUUCCCUCGAGGCACUUUAUGAAGCACUAUUUUAGAGCUUUUGUGAAGUGUUUGGGAGAACUUGUUGUAACCAAACAGUUAGU
790	OK	2347_Bd5	candidate-miR395r	GUGAAGUGUUUGGGGGAAACU	21	osa-miR395r	GUGAAGUGUUUGGGGGAACUC	3	Bd5	63	83	21	41	UUCCUUGCAAAAACUUCACGA	3'	103	-43.1	44.6602	0.936957	238	AUGUUUGGUAUUACCAUGAGUUCCUUGCAAAAACUUCACGAGGUCCAAUUCUAAGUGCUCCCGUGAAGUGUUUGGGGGAAACUCUUGGUGUCACCAAGCUUUC
791	OK	2349_Bd1	candidate-miR395r	GUGAAGUGUUUGGGGGAACUC	21	osa-miR395r	GUGAAGUGUUUGGGGGAACUC	0	Bd1	69	89	21	43	GUUCCUUUGCAAGCAUUUCACGU	3'	109	-45.6	44.0367	0.95	232	CAUUUUUGGUAUUACCAUGAGUUCCUUUGCAAGCAUUUCACGUACGAGGCACUAUCCCAAGGGCUAUUGUGAAGUGUUUGGGGGAACUCUUGGUGUCACCAAGAUUUCA
792	OK	2350_Bd1	candidate-miR395r	GUGAAGUGUUUGGGGGAACUC	21	osa-miR395r	GUGAAGUGUUUGGGGGAACUC	0	Bd1	64	84	21	42	GUUCCCUGCAAGCACUUCACGA	3'	104	-56.1	48.0769	1.122	237	CACGUUUGGUAUUACCAUGAGUUCCCUGCAAGCACUUCACGAGGCCCAAUUAUGAUGGCUACUGUGAAGUGUUUGGGGGAACUCUUGGUGUCACCAAGCUUACA
793	Multiloop	2352_Bd1	candidate-miR395r	GUGAAGUGUUUGGGGAAACUC	21	osa-miR395r	GUGAAGUGUUUGGGGGAACUC	1	Bd1	21	41	108	129	GUUCACUGCAAGCAUUUCACGA	5'	150	-52.2	51.3333	0.677922	280	GGACUGUCCCAAGGGCUACUGUGAAGUGUUUGGGGAAACUCUUGGUAAUGUCACAAACGAAAGGAGAUACCUCGCCCGGUGGCAAACCACAUUUGGUGCUACCAUGAGUUCACUGCAAGCAUUUCACGAGGCACUGUUCCGAGGGCUAGU
794	OK	2353_Bd1	candidate-miR395r	GUGAAAUGUUUGGGGGAACUC	21	osa-miR395r	GUGAAGUGUUUGGGGGAACUC	1	Bd1	65	85	21	43	GUUCCUUGCAAGUCACUUCACGA	3'	105	-41.8	43.8095	0.908696	236	CAUGUUUGGUAUUACCAUGAGUUCCUUGCAAGUCACUUCACGAGGCACUAUCCUAAGGGCUAUUGUGAAAUGUUUGGGGGAACUCUUGGUGUUACCAAGCUUUCA
795	Dicer	2354_Bd1	candidate-miR395r	GUGAAGUGUUUGGGGGAAUUC	21	osa-miR395r	GUGAAGUGUUUGGGGGAACUC	1	Bd1	117	137	21	2		3'	157	-67.9	42.0382	1.02879	184	UUGGUUGGUUGUCACCUGGAGUUCUCCUCAAAUCACUUCAGUAGCUAGCUAGCUUGUGACUCAUUGUUACAUUGUCACUGUUUUAUAAGUGUGCUUGGGGCAGAGAGUUAUGCAUAGUGAAGUGUUUGGGGGAAUUCUAGGUCACAAUCAGCAUUUU
796	Dicer	2360_Bd5	candidate-miR395s	GUGAAGUGUUUGGGGGAACUC	21	osa-miR395s	GUGAAGUGUUUGGGGGAACUC	0	Bd5	118	138	21	2		3'	158	-80.2	49.3671	1.02821	183	UUGGUUGGUUGUCACCUGGAGUUCUCCUCAAAUCACUUCAGUAGCUAGCUAGCUUGUGCCUCCUUGUUGCAUUGCCACUGUUUUAUAAGUGUGCUUGGGGCCAGAGAGCUGUGCACAGUGAAGUGUUUGGGGGAACUCUGGGUGGCAACCAGCAUUUU
797	OK	2363_Bd5	candidate-miR395s	GUGAAGUGUUUGGGGGAACUC	21	osa-miR395s	GUGAAGUGUUUGGGGGAACUC	0	Bd5	64	84	21	42	GUUCCCUGCAAGCACUUCACGA	3'	104	-56.6	49.0385	1.1098	237	CACGUUUGGUAUUACCAUGAGUUCCCUGCAAGCACUUCACGAGGCCGUUUUCUGAGGGCUACUGUGAAGUGUUUGGGGGAACUCUUGGUCUCACCAAGCUUUUA
798	OK	2364_Bd5	candidate-miR395s	GUGAAGUGUUUGGGGGAACUC	21	osa-miR395s	GUGAAGUGUUUGGGGGAACUC	0	Bd5	64	84	21	42	GUUCCCUGCAAGCACUUCAUGA	3'	104	-61.9	45.1923	1.31702	237	CACGUUUGGUAAUACCAUGAGUUCCCUGCAAGCACUUCAUGAGGCCUAAUUCUAAGGGCUACUGUGAAGUGUUUGGGGGAACUCUUGGUGUUACCAAGCUUUUA
799	OK	2365_Bd5	candidate-miR395s	GUGAAGUGUUUGGGGGAACUC	21	osa-miR395s	GUGAAGUGUUUGGGGGAACUC	0	Bd5	64	84	21	42	GUUUCCCGCAAGCACUUCACGA	3'	104	-52.2	49.0385	1.02353	237	CAUGUUUGGUAUUCUCAUGAGUUUCCCGCAAGCACUUCACGAGGCCGUUUUCUGAGGGCUACUGUGAAGUGUUUGGGGGAACUCUUGGUCUCACCAAGCUUUCA
800	OK	2366_Bd5	candidate-miR395s	GUGAAGUGUUUGGGGGAACUC	21	osa-miR395s	GUGAAGUGUUUGGGGGAACUC	0	Bd5	64	84	21	42	GUUCCCUGCAAGCACUUCAUGA	3'	104	-58.9	48.0769	1.178	237	CACGUUUGGUACUACCAUGAGUUCCCUGCAAGCACUUCAUGAGGCCCAAUUCUGAGGGCUACUGUGAAGUGUUUGGGGGAACUCUUGGUGUUACCAAGCUUUUA
801	OK	2367_Bd5	candidate-miR395s	GUGAAGUGUUUGGGGGAACUC	21	osa-miR395s	GUGAAGUGUUUGGGGGAACUC	0	Bd5	64	84	21	42	GUUCCCUGCAAGCACUUCACGA	3'	104	-52.5	48.0769	1.05	237	CAUGUUUGGUAUUAUCAUGAGUUCCCUGCAAGCACUUCACGAGGCACUAUCCCAAGGGCUACUGUGAAGUGUUUGGGGGAACUCUUGGUGUCACCAAGCUUUCA
802	OK	2368_Bd5	candidate-miR395s	GUGAAGUGUUUGGGGGAACUC	21	osa-miR395s	GUGAAGUGUUUGGGGGAACUC	0	Bd5	64	84	21	42	GUUCCCUGCAAGCACUUCACCA	3'	104	-53.6	46.1538	1.11667	237	UAUGUUUGGUAUUACCAUGAGUUCCCUGCAAGCACUUCACCAUGCACUACCCCAAGGGCUAUUGUGAAGUGUUUGGGGGAACUCUUGGUGUCACCAAGCUUUUA
803	OK	2369_Bd5	candidate-miR395s	AUGAAGUGUUUGGGGGAACUC	21	osa-miR395s	GUGAAGUGUUUGGGGGAACUC	1	Bd5	64	84	21	42	GUUCCUUGCAAGCACUUCAUGA	3'	104	-44	43.2692	0.977778	236	CAUGUUUGGAAUUAUCAUGAGUUCCUUGCAAGCACUUCAUGAGGCACUAUCCCAAGGGCUACUAUGAAGUGUUUGGGGGAACUCUUGAUAUCACCAAGCUUUCA
804	Multiloop	2370_Bd5	candidate-miR395s	GUGAAGUGUUUGGAGGAACUC	21	osa-miR395s	GUGAAGUGUUUGGGGGAACUC	1	Bd5	21	41	388	409	GUUCCUUGCAAGCACUUCAUGA	5'	425	-167	47.0588	0.835	280	UAUCGAUCCCAAGGGCUACUGUGAAGUGUUUGGAGGAACUCUUGGUGUCACCAAGCUUUCACGAACAAAAGGAGAUACAUUGGCGGGCGGACCAUGUUUGGUAUUAUCAUGAGUUCCCUGCAAGCACUUCACGAGGCACUAUCCCAAGGGCUACUGUGAAGUGUUUGGGGGAACUCUUGGUGUCACCAAGCUUUCACAAACAGAAGAGGUACGUUGGCCAAUGACAUACCAUGUUUGGUAUUGCCAUGAGUUCUUUGCAAGUAGUUCACGAGGCUCAAUUCUGAGGGCUAGUGUGAAGUGUUUAGAGAAACUCUUGGUGUCACCAAGCUUUCACGAGCAAAAGGAGAUACAUUAGCCAGCGGCAGACCAUGUUUGGAAUUAUCAUGAGUUCCUUGCAAG…
805	Dicer	2371_Bd5	candidate-miR395s	GUGAAGUGUUUGGGAGAACUU	21	osa-miR395s	GUGAAGUGUUUGGGGGAACUC	2	Bd5	63	83	21	2		3'	103	-36.5	40.7767	0.869048	238	CCACGUUUGGUGUUACAGUAGUUCCCUCGAGGCACUUUAUGAAGCACUAUUUUAGAGCUUUUGUGAAGUGUUUGGGAGAACUUGUUGUAACCAAACAGUUAGU
806	OK	2372_Bd5	candidate-miR395s	GUGAAGUGUUUGGGGGAAACU	21	osa-miR395s	GUGAAGUGUUUGGGGGAACUC	3	Bd5	63	83	21	41	UUCCUUGCAAAAACUUCACGA	3'	103	-43.1	44.6602	0.936957	238	AUGUUUGGUAUUACCAUGAGUUCCUUGCAAAAACUUCACGAGGUCCAAUUCUAAGUGCUCCCGUGAAGUGUUUGGGGGAAACUCUUGGUGUCACCAAGCUUUC
807	OK	2374_Bd1	candidate-miR395s	GUGAAGUGUUUGGGGGAACUC	21	osa-miR395s	GUGAAGUGUUUGGGGGAACUC	0	Bd1	69	89	21	43	GUUCCUUUGCAAGCAUUUCACGU	3'	109	-45.6	44.0367	0.95	232	CAUUUUUGGUAUUACCAUGAGUUCCUUUGCAAGCAUUUCACGUACGAGGCACUAUCCCAAGGGCUAUUGUGAAGUGUUUGGGGGAACUCUUGGUGUCACCAAGAUUUCA
808	OK	2375_Bd1	candidate-miR395s	GUGAAGUGUUUGGGGGAACUC	21	osa-miR395s	GUGAAGUGUUUGGGGGAACUC	0	Bd1	64	84	21	42	GUUCCCUGCAAGCACUUCACGA	3'	104	-56.1	48.0769	1.122	237	CACGUUUGGUAUUACCAUGAGUUCCCUGCAAGCACUUCACGAGGCCCAAUUAUGAUGGCUACUGUGAAGUGUUUGGGGGAACUCUUGGUGUCACCAAGCUUACA
809	Multiloop	2377_Bd1	candidate-miR395s	GUGAAGUGUUUGGGGAAACUC	21	osa-miR395s	GUGAAGUGUUUGGGGGAACUC	1	Bd1	21	41	108	129	GUUCACUGCAAGCAUUUCACGA	5'	150	-52.2	51.3333	0.677922	280	GGACUGUCCCAAGGGCUACUGUGAAGUGUUUGGGGAAACUCUUGGUAAUGUCACAAACGAAAGGAGAUACCUCGCCCGGUGGCAAACCACAUUUGGUGCUACCAUGAGUUCACUGCAAGCAUUUCACGAGGCACUGUUCCGAGGGCUAGU
810	OK	2378_Bd1	candidate-miR395s	GUGAAAUGUUUGGGGGAACUC	21	osa-miR395s	GUGAAGUGUUUGGGGGAACUC	1	Bd1	65	85	21	43	GUUCCUUGCAAGUCACUUCACGA	3'	105	-41.8	43.8095	0.908696	236	CAUGUUUGGUAUUACCAUGAGUUCCUUGCAAGUCACUUCACGAGGCACUAUCCUAAGGGCUAUUGUGAAAUGUUUGGGGGAACUCUUGGUGUUACCAAGCUUUCA
811	Dicer	2379_Bd1	candidate-miR395s	GUGAAGUGUUUGGGGGAAUUC	21	osa-miR395s	GUGAAGUGUUUGGGGGAACUC	1	Bd1	117	137	21	2		3'	157	-67.9	42.0382	1.02879	184	UUGGUUGGUUGUCACCUGGAGUUCUCCUCAAAUCACUUCAGUAGCUAGCUAGCUUGUGACUCAUUGUUACAUUGUCACUGUUUUAUAAGUGUGCUUGGGGCAGAGAGUUAUGCAUAGUGAAGUGUUUGGGGGAAUUCUAGGUCACAAUCAGCAUUUU
812	Multiloop	2385_Bd3	candidate-miR396a-3p	GUUCAAUAAAGCUGUGGGAA	20	osa-miR396a-3p	GUUCAAUAAAGCUGUGGGAA	0	Bd3	89	108	21	40	UCCACAGCUUUCUUGAACUG	3'	128	-69.8	48.4375	1.12581	212	CAUGGCCCUCUCUGUGAUCUUCCACAGCUUUCUUGAACUGCUCGGAUCUGCCUAAUUAGAUCACGGCUUGGGUUUGCACGAGAGGGCAGUUCAAUAAAGCUGUGGGAAAUUUCAGAGAGAGGCCAAUU
813	Multiloop	2389_Bd3	candidate-miR396a-3p	GGUCAAGAAAGCUGUGGGAA	20	osa-miR396a-3p	GUUCAAUAAAGCUGUGGGAA	2	Bd3	131	150	21	40	UCCACAGCUUUCUUGAACUU	3'	170	-86.5	54.7059	0.930108	168	GUUAGUCCAUGCCAUUCCUUUCCACAGCUUUCUUGAACUUCCCUUCCCGGACUGCGGCCUGUAGCUCUCUCGCCCUCUUGAUCUCCCGUCGAUCUCCACUGGUAGCAGCUGGGAGAGCAGGGAAGAGGAGGGUCAAGAAAGCUGUGGGAAGAAAUGGCAUAACCAGGACU
814	Multiloop	2390_Bd1	candidate-miR396a-3p	GUUCAAUAAAGCUGUGGGAA	20	osa-miR396a-3p	GUUCAAUAAAGCUGUGGGAA	0	Bd1	88	107	21	40	UCCACAGCUUUCUUGAACUG	3'	127	-54.3	43.3071	0.987273	213	CAUGGCCCUCUUUGCUAUCUUCCACAGCUUUCUUGAACUGCAUCUGCAAUGGAUGCUACUUAGCUUAUGCUUAACUGCAAGAGUGCUGUUCAAUAAAGCUGUGGGAAAUUGCAGAGAGAGACCAAUU
815	Multiloop	2392_Bd3	candidate-miR396b-3p	GUUCAAUAAAGCUGUGGGAA	20	osa-miR396b-3p	GUUCAAUAAAGCUGUGGGAA	0	Bd3	89	108	21	40	UCCACAGCUUUCUUGAACUG	3'	128	-69.8	48.4375	1.12581	212	CAUGGCCCUCUCUGUGAUCUUCCACAGCUUUCUUGAACUGCUCGGAUCUGCCUAAUUAGAUCACGGCUUGGGUUUGCACGAGAGGGCAGUUCAAUAAAGCUGUGGGAAAUUUCAGAGAGAGGCCAAUU
816	Multiloop	2396_Bd3	candidate-miR396b-3p	GGUCAAGAAAGCUGUGGGAA	20	osa-miR396b-3p	GUUCAAUAAAGCUGUGGGAA	2	Bd3	131	150	21	40	UCCACAGCUUUCUUGAACUU	3'	170	-86.5	54.7059	0.930108	168	GUUAGUCCAUGCCAUUCCUUUCCACAGCUUUCUUGAACUUCCCUUCCCGGACUGCGGCCUGUAGCUCUCUCGCCCUCUUGAUCUCCCGUCGAUCUCCACUGGUAGCAGCUGGGAGAGCAGGGAAGAGGAGGGUCAAGAAAGCUGUGGGAAGAAAUGGCAUAACCAGGACU
817	Multiloop	2397_Bd1	candidate-miR396b-3p	GUUCAAUAAAGCUGUGGGAA	20	osa-miR396b-3p	GUUCAAUAAAGCUGUGGGAA	0	Bd1	88	107	21	40	UCCACAGCUUUCUUGAACUG	3'	127	-54.3	43.3071	0.987273	213	CAUGGCCCUCUUUGCUAUCUUCCACAGCUUUCUUGAACUGCAUCUGCAAUGGAUGCUACUUAGCUUAUGCUUAACUGCAAGAGUGCUGUUCAAUAAAGCUGUGGGAAAUUGCAGAGAGAGACCAAUU
818	Multiloop	2399_Bd3	candidate-miR396c-3p	GGUCAAGAAAGCUGUGGGAAG	21	osa-miR396c-3p	GGUCAAGAAAGCUGUGGGAAG	0	Bd3	132	152	21	41	UUCCACAGCUUUCUUGAACUU	3'	172	-86.8	54.0698	0.933333	169	AGUUAGUCCAUGCCAUUCCUUUCCACAGCUUUCUUGAACUUCCCUUCCCGGACUGCGGCCUGUAGCUCUCUCGCCCUCUUGAUCUCCCGUCGAUCUCCACUGGUAGCAGCUGGGAGAGCAGGGAAGAGGAGGGUCAAGAAAGCUGUGGGAAGAAAUGGCAUAACCAGGACUU
819	Dicer	2400_Bd3	candidate-miR396c-3p	GUUCAAGAAAGCUGUGGAAAG	21	osa-miR396c-3p	GGUCAAGAAAGCUGUGGGAAG	2	Bd3	132	152	21	2		3'	172	-80.9	54.6512	0.860638	167	GUCCUGGUUAUGCCAUUUCUUCCCACAGCUUUCUUGACCCUCCUCUUCCCUGCUCUCCCAGCUGCUACCAGUGGAGAUCGACGGGAGAUCAAGAGGGCGAGAGAGCUACAGGCCGCAGUCCGGGAAGGGAAGUUCAAGAAAGCUGUGGAAAGGAAUGGCAUGGACUAACUAC
820	Multiloop	2416_Bd3	candidate-miR399c	UGCCAAAGGAGAUUUGCCCGG	21	osa-miR399c	UGCCAAAGGAGAAUUGCCCUG	2	Bd3	99	119	21	42	GGGCAACUCCUCCGUUGGCAGA	3'	139	-69.3	59.7122	0.83494	202	GCGUGUGAAGGUGCAUUGCAGGGCAACUCCUCCGUUGGCAGAGGGACGACGGAUGGAUGUGGCCGGGGUUCUCCCUUGAAUCCUUGGUCCUGUCCGUCUGCCAAAGGAGAUUUGCCCGGCGAUUCACCACCCACUUCGA
821	OK	2417_Bd2	candidate-miR399c	UGCCAAAGGAGAAUUGCCCUG	21	osa-miR399c	UGCCAAAGGAGAAUUGCCCUG	0	Bd2	126	146	21	41	GGGCGCUUCUCCUUUGGCACG	3'	166	-77.5	59.6386	0.782828	175	CACACAGCAUGUGAAUCCCAGGGCGCUUCUCCUUUGGCACGGUGGCAUGUACCUGCAAUGGAGUCAGCCAGGUGAGGAUGCAGGUGAAGCUCCAGGCUUCCGUGGUGCAGCUCGCAAGCCGUGCGUGCCAAAGGAGAAUUGCCCUGCGAUUCCCCUAGCUGCUCUG
822	OK	2420_Bd2	candidate-miR399c	UGCCAAGGGAGAACUGCCCUG	21	osa-miR399c	UGCCAAAGGAGAAUUGCCCUG	2	Bd2	78	98	21	41	GUGCAGUUCUCCCCUGUCAGG	3'	118	-54.8	51.6949	0.898361	223	UGUGGGGUUUGUGAAUUACAGUGCAGUUCUCCCCUGUCAGGGAGACCAAGCAAGAUGACAUCAUGCUUCUGUAGUCCUGCCAAGGGAGAACUGCCCUGCCAUUCAACGCCGCAAAAUC
823	OK	2424_Bd2	candidate-miR399c	UGCCAAAGGAGAAGCGCCCUG	21	osa-miR399c	UGCCAAAGGAGAAUUGCCCUG	2	Bd2	126	146	21	41	GGGCAAUUCUCCUUUGGCACG	3'	166	-79.1	59.6386	0.79899	175	GAGCAGCUAGGGGAAUCGCAGGGCAAUUCUCCUUUGGCACGCACGGCUUGCGAGCUGCACCACGGAAGCCUGGAGCUUCACCUGCAUCCUCACCUGGCUGACUCCAUUGCAGGUACAUGCCACCGUGCCAAAGGAGAAGCGCCCUGGGAUUCACAUGCUGUGUGGA
824	OK	2427_Bd5	candidate-miR399c	UGCCAAAGGAGAGUUGCCCUG	21	osa-miR399c	UGCCAAAGGAGAAUUGCCCUG	1	Bd5	79	99	21	41	GGGCUCCUCUCUCUUGGCAGG	3'	119	-56	51.2605	0.918033	222	GUGUAAGCAGUUCAGUUUCAGGGCUCCUCUCUCUUGGCAGGGAACAUGUGAAGUCAUGCACCUCUAUCCAGCCCUCUCUGCCAAAGGAGAGUUGCCCUGUAACUGAACCUAGCUUAAGG
825	OK	2429_Bd1	candidate-miR399c	UGCCAAAGGAGAUUUGCCCAG	21	osa-miR399c	UGCCAAAGGAGAAUUGCCCUG	2	Bd1	84	104	21	42	GGGCCAUAUCUCCUUGGGCAGA	3'	124	-58.1	47.5806	0.984746	217	CAUGCGAAUUGUGGAUUGCCGGGCCAUAUCUCCUUGGGCAGAUCAUCAUAUUGGGCUUCACUUUGCUUAUGCCAGUUCUGUUCUGCCAAAGGAGAUUUGCCCAGCAAUCCAUAUUUGCGAUCUG
826	OK	2430_Bd5	candidate-miR399i	UGCCAAAGGAGAGUUGCCCUG	21	osa-miR399i	UGCCAAAGGAGAGCUGCCCUG	1	Bd5	79	99	21	41	GGGCUCCUCUCUCUUGGCAGG	3'	119	-56	51.2605	0.918033	222	GUGUAAGCAGUUCAGUUUCAGGGCUCCUCUCUCUUGGCAGGGAACAUGUGAAGUCAUGCACCUCUAUCCAGCCCUCUCUGCCAAAGGAGAGUUGCCCUGUAACUGAACCUAGCUUAAGG
827	OK	2431_Bd2	candidate-miR399i	UGCCGAAGGAGAGCUGCCCUG	21	osa-miR399i	UGCCAAAGGAGAGCUGCCCUG	1	Bd2	93	113	21	41	GGGCAGUGCUCCCUCGGCAGA	3'	133	-72.9	57.1429	0.959211	208	AUUGUGGGCUCUGAAUAACAGGGCAGUGCUCCCUCGGCAGAGUACACAACCAGAUGCAGGGAAAGCAAUGAUCUGCAGCCCUGCUCUGGCUCUGCCGAAGGAGAGCUGCCCUGCCAUUCAACAGCACAAGCGC
828	OK	2432_Bd2	candidate-miR399i	UGCCAAGGGAGAACUGCCCUG	21	osa-miR399i	UGCCAAAGGAGAGCUGCCCUG	2	Bd2	78	98	21	41	GUGCAGUUCUCCCCUGUCAGG	3'	118	-54.8	51.6949	0.898361	223	UGUGGGGUUUGUGAAUUACAGUGCAGUUCUCCCCUGUCAGGGAGACCAAGCAAGAUGACAUCAUGCUUCUGUAGUCCUGCCAAGGGAGAACUGCCCUGCCAUUCAACGCCGCAAAAUC
829	OK	2433_Bd2	candidate-miR399i	UGCCAAAGGAGAAUUGCCCUG	21	osa-miR399i	UGCCAAAGGAGAGCUGCCCUG	2	Bd2	126	146	21	41	GGGCGCUUCUCCUUUGGCACG	3'	166	-77.5	59.6386	0.782828	175	CACACAGCAUGUGAAUCCCAGGGCGCUUCUCCUUUGGCACGGUGGCAUGUACCUGCAAUGGAGUCAGCCAGGUGAGGAUGCAGGUGAAGCUCCAGGCUUCCGUGGUGCAGCUCGCAAGCCGUGCGUGCCAAAGGAGAAUUGCCCUGCGAUUCCCCUAGCUGCUCUG
830	OK	2473_Bd1	candidate-miR528-3p	CCUGUGCCUGCCUCUUCCAUU	21	osa-miR528-3p	CCUGUGCUUGCCUCUUCCAUU	1	Bd1	87	107	21	41	UGGAAGGGGCAUGCAGAGGAG	3'	127	-75.6	62.9921	0.945	214	GGGGGCUGGAGCAGCAGCGGUGGAAGGGGCAUGCAGAGGAGCAGGGAUGAUGGGGGGUUGUACUCUGCUUCUUCCCCUCUCGUUCUCCUGUGCCUGCCUCUUCCAUUCCUGCUGCUACCGCCGUGCU
831	OK	2478_Bd1	candidate-miR528-5p	UGGAAGGGGCAUGCAGAGGAG	21	osa-miR528-5p	UGGAAGGGGCAUGCAGAGGAG	0	Bd1	21	41	87	107	CCUGUGCCUGCCUCUUCCAUU	5'	123	-75.6	63.4146	0.969231	280	GGGGGCUGGAGCAGCAGCGGUGGAAGGGGCAUGCAGAGGAGCAGGGAUGAUGGGGGGUUGUACUCUGCUUCUUCCCCUCUCGUUCUCCUGUGCCUGCCUCUUCCAUUCCUGCUGCUACCGCCG
832	OK	2489_Bd3	candidate-miR529b	AGAAGAGAGAGAGUACAGCCU	21	osa-miR529b	AGAAGAGAGAGAGUACAGCUU	1	Bd3	21	41	75	95	GCUGUACCCUCUCUCUUCUUC	5'	115	-53.2	42.6087	1.08571	280	AUAUCGUCAAGGUUAAAGGGAGAAGAGAGAGAGUACAGCCUUAAUUAAGCUCGAUCGAUCUGUCUUGUAUCAAGGCUGUACCCUCUCUCUUCUUCUCUUAGCUUCUUGAUGCAAG
833	OK	2501_Bd5	candidate-miR530-3p	AGGUGCAGUGGCAGAUGCAGG	21	osa-miR530-3p	AGGUGCAGAGGCAGAUGCAAC	3	Bd5	123	143	21	41	UGCAUUUGCACCUGCACCUAC	3'	163	-56.9	46.0123	0.758667	178	AAGAAUGGUGUGAUUUUUGCUGCAUUUGCACCUGCACCUACAUCGAAGGAACGAUAGAAGCACUGCACCUAUUUCAUCAAUUAUCGUCAUGCAGGCUUCUUGAUCCUCCUCCUAAGCUGCUUAGGUGCAGUGGCAGAUGCAGGUGUAUCACAGGAAUUUUCGG
834	Multiloop	2502_Bd5	candidate-miR530-3p	AGGUGCAGUGGCAGAUGCAGC	21	osa-miR530-3p	AGGUGCAGAGGCAGAUGCAAC	2	Bd5	125	145	21	41	UGCAUUUGCACCUGCACCUAC	3'	165	-78.6	47.8788	0.994937	176	AUAUGUGAUAGUGAUUGAGCUGCAUUUGCACCUGCACCUACCAAGGAAUGGUCUACAUUCACCUUGCAUAUGAUGCAUGUAAGAGCAAGGAUGUCCUUGACCCUCUCGCUCUUCCUAGGUGAGUAGGUGCAGUGGCAGAUGCAGCUCAAUCACAAGCACUCCAAG
835	Multiloop	2507_Bd5	candidate-miR530-5p	UGCAUUUGCACCUGCACCUA	20	osa-miR530-5p	UGCAUUUGCACCUGCACCUA	0	Bd5	286	305	21	40	GGUGCAGUGGCAGAUGCAGC	3'	325	-120.7	40	0.928462	15	UCGCUCUUCCUAGGUGAGUAGGUGCAGUGGCAGAUGCAGCUCAAUCACAAGCACUCCAAGCACACAUGCAUACUACUUCCCUUGCUCUUCUUGAUUUUCGUCGCUCCAGAAAUUUGCAGGAUCUGGUCUAUCAUCUAUUUCCUCCGUCUAAUAUUAAGUGUUGAAAUAUUAAAUGUAUCUAAACGUUUUUUAGGUAUAAAUACAUUCAUAUUUGAACAAAUUUGAGACACUUGGUAUGAGACGGAGGGAGUAUAUAUGAUACGGGAAGAAUGGUGUGAUUUUUGCUGCAUUUGCACCUGCACCUACAUCGAAGGAACGAUAGAAG
836	Multiloop	2508_Bd5	candidate-miR530-5p	UGCAUUUGCACCUGCACCUA	20	osa-miR530-5p	UGCAUUUGCACCUGCACCUA	0	Bd5	21	40	126	145	GGUGCAGUGGCAGAUGCAGC	5'	165	-78.6	47.8788	0.994937	280	AUAUGUGAUAGUGAUUGAGCUGCAUUUGCACCUGCACCUACCAAGGAAUGGUCUACAUUCACCUUGCAUAUGAUGCAUGUAAGAGCAAGGAUGUCCUUGACCCUCUCGCUCUUCCUAGGUGAGUAGGUGCAGUGGCAGAUGCAGCUCAAUCACAAGCACUCCAAG
837	OK	2536_Bd3	candidate-miR160a	UGCCUGGCUCCCUGUAUGCCA	21	pab-miR160a	UGCCUGGCUCCCUGUAUGCCA	0	Bd3	21	41	86	106	GCGUGCAAGGAGCCAAGCAUG	5'	122	-52.9	53.2787	0.813846	280	AUCUGAUCAAGACUGUGCUGUGCCUGGCUCCCUGUAUGCCACACAUGUAGCCCAGCCCAUGAAUGUGGUUUGCCUGCUGUGGGUGGCGUGCAAGGAGCCAAGCAUGCAUUACGCAUUAUGAU
838	OK	2537_Bd3	candidate-miR160a	UGCCUGGCUCCCUGUAUGCCA	21	pab-miR160a	UGCCUGGCUCCCUGUAUGCCA	0	Bd3	21	41	90	110	GCGUGCACGGAGCCAAGCAUA	5'	130	-60.8	53.0769	0.881159	280	GUGAAGCUUAUGUUGGGAUGUGCCUGGCUCCCUGUAUGCCACUCAUCUAUAGCAACAUUCCUUCCUGAUGAGGUUGCCUAGGAUGGAUGGCGUGCACGGAGCCAAGCAUAUCCCCCUUGAUCCCAACCGU
839	OK	2540_Bd3	candidate-miR160a	UGCCUGGCUCCCUGAAUGCCA	21	pab-miR160a	UGCCUGGCUCCCUGUAUGCCA	1	Bd3	21	41	83	103	GCAUUGAGGGAGUCAUGCAGG	5'	123	-62.1	60.1626	0.839189	280	AAUGGGUGAUGUUGCCUUCCUGCCUGGCUCCCUGAAUGCCAUCUGAGAAGCACACCACCGUGCCUGGCGUGGCUCCUGGUUGGCAUUGAGGGAGUCAUGCAGGGUUGCAGGGUACGUCCUCGC
840	OK	2542_Bd1	candidate-miR160a	UGCCUGGCUCCCUGUAUGCCA	21	pab-miR160a	UGCCUGGCUCCCUGUAUGCCA	0	Bd1	21	41	113	133	GCGUGCGAGGAGCCAAGCAUG	5'	153	-67.5	58.1699	0.758427	280	GUGAAAAAAAAAAUGGGAUAUGCCUGGCUCCCUGUAUGCCACUCGCGUAGCUGCCAACAACUCAGUUUGAGCUCCCCCGGCCCAAACGCAAACGUUGGCUCUACCGCGGAUGGCGUGCGAGGAGCCAAGCAUGACCGUCUCUCCCCCUCCCUC
841	OK	2543_Bd1	candidate-miR160a	UGCCUGGCUCCCUGUAUGCCA	21	pab-miR160a	UGCCUGGCUCCCUGUAUGCCA	0	Bd1	21	41	84	104	GCGUGCAAGGAGCCAAGCAUG	5'	124	-57.4	56.4516	0.82	280	UUAAUCGAUCAUCGGCUGCGUGCCUGGCUCCCUGUAUGCCACACAUGUAGCCCGAUCCGUGCCGAGGUUGGAUGCUGUGGGUGGCGUGCAAGGAGCCAAGCAUGCAUACAUACAAGCUCCAUGA
842	Multiloop	2551_Bd3	candidate-miR396a	UUCCACAGCUUUCUUGAACUU	21	pab-miR396a	UUCCACAGCUUUCUUGAACUA	1	Bd3	21	41	132	152	GGUCAAGAAAGCUGUGGGAAG	5'	172	-86.8	54.0698	0.933333	280	AGUUAGUCCAUGCCAUUCCUUUCCACAGCUUUCUUGAACUUCCCUUCCCGGACUGCGGCCUGUAGCUCUCUCGCCCUCUUGAUCUCCCGUCGAUCUCCACUGGUAGCAGCUGGGAGAGCAGGGAAGAGGAGGGUCAAGAAAGCUGUGGGAAGAAAUGGCAUAACCAGGACUU
843	Multiloop	2552_Bd3	candidate-miR396a	UUCCACAGCUUUCUUGAACUG	21	pab-miR396a	UUCCACAGCUUUCUUGAACUA	1	Bd3	21	41	90	110	GUUCAAUAAAGCUGUGGGAAA	5'	130	-69.8	49.2308	1.09062	280	GCAUGGCCCUCUCUGUGAUCUUCCACAGCUUUCUUGAACUGCUCGGAUCUGCCUAAUUAGAUCACGGCUUGGGUUUGCACGAGAGGGCAGUUCAAUAAAGCUGUGGGAAAUUUCAGAGAGAGGCCAAUUG
844	Multiloop	2553_Bd1	candidate-miR396a	UUCCACAGCUUUCUUGAACUG	21	pab-miR396a	UUCCACAGCUUUCUUGAACUA	1	Bd1	21	41	89	109	GUUCAAUAAAGCUGUGGGAAA	5'	129	-54.3	44.186	0.952632	280	GCAUGGCCCUCUUUGCUAUCUUCCACAGCUUUCUUGAACUGCAUCUGCAAUGGAUGCUACUUAGCUUAUGCUUAACUGCAAGAGUGCUGUUCAAUAAAGCUGUGGGAAAUUGCAGAGAGAGACCAAUUG
845	Multiloop	2612_Bd5	candidate-miR1030a	GCUGCAUUUGCACCUGCACCU	21	ppt-miR1030a	UCUGCAUCUGCACCUGCACCA	3	Bd5	283	303	21	41	GUGCAGUGGCAGAUGCAGCUC	3'	323	-120	39.9381	0.930233	17	CGCUCUUCCUAGGUGAGUAGGUGCAGUGGCAGAUGCAGCUCAAUCACAAGCACUCCAAGCACACAUGCAUACUACUUCCCUUGCUCUUCUUGAUUUUCGUCGCUCCAGAAAUUUGCAGGAUCUGGUCUAUCAUCUAUUUCCUCCGUCUAAUAUUAAGUGUUGAAAUAUUAAAUGUAUCUAAACGUUUUUUAGGUAUAAAUACAUUCAUAUUUGAACAAAUUUGAGACACUUGGUAUGAGACGGAGGGAGUAUAUAUGAUACGGGAAGAAUGGUGUGAUUUUUGCUGCAUUUGCACCUGCACCUACAUCGAAGGAACGAUAGAA
846	Multiloop	2613_Bd5	candidate-miR1030a	GCUGCAUUUGCACCUGCACCU	21	ppt-miR1030a	UCUGCAUCUGCACCUGCACCA	3	Bd5	21	41	129	149	GUGCAGUGGCAGAUGCAGCUC	5'	169	-81.1	48.5207	0.989024	279	GGAUAUGUGAUAGUGAUUGAGCUGCAUUUGCACCUGCACCUACCAAGGAAUGGUCUACAUUCACCUUGCAUAUGAUGCAUGUAAGAGCAAGGAUGUCCUUGACCCUCUCGCUCUUCCUAGGUGAGUAGGUGCAGUGGCAGAUGCAGCUCAAUCACAAGCACUCCAAGCA
847	Multiloop	2656_Bd5	candidate-miR1030b	GCUGCAUUUGCACCUGCACCU	21	ppt-miR1030b	UCUGCAUCUGCACCUGCACCA	3	Bd5	283	303	21	41	GUGCAGUGGCAGAUGCAGCUC	3'	323	-120	39.9381	0.930233	17	CGCUCUUCCUAGGUGAGUAGGUGCAGUGGCAGAUGCAGCUCAAUCACAAGCACUCCAAGCACACAUGCAUACUACUUCCCUUGCUCUUCUUGAUUUUCGUCGCUCCAGAAAUUUGCAGGAUCUGGUCUAUCAUCUAUUUCCUCCGUCUAAUAUUAAGUGUUGAAAUAUUAAAUGUAUCUAAACGUUUUUUAGGUAUAAAUACAUUCAUAUUUGAACAAAUUUGAGACACUUGGUAUGAGACGGAGGGAGUAUAUAUGAUACGGGAAGAAUGGUGUGAUUUUUGCUGCAUUUGCACCUGCACCUACAUCGAAGGAACGAUAGAA
848	Multiloop	2657_Bd5	candidate-miR1030b	GCUGCAUUUGCACCUGCACCU	21	ppt-miR1030b	UCUGCAUCUGCACCUGCACCA	3	Bd5	21	41	129	149	GUGCAGUGGCAGAUGCAGCUC	5'	169	-81.1	48.5207	0.989024	279	GGAUAUGUGAUAGUGAUUGAGCUGCAUUUGCACCUGCACCUACCAAGGAAUGGUCUACAUUCACCUUGCAUAUGAUGCAUGUAAGAGCAAGGAUGUCCUUGACCCUCUCGCUCUUCCUAGGUGAGUAGGUGCAGUGGCAGAUGCAGCUCAAUCACAAGCACUCCAAGCA
849	Multiloop	2700_Bd5	candidate-miR1030c	GCUGCAUUUGCACCUGCACCU	21	ppt-miR1030c	UCUGCAUCUGCACCUGCACCA	3	Bd5	283	303	21	41	GUGCAGUGGCAGAUGCAGCUC	3'	323	-120	39.9381	0.930233	17	CGCUCUUCCUAGGUGAGUAGGUGCAGUGGCAGAUGCAGCUCAAUCACAAGCACUCCAAGCACACAUGCAUACUACUUCCCUUGCUCUUCUUGAUUUUCGUCGCUCCAGAAAUUUGCAGGAUCUGGUCUAUCAUCUAUUUCCUCCGUCUAAUAUUAAGUGUUGAAAUAUUAAAUGUAUCUAAACGUUUUUUAGGUAUAAAUACAUUCAUAUUUGAACAAAUUUGAGACACUUGGUAUGAGACGGAGGGAGUAUAUAUGAUACGGGAAGAAUGGUGUGAUUUUUGCUGCAUUUGCACCUGCACCUACAUCGAAGGAACGAUAGAA
850	Multiloop	2701_Bd5	candidate-miR1030c	GCUGCAUUUGCACCUGCACCU	21	ppt-miR1030c	UCUGCAUCUGCACCUGCACCA	3	Bd5	21	41	129	149	GUGCAGUGGCAGAUGCAGCUC	5'	169	-81.1	48.5207	0.989024	279	GGAUAUGUGAUAGUGAUUGAGCUGCAUUUGCACCUGCACCUACCAAGGAAUGGUCUACAUUCACCUUGCAUAUGAUGCAUGUAAGAGCAAGGAUGUCCUUGACCCUCUCGCUCUUCCUAGGUGAGUAGGUGCAGUGGCAGAUGCAGCUCAAUCACAAGCACUCCAAGCA
851	Multiloop	2744_Bd5	candidate-miR1030e	GCUGCAUUUGCACCUGCACCU	21	ppt-miR1030e	UCUGCAUCUGCACCUGCACCA	3	Bd5	283	303	21	41	GUGCAGUGGCAGAUGCAGCUC	3'	323	-120	39.9381	0.930233	17	CGCUCUUCCUAGGUGAGUAGGUGCAGUGGCAGAUGCAGCUCAAUCACAAGCACUCCAAGCACACAUGCAUACUACUUCCCUUGCUCUUCUUGAUUUUCGUCGCUCCAGAAAUUUGCAGGAUCUGGUCUAUCAUCUAUUUCCUCCGUCUAAUAUUAAGUGUUGAAAUAUUAAAUGUAUCUAAACGUUUUUUAGGUAUAAAUACAUUCAUAUUUGAACAAAUUUGAGACACUUGGUAUGAGACGGAGGGAGUAUAUAUGAUACGGGAAGAAUGGUGUGAUUUUUGCUGCAUUUGCACCUGCACCUACAUCGAAGGAACGAUAGAA
852	Multiloop	2745_Bd5	candidate-miR1030e	GCUGCAUUUGCACCUGCACCU	21	ppt-miR1030e	UCUGCAUCUGCACCUGCACCA	3	Bd5	21	41	129	149	GUGCAGUGGCAGAUGCAGCUC	5'	169	-81.1	48.5207	0.989024	279	GGAUAUGUGAUAGUGAUUGAGCUGCAUUUGCACCUGCACCUACCAAGGAAUGGUCUACAUUCACCUUGCAUAUGAUGCAUGUAAGAGCAAGGAUGUCCUUGACCCUCUCGCUCUUCCUAGGUGAGUAGGUGCAGUGGCAGAUGCAGCUCAAUCACAAGCACUCCAAGCA
853	Multiloop	2788_Bd5	candidate-miR1030f	GCUGCAUUUGCACCUGCACCU	21	ppt-miR1030f	UCUGCAUCUGCACCUGCACCA	3	Bd5	283	303	21	41	GUGCAGUGGCAGAUGCAGCUC	3'	323	-120	39.9381	0.930233	17	CGCUCUUCCUAGGUGAGUAGGUGCAGUGGCAGAUGCAGCUCAAUCACAAGCACUCCAAGCACACAUGCAUACUACUUCCCUUGCUCUUCUUGAUUUUCGUCGCUCCAGAAAUUUGCAGGAUCUGGUCUAUCAUCUAUUUCCUCCGUCUAAUAUUAAGUGUUGAAAUAUUAAAUGUAUCUAAACGUUUUUUAGGUAUAAAUACAUUCAUAUUUGAACAAAUUUGAGACACUUGGUAUGAGACGGAGGGAGUAUAUAUGAUACGGGAAGAAUGGUGUGAUUUUUGCUGCAUUUGCACCUGCACCUACAUCGAAGGAACGAUAGAA
854	Multiloop	2789_Bd5	candidate-miR1030f	GCUGCAUUUGCACCUGCACCU	21	ppt-miR1030f	UCUGCAUCUGCACCUGCACCA	3	Bd5	21	41	129	149	GUGCAGUGGCAGAUGCAGCUC	5'	169	-81.1	48.5207	0.989024	279	GGAUAUGUGAUAGUGAUUGAGCUGCAUUUGCACCUGCACCUACCAAGGAAUGGUCUACAUUCACCUUGCAUAUGAUGCAUGUAAGAGCAAGGAUGUCCUUGACCCUCUCGCUCUUCCUAGGUGAGUAGGUGCAGUGGCAGAUGCAGCUCAAUCACAAGCACUCCAAGCA
855	Multiloop	2843_Bd5	candidate-miR1030h	GCUGCAUUUGCACCUGCACCU	21	ppt-miR1030h	UCUGCAUCUGCACCUGCACCG	3	Bd5	283	303	21	41	GUGCAGUGGCAGAUGCAGCUC	3'	323	-120	39.9381	0.930233	17	CGCUCUUCCUAGGUGAGUAGGUGCAGUGGCAGAUGCAGCUCAAUCACAAGCACUCCAAGCACACAUGCAUACUACUUCCCUUGCUCUUCUUGAUUUUCGUCGCUCCAGAAAUUUGCAGGAUCUGGUCUAUCAUCUAUUUCCUCCGUCUAAUAUUAAGUGUUGAAAUAUUAAAUGUAUCUAAACGUUUUUUAGGUAUAAAUACAUUCAUAUUUGAACAAAUUUGAGACACUUGGUAUGAGACGGAGGGAGUAUAUAUGAUACGGGAAGAAUGGUGUGAUUUUUGCUGCAUUUGCACCUGCACCUACAUCGAAGGAACGAUAGAA
856	Multiloop	2844_Bd5	candidate-miR1030h	GCUGCAUUUGCACCUGCACCU	21	ppt-miR1030h	UCUGCAUCUGCACCUGCACCG	3	Bd5	21	41	129	149	GUGCAGUGGCAGAUGCAGCUC	5'	169	-81.1	48.5207	0.989024	279	GGAUAUGUGAUAGUGAUUGAGCUGCAUUUGCACCUGCACCUACCAAGGAAUGGUCUACAUUCACCUUGCAUAUGAUGCAUGUAAGAGCAAGGAUGUCCUUGACCCUCUCGCUCUUCCUAGGUGAGUAGGUGCAGUGGCAGAUGCAGCUCAAUCACAAGCACUCCAAGCA
857	Head	2911_Bd5	candidate-miR1047-3p	GGAUCAGCGAGGACCUGGUUG	21	ppt-miR1047-3p	UGAUCAGCGAUGACCUAGUUG	3	Bd5	44	64	21	40	ACUGGUUCUCGAUGGUCCUU	3'	84	-38.9	59.5238	0.778	256	CGAUGACAAGGUCAGGGCCAACUGGUUCUCGAUGGUCCUUAAAGGAUCAGCGAGGACCUGGUUGCUCAACGUGCCCGCCGGGUC
858	OK	2986_Bd4	candidate-miR156a	UGACAGAAGAGAGUGAGCAC	20	ppt-miR156a	UGACAGAAGAGAGUGAGCAC	0	Bd4	21	40	131	151	GCUCACCCUCUCUCUGUCAGC	5'	171	-71.4	57.3099	0.728571	280	GAUGGCGGUGUCAGAACGGCUGACAGAAGAGAGUGAGCACACAGCGGCAGCCUGCAUCUGGAGCUAAAGACGAUGAUGUGUCGAUGCAUGUGAAGAAGGGGAAAAGAGAUAGGCGCAGCUGCUGUUGCGUGCUCACCCUCUCUCUGUCAGCUCUCCUCUCCCCCCUCGGGA
859	OK	2988_Bd4	candidate-miR156a	UGACAGAAGAGAGAGAGCAC	20	ppt-miR156a	UGACAGAAGAGAGUGAGCAC	1	Bd4	21	40	100	121	GCUCUCUGCUCUCUCUGUCAUG	5'	137	-70.1	63.5036	0.805747	280	GACCGGCCGGUUAAGGGUGAUGACAGAAGAGAGAGAGCACAACCCAGCACCAGCGUGAAACACCGGCCGUCGGCCCGGUCGCUGAGGCAAGGGCCGUGUGCUCUCUGCUCUCUCUGUCAUGGCCAUCCCACGGACCA
860	OK	3001_Bd2	candidate-miR156a	UGACAGAAGAGAGUGAGCAC	20	ppt-miR156a	UGACAGAAGAGAGUGAGCAC	0	Bd2	21	40	88	108	GCUCACCCUCUCUCUGUCAGC	5'	124	-67.5	59.6774	0.912162	280	GAGCUGGGUCUUUGGAGGUUUGACAGAAGAGAGUGAGCACACGCGGUGGUUUCCUAGCAUGCAGGAGCCAUGCUGGGAGCUGCGCGUGCUCACCCUCUCUCUGUCAGCCGUUCACCAUGCCCCA
861	OK	3010_Bd4	candidate-miR156c	UGACAGAAGAGAGUGAGCAC	20	ppt-miR156c	UGACAGAAGAGAGUGAGCAC	0	Bd4	21	40	131	151	GCUCACCCUCUCUCUGUCAGC	5'	171	-71.4	57.3099	0.728571	280	GAUGGCGGUGUCAGAACGGCUGACAGAAGAGAGUGAGCACACAGCGGCAGCCUGCAUCUGGAGCUAAAGACGAUGAUGUGUCGAUGCAUGUGAAGAAGGGGAAAAGAGAUAGGCGCAGCUGCUGUUGCGUGCUCACCCUCUCUCUGUCAGCUCUCCUCUCCCCCCUCGGGA
862	OK	3012_Bd4	candidate-miR156c	UGACAGAAGAGAGAGAGCAC	20	ppt-miR156c	UGACAGAAGAGAGUGAGCAC	1	Bd4	21	40	100	121	GCUCUCUGCUCUCUCUGUCAUG	5'	137	-70.1	63.5036	0.805747	280	GACCGGCCGGUUAAGGGUGAUGACAGAAGAGAGAGAGCACAACCCAGCACCAGCGUGAAACACCGGCCGUCGGCCCGGUCGCUGAGGCAAGGGCCGUGUGCUCUCUGCUCUCUCUGUCAUGGCCAUCCCACGGACCA
863	OK	3025_Bd2	candidate-miR156c	UGACAGAAGAGAGUGAGCAC	20	ppt-miR156c	UGACAGAAGAGAGUGAGCAC	0	Bd2	21	40	88	108	GCUCACCCUCUCUCUGUCAGC	5'	124	-67.5	59.6774	0.912162	280	GAGCUGGGUCUUUGGAGGUUUGACAGAAGAGAGUGAGCACACGCGGUGGUUUCCUAGCAUGCAGGAGCCAUGCUGGGAGCUGCGCGUGCUCACCCUCUCUCUGUCAGCCGUUCACCAUGCCCCA
864	OK	3033_Bd3	candidate-miR160c	UGCCUGGCUCCCUGUAUGCCA	21	ppt-miR160c	CGCCUGGCUCCCUGCAUGCCA	2	Bd3	21	41	86	106	GCGUGCAAGGAGCCAAGCAUG	5'	122	-52.9	53.2787	0.813846	279	AUCUGAUCAAGACUGUGCUGUGCCUGGCUCCCUGUAUGCCACACAUGUAGCCCAGCCCAUGAAUGUGGUUUGCCUGCUGUGGGUGGCGUGCAAGGAGCCAAGCAUGCAUUACGCAUUAUGAU
865	OK	3034_Bd3	candidate-miR160c	UGCCUGGCUCCCUGUAUGCCA	21	ppt-miR160c	CGCCUGGCUCCCUGCAUGCCA	2	Bd3	21	41	90	110	GCGUGCACGGAGCCAAGCAUA	5'	130	-60.8	53.0769	0.881159	279	GUGAAGCUUAUGUUGGGAUGUGCCUGGCUCCCUGUAUGCCACUCAUCUAUAGCAACAUUCCUUCCUGAUGAGGUUGCCUAGGAUGGAUGGCGUGCACGGAGCCAAGCAUAUCCCCCUUGAUCCCAACCGU
866	OK	3035_Bd3	candidate-miR160c	UGCCUGGCUCCCUGAAUGCCA	21	ppt-miR160c	CGCCUGGCUCCCUGCAUGCCA	2	Bd3	21	41	83	103	GCAUUGAGGGAGUCAUGCAGG	5'	123	-62.1	60.1626	0.839189	279	AAUGGGUGAUGUUGCCUUCCUGCCUGGCUCCCUGAAUGCCAUCUGAGAAGCACACCACCGUGCCUGGCGUGGCUCCUGGUUGGCAUUGAGGGAGUCAUGCAGGGUUGCAGGGUACGUCCUCGC
867	OK	3038_Bd1	candidate-miR160c	UGCCUGGCUCCCUGUAUGCCA	21	ppt-miR160c	CGCCUGGCUCCCUGCAUGCCA	2	Bd1	21	41	113	133	GCGUGCGAGGAGCCAAGCAUG	5'	153	-67.5	58.1699	0.758427	279	GUGAAAAAAAAAAUGGGAUAUGCCUGGCUCCCUGUAUGCCACUCGCGUAGCUGCCAACAACUCAGUUUGAGCUCCCCCGGCCCAAACGCAAACGUUGGCUCUACCGCGGAUGGCGUGCGAGGAGCCAAGCAUGACCGUCUCUCCCCCUCCCUC
868	OK	3039_Bd1	candidate-miR160c	UGCCUGGCUCCCUGUAUGCCA	21	ppt-miR160c	CGCCUGGCUCCCUGCAUGCCA	2	Bd1	21	41	84	104	GCGUGCAAGGAGCCAAGCAUG	5'	124	-57.4	56.4516	0.82	279	UUAAUCGAUCAUCGGCUGCGUGCCUGGCUCCCUGUAUGCCACACAUGUAGCCCGAUCCGUGCCGAGGUUGGAUGCUGUGGGUGGCGUGCAAGGAGCCAAGCAUGCAUACAUACAAGCUCCAUGA
869	OK	3046_Bd3	candidate-miR160d	UGCCUGGCUCCCUGUAUGCCA	21	ppt-miR160d	CGCCUGGCUCCCUGCAUGCCG	3	Bd3	21	41	86	106	GCGUGCAAGGAGCCAAGCAUG	5'	122	-52.9	53.2787	0.813846	279	AUCUGAUCAAGACUGUGCUGUGCCUGGCUCCCUGUAUGCCACACAUGUAGCCCAGCCCAUGAAUGUGGUUUGCCUGCUGUGGGUGGCGUGCAAGGAGCCAAGCAUGCAUUACGCAUUAUGAU
870	OK	3047_Bd3	candidate-miR160d	UGCCUGGCUCCCUGUAUGCCA	21	ppt-miR160d	CGCCUGGCUCCCUGCAUGCCG	3	Bd3	21	41	90	110	GCGUGCACGGAGCCAAGCAUA	5'	130	-60.8	53.0769	0.881159	279	GUGAAGCUUAUGUUGGGAUGUGCCUGGCUCCCUGUAUGCCACUCAUCUAUAGCAACAUUCCUUCCUGAUGAGGUUGCCUAGGAUGGAUGGCGUGCACGGAGCCAAGCAUAUCCCCCUUGAUCCCAACCGU
871	OK	3049_Bd3	candidate-miR160d	UGCCUGGCUCCCUGAAUGCCA	21	ppt-miR160d	CGCCUGGCUCCCUGCAUGCCG	3	Bd3	21	41	83	103	GCAUUGAGGGAGUCAUGCAGG	5'	123	-62.1	60.1626	0.839189	279	AAUGGGUGAUGUUGCCUUCCUGCCUGGCUCCCUGAAUGCCAUCUGAGAAGCACACCACCGUGCCUGGCGUGGCUCCUGGUUGGCAUUGAGGGAGUCAUGCAGGGUUGCAGGGUACGUCCUCGC
872	OK	3052_Bd1	candidate-miR160d	UGCCUGGCUCCCUGUAUGCCA	21	ppt-miR160d	CGCCUGGCUCCCUGCAUGCCG	3	Bd1	21	41	113	133	GCGUGCGAGGAGCCAAGCAUG	5'	153	-67.5	58.1699	0.758427	279	GUGAAAAAAAAAAUGGGAUAUGCCUGGCUCCCUGUAUGCCACUCGCGUAGCUGCCAACAACUCAGUUUGAGCUCCCCCGGCCCAAACGCAAACGUUGGCUCUACCGCGGAUGGCGUGCGAGGAGCCAAGCAUGACCGUCUCUCCCCCUCCCUC
873	OK	3053_Bd1	candidate-miR160d	UGCCUGGCUCCCUGUAUGCCA	21	ppt-miR160d	CGCCUGGCUCCCUGCAUGCCG	3	Bd1	21	41	84	104	GCGUGCAAGGAGCCAAGCAUG	5'	124	-57.4	56.4516	0.82	279	UUAAUCGAUCAUCGGCUGCGUGCCUGGCUCCCUGUAUGCCACACAUGUAGCCCGAUCCGUGCCGAGGUUGGAUGCUGUGGGUGGCGUGCAAGGAGCCAAGCAUGCAUACAUACAAGCUCCAUGA
874	OK	3057_Bd3	candidate-miR160e	UGCCUGGCUCCCUGUAUGCCA	21	ppt-miR160e	UGCCUGGCUCCCUGUAUGCCA	0	Bd3	21	41	86	106	GCGUGCAAGGAGCCAAGCAUG	5'	122	-52.9	53.2787	0.813846	280	AUCUGAUCAAGACUGUGCUGUGCCUGGCUCCCUGUAUGCCACACAUGUAGCCCAGCCCAUGAAUGUGGUUUGCCUGCUGUGGGUGGCGUGCAAGGAGCCAAGCAUGCAUUACGCAUUAUGAU
875	OK	3058_Bd3	candidate-miR160e	UGCCUGGCUCCCUGUAUGCCA	21	ppt-miR160e	UGCCUGGCUCCCUGUAUGCCA	0	Bd3	21	41	90	110	GCGUGCACGGAGCCAAGCAUA	5'	130	-60.8	53.0769	0.881159	280	GUGAAGCUUAUGUUGGGAUGUGCCUGGCUCCCUGUAUGCCACUCAUCUAUAGCAACAUUCCUUCCUGAUGAGGUUGCCUAGGAUGGAUGGCGUGCACGGAGCCAAGCAUAUCCCCCUUGAUCCCAACCGU
876	OK	3061_Bd3	candidate-miR160e	UGCCUGGCUCCCUGAAUGCCA	21	ppt-miR160e	UGCCUGGCUCCCUGUAUGCCA	1	Bd3	21	41	83	103	GCAUUGAGGGAGUCAUGCAGG	5'	123	-62.1	60.1626	0.839189	280	AAUGGGUGAUGUUGCCUUCCUGCCUGGCUCCCUGAAUGCCAUCUGAGAAGCACACCACCGUGCCUGGCGUGGCUCCUGGUUGGCAUUGAGGGAGUCAUGCAGGGUUGCAGGGUACGUCCUCGC
877	OK	3063_Bd1	candidate-miR160e	UGCCUGGCUCCCUGUAUGCCA	21	ppt-miR160e	UGCCUGGCUCCCUGUAUGCCA	0	Bd1	21	41	113	133	GCGUGCGAGGAGCCAAGCAUG	5'	153	-67.5	58.1699	0.758427	280	GUGAAAAAAAAAAUGGGAUAUGCCUGGCUCCCUGUAUGCCACUCGCGUAGCUGCCAACAACUCAGUUUGAGCUCCCCCGGCCCAAACGCAAACGUUGGCUCUACCGCGGAUGGCGUGCGAGGAGCCAAGCAUGACCGUCUCUCCCCCUCCCUC
878	OK	3064_Bd1	candidate-miR160e	UGCCUGGCUCCCUGUAUGCCA	21	ppt-miR160e	UGCCUGGCUCCCUGUAUGCCA	0	Bd1	21	41	84	104	GCGUGCAAGGAGCCAAGCAUG	5'	124	-57.4	56.4516	0.82	280	UUAAUCGAUCAUCGGCUGCGUGCCUGGCUCCCUGUAUGCCACACAUGUAGCCCGAUCCGUGCCGAGGUUGGAUGCUGUGGGUGGCGUGCAAGGAGCCAAGCAUGCAUACAUACAAGCUCCAUGA
879	OK	3071_Bd3	candidate-miR160f	UGCCUGGCUCCCUGUAUGCCA	21	ppt-miR160f	UGCCUGGCUCCCUGUAUGCCA	0	Bd3	21	41	86	106	GCGUGCAAGGAGCCAAGCAUG	5'	122	-52.9	53.2787	0.813846	280	AUCUGAUCAAGACUGUGCUGUGCCUGGCUCCCUGUAUGCCACACAUGUAGCCCAGCCCAUGAAUGUGGUUUGCCUGCUGUGGGUGGCGUGCAAGGAGCCAAGCAUGCAUUACGCAUUAUGAU
880	OK	3072_Bd3	candidate-miR160f	UGCCUGGCUCCCUGUAUGCCA	21	ppt-miR160f	UGCCUGGCUCCCUGUAUGCCA	0	Bd3	21	41	90	110	GCGUGCACGGAGCCAAGCAUA	5'	130	-60.8	53.0769	0.881159	280	GUGAAGCUUAUGUUGGGAUGUGCCUGGCUCCCUGUAUGCCACUCAUCUAUAGCAACAUUCCUUCCUGAUGAGGUUGCCUAGGAUGGAUGGCGUGCACGGAGCCAAGCAUAUCCCCCUUGAUCCCAACCGU
881	OK	3075_Bd3	candidate-miR160f	UGCCUGGCUCCCUGAAUGCCA	21	ppt-miR160f	UGCCUGGCUCCCUGUAUGCCA	1	Bd3	21	41	83	103	GCAUUGAGGGAGUCAUGCAGG	5'	123	-62.1	60.1626	0.839189	280	AAUGGGUGAUGUUGCCUUCCUGCCUGGCUCCCUGAAUGCCAUCUGAGAAGCACACCACCGUGCCUGGCGUGGCUCCUGGUUGGCAUUGAGGGAGUCAUGCAGGGUUGCAGGGUACGUCCUCGC
882	OK	3077_Bd1	candidate-miR160f	UGCCUGGCUCCCUGUAUGCCA	21	ppt-miR160f	UGCCUGGCUCCCUGUAUGCCA	0	Bd1	21	41	113	133	GCGUGCGAGGAGCCAAGCAUG	5'	153	-67.5	58.1699	0.758427	280	GUGAAAAAAAAAAUGGGAUAUGCCUGGCUCCCUGUAUGCCACUCGCGUAGCUGCCAACAACUCAGUUUGAGCUCCCCCGGCCCAAACGCAAACGUUGGCUCUACCGCGGAUGGCGUGCGAGGAGCCAAGCAUGACCGUCUCUCCCCCUCCCUC
883	OK	3078_Bd1	candidate-miR160f	UGCCUGGCUCCCUGUAUGCCA	21	ppt-miR160f	UGCCUGGCUCCCUGUAUGCCA	0	Bd1	21	41	84	104	GCGUGCAAGGAGCCAAGCAUG	5'	124	-57.4	56.4516	0.82	280	UUAAUCGAUCAUCGGCUGCGUGCCUGGCUCCCUGUAUGCCACACAUGUAGCCCGAUCCGUGCCGAGGUUGGAUGCUGUGGGUGGCGUGCAAGGAGCCAAGCAUGCAUACAUACAAGCUCCAUGA
884	OK	3085_Bd3	candidate-miR160g	UGCCUGGCUCCCUGUAUGCCA	21	ppt-miR160g	UGCCUGGCUCCUUGUAUGCCA	1	Bd3	21	41	86	106	GCGUGCAAGGAGCCAAGCAUG	5'	122	-52.9	53.2787	0.813846	280	AUCUGAUCAAGACUGUGCUGUGCCUGGCUCCCUGUAUGCCACACAUGUAGCCCAGCCCAUGAAUGUGGUUUGCCUGCUGUGGGUGGCGUGCAAGGAGCCAAGCAUGCAUUACGCAUUAUGAU
885	OK	3086_Bd3	candidate-miR160g	UGCCUGGCUCCCUGUAUGCCA	21	ppt-miR160g	UGCCUGGCUCCUUGUAUGCCA	1	Bd3	21	41	90	110	GCGUGCACGGAGCCAAGCAUA	5'	130	-60.8	53.0769	0.881159	280	GUGAAGCUUAUGUUGGGAUGUGCCUGGCUCCCUGUAUGCCACUCAUCUAUAGCAACAUUCCUUCCUGAUGAGGUUGCCUAGGAUGGAUGGCGUGCACGGAGCCAAGCAUAUCCCCCUUGAUCCCAACCGU
886	OK	3090_Bd3	candidate-miR160g	UGCCUGGCUCCCUGAAUGCCA	21	ppt-miR160g	UGCCUGGCUCCUUGUAUGCCA	2	Bd3	21	41	83	103	GCAUUGAGGGAGUCAUGCAGG	5'	123	-62.1	60.1626	0.839189	280	AAUGGGUGAUGUUGCCUUCCUGCCUGGCUCCCUGAAUGCCAUCUGAGAAGCACACCACCGUGCCUGGCGUGGCUCCUGGUUGGCAUUGAGGGAGUCAUGCAGGGUUGCAGGGUACGUCCUCGC
887	OK	3092_Bd1	candidate-miR160g	UGCCUGGCUCCCUGUAUGCCA	21	ppt-miR160g	UGCCUGGCUCCUUGUAUGCCA	1	Bd1	21	41	113	133	GCGUGCGAGGAGCCAAGCAUG	5'	153	-67.5	58.1699	0.758427	280	GUGAAAAAAAAAAUGGGAUAUGCCUGGCUCCCUGUAUGCCACUCGCGUAGCUGCCAACAACUCAGUUUGAGCUCCCCCGGCCCAAACGCAAACGUUGGCUCUACCGCGGAUGGCGUGCGAGGAGCCAAGCAUGACCGUCUCUCCCCCUCCCUC
888	OK	3093_Bd1	candidate-miR160g	UGCCUGGCUCCCUGUAUGCCA	21	ppt-miR160g	UGCCUGGCUCCUUGUAUGCCA	1	Bd1	21	41	84	104	GCGUGCAAGGAGCCAAGCAUG	5'	124	-57.4	56.4516	0.82	280	UUAAUCGAUCAUCGGCUGCGUGCCUGGCUCCCUGUAUGCCACACAUGUAGCCCGAUCCGUGCCGAGGUUGGAUGCUGUGGGUGGCGUGCAAGGAGCCAAGCAUGCAUACAUACAAGCUCCAUGA
889	OK	3098_Bd3	candidate-miR166a	UCGGACCAGGCUUCAUUCCCC	21	ppt-miR166a	UCGGACCAGGCUUCAUUCCCC	0	Bd3	111	131	21	41	GGAAUGUUGUCUGGUUCAAGG	3'	151	-61.7	45.0331	0.907353	190	AAGCUAUUUUGCUUCUGGGUGGAAUGUUGUCUGGUUCAAGGUCUUGCCAUGUGAUUUGAGGAUGAACGGUUUGUGCAUGCAUAACUUUCAUUUCUCUUGUUUGCGGGAUCUCGGACCAGGCUUCAUUCCCCUCAGAGAUAGCUUCAAACUC
890	OK	3099_Bd3	candidate-miR166a	UCGGACCAGGCUUCAUUCCCC	21	ppt-miR166a	UCGGACCAGGCUUCAUUCCCC	0	Bd3	85	105	21	41	GGAAUGUUGUCUGGCUCGAGG	3'	125	-64.1	48	1.06833	216	GGAGCUUUUUUACUUUGAGGGGAAUGUUGUCUGGCUCGAGGUGCUGAGAUCGAGAGAACUUGAAAUUCGAUCUCUAGAUUGAUCUCGGACCAGGCUUCAUUCCCCUCAAGUAAAGCUCCCGUGUG
891	OK	3104_Bd1	candidate-miR166a	UCGGACCAGGCUUCAUUCCCC	21	ppt-miR166a	UCGGACCAGGCUUCAUUCCCC	0	Bd1	87	107	21	41	GGAAUGACGCCGGGUCUGAAA	3'	127	-67	57.4803	0.917808	214	UCUUUUCAUGGUUGUCGAGGGGAAUGACGCCGGGUCUGAAAGAAAGAAGGGGGCACGCCGGGAAUGACAGCGGUUCCCUAGCUCUUUCGGACCAGGCUUCAUUCCCCAUGACUCGACCAUGGGCACC
892	OK	3105_Bd1	candidate-miR166a	UCGGACCAGGCUUCAUUCCCC	21	ppt-miR166a	UCGGACCAGGCUUCAUUCCCC	0	Bd1	182	202	21	41	GGAAUGUUGUCUGGCUCGGGG	3'	222	-97.6	48.6486	0.903704	119	GAGCCUUUUUCGUUUUGAGGGGAAUGUUGUCUGGCUCGGGGUUCUCUUUAUUUCUAUGCCUCUCUCUAUCCCCCCCUCCUCAAUCUCUCUAGCUUUGAUUGGAUCGAGAGAAGAUCGAUCGAUCGAUCCAAGAAGAGUUCUGAGAAGGGGGAUGAAGAGAGUAGACGUAUGUGUGUAGAUCUCGGACCAGGCUUCAUUCCCCCCAAAUACAAGGGCUCCCAU
893	OK	3106_Bd1	candidate-miR166a	UCGGACCAGGCUUCAUUCCCC	21	ppt-miR166a	UCGGACCAGGCUUCAUUCCCC	0	Bd1	104	124	21	41	GGAAUGUUGUCUGGUUGGAGA	3'	144	-59.4	54.1667	0.761538	197	CAUGUAUGGCGCAGUUGAGGGGAAUGUUGUCUGGUUGGAGACCUAGCUAGCAGCUAGCACGGAUCAUCCAUAGAUCGAUUCGACGCUGCAUAUGCGCGCGGUUUCGGACCAGGCUUCAUUCCCCCCAACUCUCAACUCGAUCGA
894	Multiloop	3110_Bd4	candidate-miR166a	UCGGACCAGGCUUCGAUCCCU	21	ppt-miR166a	UCGGACCAGGCUUCAUUCCCC	3	Bd4	147	167	21	41	GGGUUGUUGUCUGGUUCAAGG	3'	187	-81	45.9893	0.94186	154	AGGUUGAAGUUAGGUUAAGGGGGUUGUUGUCUGGUUCAAGGUCUCCACAUACAUCAUGUACAUGGAGGGCAUGCAUGCAUGAUAUGCUGUUGUUGAGUGCCAUUUGCUCGAUCUUGUGUAUAUAUGCAGUGUAUGAUGUGGUGAUCUCGGACCAGGCUUCGAUCCCUUUAACCAGCAUCUGCACAGU
895	OK	3114_Bd3	candidate-miR166b	UCGGACCAGGCUUCAUUCCCC	21	ppt-miR166b	UCGGACCAGGCUUCAUUCCCC	0	Bd3	111	131	21	41	GGAAUGUUGUCUGGUUCAAGG	3'	151	-61.7	45.0331	0.907353	190	AAGCUAUUUUGCUUCUGGGUGGAAUGUUGUCUGGUUCAAGGUCUUGCCAUGUGAUUUGAGGAUGAACGGUUUGUGCAUGCAUAACUUUCAUUUCUCUUGUUUGCGGGAUCUCGGACCAGGCUUCAUUCCCCUCAGAGAUAGCUUCAAACUC
896	OK	3115_Bd3	candidate-miR166b	UCGGACCAGGCUUCAUUCCCC	21	ppt-miR166b	UCGGACCAGGCUUCAUUCCCC	0	Bd3	85	105	21	41	GGAAUGUUGUCUGGCUCGAGG	3'	125	-64.1	48	1.06833	216	GGAGCUUUUUUACUUUGAGGGGAAUGUUGUCUGGCUCGAGGUGCUGAGAUCGAGAGAACUUGAAAUUCGAUCUCUAGAUUGAUCUCGGACCAGGCUUCAUUCCCCUCAAGUAAAGCUCCCGUGUG
897	OK	3120_Bd1	candidate-miR166b	UCGGACCAGGCUUCAUUCCCC	21	ppt-miR166b	UCGGACCAGGCUUCAUUCCCC	0	Bd1	87	107	21	41	GGAAUGACGCCGGGUCUGAAA	3'	127	-67	57.4803	0.917808	214	UCUUUUCAUGGUUGUCGAGGGGAAUGACGCCGGGUCUGAAAGAAAGAAGGGGGCACGCCGGGAAUGACAGCGGUUCCCUAGCUCUUUCGGACCAGGCUUCAUUCCCCAUGACUCGACCAUGGGCACC
898	OK	3121_Bd1	candidate-miR166b	UCGGACCAGGCUUCAUUCCCC	21	ppt-miR166b	UCGGACCAGGCUUCAUUCCCC	0	Bd1	182	202	21	41	GGAAUGUUGUCUGGCUCGGGG	3'	222	-97.6	48.6486	0.903704	119	GAGCCUUUUUCGUUUUGAGGGGAAUGUUGUCUGGCUCGGGGUUCUCUUUAUUUCUAUGCCUCUCUCUAUCCCCCCCUCCUCAAUCUCUCUAGCUUUGAUUGGAUCGAGAGAAGAUCGAUCGAUCGAUCCAAGAAGAGUUCUGAGAAGGGGGAUGAAGAGAGUAGACGUAUGUGUGUAGAUCUCGGACCAGGCUUCAUUCCCCCCAAAUACAAGGGCUCCCAU
899	OK	3122_Bd1	candidate-miR166b	UCGGACCAGGCUUCAUUCCCC	21	ppt-miR166b	UCGGACCAGGCUUCAUUCCCC	0	Bd1	104	124	21	41	GGAAUGUUGUCUGGUUGGAGA	3'	144	-59.4	54.1667	0.761538	197	CAUGUAUGGCGCAGUUGAGGGGAAUGUUGUCUGGUUGGAGACCUAGCUAGCAGCUAGCACGGAUCAUCCAUAGAUCGAUUCGACGCUGCAUAUGCGCGCGGUUUCGGACCAGGCUUCAUUCCCCCCAACUCUCAACUCGAUCGA
900	Multiloop	3126_Bd4	candidate-miR166b	UCGGACCAGGCUUCGAUCCCU	21	ppt-miR166b	UCGGACCAGGCUUCAUUCCCC	3	Bd4	147	167	21	41	GGGUUGUUGUCUGGUUCAAGG	3'	187	-81	45.9893	0.94186	154	AGGUUGAAGUUAGGUUAAGGGGGUUGUUGUCUGGUUCAAGGUCUCCACAUACAUCAUGUACAUGGAGGGCAUGCAUGCAUGAUAUGCUGUUGUUGAGUGCCAUUUGCUCGAUCUUGUGUAUAUAUGCAGUGUAUGAUGUGGUGAUCUCGGACCAGGCUUCGAUCCCUUUAACCAGCAUCUGCACAGU
901	OK	3130_Bd3	candidate-miR166c	UCGGACCAGGCUUCAUUCCCC	21	ppt-miR166c	UCGGACCAGGCUUCAUUCCCC	0	Bd3	111	131	21	41	GGAAUGUUGUCUGGUUCAAGG	3'	151	-61.7	45.0331	0.907353	190	AAGCUAUUUUGCUUCUGGGUGGAAUGUUGUCUGGUUCAAGGUCUUGCCAUGUGAUUUGAGGAUGAACGGUUUGUGCAUGCAUAACUUUCAUUUCUCUUGUUUGCGGGAUCUCGGACCAGGCUUCAUUCCCCUCAGAGAUAGCUUCAAACUC
902	OK	3131_Bd3	candidate-miR166c	UCGGACCAGGCUUCAUUCCCC	21	ppt-miR166c	UCGGACCAGGCUUCAUUCCCC	0	Bd3	85	105	21	41	GGAAUGUUGUCUGGCUCGAGG	3'	125	-64.1	48	1.06833	216	GGAGCUUUUUUACUUUGAGGGGAAUGUUGUCUGGCUCGAGGUGCUGAGAUCGAGAGAACUUGAAAUUCGAUCUCUAGAUUGAUCUCGGACCAGGCUUCAUUCCCCUCAAGUAAAGCUCCCGUGUG
903	OK	3136_Bd1	candidate-miR166c	UCGGACCAGGCUUCAUUCCCC	21	ppt-miR166c	UCGGACCAGGCUUCAUUCCCC	0	Bd1	87	107	21	41	GGAAUGACGCCGGGUCUGAAA	3'	127	-67	57.4803	0.917808	214	UCUUUUCAUGGUUGUCGAGGGGAAUGACGCCGGGUCUGAAAGAAAGAAGGGGGCACGCCGGGAAUGACAGCGGUUCCCUAGCUCUUUCGGACCAGGCUUCAUUCCCCAUGACUCGACCAUGGGCACC
904	OK	3137_Bd1	candidate-miR166c	UCGGACCAGGCUUCAUUCCCC	21	ppt-miR166c	UCGGACCAGGCUUCAUUCCCC	0	Bd1	182	202	21	41	GGAAUGUUGUCUGGCUCGGGG	3'	222	-97.6	48.6486	0.903704	119	GAGCCUUUUUCGUUUUGAGGGGAAUGUUGUCUGGCUCGGGGUUCUCUUUAUUUCUAUGCCUCUCUCUAUCCCCCCCUCCUCAAUCUCUCUAGCUUUGAUUGGAUCGAGAGAAGAUCGAUCGAUCGAUCCAAGAAGAGUUCUGAGAAGGGGGAUGAAGAGAGUAGACGUAUGUGUGUAGAUCUCGGACCAGGCUUCAUUCCCCCCAAAUACAAGGGCUCCCAU
905	OK	3138_Bd1	candidate-miR166c	UCGGACCAGGCUUCAUUCCCC	21	ppt-miR166c	UCGGACCAGGCUUCAUUCCCC	0	Bd1	104	124	21	41	GGAAUGUUGUCUGGUUGGAGA	3'	144	-59.4	54.1667	0.761538	197	CAUGUAUGGCGCAGUUGAGGGGAAUGUUGUCUGGUUGGAGACCUAGCUAGCAGCUAGCACGGAUCAUCCAUAGAUCGAUUCGACGCUGCAUAUGCGCGCGGUUUCGGACCAGGCUUCAUUCCCCCCAACUCUCAACUCGAUCGA
906	Multiloop	3142_Bd4	candidate-miR166c	UCGGACCAGGCUUCGAUCCCU	21	ppt-miR166c	UCGGACCAGGCUUCAUUCCCC	3	Bd4	147	167	21	41	GGGUUGUUGUCUGGUUCAAGG	3'	187	-81	45.9893	0.94186	154	AGGUUGAAGUUAGGUUAAGGGGGUUGUUGUCUGGUUCAAGGUCUCCACAUACAUCAUGUACAUGGAGGGCAUGCAUGCAUGAUAUGCUGUUGUUGAGUGCCAUUUGCUCGAUCUUGUGUAUAUAUGCAGUGUAUGAUGUGGUGAUCUCGGACCAGGCUUCGAUCCCUUUAACCAGCAUCUGCACAGU
907	OK	3146_Bd3	candidate-miR166d	UCGGACCAGGCUUCAUUCCCC	21	ppt-miR166d	UCGGACCAGGCUUCAUUCCCC	0	Bd3	111	131	21	41	GGAAUGUUGUCUGGUUCAAGG	3'	151	-61.7	45.0331	0.907353	190	AAGCUAUUUUGCUUCUGGGUGGAAUGUUGUCUGGUUCAAGGUCUUGCCAUGUGAUUUGAGGAUGAACGGUUUGUGCAUGCAUAACUUUCAUUUCUCUUGUUUGCGGGAUCUCGGACCAGGCUUCAUUCCCCUCAGAGAUAGCUUCAAACUC
908	OK	3147_Bd3	candidate-miR166d	UCGGACCAGGCUUCAUUCCCC	21	ppt-miR166d	UCGGACCAGGCUUCAUUCCCC	0	Bd3	85	105	21	41	GGAAUGUUGUCUGGCUCGAGG	3'	125	-64.1	48	1.06833	216	GGAGCUUUUUUACUUUGAGGGGAAUGUUGUCUGGCUCGAGGUGCUGAGAUCGAGAGAACUUGAAAUUCGAUCUCUAGAUUGAUCUCGGACCAGGCUUCAUUCCCCUCAAGUAAAGCUCCCGUGUG
909	OK	3152_Bd1	candidate-miR166d	UCGGACCAGGCUUCAUUCCCC	21	ppt-miR166d	UCGGACCAGGCUUCAUUCCCC	0	Bd1	87	107	21	41	GGAAUGACGCCGGGUCUGAAA	3'	127	-67	57.4803	0.917808	214	UCUUUUCAUGGUUGUCGAGGGGAAUGACGCCGGGUCUGAAAGAAAGAAGGGGGCACGCCGGGAAUGACAGCGGUUCCCUAGCUCUUUCGGACCAGGCUUCAUUCCCCAUGACUCGACCAUGGGCACC
910	OK	3153_Bd1	candidate-miR166d	UCGGACCAGGCUUCAUUCCCC	21	ppt-miR166d	UCGGACCAGGCUUCAUUCCCC	0	Bd1	182	202	21	41	GGAAUGUUGUCUGGCUCGGGG	3'	222	-97.6	48.6486	0.903704	119	GAGCCUUUUUCGUUUUGAGGGGAAUGUUGUCUGGCUCGGGGUUCUCUUUAUUUCUAUGCCUCUCUCUAUCCCCCCCUCCUCAAUCUCUCUAGCUUUGAUUGGAUCGAGAGAAGAUCGAUCGAUCGAUCCAAGAAGAGUUCUGAGAAGGGGGAUGAAGAGAGUAGACGUAUGUGUGUAGAUCUCGGACCAGGCUUCAUUCCCCCCAAAUACAAGGGCUCCCAU
911	OK	3154_Bd1	candidate-miR166d	UCGGACCAGGCUUCAUUCCCC	21	ppt-miR166d	UCGGACCAGGCUUCAUUCCCC	0	Bd1	104	124	21	41	GGAAUGUUGUCUGGUUGGAGA	3'	144	-59.4	54.1667	0.761538	197	CAUGUAUGGCGCAGUUGAGGGGAAUGUUGUCUGGUUGGAGACCUAGCUAGCAGCUAGCACGGAUCAUCCAUAGAUCGAUUCGACGCUGCAUAUGCGCGCGGUUUCGGACCAGGCUUCAUUCCCCCCAACUCUCAACUCGAUCGA
912	Multiloop	3158_Bd4	candidate-miR166d	UCGGACCAGGCUUCGAUCCCU	21	ppt-miR166d	UCGGACCAGGCUUCAUUCCCC	3	Bd4	147	167	21	41	GGGUUGUUGUCUGGUUCAAGG	3'	187	-81	45.9893	0.94186	154	AGGUUGAAGUUAGGUUAAGGGGGUUGUUGUCUGGUUCAAGGUCUCCACAUACAUCAUGUACAUGGAGGGCAUGCAUGCAUGAUAUGCUGUUGUUGAGUGCCAUUUGCUCGAUCUUGUGUAUAUAUGCAGUGUAUGAUGUGGUGAUCUCGGACCAGGCUUCGAUCCCUUUAACCAGCAUCUGCACAGU
913	OK	3162_Bd3	candidate-miR166e	UCGGACCAGGCUUCAUUCCCC	21	ppt-miR166e	UCGGACCAGGCUUCAUUCCCC	0	Bd3	111	131	21	41	GGAAUGUUGUCUGGUUCAAGG	3'	151	-61.7	45.0331	0.907353	190	AAGCUAUUUUGCUUCUGGGUGGAAUGUUGUCUGGUUCAAGGUCUUGCCAUGUGAUUUGAGGAUGAACGGUUUGUGCAUGCAUAACUUUCAUUUCUCUUGUUUGCGGGAUCUCGGACCAGGCUUCAUUCCCCUCAGAGAUAGCUUCAAACUC
914	OK	3163_Bd3	candidate-miR166e	UCGGACCAGGCUUCAUUCCCC	21	ppt-miR166e	UCGGACCAGGCUUCAUUCCCC	0	Bd3	85	105	21	41	GGAAUGUUGUCUGGCUCGAGG	3'	125	-64.1	48	1.06833	216	GGAGCUUUUUUACUUUGAGGGGAAUGUUGUCUGGCUCGAGGUGCUGAGAUCGAGAGAACUUGAAAUUCGAUCUCUAGAUUGAUCUCGGACCAGGCUUCAUUCCCCUCAAGUAAAGCUCCCGUGUG
915	OK	3168_Bd1	candidate-miR166e	UCGGACCAGGCUUCAUUCCCC	21	ppt-miR166e	UCGGACCAGGCUUCAUUCCCC	0	Bd1	87	107	21	41	GGAAUGACGCCGGGUCUGAAA	3'	127	-67	57.4803	0.917808	214	UCUUUUCAUGGUUGUCGAGGGGAAUGACGCCGGGUCUGAAAGAAAGAAGGGGGCACGCCGGGAAUGACAGCGGUUCCCUAGCUCUUUCGGACCAGGCUUCAUUCCCCAUGACUCGACCAUGGGCACC
916	OK	3169_Bd1	candidate-miR166e	UCGGACCAGGCUUCAUUCCCC	21	ppt-miR166e	UCGGACCAGGCUUCAUUCCCC	0	Bd1	182	202	21	41	GGAAUGUUGUCUGGCUCGGGG	3'	222	-97.6	48.6486	0.903704	119	GAGCCUUUUUCGUUUUGAGGGGAAUGUUGUCUGGCUCGGGGUUCUCUUUAUUUCUAUGCCUCUCUCUAUCCCCCCCUCCUCAAUCUCUCUAGCUUUGAUUGGAUCGAGAGAAGAUCGAUCGAUCGAUCCAAGAAGAGUUCUGAGAAGGGGGAUGAAGAGAGUAGACGUAUGUGUGUAGAUCUCGGACCAGGCUUCAUUCCCCCCAAAUACAAGGGCUCCCAU
917	OK	3170_Bd1	candidate-miR166e	UCGGACCAGGCUUCAUUCCCC	21	ppt-miR166e	UCGGACCAGGCUUCAUUCCCC	0	Bd1	104	124	21	41	GGAAUGUUGUCUGGUUGGAGA	3'	144	-59.4	54.1667	0.761538	197	CAUGUAUGGCGCAGUUGAGGGGAAUGUUGUCUGGUUGGAGACCUAGCUAGCAGCUAGCACGGAUCAUCCAUAGAUCGAUUCGACGCUGCAUAUGCGCGCGGUUUCGGACCAGGCUUCAUUCCCCCCAACUCUCAACUCGAUCGA
918	Multiloop	3174_Bd4	candidate-miR166e	UCGGACCAGGCUUCGAUCCCU	21	ppt-miR166e	UCGGACCAGGCUUCAUUCCCC	3	Bd4	147	167	21	41	GGGUUGUUGUCUGGUUCAAGG	3'	187	-81	45.9893	0.94186	154	AGGUUGAAGUUAGGUUAAGGGGGUUGUUGUCUGGUUCAAGGUCUCCACAUACAUCAUGUACAUGGAGGGCAUGCAUGCAUGAUAUGCUGUUGUUGAGUGCCAUUUGCUCGAUCUUGUGUAUAUAUGCAGUGUAUGAUGUGGUGAUCUCGGACCAGGCUUCGAUCCCUUUAACCAGCAUCUGCACAGU
919	OK	3178_Bd3	candidate-miR166f	UCGGACCAGGCUUCAUUCCCC	21	ppt-miR166f	UCGGACCAGGCUUCAUUCCCC	0	Bd3	111	131	21	41	GGAAUGUUGUCUGGUUCAAGG	3'	151	-61.7	45.0331	0.907353	190	AAGCUAUUUUGCUUCUGGGUGGAAUGUUGUCUGGUUCAAGGUCUUGCCAUGUGAUUUGAGGAUGAACGGUUUGUGCAUGCAUAACUUUCAUUUCUCUUGUUUGCGGGAUCUCGGACCAGGCUUCAUUCCCCUCAGAGAUAGCUUCAAACUC
920	OK	3179_Bd3	candidate-miR166f	UCGGACCAGGCUUCAUUCCCC	21	ppt-miR166f	UCGGACCAGGCUUCAUUCCCC	0	Bd3	85	105	21	41	GGAAUGUUGUCUGGCUCGAGG	3'	125	-64.1	48	1.06833	216	GGAGCUUUUUUACUUUGAGGGGAAUGUUGUCUGGCUCGAGGUGCUGAGAUCGAGAGAACUUGAAAUUCGAUCUCUAGAUUGAUCUCGGACCAGGCUUCAUUCCCCUCAAGUAAAGCUCCCGUGUG
921	OK	3184_Bd1	candidate-miR166f	UCGGACCAGGCUUCAUUCCCC	21	ppt-miR166f	UCGGACCAGGCUUCAUUCCCC	0	Bd1	87	107	21	41	GGAAUGACGCCGGGUCUGAAA	3'	127	-67	57.4803	0.917808	214	UCUUUUCAUGGUUGUCGAGGGGAAUGACGCCGGGUCUGAAAGAAAGAAGGGGGCACGCCGGGAAUGACAGCGGUUCCCUAGCUCUUUCGGACCAGGCUUCAUUCCCCAUGACUCGACCAUGGGCACC
922	OK	3185_Bd1	candidate-miR166f	UCGGACCAGGCUUCAUUCCCC	21	ppt-miR166f	UCGGACCAGGCUUCAUUCCCC	0	Bd1	182	202	21	41	GGAAUGUUGUCUGGCUCGGGG	3'	222	-97.6	48.6486	0.903704	119	GAGCCUUUUUCGUUUUGAGGGGAAUGUUGUCUGGCUCGGGGUUCUCUUUAUUUCUAUGCCUCUCUCUAUCCCCCCCUCCUCAAUCUCUCUAGCUUUGAUUGGAUCGAGAGAAGAUCGAUCGAUCGAUCCAAGAAGAGUUCUGAGAAGGGGGAUGAAGAGAGUAGACGUAUGUGUGUAGAUCUCGGACCAGGCUUCAUUCCCCCCAAAUACAAGGGCUCCCAU
923	OK	3186_Bd1	candidate-miR166f	UCGGACCAGGCUUCAUUCCCC	21	ppt-miR166f	UCGGACCAGGCUUCAUUCCCC	0	Bd1	104	124	21	41	GGAAUGUUGUCUGGUUGGAGA	3'	144	-59.4	54.1667	0.761538	197	CAUGUAUGGCGCAGUUGAGGGGAAUGUUGUCUGGUUGGAGACCUAGCUAGCAGCUAGCACGGAUCAUCCAUAGAUCGAUUCGACGCUGCAUAUGCGCGCGGUUUCGGACCAGGCUUCAUUCCCCCCAACUCUCAACUCGAUCGA
924	Multiloop	3190_Bd4	candidate-miR166f	UCGGACCAGGCUUCGAUCCCU	21	ppt-miR166f	UCGGACCAGGCUUCAUUCCCC	3	Bd4	147	167	21	41	GGGUUGUUGUCUGGUUCAAGG	3'	187	-81	45.9893	0.94186	154	AGGUUGAAGUUAGGUUAAGGGGGUUGUUGUCUGGUUCAAGGUCUCCACAUACAUCAUGUACAUGGAGGGCAUGCAUGCAUGAUAUGCUGUUGUUGAGUGCCAUUUGCUCGAUCUUGUGUAUAUAUGCAGUGUAUGAUGUGGUGAUCUCGGACCAGGCUUCGAUCCCUUUAACCAGCAUCUGCACAGU
925	OK	3194_Bd3	candidate-miR166g	UCGGACCAGGCUUCAUUCCCC	21	ppt-miR166g	UCGGACCAGGCUUCAUUCCCC	0	Bd3	111	131	21	41	GGAAUGUUGUCUGGUUCAAGG	3'	151	-61.7	45.0331	0.907353	190	AAGCUAUUUUGCUUCUGGGUGGAAUGUUGUCUGGUUCAAGGUCUUGCCAUGUGAUUUGAGGAUGAACGGUUUGUGCAUGCAUAACUUUCAUUUCUCUUGUUUGCGGGAUCUCGGACCAGGCUUCAUUCCCCUCAGAGAUAGCUUCAAACUC
926	OK	3195_Bd3	candidate-miR166g	UCGGACCAGGCUUCAUUCCCC	21	ppt-miR166g	UCGGACCAGGCUUCAUUCCCC	0	Bd3	85	105	21	41	GGAAUGUUGUCUGGCUCGAGG	3'	125	-64.1	48	1.06833	216	GGAGCUUUUUUACUUUGAGGGGAAUGUUGUCUGGCUCGAGGUGCUGAGAUCGAGAGAACUUGAAAUUCGAUCUCUAGAUUGAUCUCGGACCAGGCUUCAUUCCCCUCAAGUAAAGCUCCCGUGUG
927	OK	3200_Bd1	candidate-miR166g	UCGGACCAGGCUUCAUUCCCC	21	ppt-miR166g	UCGGACCAGGCUUCAUUCCCC	0	Bd1	87	107	21	41	GGAAUGACGCCGGGUCUGAAA	3'	127	-67	57.4803	0.917808	214	UCUUUUCAUGGUUGUCGAGGGGAAUGACGCCGGGUCUGAAAGAAAGAAGGGGGCACGCCGGGAAUGACAGCGGUUCCCUAGCUCUUUCGGACCAGGCUUCAUUCCCCAUGACUCGACCAUGGGCACC
928	OK	3201_Bd1	candidate-miR166g	UCGGACCAGGCUUCAUUCCCC	21	ppt-miR166g	UCGGACCAGGCUUCAUUCCCC	0	Bd1	182	202	21	41	GGAAUGUUGUCUGGCUCGGGG	3'	222	-97.6	48.6486	0.903704	119	GAGCCUUUUUCGUUUUGAGGGGAAUGUUGUCUGGCUCGGGGUUCUCUUUAUUUCUAUGCCUCUCUCUAUCCCCCCCUCCUCAAUCUCUCUAGCUUUGAUUGGAUCGAGAGAAGAUCGAUCGAUCGAUCCAAGAAGAGUUCUGAGAAGGGGGAUGAAGAGAGUAGACGUAUGUGUGUAGAUCUCGGACCAGGCUUCAUUCCCCCCAAAUACAAGGGCUCCCAU
929	OK	3202_Bd1	candidate-miR166g	UCGGACCAGGCUUCAUUCCCC	21	ppt-miR166g	UCGGACCAGGCUUCAUUCCCC	0	Bd1	104	124	21	41	GGAAUGUUGUCUGGUUGGAGA	3'	144	-59.4	54.1667	0.761538	197	CAUGUAUGGCGCAGUUGAGGGGAAUGUUGUCUGGUUGGAGACCUAGCUAGCAGCUAGCACGGAUCAUCCAUAGAUCGAUUCGACGCUGCAUAUGCGCGCGGUUUCGGACCAGGCUUCAUUCCCCCCAACUCUCAACUCGAUCGA
930	Multiloop	3206_Bd4	candidate-miR166g	UCGGACCAGGCUUCGAUCCCU	21	ppt-miR166g	UCGGACCAGGCUUCAUUCCCC	3	Bd4	147	167	21	41	GGGUUGUUGUCUGGUUCAAGG	3'	187	-81	45.9893	0.94186	154	AGGUUGAAGUUAGGUUAAGGGGGUUGUUGUCUGGUUCAAGGUCUCCACAUACAUCAUGUACAUGGAGGGCAUGCAUGCAUGAUAUGCUGUUGUUGAGUGCCAUUUGCUCGAUCUUGUGUAUAUAUGCAGUGUAUGAUGUGGUGAUCUCGGACCAGGCUUCGAUCCCUUUAACCAGCAUCUGCACAGU
931	OK	3209_Bd5	candidate-miR171a	UGAGCCGUGCCAAUAUCACGU	21	ppt-miR171a	UGAGCCGCGCCAAUAUCACAU	2	Bd5	87	107	21	41	GCGGUAUUGGUGCGGUUCAAU	3'	127	-52.6	45.6693	0.906897	214	AAGAUUAAUGUAUUAUAGACGCGGUAUUGGUGCGGUUCAAUCAGAAAGCUGGCGCUCCGGACGCAAAAGGGGUUCCUCUCUUUGAUUGAGCCGUGCCAAUAUCACGUUUUGCUUGACUCGUAUUGUA
932	OK	3210_Bd1	candidate-miR171a	UGAGCCGUGCCAAUAUCGCAA	21	ppt-miR171a	UGAGCCGCGCCAAUAUCACAU	3	Bd1	109	129	21	41	GCGAUGUUGGCACGGUUCAAU	3'	149	-75.2	52.349	0.964103	192	ACUAUACUGGCUGGGAGAGUGCGAUGUUGGCACGGUUCAAUCAAAUCGGGUGGUCUCUGCAUGCACUGGCUUGCGAGCAAGCUGCGAUGAUGUUUCGCUCCAUCUGAUUGAGCCGUGCCAAUAUCGCAAGCUUCUUUGCCUAGCAACCU
933	Dicer	3223_Bd2	candidate-miR319b	CUUGGACUGAAGGGUGCUCC	20	ppt-miR319b	CUUGGACUGAAGGGAGCUCC	1	Bd2	175	194	21	2		3'	214	-102.4	55.6075	0.860504	126	GGGAGUGAUGGACGGAAGAGAGCGUCCUUCAGUCCACUCACGGGCGGUGCCAGGAUCGAAUUAGCUGCCGACUCAUUCAUCCACAUGCCGAGCAAAAGUUUAGCCCUUUGAGAAAGAGCUUUGCAGAUGAGUGAAUGAAGCGGGAGGUAAAGCUUUGAUCUCGCGCCGCCGUUGCUUGGACUGAAGGGUGCUCCCUCCUCCUCCCUUAGCCACC
934	Dicer	3225_Bd2	candidate-miR319b	CUUGGAUUGAAGGGAGCUCU	20	ppt-miR319b	CUUGGACUGAAGGGAGCUCC	2	Bd2	174	193	21	2		3'	213	-98.4	55.3991	0.833898	127	AAGAUAUAGACAAGAAGAAGAGCUCCCUUCGAUCCAAUCCAGGAGGGGAAGUGGUCGGAUGCAGCUGCCGGUUCAUGGAUACCUGUCUGGUGCAUGCAGUGUGGUAAUAGCCUGCGCACCUGCAUCGGUUUGCAUGACCCGGGAGAUGAACCUGCCAGCGUCUUUCCCUCGUGCUUGGAUUGAAGGGAGCUCUCUCUCCCCCCUCUCUCUCUC
935	Dicer	3230_Bd1	candidate-miR390c-5p	AAGCUCAGGAGGGAUAGCGCC	21	ppt-miR390c-5p	GAGCUCAGGAGGGAUAGCGCC	1	Bd1	21	41	149	2		5'	189	-78.8	49.7354	0.838298	279	UCGGUAAGGAACAAUCCUUGAAGCUCAGGAGGGAUAGCGCCUAGGUUCACUGCAACCAACAAGAGAACCGGCCAUCGAUAUAUACAUAUAUAUGUCCUCGAUCGACCGAUCGAUCUCUUGCUGGUUCCGUCGAUCUGUUCGUCCGAAGCGCUAUCUAUCCUGAGCUCCACGGUUCGUUCGUUCUUACCA
936	Multiloop	3231_Bd1	candidate-miR390c-5p	GAGCUCAGGAUAGAUAGCGCU	21	ppt-miR390c-5p	GAGCUCAGGAGGGAUAGCGCC	3	Bd1	21	41	149	169	CGCUAUCCCUCCUGAGCUUCA	5'	189	-91.4	49.7354	0.97234	280	GUAAGAACGAACGAACCGUGGAGCUCAGGAUAGAUAGCGCUUCGGACGAACAGAUCGACGGAACCAGCAAGAGAUCGAUCGGUCGAUCGAGGACAUAUAUAUGUAUAUAUCGAUGGCCGGUUCUCUUGUUGGUUGCAGUGAACCUAGGCGCUAUCCCUCCUGAGCUUCAAGGAUUGUUCCUUACCGAUC
937	OK	3241_Bd3	candidate-miR529f	AGAAGAGAGAGAGUACAGCCU	21	ppt-miR529f	AGAAGAGAGAGAGUACAGCCC	1	Bd3	21	41	75	95	GCUGUACCCUCUCUCUUCUUC	5'	115	-53.2	42.6087	1.08571	280	AUAUCGUCAAGGUUAAAGGGAGAAGAGAGAGAGUACAGCCUUAAUUAAGCUCGAUCGAUCUGUCUUGUAUCAAGGCUGUACCCUCUCUCUUCUUCUCUUAGCUUCUUGAUGCAAG
938	OK	3321_Bd4	candidate-miR156f	UGACAGAAGAGAGUGAGCAC	20	ptc-miR156f	UGACAGAAGAGAGUGAGCAC	0	Bd4	21	40	131	151	GCUCACCCUCUCUCUGUCAGC	5'	171	-71.4	57.3099	0.728571	280	GAUGGCGGUGUCAGAACGGCUGACAGAAGAGAGUGAGCACACAGCGGCAGCCUGCAUCUGGAGCUAAAGACGAUGAUGUGUCGAUGCAUGUGAAGAAGGGGAAAAGAGAUAGGCGCAGCUGCUGUUGCGUGCUCACCCUCUCUCUGUCAGCUCUCCUCUCCCCCCUCGGGA
939	OK	3323_Bd4	candidate-miR156f	UGACAGAAGAGAGAGAGCAC	20	ptc-miR156f	UGACAGAAGAGAGUGAGCAC	1	Bd4	21	40	100	121	GCUCUCUGCUCUCUCUGUCAUG	5'	137	-70.1	63.5036	0.805747	280	GACCGGCCGGUUAAGGGUGAUGACAGAAGAGAGAGAGCACAACCCAGCACCAGCGUGAAACACCGGCCGUCGGCCCGGUCGCUGAGGCAAGGGCCGUGUGCUCUCUGCUCUCUCUGUCAUGGCCAUCCCACGGACCA
940	OK	3336_Bd2	candidate-miR156f	UGACAGAAGAGAGUGAGCAC	20	ptc-miR156f	UGACAGAAGAGAGUGAGCAC	0	Bd2	21	40	88	108	GCUCACCCUCUCUCUGUCAGC	5'	124	-67.5	59.6774	0.912162	280	GAGCUGGGUCUUUGGAGGUUUGACAGAAGAGAGUGAGCACACGCGGUGGUUUCCUAGCAUGCAGGAGCCAUGCUGGGAGCUGCGCGUGCUCACCCUCUCUCUGUCAGCCGUUCACCAUGCCCCA
941	OK	3344_Bd4	candidate-miR156j	AUGACAGAAGAGAGAGAGCAC	21	ptc-miR156j	UUGACAGAAGAUAGAGAGCAC	2	Bd4	21	41	101	123	GCUCUCUGCUCUCUCUGUCAUGG	5'	139	-70.4	64.0288	0.791011	279	GGACCGGCCGGUUAAGGGUGAUGACAGAAGAGAGAGAGCACAACCCAGCACCAGCGUGAAACACCGGCCGUCGGCCCGGUCGCUGAGGCAAGGGCCGUGUGCUCUCUGCUCUCUCUGUCAUGGCCAUCCCACGGACCAC
942	OK	3346_Bd4	candidate-miR156j	CUGACAGAAGAGAGUGAGCAC	21	ptc-miR156j	UUGACAGAAGAUAGAGAGCAC	3	Bd4	21	41	132	153	GCUCACCCUCUCUCUGUCAGCU	5'	173	-73.4	57.8035	0.734	279	CGAUGGCGGUGUCAGAACGGCUGACAGAAGAGAGUGAGCACACAGCGGCAGCCUGCAUCUGGAGCUAAAGACGAUGAUGUGUCGAUGCAUGUGAAGAAGGGGAAAAGAGAUAGGCGCAGCUGCUGUUGCGUGCUCACCCUCUCUCUGUCAGCUCUCCUCUCCCCCCUCGGGAC
943	OK	3357_Bd5	candidate-miR156j	GUGACAGAAGAGAGUGAGCAC	21	ptc-miR156j	UUGACAGAAGAUAGAGAGCAC	3	Bd5	21	41	91	113	GCUCACUGCUCUGUCUGUCACCU	5'	129	-76.3	68.9922	0.857303	279	CAGGGUCAUGUGUGCGCGCGGUGACAGAAGAGAGUGAGCACACGGCCGGGCGGGACGGCACCCGGCGGAUUGGUGCCGUCGCGGCCGCGUGCUCACUGCUCUGUCUGUCACCUUUGCCCAGAAGGCCGC
944	OK	3362_Bd2	candidate-miR156j	CUGACAGAAGAGAGUGAGCAC	21	ptc-miR156j	UUGACAGAAGAUAGAGAGCAC	3	Bd2	21	41	88	110	GCUCACUGCUCUAUCUGUCAGCC	5'	126	-63.8	53.1746	0.952239	279	AAUGGUGUCGUGAGUGGAAGCUGACAGAAGAGAGUGAGCACCCAUGGUGUUUCGUUUGCAUCAAGGACAUGCCAGGGAGCUAUGCGUGCUCACUGCUCUAUCUGUCAGCCAGCCACUGAUGAGGCU
945	OK	3364_Bd3	candidate-miR160e-5p	UGCCUGGCUCCCUGAAUGCCA	21	ptc-miR160e-5p	UGCCUGGCUCCCUGAAUGCCA	0	Bd3	21	41	83	103	GCAUUGAGGGAGUCAUGCAGG	5'	123	-62.1	60.1626	0.839189	280	AAUGGGUGAUGUUGCCUUCCUGCCUGGCUCCCUGAAUGCCAUCUGAGAAGCACACCACCGUGCCUGGCGUGGCUCCUGGUUGGCAUUGAGGGAGUCAUGCAGGGUUGCAGGGUACGUCCUCGC
946	OK	3365_Bd3	candidate-miR160e-5p	UGCCUGGCUCCCUGUAUGCCA	21	ptc-miR160e-5p	UGCCUGGCUCCCUGAAUGCCA	1	Bd3	21	41	86	106	GCGUGCAAGGAGCCAAGCAUG	5'	122	-52.9	53.2787	0.813846	280	AUCUGAUCAAGACUGUGCUGUGCCUGGCUCCCUGUAUGCCACACAUGUAGCCCAGCCCAUGAAUGUGGUUUGCCUGCUGUGGGUGGCGUGCAAGGAGCCAAGCAUGCAUUACGCAUUAUGAU
947	OK	3366_Bd3	candidate-miR160e-5p	UGCCUGGCUCCCUGUAUGCCA	21	ptc-miR160e-5p	UGCCUGGCUCCCUGAAUGCCA	1	Bd3	21	41	90	110	GCGUGCACGGAGCCAAGCAUA	5'	130	-60.8	53.0769	0.881159	280	GUGAAGCUUAUGUUGGGAUGUGCCUGGCUCCCUGUAUGCCACUCAUCUAUAGCAACAUUCCUUCCUGAUGAGGUUGCCUAGGAUGGAUGGCGUGCACGGAGCCAAGCAUAUCCCCCUUGAUCCCAACCGU
948	OK	3372_Bd1	candidate-miR160e-5p	UGCCUGGCUCCCUGUAUGCCA	21	ptc-miR160e-5p	UGCCUGGCUCCCUGAAUGCCA	1	Bd1	21	41	113	133	GCGUGCGAGGAGCCAAGCAUG	5'	153	-67.5	58.1699	0.758427	280	GUGAAAAAAAAAAUGGGAUAUGCCUGGCUCCCUGUAUGCCACUCGCGUAGCUGCCAACAACUCAGUUUGAGCUCCCCCGGCCCAAACGCAAACGUUGGCUCUACCGCGGAUGGCGUGCGAGGAGCCAAGCAUGACCGUCUCUCCCCCUCCCUC
949	OK	3373_Bd1	candidate-miR160e-5p	UGCCUGGCUCCCUGUAUGCCA	21	ptc-miR160e-5p	UGCCUGGCUCCCUGAAUGCCA	1	Bd1	21	41	84	104	GCGUGCAAGGAGCCAAGCAUG	5'	124	-57.4	56.4516	0.82	280	UUAAUCGAUCAUCGGCUGCGUGCCUGGCUCCCUGUAUGCCACACAUGUAGCCCGAUCCGUGCCGAGGUUGGAUGCUGUGGGUGGCGUGCAAGGAGCCAAGCAUGCAUACAUACAAGCUCCAUGA
950	OK	3377_Bd2	candidate-miR164e	UGGAGAAGCAGGGCACGUGCA	21	ptc-miR164e	UGGAGAAGCAGGGCACGUGCA	0	Bd2	21	41	94	114	CACGCGCUCCCCUUCUCCACC	5'	134	-66.3	54.4776	0.908219	280	UUUGGUGAGAAUGCCCCUGUUGGAGAAGCAGGGCACGUGCAAAGAUCGGAGCACGUUUCGUAUGUGAUGUACGUAUGUGCAUGGAUCGCUGUGCACGCGCUCCCCUUCUCCACCAUGGCCUUCUUACCACAGCU
951	OK	3385_Bd3	candidate-miR164e	UGGAGAAGCAGGGCACGUGCU	21	ptc-miR164e	UGGAGAAGCAGGGCACGUGCA	1	Bd3	21	41	70	90	CAUGUGCGCUCCUUCUCCAGC	5'	110	-69.4	66.3636	0.950685	280	AGGGGGCGAGCAAACCUUGCUGGAGAAGCAGGGCACGUGCUUGACCGGUCGGCCGGAGCCGGGUUGCAGCAUGUGCGCUCCUUCUCCAGCAUGGCUUCUCGCCCCGUCGA
952	Multiloop	3390_Bd3	candidate-miR167g-3p	AGAUCAUGUUGCAGCUUCACU	21	ptc-miR167g-3p	AGAUCAUGUGGCAGUUUCACC	3	Bd3	144	164	21	42	UGAAGCUGCCAGCAUGAUCUGA	3'	184	-77.6	45.6522	0.92381	157	AAUUUGAUGGUGUGAGAGGUUGAAGCUGCCAGCAUGAUCUGAUCACCGUCCAACGUAACCGAACACAUGUCGAUCGACUUCCGAUUGCGCCGGUUAUCUUGGUAGGAAUAUAUAUAUAUGAGCUUCCAUUGCAAGGGUUCUUCAGAUCAUGUUGCAGCUUCACUCUCUCAUCACCACCGAAAGA
953	OK	3391_Bd4	candidate-miR167g-5p	UGAAGCUGCCAGCAUGAUCUG	21	ptc-miR167g-5p	UGAAGCUGCCAGCAUGAUCUU	1	Bd4	21	41	95	114	GGUCAUGCUGGAGUUUCAUC	5'	134	-65.5	46.2687	1.05645	280	AUGUGCACCAUACAAGCUGGUGAAGCUGCCAGCAUGAUCUGAUCUGACCAUAUAUCUAGAUUGGCAUGGAUGGAUAUGUGAUAUGAUCUGAUCAGGUCAUGCUGGAGUUUCAUCUGCUGGUUGGGAGCACGAUC
954	OK	3392_Bd4	candidate-miR167g-5p	UGAAGCUGCCAGCAUGAUCUA	21	ptc-miR167g-5p	UGAAGCUGCCAGCAUGAUCUU	1	Bd4	21	41	83	104	GAUCAUGCCUGACAGCCUCAUU	5'	124	-57.5	46.7742	0.991379	280	GGGAUGCUCAUGUGAAAGAGUGAAGCUGCCAGCAUGAUCUAGCUUUGAUCCAAUGUAUGUCUCUACGUGUGGAUCCUUGUUAGAUCAUGCCUGACAGCCUCAUUUCUUCGCAAACGUUUGGGCA
955	Multiloop	3394_Bd3	candidate-miR167g-5p	UGAAGCUGCCAGCAUGAUCUG	21	ptc-miR167g-5p	UGAAGCUGCCAGCAUGAUCUU	1	Bd3	21	41	145	164	GAUCAUGUUGCAGCUUCACU	5'	180	-76.1	46.1111	0.916867	280	AAUUUGAUGGUGUGAGAGGUUGAAGCUGCCAGCAUGAUCUGAUCACCGUCCAACGUAACCGAACACAUGUCGAUCGACUUCCGAUUGCGCCGGUUAUCUUGGUAGGAAUAUAUAUAUAUGAGCUUCCAUUGCAAGGGUUCUUCAGAUCAUGUUGCAGCUUCACUCUCUCAUCACCACCGA
956	Multiloop	3396_Bd1	candidate-miR167g-5p	UGAAGCUGCCAGCAUGAUCUA	21	ptc-miR167g-5p	UGAAGCUGCCAGCAUGAUCUU	1	Bd1	21	41	128	150	GGUCAUGCUGCGGCAGCCUCACU	5'	170	-91.1	51.1765	1.04713	280	UUACUGCCCGAGGGAACGAGUGAAGCUGCCAGCAUGAUCUAGCUCAGCGUGAUCAAGCAAGAUUCACACAUACACGUGUGGUUUUUUUGAGCUAUAGCUCGAUUGAUCUUGAGGUCAUGCCUUGCUAGGUCAUGCUGCGGCAGCCUCACUUCUUCCCGCCGUUUGGGCAU
957	Multiloop	3397_Bd1	candidate-miR167g-5p	UGAAGCUGCCAGCAUGAUCUA	21	ptc-miR167g-5p	UGAAGCUGCCAGCAUGAUCUU	1	Bd1	21	41	112	134	GAUCAUGCUGUGACAGUUUCACU	5'	150	-70.6	55.3333	0.850602	280	CCAGUGCCCAAGAGAAAGCGUGAAGCUGCCAGCAUGAUCUAUCUGACUUGUGGUGGCAAGUGCCACAGCAAAUUCAGCAACGCCGUGGCUUCGGGGCCGGCAGUGUGGUUAGAUCAUGCUGUGACAGUUUCACUCUUUCCCCUGUUGGGC
958	Multiloop	3398_Bd1	candidate-miR167g-5p	UGAAGCUGCCAGCAUGAUCUG	21	ptc-miR167g-5p	UGAAGCUGCCAGCAUGAUCUU	1	Bd1	21	41	98	119	GAUCAUGCUGUGCAGUUUCAUC	5'	139	-63.7	44.6043	1.02742	280	GUGGUGCAUCUUCUAGGAGCUGAAGCUGCCAGCAUGAUCUGACGAGAGUUCCUCGUCUGAUAGCAAUGUUUAAUUCUCUUGUCAUGACUAAUGAUCAGAUCAUGCUGUGCAGUUUCAUCUGCUUGUGGAUGCACAAGAU
959	OK	3399_Bd1	candidate-miR167g-5p	UGAAGCUGCCAGCAUGAUCUG	21	ptc-miR167g-5p	UGAAGCUGCCAGCAUGAUCUU	1	Bd1	21	41	134	153	GAUCAUCUGGCAGCUUCAUU	5'	173	-83.1	50.289	0.955172	280	GCUUGUGCGCCACAAGUAGAUGAAGCUGCCAGCAUGAUCUGAACUCCACGCACCACAUGUGUAUCUUGGUGCUGUGUACUCGAUCUUCAGAUUGAUUACAUGCACGCAUGAGAAACUGUGCAGGCGAUCUGCAGAUCAUCUGGCAGCUUCAUUUUCUCAUGGCAGCACACCGG
960	OK	3403_Bd5	candidate-miR169ac	UAGCCAAGGAUGACUUGCCUA	21	ptc-miR169ac	UAGCCAAGGACGACUUGCCCA	2	Bd5	21	41	103	121	GGCAGUCACCUUGGCUAGC	5'	142	-63.1	50.7042	0.876389	280	CCAGAGCCUGCUUCCUCCGGUAGCCAAGGAUGACUUGCCUAUAUUUGCUCCUUCAGAAGUCCUGGUUAAUUACAUGCCAGGUUUCAGAUGAGUUUGGCGAUAGGCAGUCACCUUGGCUAGCCUGAGUGGCUCUUGCCUCUUA
961	OK	3405_Bd3	candidate-miR169ac	UAGCCAAGGAUGACUUGCCUG	21	ptc-miR169ac	UAGCCAAGGACGACUUGCCCA	3	Bd3	21	41	104	122	GGCAGUCUCCUUGGCUAGC	5'	138	-71.1	48.5507	1.06119	280	GAUAAGGGGUUUGGCCCUGAUAGCCAAGGAUGACUUGCCUGUGCAUGUCCUCCCUUGAUCGCUUGCAUAAUUUCAUAUAUGCAUGUGAUCUCGAUUUAUCACAGGCAGUCUCCUUGGCUAGCCUGGGUGCCUCUUAUC
962	OK	3406_Bd3	candidate-miR169ac	UAGCCAAGGAUGACUUGCCUG	21	ptc-miR169ac	UAGCCAAGGACGACUUGCCCA	3	Bd3	21	41	97	115	GGCAGUCUCCUUGGCUAGC	5'	131	-62.4	50.3817	0.945455	280	AGCAAGGGGCUUAUCUCUGAUAGCCAAGGAUGACUUGCCUGUGUCAUACUUCAAGGCUUGGCAACAUGAUGCAUGAGCCUUUGUUGUAGUCUCAUAGGCAGUCUCCUUGGCUAGCCUGAGUGGCUCUUGCG
963	Multiloop	3407_Bd3	candidate-miR169ac	UAGCCAAGGAUGACUUGCCGG	21	ptc-miR169ac	UAGCCAAGGACGACUUGCCCA	3	Bd3	21	41	90	113	GGCAAGUUGUUUGCUUUGGCUACA	5'	133	-50.2	49.6241	0.760606	280	CACGACGACAGCUCUUCGUGUAGCCAAGGAUGACUUGCCGGCCGGCCUGCAUAUAUGUCUCCAAAUUAACAAGCUUAACAAGCUAGGUCGGCAAGUUGUUUGCUUUGGCUACAUGACUGCCUCAUCCUCUCAU
964	OK	3410_Bd1	candidate-miR169ac	UAGCCAAGGAUGACUUGCCUA	21	ptc-miR169ac	UAGCCAAGGACGACUUGCCCA	2	Bd1	21	41	90	110	GGCAUGUCUUCCUUGGCUAUU	5'	131	-53.2	46.5649	0.872131	280	GAGGACUAGAGCUGAUUCGGUAGCCAAGGAUGACUUGCCUAAAUGUGUCUAUGUAAUUCAUCUGAGUUGGCAUGGGACCGUUAAUUUUAGGCAUGUCUUCCUUGGCUAUUCGGAGUGCCUCUUUGCUGCUC
965	OK	3412_Bd1	candidate-miR169ac	UAGCCAAGGAUGACUUGCCGG	21	ptc-miR169ac	UAGCCAAGGACGACUUGCCCA	3	Bd1	21	41	107	127	GGCAGGUUGUUCUUGGCUAAC	5'	148	-74.2	47.2973	1.06	280	ACGAGAUAGAGAGUGGAAUGUAGCCAAGGAUGACUUGCCGGGUAUGUGCAUGUACGCUUCAGGGAAUUAUAUGCAUCCCUGGUCUGAAUCCAUGCUGAUAUUUCCCGGCAGGUUGUUCUUGGCUAACAUCUUGCUCUCUUUCUCUCAC
966	OK	3413_Bd5	candidate-miR169ae	UAGCCAAGGAUGACUUGCCUA	21	ptc-miR169ae	UAGCCAAGGACGACUUGCCCA	2	Bd5	21	41	103	121	GGCAGUCACCUUGGCUAGC	5'	142	-63.1	50.7042	0.876389	280	CCAGAGCCUGCUUCCUCCGGUAGCCAAGGAUGACUUGCCUAUAUUUGCUCCUUCAGAAGUCCUGGUUAAUUACAUGCCAGGUUUCAGAUGAGUUUGGCGAUAGGCAGUCACCUUGGCUAGCCUGAGUGGCUCUUGCCUCUUA
967	OK	3415_Bd3	candidate-miR169ae	UAGCCAAGGAUGACUUGCCUG	21	ptc-miR169ae	UAGCCAAGGACGACUUGCCCA	3	Bd3	21	41	104	122	GGCAGUCUCCUUGGCUAGC	5'	138	-71.1	48.5507	1.06119	280	GAUAAGGGGUUUGGCCCUGAUAGCCAAGGAUGACUUGCCUGUGCAUGUCCUCCCUUGAUCGCUUGCAUAAUUUCAUAUAUGCAUGUGAUCUCGAUUUAUCACAGGCAGUCUCCUUGGCUAGCCUGGGUGCCUCUUAUC
968	OK	3416_Bd3	candidate-miR169ae	UAGCCAAGGAUGACUUGCCUG	21	ptc-miR169ae	UAGCCAAGGACGACUUGCCCA	3	Bd3	21	41	97	115	GGCAGUCUCCUUGGCUAGC	5'	131	-62.4	50.3817	0.945455	280	AGCAAGGGGCUUAUCUCUGAUAGCCAAGGAUGACUUGCCUGUGUCAUACUUCAAGGCUUGGCAACAUGAUGCAUGAGCCUUUGUUGUAGUCUCAUAGGCAGUCUCCUUGGCUAGCCUGAGUGGCUCUUGCG
969	Multiloop	3417_Bd3	candidate-miR169ae	UAGCCAAGGAUGACUUGCCGG	21	ptc-miR169ae	UAGCCAAGGACGACUUGCCCA	3	Bd3	21	41	90	113	GGCAAGUUGUUUGCUUUGGCUACA	5'	133	-50.2	49.6241	0.760606	280	CACGACGACAGCUCUUCGUGUAGCCAAGGAUGACUUGCCGGCCGGCCUGCAUAUAUGUCUCCAAAUUAACAAGCUUAACAAGCUAGGUCGGCAAGUUGUUUGCUUUGGCUACAUGACUGCCUCAUCCUCUCAU
970	OK	3420_Bd1	candidate-miR169ae	UAGCCAAGGAUGACUUGCCUA	21	ptc-miR169ae	UAGCCAAGGACGACUUGCCCA	2	Bd1	21	41	90	110	GGCAUGUCUUCCUUGGCUAUU	5'	131	-53.2	46.5649	0.872131	280	GAGGACUAGAGCUGAUUCGGUAGCCAAGGAUGACUUGCCUAAAUGUGUCUAUGUAAUUCAUCUGAGUUGGCAUGGGACCGUUAAUUUUAGGCAUGUCUUCCUUGGCUAUUCGGAGUGCCUCUUUGCUGCUC
971	OK	3422_Bd1	candidate-miR169ae	UAGCCAAGGAUGACUUGCCGG	21	ptc-miR169ae	UAGCCAAGGACGACUUGCCCA	3	Bd1	21	41	107	127	GGCAGGUUGUUCUUGGCUAAC	5'	148	-74.2	47.2973	1.06	280	ACGAGAUAGAGAGUGGAAUGUAGCCAAGGAUGACUUGCCGGGUAUGUGCAUGUACGCUUCAGGGAAUUAUAUGCAUCCCUGGUCUGAAUCCAUGCUGAUAUUUCCCGGCAGGUUGUUCUUGGCUAACAUCUUGCUCUCUUUCUCUCAC
972	OK	3423_Bd5	candidate-miR169af	UAGCCAAGGAUGACUUGCCUA	21	ptc-miR169af	UAGCCAAGGACGACUUGCCCA	2	Bd5	21	41	103	121	GGCAGUCACCUUGGCUAGC	5'	142	-63.1	50.7042	0.876389	280	CCAGAGCCUGCUUCCUCCGGUAGCCAAGGAUGACUUGCCUAUAUUUGCUCCUUCAGAAGUCCUGGUUAAUUACAUGCCAGGUUUCAGAUGAGUUUGGCGAUAGGCAGUCACCUUGGCUAGCCUGAGUGGCUCUUGCCUCUUA
973	OK	3425_Bd3	candidate-miR169af	UAGCCAAGGAUGACUUGCCUG	21	ptc-miR169af	UAGCCAAGGACGACUUGCCCA	3	Bd3	21	41	104	122	GGCAGUCUCCUUGGCUAGC	5'	138	-71.1	48.5507	1.06119	280	GAUAAGGGGUUUGGCCCUGAUAGCCAAGGAUGACUUGCCUGUGCAUGUCCUCCCUUGAUCGCUUGCAUAAUUUCAUAUAUGCAUGUGAUCUCGAUUUAUCACAGGCAGUCUCCUUGGCUAGCCUGGGUGCCUCUUAUC
974	OK	3426_Bd3	candidate-miR169af	UAGCCAAGGAUGACUUGCCUG	21	ptc-miR169af	UAGCCAAGGACGACUUGCCCA	3	Bd3	21	41	97	115	GGCAGUCUCCUUGGCUAGC	5'	131	-62.4	50.3817	0.945455	280	AGCAAGGGGCUUAUCUCUGAUAGCCAAGGAUGACUUGCCUGUGUCAUACUUCAAGGCUUGGCAACAUGAUGCAUGAGCCUUUGUUGUAGUCUCAUAGGCAGUCUCCUUGGCUAGCCUGAGUGGCUCUUGCG
975	Multiloop	3427_Bd3	candidate-miR169af	UAGCCAAGGAUGACUUGCCGG	21	ptc-miR169af	UAGCCAAGGACGACUUGCCCA	3	Bd3	21	41	90	113	GGCAAGUUGUUUGCUUUGGCUACA	5'	133	-50.2	49.6241	0.760606	280	CACGACGACAGCUCUUCGUGUAGCCAAGGAUGACUUGCCGGCCGGCCUGCAUAUAUGUCUCCAAAUUAACAAGCUUAACAAGCUAGGUCGGCAAGUUGUUUGCUUUGGCUACAUGACUGCCUCAUCCUCUCAU
976	OK	3430_Bd1	candidate-miR169af	UAGCCAAGGAUGACUUGCCUA	21	ptc-miR169af	UAGCCAAGGACGACUUGCCCA	2	Bd1	21	41	90	110	GGCAUGUCUUCCUUGGCUAUU	5'	131	-53.2	46.5649	0.872131	280	GAGGACUAGAGCUGAUUCGGUAGCCAAGGAUGACUUGCCUAAAUGUGUCUAUGUAAUUCAUCUGAGUUGGCAUGGGACCGUUAAUUUUAGGCAUGUCUUCCUUGGCUAUUCGGAGUGCCUCUUUGCUGCUC
977	OK	3432_Bd1	candidate-miR169af	UAGCCAAGGAUGACUUGCCGG	21	ptc-miR169af	UAGCCAAGGACGACUUGCCCA	3	Bd1	21	41	107	127	GGCAGGUUGUUCUUGGCUAAC	5'	148	-74.2	47.2973	1.06	280	ACGAGAUAGAGAGUGGAAUGUAGCCAAGGAUGACUUGCCGGGUAUGUGCAUGUACGCUUCAGGGAAUUAUAUGCAUCCCUGGUCUGAAUCCAUGCUGAUAUUUCCCGGCAGGUUGUUCUUGGCUAACAUCUUGCUCUCUUUCUCUCAC
978	Multiloop	3434_Bd5	candidate-miR169n-5p	GCAGCCAAGGAUGACUUGCCG	21	ptc-miR169n-5p	UGAGCCAAGGAUGACUUGCCG	2	Bd5	21	41	91	111	GCAGGUUGUCCUUGGCUACAC	5'	127	-65.4	53.5433	0.961765	278	UAAGAGGCAGAGAAGGGGAUGCAGCCAAGGAUGACUUGCCGGCUCCUGGUGUUGGGGGAAUUGCAGCUUUGUUGAGCCUUGAGUUAGCCGGCAGGUUGUCCUUGGCUACACCUAGUUCUCUUCUUCU
979	OK	3435_Bd5	candidate-miR169n-5p	GUAGCCAAGGAUGACUUGCCU	21	ptc-miR169n-5p	UGAGCCAAGGAUGACUUGCCG	3	Bd5	21	41	105	124	GCAGUCACCUUGGCUAGCCU	5'	140	-66.1	52.1429	0.905479	278	GCCAGAGCCUGCUUCCUCCGGUAGCCAAGGAUGACUUGCCUAUAUUUGCUCCUUCAGAAGUCCUGGUUAAUUACAUGCCAGGUUUCAGAUGAGUUUGGCGAUAGGCAGUCACCUUGGCUAGCCUGAGUGGCUCUUGCCUC
980	Multiloop	3437_Bd3	candidate-miR169n-5p	GUAGCCAAGGAUGACUUGCCG	21	ptc-miR169n-5p	UGAGCCAAGGAUGACUUGCCG	2	Bd3	21	41	92	115	GCAAGUUGUUUGCUUUGGCUACAU	5'	135	-50.2	49.6296	0.749254	278	UCACGACGACAGCUCUUCGUGUAGCCAAGGAUGACUUGCCGGCCGGCCUGCAUAUAUGUCUCCAAAUUAACAAGCUUAACAAGCUAGGUCGGCAAGUUGUUUGCUUUGGCUACAUGACUGCCUCAUCCUCUCAUG
981	OK	3440_Bd2	candidate-miR169n-5p	GCAGCCAAGGAUGACUUGCCG	21	ptc-miR169n-5p	UGAGCCAAGGAUGACUUGCCG	2	Bd2	21	41	72	92	GCGAGUUGUUCUUGGCUACAU	5'	112	-62.3	51.7857	1.07414	278	UUAGGCUUGGGGACUAUGGUGCAGCCAAGGAUGACUUGCCGAUCGAAACGAUGCACAAUAUGCAUCGAUCGGCGAGUUGUUCUUGGCUACAUCUUAGCUCCUGCCCCUCAUG
982	OK	3441_Bd1	candidate-miR169n-5p	GUAGCCAAGGAUGACUUGCCG	21	ptc-miR169n-5p	UGAGCCAAGGAUGACUUGCCG	2	Bd1	21	41	109	130	GCAGGUUGUUCUUGGCUAACAU	5'	150	-74.2	47.3333	1.04507	278	AACGAGAUAGAGAGUGGAAUGUAGCCAAGGAUGACUUGCCGGGUAUGUGCAUGUACGCUUCAGGGAAUUAUAUGCAUCCCUGGUCUGAAUCCAUGCUGAUAUUUCCCGGCAGGUUGUUCUUGGCUAACAUCUUGCUCUCUUUCUCUCACG
983	OK	3442_Bd1	candidate-miR169n-5p	GUAGCCAAGGAUGACUUGCCU	21	ptc-miR169n-5p	UGAGCCAAGGAUGACUUGCCG	3	Bd1	21	41	92	112	GCAUGUCUUCCUUGGCUAUUC	5'	133	-54.5	45.8647	0.893443	278	UGAGGACUAGAGCUGAUUCGGUAGCCAAGGAUGACUUGCCUAAAUGUGUCUAUGUAAUUCAUCUGAGUUGGCAUGGGACCGUUAAUUUUAGGCAUGUCUUCCUUGGCUAUUCGGAGUGCCUCUUUGCUGCUCA
984	OK	3443_Bd4	candidate-miR169n-5p	GUAGCCAAGGAUGAAUUGCCG	21	ptc-miR169n-5p	UGAGCCAAGGAUGACUUGCCG	3	Bd4	21	41	90	110	GCAAGUCAUUUGUGGCUACGU	5'	130	-51.1	53.8462	0.73	278	UAGCUAGCUGCAGUGUACAUGUAGCCAAGGAUGAAUUGCCGGCCGGCGUUUGUCGAUGGUACUCAGCCGGAGAUCGCGCGAUUGAGCCGGCAAGUCAUUUGUGGCUACGUCUUUGCCUCCUUUUCUCAUG
985	OK	3446_Bd5	candidate-miR169u-5p	UAGCCAAGGAUGACUUGCCUA	21	ptc-miR169u-5p	UAGCCAAGGACGACUUGCCUA	1	Bd5	21	41	103	121	GGCAGUCACCUUGGCUAGC	5'	142	-63.1	50.7042	0.876389	280	CCAGAGCCUGCUUCCUCCGGUAGCCAAGGAUGACUUGCCUAUAUUUGCUCCUUCAGAAGUCCUGGUUAAUUACAUGCCAGGUUUCAGAUGAGUUUGGCGAUAGGCAGUCACCUUGGCUAGCCUGAGUGGCUCUUGCCUCUUA
986	OK	3447_Bd1	candidate-miR169u-5p	UAGCCAAGGAUGACUUGCCUA	21	ptc-miR169u-5p	UAGCCAAGGACGACUUGCCUA	1	Bd1	21	41	90	110	GGCAUGUCUUCCUUGGCUAUU	5'	131	-53.2	46.5649	0.872131	280	GAGGACUAGAGCUGAUUCGGUAGCCAAGGAUGACUUGCCUAAAUGUGUCUAUGUAAUUCAUCUGAGUUGGCAUGGGACCGUUAAUUUUAGGCAUGUCUUCCUUGGCUAUUCGGAGUGCCUCUUUGCUGCUC
987	OK	3449_Bd1	candidate-miR169u-5p	UAGCCAAGGAUGACUUGCCGG	21	ptc-miR169u-5p	UAGCCAAGGACGACUUGCCUA	3	Bd1	21	41	107	127	GGCAGGUUGUUCUUGGCUAAC	5'	148	-74.2	47.2973	1.06	280	ACGAGAUAGAGAGUGGAAUGUAGCCAAGGAUGACUUGCCGGGUAUGUGCAUGUACGCUUCAGGGAAUUAUAUGCAUCCCUGGUCUGAAUCCAUGCUGAUAUUUCCCGGCAGGUUGUUCUUGGCUAACAUCUUGCUCUCUUUCUCUCAC
988	OK	3451_Bd3	candidate-miR169u-5p	UAGCCAAGGAUGACUUGCCUG	21	ptc-miR169u-5p	UAGCCAAGGACGACUUGCCUA	2	Bd3	21	41	104	122	GGCAGUCUCCUUGGCUAGC	5'	138	-71.1	48.5507	1.06119	280	GAUAAGGGGUUUGGCCCUGAUAGCCAAGGAUGACUUGCCUGUGCAUGUCCUCCCUUGAUCGCUUGCAUAAUUUCAUAUAUGCAUGUGAUCUCGAUUUAUCACAGGCAGUCUCCUUGGCUAGCCUGGGUGCCUCUUAUC
989	OK	3452_Bd3	candidate-miR169u-5p	UAGCCAAGGAUGACUUGCCUG	21	ptc-miR169u-5p	UAGCCAAGGACGACUUGCCUA	2	Bd3	21	41	97	115	GGCAGUCUCCUUGGCUAGC	5'	131	-62.4	50.3817	0.945455	280	AGCAAGGGGCUUAUCUCUGAUAGCCAAGGAUGACUUGCCUGUGUCAUACUUCAAGGCUUGGCAACAUGAUGCAUGAGCCUUUGUUGUAGUCUCAUAGGCAGUCUCCUUGGCUAGCCUGAGUGGCUCUUGCG
990	Multiloop	3453_Bd3	candidate-miR169u-5p	UAGCCAAGGAUGACUUGCCGG	21	ptc-miR169u-5p	UAGCCAAGGACGACUUGCCUA	3	Bd3	21	41	90	113	GGCAAGUUGUUUGCUUUGGCUACA	5'	133	-50.2	49.6241	0.760606	280	CACGACGACAGCUCUUCGUGUAGCCAAGGAUGACUUGCCGGCCGGCCUGCAUAUAUGUCUCCAAAUUAACAAGCUUAACAAGCUAGGUCGGCAAGUUGUUUGCUUUGGCUACAUGACUGCCUCAUCCUCUCAU
991	Multiloop	3455_Bd4	candidate-miR169u-5p	UAGCCAAGAAUGACUUGCCUA	21	ptc-miR169u-5p	UAGCCAAGGACGACUUGCCUA	2	Bd4	21	41	127	146	GGUGGGUCUUCUUGGCUAGC	5'	167	-78	51.497	0.906977	280	AGAGCCUCCCUUGAUUUUGGUAGCCAAGAAUGACUUGCCUAUGCUUGCCCUCUGCUAACCAGCUAGCCAUGCAUGGUAACCAAUGGACAAAUUUCUUGUGGUUGGCGUGGUUAGUGUGGUUGCAUGGGUGGGUCUUCUUGGCUAGCCAGAGCGGCUCUCAUCCACCA
992	OK	3456_Bd5	candidate-miR171j	UGAGCCGAACCAAUAUCACC	20	ptc-miR171j	CGAGCCGAAUCAAUAUCACU	3	Bd5	71	90	21	40	UGGUAUUGUUUCGGCUCAUG	3'	110	-48.3	48.1818	0.911321	229	UCGAAGAAGACGACAUGGCAUGGUAUUGUUUCGGCUCAUGUCCUUCUCGAGCUGAUGGUCGGAUGAGAUGUGAGCCGAACCAAUAUCACCCAUGUAUUCUUCCUUCAGAC
993	OK	3458_Bd5	candidate-miR171l-3p	UGAGCCGAACCAAUAUCACC	20	ptc-miR171l-3p	CGAGCCGAAUCAAUAUCACU	3	Bd5	71	90	21	40	UGGUAUUGUUUCGGCUCAUG	3'	110	-48.3	48.1818	0.911321	229	UCGAAGAAGACGACAUGGCAUGGUAUUGUUUCGGCUCAUGUCCUUCUCGAGCUGAUGGUCGGAUGAGAUGUGAGCCGAACCAAUAUCACCCAUGUAUUCUUCCUUCAGAC
994	Dicer	3460_Bd3	candidate-miR172c	AGAAUCUUGAUGAUGCUGCAU	21	ptc-miR172c	AGAAUCUUGAUGAUGCUGCAU	0	Bd3	89	109	21	2		3'	129	-62.7	50.3876	0.964615	212	CACAGUCGGCGCUUGCAGGUGCAGCACCACCAAGAUUCACAUCGGGUUCUCCAGUCGUAAUUAAUUAACGAGGAGUACAACCAUGAUGAGAAUCUUGAUGAUGCUGCAUCGGCAACCGCUCGACUACUC
995	Dicer	3462_Bd2	candidate-miR172c	GGAAUCUUGAUGAUGCUGCAU	21	ptc-miR172c	AGAAUCUUGAUGAUGCUGCAU	1	Bd2	194	214	21	2		3'	234	-106.2	45.2991	1.00189	106	ACCAGUCGGUGAUUUCUGCUGUGGCAUCAUCAAGAUUCACACAAAUGCAUGCUAGCUUCGUCUAUGCCAUCCUUUCUCAUCUUUCGAUCUCGAUCUCGGCCCUAAUUAAGUAAUUAUACCCAAUUGUGGAUCGGCCGGAUUGGAGAUCGAUGGAUGCGUGGAGAGGAGCUAGAUUAGCUAUAGCUUAUGUGUGGGAAUCUUGAUGAUGCUGCAUCGGACAUCAGUGACUAAAAC
996	Dicer	3468_Bd2	candidate-miR172g-3p	GGAAUCUUGAUGAUGCUGCAU	21	ptc-miR172g-3p	GGAAUCUUGAUGAUGCUGCAG	1	Bd2	194	214	21	2		3'	234	-106.2	45.2991	1.00189	107	ACCAGUCGGUGAUUUCUGCUGUGGCAUCAUCAAGAUUCACACAAAUGCAUGCUAGCUUCGUCUAUGCCAUCCUUUCUCAUCUUUCGAUCUCGAUCUCGGCCCUAAUUAAGUAAUUAUACCCAAUUGUGGAUCGGCCGGAUUGGAGAUCGAUGGAUGCGUGGAGAGGAGCUAGAUUAGCUAUAGCUUAUGUGUGGGAAUCUUGAUGAUGCUGCAUCGGACAUCAGUGACUAAAAC
997	Multiloop	3470_Bd2	candidate-miR172g-3p	UGAAUCUUGAUGAUGCCACAG	21	ptc-miR172g-3p	GGAAUCUUGAUGAUGCUGCAG	3	Bd2	194	214	21	43	GCAGCAUCAUCAAGAUUCCCACA	3'	234	-88.5	45.7265	0.827103	106	UUUAGUCACUGAUGUCCGAUGCAGCAUCAUCAAGAUUCCCACACAUAAGCUAUAGCUAAUCUAGCUCCUCUCCACGCAUCCAUCGAUCUCCAAUCCGGCCGAUCCACAAUUGGGUAUAAUUACUUAAUUAGGGCCGAGAUCGAGAUCGAAAGAUGAGAAAGGAUGGCAUAGACGAAGCUAGCAUGCAUUUGUGUGAAUCUUGAUGAUGCCACAGCAGAAAUCACCGACUGGUCG
998	Dicer	3471_Bd3	candidate-miR172g-3p	AGAAUCUUGAUGAUGCUGCAU	21	ptc-miR172g-3p	GGAAUCUUGAUGAUGCUGCAG	2	Bd3	89	109	21	2		3'	129	-62.7	50.3876	0.964615	211	CACAGUCGGCGCUUGCAGGUGCAGCACCACCAAGAUUCACAUCGGGUUCUCCAGUCGUAAUUAAUUAACGAGGAGUACAACCAUGAUGAGAAUCUUGAUGAUGCUGCAUCGGCAACCGCUCGACUACUC
999	MismatchB	3479_Bd2	candidate-miR172g-5p	GUGGCAUCAUCAAGAUUCACA	21	ptc-miR172g-5p	GGAGCAUCAUCAAGAUUCACA	2	Bd2	21	41	0	214	0ACCAGUCGGUGAUUUCUGCUGUGGCAUCAUCAAGAUUCACACAAAUGCAUGCUAGCUUCGUCUAUGCCAUCCUUUCUCAUCUUUCGAUCUCGAUCUCGGCCCUAAUUAAGUAAUUAUACCCAAUUGUGGAUCGGCCGGAUUGGAGAUCGAUGGAUGCGUGGAGAGGAGCUAGAUUAGCUAUAGCUUAUGUGUGGGAAUCUUGAUGAUGCUGCAU	5'	230	-106.2	45.6522	1.01143	277	ACCAGUCGGUGAUUUCUGCUGUGGCAUCAUCAAGAUUCACACAAAUGCAUGCUAGCUUCGUCUAUGCCAUCCUUUCUCAUCUUUCGAUCUCGAUCUCGGCCCUAAUUAAGUAAUUAUACCCAAUUGUGGAUCGGCCGGAUUGGAGAUCGAUGGAUGCGUGGAGAGGAGCUAGAUUAGCUAUAGCUUAUGUGUGGGAAUCUUGAUGAUGCUGCAUCGGACAUCAGUGACUA
1000	MismatchB	3481_Bd3	candidate-miR172g-5p	GCAGCAUCAUCAAGAUUCUCA	21	ptc-miR172g-5p	GGAGCAUCAUCAAGAUUCACA	2	Bd3	21	41	0	109	0GUAGUCGAGCGGUUGCCGAUGCAGCAUCAUCAAGAUUCUCAUCAUGGUUGUACUCCUCGUUAAUUAAUUACGACUGGAGAACCCGAUGUGAAUCUUGGUGGUGCUGCAC	5'	125	-67.1	50.4	1.06508	278	GUAGUCGAGCGGUUGCCGAUGCAGCAUCAUCAAGAUUCUCAUCAUGGUUGUACUCCUCGUUAAUUAAUUACGACUGGAGAACCCGAUGUGAAUCUUGGUGGUGCUGCACCUGCAAGCGCCGACUG
1001	OK	3484_Bd5	candidate-miR393b-5p	UCCAAAGGGAUCGCAUUGAUC	21	ptc-miR393b-5p	UCCAAAGGGAUCGCAUUGAUC	0	Bd5	21	41	99	119	UCAGUGCAAUCCCUUUGGAAU	5'	139	-62.2	49.6403	0.901449	280	UCAGGAAGCUAGUGGAGGACUCCAAAGGGAUCGCAUUGAUCUCAUCAGCUGCAUCCAAGCAUGAAUCAACGGAUGGAUGGAUCGAUGCAUAUGCAAGAUCAGUGCAAUCCCUUUGGAAUUCUCGACUCGCCUCUGCCUC
1002	Multiloop	3486_Bd5	candidate-miR393b-5p	UCCAAAGGGAUUGCACUGAUC	21	ptc-miR393b-5p	UCCAAAGGGAUCGCAUUGAUC	2	Bd5	21	41	99	119	UCAAUGCGAUCCCUUUGGAGU	5'	139	-64.4	49.6403	0.933333	280	GGCAGAGGCGAGUCGAGAAUUCCAAAGGGAUUGCACUGAUCUUGCAUAUGCAUCGAUCCAUCCAUCCGUUGAUUCAUGCUUGGAUGCAGCUGAUGAGAUCAAUGCGAUCCCUUUGGAGUCCUCCACUAGCUUCCUGAAG
1003	Multiloop	3487_Bd2	candidate-miR393b-5p	UCCAAAGGGAUCGCAUUGAUC	21	ptc-miR393b-5p	UCCAAAGGGAUCGCAUUGAUC	0	Bd2	21	41	94	113	UCAUGCGAUCCUUUUGGAGG	5'	133	-65.1	48.1203	1.01719	280	AACAAUGUCUUGGGGAAGCAUCCAAAGGGAUCGCAUUGAUCCUUCGACUCCAUUAAUGGUGUUCGUCAUCGUCUGCUGAUUGUCGACGACGGAUCAUGCGAUCCUUUUGGAGGCUUCCUCUAGCCAUUACUAC
1004	Multiloop	3490_Bd3	candidate-miR396a	UUCCACAGCUUUCUUGAACUG	21	ptc-miR396a	UUCCACAGCUUUCUUGAACUG	0	Bd3	21	41	90	110	GUUCAAUAAAGCUGUGGGAAA	5'	130	-69.8	49.2308	1.09062	280	GCAUGGCCCUCUCUGUGAUCUUCCACAGCUUUCUUGAACUGCUCGGAUCUGCCUAAUUAGAUCACGGCUUGGGUUUGCACGAGAGGGCAGUUCAAUAAAGCUGUGGGAAAUUUCAGAGAGAGGCCAAUUG
1005	Multiloop	3491_Bd3	candidate-miR396a	UUCCACAGCUUUCUUGAACUU	21	ptc-miR396a	UUCCACAGCUUUCUUGAACUG	1	Bd3	21	41	132	152	GGUCAAGAAAGCUGUGGGAAG	5'	172	-86.8	54.0698	0.933333	280	AGUUAGUCCAUGCCAUUCCUUUCCACAGCUUUCUUGAACUUCCCUUCCCGGACUGCGGCCUGUAGCUCUCUCGCCCUCUUGAUCUCCCGUCGAUCUCCACUGGUAGCAGCUGGGAGAGCAGGGAAGAGGAGGGUCAAGAAAGCUGUGGGAAGAAAUGGCAUAACCAGGACUU
1006	Multiloop	3492_Bd3	candidate-miR396a	UCCCACAGCUUUAUUGAACUG	21	ptc-miR396a	UUCCACAGCUUUCUUGAACUG	2	Bd3	21	41	90	110	GUUCAAGAAAGCUGUGGAAGA	5'	130	-60.6	49.2308	0.946875	278	AUUGGCCUCUCUCUGAAAUUUCCCACAGCUUUAUUGAACUGCCCUCUCGUGCAAACCCAAGCCGUGAUCUAAUUAGGCAGAUCCGAGCAGUUCAAGAAAGCUGUGGAAGAUCACAGAGAGGGCCAUGCGA
1007	Multiloop	3493_Bd1	candidate-miR396a	UUCCACAGCUUUCUUGAACUG	21	ptc-miR396a	UUCCACAGCUUUCUUGAACUG	0	Bd1	21	41	89	109	GUUCAAUAAAGCUGUGGGAAA	5'	129	-54.3	44.186	0.952632	280	GCAUGGCCCUCUUUGCUAUCUUCCACAGCUUUCUUGAACUGCAUCUGCAAUGGAUGCUACUUAGCUUAUGCUUAACUGCAAGAGUGCUGUUCAAUAAAGCUGUGGGAAAUUGCAGAGAGAGACCAAUUG
1008	Multiloop	3496_Bd3	candidate-miR396b	UUCCACAGCUUUCUUGAACUG	21	ptc-miR396b	UUCCACAGCUUUCUUGAACUG	0	Bd3	21	41	90	110	GUUCAAUAAAGCUGUGGGAAA	5'	130	-69.8	49.2308	1.09062	280	GCAUGGCCCUCUCUGUGAUCUUCCACAGCUUUCUUGAACUGCUCGGAUCUGCCUAAUUAGAUCACGGCUUGGGUUUGCACGAGAGGGCAGUUCAAUAAAGCUGUGGGAAAUUUCAGAGAGAGGCCAAUUG
1009	Multiloop	3497_Bd3	candidate-miR396b	UUCCACAGCUUUCUUGAACUU	21	ptc-miR396b	UUCCACAGCUUUCUUGAACUG	1	Bd3	21	41	132	152	GGUCAAGAAAGCUGUGGGAAG	5'	172	-86.8	54.0698	0.933333	280	AGUUAGUCCAUGCCAUUCCUUUCCACAGCUUUCUUGAACUUCCCUUCCCGGACUGCGGCCUGUAGCUCUCUCGCCCUCUUGAUCUCCCGUCGAUCUCCACUGGUAGCAGCUGGGAGAGCAGGGAAGAGGAGGGUCAAGAAAGCUGUGGGAAGAAAUGGCAUAACCAGGACUU
1010	Multiloop	3498_Bd3	candidate-miR396b	UCCCACAGCUUUAUUGAACUG	21	ptc-miR396b	UUCCACAGCUUUCUUGAACUG	2	Bd3	21	41	90	110	GUUCAAGAAAGCUGUGGAAGA	5'	130	-60.6	49.2308	0.946875	278	AUUGGCCUCUCUCUGAAAUUUCCCACAGCUUUAUUGAACUGCCCUCUCGUGCAAACCCAAGCCGUGAUCUAAUUAGGCAGAUCCGAGCAGUUCAAGAAAGCUGUGGAAGAUCACAGAGAGGGCCAUGCGA
1011	Multiloop	3499_Bd1	candidate-miR396b	UUCCACAGCUUUCUUGAACUG	21	ptc-miR396b	UUCCACAGCUUUCUUGAACUG	0	Bd1	21	41	89	109	GUUCAAUAAAGCUGUGGGAAA	5'	129	-54.3	44.186	0.952632	280	GCAUGGCCCUCUUUGCUAUCUUCCACAGCUUUCUUGAACUGCAUCUGCAAUGGAUGCUACUUAGCUUAUGCUUAACUGCAAGAGUGCUGUUCAAUAAAGCUGUGGGAAAUUGCAGAGAGAGACCAAUUG
1012	Multiloop	3502_Bd3	candidate-miR396d	UUCCACAGCUUUCUUGAACUU	21	ptc-miR396d	UUCCACAGCUUUCUUGAACUU	0	Bd3	21	41	132	152	GGUCAAGAAAGCUGUGGGAAG	5'	172	-86.8	54.0698	0.933333	280	AGUUAGUCCAUGCCAUUCCUUUCCACAGCUUUCUUGAACUUCCCUUCCCGGACUGCGGCCUGUAGCUCUCUCGCCCUCUUGAUCUCCCGUCGAUCUCCACUGGUAGCAGCUGGGAGAGCAGGGAAGAGGAGGGUCAAGAAAGCUGUGGGAAGAAAUGGCAUAACCAGGACUU
1013	Multiloop	3503_Bd3	candidate-miR396d	UUCCACAGCUUUCUUGAACUG	21	ptc-miR396d	UUCCACAGCUUUCUUGAACUU	1	Bd3	21	41	90	110	GUUCAAUAAAGCUGUGGGAAA	5'	130	-69.8	49.2308	1.09062	280	GCAUGGCCCUCUCUGUGAUCUUCCACAGCUUUCUUGAACUGCUCGGAUCUGCCUAAUUAGAUCACGGCUUGGGUUUGCACGAGAGGGCAGUUCAAUAAAGCUGUGGGAAAUUUCAGAGAGAGGCCAAUUG
1014	Multiloop	3504_Bd1	candidate-miR396d	UUCCACAGCUUUCUUGAACUG	21	ptc-miR396d	UUCCACAGCUUUCUUGAACUU	1	Bd1	21	41	89	109	GUUCAAUAAAGCUGUGGGAAA	5'	129	-54.3	44.186	0.952632	280	GCAUGGCCCUCUUUGCUAUCUUCCACAGCUUUCUUGAACUGCAUCUGCAAUGGAUGCUACUUAGCUUAUGCUUAACUGCAAGAGUGCUGUUCAAUAAAGCUGUGGGAAAUUGCAGAGAGAGACCAAUUG
1015	Dicer	3508_Bd3	candidate-miR396e-3p	GUCAAGAAAGCUGUGGGAAG	20	ptc-miR396e-3p	CUCAAGAAAGCUGUGGGAGA	3	Bd3	133	152	21	2		3'	172	-86.8	54.0698	0.933333	167	AGUUAGUCCAUGCCAUUCCUUUCCACAGCUUUCUUGAACUUCCCUUCCCGGACUGCGGCCUGUAGCUCUCUCGCCCUCUUGAUCUCCCGUCGAUCUCCACUGGUAGCAGCUGGGAGAGCAGGGAAGAGGAGGGUCAAGAAAGCUGUGGGAAGAAAUGGCAUAACCAGGACUU
1016	Multiloop	3509_Bd3	candidate-miR396e-3p	UUCAAGAAAGCUGUGGAAGA	20	ptc-miR396e-3p	CUCAAGAAAGCUGUGGGAGA	2	Bd3	91	110	21	40	UCCCACAGCUUUAUUGAACU	3'	130	-60.6	49.2308	0.946875	209	AUUGGCCUCUCUCUGAAAUUUCCCACAGCUUUAUUGAACUGCCCUCUCGUGCAAACCCAAGCCGUGAUCUAAUUAGGCAGAUCCGAGCAGUUCAAGAAAGCUGUGGAAGAUCACAGAGAGGGCCAUGCGA
1017	OK	3510_Bd1	candidate-miR396e-3p	UUCAAGAAAGCUGUGGAAGA	20	ptc-miR396e-3p	CUCAAGAAAGCUGUGGGAGA	2	Bd1	90	109	21	40	UCCCACAGCUUUAUUGAACA	3'	129	-53.1	43.4109	0.948214	210	AUUGGUCUCUCUCUGCAAUUUCCCACAGCUUUAUUGAACAGCACUCUUGCAGUUAAGCAUAAGCUAAGUAGCAUCCAUUGCAGAUGCAGUUCAAGAAAGCUGUGGAAGAUAGCAAAGAGGGCCAUGCAU
1018	Multiloop	3511_Bd3	candidate-miR396e-5p	UUCCACAGCUUUCUUGAACUU	21	ptc-miR396e-5p	UUCCACAGCUUUCUUGAACUU	0	Bd3	21	41	132	152	GGUCAAGAAAGCUGUGGGAAG	5'	172	-86.8	54.0698	0.933333	280	AGUUAGUCCAUGCCAUUCCUUUCCACAGCUUUCUUGAACUUCCCUUCCCGGACUGCGGCCUGUAGCUCUCUCGCCCUCUUGAUCUCCCGUCGAUCUCCACUGGUAGCAGCUGGGAGAGCAGGGAAGAGGAGGGUCAAGAAAGCUGUGGGAAGAAAUGGCAUAACCAGGACUU
1019	Multiloop	3512_Bd3	candidate-miR396e-5p	UUCCACAGCUUUCUUGAACUG	21	ptc-miR396e-5p	UUCCACAGCUUUCUUGAACUU	1	Bd3	21	41	90	110	GUUCAAUAAAGCUGUGGGAAA	5'	130	-69.8	49.2308	1.09062	280	GCAUGGCCCUCUCUGUGAUCUUCCACAGCUUUCUUGAACUGCUCGGAUCUGCCUAAUUAGAUCACGGCUUGGGUUUGCACGAGAGGGCAGUUCAAUAAAGCUGUGGGAAAUUUCAGAGAGAGGCCAAUUG
1020	Multiloop	3513_Bd1	candidate-miR396e-5p	UUCCACAGCUUUCUUGAACUG	21	ptc-miR396e-5p	UUCCACAGCUUUCUUGAACUU	1	Bd1	21	41	89	109	GUUCAAUAAAGCUGUGGGAAA	5'	129	-54.3	44.186	0.952632	280	GCAUGGCCCUCUUUGCUAUCUUCCACAGCUUUCUUGAACUGCAUCUGCAAUGGAUGCUACUUAGCUUAUGCUUAACUGCAAGAGUGCUGUUCAAUAAAGCUGUGGGAAAUUGCAGAGAGAGACCAAUUG
1021	Multiloop	3517_Bd3	candidate-miR396g-5p	UUCCACAGCUUUCUUGAACUU	21	ptc-miR396g-5p	UUCCACGGCUUUCUUGAACUU	1	Bd3	21	41	132	152	GGUCAAGAAAGCUGUGGGAAG	5'	172	-86.8	54.0698	0.933333	280	AGUUAGUCCAUGCCAUUCCUUUCCACAGCUUUCUUGAACUUCCCUUCCCGGACUGCGGCCUGUAGCUCUCUCGCCCUCUUGAUCUCCCGUCGAUCUCCACUGGUAGCAGCUGGGAGAGCAGGGAAGAGGAGGGUCAAGAAAGCUGUGGGAAGAAAUGGCAUAACCAGGACUU
1022	Multiloop	3518_Bd3	candidate-miR396g-5p	UUCCACAGCUUUCUUGAACUG	21	ptc-miR396g-5p	UUCCACGGCUUUCUUGAACUU	2	Bd3	21	41	90	110	GUUCAAUAAAGCUGUGGGAAA	5'	130	-69.8	49.2308	1.09062	280	GCAUGGCCCUCUCUGUGAUCUUCCACAGCUUUCUUGAACUGCUCGGAUCUGCCUAAUUAGAUCACGGCUUGGGUUUGCACGAGAGGGCAGUUCAAUAAAGCUGUGGGAAAUUUCAGAGAGAGGCCAAUUG
1023	Multiloop	3521_Bd1	candidate-miR396g-5p	UUCCACAGCUUUCUUGAACUG	21	ptc-miR396g-5p	UUCCACGGCUUUCUUGAACUU	2	Bd1	21	41	89	109	GUUCAAUAAAGCUGUGGGAAA	5'	129	-54.3	44.186	0.952632	280	GCAUGGCCCUCUUUGCUAUCUUCCACAGCUUUCUUGAACUGCAUCUGCAAUGGAUGCUACUUAGCUUAUGCUUAACUGCAAGAGUGCUGUUCAAUAAAGCUGUGGGAAAUUGCAGAGAGAGACCAAUUG
1024	Multiloop	3525_Bd2	candidate-miR398c-3p	UGUGUUCUCAGGUCGCCCCUG	21	ptc-miR398c-3p	UGUGUUCUCAGGUCGCCCCUG	0	Bd2	82	102	21	41	GGGUCGAAUUGGGAACACAUG	3'	122	-64	59.0164	0.888889	219	CAUGCGAGGAAGUUCCUGCAGGGUCGAAUUGGGAACACAUGAGAUGGAUGGUCCGCUGAGCUCUGAGCUCGAGCUCGGCCAUGUGUUCUCAGGUCGCCCCUGUUGGGUCUUCCGUGCCAUGG
1025	OK	3559_Bd4	candidate-miR156e	UGACAGAAGAGAGUGAGCAC	20	sbi-miR156e	UGACAGAAGAGAGCGAGCAC	1	Bd4	21	40	131	151	GCUCACCCUCUCUCUGUCAGC	5'	171	-71.4	57.3099	0.728571	280	GAUGGCGGUGUCAGAACGGCUGACAGAAGAGAGUGAGCACACAGCGGCAGCCUGCAUCUGGAGCUAAAGACGAUGAUGUGUCGAUGCAUGUGAAGAAGGGGAAAAGAGAUAGGCGCAGCUGCUGUUGCGUGCUCACCCUCUCUCUGUCAGCUCUCCUCUCCCCCCUCGGGA
1026	OK	3560_Bd4	candidate-miR156e	UGACAGAAGAGAGAGAGCAC	20	sbi-miR156e	UGACAGAAGAGAGCGAGCAC	1	Bd4	21	40	100	121	GCUCUCUGCUCUCUCUGUCAUG	5'	137	-70.1	63.5036	0.805747	280	GACCGGCCGGUUAAGGGUGAUGACAGAAGAGAGAGAGCACAACCCAGCACCAGCGUGAAACACCGGCCGUCGGCCCGGUCGCUGAGGCAAGGGCCGUGUGCUCUCUGCUCUCUCUGUCAUGGCCAUCCCACGGACCA
1027	OK	3574_Bd2	candidate-miR156e	UGACAGAAGAGAGUGAGCAC	20	sbi-miR156e	UGACAGAAGAGAGCGAGCAC	1	Bd2	21	40	88	108	GCUCACCCUCUCUCUGUCAGC	5'	124	-67.5	59.6774	0.912162	280	GAGCUGGGUCUUUGGAGGUUUGACAGAAGAGAGUGAGCACACGCGGUGGUUUCCUAGCAUGCAGGAGCCAUGCUGGGAGCUGCGCGUGCUCACCCUCUCUCUGUCAGCCGUUCACCAUGCCCCA
1028	OK	3580_Bd3	candidate-miR166a	UCGGACCAGGCUUCAUUCCC	20	sbi-miR166a	UCGGACCAGGCUUCAUUCCC	0	Bd3	110	129	21	40	GAAUGUUGUCUGGUUCAAGG	3'	149	-60.8	44.9664	0.907463	191	AGCUAUUUUGCUUCUGGGUGGAAUGUUGUCUGGUUCAAGGUCUUGCCAUGUGAUUUGAGGAUGAACGGUUUGUGCAUGCAUAACUUUCAUUUCUCUUGUUUGCGGGAUCUCGGACCAGGCUUCAUUCCCCUCAGAGAUAGCUUCAAACU
1029	OK	3581_Bd3	candidate-miR166a	UCGGACCAGGCUUCAUUCCC	20	sbi-miR166a	UCGGACCAGGCUUCAUUCCC	0	Bd3	84	103	21	40	GAAUGUUGUCUGGCUCGAGG	3'	123	-60.8	47.1545	1.04828	217	GAGCUUUUUUACUUUGAGGGGAAUGUUGUCUGGCUCGAGGUGCUGAGAUCGAGAGAACUUGAAAUUCGAUCUCUAGAUUGAUCUCGGACCAGGCUUCAUUCCCCUCAAGUAAAGCUCCCGUGU
1030	OK	3586_Bd1	candidate-miR166a	UCGGACCAGGCUUCAUUCCC	20	sbi-miR166a	UCGGACCAGGCUUCAUUCCC	0	Bd1	86	105	21	40	GAAUGACGCCGGGUCUGAAA	3'	125	-67	57.6	0.930556	215	CUUUUCAUGGUUGUCGAGGGGAAUGACGCCGGGUCUGAAAGAAAGAAGGGGGCACGCCGGGAAUGACAGCGGUUCCCUAGCUCUUUCGGACCAGGCUUCAUUCCCCAUGACUCGACCAUGGGCAC
1031	OK	3587_Bd1	candidate-miR166a	UCGGACCAGGCUUCAUUCCC	20	sbi-miR166a	UCGGACCAGGCUUCAUUCCC	0	Bd1	181	200	21	40	GAAUGUUGUCUGGCUCGGGG	3'	220	-94	48.6364	0.878505	120	AGCCUUUUUCGUUUUGAGGGGAAUGUUGUCUGGCUCGGGGUUCUCUUUAUUUCUAUGCCUCUCUCUAUCCCCCCCUCCUCAAUCUCUCUAGCUUUGAUUGGAUCGAGAGAAGAUCGAUCGAUCGAUCCAAGAAGAGUUCUGAGAAGGGGGAUGAAGAGAGUAGACGUAUGUGUGUAGAUCUCGGACCAGGCUUCAUUCCCCCCAAAUACAAGGGCUCCCA
1032	OK	3588_Bd1	candidate-miR166a	UCGGACCAGGCUUCAUUCCC	20	sbi-miR166a	UCGGACCAGGCUUCAUUCCC	0	Bd1	103	122	21	40	GAAUGUUGUCUGGUUGGAGA	3'	142	-59.4	54.2254	0.771429	198	AUGUAUGGCGCAGUUGAGGGGAAUGUUGUCUGGUUGGAGACCUAGCUAGCAGCUAGCACGGAUCAUCCAUAGAUCGAUUCGACGCUGCAUAUGCGCGCGGUUUCGGACCAGGCUUCAUUCCCCCCAACUCUCAACUCGAUCG
1033	OK	3590_Bd4	candidate-miR166a	UCGGACCAGGCUUCAUUCCU	20	sbi-miR166a	UCGGACCAGGCUUCAUUCCC	1	Bd4	86	105	21	40	GAAUGGAGGCUGAUCCAAGA	3'	125	-65.2	52	1.00308	215	AGAGGGAAGCAUGGUGUCUGGAAUGGAGGCUGAUCCAAGAUCCUUGGUCCGAAAUAUUGUGUUUCUGUGUUUGUUGCCAAGGAUCUCGGACCAGGCUUCAUUCCUCACACCGAGCUUCCGCUGCG
1034	Multiloop	3593_Bd4	candidate-miR166a	UCGGACCAGGCUUCGAUCCC	20	sbi-miR166a	UCGGACCAGGCUUCAUUCCC	2	Bd4	146	165	21	40	GGUUGUUGUCUGGUUCAAGG	3'	185	-81	46.4865	0.94186	155	GGUUGAAGUUAGGUUAAGGGGGUUGUUGUCUGGUUCAAGGUCUCCACAUACAUCAUGUACAUGGAGGGCAUGCAUGCAUGAUAUGCUGUUGUUGAGUGCCAUUUGCUCGAUCUUGUGUAUAUAUGCAGUGUAUGAUGUGGUGAUCUCGGACCAGGCUUCGAUCCCUUUAACCAGCAUCUGCACAG
1035	OK	3596_Bd4	candidate-miR167e	UGAAGCUGCCAGCAUGAUCUG	21	sbi-miR167e	UGAAGCUGCCAGCAUGAUCUG	0	Bd4	21	41	95	114	GGUCAUGCUGGAGUUUCAUC	5'	134	-65.5	46.2687	1.05645	280	AUGUGCACCAUACAAGCUGGUGAAGCUGCCAGCAUGAUCUGAUCUGACCAUAUAUCUAGAUUGGCAUGGAUGGAUAUGUGAUAUGAUCUGAUCAGGUCAUGCUGGAGUUUCAUCUGCUGGUUGGGAGCACGAUC
1036	OK	3597_Bd4	candidate-miR167e	UGAAGCUGCCAGCAUGAUCUA	21	sbi-miR167e	UGAAGCUGCCAGCAUGAUCUG	1	Bd4	21	41	83	104	GAUCAUGCCUGACAGCCUCAUU	5'	124	-57.5	46.7742	0.991379	280	GGGAUGCUCAUGUGAAAGAGUGAAGCUGCCAGCAUGAUCUAGCUUUGAUCCAAUGUAUGUCUCUACGUGUGGAUCCUUGUUAGAUCAUGCCUGACAGCCUCAUUUCUUCGCAAACGUUUGGGCA
1037	Multiloop	3598_Bd3	candidate-miR167e	UGAAGCUGCCAGCAUGAUCUG	21	sbi-miR167e	UGAAGCUGCCAGCAUGAUCUG	0	Bd3	21	41	145	164	GAUCAUGUUGCAGCUUCACU	5'	180	-76.1	46.1111	0.916867	280	AAUUUGAUGGUGUGAGAGGUUGAAGCUGCCAGCAUGAUCUGAUCACCGUCCAACGUAACCGAACACAUGUCGAUCGACUUCCGAUUGCGCCGGUUAUCUUGGUAGGAAUAUAUAUAUAUGAGCUUCCAUUGCAAGGGUUCUUCAGAUCAUGUUGCAGCUUCACUCUCUCAUCACCACCGA
1038	Multiloop	3599_Bd1	candidate-miR167e	UGAAGCUGCCAGCAUGAUCUG	21	sbi-miR167e	UGAAGCUGCCAGCAUGAUCUG	0	Bd1	21	41	98	119	GAUCAUGCUGUGCAGUUUCAUC	5'	139	-63.7	44.6043	1.02742	280	GUGGUGCAUCUUCUAGGAGCUGAAGCUGCCAGCAUGAUCUGACGAGAGUUCCUCGUCUGAUAGCAAUGUUUAAUUCUCUUGUCAUGACUAAUGAUCAGAUCAUGCUGUGCAGUUUCAUCUGCUUGUGGAUGCACAAGAU
1039	OK	3600_Bd1	candidate-miR167e	UGAAGCUGCCAGCAUGAUCUG	21	sbi-miR167e	UGAAGCUGCCAGCAUGAUCUG	0	Bd1	21	41	134	153	GAUCAUCUGGCAGCUUCAUU	5'	173	-83.1	50.289	0.955172	280	GCUUGUGCGCCACAAGUAGAUGAAGCUGCCAGCAUGAUCUGAACUCCACGCACCACAUGUGUAUCUUGGUGCUGUGUACUCGAUCUUCAGAUUGAUUACAUGCACGCAUGAGAAACUGUGCAGGCGAUCUGCAGAUCAUCUGGCAGCUUCAUUUUCUCAUGGCAGCACACCGG
1040	Multiloop	3601_Bd1	candidate-miR167e	UGAAGCUGCCAGCAUGAUCUA	21	sbi-miR167e	UGAAGCUGCCAGCAUGAUCUG	1	Bd1	21	41	128	150	GGUCAUGCUGCGGCAGCCUCACU	5'	170	-91.1	51.1765	1.04713	280	UUACUGCCCGAGGGAACGAGUGAAGCUGCCAGCAUGAUCUAGCUCAGCGUGAUCAAGCAAGAUUCACACAUACACGUGUGGUUUUUUUGAGCUAUAGCUCGAUUGAUCUUGAGGUCAUGCCUUGCUAGGUCAUGCUGCGGCAGCCUCACUUCUUCCCGCCGUUUGGGCAU
1041	Multiloop	3602_Bd1	candidate-miR167e	UGAAGCUGCCAGCAUGAUCUA	21	sbi-miR167e	UGAAGCUGCCAGCAUGAUCUG	1	Bd1	21	41	112	134	GAUCAUGCUGUGACAGUUUCACU	5'	150	-70.6	55.3333	0.850602	280	CCAGUGCCCAAGAGAAAGCGUGAAGCUGCCAGCAUGAUCUAUCUGACUUGUGGUGGCAAGUGCCACAGCAAAUUCAGCAACGCCGUGGCUUCGGGGCCGGCAGUGUGGUUAGAUCAUGCUGUGACAGUUUCACUCUUUCCCCUGUUGGGC
1042	OK	3603_Bd4	candidate-miR167i	UGAAGCUGCCAGCAUGAUCUA	21	sbi-miR167i	UGAAGCUGCCAGCAUGAUCUA	0	Bd4	21	41	83	104	GAUCAUGCCUGACAGCCUCAUU	5'	124	-57.5	46.7742	0.991379	280	GGGAUGCUCAUGUGAAAGAGUGAAGCUGCCAGCAUGAUCUAGCUUUGAUCCAAUGUAUGUCUCUACGUGUGGAUCCUUGUUAGAUCAUGCCUGACAGCCUCAUUUCUUCGCAAACGUUUGGGCA
1043	OK	3604_Bd4	candidate-miR167i	UGAAGCUGCCAGCAUGAUCUG	21	sbi-miR167i	UGAAGCUGCCAGCAUGAUCUA	1	Bd4	21	41	95	114	GGUCAUGCUGGAGUUUCAUC	5'	134	-65.5	46.2687	1.05645	280	AUGUGCACCAUACAAGCUGGUGAAGCUGCCAGCAUGAUCUGAUCUGACCAUAUAUCUAGAUUGGCAUGGAUGGAUAUGUGAUAUGAUCUGAUCAGGUCAUGCUGGAGUUUCAUCUGCUGGUUGGGAGCACGAUC
1044	Multiloop	3605_Bd1	candidate-miR167i	UGAAGCUGCCAGCAUGAUCUA	21	sbi-miR167i	UGAAGCUGCCAGCAUGAUCUA	0	Bd1	21	41	128	150	GGUCAUGCUGCGGCAGCCUCACU	5'	170	-91.1	51.1765	1.04713	280	UUACUGCCCGAGGGAACGAGUGAAGCUGCCAGCAUGAUCUAGCUCAGCGUGAUCAAGCAAGAUUCACACAUACACGUGUGGUUUUUUUGAGCUAUAGCUCGAUUGAUCUUGAGGUCAUGCCUUGCUAGGUCAUGCUGCGGCAGCCUCACUUCUUCCCGCCGUUUGGGCAU
1045	Multiloop	3606_Bd1	candidate-miR167i	UGAAGCUGCCAGCAUGAUCUA	21	sbi-miR167i	UGAAGCUGCCAGCAUGAUCUA	0	Bd1	21	41	112	134	GAUCAUGCUGUGACAGUUUCACU	5'	150	-70.6	55.3333	0.850602	280	CCAGUGCCCAAGAGAAAGCGUGAAGCUGCCAGCAUGAUCUAUCUGACUUGUGGUGGCAAGUGCCACAGCAAAUUCAGCAACGCCGUGGCUUCGGGGCCGGCAGUGUGGUUAGAUCAUGCUGUGACAGUUUCACUCUUUCCCCUGUUGGGC
1046	Multiloop	3607_Bd1	candidate-miR167i	UGAAGCUGCCAGCAUGAUCUG	21	sbi-miR167i	UGAAGCUGCCAGCAUGAUCUA	1	Bd1	21	41	98	119	GAUCAUGCUGUGCAGUUUCAUC	5'	139	-63.7	44.6043	1.02742	280	GUGGUGCAUCUUCUAGGAGCUGAAGCUGCCAGCAUGAUCUGACGAGAGUUCCUCGUCUGAUAGCAAUGUUUAAUUCUCUUGUCAUGACUAAUGAUCAGAUCAUGCUGUGCAGUUUCAUCUGCUUGUGGAUGCACAAGAU
1047	OK	3608_Bd1	candidate-miR167i	UGAAGCUGCCAGCAUGAUCUG	21	sbi-miR167i	UGAAGCUGCCAGCAUGAUCUA	1	Bd1	21	41	134	153	GAUCAUCUGGCAGCUUCAUU	5'	173	-83.1	50.289	0.955172	280	GCUUGUGCGCCACAAGUAGAUGAAGCUGCCAGCAUGAUCUGAACUCCACGCACCACAUGUGUAUCUUGGUGCUGUGUACUCGAUCUUCAGAUUGAUUACAUGCACGCAUGAGAAACUGUGCAGGCGAUCUGCAGAUCAUCUGGCAGCUUCAUUUUCUCAUGGCAGCACACCGG
1048	Multiloop	3609_Bd3	candidate-miR167i	UGAAGCUGCCAGCAUGAUCUG	21	sbi-miR167i	UGAAGCUGCCAGCAUGAUCUA	1	Bd3	21	41	145	164	GAUCAUGUUGCAGCUUCACU	5'	180	-76.1	46.1111	0.916867	280	AAUUUGAUGGUGUGAGAGGUUGAAGCUGCCAGCAUGAUCUGAUCACCGUCCAACGUAACCGAACACAUGUCGAUCGACUUCCGAUUGCGCCGGUUAUCUUGGUAGGAAUAUAUAUAUAUGAGCUUCCAUUGCAAGGGUUCUUCAGAUCAUGUUGCAGCUUCACUCUCUCAUCACCACCGA
1049	OK	3612_Bd5	candidate-miR169d-5p	UAGCCAAGGAUGACUUGCCU	20	sbi-miR169d-5p	UAGCCAAGGAUGACUUGCCU	0	Bd5	21	40	104	121	GCAGUCACCUUGGCUAGC	5'	142	-63.1	50.7042	0.876389	280	CCAGAGCCUGCUUCCUCCGGUAGCCAAGGAUGACUUGCCUAUAUUUGCUCCUUCAGAAGUCCUGGUUAAUUACAUGCCAGGUUUCAGAUGAGUUUGGCGAUAGGCAGUCACCUUGGCUAGCCUGAGUGGCUCUUGCCUCUUA
1050	Dicer	3613_Bd5	candidate-miR169d-5p	CAGCCAAGGAUGACUUGCCG	20	sbi-miR169d-5p	UAGCCAAGGAUGACUUGCCU	2	Bd5	21	40	90	2		5'	129	-66.2	54.2636	0.945714	279	AAGAGGCAGAGAAGGGGAUGCAGCCAAGGAUGACUUGCCGGCUCCUGGUGUUGGGGGAAUUGCAGCUUUGUUGAGCCUUGAGUUAGCCGGCAGGUUGUCCUUGGCUACACCUAGUUCUCUUCUUCUGGU
1051	OK	3615_Bd3	candidate-miR169d-5p	UAGCCAAGGAUGACUUGCCU	20	sbi-miR169d-5p	UAGCCAAGGAUGACUUGCCU	0	Bd3	21	40	105	122	GCAGUCUCCUUGGCUAGC	5'	138	-71.1	48.5507	1.06119	280	GAUAAGGGGUUUGGCCCUGAUAGCCAAGGAUGACUUGCCUGUGCAUGUCCUCCCUUGAUCGCUUGCAUAAUUUCAUAUAUGCAUGUGAUCUCGAUUUAUCACAGGCAGUCUCCUUGGCUAGCCUGGGUGCCUCUUAUC
1052	OK	3616_Bd3	candidate-miR169d-5p	UAGCCAAGGAUGACUUGCCU	20	sbi-miR169d-5p	UAGCCAAGGAUGACUUGCCU	0	Bd3	21	40	98	115	GCAGUCUCCUUGGCUAGC	5'	131	-62.4	50.3817	0.945455	280	AGCAAGGGGCUUAUCUCUGAUAGCCAAGGAUGACUUGCCUGUGUCAUACUUCAAGGCUUGGCAACAUGAUGCAUGAGCCUUUGUUGUAGUCUCAUAGGCAGUCUCCUUGGCUAGCCUGAGUGGCUCUUGCG
1053	Multiloop	3617_Bd3	candidate-miR169d-5p	UAGCCAAGGAUGACUUGCCG	20	sbi-miR169d-5p	UAGCCAAGGAUGACUUGCCU	1	Bd3	21	40	91	113	GCAAGUUGUUUGCUUUGGCUACA	5'	133	-50.2	49.6241	0.760606	280	CACGACGACAGCUCUUCGUGUAGCCAAGGAUGACUUGCCGGCCGGCCUGCAUAUAUGUCUCCAAAUUAACAAGCUUAACAAGCUAGGUCGGCAAGUUGUUUGCUUUGGCUACAUGACUGCCUCAUCCUCUCAU
1054	OK	3621_Bd1	candidate-miR169d-5p	UAGCCAAGGAUGACUUGCCU	20	sbi-miR169d-5p	UAGCCAAGGAUGACUUGCCU	0	Bd1	21	40	91	110	GCAUGUCUUCCUUGGCUAUU	5'	131	-53.2	46.5649	0.872131	280	GAGGACUAGAGCUGAUUCGGUAGCCAAGGAUGACUUGCCUAAAUGUGUCUAUGUAAUUCAUCUGAGUUGGCAUGGGACCGUUAAUUUUAGGCAUGUCUUCCUUGGCUAUUCGGAGUGCCUCUUUGCUGCUC
1055	OK	3622_Bd1	candidate-miR169d-5p	UAGCCAAGGAUGACUUGCCG	20	sbi-miR169d-5p	UAGCCAAGGAUGACUUGCCU	1	Bd1	21	40	108	127	GCAGGUUGUUCUUGGCUAAC	5'	148	-74.2	47.2973	1.06	280	ACGAGAUAGAGAGUGGAAUGUAGCCAAGGAUGACUUGCCGGGUAUGUGCAUGUACGCUUCAGGGAAUUAUAUGCAUCCCUGGUCUGAAUCCAUGCUGAUAUUUCCCGGCAGGUUGUUCUUGGCUAACAUCUUGCUCUCUUUCUCUCAC
1056	Multiloop	3627_Bd4	candidate-miR169d-5p	UAGCCAAGAAUGACUUGCCU	20	sbi-miR169d-5p	UAGCCAAGGAUGACUUGCCU	1	Bd4	21	40	128	146	GUGGGUCUUCUUGGCUAGC	5'	167	-78	51.497	0.906977	280	AGAGCCUCCCUUGAUUUUGGUAGCCAAGAAUGACUUGCCUAUGCUUGCCCUCUGCUAACCAGCUAGCCAUGCAUGGUAACCAAUGGACAAAUUUCUUGUGGUUGGCGUGGUUAGUGUGGUUGCAUGGGUGGGUCUUCUUGGCUAGCCAGAGCGGCUCUCAUCCACCA
1057	OK	3628_Bd4	candidate-miR169d-5p	UAGCCAAGGAUGAAUUGCCG	20	sbi-miR169d-5p	UAGCCAAGGAUGACUUGCCU	2	Bd4	21	40	89	108	GCAAGUCAUUUGUGGCUACG	5'	128	-51.1	53.9062	0.74058	280	AGCUAGCUGCAGUGUACAUGUAGCCAAGGAUGAAUUGCCGGCCGGCGUUUGUCGAUGGUACUCAGCCGGAGAUCGCGCGAUUGAGCCGGCAAGUCAUUUGUGGCUACGUCUUUGCCUCCUUUUCUCAU
1058	Dicer	3629_Bd2	candidate-miR169d-5p	CAGCCAAGGAUGACUUGCCG	20	sbi-miR169d-5p	UAGCCAAGGAUGACUUGCCU	2	Bd2	21	40	71	2		5'	110	-62.3	51.8182	1.09298	279	UAGGCUUGGGGACUAUGGUGCAGCCAAGGAUGACUUGCCGAUCGAAACGAUGCACAAUAUGCAUCGAUCGGCGAGUUGUUCUUGGCUACAUCUUAGCUCCUGCCCCUCAU
1059	OK	3635_Bd1	candidate-miR171h	UGAUUGAGCCGUGCCAAUAUC	21	sbi-miR171h	GGAUUGAGCCGCGUCAAUAUC	3	Bd1	101	121	21	41	UGUUGGCACGGUUCAAUCAAA	3'	141	-75.2	53.1915	1.00267	199	UACUGGCUGGGAGAGUGCGAUGUUGGCACGGUUCAAUCAAAUCGGGUGGUCUCUGCAUGCACUGGCUUGCGAGCAAGCUGCGAUGAUGUUUCGCUCCAUCUGAUUGAGCCGUGCCAAUAUCGCAAGCUUCUUUGCCUAGCA
1060	Dicer	3636_Bd1	candidate-miR171h	UGAUUGAGCCGUGCCAAUAUC	21	sbi-miR171h	GGAUUGAGCCGCGUCAAUAUC	3	Bd1	76	96	21	2		3'	116	-52.4	41.3793	1.09167	224	CCAUGCAAUGGAAGGAGCGAUAUUGGUGAGGUUCAAUCCGAUGCUAGAUUUUACAUCAGUGUUAAGAUCUGUAUCUGAUUGAGCCGUGCCAAUAUCUCUCUUCUUCUAAUGUCGAA
1061	OK	3637_Bd1	candidate-miR171h	UGAUUGAGCCGUGCCAAUAUC	21	sbi-miR171h	GGAUUGAGCCGCGUCAAUAUC	3	Bd1	90	110	21	41	UGUUGGCUCGACUCACUCAGA	3'	130	-61.3	53.0769	0.888406	210	UGAUGAAAUGGCCACUAUGAUGUUGGCUCGACUCACUCAGACGACACCGGCCGGAGCGAUGCGUGCGUGCUAGCUCGACGGCGUGUUUCUGAUUGAGCCGUGCCAAUAUCUUAGUGCUCUUUCAUGCAUA
1062	OK	3638_Bd5	candidate-miR171h	UGAUUGAGCCGUGCCAAUAUC	21	sbi-miR171h	GGAUUGAGCCGCGUCAAUAUC	3	Bd5	79	99	21	41	UAUUGGUGCGGUUCAAUCAGA	3'	119	-51.5	47.0588	0.919643	221	UUAAUGUAUUAUAGACGCGGUAUUGGUGCGGUUCAAUCAGAAAGCUGGCGCUCCGGACGCAAAAGGGGUUCCUCUCUUUGAUUGAGCCGUGCCAAUAUCACGUUUUGCUUGACUCGUAU
1063	Dicer	3639_Bd3	candidate-miR172a	AGAAUCUUGAUGAUGCUGCA	20	sbi-miR172a	AGAAUCUUGAUGAUGCUGCA	0	Bd3	88	107	21	2		3'	127	-62.7	49.6063	0.995238	213	ACAGUCGGCGCUUGCAGGUGCAGCACCACCAAGAUUCACAUCGGGUUCUCCAGUCGUAAUUAAUUAACGAGGAGUACAACCAUGAUGAGAAUCUUGAUGAUGCUGCAUCGGCAACCGCUCGACUACU
1064	OK	3714_Bd3	candidate-miR166c-3p	UCGGACCAGGCUUCAUUCCCC	21	sly-miR166c-3p	UCGGACCAGGCUUCAUUCCUC	1	Bd3	111	131	21	41	GGAAUGUUGUCUGGUUCAAGG	3'	151	-61.7	45.0331	0.907353	190	AAGCUAUUUUGCUUCUGGGUGGAAUGUUGUCUGGUUCAAGGUCUUGCCAUGUGAUUUGAGGAUGAACGGUUUGUGCAUGCAUAACUUUCAUUUCUCUUGUUUGCGGGAUCUCGGACCAGGCUUCAUUCCCCUCAGAGAUAGCUUCAAACUC
1065	OK	3715_Bd3	candidate-miR166c-3p	UCGGACCAGGCUUCAUUCCCC	21	sly-miR166c-3p	UCGGACCAGGCUUCAUUCCUC	1	Bd3	85	105	21	41	GGAAUGUUGUCUGGCUCGAGG	3'	125	-64.1	48	1.06833	216	GGAGCUUUUUUACUUUGAGGGGAAUGUUGUCUGGCUCGAGGUGCUGAGAUCGAGAGAACUUGAAAUUCGAUCUCUAGAUUGAUCUCGGACCAGGCUUCAUUCCCCUCAAGUAAAGCUCCCGUGUG
1066	OK	3717_Bd1	candidate-miR166c-3p	UCGGACCAGGCUUCAUUCCCC	21	sly-miR166c-3p	UCGGACCAGGCUUCAUUCCUC	1	Bd1	87	107	21	41	GGAAUGACGCCGGGUCUGAAA	3'	127	-67	57.4803	0.917808	214	UCUUUUCAUGGUUGUCGAGGGGAAUGACGCCGGGUCUGAAAGAAAGAAGGGGGCACGCCGGGAAUGACAGCGGUUCCCUAGCUCUUUCGGACCAGGCUUCAUUCCCCAUGACUCGACCAUGGGCACC
1067	OK	3718_Bd1	candidate-miR166c-3p	UCGGACCAGGCUUCAUUCCCC	21	sly-miR166c-3p	UCGGACCAGGCUUCAUUCCUC	1	Bd1	182	202	21	41	GGAAUGUUGUCUGGCUCGGGG	3'	222	-97.6	48.6486	0.903704	119	GAGCCUUUUUCGUUUUGAGGGGAAUGUUGUCUGGCUCGGGGUUCUCUUUAUUUCUAUGCCUCUCUCUAUCCCCCCCUCCUCAAUCUCUCUAGCUUUGAUUGGAUCGAGAGAAGAUCGAUCGAUCGAUCCAAGAAGAGUUCUGAGAAGGGGGAUGAAGAGAGUAGACGUAUGUGUGUAGAUCUCGGACCAGGCUUCAUUCCCCCCAAAUACAAGGGCUCCCAU
1068	OK	3719_Bd1	candidate-miR166c-3p	UCGGACCAGGCUUCAUUCCCC	21	sly-miR166c-3p	UCGGACCAGGCUUCAUUCCUC	1	Bd1	104	124	21	41	GGAAUGUUGUCUGGUUGGAGA	3'	144	-59.4	54.1667	0.761538	197	CAUGUAUGGCGCAGUUGAGGGGAAUGUUGUCUGGUUGGAGACCUAGCUAGCAGCUAGCACGGAUCAUCCAUAGAUCGAUUCGACGCUGCAUAUGCGCGCGGUUUCGGACCAGGCUUCAUUCCCCCCAACUCUCAACUCGAUCGA
1069	OK	3720_Bd3	candidate-miR166c-5p	GGAAUGUUGUCUGGCUCGAGG	21	sly-miR166c-5p	GGGAUGUUGUCUGGCUCGACA	3	Bd3	21	41	85	105	UCGGACCAGGCUUCAUUCCCC	5'	125	-64.1	48	1.06833	280	GGAGCUUUUUUACUUUGAGGGGAAUGUUGUCUGGCUCGAGGUGCUGAGAUCGAGAGAACUUGAAAUUCGAUCUCUAGAUUGAUCUCGGACCAGGCUUCAUUCCCCUCAAGUAAAGCUCCCGUGUG
1070	OK	3721_Bd4	candidate-miR167a	UGAAGCUGCCAGCAUGAUCUA	21	sly-miR167a	UGAAGCUGCCAGCAUGAUCUA	0	Bd4	21	41	83	104	GAUCAUGCCUGACAGCCUCAUU	5'	124	-57.5	46.7742	0.991379	280	GGGAUGCUCAUGUGAAAGAGUGAAGCUGCCAGCAUGAUCUAGCUUUGAUCCAAUGUAUGUCUCUACGUGUGGAUCCUUGUUAGAUCAUGCCUGACAGCCUCAUUUCUUCGCAAACGUUUGGGCA
1071	OK	3722_Bd4	candidate-miR167a	UGAAGCUGCCAGCAUGAUCUG	21	sly-miR167a	UGAAGCUGCCAGCAUGAUCUA	1	Bd4	21	41	95	114	GGUCAUGCUGGAGUUUCAUC	5'	134	-65.5	46.2687	1.05645	280	AUGUGCACCAUACAAGCUGGUGAAGCUGCCAGCAUGAUCUGAUCUGACCAUAUAUCUAGAUUGGCAUGGAUGGAUAUGUGAUAUGAUCUGAUCAGGUCAUGCUGGAGUUUCAUCUGCUGGUUGGGAGCACGAUC
1072	Multiloop	3723_Bd1	candidate-miR167a	UGAAGCUGCCAGCAUGAUCUA	21	sly-miR167a	UGAAGCUGCCAGCAUGAUCUA	0	Bd1	21	41	128	150	GGUCAUGCUGCGGCAGCCUCACU	5'	170	-91.1	51.1765	1.04713	280	UUACUGCCCGAGGGAACGAGUGAAGCUGCCAGCAUGAUCUAGCUCAGCGUGAUCAAGCAAGAUUCACACAUACACGUGUGGUUUUUUUGAGCUAUAGCUCGAUUGAUCUUGAGGUCAUGCCUUGCUAGGUCAUGCUGCGGCAGCCUCACUUCUUCCCGCCGUUUGGGCAU
1073	Multiloop	3724_Bd1	candidate-miR167a	UGAAGCUGCCAGCAUGAUCUA	21	sly-miR167a	UGAAGCUGCCAGCAUGAUCUA	0	Bd1	21	41	112	134	GAUCAUGCUGUGACAGUUUCACU	5'	150	-70.6	55.3333	0.850602	280	CCAGUGCCCAAGAGAAAGCGUGAAGCUGCCAGCAUGAUCUAUCUGACUUGUGGUGGCAAGUGCCACAGCAAAUUCAGCAACGCCGUGGCUUCGGGGCCGGCAGUGUGGUUAGAUCAUGCUGUGACAGUUUCACUCUUUCCCCUGUUGGGC
1074	Multiloop	3725_Bd1	candidate-miR167a	UGAAGCUGCCAGCAUGAUCUG	21	sly-miR167a	UGAAGCUGCCAGCAUGAUCUA	1	Bd1	21	41	98	119	GAUCAUGCUGUGCAGUUUCAUC	5'	139	-63.7	44.6043	1.02742	280	GUGGUGCAUCUUCUAGGAGCUGAAGCUGCCAGCAUGAUCUGACGAGAGUUCCUCGUCUGAUAGCAAUGUUUAAUUCUCUUGUCAUGACUAAUGAUCAGAUCAUGCUGUGCAGUUUCAUCUGCUUGUGGAUGCACAAGAU
1075	OK	3726_Bd1	candidate-miR167a	UGAAGCUGCCAGCAUGAUCUG	21	sly-miR167a	UGAAGCUGCCAGCAUGAUCUA	1	Bd1	21	41	134	153	GAUCAUCUGGCAGCUUCAUU	5'	173	-83.1	50.289	0.955172	280	GCUUGUGCGCCACAAGUAGAUGAAGCUGCCAGCAUGAUCUGAACUCCACGCACCACAUGUGUAUCUUGGUGCUGUGUACUCGAUCUUCAGAUUGAUUACAUGCACGCAUGAGAAACUGUGCAGGCGAUCUGCAGAUCAUCUGGCAGCUUCAUUUUCUCAUGGCAGCACACCGG
1076	Multiloop	3727_Bd3	candidate-miR167a	UGAAGCUGCCAGCAUGAUCUG	21	sly-miR167a	UGAAGCUGCCAGCAUGAUCUA	1	Bd3	21	41	145	164	GAUCAUGUUGCAGCUUCACU	5'	180	-76.1	46.1111	0.916867	280	AAUUUGAUGGUGUGAGAGGUUGAAGCUGCCAGCAUGAUCUGAUCACCGUCCAACGUAACCGAACACAUGUCGAUCGACUUCCGAUUGCGCCGGUUAUCUUGGUAGGAAUAUAUAUAUAUGAGCUUCCAUUGCAAGGGUUCUUCAGAUCAUGUUGCAGCUUCACUCUCUCAUCACCACCGA
1077	OK	3729_Bd4	candidate-miR167b-5p	UGAAGCUGCCAGCAUGAUCUGA	22	sly-miR167b-5p	UAAAGCUGCCAGCAUGAUCUGG	2	Bd4	21	42	94	114	AGGUCAUGCUGGAGUUUCAUC	5'	134	-65.5	46.2687	1.05645	278	AUGUGCACCAUACAAGCUGGUGAAGCUGCCAGCAUGAUCUGAUCUGACCAUAUAUCUAGAUUGGCAUGGAUGGAUAUGUGAUAUGAUCUGAUCAGGUCAUGCUGGAGUUUCAUCUGCUGGUUGGGAGCACGAUC
1078	Multiloop	3730_Bd3	candidate-miR167b-5p	UGAAGCUGCCAGCAUGAUCUGA	22	sly-miR167b-5p	UAAAGCUGCCAGCAUGAUCUGG	2	Bd3	21	42	144	164	AGAUCAUGUUGCAGCUUCACU	5'	180	-76.1	46.1111	0.916867	278	AAUUUGAUGGUGUGAGAGGUUGAAGCUGCCAGCAUGAUCUGAUCACCGUCCAACGUAACCGAACACAUGUCGAUCGACUUCCGAUUGCGCCGGUUAUCUUGGUAGGAAUAUAUAUAUAUGAGCUUCCAUUGCAAGGGUUCUUCAGAUCAUGUUGCAGCUUCACUCUCUCAUCACCACCGA
1079	Multiloop	3731_Bd1	candidate-miR167b-5p	UGAAGCUGCCAGCAUGAUCUGA	22	sly-miR167b-5p	UAAAGCUGCCAGCAUGAUCUGG	2	Bd1	21	42	97	119	AGAUCAUGCUGUGCAGUUUCAUC	5'	139	-63.7	44.6043	1.02742	278	GUGGUGCAUCUUCUAGGAGCUGAAGCUGCCAGCAUGAUCUGACGAGAGUUCCUCGUCUGAUAGCAAUGUUUAAUUCUCUUGUCAUGACUAAUGAUCAGAUCAUGCUGUGCAGUUUCAUCUGCUUGUGGAUGCACAAGAU
1080	OK	3732_Bd1	candidate-miR167b-5p	UGAAGCUGCCAGCAUGAUCUGA	22	sly-miR167b-5p	UAAAGCUGCCAGCAUGAUCUGG	2	Bd1	21	42	133	153	AGAUCAUCUGGCAGCUUCAUU	5'	173	-83.1	50.289	0.955172	278	GCUUGUGCGCCACAAGUAGAUGAAGCUGCCAGCAUGAUCUGAACUCCACGCACCACAUGUGUAUCUUGGUGCUGUGUACUCGAUCUUCAGAUUGAUUACAUGCACGCAUGAGAAACUGUGCAGGCGAUCUGCAGAUCAUCUGGCAGCUUCAUUUUCUCAUGGCAGCACACCGG
1081	OK	3734_Bd5	candidate-miR171a	UGAUUGAGCCGUGCCAAUAUC	21	sly-miR171a	UGAUUGAGCCGUGCCAAUAUC	0	Bd5	79	99	21	41	UAUUGGUGCGGUUCAAUCAGA	3'	119	-51.5	47.0588	0.919643	222	UUAAUGUAUUAUAGACGCGGUAUUGGUGCGGUUCAAUCAGAAAGCUGGCGCUCCGGACGCAAAAGGGGUUCCUCUCUUUGAUUGAGCCGUGCCAAUAUCACGUUUUGCUUGACUCGUAU
1082	OK	3735_Bd1	candidate-miR171a	UGAUUGAGCCGUGCCAAUAUC	21	sly-miR171a	UGAUUGAGCCGUGCCAAUAUC	0	Bd1	101	121	21	41	UGUUGGCACGGUUCAAUCAAA	3'	141	-75.2	53.1915	1.00267	200	UACUGGCUGGGAGAGUGCGAUGUUGGCACGGUUCAAUCAAAUCGGGUGGUCUCUGCAUGCACUGGCUUGCGAGCAAGCUGCGAUGAUGUUUCGCUCCAUCUGAUUGAGCCGUGCCAAUAUCGCAAGCUUCUUUGCCUAGCA
1083	Dicer	3736_Bd1	candidate-miR171a	UGAUUGAGCCGUGCCAAUAUC	21	sly-miR171a	UGAUUGAGCCGUGCCAAUAUC	0	Bd1	76	96	21	2		3'	116	-52.4	41.3793	1.09167	225	CCAUGCAAUGGAAGGAGCGAUAUUGGUGAGGUUCAAUCCGAUGCUAGAUUUUACAUCAGUGUUAAGAUCUGUAUCUGAUUGAGCCGUGCCAAUAUCUCUCUUCUUCUAAUGUCGAA
1084	OK	3737_Bd1	candidate-miR171a	UGAUUGAGCCGUGCCAAUAUC	21	sly-miR171a	UGAUUGAGCCGUGCCAAUAUC	0	Bd1	90	110	21	41	UGUUGGCUCGACUCACUCAGA	3'	130	-61.3	53.0769	0.888406	211	UGAUGAAAUGGCCACUAUGAUGUUGGCUCGACUCACUCAGACGACACCGGCCGGAGCGAUGCGUGCGUGCUAGCUCGACGGCGUGUUUCUGAUUGAGCCGUGCCAAUAUCUUAGUGCUCUUUCAUGCAUA
1085	Multiloop	3740_Bd1	candidate-miR171a	UGAUUGAACCGUGCCAACAUC	21	sly-miR171a	UGAUUGAGCCGUGCCAAUAUC	2	Bd1	101	121	21	41	UAUUGGCACGGCUCAAUCAGA	3'	141	-58	52.4823	0.783784	200	CUAGGCAAAGAAGCUUGCGAUAUUGGCACGGCUCAAUCAGAUGGAGCGAAACAUCAUCGCAGCUUGCUCGCAAGCCAGUGCAUGCAGAGACCACCCGAUUUGAUUGAACCGUGCCAACAUCGCACUCUCCCAGCCAGUAUA
1086	Dicer	3743_Bd3	candidate-miR172b	AGAAUCUUGAUGAUGCUGCAU	21	sly-miR172b	AGAAUCUUGAUGAUGCUGCAU	0	Bd3	89	109	21	2		3'	129	-62.7	50.3876	0.964615	212	CACAGUCGGCGCUUGCAGGUGCAGCACCACCAAGAUUCACAUCGGGUUCUCCAGUCGUAAUUAAUUAACGAGGAGUACAACCAUGAUGAGAAUCUUGAUGAUGCUGCAUCGGCAACCGCUCGACUACUC
1087	Dicer	3745_Bd2	candidate-miR172b	GGAAUCUUGAUGAUGCUGCAU	21	sly-miR172b	AGAAUCUUGAUGAUGCUGCAU	1	Bd2	194	214	21	2		3'	234	-106.2	45.2991	1.00189	106	ACCAGUCGGUGAUUUCUGCUGUGGCAUCAUCAAGAUUCACACAAAUGCAUGCUAGCUUCGUCUAUGCCAUCCUUUCUCAUCUUUCGAUCUCGAUCUCGGCCCUAAUUAAGUAAUUAUACCCAAUUGUGGAUCGGCCGGAUUGGAGAUCGAUGGAUGCGUGGAGAGGAGCUAGAUUAGCUAUAGCUUAUGUGUGGGAAUCUUGAUGAUGCUGCAUCGGACAUCAGUGACUAAAAC
1088	Multiloop	3763_Bd1	candidate-miR390b-3p	CGCUAUCCCUCCUGAGCUUCA	21	sly-miR390b-3p	CGCUAUCCAUCCUGAGUUUCA	2	Bd1	149	169	21	41	GAGCUCAGGAUAGAUAGCGCU	3'	189	-91.4	49.7354	0.97234	152	GUAAGAACGAACGAACCGUGGAGCUCAGGAUAGAUAGCGCUUCGGACGAACAGAUCGACGGAACCAGCAAGAGAUCGAUCGGUCGAUCGAGGACAUAUAUAUGUAUAUAUCGAUGGCCGGUUCUCUUGUUGGUUGCAGUGAACCUAGGCGCUAUCCCUCCUGAGCUUCAAGGAUUGUUCCUUACCGAUC
1089	OK	3765_Bd3	candidate-miR394-3p	AGGUGGGCAUACUGCCAAUG	20	sly-miR394-3p	AGGUGGGCAUACUGUCAACA	3	Bd3	96	115	21	40	UUGGCAUUCUGUCCACCUCC	3'	135	-67.7	54.8148	0.914865	205	GGGCGCUUACCGAGAGCUCUUUGGCAUUCUGUCCACCUCCUUGCGAGUCUCGCGGGAGAUCUCAUGAUCUGUUGUUGAGCUUGCAGAUAGCUUGGAGGUGGGCAUACUGCCAAUGGAGCUGUGUAGGCUUCCCUU
1090	OK	3766_Bd3	candidate-miR397	AUUGAGUGCAGCGUUGAUGA	20	sly-miR397	AUUGAGUGCAGCGUUGAUGA	0	Bd3	21	40	80	99	ACCGGCGCUGCACACAGUGA	5'	119	-63.6	63.8655	0.836842	280	AGAAGAGGCGCAAAGGCAUCAUUGAGUGCAGCGUUGAUGAACAGGGGCCAGGCGACCGGCGGCCGGUCCGGUUCGGUUCACCGGCGCUGCACACAGUGACGCCCUUGCAUUCUCUGGCC
1091	OK	3776_Bd5	candidate-miR399	UGCCAAAGGAGAGUUGCCCUG	21	sly-miR399	UGCCAAAGGAGAGUUGCCCUA	1	Bd5	79	99	21	41	GGGCUCCUCUCUCUUGGCAGG	3'	119	-56	51.2605	0.918033	222	GUGUAAGCAGUUCAGUUUCAGGGCUCCUCUCUCUUGGCAGGGAACAUGUGAAGUCAUGCACCUCUAUCCAGCCCUCUCUGCCAAAGGAGAGUUGCCCUGUAACUGAACCUAGCUUAAGG
1092	Multiloop	3778_Bd3	candidate-miR399	UGCCAAAGGAGAUUUGCCCGG	21	sly-miR399	UGCCAAAGGAGAGUUGCCCUA	3	Bd3	99	119	21	42	GGGCAACUCCUCCGUUGGCAGA	3'	139	-69.3	59.7122	0.83494	202	GCGUGUGAAGGUGCAUUGCAGGGCAACUCCUCCGUUGGCAGAGGGACGACGGAUGGAUGUGGCCGGGGUUCUCCCUUGAAUCCUUGGUCCUGUCCGUCUGCCAAAGGAGAUUUGCCCGGCGAUUCACCACCCACUUCGA
1093	OK	3780_Bd2	candidate-miR399	UGCCAAAGGAGAAUUGCCCUG	21	sly-miR399	UGCCAAAGGAGAGUUGCCCUA	2	Bd2	126	146	21	41	GGGCGCUUCUCCUUUGGCACG	3'	166	-77.5	59.6386	0.782828	175	CACACAGCAUGUGAAUCCCAGGGCGCUUCUCCUUUGGCACGGUGGCAUGUACCUGCAAUGGAGUCAGCCAGGUGAGGAUGCAGGUGAAGCUCCAGGCUUCCGUGGUGCAGCUCGCAAGCCGUGCGUGCCAAAGGAGAAUUGCCCUGCGAUUCCCCUAGCUGCUCUG
1094	OK	3786_Bd2	candidate-miR399	UGCCGAAGGAGAGCUGCCCUG	21	sly-miR399	UGCCAAAGGAGAGUUGCCCUA	3	Bd2	93	113	21	41	GGGCAGUGCUCCCUCGGCAGA	3'	133	-72.9	57.1429	0.959211	208	AUUGUGGGCUCUGAAUAACAGGGCAGUGCUCCCUCGGCAGAGUACACAACCAGAUGCAGGGAAAGCAAUGAUCUGCAGCCCUGCUCUGGCUCUGCCGAAGGAGAGCUGCCCUGCCAUUCAACAGCACAAGCGC
1095	OK	3787_Bd1	candidate-miR399	UGCCAAAGGAGAUUUGCCCAG	21	sly-miR399	UGCCAAAGGAGAGUUGCCCUA	3	Bd1	84	104	21	42	GGGCCAUAUCUCCUUGGGCAGA	3'	124	-58.1	47.5806	0.984746	217	CAUGCGAAUUGUGGAUUGCCGGGCCAUAUCUCCUUGGGCAGAUCAUCAUAUUGGGCUUCACUUUGCUUAUGCCAGUUCUGUUCUGCCAAAGGAGAUUUGCCCAGCAAUCCAUAUUUGCGAUCUG
1096	OK	3796_Bd5	candidate-miR482a	UUUCCGAUGCCUCCCAUUCCUA	22	sly-miR482a	UUUCCAAUUCCACCCAUUCCUA	3	Bd5	98	119	21	43	GGAGUGGGAACAUGGAGGAAAGC	3'	139	-68.8	50.3597	0.982857	203	AAGAGGGCCUUAGAGCAGUGGGAGUGGGAACAUGGAGGAAAGCCUGACUUGCUUUGUUUUCACCUCAAGUGUUGGAGGUGAGAACUUGGUUUGGUGCUUUCCGAUGCCUCCCAUUCCUAUUGUUCUCGAGCACUCGUUC
1097	OK	3884_Bd5	candidate-miR156	UGACAGAAGAGAGUGAGCACA	21	tae-miR156	UGACAGAAGAGAGUGAGCACA	0	Bd5	21	41	89	111	UGCUCACUGCUCUGUCUGUCACC	5'	131	-76.3	68.7023	0.847778	280	AGGGUCAUGUGUGCGCGCGGUGACAGAAGAGAGUGAGCACACGGCCGGGCGGGACGGCACCCGGCGGAUUGGUGCCGUCGCGGCCGCGUGCUCACUGCUCUGUCUGUCACCUUUGCCCAGAAGGCCGCCUC
1098	OK	3887_Bd4	candidate-miR156	UGACAGAAGAGAGUGAGCACA	21	tae-miR156	UGACAGAAGAGAGUGAGCACA	0	Bd4	21	41	130	151	UGCUCACCCUCUCUCUGUCAGC	5'	171	-71.4	57.3099	0.728571	280	GAUGGCGGUGUCAGAACGGCUGACAGAAGAGAGUGAGCACACAGCGGCAGCCUGCAUCUGGAGCUAAAGACGAUGAUGUGUCGAUGCAUGUGAAGAAGGGGAAAAGAGAUAGGCGCAGCUGCUGUUGCGUGCUCACCCUCUCUCUGUCAGCUCUCCUCUCCCCCCUCGGGA
1099	OK	3889_Bd4	candidate-miR156	UGACAGAAGAGAGAGAGCACA	21	tae-miR156	UGACAGAAGAGAGUGAGCACA	1	Bd4	21	41	99	121	UGCUCUCUGCUCUCUCUGUCAUG	5'	137	-70.1	63.5036	0.805747	280	GACCGGCCGGUUAAGGGUGAUGACAGAAGAGAGAGAGCACAACCCAGCACCAGCGUGAAACACCGGCCGUCGGCCCGGUCGCUGAGGCAAGGGCCGUGUGCUCUCUGCUCUCUCUGUCAUGGCCAUCCCACGGACCA
1100	OK	3893_Bd3	candidate-miR156	UGACAGAAGAGAGUGAGCACA	21	tae-miR156	UGACAGAAGAGAGUGAGCACA	0	Bd3	21	41	143	165	UGCUCACUUCUCUCUCUGUCACC	5'	185	-93.1	60	0.838739	280	AGGUGUGGCAAGGCUAUGGGUGACAGAAGAGAGUGAGCACACAGCGGCCAGACUGCAUCUAUUCCUUCGGCGGCGGACACGGCCGGGCAUGGCCGGCCAUGGCAUGGCAUACACGAAAACGAAUGAUGCUGCUGCUGCUGCGUGCUCACUUCUCUCUCUGUCACCUCUCGCACACACGGCUAGCC
1101	OK	3894_Bd3	candidate-miR156	UGACAGAAGAGAGUGAGCACA	21	tae-miR156	UGACAGAAGAGAGUGAGCACA	0	Bd3	21	41	84	106	UGCUCACUGCUCUUCCUGUCAUC	5'	126	-65.7	65.0794	0.80122	280	UGUAUGGGCGGCUUGGGCGGUGACAGAAGAGAGUGAGCACACGGCCGGUCGUCACACGACGGCGCCGCCGUGUCGCGGCCGCGUGCUCACUGCUCUUCCUGUCAUCCACUAGCUCUCUCCGAUUCC
1102	OK	3901_Bd2	candidate-miR156	UGACAGAAGAGAGUGAGCACA	21	tae-miR156	UGACAGAAGAGAGUGAGCACA	0	Bd2	21	41	87	108	UGCUCACCCUCUCUCUGUCAGC	5'	124	-67.5	59.6774	0.912162	280	GAGCUGGGUCUUUGGAGGUUUGACAGAAGAGAGUGAGCACACGCGGUGGUUUCCUAGCAUGCAGGAGCCAUGCUGGGAGCUGCGCGUGCUCACCCUCUCUCUGUCAGCCGUUCACCAUGCCCCA
1103	OK	3902_Bd2	candidate-miR156	UGACAGAAGAGAGUGAGCACC	21	tae-miR156	UGACAGAAGAGAGUGAGCACA	1	Bd2	21	41	86	108	UGCUCACUGCUCUAUCUGUCAGC	5'	128	-64.1	53.125	0.942647	280	AUGGUGUCGUGAGUGGAAGCUGACAGAAGAGAGUGAGCACCCAUGGUGUUUCGUUUGCAUCAAGGACAUGCCAGGGAGCUAUGCGUGCUCACUGCUCUAUCUGUCAGCCAGCCACUGAUGAGGCUUCA
1104	OK	3909_Bd4	candidate-miR167c-5p	UGAAGCUGCCAGCAUGAUCUGA	22	tae-miR167c-5p	UGAAGCUGCCAGCAUGAUCUGC	1	Bd4	21	42	94	114	AGGUCAUGCUGGAGUUUCAUC	5'	134	-65.5	46.2687	1.05645	280	AUGUGCACCAUACAAGCUGGUGAAGCUGCCAGCAUGAUCUGAUCUGACCAUAUAUCUAGAUUGGCAUGGAUGGAUAUGUGAUAUGAUCUGAUCAGGUCAUGCUGGAGUUUCAUCUGCUGGUUGGGAGCACGAUC
1105	OK	3910_Bd4	candidate-miR167c-5p	UGAAGCUGCCAGCAUGAUCUAG	22	tae-miR167c-5p	UGAAGCUGCCAGCAUGAUCUGC	2	Bd4	21	42	82	104	AGAUCAUGCCUGACAGCCUCAUU	5'	124	-57.5	46.7742	0.991379	280	GGGAUGCUCAUGUGAAAGAGUGAAGCUGCCAGCAUGAUCUAGCUUUGAUCCAAUGUAUGUCUCUACGUGUGGAUCCUUGUUAGAUCAUGCCUGACAGCCUCAUUUCUUCGCAAACGUUUGGGCA
1106	Multiloop	3911_Bd3	candidate-miR167c-5p	UGAAGCUGCCAGCAUGAUCUGA	22	tae-miR167c-5p	UGAAGCUGCCAGCAUGAUCUGC	1	Bd3	21	42	144	164	AGAUCAUGUUGCAGCUUCACU	5'	180	-76.1	46.1111	0.916867	280	AAUUUGAUGGUGUGAGAGGUUGAAGCUGCCAGCAUGAUCUGAUCACCGUCCAACGUAACCGAACACAUGUCGAUCGACUUCCGAUUGCGCCGGUUAUCUUGGUAGGAAUAUAUAUAUAUGAGCUUCCAUUGCAAGGGUUCUUCAGAUCAUGUUGCAGCUUCACUCUCUCAUCACCACCGA
1107	Multiloop	3912_Bd1	candidate-miR167c-5p	UGAAGCUGCCAGCAUGAUCUGA	22	tae-miR167c-5p	UGAAGCUGCCAGCAUGAUCUGC	1	Bd1	21	42	97	119	AGAUCAUGCUGUGCAGUUUCAUC	5'	139	-63.7	44.6043	1.02742	280	GUGGUGCAUCUUCUAGGAGCUGAAGCUGCCAGCAUGAUCUGACGAGAGUUCCUCGUCUGAUAGCAAUGUUUAAUUCUCUUGUCAUGACUAAUGAUCAGAUCAUGCUGUGCAGUUUCAUCUGCUUGUGGAUGCACAAGAU
1108	OK	3913_Bd1	candidate-miR167c-5p	UGAAGCUGCCAGCAUGAUCUGA	22	tae-miR167c-5p	UGAAGCUGCCAGCAUGAUCUGC	1	Bd1	21	42	133	153	AGAUCAUCUGGCAGCUUCAUU	5'	173	-83.1	50.289	0.955172	280	GCUUGUGCGCCACAAGUAGAUGAAGCUGCCAGCAUGAUCUGAACUCCACGCACCACAUGUGUAUCUUGGUGCUGUGUACUCGAUCUUCAGAUUGAUUACAUGCACGCAUGAGAAACUGUGCAGGCGAUCUGCAGAUCAUCUGGCAGCUUCAUUUUCUCAUGGCAGCACACCGG
1109	Multiloop	3914_Bd1	candidate-miR167c-5p	UGAAGCUGCCAGCAUGAUCUAG	22	tae-miR167c-5p	UGAAGCUGCCAGCAUGAUCUGC	2	Bd1	21	42	127	150	AGGUCAUGCUGCGGCAGCCUCACU	5'	170	-91.1	51.1765	1.04713	280	UUACUGCCCGAGGGAACGAGUGAAGCUGCCAGCAUGAUCUAGCUCAGCGUGAUCAAGCAAGAUUCACACAUACACGUGUGGUUUUUUUGAGCUAUAGCUCGAUUGAUCUUGAGGUCAUGCCUUGCUAGGUCAUGCUGCGGCAGCCUCACUUCUUCCCGCCGUUUGGGCAU
1110	Multiloop	3915_Bd1	candidate-miR167c-5p	UGAAGCUGCCAGCAUGAUCUAU	22	tae-miR167c-5p	UGAAGCUGCCAGCAUGAUCUGC	2	Bd1	21	42	111	134	AGAUCAUGCUGUGACAGUUUCACU	5'	150	-70.6	55.3333	0.850602	280	CCAGUGCCCAAGAGAAAGCGUGAAGCUGCCAGCAUGAUCUAUCUGACUUGUGGUGGCAAGUGCCACAGCAAAUUCAGCAACGCCGUGGCUUCGGGGCCGGCAGUGUGGUUAGAUCAUGCUGUGACAGUUUCACUCUUUCCCCUGUUGGGC
1111	OK	3917_Bd3	candidate-miR397-5p	UCACCGGCGCUGCACACAGUG	21	tae-miR397-5p	UCACCGGCGCUGCACACAAUG	1	Bd3	77	97	21	41	UUGAGUGCAGCGUUGAUGAAC	3'	117	-63.6	64.1026	0.848	224	GAAGAGGCGCAAAGGCAUCAUUGAGUGCAGCGUUGAUGAACAGGGGCCAGGCGACCGGCGGCCGGUCCGGUUCGGUUCACCGGCGCUGCACACAGUGACGCCCUUGCAUUCUCUGGC
1112	OK	4036_Bd4	candidate-miR156b	UGACAGAAGAGAGUGAGCAC	20	vvi-miR156b	UGACAGAAGAGAGUGAGCAC	0	Bd4	21	40	131	151	GCUCACCCUCUCUCUGUCAGC	5'	171	-71.4	57.3099	0.728571	280	GAUGGCGGUGUCAGAACGGCUGACAGAAGAGAGUGAGCACACAGCGGCAGCCUGCAUCUGGAGCUAAAGACGAUGAUGUGUCGAUGCAUGUGAAGAAGGGGAAAAGAGAUAGGCGCAGCUGCUGUUGCGUGCUCACCCUCUCUCUGUCAGCUCUCCUCUCCCCCCUCGGGA
1113	OK	4038_Bd4	candidate-miR156b	UGACAGAAGAGAGAGAGCAC	20	vvi-miR156b	UGACAGAAGAGAGUGAGCAC	1	Bd4	21	40	100	121	GCUCUCUGCUCUCUCUGUCAUG	5'	137	-70.1	63.5036	0.805747	280	GACCGGCCGGUUAAGGGUGAUGACAGAAGAGAGAGAGCACAACCCAGCACCAGCGUGAAACACCGGCCGUCGGCCCGGUCGCUGAGGCAAGGGCCGUGUGCUCUCUGCUCUCUCUGUCAUGGCCAUCCCACGGACCA
1114	OK	4051_Bd2	candidate-miR156b	UGACAGAAGAGAGUGAGCAC	20	vvi-miR156b	UGACAGAAGAGAGUGAGCAC	0	Bd2	21	40	88	108	GCUCACCCUCUCUCUGUCAGC	5'	124	-67.5	59.6774	0.912162	280	GAGCUGGGUCUUUGGAGGUUUGACAGAAGAGAGUGAGCACACGCGGUGGUUUCCUAGCAUGCAGGAGCCAUGCUGGGAGCUGCGCGUGCUCACCCUCUCUCUGUCAGCCGUUCACCAUGCCCCA
1115	OK	4060_Bd4	candidate-miR156d	UGACAGAAGAGAGUGAGCAC	20	vvi-miR156d	UGACAGAAGAGAGUGAGCAC	0	Bd4	21	40	131	151	GCUCACCCUCUCUCUGUCAGC	5'	171	-71.4	57.3099	0.728571	280	GAUGGCGGUGUCAGAACGGCUGACAGAAGAGAGUGAGCACACAGCGGCAGCCUGCAUCUGGAGCUAAAGACGAUGAUGUGUCGAUGCAUGUGAAGAAGGGGAAAAGAGAUAGGCGCAGCUGCUGUUGCGUGCUCACCCUCUCUCUGUCAGCUCUCCUCUCCCCCCUCGGGA
1116	OK	4062_Bd4	candidate-miR156d	UGACAGAAGAGAGAGAGCAC	20	vvi-miR156d	UGACAGAAGAGAGUGAGCAC	1	Bd4	21	40	100	121	GCUCUCUGCUCUCUCUGUCAUG	5'	137	-70.1	63.5036	0.805747	280	GACCGGCCGGUUAAGGGUGAUGACAGAAGAGAGAGAGCACAACCCAGCACCAGCGUGAAACACCGGCCGUCGGCCCGGUCGCUGAGGCAAGGGCCGUGUGCUCUCUGCUCUCUCUGUCAUGGCCAUCCCACGGACCA
1117	OK	4075_Bd2	candidate-miR156d	UGACAGAAGAGAGUGAGCAC	20	vvi-miR156d	UGACAGAAGAGAGUGAGCAC	0	Bd2	21	40	88	108	GCUCACCCUCUCUCUGUCAGC	5'	124	-67.5	59.6774	0.912162	280	GAGCUGGGUCUUUGGAGGUUUGACAGAAGAGAGUGAGCACACGCGGUGGUUUCCUAGCAUGCAGGAGCCAUGCUGGGAGCUGCGCGUGCUCACCCUCUCUCUGUCAGCCGUUCACCAUGCCCCA
1118	OK	4083_Bd4	candidate-miR156g	AUGACAGAAGAGAGAGAGCAC	21	vvi-miR156g	UUGACAGAAGAUAGAGAGCAC	2	Bd4	21	41	101	123	GCUCUCUGCUCUCUCUGUCAUGG	5'	139	-70.4	64.0288	0.791011	279	GGACCGGCCGGUUAAGGGUGAUGACAGAAGAGAGAGAGCACAACCCAGCACCAGCGUGAAACACCGGCCGUCGGCCCGGUCGCUGAGGCAAGGGCCGUGUGCUCUCUGCUCUCUCUGUCAUGGCCAUCCCACGGACCAC
1119	OK	4085_Bd4	candidate-miR156g	CUGACAGAAGAGAGUGAGCAC	21	vvi-miR156g	UUGACAGAAGAUAGAGAGCAC	3	Bd4	21	41	132	153	GCUCACCCUCUCUCUGUCAGCU	5'	173	-73.4	57.8035	0.734	279	CGAUGGCGGUGUCAGAACGGCUGACAGAAGAGAGUGAGCACACAGCGGCAGCCUGCAUCUGGAGCUAAAGACGAUGAUGUGUCGAUGCAUGUGAAGAAGGGGAAAAGAGAUAGGCGCAGCUGCUGUUGCGUGCUCACCCUCUCUCUGUCAGCUCUCCUCUCCCCCCUCGGGAC
1120	OK	4096_Bd5	candidate-miR156g	GUGACAGAAGAGAGUGAGCAC	21	vvi-miR156g	UUGACAGAAGAUAGAGAGCAC	3	Bd5	21	41	91	113	GCUCACUGCUCUGUCUGUCACCU	5'	129	-76.3	68.9922	0.857303	279	CAGGGUCAUGUGUGCGCGCGGUGACAGAAGAGAGUGAGCACACGGCCGGGCGGGACGGCACCCGGCGGAUUGGUGCCGUCGCGGCCGCGUGCUCACUGCUCUGUCUGUCACCUUUGCCCAGAAGGCCGC
1121	OK	4101_Bd2	candidate-miR156g	CUGACAGAAGAGAGUGAGCAC	21	vvi-miR156g	UUGACAGAAGAUAGAGAGCAC	3	Bd2	21	41	88	110	GCUCACUGCUCUAUCUGUCAGCC	5'	126	-63.8	53.1746	0.952239	279	AAUGGUGUCGUGAGUGGAAGCUGACAGAAGAGAGUGAGCACCCAUGGUGUUUCGUUUGCAUCAAGGACAUGCCAGGGAGCUAUGCGUGCUCACUGCUCUAUCUGUCAGCCAGCCACUGAUGAGGCU
1122	OK	4103_Bd3	candidate-miR160b	UGCCUGGCUCCCUGAAUGCCAUC	23	vvi-miR160b	UGCCUGGCUCCCUGAAUGCCAUC	0	Bd3	21	43	81	103	UGGCAUUGAGGGAGUCAUGCAGG	5'	123	-62.1	60.1626	0.839189	280	AAUGGGUGAUGUUGCCUUCCUGCCUGGCUCCCUGAAUGCCAUCUGAGAAGCACACCACCGUGCCUGGCGUGGCUCCUGGUUGGCAUUGAGGGAGUCAUGCAGGGUUGCAGGGUACGUCCUCGC
1123	OK	4104_Bd3	candidate-miR160b	UGCCUGGCUCCCUGUAUGCCACA	23	vvi-miR160b	UGCCUGGCUCCCUGAAUGCCAUC	3	Bd3	21	43	84	106	UGGCGUGCAAGGAGCCAAGCAUG	5'	122	-52.9	53.2787	0.813846	280	AUCUGAUCAAGACUGUGCUGUGCCUGGCUCCCUGUAUGCCACACAUGUAGCCCAGCCCAUGAAUGUGGUUUGCCUGCUGUGGGUGGCGUGCAAGGAGCCAAGCAUGCAUUACGCAUUAUGAU
1124	OK	4105_Bd3	candidate-miR160b	UGCCUGGCUCCCUGUAUGCCACU	23	vvi-miR160b	UGCCUGGCUCCCUGAAUGCCAUC	3	Bd3	21	43	88	110	UGGCGUGCACGGAGCCAAGCAUA	5'	130	-60.8	53.0769	0.881159	280	GUGAAGCUUAUGUUGGGAUGUGCCUGGCUCCCUGUAUGCCACUCAUCUAUAGCAACAUUCCUUCCUGAUGAGGUUGCCUAGGAUGGAUGGCGUGCACGGAGCCAAGCAUAUCCCCCUUGAUCCCAACCGU
1125	OK	4108_Bd1	candidate-miR160b	UGCCUGGCUCCCUGUAUGCCACA	23	vvi-miR160b	UGCCUGGCUCCCUGAAUGCCAUC	3	Bd1	21	43	82	104	UGGCGUGCAAGGAGCCAAGCAUG	5'	124	-57.4	56.4516	0.82	280	UUAAUCGAUCAUCGGCUGCGUGCCUGGCUCCCUGUAUGCCACACAUGUAGCCCGAUCCGUGCCGAGGUUGGAUGCUGUGGGUGGCGUGCAAGGAGCCAAGCAUGCAUACAUACAAGCUCCAUGA
1126	OK	4111_Bd4	candidate-miR166a	UCGGACCAGGCUUCAUUCC	19	vvi-miR166a	UCGGACCAGGCUUCAUUCC	0	Bd4	85	103	21	39	AAUGGAGGCUGAUCCAAGA	3'	123	-65.2	52.0325	1.01875	216	GAGGGAAGCAUGGUGUCUGGAAUGGAGGCUGAUCCAAGAUCCUUGGUCCGAAAUAUUGUGUUUCUGUGUUUGUUGCCAAGGAUCUCGGACCAGGCUUCAUUCCUCACACCGAGCUUCCGCUGC
1127	OK	4115_Bd3	candidate-miR166a	UCGGACCAGGCUUCAUUCC	19	vvi-miR166a	UCGGACCAGGCUUCAUUCC	0	Bd3	109	127	21	39	AAUGUUGUCUGGUUCAAGG	3'	147	-60.3	45.5782	0.9	192	GCUAUUUUGCUUCUGGGUGGAAUGUUGUCUGGUUCAAGGUCUUGCCAUGUGAUUUGAGGAUGAACGGUUUGUGCAUGCAUAACUUUCAUUUCUCUUGUUUGCGGGAUCUCGGACCAGGCUUCAUUCCCCUCAGAGAUAGCUUCAAAC
1128	OK	4116_Bd3	candidate-miR166a	UCGGACCAGGCUUCAUUCC	19	vvi-miR166a	UCGGACCAGGCUUCAUUCC	0	Bd3	83	101	21	39	AAUGUUGUCUGGCUCGAGG	3'	121	-57.2	47.1074	1.00351	218	AGCUUUUUUACUUUGAGGGGAAUGUUGUCUGGCUCGAGGUGCUGAGAUCGAGAGAACUUGAAAUUCGAUCUCUAGAUUGAUCUCGGACCAGGCUUCAUUCCCCUCAAGUAAAGCUCCCGUG
1129	OK	4120_Bd1	candidate-miR166a	UCGGACCAGGCUUCAUUCC	19	vvi-miR166a	UCGGACCAGGCUUCAUUCC	0	Bd1	85	103	21	39	AAUGACGCCGGGUCUGAAA	3'	123	-67	56.9106	0.957143	216	UUUUCAUGGUUGUCGAGGGGAAUGACGCCGGGUCUGAAAGAAAGAAGGGGGCACGCCGGGAAUGACAGCGGUUCCCUAGCUCUUUCGGACCAGGCUUCAUUCCCCAUGACUCGACCAUGGGCA
1130	OK	4121_Bd1	candidate-miR166a	UCGGACCAGGCUUCAUUCC	19	vvi-miR166a	UCGGACCAGGCUUCAUUCC	0	Bd1	180	198	21	39	AAUGUUGUCUGGCUCGGGG	3'	218	-93.5	49.0826	0.873832	121	GCCUUUUUCGUUUUGAGGGGAAUGUUGUCUGGCUCGGGGUUCUCUUUAUUUCUAUGCCUCUCUCUAUCCCCCCCUCCUCAAUCUCUCUAGCUUUGAUUGGAUCGAGAGAAGAUCGAUCGAUCGAUCCAAGAAGAGUUCUGAGAAGGGGGAUGAAGAGAGUAGACGUAUGUGUGUAGAUCUCGGACCAGGCUUCAUUCCCCCCAAAUACAAGGGCUCCC
1131	OK	4122_Bd1	candidate-miR166a	UCGGACCAGGCUUCAUUCC	19	vvi-miR166a	UCGGACCAGGCUUCAUUCC	0	Bd1	102	120	21	39	AAUGUUGUCUGGUUGGAGA	3'	140	-59	54.2857	0.776316	199	UGUAUGGCGCAGUUGAGGGGAAUGUUGUCUGGUUGGAGACCUAGCUAGCAGCUAGCACGGAUCAUCCAUAGAUCGAUUCGACGCUGCAUAUGCGCGCGGUUUCGGACCAGGCUUCAUUCCCCCCAACUCUCAACUCGAUC
1132	Dicer	4129_Bd2	candidate-miR169g	CAGCCAAGGAUGACUUGCCGA	21	vvi-miR169g	CAGCCAAGGAUGACUUGCCGA	0	Bd2	21	41	70	2		5'	110	-62.3	51.8182	1.09298	280	UAGGCUUGGGGACUAUGGUGCAGCCAAGGAUGACUUGCCGAUCGAAACGAUGCACAAUAUGCAUCGAUCGGCGAGUUGUUCUUGGCUACAUCUUAGCUCCUGCCCCUCAU
1133	Dicer	4131_Bd5	candidate-miR169g	CAGCCAAGGAUGACUUGCCGG	21	vvi-miR169g	CAGCCAAGGAUGACUUGCCGA	1	Bd5	21	41	89	2		5'	129	-66.2	54.2636	0.945714	280	AAGAGGCAGAGAAGGGGAUGCAGCCAAGGAUGACUUGCCGGCUCCUGGUGUUGGGGGAAUUGCAGCUUUGUUGAGCCUUGAGUUAGCCGGCAGGUUGUCCUUGGCUACACCUAGUUCUCUUCUUCUGGU
1134	OK	4132_Bd5	candidate-miR169g	UAGCCAAGGAUGACUUGCCUA	21	vvi-miR169g	CAGCCAAGGAUGACUUGCCGA	2	Bd5	21	41	103	121	GGCAGUCACCUUGGCUAGC	5'	142	-63.1	50.7042	0.876389	279	CCAGAGCCUGCUUCCUCCGGUAGCCAAGGAUGACUUGCCUAUAUUUGCUCCUUCAGAAGUCCUGGUUAAUUACAUGCCAGGUUUCAGAUGAGUUUGGCGAUAGGCAGUCACCUUGGCUAGCCUGAGUGGCUCUUGCCUCUUA
1135	Multiloop	4134_Bd3	candidate-miR169g	UAGCCAAGGAUGACUUGCCGG	21	vvi-miR169g	CAGCCAAGGAUGACUUGCCGA	2	Bd3	21	41	90	113	GGCAAGUUGUUUGCUUUGGCUACA	5'	133	-50.2	49.6241	0.760606	279	CACGACGACAGCUCUUCGUGUAGCCAAGGAUGACUUGCCGGCCGGCCUGCAUAUAUGUCUCCAAAUUAACAAGCUUAACAAGCUAGGUCGGCAAGUUGUUUGCUUUGGCUACAUGACUGCCUCAUCCUCUCAU
1136	OK	4135_Bd3	candidate-miR169g	UAGCCAAGGAUGACUUGCCUG	21	vvi-miR169g	CAGCCAAGGAUGACUUGCCGA	3	Bd3	21	41	104	122	GGCAGUCUCCUUGGCUAGC	5'	138	-71.1	48.5507	1.06119	279	GAUAAGGGGUUUGGCCCUGAUAGCCAAGGAUGACUUGCCUGUGCAUGUCCUCCCUUGAUCGCUUGCAUAAUUUCAUAUAUGCAUGUGAUCUCGAUUUAUCACAGGCAGUCUCCUUGGCUAGCCUGGGUGCCUCUUAUC
1137	OK	4136_Bd3	candidate-miR169g	UAGCCAAGGAUGACUUGCCUG	21	vvi-miR169g	CAGCCAAGGAUGACUUGCCGA	3	Bd3	21	41	97	115	GGCAGUCUCCUUGGCUAGC	5'	131	-62.4	50.3817	0.945455	279	AGCAAGGGGCUUAUCUCUGAUAGCCAAGGAUGACUUGCCUGUGUCAUACUUCAAGGCUUGGCAACAUGAUGCAUGAGCCUUUGUUGUAGUCUCAUAGGCAGUCUCCUUGGCUAGCCUGAGUGGCUCUUGCG
1138	OK	4137_Bd1	candidate-miR169g	UAGCCAAGGAUGACUUGCCGG	21	vvi-miR169g	CAGCCAAGGAUGACUUGCCGA	2	Bd1	21	41	107	127	GGCAGGUUGUUCUUGGCUAAC	5'	148	-74.2	47.2973	1.06	279	ACGAGAUAGAGAGUGGAAUGUAGCCAAGGAUGACUUGCCGGGUAUGUGCAUGUACGCUUCAGGGAAUUAUAUGCAUCCCUGGUCUGAAUCCAUGCUGAUAUUUCCCGGCAGGUUGUUCUUGGCUAACAUCUUGCUCUCUUUCUCUCAC
1139	OK	4138_Bd1	candidate-miR169g	UAGCCAAGGAUGACUUGCCUA	21	vvi-miR169g	CAGCCAAGGAUGACUUGCCGA	2	Bd1	21	41	90	110	GGCAUGUCUUCCUUGGCUAUU	5'	131	-53.2	46.5649	0.872131	279	GAGGACUAGAGCUGAUUCGGUAGCCAAGGAUGACUUGCCUAAAUGUGUCUAUGUAAUUCAUCUGAGUUGGCAUGGGACCGUUAAUUUUAGGCAUGUCUUCCUUGGCUAUUCGGAGUGCCUCUUUGCUGCUC
1140	OK	4141_Bd4	candidate-miR169g	UAGCCAAGGAUGAAUUGCCGG	21	vvi-miR169g	CAGCCAAGGAUGACUUGCCGA	3	Bd4	21	41	88	108	GGCAAGUCAUUUGUGGCUACG	5'	128	-51.1	53.9062	0.74058	279	AGCUAGCUGCAGUGUACAUGUAGCCAAGGAUGAAUUGCCGGCCGGCGUUUGUCGAUGGUACUCAGCCGGAGAUCGCGCGAUUGAGCCGGCAAGUCAUUUGUGGCUACGUCUUUGCCUCCUUUUCUCAU
1141	Multiloop	4143_Bd5	candidate-miR169u	GCAGCCAAGGAUGACUUGCCG	21	vvi-miR169u	UGAGUCAAGGAUGACUUGCCG	3	Bd5	21	41	91	111	GCAGGUUGUCCUUGGCUACAC	5'	127	-65.4	53.5433	0.961765	278	UAAGAGGCAGAGAAGGGGAUGCAGCCAAGGAUGACUUGCCGGCUCCUGGUGUUGGGGGAAUUGCAGCUUUGUUGAGCCUUGAGUUAGCCGGCAGGUUGUCCUUGGCUACACCUAGUUCUCUUCUUCU
1142	OK	4146_Bd2	candidate-miR169u	GCAGCCAAGGAUGACUUGCCG	21	vvi-miR169u	UGAGUCAAGGAUGACUUGCCG	3	Bd2	21	41	72	92	GCGAGUUGUUCUUGGCUACAU	5'	112	-62.3	51.7857	1.07414	278	UUAGGCUUGGGGACUAUGGUGCAGCCAAGGAUGACUUGCCGAUCGAAACGAUGCACAAUAUGCAUCGAUCGGCGAGUUGUUCUUGGCUACAUCUUAGCUCCUGCCCCUCAUG
1143	Multiloop	4148_Bd3	candidate-miR169u	GUAGCCAAGGAUGACUUGCCG	21	vvi-miR169u	UGAGUCAAGGAUGACUUGCCG	3	Bd3	21	41	92	115	GCAAGUUGUUUGCUUUGGCUACAU	5'	135	-50.2	49.6296	0.749254	278	UCACGACGACAGCUCUUCGUGUAGCCAAGGAUGACUUGCCGGCCGGCCUGCAUAUAUGUCUCCAAAUUAACAAGCUUAACAAGCUAGGUCGGCAAGUUGUUUGCUUUGGCUACAUGACUGCCUCAUCCUCUCAUG
1144	OK	4149_Bd1	candidate-miR169u	GUAGCCAAGGAUGACUUGCCG	21	vvi-miR169u	UGAGUCAAGGAUGACUUGCCG	3	Bd1	21	41	109	130	GCAGGUUGUUCUUGGCUAACAU	5'	150	-74.2	47.3333	1.04507	278	AACGAGAUAGAGAGUGGAAUGUAGCCAAGGAUGACUUGCCGGGUAUGUGCAUGUACGCUUCAGGGAAUUAUAUGCAUCCCUGGUCUGAAUCCAUGCUGAUAUUUCCCGGCAGGUUGUUCUUGGCUAACAUCUUGCUCUCUUUCUCUCACG
1145	OK	4150_Bd5	candidate-miR171i	UGAUUGAGCCGUGCCAAUAUC	21	vvi-miR171i	UGAUUGAGCCGUGCCAAUAUC	0	Bd5	79	99	21	41	UAUUGGUGCGGUUCAAUCAGA	3'	119	-51.5	47.0588	0.919643	222	UUAAUGUAUUAUAGACGCGGUAUUGGUGCGGUUCAAUCAGAAAGCUGGCGCUCCGGACGCAAAAGGGGUUCCUCUCUUUGAUUGAGCCGUGCCAAUAUCACGUUUUGCUUGACUCGUAU
1146	OK	4151_Bd1	candidate-miR171i	UGAUUGAGCCGUGCCAAUAUC	21	vvi-miR171i	UGAUUGAGCCGUGCCAAUAUC	0	Bd1	101	121	21	41	UGUUGGCACGGUUCAAUCAAA	3'	141	-75.2	53.1915	1.00267	200	UACUGGCUGGGAGAGUGCGAUGUUGGCACGGUUCAAUCAAAUCGGGUGGUCUCUGCAUGCACUGGCUUGCGAGCAAGCUGCGAUGAUGUUUCGCUCCAUCUGAUUGAGCCGUGCCAAUAUCGCAAGCUUCUUUGCCUAGCA
1147	Dicer	4152_Bd1	candidate-miR171i	UGAUUGAGCCGUGCCAAUAUC	21	vvi-miR171i	UGAUUGAGCCGUGCCAAUAUC	0	Bd1	76	96	21	2		3'	116	-52.4	41.3793	1.09167	225	CCAUGCAAUGGAAGGAGCGAUAUUGGUGAGGUUCAAUCCGAUGCUAGAUUUUACAUCAGUGUUAAGAUCUGUAUCUGAUUGAGCCGUGCCAAUAUCUCUCUUCUUCUAAUGUCGAA
1148	OK	4153_Bd1	candidate-miR171i	UGAUUGAGCCGUGCCAAUAUC	21	vvi-miR171i	UGAUUGAGCCGUGCCAAUAUC	0	Bd1	90	110	21	41	UGUUGGCUCGACUCACUCAGA	3'	130	-61.3	53.0769	0.888406	211	UGAUGAAAUGGCCACUAUGAUGUUGGCUCGACUCACUCAGACGACACCGGCCGGAGCGAUGCGUGCGUGCUAGCUCGACGGCGUGUUUCUGAUUGAGCCGUGCCAAUAUCUUAGUGCUCUUUCAUGCAUA
1149	Multiloop	4156_Bd1	candidate-miR171i	UGAUUGAACCGUGCCAACAUC	21	vvi-miR171i	UGAUUGAGCCGUGCCAAUAUC	2	Bd1	101	121	21	41	UAUUGGCACGGCUCAAUCAGA	3'	141	-58	52.4823	0.783784	200	CUAGGCAAAGAAGCUUGCGAUAUUGGCACGGCUCAAUCAGAUGGAGCGAAACAUCAUCGCAGCUUGCUCGCAAGCCAGUGCAUGCAGAGACCACCCGAUUUGAUUGAACCGUGCCAACAUCGCACUCUCCCAGCCAGUAUA
1150	Dicer	4159_Bd2	candidate-miR172c	GGAAUCUUGAUGAUGCUGCAU	21	vvi-miR172c	GGAAUCUUGAUGAUGCUGCAG	1	Bd2	194	214	21	2		3'	234	-106.2	45.2991	1.00189	107	ACCAGUCGGUGAUUUCUGCUGUGGCAUCAUCAAGAUUCACACAAAUGCAUGCUAGCUUCGUCUAUGCCAUCCUUUCUCAUCUUUCGAUCUCGAUCUCGGCCCUAAUUAAGUAAUUAUACCCAAUUGUGGAUCGGCCGGAUUGGAGAUCGAUGGAUGCGUGGAGAGGAGCUAGAUUAGCUAUAGCUUAUGUGUGGGAAUCUUGAUGAUGCUGCAUCGGACAUCAGUGACUAAAAC
1151	Multiloop	4161_Bd2	candidate-miR172c	UGAAUCUUGAUGAUGCCACAG	21	vvi-miR172c	GGAAUCUUGAUGAUGCUGCAG	3	Bd2	194	214	21	43	GCAGCAUCAUCAAGAUUCCCACA	3'	234	-88.5	45.7265	0.827103	106	UUUAGUCACUGAUGUCCGAUGCAGCAUCAUCAAGAUUCCCACACAUAAGCUAUAGCUAAUCUAGCUCCUCUCCACGCAUCCAUCGAUCUCCAAUCCGGCCGAUCCACAAUUGGGUAUAAUUACUUAAUUAGGGCCGAGAUCGAGAUCGAAAGAUGAGAAAGGAUGGCAUAGACGAAGCUAGCAUGCAUUUGUGUGAAUCUUGAUGAUGCCACAGCAGAAAUCACCGACUGGUCG
1152	Dicer	4162_Bd3	candidate-miR172c	AGAAUCUUGAUGAUGCUGCAU	21	vvi-miR172c	GGAAUCUUGAUGAUGCUGCAG	2	Bd3	89	109	21	2		3'	129	-62.7	50.3876	0.964615	211	CACAGUCGGCGCUUGCAGGUGCAGCACCACCAAGAUUCACAUCGGGUUCUCCAGUCGUAAUUAAUUAACGAGGAGUACAACCAUGAUGAGAAUCUUGAUGAUGCUGCAUCGGCAACCGCUCGACUACUC
1153	Dicer	4183_Bd1	candidate-miR390	AAGCUCAGGAGGGAUAGCGCC	21	vvi-miR390	AAGCUCAGGAGGGAUAGCGCC	0	Bd1	21	41	149	2		5'	189	-78.8	49.7354	0.838298	280	UCGGUAAGGAACAAUCCUUGAAGCUCAGGAGGGAUAGCGCCUAGGUUCACUGCAACCAACAAGAGAACCGGCCAUCGAUAUAUACAUAUAUAUGUCCUCGAUCGACCGAUCGAUCUCUUGCUGGUUCCGUCGAUCUGUUCGUCCGAAGCGCUAUCUAUCCUGAGCUCCACGGUUCGUUCGUUCUUACCA
1154	Multiloop	4188_Bd3	candidate-miR396b	UUCCACAGCUUUCUUGAACU	20	vvi-miR396b	UUCCACAGCUUUCUUGAACU	0	Bd3	21	40	91	110	UUCAAUAAAGCUGUGGGAAA	5'	130	-69.8	49.2308	1.09062	280	GCAUGGCCCUCUCUGUGAUCUUCCACAGCUUUCUUGAACUGCUCGGAUCUGCCUAAUUAGAUCACGGCUUGGGUUUGCACGAGAGGGCAGUUCAAUAAAGCUGUGGGAAAUUUCAGAGAGAGGCCAAUUG
1155	Multiloop	4189_Bd3	candidate-miR396b	UCCCACAGCUUUAUUGAACU	20	vvi-miR396b	UUCCACAGCUUUCUUGAACU	2	Bd3	21	40	91	110	UUCAAGAAAGCUGUGGAAGA	5'	130	-60.6	49.2308	0.946875	278	AUUGGCCUCUCUCUGAAAUUUCCCACAGCUUUAUUGAACUGCCCUCUCGUGCAAACCCAAGCCGUGAUCUAAUUAGGCAGAUCCGAGCAGUUCAAGAAAGCUGUGGAAGAUCACAGAGAGGGCCAUGCGA
1156	Multiloop	4190_Bd1	candidate-miR396b	UUCCACAGCUUUCUUGAACU	20	vvi-miR396b	UUCCACAGCUUUCUUGAACU	0	Bd1	21	40	90	109	UUCAAUAAAGCUGUGGGAAA	5'	129	-54.3	44.186	0.952632	280	GCAUGGCCCUCUUUGCUAUCUUCCACAGCUUUCUUGAACUGCAUCUGCAAUGGAUGCUACUUAGCUUAUGCUUAACUGCAAGAGUGCUGUUCAAUAAAGCUGUGGGAAAUUGCAGAGAGAGACCAAUUG
1157	Multiloop	4191_Bd3	candidate-miR396c	UUCCACAGCUUUCUUGAACUG	21	vvi-miR396c	UUCCACAGCUUUCUUGAACUG	0	Bd3	21	41	90	110	GUUCAAUAAAGCUGUGGGAAA	5'	130	-69.8	49.2308	1.09062	280	GCAUGGCCCUCUCUGUGAUCUUCCACAGCUUUCUUGAACUGCUCGGAUCUGCCUAAUUAGAUCACGGCUUGGGUUUGCACGAGAGGGCAGUUCAAUAAAGCUGUGGGAAAUUUCAGAGAGAGGCCAAUUG
1158	Multiloop	4192_Bd3	candidate-miR396c	UUCCACAGCUUUCUUGAACUU	21	vvi-miR396c	UUCCACAGCUUUCUUGAACUG	1	Bd3	21	41	132	152	GGUCAAGAAAGCUGUGGGAAG	5'	172	-86.8	54.0698	0.933333	280	AGUUAGUCCAUGCCAUUCCUUUCCACAGCUUUCUUGAACUUCCCUUCCCGGACUGCGGCCUGUAGCUCUCUCGCCCUCUUGAUCUCCCGUCGAUCUCCACUGGUAGCAGCUGGGAGAGCAGGGAAGAGGAGGGUCAAGAAAGCUGUGGGAAGAAAUGGCAUAACCAGGACUU
1159	Multiloop	4193_Bd3	candidate-miR396c	UCCCACAGCUUUAUUGAACUG	21	vvi-miR396c	UUCCACAGCUUUCUUGAACUG	2	Bd3	21	41	90	110	GUUCAAGAAAGCUGUGGAAGA	5'	130	-60.6	49.2308	0.946875	278	AUUGGCCUCUCUCUGAAAUUUCCCACAGCUUUAUUGAACUGCCCUCUCGUGCAAACCCAAGCCGUGAUCUAAUUAGGCAGAUCCGAGCAGUUCAAGAAAGCUGUGGAAGAUCACAGAGAGGGCCAUGCGA
1160	Multiloop	4194_Bd1	candidate-miR396c	UUCCACAGCUUUCUUGAACUG	21	vvi-miR396c	UUCCACAGCUUUCUUGAACUG	0	Bd1	21	41	89	109	GUUCAAUAAAGCUGUGGGAAA	5'	129	-54.3	44.186	0.952632	280	GCAUGGCCCUCUUUGCUAUCUUCCACAGCUUUCUUGAACUGCAUCUGCAAUGGAUGCUACUUAGCUUAUGCUUAACUGCAAGAGUGCUGUUCAAUAAAGCUGUGGGAAAUUGCAGAGAGAGACCAAUUG
1161	Multiloop	4197_Bd3	candidate-miR396d	UUCCACAGCUUUCUUGAACUG	21	vvi-miR396d	UUCCACAGCUUUCUUGAACUG	0	Bd3	21	41	90	110	GUUCAAUAAAGCUGUGGGAAA	5'	130	-69.8	49.2308	1.09062	280	GCAUGGCCCUCUCUGUGAUCUUCCACAGCUUUCUUGAACUGCUCGGAUCUGCCUAAUUAGAUCACGGCUUGGGUUUGCACGAGAGGGCAGUUCAAUAAAGCUGUGGGAAAUUUCAGAGAGAGGCCAAUUG
1162	Multiloop	4198_Bd3	candidate-miR396d	UUCCACAGCUUUCUUGAACUU	21	vvi-miR396d	UUCCACAGCUUUCUUGAACUG	1	Bd3	21	41	132	152	GGUCAAGAAAGCUGUGGGAAG	5'	172	-86.8	54.0698	0.933333	280	AGUUAGUCCAUGCCAUUCCUUUCCACAGCUUUCUUGAACUUCCCUUCCCGGACUGCGGCCUGUAGCUCUCUCGCCCUCUUGAUCUCCCGUCGAUCUCCACUGGUAGCAGCUGGGAGAGCAGGGAAGAGGAGGGUCAAGAAAGCUGUGGGAAGAAAUGGCAUAACCAGGACUU
1163	Multiloop	4199_Bd3	candidate-miR396d	UCCCACAGCUUUAUUGAACUG	21	vvi-miR396d	UUCCACAGCUUUCUUGAACUG	2	Bd3	21	41	90	110	GUUCAAGAAAGCUGUGGAAGA	5'	130	-60.6	49.2308	0.946875	278	AUUGGCCUCUCUCUGAAAUUUCCCACAGCUUUAUUGAACUGCCCUCUCGUGCAAACCCAAGCCGUGAUCUAAUUAGGCAGAUCCGAGCAGUUCAAGAAAGCUGUGGAAGAUCACAGAGAGGGCCAUGCGA
1164	Multiloop	4200_Bd1	candidate-miR396d	UUCCACAGCUUUCUUGAACUG	21	vvi-miR396d	UUCCACAGCUUUCUUGAACUG	0	Bd1	21	41	89	109	GUUCAAUAAAGCUGUGGGAAA	5'	129	-54.3	44.186	0.952632	280	GCAUGGCCCUCUUUGCUAUCUUCCACAGCUUUCUUGAACUGCAUCUGCAAUGGAUGCUACUUAGCUUAUGCUUAACUGCAAGAGUGCUGUUCAAUAAAGCUGUGGGAAAUUGCAGAGAGAGACCAAUUG
1165	OK	4204_Bd3	candidate-miR397a	UGAUUGAGUGCAGCGUUGAUG	21	vvi-miR397a	UCAUUGAGUGCAGCGUUGAUG	1	Bd3	21	41	85	105	UCGACCCUGCACCCAAUCACG	5'	125	-77	61.6	1	278	GAAGAAGAGGCGCAGAGGCUUGAUUGAGUGCAGCGUUGAUGAACCCCUCUGCGCCCAGGCCGGCCAUGGAACGCGGGGGGUUCUUCGACCCUGCACCCAAUCACGCCUCUGCUUUCCUCUAGCCA
1166	Multiloop	4211_Bd3	candidate-miR399a	UGCCAAAGGAGAUUUGCCCGG	21	vvi-miR399a	UGCCAAAGGAGAAUUGCCCUG	2	Bd3	99	119	21	42	GGGCAACUCCUCCGUUGGCAGA	3'	139	-69.3	59.7122	0.83494	202	GCGUGUGAAGGUGCAUUGCAGGGCAACUCCUCCGUUGGCAGAGGGACGACGGAUGGAUGUGGCCGGGGUUCUCCCUUGAAUCCUUGGUCCUGUCCGUCUGCCAAAGGAGAUUUGCCCGGCGAUUCACCACCCACUUCGA
1167	OK	4212_Bd2	candidate-miR399a	UGCCAAAGGAGAAUUGCCCUG	21	vvi-miR399a	UGCCAAAGGAGAAUUGCCCUG	0	Bd2	126	146	21	41	GGGCGCUUCUCCUUUGGCACG	3'	166	-77.5	59.6386	0.782828	175	CACACAGCAUGUGAAUCCCAGGGCGCUUCUCCUUUGGCACGGUGGCAUGUACCUGCAAUGGAGUCAGCCAGGUGAGGAUGCAGGUGAAGCUCCAGGCUUCCGUGGUGCAGCUCGCAAGCCGUGCGUGCCAAAGGAGAAUUGCCCUGCGAUUCCCCUAGCUGCUCUG
1168	OK	4215_Bd2	candidate-miR399a	UGCCAAGGGAGAACUGCCCUG	21	vvi-miR399a	UGCCAAAGGAGAAUUGCCCUG	2	Bd2	78	98	21	41	GUGCAGUUCUCCCCUGUCAGG	3'	118	-54.8	51.6949	0.898361	223	UGUGGGGUUUGUGAAUUACAGUGCAGUUCUCCCCUGUCAGGGAGACCAAGCAAGAUGACAUCAUGCUUCUGUAGUCCUGCCAAGGGAGAACUGCCCUGCCAUUCAACGCCGCAAAAUC
1169	OK	4219_Bd2	candidate-miR399a	UGCCAAAGGAGAAGCGCCCUG	21	vvi-miR399a	UGCCAAAGGAGAAUUGCCCUG	2	Bd2	126	146	21	41	GGGCAAUUCUCCUUUGGCACG	3'	166	-79.1	59.6386	0.79899	175	GAGCAGCUAGGGGAAUCGCAGGGCAAUUCUCCUUUGGCACGCACGGCUUGCGAGCUGCACCACGGAAGCCUGGAGCUUCACCUGCAUCCUCACCUGGCUGACUCCAUUGCAGGUACAUGCCACCGUGCCAAAGGAGAAGCGCCCUGGGAUUCACAUGCUGUGUGGA
1170	OK	4222_Bd5	candidate-miR399a	UGCCAAAGGAGAGUUGCCCUG	21	vvi-miR399a	UGCCAAAGGAGAAUUGCCCUG	1	Bd5	79	99	21	41	GGGCUCCUCUCUCUUGGCAGG	3'	119	-56	51.2605	0.918033	222	GUGUAAGCAGUUCAGUUUCAGGGCUCCUCUCUCUUGGCAGGGAACAUGUGAAGUCAUGCACCUCUAUCCAGCCCUCUCUGCCAAAGGAGAGUUGCCCUGUAACUGAACCUAGCUUAAGG
1171	OK	4224_Bd1	candidate-miR399a	UGCCAAAGGAGAUUUGCCCAG	21	vvi-miR399a	UGCCAAAGGAGAAUUGCCCUG	2	Bd1	84	104	21	42	GGGCCAUAUCUCCUUGGGCAGA	3'	124	-58.1	47.5806	0.984746	217	CAUGCGAAUUGUGGAUUGCCGGGCCAUAUCUCCUUGGGCAGAUCAUCAUAUUGGGCUUCACUUUGCUUAUGCCAGUUCUGUUCUGCCAAAGGAGAUUUGCCCAGCAAUCCAUAUUUGCGAUCUG
1172	OK	4254_Bd3	candidate-miR156d-3p	GCUCACUUCUCUCUCUGUCACC	22	zma-miR156d-3p	GCUCACUUCUCUUUCUGUCAGC	2	Bd3	144	165	21	40	UGACAGAAGAGAGUGAGCAC	3'	185	-93.1	60	0.838739	157	AGGUGUGGCAAGGCUAUGGGUGACAGAAGAGAGUGAGCACACAGCGGCCAGACUGCAUCUAUUCCUUCGGCGGCGGACACGGCCGGGCAUGGCCGGCCAUGGCAUGGCAUACACGAAAACGAAUGAUGCUGCUGCUGCUGCGUGCUCACUUCUCUCUCUGUCACCUCUCGCACACACGGCUAGCC
1173	Multiloop	4255_Bd2	candidate-miR156d-3p	GCUCACUUCUCUCUCUGUCAGC	22	zma-miR156d-3p	GCUCACUUCUCUUUCUGUCAGC	1	Bd2	110	131	21	40	UGACAGAAGAGAGUGAGCAC	3'	151	-72.1	47.6821	1.00139	191	GGGAGUGAUGAGAUGGAGGCUGACAGAAGAGAGUGAGCACACAUGGUGCCUUUCUUGCAUGGUGAAUCAGAGAGAGGGAGAAAGAGCGUUCAUGCUUGAAGCUAUGUGUGCUCACUUCUCUCUCUGUCAGCCAUUACUUACAUCUUUCUCU
1174	OK	4256_Bd2	candidate-miR156d-3p	GCUCACUGCUCUAUCUGUCAGC	22	zma-miR156d-3p	GCUCACUUCUCUUUCUGUCAGC	2	Bd2	87	108	21	40	UGACAGAAGAGAGUGAGCAC	3'	128	-64.1	53.125	0.942647	214	AUGGUGUCGUGAGUGGAAGCUGACAGAAGAGAGUGAGCACCCAUGGUGUUUCGUUUGCAUCAAGGACAUGCCAGGGAGCUAUGCGUGCUCACUGCUCUAUCUGUCAGCCAGCCACUGAUGAGGCUUCA
1175	OK	4257_Bd4	candidate-miR156e-3p	GCUCUCUGCUCUCUCUGUCAUG	22	zma-miR156e-3p	GCUCACUGCUCUCUCUGUCAUC	2	Bd4	100	121	21	40	UGACAGAAGAGAGAGAGCAC	3'	141	-70.1	63.8298	0.778889	201	GACCGGCCGGUUAAGGGUGAUGACAGAAGAGAGAGAGCACAACCCAGCACCAGCGUGAAACACCGGCCGUCGGCCCGGUCGCUGAGGCAAGGGCCGUGUGCUCUCUGCUCUCUCUGUCAUGGCCAUCCCACGGACCACCCA
1176	OK	4258_Bd5	candidate-miR156e-3p	GCUCACUGCUCUGUCUGUCACC	22	zma-miR156e-3p	GCUCACUGCUCUCUCUGUCAUC	2	Bd5	90	111	21	40	UGACAGAAGAGAGUGAGCAC	3'	131	-76.3	68.7023	0.847778	211	AGGGUCAUGUGUGCGCGCGGUGACAGAAGAGAGUGAGCACACGGCCGGGCGGGACGGCACCCGGCGGAUUGGUGCCGUCGCGGCCGCGUGCUCACUGCUCUGUCUGUCACCUUUGCCCAGAAGGCCGCCUC
1177	OK	4260_Bd3	candidate-miR156e-3p	GCUCACUUCUCUCUCUGUCACC	22	zma-miR156e-3p	GCUCACUGCUCUCUCUGUCAUC	2	Bd3	144	165	21	40	UGACAGAAGAGAGUGAGCAC	3'	185	-93.1	60	0.838739	157	AGGUGUGGCAAGGCUAUGGGUGACAGAAGAGAGUGAGCACACAGCGGCCAGACUGCAUCUAUUCCUUCGGCGGCGGACACGGCCGGGCAUGGCCGGCCAUGGCAUGGCAUACACGAAAACGAAUGAUGCUGCUGCUGCUGCGUGCUCACUUCUCUCUCUGUCACCUCUCGCACACACGGCUAGCC
1178	OK	4261_Bd3	candidate-miR156e-3p	GCUCACUGCUCUUCCUGUCAUC	22	zma-miR156e-3p	GCUCACUGCUCUCUCUGUCAUC	2	Bd3	85	106	21	40	UGACAGAAGAGAGUGAGCAC	3'	126	-65.7	65.0794	0.80122	216	UGUAUGGGCGGCUUGGGCGGUGACAGAAGAGAGUGAGCACACGGCCGGUCGUCACACGACGGCGCCGCCGUGUCGCGGCCGCGUGCUCACUGCUCUUCCUGUCAUCCACUAGCUCUCUCCGAUUCC
1179	Multiloop	4262_Bd2	candidate-miR156e-3p	GCUCACUUCUCUCUCUGUCAGC	22	zma-miR156e-3p	GCUCACUGCUCUCUCUGUCAUC	2	Bd2	110	131	21	40	UGACAGAAGAGAGUGAGCAC	3'	151	-72.1	47.6821	1.00139	191	GGGAGUGAUGAGAUGGAGGCUGACAGAAGAGAGUGAGCACACAUGGUGCCUUUCUUGCAUGGUGAAUCAGAGAGAGGGAGAAAGAGCGUUCAUGCUUGAAGCUAUGUGUGCUCACUUCUCUCUCUGUCAGCCAUUACUUACAUCUUUCUCU
1180	OK	4263_Bd2	candidate-miR156e-3p	GCUCACUGCUCUAUCUGUCAGC	22	zma-miR156e-3p	GCUCACUGCUCUCUCUGUCAUC	2	Bd2	87	108	21	40	UGACAGAAGAGAGUGAGCAC	3'	128	-64.1	53.125	0.942647	214	AUGGUGUCGUGAGUGGAAGCUGACAGAAGAGAGUGAGCACCCAUGGUGUUUCGUUUGCAUCAAGGACAUGCCAGGGAGCUAUGCGUGCUCACUGCUCUAUCUGUCAGCCAGCCACUGAUGAGGCUUCA
1181	Multiloop	4267_Bd2	candidate-miR156k-3p	GCUCACUUCUCUCUCUGUCAGC	22	zma-miR156k-3p	GCUCGCUUCUCUUUCUGUCAGC	2	Bd2	110	131	21	40	UGACAGAAGAGAGUGAGCAC	3'	151	-72.1	47.6821	1.00139	191	GGGAGUGAUGAGAUGGAGGCUGACAGAAGAGAGUGAGCACACAUGGUGCCUUUCUUGCAUGGUGAAUCAGAGAGAGGGAGAAAGAGCGUUCAUGCUUGAAGCUAUGUGUGCUCACUUCUCUCUCUGUCAGCCAUUACUUACAUCUUUCUCU
1182	OK	4268_Bd2	candidate-miR156k-3p	GCUCACUGCUCUAUCUGUCAGC	22	zma-miR156k-3p	GCUCGCUUCUCUUUCUGUCAGC	3	Bd2	87	108	21	40	UGACAGAAGAGAGUGAGCAC	3'	128	-64.1	53.125	0.942647	214	AUGGUGUCGUGAGUGGAAGCUGACAGAAGAGAGUGAGCACCCAUGGUGUUUCGUUUGCAUCAAGGACAUGCCAGGGAGCUAUGCGUGCUCACUGCUCUAUCUGUCAGCCAGCCACUGAUGAGGCUUCA
1183	OK	4273_Bd4	candidate-miR156k-5p	UGACAGAAGAGAGUGAGCAC	20	zma-miR156k-5p	UGACAGAAGAGAGCGAGCAC	1	Bd4	21	40	131	151	GCUCACCCUCUCUCUGUCAGC	5'	171	-71.4	57.3099	0.728571	280	GAUGGCGGUGUCAGAACGGCUGACAGAAGAGAGUGAGCACACAGCGGCAGCCUGCAUCUGGAGCUAAAGACGAUGAUGUGUCGAUGCAUGUGAAGAAGGGGAAAAGAGAUAGGCGCAGCUGCUGUUGCGUGCUCACCCUCUCUCUGUCAGCUCUCCUCUCCCCCCUCGGGA
1184	OK	4274_Bd4	candidate-miR156k-5p	UGACAGAAGAGAGAGAGCAC	20	zma-miR156k-5p	UGACAGAAGAGAGCGAGCAC	1	Bd4	21	40	100	121	GCUCUCUGCUCUCUCUGUCAUG	5'	137	-70.1	63.5036	0.805747	280	GACCGGCCGGUUAAGGGUGAUGACAGAAGAGAGAGAGCACAACCCAGCACCAGCGUGAAACACCGGCCGUCGGCCCGGUCGCUGAGGCAAGGGCCGUGUGCUCUCUGCUCUCUCUGUCAUGGCCAUCCCACGGACCA
1185	OK	4288_Bd2	candidate-miR156k-5p	UGACAGAAGAGAGUGAGCAC	20	zma-miR156k-5p	UGACAGAAGAGAGCGAGCAC	1	Bd2	21	40	88	108	GCUCACCCUCUCUCUGUCAGC	5'	124	-67.5	59.6774	0.912162	280	GAGCUGGGUCUUUGGAGGUUUGACAGAAGAGAGUGAGCACACGCGGUGGUUUCCUAGCAUGCAGGAGCCAUGCUGGGAGCUGCGCGUGCUCACCCUCUCUCUGUCAGCCGUUCACCAUGCCCCA
1186	OK	4295_Bd1	candidate-miR166a-5p	GGAAUGUUGUCUGGCUCGGGG	21	zma-miR166a-5p	GGAAUGUUGUCUGGCUCGGGG	0	Bd1	21	41	182	202	UCGGACCAGGCUUCAUUCCCC	5'	222	-97.6	48.6486	0.903704	280	GAGCCUUUUUCGUUUUGAGGGGAAUGUUGUCUGGCUCGGGGUUCUCUUUAUUUCUAUGCCUCUCUCUAUCCCCCCCUCCUCAAUCUCUCUAGCUUUGAUUGGAUCGAGAGAAGAUCGAUCGAUCGAUCCAAGAAGAGUUCUGAGAAGGGGGAUGAAGAGAGUAGACGUAUGUGUGUAGAUCUCGGACCAGGCUUCAUUCCCCCCAAAUACAAGGGCUCCCAU
1187	OK	4296_Bd3	candidate-miR166a-5p	GGAAUGUUGUCUGGCUCGAGG	21	zma-miR166a-5p	GGAAUGUUGUCUGGCUCGGGG	1	Bd3	21	41	85	105	UCGGACCAGGCUUCAUUCCCC	5'	125	-64.1	48	1.06833	280	GGAGCUUUUUUACUUUGAGGGGAAUGUUGUCUGGCUCGAGGUGCUGAGAUCGAGAGAACUUGAAAUUCGAUCUCUAGAUUGAUCUCGGACCAGGCUUCAUUCCCCUCAAGUAAAGCUCCCGUGUG
1188	OK	4299_Bd3	candidate-miR166c-3p	UCGGACCAGGCUUCAUUCCC	20	zma-miR166c-3p	UCGGACCAGGCUUCAUUCCC	0	Bd3	110	129	21	40	GAAUGUUGUCUGGUUCAAGG	3'	149	-60.8	44.9664	0.907463	191	AGCUAUUUUGCUUCUGGGUGGAAUGUUGUCUGGUUCAAGGUCUUGCCAUGUGAUUUGAGGAUGAACGGUUUGUGCAUGCAUAACUUUCAUUUCUCUUGUUUGCGGGAUCUCGGACCAGGCUUCAUUCCCCUCAGAGAUAGCUUCAAACU
1189	OK	4300_Bd3	candidate-miR166c-3p	UCGGACCAGGCUUCAUUCCC	20	zma-miR166c-3p	UCGGACCAGGCUUCAUUCCC	0	Bd3	84	103	21	40	GAAUGUUGUCUGGCUCGAGG	3'	123	-60.8	47.1545	1.04828	217	GAGCUUUUUUACUUUGAGGGGAAUGUUGUCUGGCUCGAGGUGCUGAGAUCGAGAGAACUUGAAAUUCGAUCUCUAGAUUGAUCUCGGACCAGGCUUCAUUCCCCUCAAGUAAAGCUCCCGUGU
1190	OK	4305_Bd1	candidate-miR166c-3p	UCGGACCAGGCUUCAUUCCC	20	zma-miR166c-3p	UCGGACCAGGCUUCAUUCCC	0	Bd1	86	105	21	40	GAAUGACGCCGGGUCUGAAA	3'	125	-67	57.6	0.930556	215	CUUUUCAUGGUUGUCGAGGGGAAUGACGCCGGGUCUGAAAGAAAGAAGGGGGCACGCCGGGAAUGACAGCGGUUCCCUAGCUCUUUCGGACCAGGCUUCAUUCCCCAUGACUCGACCAUGGGCAC
1191	OK	4306_Bd1	candidate-miR166c-3p	UCGGACCAGGCUUCAUUCCC	20	zma-miR166c-3p	UCGGACCAGGCUUCAUUCCC	0	Bd1	181	200	21	40	GAAUGUUGUCUGGCUCGGGG	3'	220	-94	48.6364	0.878505	120	AGCCUUUUUCGUUUUGAGGGGAAUGUUGUCUGGCUCGGGGUUCUCUUUAUUUCUAUGCCUCUCUCUAUCCCCCCCUCCUCAAUCUCUCUAGCUUUGAUUGGAUCGAGAGAAGAUCGAUCGAUCGAUCCAAGAAGAGUUCUGAGAAGGGGGAUGAAGAGAGUAGACGUAUGUGUGUAGAUCUCGGACCAGGCUUCAUUCCCCCCAAAUACAAGGGCUCCCA
1192	OK	4307_Bd1	candidate-miR166c-3p	UCGGACCAGGCUUCAUUCCC	20	zma-miR166c-3p	UCGGACCAGGCUUCAUUCCC	0	Bd1	103	122	21	40	GAAUGUUGUCUGGUUGGAGA	3'	142	-59.4	54.2254	0.771429	198	AUGUAUGGCGCAGUUGAGGGGAAUGUUGUCUGGUUGGAGACCUAGCUAGCAGCUAGCACGGAUCAUCCAUAGAUCGAUUCGACGCUGCAUAUGCGCGCGGUUUCGGACCAGGCUUCAUUCCCCCCAACUCUCAACUCGAUCG
1193	OK	4309_Bd4	candidate-miR166c-3p	UCGGACCAGGCUUCAUUCCU	20	zma-miR166c-3p	UCGGACCAGGCUUCAUUCCC	1	Bd4	86	105	21	40	GAAUGGAGGCUGAUCCAAGA	3'	125	-65.2	52	1.00308	215	AGAGGGAAGCAUGGUGUCUGGAAUGGAGGCUGAUCCAAGAUCCUUGGUCCGAAAUAUUGUGUUUCUGUGUUUGUUGCCAAGGAUCUCGGACCAGGCUUCAUUCCUCACACCGAGCUUCCGCUGCG
1194	Multiloop	4312_Bd4	candidate-miR166c-3p	UCGGACCAGGCUUCGAUCCC	20	zma-miR166c-3p	UCGGACCAGGCUUCAUUCCC	2	Bd4	146	165	21	40	GGUUGUUGUCUGGUUCAAGG	3'	185	-81	46.4865	0.94186	155	GGUUGAAGUUAGGUUAAGGGGGUUGUUGUCUGGUUCAAGGUCUCCACAUACAUCAUGUACAUGGAGGGCAUGCAUGCAUGAUAUGCUGUUGUUGAGUGCCAUUUGCUCGAUCUUGUGUAUAUAUGCAGUGUAUGAUGUGGUGAUCUCGGACCAGGCUUCGAUCCCUUUAACCAGCAUCUGCACAG
1195	OK	4315_Bd3	candidate-miR166c-5p	GGAAUGUUGUCUGGCUCGAGG	21	zma-miR166c-5p	GGAAUGUUGUCUGGCUCGAGG	0	Bd3	21	41	85	105	UCGGACCAGGCUUCAUUCCCC	5'	125	-64.1	48	1.06833	280	GGAGCUUUUUUACUUUGAGGGGAAUGUUGUCUGGCUCGAGGUGCUGAGAUCGAGAGAACUUGAAAUUCGAUCUCUAGAUUGAUCUCGGACCAGGCUUCAUUCCCCUCAAGUAAAGCUCCCGUGUG
1196	OK	4316_Bd3	candidate-miR166c-5p	GGAAUGUUGUCUGGUUCAAGG	21	zma-miR166c-5p	GGAAUGUUGUCUGGCUCGAGG	2	Bd3	21	41	111	131	UCGGACCAGGCUUCAUUCCCC	5'	151	-61.7	45.0331	0.907353	280	AAGCUAUUUUGCUUCUGGGUGGAAUGUUGUCUGGUUCAAGGUCUUGCCAUGUGAUUUGAGGAUGAACGGUUUGUGCAUGCAUAACUUUCAUUUCUCUUGUUUGCGGGAUCUCGGACCAGGCUUCAUUCCCCUCAGAGAUAGCUUCAAACUC
1197	OK	4317_Bd1	candidate-miR166c-5p	GGAAUGUUGUCUGGCUCGGGG	21	zma-miR166c-5p	GGAAUGUUGUCUGGCUCGAGG	1	Bd1	21	41	182	202	UCGGACCAGGCUUCAUUCCCC	5'	222	-97.6	48.6486	0.903704	280	GAGCCUUUUUCGUUUUGAGGGGAAUGUUGUCUGGCUCGGGGUUCUCUUUAUUUCUAUGCCUCUCUCUAUCCCCCCCUCCUCAAUCUCUCUAGCUUUGAUUGGAUCGAGAGAAGAUCGAUCGAUCGAUCCAAGAAGAGUUCUGAGAAGGGGGAUGAAGAGAGUAGACGUAUGUGUGUAGAUCUCGGACCAGGCUUCAUUCCCCCCAAAUACAAGGGCUCCCAU
1198	OK	4319_Bd1	candidate-miR166c-5p	GGAAUGUUGUCUGGUUGGAGA	21	zma-miR166c-5p	GGAAUGUUGUCUGGCUCGAGG	3	Bd1	21	41	104	124	UCGGACCAGGCUUCAUUCCCC	5'	144	-59.4	54.1667	0.761538	280	CAUGUAUGGCGCAGUUGAGGGGAAUGUUGUCUGGUUGGAGACCUAGCUAGCAGCUAGCACGGAUCAUCCAUAGAUCGAUUCGACGCUGCAUAUGCGCGCGGUUUCGGACCAGGCUUCAUUCCCCCCAACUCUCAACUCGAUCGA
1199	OK	4321_Bd3	candidate-miR166e	UCGGACCAGGCUUCAUUCCC	20	zma-miR166e	UCGGACCAGGCUUCAUUCCC	0	Bd3	110	129	21	40	GAAUGUUGUCUGGUUCAAGG	3'	149	-60.8	44.9664	0.907463	191	AGCUAUUUUGCUUCUGGGUGGAAUGUUGUCUGGUUCAAGGUCUUGCCAUGUGAUUUGAGGAUGAACGGUUUGUGCAUGCAUAACUUUCAUUUCUCUUGUUUGCGGGAUCUCGGACCAGGCUUCAUUCCCCUCAGAGAUAGCUUCAAACU
1200	OK	4322_Bd3	candidate-miR166e	UCGGACCAGGCUUCAUUCCC	20	zma-miR166e	UCGGACCAGGCUUCAUUCCC	0	Bd3	84	103	21	40	GAAUGUUGUCUGGCUCGAGG	3'	123	-60.8	47.1545	1.04828	217	GAGCUUUUUUACUUUGAGGGGAAUGUUGUCUGGCUCGAGGUGCUGAGAUCGAGAGAACUUGAAAUUCGAUCUCUAGAUUGAUCUCGGACCAGGCUUCAUUCCCCUCAAGUAAAGCUCCCGUGU
1201	OK	4327_Bd1	candidate-miR166e	UCGGACCAGGCUUCAUUCCC	20	zma-miR166e	UCGGACCAGGCUUCAUUCCC	0	Bd1	86	105	21	40	GAAUGACGCCGGGUCUGAAA	3'	125	-67	57.6	0.930556	215	CUUUUCAUGGUUGUCGAGGGGAAUGACGCCGGGUCUGAAAGAAAGAAGGGGGCACGCCGGGAAUGACAGCGGUUCCCUAGCUCUUUCGGACCAGGCUUCAUUCCCCAUGACUCGACCAUGGGCAC
1202	OK	4328_Bd1	candidate-miR166e	UCGGACCAGGCUUCAUUCCC	20	zma-miR166e	UCGGACCAGGCUUCAUUCCC	0	Bd1	181	200	21	40	GAAUGUUGUCUGGCUCGGGG	3'	220	-94	48.6364	0.878505	120	AGCCUUUUUCGUUUUGAGGGGAAUGUUGUCUGGCUCGGGGUUCUCUUUAUUUCUAUGCCUCUCUCUAUCCCCCCCUCCUCAAUCUCUCUAGCUUUGAUUGGAUCGAGAGAAGAUCGAUCGAUCGAUCCAAGAAGAGUUCUGAGAAGGGGGAUGAAGAGAGUAGACGUAUGUGUGUAGAUCUCGGACCAGGCUUCAUUCCCCCCAAAUACAAGGGCUCCCA
1203	OK	4329_Bd1	candidate-miR166e	UCGGACCAGGCUUCAUUCCC	20	zma-miR166e	UCGGACCAGGCUUCAUUCCC	0	Bd1	103	122	21	40	GAAUGUUGUCUGGUUGGAGA	3'	142	-59.4	54.2254	0.771429	198	AUGUAUGGCGCAGUUGAGGGGAAUGUUGUCUGGUUGGAGACCUAGCUAGCAGCUAGCACGGAUCAUCCAUAGAUCGAUUCGACGCUGCAUAUGCGCGCGGUUUCGGACCAGGCUUCAUUCCCCCCAACUCUCAACUCGAUCG
1204	OK	4331_Bd4	candidate-miR166e	UCGGACCAGGCUUCAUUCCU	20	zma-miR166e	UCGGACCAGGCUUCAUUCCC	1	Bd4	86	105	21	40	GAAUGGAGGCUGAUCCAAGA	3'	125	-65.2	52	1.00308	215	AGAGGGAAGCAUGGUGUCUGGAAUGGAGGCUGAUCCAAGAUCCUUGGUCCGAAAUAUUGUGUUUCUGUGUUUGUUGCCAAGGAUCUCGGACCAGGCUUCAUUCCUCACACCGAGCUUCCGCUGCG
1205	Multiloop	4334_Bd4	candidate-miR166e	UCGGACCAGGCUUCGAUCCC	20	zma-miR166e	UCGGACCAGGCUUCAUUCCC	2	Bd4	146	165	21	40	GGUUGUUGUCUGGUUCAAGG	3'	185	-81	46.4865	0.94186	155	GGUUGAAGUUAGGUUAAGGGGGUUGUUGUCUGGUUCAAGGUCUCCACAUACAUCAUGUACAUGGAGGGCAUGCAUGCAUGAUAUGCUGUUGUUGAGUGCCAUUUGCUCGAUCUUGUGUAUAUAUGCAGUGUAUGAUGUGGUGAUCUCGGACCAGGCUUCGAUCCCUUUAACCAGCAUCUGCACAG
1206	OK	4338_Bd3	candidate-miR166g-3p	UCGGACCAGGCUUCAUUCCC	20	zma-miR166g-3p	UCGGACCAGGCUUCAUUCCC	0	Bd3	110	129	21	40	GAAUGUUGUCUGGUUCAAGG	3'	149	-60.8	44.9664	0.907463	191	AGCUAUUUUGCUUCUGGGUGGAAUGUUGUCUGGUUCAAGGUCUUGCCAUGUGAUUUGAGGAUGAACGGUUUGUGCAUGCAUAACUUUCAUUUCUCUUGUUUGCGGGAUCUCGGACCAGGCUUCAUUCCCCUCAGAGAUAGCUUCAAACU
1207	OK	4339_Bd3	candidate-miR166g-3p	UCGGACCAGGCUUCAUUCCC	20	zma-miR166g-3p	UCGGACCAGGCUUCAUUCCC	0	Bd3	84	103	21	40	GAAUGUUGUCUGGCUCGAGG	3'	123	-60.8	47.1545	1.04828	217	GAGCUUUUUUACUUUGAGGGGAAUGUUGUCUGGCUCGAGGUGCUGAGAUCGAGAGAACUUGAAAUUCGAUCUCUAGAUUGAUCUCGGACCAGGCUUCAUUCCCCUCAAGUAAAGCUCCCGUGU
1208	OK	4344_Bd1	candidate-miR166g-3p	UCGGACCAGGCUUCAUUCCC	20	zma-miR166g-3p	UCGGACCAGGCUUCAUUCCC	0	Bd1	86	105	21	40	GAAUGACGCCGGGUCUGAAA	3'	125	-67	57.6	0.930556	215	CUUUUCAUGGUUGUCGAGGGGAAUGACGCCGGGUCUGAAAGAAAGAAGGGGGCACGCCGGGAAUGACAGCGGUUCCCUAGCUCUUUCGGACCAGGCUUCAUUCCCCAUGACUCGACCAUGGGCAC
1209	OK	4345_Bd1	candidate-miR166g-3p	UCGGACCAGGCUUCAUUCCC	20	zma-miR166g-3p	UCGGACCAGGCUUCAUUCCC	0	Bd1	181	200	21	40	GAAUGUUGUCUGGCUCGGGG	3'	220	-94	48.6364	0.878505	120	AGCCUUUUUCGUUUUGAGGGGAAUGUUGUCUGGCUCGGGGUUCUCUUUAUUUCUAUGCCUCUCUCUAUCCCCCCCUCCUCAAUCUCUCUAGCUUUGAUUGGAUCGAGAGAAGAUCGAUCGAUCGAUCCAAGAAGAGUUCUGAGAAGGGGGAUGAAGAGAGUAGACGUAUGUGUGUAGAUCUCGGACCAGGCUUCAUUCCCCCCAAAUACAAGGGCUCCCA
1210	OK	4346_Bd1	candidate-miR166g-3p	UCGGACCAGGCUUCAUUCCC	20	zma-miR166g-3p	UCGGACCAGGCUUCAUUCCC	0	Bd1	103	122	21	40	GAAUGUUGUCUGGUUGGAGA	3'	142	-59.4	54.2254	0.771429	198	AUGUAUGGCGCAGUUGAGGGGAAUGUUGUCUGGUUGGAGACCUAGCUAGCAGCUAGCACGGAUCAUCCAUAGAUCGAUUCGACGCUGCAUAUGCGCGCGGUUUCGGACCAGGCUUCAUUCCCCCCAACUCUCAACUCGAUCG
1211	OK	4348_Bd4	candidate-miR166g-3p	UCGGACCAGGCUUCAUUCCU	20	zma-miR166g-3p	UCGGACCAGGCUUCAUUCCC	1	Bd4	86	105	21	40	GAAUGGAGGCUGAUCCAAGA	3'	125	-65.2	52	1.00308	215	AGAGGGAAGCAUGGUGUCUGGAAUGGAGGCUGAUCCAAGAUCCUUGGUCCGAAAUAUUGUGUUUCUGUGUUUGUUGCCAAGGAUCUCGGACCAGGCUUCAUUCCUCACACCGAGCUUCCGCUGCG
1212	Multiloop	4351_Bd4	candidate-miR166g-3p	UCGGACCAGGCUUCGAUCCC	20	zma-miR166g-3p	UCGGACCAGGCUUCAUUCCC	2	Bd4	146	165	21	40	GGUUGUUGUCUGGUUCAAGG	3'	185	-81	46.4865	0.94186	155	GGUUGAAGUUAGGUUAAGGGGGUUGUUGUCUGGUUCAAGGUCUCCACAUACAUCAUGUACAUGGAGGGCAUGCAUGCAUGAUAUGCUGUUGUUGAGUGCCAUUUGCUCGAUCUUGUGUAUAUAUGCAGUGUAUGAUGUGGUGAUCUCGGACCAGGCUUCGAUCCCUUUAACCAGCAUCUGCACAG
1213	OK	4354_Bd1	candidate-miR166g-5p	GGAAUGUUGUCUGGUUGGAGA	21	zma-miR166g-5p	GGAAUGUUGUCUGGUUGGAGA	0	Bd1	21	41	104	124	UCGGACCAGGCUUCAUUCCCC	5'	144	-59.4	54.1667	0.761538	280	CAUGUAUGGCGCAGUUGAGGGGAAUGUUGUCUGGUUGGAGACCUAGCUAGCAGCUAGCACGGAUCAUCCAUAGAUCGAUUCGACGCUGCAUAUGCGCGCGGUUUCGGACCAGGCUUCAUUCCCCCCAACUCUCAACUCGAUCGA
1214	OK	4357_Bd3	candidate-miR166g-5p	GGAAUGUUGUCUGGCUCGAGG	21	zma-miR166g-5p	GGAAUGUUGUCUGGUUGGAGA	3	Bd3	21	41	85	105	UCGGACCAGGCUUCAUUCCCC	5'	125	-64.1	48	1.06833	280	GGAGCUUUUUUACUUUGAGGGGAAUGUUGUCUGGCUCGAGGUGCUGAGAUCGAGAGAACUUGAAAUUCGAUCUCUAGAUUGAUCUCGGACCAGGCUUCAUUCCCCUCAAGUAAAGCUCCCGUGUG
1215	OK	4359_Bd3	candidate-miR166k-5p	GGAAUGUUGUCUGGCUCGAGG	21	zma-miR166k-5p	GGAUUGUUGUCUGGCUCGGGG	2	Bd3	21	41	85	105	UCGGACCAGGCUUCAUUCCCC	5'	125	-64.1	48	1.06833	280	GGAGCUUUUUUACUUUGAGGGGAAUGUUGUCUGGCUCGAGGUGCUGAGAUCGAGAGAACUUGAAAUUCGAUCUCUAGAUUGAUCUCGGACCAGGCUUCAUUCCCCUCAAGUAAAGCUCCCGUGUG
1216	OK	4360_Bd1	candidate-miR166k-5p	GGAAUGUUGUCUGGCUCGGGG	21	zma-miR166k-5p	GGAUUGUUGUCUGGCUCGGGG	1	Bd1	21	41	182	202	UCGGACCAGGCUUCAUUCCCC	5'	222	-97.6	48.6486	0.903704	280	GAGCCUUUUUCGUUUUGAGGGGAAUGUUGUCUGGCUCGGGGUUCUCUUUAUUUCUAUGCCUCUCUCUAUCCCCCCCUCCUCAAUCUCUCUAGCUUUGAUUGGAUCGAGAGAAGAUCGAUCGAUCGAUCCAAGAAGAGUUCUGAGAAGGGGGAUGAAGAGAGUAGACGUAUGUGUGUAGAUCUCGGACCAGGCUUCAUUCCCCCCAAAUACAAGGGCUCCCAU
1217	OK	4365_Bd3	candidate-miR166m-3p	UCGGACCAGGCUUCAUUCCCC	21	zma-miR166m-3p	UCGGACCAGGCUUCAUUCCUC	1	Bd3	111	131	21	41	GGAAUGUUGUCUGGUUCAAGG	3'	151	-61.7	45.0331	0.907353	190	AAGCUAUUUUGCUUCUGGGUGGAAUGUUGUCUGGUUCAAGGUCUUGCCAUGUGAUUUGAGGAUGAACGGUUUGUGCAUGCAUAACUUUCAUUUCUCUUGUUUGCGGGAUCUCGGACCAGGCUUCAUUCCCCUCAGAGAUAGCUUCAAACUC
1218	OK	4366_Bd3	candidate-miR166m-3p	UCGGACCAGGCUUCAUUCCCC	21	zma-miR166m-3p	UCGGACCAGGCUUCAUUCCUC	1	Bd3	85	105	21	41	GGAAUGUUGUCUGGCUCGAGG	3'	125	-64.1	48	1.06833	216	GGAGCUUUUUUACUUUGAGGGGAAUGUUGUCUGGCUCGAGGUGCUGAGAUCGAGAGAACUUGAAAUUCGAUCUCUAGAUUGAUCUCGGACCAGGCUUCAUUCCCCUCAAGUAAAGCUCCCGUGUG
1219	OK	4368_Bd1	candidate-miR166m-3p	UCGGACCAGGCUUCAUUCCCC	21	zma-miR166m-3p	UCGGACCAGGCUUCAUUCCUC	1	Bd1	87	107	21	41	GGAAUGACGCCGGGUCUGAAA	3'	127	-67	57.4803	0.917808	214	UCUUUUCAUGGUUGUCGAGGGGAAUGACGCCGGGUCUGAAAGAAAGAAGGGGGCACGCCGGGAAUGACAGCGGUUCCCUAGCUCUUUCGGACCAGGCUUCAUUCCCCAUGACUCGACCAUGGGCACC
1220	OK	4369_Bd1	candidate-miR166m-3p	UCGGACCAGGCUUCAUUCCCC	21	zma-miR166m-3p	UCGGACCAGGCUUCAUUCCUC	1	Bd1	182	202	21	41	GGAAUGUUGUCUGGCUCGGGG	3'	222	-97.6	48.6486	0.903704	119	GAGCCUUUUUCGUUUUGAGGGGAAUGUUGUCUGGCUCGGGGUUCUCUUUAUUUCUAUGCCUCUCUCUAUCCCCCCCUCCUCAAUCUCUCUAGCUUUGAUUGGAUCGAGAGAAGAUCGAUCGAUCGAUCCAAGAAGAGUUCUGAGAAGGGGGAUGAAGAGAGUAGACGUAUGUGUGUAGAUCUCGGACCAGGCUUCAUUCCCCCCAAAUACAAGGGCUCCCAU
1221	OK	4370_Bd1	candidate-miR166m-3p	UCGGACCAGGCUUCAUUCCCC	21	zma-miR166m-3p	UCGGACCAGGCUUCAUUCCUC	1	Bd1	104	124	21	41	GGAAUGUUGUCUGGUUGGAGA	3'	144	-59.4	54.1667	0.761538	197	CAUGUAUGGCGCAGUUGAGGGGAAUGUUGUCUGGUUGGAGACCUAGCUAGCAGCUAGCACGGAUCAUCCAUAGAUCGAUUCGACGCUGCAUAUGCGCGCGGUUUCGGACCAGGCUUCAUUCCCCCCAACUCUCAACUCGAUCGA
1222	OK	4371_Bd3	candidate-miR166m-5p	GGAAUGUUGUCUGGCUCGAGG	21	zma-miR166m-5p	GGAAUGUUGGCUGGCUCGAGG	1	Bd3	21	41	85	105	UCGGACCAGGCUUCAUUCCCC	5'	125	-64.1	48	1.06833	280	GGAGCUUUUUUACUUUGAGGGGAAUGUUGUCUGGCUCGAGGUGCUGAGAUCGAGAGAACUUGAAAUUCGAUCUCUAGAUUGAUCUCGGACCAGGCUUCAUUCCCCUCAAGUAAAGCUCCCGUGUG
1223	OK	4373_Bd1	candidate-miR166m-5p	GGAAUGUUGUCUGGCUCGGGG	21	zma-miR166m-5p	GGAAUGUUGGCUGGCUCGAGG	2	Bd1	21	41	182	202	UCGGACCAGGCUUCAUUCCCC	5'	222	-97.6	48.6486	0.903704	280	GAGCCUUUUUCGUUUUGAGGGGAAUGUUGUCUGGCUCGGGGUUCUCUUUAUUUCUAUGCCUCUCUCUAUCCCCCCCUCCUCAAUCUCUCUAGCUUUGAUUGGAUCGAGAGAAGAUCGAUCGAUCGAUCCAAGAAGAGUUCUGAGAAGGGGGAUGAAGAGAGUAGACGUAUGUGUGUAGAUCUCGGACCAGGCUUCAUUCCCCCCAAAUACAAGGGCUCCCAU
1224	OK	4376_Bd3	candidate-miR166n-3p	UCGGACCAGGCUUCAUUCCCC	21	zma-miR166n-3p	UCGGACCAGGCUUCAAUCCCU	2	Bd3	111	131	21	41	GGAAUGUUGUCUGGUUCAAGG	3'	151	-61.7	45.0331	0.907353	190	AAGCUAUUUUGCUUCUGGGUGGAAUGUUGUCUGGUUCAAGGUCUUGCCAUGUGAUUUGAGGAUGAACGGUUUGUGCAUGCAUAACUUUCAUUUCUCUUGUUUGCGGGAUCUCGGACCAGGCUUCAUUCCCCUCAGAGAUAGCUUCAAACUC
1225	OK	4377_Bd3	candidate-miR166n-3p	UCGGACCAGGCUUCAUUCCCC	21	zma-miR166n-3p	UCGGACCAGGCUUCAAUCCCU	2	Bd3	85	105	21	41	GGAAUGUUGUCUGGCUCGAGG	3'	125	-64.1	48	1.06833	216	GGAGCUUUUUUACUUUGAGGGGAAUGUUGUCUGGCUCGAGGUGCUGAGAUCGAGAGAACUUGAAAUUCGAUCUCUAGAUUGAUCUCGGACCAGGCUUCAUUCCCCUCAAGUAAAGCUCCCGUGUG
1226	Multiloop	4379_Bd4	candidate-miR166n-3p	UCGGACCAGGCUUCGAUCCCU	21	zma-miR166n-3p	UCGGACCAGGCUUCAAUCCCU	1	Bd4	147	167	21	41	GGGUUGUUGUCUGGUUCAAGG	3'	187	-81	45.9893	0.94186	154	AGGUUGAAGUUAGGUUAAGGGGGUUGUUGUCUGGUUCAAGGUCUCCACAUACAUCAUGUACAUGGAGGGCAUGCAUGCAUGAUAUGCUGUUGUUGAGUGCCAUUUGCUCGAUCUUGUGUAUAUAUGCAGUGUAUGAUGUGGUGAUCUCGGACCAGGCUUCGAUCCCUUUAACCAGCAUCUGCACAGU
1227	OK	4381_Bd1	candidate-miR166n-3p	UCGGACCAGGCUUCAUUCCCC	21	zma-miR166n-3p	UCGGACCAGGCUUCAAUCCCU	2	Bd1	87	107	21	41	GGAAUGACGCCGGGUCUGAAA	3'	127	-67	57.4803	0.917808	214	UCUUUUCAUGGUUGUCGAGGGGAAUGACGCCGGGUCUGAAAGAAAGAAGGGGGCACGCCGGGAAUGACAGCGGUUCCCUAGCUCUUUCGGACCAGGCUUCAUUCCCCAUGACUCGACCAUGGGCACC
1228	OK	4382_Bd1	candidate-miR166n-3p	UCGGACCAGGCUUCAUUCCCC	21	zma-miR166n-3p	UCGGACCAGGCUUCAAUCCCU	2	Bd1	182	202	21	41	GGAAUGUUGUCUGGCUCGGGG	3'	222	-97.6	48.6486	0.903704	119	GAGCCUUUUUCGUUUUGAGGGGAAUGUUGUCUGGCUCGGGGUUCUCUUUAUUUCUAUGCCUCUCUCUAUCCCCCCCUCCUCAAUCUCUCUAGCUUUGAUUGGAUCGAGAGAAGAUCGAUCGAUCGAUCCAAGAAGAGUUCUGAGAAGGGGGAUGAAGAGAGUAGACGUAUGUGUGUAGAUCUCGGACCAGGCUUCAUUCCCCCCAAAUACAAGGGCUCCCAU
1229	OK	4383_Bd1	candidate-miR166n-3p	UCGGACCAGGCUUCAUUCCCC	21	zma-miR166n-3p	UCGGACCAGGCUUCAAUCCCU	2	Bd1	104	124	21	41	GGAAUGUUGUCUGGUUGGAGA	3'	144	-59.4	54.1667	0.761538	197	CAUGUAUGGCGCAGUUGAGGGGAAUGUUGUCUGGUUGGAGACCUAGCUAGCAGCUAGCACGGAUCAUCCAUAGAUCGAUUCGACGCUGCAUAUGCGCGCGGUUUCGGACCAGGCUUCAUUCCCCCCAACUCUCAACUCGAUCGA
1230	OK	4386_Bd1	candidate-miR166n-5p	GGAAUGUUGUCUGGCUCGGGG	21	zma-miR166n-5p	GGAUUGUUGUCUGGCUCGGUG	2	Bd1	21	41	182	202	UCGGACCAGGCUUCAUUCCCC	5'	222	-97.6	48.6486	0.903704	280	GAGCCUUUUUCGUUUUGAGGGGAAUGUUGUCUGGCUCGGGGUUCUCUUUAUUUCUAUGCCUCUCUCUAUCCCCCCCUCCUCAAUCUCUCUAGCUUUGAUUGGAUCGAGAGAAGAUCGAUCGAUCGAUCCAAGAAGAGUUCUGAGAAGGGGGAUGAAGAGAGUAGACGUAUGUGUGUAGAUCUCGGACCAGGCUUCAUUCCCCCCAAAUACAAGGGCUCCCAU
1231	Multiloop	4387_Bd1	candidate-miR167c-3p	GGUCAUGCUGCGGCAGCCUCACU	23	zma-miR167c-3p	GAUCAUGCUGUGGCAGCCUCACU	2	Bd1	128	150	21	41	UGAAGCUGCCAGCAUGAUCUA	3'	170	-91.1	51.1765	1.04713	171	UUACUGCCCGAGGGAACGAGUGAAGCUGCCAGCAUGAUCUAGCUCAGCGUGAUCAAGCAAGAUUCACACAUACACGUGUGGUUUUUUUGAGCUAUAGCUCGAUUGAUCUUGAGGUCAUGCCUUGCUAGGUCAUGCUGCGGCAGCCUCACUUCUUCCCGCCGUUUGGGCAU
1232	Multiloop	4388_Bd1	candidate-miR167c-3p	GAUCAUGCUGUGACAGUUUCACU	23	zma-miR167c-3p	GAUCAUGCUGUGGCAGCCUCACU	3	Bd1	112	134	21	41	UGAAGCUGCCAGCAUGAUCUA	3'	154	-76.6	55.1948	0.901176	189	CCAGUGCCCAAGAGAAAGCGUGAAGCUGCCAGCAUGAUCUAUCUGACUUGUGGUGGCAAGUGCCACAGCAAAUUCAGCAACGCCGUGGCUUCGGGGCCGGCAGUGUGGUUAGAUCAUGCUGUGACAGUUUCACUCUUUCCCCUGUUGGGCACAC
1233	Multiloop	4389_Bd1	candidate-miR167e-3p	GAUCAUGCUGUGCAGUUUCAUC	22	zma-miR167e-3p	GAUCAUGCUGUGCAGUUUCAUC	0	Bd1	98	119	21	41	UGAAGCUGCCAGCAUGAUCUG	3'	139	-63.7	44.6043	1.02742	203	GUGGUGCAUCUUCUAGGAGCUGAAGCUGCCAGCAUGAUCUGACGAGAGUUCCUCGUCUGAUAGCAAUGUUUAAUUCUCUUGUCAUGACUAAUGAUCAGAUCAUGCUGUGCAGUUUCAUCUGCUUGUGGAUGCACAAGAU
1234	Multiloop	4393_Bd3	candidate-miR167h-3p	GAUCAUGUUGCAGCUUCAC	19	zma-miR167h-3p	GAUCAUGUUGCAGCUUCAC	0	Bd3	144	162	21	40	GAAGCUGCCAGCAUGAUCUG	3'	182	-77.6	46.1538	0.92381	157	AUUUGAUGGUGUGAGAGGUUGAAGCUGCCAGCAUGAUCUGAUCACCGUCCAACGUAACCGAACACAUGUCGAUCGACUUCCGAUUGCGCCGGUUAUCUUGGUAGGAAUAUAUAUAUAUGAGCUUCCAUUGCAAGGGUUCUUCAGAUCAUGUUGCAGCUUCACUCUCUCAUCACCACCGAAAG
1235	Multiloop	4400_Bd3	candidate-miR167i-3p	GAUCAUGUUGCAGCUUCAC	19	zma-miR167i-3p	GAUCAUGUUGCAGCUUCAC	0	Bd3	144	162	21	40	GAAGCUGCCAGCAUGAUCUG	3'	182	-77.6	46.1538	0.92381	157	AUUUGAUGGUGUGAGAGGUUGAAGCUGCCAGCAUGAUCUGAUCACCGUCCAACGUAACCGAACACAUGUCGAUCGACUUCCGAUUGCGCCGGUUAUCUUGGUAGGAAUAUAUAUAUAUGAGCUUCCAUUGCAAGGGUUCUUCAGAUCAUGUUGCAGCUUCACUCUCUCAUCACCACCGAAAG
1236	OK	4409_Bd4	candidate-miR167j-5p	UGAAGCUGCCAGCAUGAUCUG	21	zma-miR167j-5p	UGAAGCUGCCAGCAUGAUCUG	0	Bd4	21	41	95	114	GGUCAUGCUGGAGUUUCAUC	5'	134	-65.5	46.2687	1.05645	280	AUGUGCACCAUACAAGCUGGUGAAGCUGCCAGCAUGAUCUGAUCUGACCAUAUAUCUAGAUUGGCAUGGAUGGAUAUGUGAUAUGAUCUGAUCAGGUCAUGCUGGAGUUUCAUCUGCUGGUUGGGAGCACGAUC
1237	OK	4410_Bd4	candidate-miR167j-5p	UGAAGCUGCCAGCAUGAUCUA	21	zma-miR167j-5p	UGAAGCUGCCAGCAUGAUCUG	1	Bd4	21	41	83	104	GAUCAUGCCUGACAGCCUCAUU	5'	124	-57.5	46.7742	0.991379	280	GGGAUGCUCAUGUGAAAGAGUGAAGCUGCCAGCAUGAUCUAGCUUUGAUCCAAUGUAUGUCUCUACGUGUGGAUCCUUGUUAGAUCAUGCCUGACAGCCUCAUUUCUUCGCAAACGUUUGGGCA
1238	Multiloop	4411_Bd3	candidate-miR167j-5p	UGAAGCUGCCAGCAUGAUCUG	21	zma-miR167j-5p	UGAAGCUGCCAGCAUGAUCUG	0	Bd3	21	41	145	164	GAUCAUGUUGCAGCUUCACU	5'	180	-76.1	46.1111	0.916867	280	AAUUUGAUGGUGUGAGAGGUUGAAGCUGCCAGCAUGAUCUGAUCACCGUCCAACGUAACCGAACACAUGUCGAUCGACUUCCGAUUGCGCCGGUUAUCUUGGUAGGAAUAUAUAUAUAUGAGCUUCCAUUGCAAGGGUUCUUCAGAUCAUGUUGCAGCUUCACUCUCUCAUCACCACCGA
1239	Multiloop	4412_Bd1	candidate-miR167j-5p	UGAAGCUGCCAGCAUGAUCUG	21	zma-miR167j-5p	UGAAGCUGCCAGCAUGAUCUG	0	Bd1	21	41	98	119	GAUCAUGCUGUGCAGUUUCAUC	5'	139	-63.7	44.6043	1.02742	280	GUGGUGCAUCUUCUAGGAGCUGAAGCUGCCAGCAUGAUCUGACGAGAGUUCCUCGUCUGAUAGCAAUGUUUAAUUCUCUUGUCAUGACUAAUGAUCAGAUCAUGCUGUGCAGUUUCAUCUGCUUGUGGAUGCACAAGAU
1240	OK	4413_Bd1	candidate-miR167j-5p	UGAAGCUGCCAGCAUGAUCUG	21	zma-miR167j-5p	UGAAGCUGCCAGCAUGAUCUG	0	Bd1	21	41	134	153	GAUCAUCUGGCAGCUUCAUU	5'	173	-83.1	50.289	0.955172	280	GCUUGUGCGCCACAAGUAGAUGAAGCUGCCAGCAUGAUCUGAACUCCACGCACCACAUGUGUAUCUUGGUGCUGUGUACUCGAUCUUCAGAUUGAUUACAUGCACGCAUGAGAAACUGUGCAGGCGAUCUGCAGAUCAUCUGGCAGCUUCAUUUUCUCAUGGCAGCACACCGG
1241	Multiloop	4414_Bd1	candidate-miR167j-5p	UGAAGCUGCCAGCAUGAUCUA	21	zma-miR167j-5p	UGAAGCUGCCAGCAUGAUCUG	1	Bd1	21	41	128	150	GGUCAUGCUGCGGCAGCCUCACU	5'	170	-91.1	51.1765	1.04713	280	UUACUGCCCGAGGGAACGAGUGAAGCUGCCAGCAUGAUCUAGCUCAGCGUGAUCAAGCAAGAUUCACACAUACACGUGUGGUUUUUUUGAGCUAUAGCUCGAUUGAUCUUGAGGUCAUGCCUUGCUAGGUCAUGCUGCGGCAGCCUCACUUCUUCCCGCCGUUUGGGCAU
1242	Multiloop	4415_Bd1	candidate-miR167j-5p	UGAAGCUGCCAGCAUGAUCUA	21	zma-miR167j-5p	UGAAGCUGCCAGCAUGAUCUG	1	Bd1	21	41	112	134	GAUCAUGCUGUGACAGUUUCACU	5'	150	-70.6	55.3333	0.850602	280	CCAGUGCCCAAGAGAAAGCGUGAAGCUGCCAGCAUGAUCUAUCUGACUUGUGGUGGCAAGUGCCACAGCAAAUUCAGCAACGCCGUGGCUUCGGGGCCGGCAGUGUGGUUAGAUCAUGCUGUGACAGUUUCACUCUUUCCCCUGUUGGGC
1243	OK	4428_Bd1	candidate-miR169a-3p	GGCAGGUUGUUCUUGGCUAAC	21	zma-miR169a-3p	GGCAAGUUGUUCUUGGCUACA	3	Bd1	107	127	21	41	UAGCCAAGGAUGACUUGCCGG	3'	147	-74.2	46.9388	1.07536	194	ACGAGAUAGAGAGUGGAAUGUAGCCAAGGAUGACUUGCCGGGUAUGUGCAUGUACGCUUCAGGGAAUUAUAUGCAUCCCUGGUCUGAAUCCAUGCUGAUAUUUCCCGGCAGGUUGUUCUUGGCUAACAUCUUGCUCUCUUUCUCUCA
1244	OK	4434_Bd1	candidate-miR169b-3p	GGCAGGUUGUUCUUGGCUAAC	21	zma-miR169b-3p	GGCAAGUUGUUCUUGGCUACA	3	Bd1	107	127	21	41	UAGCCAAGGAUGACUUGCCGG	3'	147	-74.2	46.9388	1.07536	194	ACGAGAUAGAGAGUGGAAUGUAGCCAAGGAUGACUUGCCGGGUAUGUGCAUGUACGCUUCAGGGAAUUAUAUGCAUCCCUGGUCUGAAUCCAUGCUGAUAUUUCCCGGCAGGUUGUUCUUGGCUAACAUCUUGCUCUCUUUCUCUCA
1245	Dicer	4437_Bd2	candidate-miR169b-5p	CAGCCAAGGAUGACUUGCCGA	21	zma-miR169b-5p	CAGCCAAGGAUGACUUGCCGA	0	Bd2	21	41	70	2		5'	110	-62.3	51.8182	1.09298	280	UAGGCUUGGGGACUAUGGUGCAGCCAAGGAUGACUUGCCGAUCGAAACGAUGCACAAUAUGCAUCGAUCGGCGAGUUGUUCUUGGCUACAUCUUAGCUCCUGCCCCUCAU
1246	Dicer	4439_Bd5	candidate-miR169b-5p	CAGCCAAGGAUGACUUGCCGG	21	zma-miR169b-5p	CAGCCAAGGAUGACUUGCCGA	1	Bd5	21	41	89	2		5'	129	-66.2	54.2636	0.945714	280	AAGAGGCAGAGAAGGGGAUGCAGCCAAGGAUGACUUGCCGGCUCCUGGUGUUGGGGGAAUUGCAGCUUUGUUGAGCCUUGAGUUAGCCGGCAGGUUGUCCUUGGCUACACCUAGUUCUCUUCUUCUGGU
1247	OK	4440_Bd5	candidate-miR169b-5p	UAGCCAAGGAUGACUUGCCUA	21	zma-miR169b-5p	CAGCCAAGGAUGACUUGCCGA	2	Bd5	21	41	103	121	GGCAGUCACCUUGGCUAGC	5'	142	-63.1	50.7042	0.876389	279	CCAGAGCCUGCUUCCUCCGGUAGCCAAGGAUGACUUGCCUAUAUUUGCUCCUUCAGAAGUCCUGGUUAAUUACAUGCCAGGUUUCAGAUGAGUUUGGCGAUAGGCAGUCACCUUGGCUAGCCUGAGUGGCUCUUGCCUCUUA
1248	Multiloop	4442_Bd3	candidate-miR169b-5p	UAGCCAAGGAUGACUUGCCGG	21	zma-miR169b-5p	CAGCCAAGGAUGACUUGCCGA	2	Bd3	21	41	90	113	GGCAAGUUGUUUGCUUUGGCUACA	5'	133	-50.2	49.6241	0.760606	279	CACGACGACAGCUCUUCGUGUAGCCAAGGAUGACUUGCCGGCCGGCCUGCAUAUAUGUCUCCAAAUUAACAAGCUUAACAAGCUAGGUCGGCAAGUUGUUUGCUUUGGCUACAUGACUGCCUCAUCCUCUCAU
1249	OK	4443_Bd3	candidate-miR169b-5p	UAGCCAAGGAUGACUUGCCUG	21	zma-miR169b-5p	CAGCCAAGGAUGACUUGCCGA	3	Bd3	21	41	104	122	GGCAGUCUCCUUGGCUAGC	5'	138	-71.1	48.5507	1.06119	279	GAUAAGGGGUUUGGCCCUGAUAGCCAAGGAUGACUUGCCUGUGCAUGUCCUCCCUUGAUCGCUUGCAUAAUUUCAUAUAUGCAUGUGAUCUCGAUUUAUCACAGGCAGUCUCCUUGGCUAGCCUGGGUGCCUCUUAUC
1250	OK	4444_Bd3	candidate-miR169b-5p	UAGCCAAGGAUGACUUGCCUG	21	zma-miR169b-5p	CAGCCAAGGAUGACUUGCCGA	3	Bd3	21	41	97	115	GGCAGUCUCCUUGGCUAGC	5'	131	-62.4	50.3817	0.945455	279	AGCAAGGGGCUUAUCUCUGAUAGCCAAGGAUGACUUGCCUGUGUCAUACUUCAAGGCUUGGCAACAUGAUGCAUGAGCCUUUGUUGUAGUCUCAUAGGCAGUCUCCUUGGCUAGCCUGAGUGGCUCUUGCG
1251	OK	4445_Bd1	candidate-miR169b-5p	UAGCCAAGGAUGACUUGCCGG	21	zma-miR169b-5p	CAGCCAAGGAUGACUUGCCGA	2	Bd1	21	41	107	127	GGCAGGUUGUUCUUGGCUAAC	5'	148	-74.2	47.2973	1.06	279	ACGAGAUAGAGAGUGGAAUGUAGCCAAGGAUGACUUGCCGGGUAUGUGCAUGUACGCUUCAGGGAAUUAUAUGCAUCCCUGGUCUGAAUCCAUGCUGAUAUUUCCCGGCAGGUUGUUCUUGGCUAACAUCUUGCUCUCUUUCUCUCAC
1252	OK	4446_Bd1	candidate-miR169b-5p	UAGCCAAGGAUGACUUGCCUA	21	zma-miR169b-5p	CAGCCAAGGAUGACUUGCCGA	2	Bd1	21	41	90	110	GGCAUGUCUUCCUUGGCUAUU	5'	131	-53.2	46.5649	0.872131	279	GAGGACUAGAGCUGAUUCGGUAGCCAAGGAUGACUUGCCUAAAUGUGUCUAUGUAAUUCAUCUGAGUUGGCAUGGGACCGUUAAUUUUAGGCAUGUCUUCCUUGGCUAUUCGGAGUGCCUCUUUGCUGCUC
[truncated: 2,838 more rows]

## Sheet: Bdi Transcsriptome-Raw Results
Supplementary Document 4 (excel): List of all identified miRNAs from B. distachyon and T. aestivum
[truncated: 1,198 more rows]

[truncated: 6 more sheets: Tae Genome-Raw Results, Tae Transcriptome-Raw Results, Bdi Genome-miRNA List, Bdi Transcriptome -miRNA List, Tae Genome- miRNA List, Tae transcriptome-miRNA List]
