# Supplementary material for: A Comprehensive Prescription for Plant miRNA Identification
Source: Front Plant Sci. 2017 Jan 24;7:2058. doi: 10.3389/fpls.2016.02058 (PMC5258749; doi:10.3389/fpls.2016.02058)
Supplement: Supplementary file 5 [file Table5.XLSX]

## Sheet: Bdi Genome miRNA Loc.
Supplementary Document 5: Chromosomal locations of B. distachyon miRNAs identified from genome as a result of 'SUmirLocator' process
Index Number	miRNA ID	Read ID	Pre-miRNA Location	Pre-miRNA Length	Strand
2570	miR1436-3p-312	Bd1	377754	130	SENSE
4007	miR1133-5p-21	Bd1	1022398	132	SENSE
2947	miR1439-3p-211	Bd1	1465890	129	SENSE
2948	miR1439-3p-54	Bd1	1486355	128	ANTISENSE
2573	miR1436-3p-205	Bd1	1559442	153	ANTISENSE
2832	miR1439-3p-79	Bd1	2083590	159	ANTISENSE
2574	miR1436-3p-187	Bd1	2083593	153	ANTISENSE
3981	miR1128-5p-5	Bd1	2096698	130	ANTISENSE
3904	miR1122-3p-12	Bd1	2360070	94	ANTISENSE
2949	miR1439-3p-216	Bd1	2902682	128	ANTISENSE
3905	miR1122-3p-32	Bd1	3235172	94	ANTISENSE
3894	miR1122-3p-9	Bd1	3235174	94	SENSE
2576	miR1436-3p-231	Bd1	3350562	153	ANTISENSE
2951	miR1439-3p-204	Bd1	3835540	128	SENSE
1887	miR1435-5p-10	Bd1	4093180	231	SENSE
3504	miR437-3p-4	Bd1	4093188	215	SENSE
2558	miR1436-3p-215	Bd1	4337933	104	SENSE
401	miR160-3p-3	Bd1	4542496	153	ANTISENSE
74	miR160-5p-1	Bd1	4542496	153	ANTISENSE
235	miR160-5p-11	Bd1	4542497	151	ANTISENSE
2582	miR1436-3p-67	Bd1	5020650	140	ANTISENSE
3906	miR1122-3p-6	Bd1	5600301	94	ANTISENSE
3907	miR1122-3p-31	Bd1	6101554	94	ANTISENSE
3908	miR1122-3p-15	Bd1	6101556	94	SENSE
240	miR166-3p-12	Bd1	6568851	129	SENSE
303	miR166-3p-19	Bd1	6568852	127	SENSE
1030	miR166-3p-17	Bd1	6568853	125	SENSE
1129	miR166-3p-1	Bd1	6568854	123	SENSE
2588	miR1436-3p-126	Bd1	6579850	122	SENSE
2835	miR1439-3p-217	Bd1	6661260	128	ANTISENSE
2589	miR1436-3p-196	Bd1	6661263	122	ANTISENSE
2526	miR1436-3p-324	Bd1	6782992	123	ANTISENSE
932	miR171-3p-1	Bd1	6907415	149	SENSE
1671	miR171-3p-9	Bd1	6907418	143	SENSE
576	miR171-3p-8	Bd1	6907419	141	SENSE
592	miR171-5p-2	Bd1	6907419	141	SENSE
2837	miR1439-3p-225	Bd1	7166892	139	ANTISENSE
2838	miR1439-3p-114	Bd1	7259564	128	ANTISENSE
2839	miR1439-3p-90	Bd1	7291504	128	ANTISENSE
2592	miR1436-3p-233	Bd1	7347044	153	SENSE
2953	miR1439-3p-26	Bd1	7947605	299	SENSE
2841	miR1439-3p-94	Bd1	8552603	157	SENSE
2954	miR1439-3p-118	Bd1	8763785	155	SENSE
2597	miR1436-3p-100	Bd1	9046575	254	ANTISENSE
2842	miR1439-3p-44	Bd1	9171985	148	ANTISENSE
2843	miR1439-3p-128	Bd1	9448452	159	ANTISENSE
2599	miR1436-3p-144	Bd1	9625840	122	SENSE
2956	miR1439-3p-3	Bd1	9679006	128	SENSE
2600	miR1436-3p-59	Bd1	9733984	122	ANTISENSE
2601	miR1436-3p-174	Bd1	9869810	156	ANTISENSE
2	miR1436-3p-335	Bd1	9988625	122	ANTISENSE
2602	miR1436-3p-113	Bd1	9988627	122	SENSE
2844	miR1439-3p-30	Bd1	10312033	129	SENSE
2603	miR1436-3p-140	Bd1	10312036	123	SENSE
2604	miR1436-3p-263	Bd1	10498217	122	SENSE
2606	miR1436-3p-270	Bd1	10833452	108	SENSE
3982	miR1128-5p-22	Bd1	11095334	134	ANTISENSE
4008	miR1133-5p-11	Bd1	11095335	139	SENSE
2846	miR1439-3p-134	Bd1	11095339	128	SENSE
33	miR169-5p-11	Bd1	11346703	133	ANTISENSE
1612	miR169-5p-3	Bd1	11346704	131	ANTISENSE
531	miR169-5p-4	Bd1	11346704	131	ANTISENSE
1054	miR169-5p-18	Bd1	11346704	131	ANTISENSE
1890	miR1435-5p-4	Bd1	11373221	229	SENSE
3505	miR437-3p-5	Bd1	11373229	213	SENSE
2957	miR1439-3p-92	Bd1	11377286	128	SENSE
2959	miR1439-3p-45	Bd1	12315932	118	ANTISENSE
2847	miR1439-3p-258	Bd1	12315934	118	SENSE
2848	miR1439-3p-22	Bd1	12384763	128	SENSE
2612	miR1436-3p-201	Bd1	12759754	122	ANTISENSE
2849	miR1439-3p-77	Bd1	13413542	128	SENSE
2960	miR1439-3p-167	Bd1	13719007	159	ANTISENSE
2616	miR1436-3p-260	Bd1	14176372	255	ANTISENSE
2617	miR1436-3p-181	Bd1	14539151	122	ANTISENSE
2851	miR1439-3p-229	Bd1	14976607	100	SENSE
2963	miR1439-3p-28	Bd1	15494413	128	ANTISENSE
2964	miR1439-3p-64	Bd1	15553298	128	SENSE
2965	miR1439-3p-23	Bd1	15727568	128	ANTISENSE
2806	miR1436-3p-22	Bd1	16406712	164	ANTISENSE
2625	miR1436-3p-223	Bd1	16515760	255	SENSE
2856	miR1439-3p-193	Bd1	16524118	118	ANTISENSE
2626	miR1436-3p-247	Bd1	16679429	153	SENSE
2858	miR1439-3p-75	Bd1	17081142	128	SENSE
2863	miR1439-3p-208	Bd1	18742877	139	SENSE
349	miR1432-3p-1	Bd1	18983506	145	ANTISENSE
348	miR1432-3p-2	Bd1	18983508	145	SENSE
3909	miR1122-3p-22	Bd1	19471818	94	ANTISENSE
2632	miR1436-3p-188	Bd1	19572420	276	ANTISENSE
2824	miR1439-3p-254	Bd1	19753158	128	ANTISENSE
2635	miR1436-3p-178	Bd1	21053871	119	ANTISENSE
2969	miR1439-3p-106	Bd1	21270549	125	ANTISENSE
2637	miR1436-3p-286	Bd1	21270554	119	SENSE
2865	miR1439-3p-62	Bd1	21378362	128	ANTISENSE
2970	miR1439-3p-162	Bd1	21723700	152	ANTISENSE
3910	miR1122-3p-54	Bd1	21926241	102	ANTISENSE
2971	miR1439-3p-58	Bd1	22098019	159	ANTISENSE
2867	miR1439-3p-154	Bd1	22895655	139	SENSE
3911	miR1122-3p-60	Bd1	23243473	94	SENSE
2645	miR1436-3p-302	Bd1	23259984	252	ANTISENSE
2646	miR1436-3p-291	Bd1	23283867	152	ANTISENSE
2647	miR1436-3p-232	Bd1	23283869	152	SENSE
2972	miR1439-3p-218	Bd1	23515915	113	SENSE
2648	miR1436-3p-245	Bd1	23657717	123	ANTISENSE
2649	miR1436-3p-78	Bd1	23873866	153	ANTISENSE
2536	miR1436-3p-192	Bd1	24231517	109	ANTISENSE
2650	miR1436-3p-137	Bd1	24311009	154	ANTISENSE
2651	miR1436-3p-172	Bd1	24631710	122	ANTISENSE
2538	miR1436-3p-298	Bd1	24631712	122	SENSE
2652	miR1436-3p-2	Bd1	24741649	122	SENSE
2654	miR1436-3p-19	Bd1	24908500	122	SENSE
2562	miR1436-3p-236	Bd1	25226925	122	ANTISENSE
2563	miR1436-3p-346	Bd1	26693046	122	SENSE
32	miR169-5p-7	Bd1	27248031	150	ANTISENSE
140	miR169-5p-6	Bd1	27248032	148	ANTISENSE
1613	miR169-5p-8	Bd1	27248032	148	ANTISENSE
1055	miR169-5p-19	Bd1	27248032	148	ANTISENSE
1243	miR169-3p-3	Bd1	27248033	147	ANTISENSE
4042	miR1135-3p-8	Bd1	27330120	110	ANTISENSE
3896	miR1122-3p-8	Bd1	27495026	94	ANTISENSE
3912	miR1122-3p-29	Bd1	27495028	94	SENSE
3984	miR1128-5p-8	Bd1	27505816	187	SENSE
2979	miR1439-3p-143	Bd1	27607206	283	ANTISENSE
2662	miR1436-3p-6	Bd1	27898245	122	SENSE
2980	miR1439-3p-219	Bd1	27969441	136	ANTISENSE
77	miR160-3p-2	Bd1	28108151	126	ANTISENSE
391	miR160-3p-5	Bd1	28108152	124	ANTISENSE
1125	miR160-5p-6	Bd1	28108152	124	ANTISENSE
75	miR160-5p-13	Bd1	28108152	124	ANTISENSE
236	miR160-5p-14	Bd1	28108153	122	ANTISENSE
2669	miR1436-3p-43	Bd1	30210458	128	ANTISENSE
2670	miR1436-3p-316	Bd1	30210460	128	SENSE
2671	miR1436-3p-182	Bd1	30277840	122	SENSE
1892	miR1435-5p-7	Bd1	30437824	164	ANTISENSE
2983	miR1439-3p-133	Bd1	30491848	159	SENSE
304	miR166-3p-18	Bd1	30781285	222	ANTISENSE
1186	miR166-5p-2	Bd1	30781285	222	ANTISENSE
1031	miR166-3p-8	Bd1	30781286	220	ANTISENSE
1130	miR166-3p-7	Bd1	30781287	218	ANTISENSE
2675	miR1436-3p-240	Bd1	30946918	122	SENSE
2676	miR1436-3p-53	Bd1	31038362	122	SENSE
3913	miR1122-3p-61	Bd1	31358755	92	ANTISENSE
3900	miR1122-3p-4	Bd1	31522975	94	SENSE
2876	miR1439-3p-102	Bd1	31526824	159	ANTISENSE
2878	miR1439-3p-182	Bd1	31838647	130	SENSE
2986	miR1439-3p-199	Bd1	32046044	127	ANTISENSE
2987	miR1439-3p-255	Bd1	32138208	158	SENSE
2880	miR1439-3p-96	Bd1	32160553	128	SENSE
2679	miR1436-3p-92	Bd1	32160556	122	SENSE
2988	miR1439-3p-85	Bd1	33187451	170	SENSE
3985	miR1128-5p-32	Bd1	34058343	130	ANTISENSE
2882	miR1439-3p-47	Bd1	34058344	128	SENSE
2685	miR1436-3p-217	Bd1	34058347	122	SENSE
2883	miR1439-3p-69	Bd1	34156719	93	SENSE
2686	miR1436-3p-360	Bd1	34202433	153	ANTISENSE
2993	miR1439-3p-259	Bd1	34317106	159	ANTISENSE
2687	miR1436-3p-303	Bd1	34467776	122	ANTISENSE
2688	miR1436-3p-226	Bd1	34467778	122	SENSE
1869	miR399-3p-8	Bd1	34511267	124	SENSE
4079	miR399-3p-7	Bd1	34511269	120	SENSE
3914	miR1122-3p-19	Bd1	34813871	92	SENSE
2995	miR1439-3p-119	Bd1	35165704	167	ANTISENSE
2996	miR1439-3p-84	Bd1	35381642	111	ANTISENSE
2997	miR1439-3p-173	Bd1	36100494	128	SENSE
2818	miR1439-3p-9	Bd1	37847506	253	ANTISENSE
3986	miR1128-5p-2	Bd1	38415078	100	SENSE
3987	miR1128-5p-21	Bd1	38415080	100	ANTISENSE
2690	miR1436-3p-72	Bd1	38854826	153	SENSE
2887	miR1439-3p-282	Bd1	39548534	112	ANTISENSE
2691	miR1436-3p-262	Bd1	39548539	106	SENSE
2999	miR1439-3p-240	Bd1	40244057	128	SENSE
3000	miR1439-3p-35	Bd1	40538620	93	SENSE
2890	miR1439-3p-146	Bd1	41893811	253	SENSE
3002	miR1439-3p-86	Bd1	42387210	128	ANTISENSE
2891	miR1439-3p-120	Bd1	42685116	128	ANTISENSE
2892	miR1439-3p-20	Bd1	43004324	127	SENSE
3003	miR1439-3p-8	Bd1	43610839	159	SENSE
3004	miR1439-3p-1	Bd1	43638306	128	SENSE
2697	miR1436-3p-141	Bd1	43694503	140	SENSE
3917	miR1122-3p-50	Bd1	44423595	94	SENSE
2700	miR1436-3p-357	Bd1	45461180	122	SENSE
3918	miR1122-3p-38	Bd1	45486152	92	SENSE
2702	miR1436-3p-228	Bd1	45983969	153	SENSE
3988	miR1128-5p-11	Bd1	46428687	121	SENSE
3977	miR1128-5p-33	Bd1	46428689	121	ANTISENSE
1017	miR396-3p-1	Bd1	46839453	129	SENSE
2707	miR1436-3p-31	Bd1	46968549	122	SENSE
4044	miR1135-3p-9	Bd1	47012803	110	SENSE
3919	miR1122-3p-1	Bd1	47072070	146	SENSE
3006	miR1439-5p-1	Bd1	47084490	162	SENSE
2828	miR1439-3p-171	Bd1	47429754	123	ANTISENSE
3008	miR1439-3p-117	Bd1	48144889	278	ANTISENSE
2718	miR1436-3p-4	Bd1	49423253	128	SENSE
2810	miR1436-3p-315	Bd1	50112930	133	SENSE
3921	miR1122-3p-39	Bd1	51037522	94	ANTISENSE
3922	miR1122-3p-7	Bd1	51037524	94	SENSE
3897	miR1122-3p-28	Bd1	51115696	94	ANTISENSE
3923	miR1122-5p-2	Bd1	51115696	94	ANTISENSE
2722	miR1436-3p-110	Bd1	51626614	106	SENSE
4045	miR1135-3p-2	Bd1	52456190	110	ANTISENSE
2725	miR1436-3p-306	Bd1	52693939	153	SENSE
3924	miR1122-3p-81	Bd1	52775481	93	SENSE
2819	miR1439-3p-194	Bd1	52801716	98	ANTISENSE
3898	miR1122-3p-72	Bd1	52990615	94	SENSE
2726	miR1436-3p-281	Bd1	53016994	110	SENSE
3989	miR1128-5p-14	Bd1	53538724	135	SENSE
2728	miR1436-3p-171	Bd1	53538728	122	ANTISENSE
2730	miR1436-3p-132	Bd1	54736929	153	SENSE
2732	miR1436-3p-119	Bd1	54906238	143	ANTISENSE
2733	miR1436-3p-62	Bd1	54906240	143	SENSE
4046	miR1135-3p-13	Bd1	55127124	109	ANTISENSE
2903	miR1439-3p-214	Bd1	55375687	129	ANTISENSE
2547	miR1436-3p-168	Bd1	55505565	254	ANTISENSE
2735	miR1436-3p-161	Bd1	55505567	254	SENSE
2736	miR1436-3p-343	Bd1	55516797	165	SENSE
631	miR395-3p-12	Bd1	55638874	109	ANTISENSE
634	miR395-3p-14	Bd1	55639016	105	ANTISENSE
632	miR395-3p-7	Bd1	55639296	104	ANTISENSE
3485	miR395-3p-2	Bd1	55639760	108	ANTISENSE
2905	miR1439-3p-140	Bd1	55962790	127	ANTISENSE
3015	miR1439-3p-153	Bd1	56157585	128	SENSE
2738	miR1436-3p-313	Bd1	56696502	122	ANTISENSE
2739	miR1436-3p-26	Bd1	57112506	123	SENSE
2742	miR1436-3p-136	Bd1	57663331	122	SENSE
3991	miR1128-5p-24	Bd1	59927082	130	SENSE
3017	miR1439-3p-191	Bd1	60196627	128	SENSE
2910	miR1439-3p-57	Bd1	60234311	253	ANTISENSE
3926	miR1122-3p-10	Bd1	60451683	94	SENSE
3927	miR1122-3p-51	Bd1	60739910	94	ANTISENSE
3928	miR1122-3p-43	Bd1	60739912	94	SENSE
2753	miR1436-3p-142	Bd1	61308149	122	ANTISENSE
2755	miR1436-3p-333	Bd1	61472208	108	SENSE
2550	miR1436-3p-74	Bd1	61519523	255	SENSE
2829	miR1439-3p-32	Bd1	61688664	128	ANTISENSE
2756	miR1436-3p-216	Bd1	61906842	122	ANTISENSE
2914	miR1439-3p-155	Bd1	62021508	128	ANTISENSE
2760	miR1436-3p-259	Bd1	62592466	152	ANTISENSE
2761	miR1436-3p-169	Bd1	62706409	92	ANTISENSE
2765	miR1436-3p-147	Bd1	62994539	122	SENSE
2565	miR1436-3p-364	Bd1	64020662	122	SENSE
3929	miR1122-3p-83	Bd1	64191594	94	ANTISENSE
2767	miR1436-3p-340	Bd1	64419285	255	SENSE
2768	miR1436-3p-167	Bd1	64663157	122	SENSE
2918	miR1439-3p-38	Bd1	65076253	98	ANTISENSE
3022	miR1439-3p-41	Bd1	65188708	129	ANTISENSE
2771	miR1436-3p-145	Bd1	65218200	122	SENSE
2919	miR1439-3p-72	Bd1	65298596	328	SENSE
2772	miR1436-3p-13	Bd1	65298599	322	SENSE
2774	miR1436-3p-295	Bd1	65310008	122	SENSE
4005	miR1133-5p-19	Bd1	65874349	132	SENSE
4006	miR1133-5p-22	Bd1	65874351	132	ANTISENSE
2775	miR1436-3p-121	Bd1	65874354	122	ANTISENSE
2776	miR1436-3p-73	Bd1	65955549	153	ANTISENSE
2777	miR1436-3p-35	Bd1	66045785	122	SENSE
3930	miR1122-3p-37	Bd1	66061003	95	ANTISENSE
3931	miR1122-3p-78	Bd1	66061005	95	SENSE
2778	miR1436-3p-308	Bd1	66090397	122	SENSE
2779	miR1436-3p-294	Bd1	66217703	153	SENSE
3024	miR1439-3p-87	Bd1	66331513	202	ANTISENSE
2780	miR1436-3p-107	Bd1	66555474	147	SENSE
4013	miR1133-5p-8	Bd1	66785198	310	ANTISENSE
2821	miR1439-3p-287	Bd1	66785204	302	SENSE
2812	miR1436-3p-359	Bd1	66829141	133	SENSE
3978	miR1128-5p-34	Bd1	67261350	172	SENSE
2923	miR1439-3p-83	Bd1	67491536	128	ANTISENSE
3025	miR1439-3p-63	Bd1	67660659	99	SENSE
2924	miR1439-3p-253	Bd1	67755475	128	ANTISENSE
2925	miR1439-3p-278	Bd1	67763143	170	ANTISENSE
2782	miR1436-3p-230	Bd1	67816399	147	ANTISENSE
2928	miR1439-3p-68	Bd1	68386066	127	SENSE
4043	miR1135-3p-4	Bd1	68469674	110	SENSE
3026	miR1439-3p-91	Bd1	68982001	128	SENSE
2932	miR1439-3p-73	Bd1	69214182	128	ANTISENSE
2786	miR1436-3p-289	Bd1	69347284	122	SENSE
3029	miR1439-3p-19	Bd1	69393518	93	SENSE
3030	miR1439-3p-189	Bd1	69507473	130	ANTISENSE
2787	miR1436-3p-292	Bd1	69538502	122	SENSE
2788	miR1436-3p-309	Bd1	69625086	104	ANTISENSE
2789	miR1436-3p-206	Bd1	69625088	104	SENSE
3932	miR1122-3p-66	Bd1	70060808	93	ANTISENSE
3031	miR1439-3p-252	Bd1	70181992	106	ANTISENSE
2933	miR1439-3p-276	Bd1	70333942	128	SENSE
2794	miR1436-3p-243	Bd1	71037062	153	ANTISENSE
2935	miR1439-3p-132	Bd1	71466728	116	SENSE
305	miR166-3p-14	Bd1	71651850	144	ANTISENSE
1213	miR166-5p-1	Bd1	71651850	144	ANTISENSE
1032	miR166-3p-10	Bd1	71651851	142	ANTISENSE
1131	miR166-3p-4	Bd1	71651852	140	ANTISENSE
2813	miR1436-3p-214	Bd1	71690745	148	ANTISENSE
3933	miR1122-3p-5	Bd1	71779232	94	ANTISENSE
255	miR167-5p-6	Bd1	71823254	173	ANTISENSE
1703	miR167-5p-10	Bd1	71823254	173	ANTISENSE
1773	miR167-5p-12	Bd1	71823254	173	ANTISENSE
115	miR167-5p-2	Bd1	71823255	171	ANTISENSE
4047	miR1135-3p-1	Bd1	72230687	110	SENSE
2798	miR1436-3p-85	Bd1	72247780	122	ANTISENSE
2568	miR1436-3p-269	Bd1	72411295	122	ANTISENSE
3935	miR1127-5p-1	Bd1	72697576	101	ANTISENSE
3033	miR1439-3p-270	Bd1	72957499	128	ANTISENSE
1670	miR171-3p-7	Bd1	73000900	132	ANTISENSE
578	miR171-3p-4	Bd1	73000901	130	ANTISENSE
586	miR171-5p-1	Bd1	73000901	130	ANTISENSE
2799	miR1436-3p-83	Bd1	73094161	250	ANTISENSE
2940	miR1439-3p-17	Bd1	73262948	128	ANTISENSE
830	miR528-3p-1	Bd1	73295139	127	ANTISENSE
831	miR528-5p-1	Bd1	73295143	123	ANTISENSE
2941	miR1439-3p-215	Bd1	73372817	110	SENSE
2944	miR1439-3p-256	Bd1	74365545	128	ANTISENSE
2803	miR1436-3p-310	Bd1	74365548	122	ANTISENSE
2569	miR1436-3p-244	Bd1	74716940	121	SENSE
3035	miR1439-3p-150	Bd1	74742407	124	ANTISENSE
3305	miR1439-3p-183	Bd2	255907	98	ANTISENSE
3937	miR1128-5p-17	Bd2	1898345	115	ANTISENSE
1877	miR1435-5p-3	Bd2	2891741	167	ANTISENSE
2080	miR1436-3p-361	Bd2	3008471	122	SENSE
2034	miR1436-3p-163	Bd2	3106489	255	ANTISENSE
2063	miR1436-3p-1	Bd2	3264234	122	ANTISENSE
2081	miR1436-3p-25	Bd2	3937022	173	SENSE
3368	miR1439-3p-222	Bd2	3976109	129	SENSE
3369	miR1439-3p-187	Bd2	3993213	128	ANTISENSE
12	miR157-5p-5	Bd2	4036330	126	SENSE
6	miR156-3p-6	Bd2	4036331	128	SENSE
281	miR156-5p-6	Bd2	4036331	128	SENSE
56	miR156-5p-5	Bd2	4036568	124	SENSE
280	miR156-5p-8	Bd2	4036568	124	SENSE
351	miR156-3p-7	Bd2	4036568	128	SENSE
3308	miR1439-3p-265	Bd2	4661647	140	SENSE
3309	miR1439-3p-264	Bd2	4932276	128	ANTISENSE
827	miR399-3p-2	Bd2	4939199	133	SENSE
822	miR399-3p-9	Bd2	4942007	118	SENSE
2083	miR1436-3p-57	Bd2	5097743	122	ANTISENSE
2085	miR1436-3p-250	Bd2	5505392	120	ANTISENSE
3640	miR159-3p-1	Bd2	5612603	215	ANTISENSE
207	miR319-3p-2	Bd2	5612604	217	SENSE
17	miR319-3p-3	Bd2	5612605	215	SENSE
3644	miR319-3p-1	Bd2	5612606	213	SENSE
3847	miR1122-3p-62	Bd2	5713306	94	ANTISENSE
3848	miR1122-3p-25	Bd2	5713308	94	SENSE
2086	miR1436-3p-317	Bd2	6054995	325	SENSE
3849	miR1122-3p-73	Bd2	6276085	92	SENSE
3293	miR1439-3p-126	Bd2	6377100	133	ANTISENSE
3312	miR1439-3p-242	Bd2	6380428	128	ANTISENSE
3372	miR1439-3p-65	Bd2	6687580	139	ANTISENSE
3313	miR1439-3p-195	Bd2	6760162	113	SENSE
3373	miR1439-3p-233	Bd2	7636570	139	ANTISENSE
31	miR169-5p-10	Bd2	7712447	112	SENSE
119	miR169-3p-2	Bd2	7712449	108	SENSE
3315	miR1439-3p-21	Bd2	7822539	119	ANTISENSE
2093	miR1436-3p-184	Bd2	8174426	121	SENSE
3374	miR1439-3p-76	Bd2	8246582	144	SENSE
2094	miR1436-3p-266	Bd2	8564000	101	SENSE
3317	miR1439-3p-131	Bd2	8695885	271	ANTISENSE
3850	miR1122-3p-27	Bd2	8744382	94	SENSE
3378	miR1439-3p-104	Bd2	9134249	159	SENSE
3857	miR1122-3p-79	Bd2	9435683	94	SENSE
3851	miR1122-3p-3	Bd2	9638902	94	SENSE
3379	miR1439-3p-13	Bd2	10131678	96	SENSE
3858	miR1122-3p-53	Bd2	10319637	93	SENSE
3319	miR1439-3p-181	Bd2	11189606	145	ANTISENSE
3320	miR1439-3p-230	Bd2	11189608	145	SENSE
1878	miR1435-5p-6	Bd2	12077774	228	SENSE
2102	miR1436-3p-37	Bd2	12409934	162	ANTISENSE
2066	miR1436-3p-299	Bd2	12409936	162	SENSE
3321	miR1439-3p-78	Bd2	12558522	128	ANTISENSE
2103	miR1436-3p-69	Bd2	12558525	122	ANTISENSE
3859	miR1122-3p-49	Bd2	12667858	94	SENSE
2104	miR1436-3p-36	Bd2	12904770	152	ANTISENSE
3322	miR1439-3p-89	Bd2	13694873	128	SENSE
2107	miR1436-3p-210	Bd2	14539236	121	SENSE
3381	miR1439-3p-4	Bd2	14566282	122	ANTISENSE
3938	miR1128-5p-30	Bd2	14576278	131	SENSE
3860	miR1122-3p-57	Bd2	14626600	96	ANTISENSE
3324	miR1439-3p-144	Bd2	15756502	128	SENSE
2111	miR1436-3p-24	Bd2	15756505	122	SENSE
2112	miR1436-3p-191	Bd2	16058470	254	SENSE
3382	miR1439-3p-210	Bd2	16110784	170	SENSE
2234	miR1436-3p-88	Bd2	16330256	122	ANTISENSE
3327	miR1439-3p-37	Bd2	16336553	128	SENSE
2114	miR1436-3p-225	Bd2	16336556	122	SENSE
3296	miR1439-3p-93	Bd2	16498391	128	ANTISENSE
823	miR399-3p-10	Bd2	16746860	166	ANTISENSE
821	miR399-3p-1	Bd2	16746862	166	SENSE
4075	miR399-3p-3	Bd2	16746864	162	SENSE
3328	miR1439-3p-12	Bd2	16786715	128	SENSE
2115	miR1436-3p-274	Bd2	16786718	122	SENSE
1879	miR1435-5p-2	Bd2	17654595	209	SENSE
2116	miR1436-3p-347	Bd2	17671560	122	SENSE
3332	miR1439-3p-213	Bd2	18278244	115	ANTISENSE
2118	miR1436-3p-128	Bd2	18278247	109	ANTISENSE
3943	miR1128-5p-16	Bd2	18548620	164	SENSE
2122	miR1436-3p-129	Bd2	19845448	122	SENSE
3936	miR1128-5p-3	Bd2	19862567	106	SENSE
2123	miR1436-3p-47	Bd2	20189316	96	SENSE
2124	miR1436-3p-28	Bd2	20728644	122	ANTISENSE
3334	miR1439-3p-273	Bd2	21187847	260	ANTISENSE
2045	miR1436-3p-304	Bd2	21187850	254	ANTISENSE
2127	miR1436-3p-99	Bd2	21646461	122	ANTISENSE
2128	miR1436-3p-89	Bd2	22553244	122	ANTISENSE
3335	miR1439-3p-241	Bd2	23162086	112	SENSE
3390	miR1439-3p-223	Bd2	23400791	118	SENSE
2046	miR1436-3p-329	Bd2	23664381	153	SENSE
2067	miR1436-3p-39	Bd2	23714418	122	SENSE
3391	miR1439-3p-25	Bd2	23716614	159	ANTISENSE
3336	miR1439-3p-212	Bd2	23909300	115	SENSE
3393	miR1439-3p-138	Bd2	24382589	128	SENSE
2134	miR1436-3p-122	Bd2	24572275	101	ANTISENSE
3338	miR1439-3p-109	Bd2	25120300	112	SENSE
3852	miR1122-3p-58	Bd2	25290160	94	ANTISENSE
3861	miR1122-3p-74	Bd2	25801531	94	ANTISENSE
3862	miR1122-3p-14	Bd2	25801533	94	SENSE
3394	miR1439-3p-121	Bd2	25820544	127	SENSE
2069	miR1436-3p-55	Bd2	25928625	121	SENSE
83	miR164-5p-1	Bd2	26817639	134	ANTISENSE
2136	miR1436-3p-354	Bd2	27237745	151	ANTISENSE
2138	miR1436-3p-355	Bd2	27711221	153	SENSE
3396	miR1439-3p-14	Bd2	28377809	128	ANTISENSE
3298	miR1439-3p-227	Bd2	30144859	112	ANTISENSE
3863	miR1122-3p-35	Bd2	30190977	107	ANTISENSE
3864	miR1122-3p-59	Bd2	30190979	107	SENSE
3397	miR1439-3p-267	Bd2	30573036	288	SENSE
2140	miR1436-3p-264	Bd2	30768711	122	SENSE
3865	miR1122-3p-17	Bd2	31519695	94	ANTISENSE
3398	miR1439-3p-60	Bd2	31945216	128	ANTISENSE
2142	miR1436-3p-134	Bd2	32005580	153	ANTISENSE
2143	miR1436-3p-189	Bd2	32566906	153	ANTISENSE
3400	miR1439-3p-247	Bd2	33244323	128	SENSE
2145	miR1436-3p-77	Bd2	33900190	153	SENSE
3299	miR1439-3p-209	Bd2	34013783	128	SENSE
3300	miR1439-3p-201	Bd2	34675957	133	ANTISENSE
2148	miR1436-3p-342	Bd2	34685175	145	SENSE
2071	miR1436-3p-325	Bd2	34792339	122	SENSE
2150	miR1436-3p-331	Bd2	34831850	153	ANTISENSE
4040	miR1135-3p-3	Bd2	35574188	110	ANTISENSE
3853	miR1122-3p-82	Bd2	36261811	94	ANTISENSE
4060	miR1139-5p-2	Bd2	36853615	93	ANTISENSE
3347	miR1439-3p-197	Bd2	37050046	127	SENSE
2155	miR1436-3p-363	Bd2	37050047	121	ANTISENSE
3867	miR1122-3p-42	Bd2	37101528	94	SENSE
3402	miR1439-3p-160	Bd2	38257856	106	ANTISENSE
3348	miR1439-3p-110	Bd2	38261164	128	SENSE
2157	miR1436-3p-199	Bd2	38261167	122	SENSE
2159	miR1436-3p-52	Bd2	38489012	122	ANTISENSE
2160	miR1436-3p-237	Bd2	38489014	122	SENSE
3349	miR1439-3p-24	Bd2	38504809	128	SENSE
2050	miR1436-3p-220	Bd2	38515582	254	ANTISENSE
2051	miR1436-5p-1	Bd2	40708773	111	SENSE
3946	miR1128-5p-6	Bd2	40801380	96	SENSE
3351	miR1439-3p-43	Bd2	41174680	111	SENSE
2165	miR1436-3p-314	Bd2	41174683	105	SENSE
3404	miR1439-3p-260	Bd2	41199292	103	SENSE
3868	miR1122-3p-76	Bd2	41668736	93	ANTISENSE
3352	miR1439-3p-248	Bd2	41965349	128	SENSE
2052	miR1436-3p-116	Bd2	42030903	153	SENSE
3291	miR1439-3p-108	Bd2	42681732	128	SENSE
3405	miR1439-3p-42	Bd2	42686896	159	ANTISENSE
3407	miR1439-3p-192	Bd2	42736215	128	ANTISENSE
2054	miR1436-3p-76	Bd2	42798840	140	SENSE
2168	miR1436-3p-275	Bd2	43406171	143	SENSE
2169	miR1436-3p-103	Bd2	43543463	122	ANTISENSE
3870	miR1122-3p-77	Bd2	43695212	94	ANTISENSE
3871	miR1122-3p-52	Bd2	43695214	94	SENSE
3872	miR1122-3p-46	Bd2	43908723	94	ANTISENSE
2170	miR1436-3p-38	Bd2	43939637	153	SENSE
4036	miR1133-5p-5	Bd2	44013290	119	ANTISENSE
4035	miR1133-5p-15	Bd2	44013292	119	SENSE
3409	miR1439-3p-261	Bd2	44013294	111	ANTISENSE
2171	miR1436-3p-120	Bd2	44013732	153	ANTISENSE
2172	miR1436-3p-15	Bd2	44074514	90	ANTISENSE
3301	miR1439-3p-111	Bd2	44168034	127	ANTISENSE
2173	miR1436-3p-95	Bd2	44348584	253	ANTISENSE
3410	miR1439-3p-16	Bd2	44773198	128	ANTISENSE
2174	miR1436-3p-127	Bd2	44773203	122	SENSE
1875	miR1435-5p-9	Bd2	45225118	215	ANTISENSE
3517	miR437-3p-7	Bd2	45225126	199	ANTISENSE
3874	miR1122-3p-24	Bd2	45713259	94	SENSE
2179	miR1436-3p-118	Bd2	46477612	106	ANTISENSE
3875	miR1122-3p-36	Bd2	46807333	94	ANTISENSE
3855	miR1122-3p-45	Bd2	46807335	94	SENSE
2055	miR1436-3p-193	Bd2	46865451	111	SENSE
3413	miR1439-3p-95	Bd2	48254526	128	ANTISENSE
4076	miR399-3p-4	Bd2	48846275	115	ANTISENSE
2188	miR1436-3p-109	Bd2	49335627	122	ANTISENSE
3947	miR1128-5p-18	Bd2	49934438	151	SENSE
2190	miR1436-3p-256	Bd2	49934442	138	ANTISENSE
2191	miR1436-3p-123	Bd2	50079389	153	ANTISENSE
3415	miR1439-3p-5	Bd2	50522556	139	SENSE
3939	miR1128-5p-28	Bd2	50659202	128	SENSE
3940	miR1128-5p-29	Bd2	50659204	128	ANTISENSE
2195	miR1436-3p-158	Bd2	50778490	122	SENSE
2196	miR1436-3p-9	Bd2	50922607	122	ANTISENSE
3876	miR1122-3p-71	Bd2	51420946	94	SENSE
2057	miR1436-3p-27	Bd2	51901464	122	ANTISENSE
2201	miR1436-3p-112	Bd2	52210175	153	ANTISENSE
4041	miR1135-3p-14	Bd2	52224249	110	SENSE
2203	miR1436-3p-44	Bd2	52424485	269	SENSE
2206	miR1436-3p-280	Bd2	52790674	252	SENSE
3418	miR1439-3p-277	Bd2	52868609	170	SENSE
2207	miR1436-3p-341	Bd2	52915575	122	ANTISENSE
3877	miR1122-3p-80	Bd2	53192694	94	SENSE
3359	miR1439-3p-141	Bd2	53554070	160	SENSE
3878	miR1122-3p-18	Bd2	53598596	95	ANTISENSE
3361	miR1439-3p-280	Bd2	54316055	127	SENSE
2214	miR1436-3p-101	Bd2	54483461	133	ANTISENSE
2059	miR1436-3p-102	Bd2	55488738	120	SENSE
2222	miR1436-3p-278	Bd2	55557289	122	ANTISENSE
2225	miR1436-3p-352	Bd2	56432009	120	ANTISENSE
2226	miR1436-3p-227	Bd2	56432011	120	SENSE
3365	miR1439-3p-206	Bd2	56602719	128	ANTISENSE
4037	miR1133-5p-2	Bd2	56937936	135	SENSE
3423	miR1439-3p-249	Bd2	56948261	113	SENSE
2230	miR1436-3p-133	Bd2	57862999	153	SENSE
2231	miR1436-3p-66	Bd2	57880052	133	SENSE
2232	miR1436-3p-23	Bd2	58209733	122	SENSE
3948	miR1128-5p-15	Bd2	58258850	111	SENSE
3424	miR1439-3p-55	Bd2	58271431	127	ANTISENSE
2076	miR1436-3p-241	Bd2	58403169	102	SENSE
2233	miR1436-3p-165	Bd2	58595559	153	ANTISENSE
2061	miR1436-3p-293	Bd2	58948557	122	ANTISENSE
3953	miR1128-5p-10	Bd3	264362	141	SENSE
3954	miR1128-5p-26	Bd3	264364	137	ANTISENSE
3052	miR1439-3p-286	Bd3	595789	104	SENSE
2359	miR1436-3p-348	Bd3	1255238	122	ANTISENSE
2360	miR1436-3p-358	Bd3	1255240	122	SENSE
2361	miR1436-3p-255	Bd3	1280855	146	SENSE
3117	miR1439-3p-112	Bd3	1608456	130	ANTISENSE
3053	miR1439-3p-101	Bd3	2040246	124	SENSE
3118	miR1439-3p-232	Bd3	2312991	96	SENSE
2362	miR1436-3p-84	Bd3	2508951	121	SENSE
2363	miR1436-3p-200	Bd3	2682580	124	ANTISENSE
3119	miR1439-3p-179	Bd3	3058469	119	ANTISENSE
2366	miR1436-3p-41	Bd3	3147896	122	SENSE
1090	miR397-5p-2	Bd3	3160034	119	ANTISENSE
1111	miR397-1	Bd3	3160035	117	ANTISENSE
1165	miR397-5p-1	Bd3	3188189	125	ANTISENSE
76	miR160-3p-6	Bd3	3425170	128	ANTISENSE
389	miR160-3p-4	Bd3	3425171	126	ANTISENSE
231	miR160-5p-9	Bd3	3425172	124	ANTISENSE
71	miR160-5p-2	Bd3	3425175	122	ANTISENSE
1123	miR160-5p-10	Bd3	3425175	122	ANTISENSE
2368	miR1436-3p-290	Bd3	3835503	148	SENSE
3493	miR437-3p-6	Bd3	3969548	211	SENSE
2351	miR1436-3p-97	Bd3	4191469	244	ANTISENSE
3120	miR1439-3p-164	Bd3	4678297	131	SENSE
2369	miR1436-3p-183	Bd3	4871357	153	SENSE
2370	miR1436-3p-162	Bd3	5352522	98	ANTISENSE
2352	miR1436-3p-80	Bd3	5482898	122	ANTISENSE
2371	miR1436-3p-338	Bd3	5692031	117	SENSE
2331	miR1436-3p-105	Bd3	5694310	254	SENSE
3527	miR818-3p-2	Bd3	5694317	240	SENSE
3838	miR1122-3p-47	Bd3	5799937	94	SENSE
3054	miR1439-3p-169	Bd3	5808838	128	ANTISENSE
3122	miR1439-3p-245	Bd3	6221902	139	SENSE
2332	miR1436-3p-48	Bd3	6254570	153	SENSE
3123	miR1439-3p-165	Bd3	6456385	159	ANTISENSE
2375	miR1436-3p-32	Bd3	6456388	153	ANTISENSE
4019	miR1133-5p-12	Bd3	6535657	177	SENSE
3043	miR1439-3p-263	Bd3	6916607	128	SENSE
2333	miR1436-3p-82	Bd3	7309686	104	SENSE
2380	miR1436-3p-21	Bd3	8345695	93	ANTISENSE
3056	miR1439-3p-136	Bd3	8369087	158	ANTISENSE
2381	miR1436-3p-117	Bd3	8369090	152	ANTISENSE
3125	miR1439-3p-228	Bd3	8401516	128	SENSE
2353	miR1436-3p-87	Bd3	8524332	122	SENSE
4059	miR1136-5p-1	Bd3	9644930	105	SENSE
3127	miR1439-3p-80	Bd3	11883040	128	SENSE
2387	miR1436-3p-93	Bd3	12280279	186	ANTISENSE
609	miR2275-3p-1	Bd3	12534367	104	SENSE
397	miR160-3p-1	Bd3	12754472	130	SENSE
1124	miR160-5p-8	Bd3	12754472	130	SENSE
72	miR160-5p-12	Bd3	12754472	130	SENSE
232	miR160-5p-7	Bd3	12754473	128	SENSE
2388	miR1436-3p-268	Bd3	12768990	152	ANTISENSE
2390	miR1436-3p-345	Bd3	12813102	122	ANTISENSE
3059	miR1439-3p-180	Bd3	13205980	143	SENSE
3128	miR1439-3p-123	Bd3	13211987	282	SENSE
2391	miR1436-3p-222	Bd3	13211990	276	SENSE
614	miR2275-5p-2	Bd3	13962460	118	SENSE
613	miR2275-5p-1	Bd3	14256390	109	ANTISENSE
3484	miR395-3p-13	Bd3	14785756	121	ANTISENSE
2392	miR1436-3p-146	Bd3	14909101	122	SENSE
4056	miR1135-3p-11	Bd3	15008859	110	SENSE
3131	miR1439-3p-125	Bd3	15751308	128	SENSE
3060	miR1439-3p-34	Bd3	16115385	128	ANTISENSE
1500	miR845-5p-1	Bd3	17834041	119	ANTISENSE
3047	miR1439-3p-272	Bd3	17986691	128	SENSE
3036	miR1439-3p-226	Bd3	18161959	106	ANTISENSE
2400	miR1436-3p-20	Bd3	18562991	122	SENSE
3133	miR1439-3p-152	Bd3	18661267	102	SENSE
3063	miR1439-3p-243	Bd3	19081484	110	ANTISENSE
3134	miR1439-3p-113	Bd3	19507505	92	SENSE
3064	miR1439-3p-29	Bd3	19693251	128	SENSE
2405	miR1436-3p-248	Bd3	19693254	122	SENSE
2406	miR1436-3p-344	Bd3	19734487	153	SENSE
2	miR1436-3p-282	Bd3	20165081	122	ANTISENSE
2410	miR1436-3p-224	Bd3	20430131	136	ANTISENSE
3065	miR1439-3p-18	Bd3	20793541	128	SENSE
2412	miR1436-3p-202	Bd3	21184516	122	ANTISENSE
3066	miR1439-3p-33	Bd3	21515027	128	ANTISENSE
3067	miR1439-3p-115	Bd3	22101054	127	ANTISENSE
3068	miR1439-3p-207	Bd3	22271504	128	ANTISENSE
3069	miR1439-3p-74	Bd3	22321541	141	SENSE
2340	miR1436-3p-70	Bd3	25620348	122	SENSE
3139	miR1439-3p-61	Bd3	26828372	121	ANTISENSE
2418	miR1436-3p-29	Bd3	28144528	153	SENSE
3827	miR1118-3p-2	Bd3	28164413	130	SENSE
3073	miR1439-3p-151	Bd3	29122855	128	ANTISENSE
3074	miR1439-3p-97	Bd3	29407598	127	ANTISENSE
2422	miR1436-3p-254	Bd3	29407601	121	ANTISENSE
2423	miR1436-3p-251	Bd3	29407603	121	SENSE
2341	miR1436-3p-86	Bd3	29750699	146	SENSE
2426	miR1436-3p-339	Bd3	30992932	265	SENSE
3840	miR1122-3p-30	Bd3	31000909	94	SENSE
2342	miR1436-3p-111	Bd3	31165549	111	ANTISENSE
2355	miR1436-3p-320	Bd3	31165551	111	SENSE
3144	miR1439-3p-105	Bd3	31195798	129	ANTISENSE
4025	miR1133-5p-14	Bd3	31270439	133	SENSE
3076	miR1439-3p-147	Bd3	31447644	128	SENSE
2427	miR1436-3p-337	Bd3	31724140	122	ANTISENSE
4062	miR1139-5p-1	Bd3	32396323	87	ANTISENSE
2343	miR1436-3p-288	Bd3	32555946	122	ANTISENSE
301	miR166-3p-6	Bd3	32841386	151	SENSE
426	miR166-5p-3	Bd3	32841386	151	SENSE
1028	miR166-3p-5	Bd3	32841387	149	SENSE
1127	miR166-3p-3	Bd3	32841388	147	SENSE
3038	miR1439-3p-221	Bd3	33650328	128	SENSE
3147	miR1439-3p-236	Bd3	33680196	158	ANTISENSE
3080	miR1439-3p-184	Bd3	35156442	151	ANTISENSE
3081	miR1439-3p-196	Bd3	36259143	128	ANTISENSE
3039	miR1439-3p-15	Bd3	36969359	128	ANTISENSE
3841	miR1122-3p-16	Bd3	36974275	94	ANTISENSE
4057	miR1135-3p-10	Bd3	37106545	109	SENSE
2439	miR1436-3p-173	Bd3	37555065	95	SENSE
3959	miR1128-5p-13	Bd3	38123323	254	ANTISENSE
3084	miR1439-3p-275	Bd3	38292438	128	SENSE
3085	miR1439-3p-39	Bd3	38396844	115	ANTISENSE
354	miR156-3p-3	Bd3	39008649	185	ANTISENSE
278	miR156-5p-4	Bd3	39008649	185	ANTISENSE
3842	miR1122-3p-2	Bd3	39082483	94	ANTISENSE
3843	miR1122-3p-20	Bd3	39082485	94	SENSE
2442	miR1436-3p-194	Bd3	39221139	153	SENSE
2443	miR1436-3p-54	Bd3	39501850	122	ANTISENSE
4027	miR1133-5p-10	Bd3	39799359	135	SENSE
2444	miR1436-3p-219	Bd3	40269883	111	SENSE
4063	miR1139-5p-3	Bd3	40589753	91	SENSE
3152	miR1439-3p-262	Bd3	41290616	155	SENSE
418	miR160-3p-7	Bd3	41304791	123	SENSE
1122	miR160-5p-3	Bd3	41304791	123	SENSE
419	miR160-5p-4	Bd3	41304791	123	SENSE
233	miR160-5p-5	Bd3	41304792	121	SENSE
3499	miR437-3p-1	Bd3	42149336	155	SENSE
3153	miR1439-3p-190	Bd3	42362782	128	ANTISENSE
2451	miR1436-3p-218	Bd3	43189927	105	SENSE
134	miR169-5p-12	Bd3	43190650	138	SENSE
1051	miR169-5p-13	Bd3	43190650	138	SENSE
1607	miR169-5p-22	Bd3	43190650	138	SENSE
1608	miR169-5p-9	Bd3	43193634	131	SENSE
1052	miR169-5p-17	Bd3	43193634	131	SENSE
135	miR169-5p-20	Bd3	43193634	131	SENSE
2452	miR1436-3p-332	Bd3	43225345	122	SENSE
2348	miR1436-3p-104	Bd3	43882189	123	ANTISENSE
2454	miR1436-3p-213	Bd3	43909359	122	SENSE
3089	miR1439-3p-281	Bd3	44243458	107	SENSE
2456	miR1436-3p-5	Bd3	44389515	122	ANTISENSE
1503	miR529-5p-1	Bd3	44657772	118	ANTISENSE
3520	miR529-3p-1	Bd3	44657773	115	ANTISENSE
1296	miR529-3p-4	Bd3	44657773	115	ANTISENSE
3519	miR529-3p-2	Bd3	44657775	115	SENSE
1295	miR529-3p-3	Bd3	44657775	115	SENSE
1297	miR529-5p-2	Bd3	44657775	115	SENSE
3092	miR1439-3p-238	Bd3	45297454	149	SENSE
2522	miR1436-3p-153	Bd3	45499578	114	SENSE
3158	miR1439-3p-269	Bd3	45733034	118	ANTISENSE
2462	miR1436-3p-186	Bd3	45998330	153	SENSE
4028	miR1133-5p-4	Bd3	46683135	145	SENSE
3160	miR1439-3p-135	Bd3	46683137	137	ANTISENSE
2466	miR1436-3p-45	Bd3	46727519	122	SENSE
3161	miR1439-3p-205	Bd3	46812193	247	ANTISENSE
2467	miR1436-3p-135	Bd3	46947373	121	ANTISENSE
2469	miR1436-3p-336	Bd3	47053579	122	ANTISENSE
3162	miR1439-3p-107	Bd3	47526097	120	ANTISENSE
3163	miR1439-3p-67	Bd3	47526099	120	SENSE
2472	miR1436-3p-311	Bd3	47556135	122	SENSE
3097	miR1439-3p-235	Bd3	47657065	129	ANTISENSE
2523	miR1436-3p-131	Bd3	48019989	111	ANTISENSE
3165	miR1439-3p-203	Bd3	48264131	283	ANTISENSE
3098	miR1439-3p-166	Bd3	48954561	128	SENSE
2475	miR1436-3p-351	Bd3	48954562	122	ANTISENSE
2476	miR1436-3p-94	Bd3	48954564	122	SENSE
3100	miR1439-3p-266	Bd3	49484438	254	ANTISENSE
2478	miR1436-3p-51	Bd3	49484441	248	ANTISENSE
2479	miR1436-3p-156	Bd3	49571376	122	ANTISENSE
2480	miR1436-3p-91	Bd3	49571378	122	SENSE
2481	miR1436-3p-253	Bd3	49730156	153	SENSE
1178	miR156-3p-2	Bd3	49734694	126	ANTISENSE
279	miR156-5p-7	Bd3	49734694	126	ANTISENSE
2482	miR1436-3p-81	Bd3	49767732	154	ANTISENSE
2483	miR1436-3p-157	Bd3	49775478	122	ANTISENSE
2484	miR1436-3p-68	Bd3	49775480	122	SENSE
3102	miR1439-3p-175	Bd3	49812649	108	SENSE
3104	miR1439-3p-224	Bd3	50159119	117	SENSE
3171	miR1439-3p-185	Bd3	50539814	128	ANTISENSE
2349	miR1436-3p-139	Bd3	50690850	122	ANTISENSE
3961	miR1128-5p-20	Bd3	50969687	135	SENSE
3107	miR1439-3p-82	Bd3	50969690	128	SENSE
239	miR166-3p-16	Bd3	51198566	127	SENSE
302	miR166-3p-15	Bd3	51198567	125	SENSE
247	miR166-5p-4	Bd3	51198567	125	SENSE
1029	miR166-3p-9	Bd3	51198568	123	SENSE
1128	miR166-3p-11	Bd3	51198569	121	SENSE
217	miR394-5p-1	Bd3	52078171	136	ANTISENSE
1089	miR394-3p-1	Bd3	52078172	135	ANTISENSE
1901	miR1435-5p-5	Bd3	52393100	223	SENSE
2357	miR1436-3p-175	Bd3	52548519	110	ANTISENSE
4058	miR1135-3p-15	Bd3	52590806	103	ANTISENSE
2495	miR1436-3p-108	Bd3	53358222	122	SENSE
2496	miR1436-3p-177	Bd3	53633531	121	SENSE
2497	miR1436-3p-170	Bd3	54062152	118	ANTISENSE
3178	miR1439-3p-70	Bd3	54497088	160	SENSE
2498	miR1436-3p-64	Bd3	54668389	118	ANTISENSE
3112	miR1439-3p-130	Bd3	54710704	128	SENSE
3179	miR1439-3p-99	Bd3	55218176	128	ANTISENSE
597	miR172-5p-1	Bd3	55493942	129	ANTISENSE
598	miR172-5p-2	Bd3	55493944	125	SENSE
2501	miR1436-3p-190	Bd3	55508073	276	SENSE
3501	miR437-3p-3	Bd3	55766771	203	ANTISENSE
1902	miR1435-5p-8	Bd3	56201465	230	SENSE
3114	miR1439-3p-49	Bd3	57166832	128	ANTISENSE
2504	miR1436-3p-130	Bd3	57337407	122	ANTISENSE
3115	miR1439-3p-122	Bd3	57475823	128	SENSE
2507	miR1436-3p-106	Bd3	58187617	101	ANTISENSE
2508	miR1436-3p-267	Bd3	58410423	122	SENSE
3846	miR1122-3p-67	Bd3	58474880	94	ANTISENSE
2509	miR1436-3p-353	Bd3	58517820	105	ANTISENSE
2510	miR1436-3p-273	Bd3	58715450	122	ANTISENSE
2511	miR1436-3p-159	Bd3	58715452	122	SENSE
424	miR164-5p-3	Bd3	58864214	110	ANTISENSE
3732	miR164-5p-2	Bd3	58864216	110	SENSE
2512	miR1436-3p-272	Bd3	58890449	108	ANTISENSE
2513	miR1436-3p-326	Bd3	59130362	122	ANTISENSE
2514	miR1436-3p-287	Bd3	59165840	154	SENSE
2515	miR1436-3p-155	Bd3	59327152	122	ANTISENSE
1928	miR1436-3p-46	Bd4	315265	95	ANTISENSE
3192	miR1439-3p-279	Bd4	697193	128	SENSE
1935	miR1436-3p-71	Bd4	697194	122	ANTISENSE
1936	miR1436-3p-285	Bd4	697196	122	SENSE
2029	miR1436-3p-328	Bd4	811365	139	ANTISENSE
3247	miR1439-3p-239	Bd4	965467	128	ANTISENSE
3879	miR1122-3p-23	Bd4	991430	94	SENSE
1939	miR1436-3p-252	Bd4	1438333	153	SENSE
1699	miR167-5p-1	Bd4	1640977	134	ANTISENSE
251	miR167-5p-4	Bd4	1640977	134	ANTISENSE
1767	miR167-5p-7	Bd4	1640977	134	ANTISENSE
109	miR167-5p-5	Bd4	1640978	132	ANTISENSE
473	miR167-3p-1	Bd4	1643265	126	ANTISENSE
1768	miR167-5p-8	Bd4	1643266	124	ANTISENSE
314	miR167-5p-9	Bd4	1643266	124	ANTISENSE
308	miR167-5p-11	Bd4	1643266	124	ANTISENSE
110	miR167-5p-3	Bd4	1643267	122	ANTISENSE
3249	miR1439-3p-268	Bd4	1704850	163	SENSE
4001	miR1133-5p-18	Bd4	1804915	138	ANTISENSE
1940	miR1436-3p-11	Bd4	2414867	122	ANTISENSE
3880	miR1122-3p-21	Bd4	2886404	94	SENSE
1942	miR1436-3p-229	Bd4	3543304	142	ANTISENSE
3199	miR1439-3p-246	Bd4	3588798	132	SENSE
1945	miR1436-3p-330	Bd4	4174012	101	SENSE
1946	miR1436-3p-17	Bd4	4185722	122	SENSE
3201	miR1439-3p-7	Bd4	4671813	128	SENSE
1904	miR1436-3p-195	Bd4	5032586	121	ANTISENSE
1905	miR1436-3p-3	Bd4	5032588	121	SENSE
1033	miR166-3p-13	Bd4	6104122	125	ANTISENSE
1126	miR166-3p-2	Bd4	6104123	123	ANTISENSE
440	miR166-5p-5	Bd4	6104123	123	ANTISENSE
4054	miR1135-3p-12	Bd4	6426564	114	ANTISENSE
3252	miR1439-3p-271	Bd4	6560892	136	ANTISENSE
1950	miR1436-3p-164	Bd4	6785227	143	SENSE
4002	miR1133-5p-7	Bd4	6853825	136	SENSE
3253	miR1439-3p-6	Bd4	7113997	120	SENSE
1952	miR1436-3p-211	Bd4	7186652	122	ANTISENSE
608	miR2118-3p-2	Bd4	7469686	136	SENSE
1873	miR1435-5p-1	Bd4	7845729	228	ANTISENSE
3512	miR437-3p-2	Bd4	7845737	212	ANTISENSE
3255	miR1439-3p-116	Bd4	8414957	259	SENSE
3256	miR1439-3p-124	Bd4	9501179	128	ANTISENSE
1957	miR1436-3p-96	Bd4	9607203	122	ANTISENSE
3204	miR1439-3p-176	Bd4	9705109	128	ANTISENSE
3970	miR1128-5p-9	Bd4	9801345	135	ANTISENSE
3205	miR1439-3p-250	Bd4	9838013	128	SENSE
3971	miR1128-5p-4	Bd4	11647813	104	SENSE
3999	miR1133-5p-6	Bd4	11964760	116	SENSE
3999	miR1133-5p-6	Bd4	11978961	116	SENSE
1962	miR1436-3p-234	Bd4	13960001	153	SENSE
3208	miR1439-3p-36	Bd4	14273112	287	ANTISENSE
3972	miR1128-5p-25	Bd4	15743332	130	SENSE
1964	miR1436-3p-49	Bd4	15743336	122	ANTISENSE
3881	miR1122-3p-63	Bd4	17468006	94	ANTISENSE
3882	miR1122-3p-34	Bd4	17468008	94	SENSE
1965	miR1436-3p-246	Bd4	17472204	153	SENSE
3210	miR1439-3p-177	Bd4	17869552	158	SENSE
1	miR1436-3p-283	Bd4	17869555	152	SENSE
3258	miR1439-3p-285	Bd4	18496423	283	SENSE
1969	miR1436-3p-296	Bd4	18674551	251	SENSE
3261	miR1439-3p-103	Bd4	21605175	158	ANTISENSE
1971	miR1436-3p-297	Bd4	21605178	152	ANTISENSE
3883	miR1122-3p-69	Bd4	22503950	94	ANTISENSE
1912	miR1436-3p-209	Bd4	22817650	255	SENSE
3536	miR818-3p-1	Bd4	22817657	241	SENSE
3213	miR1439-3p-186	Bd4	23257094	128	ANTISENSE
3973	miR1128-5p-12	Bd4	23265230	130	SENSE
2031	miR1436-3p-34	Bd4	23793366	131	ANTISENSE
1913	miR1436-3p-148	Bd4	23793368	131	SENSE
3215	miR1439-3p-149	Bd4	24328647	134	ANTISENSE
3996	miR1133-5p-16	Bd4	24409484	130	ANTISENSE
3974	miR1128-5p-27	Bd4	24409486	128	SENSE
3262	miR1439-3p-59	Bd4	25310335	283	ANTISENSE
1974	miR1436-3p-75	Bd4	25310338	277	ANTISENSE
3263	miR1439-3p-174	Bd4	25353480	128	ANTISENSE
3216	miR1439-3p-27	Bd4	25771976	127	SENSE
3184	miR1439-3p-234	Bd4	25964726	109	ANTISENSE
1975	miR1436-3p-349	Bd4	26340344	122	SENSE
1915	miR1436-3p-327	Bd4	27063638	122	SENSE
1976	miR1436-3p-160	Bd4	28089993	122	ANTISENSE
1916	miR1436-3p-235	Bd4	28155214	110	SENSE
1978	miR1436-3p-257	Bd4	28909950	122	ANTISENSE
1979	miR1436-3p-356	Bd4	29119772	255	SENSE
1980	miR1436-3p-10	Bd4	29141799	122	SENSE
3219	miR1439-3p-71	Bd4	30153288	143	SENSE
1981	miR1436-3p-65	Bd4	30184174	122	ANTISENSE
1982	miR1436-3p-261	Bd4	30323471	136	SENSE
3220	miR1439-3p-11	Bd4	30909225	125	SENSE
1983	miR1436-3p-221	Bd4	30909228	119	SENSE
4050	miR1135-3p-5	Bd4	32502907	110	ANTISENSE
1919	miR1436-3p-14	Bd4	32558722	122	ANTISENSE
3997	miR1133-5p-9	Bd4	32702301	109	ANTISENSE
3975	miR1128-5p-19	Bd4	32702305	105	SENSE
1931	miR1436-3p-18	Bd4	33051320	101	SENSE
3265	miR1439-3p-170	Bd4	33110293	144	SENSE
1986	miR1436-3p-61	Bd4	33408844	122	SENSE
3266	miR1439-3p-148	Bd4	33445808	128	ANTISENSE
1987	miR1436-3p-154	Bd4	33792322	277	SENSE
3225	miR1439-3p-46	Bd4	33950640	128	SENSE
3226	miR1439-3p-40	Bd4	35013507	129	ANTISENSE
1992	miR1436-3p-212	Bd4	35013510	123	ANTISENSE
34	miR169-5p-5	Bd4	35650309	130	ANTISENSE
142	miR169-5p-14	Bd4	35650310	128	ANTISENSE
1057	miR169-5p-16	Bd4	35650310	128	ANTISENSE
1615	miR169-5p-23	Bd4	35650310	128	ANTISENSE
1993	miR1436-3p-322	Bd4	35669988	120	ANTISENSE
3271	miR1439-3p-257	Bd4	35937181	128	SENSE
10	miR157-5p-4	Bd4	36068011	173	SENSE
350	miR156-3p-1	Bd4	36068012	171	SENSE
54	miR156-5p-2	Bd4	36068012	171	SENSE
276	miR156-5p-3	Bd4	36068012	171	SENSE
1995	miR1436-3p-151	Bd4	36363552	254	ANTISENSE
3272	miR1439-3p-168	Bd4	36498211	121	ANTISENSE
4051	miR1135-3p-7	Bd4	36542044	141	SENSE
3273	miR1439-3p-244	Bd4	36865386	283	ANTISENSE
3274	miR1439-3p-274	Bd4	37018728	159	ANTISENSE
3886	miR1122-3p-40	Bd4	37335108	94	ANTISENSE
3188	miR1439-3p-88	Bd4	37667655	128	SENSE
1998	miR1436-3p-63	Bd4	37858692	125	ANTISENSE
1999	miR1436-3p-197	Bd4	37858694	125	SENSE
3887	miR1122-3p-56	Bd4	38607059	94	ANTISENSE
1175	miR156-3p-4	Bd4	38754410	141	ANTISENSE
3638	miR156-5p-10	Bd4	38754413	135	ANTISENSE
9	miR157-5p-2	Bd4	38754413	139	ANTISENSE
1504	miR156-5p-1	Bd4	38754414	137	ANTISENSE
55	miR157-5p-1	Bd4	38754414	137	ANTISENSE
3227	miR1439-3p-81	Bd4	38765066	282	ANTISENSE
3228	miR1439-3p-159	Bd4	38844573	160	ANTISENSE
2001	miR1436-3p-90	Bd4	38844576	154	ANTISENSE
3976	miR1128-5p-23	Bd4	39597142	116	ANTISENSE
3888	miR1122-3p-75	Bd4	39715187	94	ANTISENSE
3889	miR1122-3p-70	Bd4	39715189	94	SENSE
3276	miR1439-3p-66	Bd4	39800160	113	ANTISENSE
3890	miR1122-3p-41	Bd4	40084950	88	ANTISENSE
3891	miR1122-3p-13	Bd4	40084952	88	SENSE
1932	miR1436-3p-143	Bd4	40119915	107	ANTISENSE
3229	miR1439-3p-158	Bd4	40154743	128	ANTISENSE
3278	miR1439-3p-52	Bd4	40154745	128	SENSE
3892	miR1122-5p-1	Bd4	40185758	90	ANTISENSE
3279	miR1439-3p-237	Bd4	40609026	159	ANTISENSE
1933	miR1436-3p-125	Bd4	41552806	255	ANTISENSE
2008	miR1436-3p-40	Bd4	42185712	109	ANTISENSE
3232	miR1439-3p-172	Bd4	42418866	159	ANTISENSE
3233	miR1439-3p-48	Bd4	42811767	127	ANTISENSE
3189	miR1439-3p-188	Bd4	42862495	112	ANTISENSE
2010	miR1436-3p-50	Bd4	42894819	116	ANTISENSE
3234	miR1439-3p-127	Bd4	42916699	128	ANTISENSE
2011	miR1436-3p-152	Bd4	42916702	122	ANTISENSE
3237	miR1439-3p-161	Bd4	43536602	128	SENSE
3282	miR1439-3p-156	Bd4	44167011	114	ANTISENSE
2033	miR1436-3p-242	Bd4	44473593	164	SENSE
1923	miR1436-3p-42	Bd4	44496604	153	ANTISENSE
2018	miR1436-3p-149	Bd4	45016412	122	SENSE
2019	miR1436-3p-300	Bd4	45172435	122	SENSE
2020	miR1436-3p-258	Bd4	45295155	122	SENSE
1924	miR1436-3p-319	Bd4	45792022	122	SENSE
2024	miR1436-3p-79	Bd4	46048202	152	ANTISENSE
3286	miR1439-3p-283	Bd4	46296980	128	ANTISENSE
3287	miR1439-3p-157	Bd4	46514297	140	ANTISENSE
3243	miR1439-3p-139	Bd4	46520374	128	SENSE
3893	miR1122-3p-11	Bd4	46598298	94	ANTISENSE
1925	miR1436-3p-265	Bd4	46742149	122	SENSE
4003	miR1133-5p-20	Bd4	47111002	114	SENSE
3	miR1439-3p-284	Bd4	47209809	130	SENSE
2026	miR1436-3p-279	Bd4	47425059	122	SENSE
3433	miR1439-3p-129	Bd5	409252	128	SENSE
2251	miR1436-3p-114	Bd5	852414	256	ANTISENSE
2253	miR1436-3p-350	Bd5	1171371	122	ANTISENSE
2236	miR1436-3p-238	Bd5	1265137	89	ANTISENSE
2255	miR1436-3p-334	Bd5	1431078	122	SENSE
3829	miR1122-3p-55	Bd5	2177191	96	ANTISENSE
2237	miR1436-3p-7	Bd5	2235485	153	SENSE
2238	miR1436-3p-58	Bd5	2543445	105	SENSE
2238	miR1436-3p-58	Bd5	2580335	105	ANTISENSE
3457	miR1439-3p-31	Bd5	3438898	128	ANTISENSE
2259	miR1436-3p-207	Bd5	3761908	122	SENSE
2261	miR1436-3p-318	Bd5	3837976	122	SENSE
4015	miR1133-5p-13	Bd5	3853755	134	SENSE
3964	miR1128-5p-1	Bd5	3853756	132	SENSE
2263	miR1436-3p-179	Bd5	4365563	121	ANTISENSE
2264	miR1436-3p-185	Bd5	4500508	244	SENSE
2265	miR1436-3p-203	Bd5	5024576	113	SENSE
2267	miR1436-3p-33	Bd5	5760577	120	SENSE
4016	miR1133-5p-17	Bd5	8713758	133	ANTISENSE
3427	miR1439-3p-10	Bd5	8713761	128	SENSE
2273	miR1436-3p-166	Bd5	10123899	122	SENSE
2277	miR1436-3p-180	Bd5	11431091	133	SENSE
2248	miR1436-3p-204	Bd5	11687739	122	ANTISENSE
1610	miR169-5p-1	Bd5	11688169	142	ANTISENSE
529	miR169-5p-15	Bd5	11688169	142	ANTISENSE
1049	miR169-5p-21	Bd5	11688169	142	ANTISENSE
17	miR169-3p-4	Bd5	11688172	141	SENSE
29	miR169-5p-2	Bd5	11688172	140	ANTISENSE
117	miR169-3p-1	Bd5	11688173	139	SENSE
3439	miR1439-3p-53	Bd5	11973602	128	ANTISENSE
4049	miR1135-3p-16	Bd5	12223538	113	ANTISENSE
2241	miR1436-3p-307	Bd5	12664957	255	ANTISENSE
2280	miR1436-3p-271	Bd5	12793666	122	ANTISENSE
2281	miR1436-3p-30	Bd5	12793668	122	SENSE
3464	miR1439-3p-56	Bd5	13475772	138	SENSE
4048	miR1135-3p-6	Bd5	13622742	106	ANTISENSE
3465	miR1439-3p-231	Bd5	13629369	176	SENSE
3466	miR1439-3p-51	Bd5	13910458	128	SENSE
599	miR2118-3p-4	Bd5	13924844	137	ANTISENSE
602	miR2118-3p-7	Bd5	13929832	136	ANTISENSE
600	miR2118-3p-6	Bd5	13949686	137	ANTISENSE
605	miR2118-3p-3	Bd5	13958995	136	SENSE
603	miR2118-3p-1	Bd5	13959242	136	SENSE
3	miR2218-3p-1	Bd5	13998266	139	ANTISENSE
274	miR482-3p-1	Bd5	13998268	135	ANTISENSE
607	miR2118-3p-5	Bd5	13998500	141	ANTISENSE
3467	miR1439-3p-142	Bd5	14123419	127	ANTISENSE
3468	miR1439-3p-251	Bd5	14178269	283	ANTISENSE
2283	miR1436-3p-176	Bd5	14178272	277	ANTISENSE
3823	miR1118-3p-1	Bd5	14178274	273	ANTISENSE
3440	miR1439-3p-163	Bd5	14263818	128	SENSE
2287	miR1436-3p-239	Bd5	15824318	122	SENSE
2290	miR1436-3p-56	Bd5	16239857	122	ANTISENSE
2294	miR1436-3p-115	Bd5	16890390	94	SENSE
2295	miR1436-3p-276	Bd5	16940117	122	ANTISENSE
3472	miR1439-3p-145	Bd5	17059555	128	SENSE
833	miR530-3p-1	Bd5	17100249	163	ANTISENSE
3830	miR1122-3p-48	Bd5	17675925	94	SENSE
2298	miR1436-3p-301	Bd5	17960088	112	SENSE
3831	miR1122-3p-68	Bd5	18030578	94	SENSE
1176	miR156-3p-5	Bd5	18347347	131	ANTISENSE
275	miR156-5p-9	Bd5	18347347	131	ANTISENSE
11	miR157-5p-3	Bd5	18347350	129	ANTISENSE
3473	miR1439-3p-2	Bd5	18363485	132	ANTISENSE
2301	miR1436-3p-362	Bd5	19559332	130	ANTISENSE
3832	miR1122-3p-44	Bd5	19878744	94	SENSE
3474	miR1439-3p-98	Bd5	20120687	159	SENSE
2302	miR1436-3p-284	Bd5	20120690	153	SENSE
2242	miR1436-3p-16	Bd5	20709277	122	SENSE
3430	miR1439-3p-178	Bd5	20710468	153	SENSE
3965	miR1128-5p-31	Bd5	20713764	104	ANTISENSE
4018	miR1133-5p-1	Bd5	21134490	114	ANTISENSE
3828	miR1122-3p-65	Bd5	21308709	94	SENSE
3833	miR1122-3p-64	Bd5	21574479	94	SENSE
273	miR479-5p-1	Bd5	21823073	115	ANTISENSE
992	miR171-3p-3	Bd5	21823078	110	SENSE
223	miR399-3p-6	Bd5	22161295	119	SENSE
4078	miR399-3p-5	Bd5	22161297	115	SENSE
2310	miR1436-3p-150	Bd5	22218234	123	SENSE
2311	miR1436-3p-138	Bd5	22255805	122	ANTISENSE
2312	miR1436-3p-124	Bd5	22255807	122	SENSE
3450	miR1439-3p-50	Bd5	22423211	138	ANTISENSE
2313	miR1436-3p-277	Bd5	23111462	112	ANTISENSE
2314	miR1436-3p-321	Bd5	23830770	122	SENSE
2315	miR1436-3p-60	Bd5	24032854	122	SENSE
2316	miR1436-3p-208	Bd5	24201053	122	ANTISENSE
2317	miR1436-3p-198	Bd5	24201055	122	SENSE
3452	miR1439-3p-137	Bd5	24210098	141	SENSE
3475	miR1439-3p-198	Bd5	24226615	141	ANTISENSE
3477	miR1439-3p-100	Bd5	24445770	160	ANTISENSE
3834	miR1122-3p-26	Bd5	24665006	94	ANTISENSE
3835	miR1122-3p-33	Bd5	24665008	94	SENSE
931	miR171-3p-5	Bd5	24869583	127	ANTISENSE
1672	miR171-3p-6	Bd5	24869586	121	ANTISENSE
575	miR171-3p-2	Bd5	24869587	119	ANTISENSE
2320	miR1436-3p-249	Bd5	25431188	279	ANTISENSE
621	miR395-3p-5	Bd5	25617534	104	SENSE
622	miR395-3p-10	Bd5	25617672	104	SENSE
623	miR395-3p-11	Bd5	25617809	104	SENSE
624	miR395-3p-4	Bd5	25617947	104	SENSE
625	miR395-3p-8	Bd5	25618224	104	SENSE
1853	miR395-3p-9	Bd5	25618499	104	SENSE
3483	miR395-3p-6	Bd5	25618636	105	SENSE
630	miR395-3p-1	Bd5	25618637	103	SENSE
626	miR395-3p-3	Bd5	25618775	104	SENSE
3480	miR1439-3p-200	Bd5	25763676	117	ANTISENSE
2323	miR1436-3p-323	Bd5	25894075	99	SENSE
2324	miR1436-3p-305	Bd5	25895169	116	SENSE
2245	miR1436-3p-98	Bd5	26323025	122	ANTISENSE
2325	miR1436-3p-8	Bd5	26878300	166	SENSE
212	miR393-5p-1	Bd5	27796218	139	SENSE
616	miR393-5p-2	Bd5	27796218	139	SENSE

## Sheet: Bdi Transcriptome miRNA Loc.
Supplementary Document 5: Chromosomal locations of B. distachyon miRNAs identified from transcriptome as a result of 'SUmirLocator' process
Index Number	miRNA ID	Read ID	Pre-miRNA Location	Pre-miRNA Length	Strand
966	miR1436-3p-3	c128799_g1_i1	160	83	SENSE
1065	miR444-3p-5	c129272_g1_i1	119	86	ANTISENSE
1177	miR399-3p-1	c137244_g1_i1	1549	99	ANTISENSE
10	miR1439-3p-2	c137624_g1_i1	1078	140	SENSE
553	miR160-3p-2	c140851_g1_i1	236	111	ANTISENSE
5	miR160-5p-2	c140851_g1_i1	238	109	ANTISENSE
130	miR160-3p-1	c140851_g1_i1	237	110	ANTISENSE
13	miR160-5p-1	c140851_g1_i1	237	110	ANTISENSE
459	miR160-5p-3	c140851_g1_i1	237	110	ANTISENSE
61	miR169-5p-8	c140918_g1_i1	102	150	SENSE
538	miR169-3p-1	c140918_g1_i1	103	147	SENSE
721	miR169-5p-1	c140918_g1_i1	103	148	SENSE
422	miR169-5p-4	c140918_g1_i1	103	148	SENSE
774	miR169-5p-6	c140918_g1_i1	103	148	SENSE
1173	miR1135-3p-1	c14215_g1_i1	432	110	ANTISENSE
21	miR169-5p-2	c154315_g1_i1	75	128	SENSE
415	miR169-5p-5	c154315_g1_i1	75	128	SENSE
767	miR169-5p-11	c154315_g1_i1	75	128	SENSE
987	miR1436-3p-7	c158519_g1_i1	88	115	ANTISENSE
266	miR395-3p-1	c159216_g1_i1	32	105	SENSE
1166	miR1133-5p-1	c16395_g1_i1	1225	154	SENSE
1040	miR1439-3p-8	c30680_g1_i1	237	107	SENSE
910	miR167-5p-1	c34251_g1_i1	203	134	SENSE
14	miR167-5p-2	c34251_g1_i1	203	134	SENSE
858	miR167-5p-4	c34251_g1_i1	203	134	SENSE
655	miR167-5p-3	c34251_g1_i1	204	132	SENSE
985	miR1436-3p-8	c35689_g1_i1	403	107	ANTISENSE
260	miR393-5p-1	c41328_g1_i1	380	139	SENSE
115	miR393-5p-2	c41328_g1_i1	380	139	SENSE
260	miR393-5p-1	c41328_g1_i2	380	139	SENSE
115	miR393-5p-2	c41328_g1_i2	380	139	SENSE
1153	miR1122-3p-5	c4155_g1_i1	435	94	SENSE
972	miR1436-3p-2	c46178_g1_i1	0	100	ANTISENSE
10	miR1439-3p-2	c47862_g1_i1	31	140	ANTISENSE
284	miR528-3p-1	c48170_g1_i1	272	127	SENSE
288	miR528-5p-1	c48170_g1_i1	272	123	SENSE
284	miR528-3p-1	c48170_g1_i2	272	127	SENSE
288	miR528-5p-1	c48170_g1_i2	272	123	SENSE
1024	miR1439-3p-6	c50209_g1_i4	201	139	ANTISENSE
1039	miR1439-3p-4	c52713_g1_i1	101	129	SENSE
103	miR156-3p-1	c53103_g1_i1	535	123	ANTISENSE
93	miR1432-3p-1	c54934_g1_i1	43	145	SENSE
94	miR1432-3p-2	c54934_g1_i1	41	145	ANTISENSE
93	miR1432-3p-1	c54934_g1_i2	58	145	SENSE
94	miR1432-3p-2	c54934_g1_i2	56	145	ANTISENSE
984	miR1436-3p-1	c58628_g1_i1	688	101	SENSE
1038	miR1439-3p-1	c60504_g1_i1	43	144	ANTISENSE
336	miR171-3p-3	c61224_g1_i2	42	149	SENSE
838	miR171-3p-1	c61224_g1_i2	45	143	SENSE
2	miR171-3p-2	c61224_g1_i2	46	141	SENSE
257	miR171-5p-1	c61224_g1_i2	46	141	SENSE
1152	miR1122-3p-6	c62315_g1_i1	318	94	ANTISENSE
698	miR169-3p-2	c63509_g1_i1	600	139	SENSE
26	miR169-3p-4	c63509_g1_i1	599	141	SENSE
980	miR1436-3p-9	c63509_g1_i1	168	122	ANTISENSE
85	miR169-5p-12	c63509_g1_i1	599	140	ANTISENSE
768	miR169-5p-3	c63509_g1_i1	596	142	ANTISENSE
202	miR169-5p-7	c63509_g1_i1	596	142	ANTISENSE
416	miR169-5p-9	c63509_g1_i1	596	142	ANTISENSE
698	miR169-3p-2	c63509_g1_i2	489	139	SENSE
26	miR169-3p-4	c63509_g1_i2	488	141	SENSE
980	miR1436-3p-9	c63509_g1_i2	168	122	ANTISENSE
85	miR169-5p-12	c63509_g1_i2	488	140	ANTISENSE
768	miR169-5p-3	c63509_g1_i2	485	142	ANTISENSE
202	miR169-5p-7	c63509_g1_i2	485	142	ANTISENSE
416	miR169-5p-9	c63509_g1_i2	485	142	ANTISENSE
698	miR169-3p-2	c63509_g1_i3	56	139	SENSE
26	miR169-3p-4	c63509_g1_i3	55	141	SENSE
85	miR169-5p-12	c63509_g1_i3	55	140	ANTISENSE
768	miR169-5p-3	c63509_g1_i3	52	142	ANTISENSE
202	miR169-5p-7	c63509_g1_i3	52	142	ANTISENSE
416	miR169-5p-9	c63509_g1_i3	52	142	ANTISENSE
259	miR2118-3p-1	c64182_g2_i1	0	124	ANTISENSE
260	miR393-5p-1	c64386_g1_i2	275	139	ANTISENSE
115	miR393-5p-2	c64386_g1_i2	275	139	ANTISENSE
692	miR169-3p-3	c65077_g1_i2	187	108	SENSE
68	miR169-5p-10	c65077_g1_i2	185	112	SENSE
692	miR169-3p-3	c65077_g1_i3	187	108	SENSE
68	miR169-5p-10	c65077_g1_i3	185	112	SENSE
105	miR444-3p-1	c65257_g1_i2	0	129	SENSE
10	miR444-3p-4	c65257_g1_i2	0	133	ANTISENSE
66	miR444-3p-2	c65257_g1_i2	0	132	ANTISENSE
55	miR444-3p-3	c65257_g1_i2	0	127	ANTISENSE
10	miR1439-3p-9	c66854_g2_i1	514	126	SENSE
10	miR1439-3p-9	c66854_g2_i2	416	126	SENSE
1172	miR1135-3p-2	c67436_g3_i1	64	164	ANTISENSE
1151	miR1122-3p-8	c70279_g1_i1	522	93	ANTISENSE
11	miR1122-3p-2	c70931_g1_i3	19	94	SENSE
11	miR1122-3p-4	c70931_g1_i3	17	94	ANTISENSE
11	miR1122-3p-2	c70931_g1_i6	19	94	SENSE
11	miR1122-3p-4	c70931_g1_i6	17	94	ANTISENSE
98	miR156-3p-2	c71532_g1_i1	299	172	SENSE
2	miR156-5p-1	c71532_g1_i1	299	172	SENSE
23	miR156-5p-2	c71532_g1_i1	299	172	SENSE
340	miR156-5p-3	c71532_g1_i1	298	174	SENSE
98	miR156-3p-2	c71532_g1_i2	299	172	SENSE
2	miR156-5p-1	c71532_g1_i2	299	172	SENSE
23	miR156-5p-2	c71532_g1_i2	299	172	SENSE
340	miR156-5p-3	c71532_g1_i2	298	174	SENSE
98	miR156-3p-2	c71532_g1_i3	299	172	SENSE
2	miR156-5p-1	c71532_g1_i3	299	172	SENSE
23	miR156-5p-2	c71532_g1_i3	299	172	SENSE
340	miR156-5p-3	c71532_g1_i3	298	174	SENSE
103	miR156-3p-1	c72093_g1_i1	834	123	SENSE
103	miR156-3p-1	c72093_g1_i2	834	123	SENSE
103	miR156-3p-1	c72093_g1_i4	834	123	SENSE
103	miR156-3p-1	c72093_g1_i5	834	123	SENSE
103	miR156-3p-1	c72093_g1_i6	834	123	SENSE
103	miR156-3p-1	c72093_g1_i7	834	123	SENSE
103	miR156-3p-1	c72093_g1_i8	834	123	SENSE
103	miR156-3p-1	c72093_g1_i9	834	123	SENSE
11	miR1122-3p-3	c72125_g1_i1	421	80	ANTISENSE
11	miR1122-3p-3	c72125_g1_i2	1723	80	ANTISENSE
1002	miR1436-3p-4	c74064_g2_i1	394	140	SENSE
1171	miR1135-3p-3	c74306_g3_i1	488	113	SENSE
10	miR1439-3p-7	c76000_g1_i2	1335	115	SENSE
10	miR1439-3p-7	c76000_g1_i3	1187	115	SENSE
979	miR1436-3p-11	c76140_g1_i2	11	122	SENSE
284	miR528-3p-1	c76500_g1_i1	1959	127	ANTISENSE
288	miR528-5p-1	c76500_g1_i1	1963	123	ANTISENSE
284	miR528-3p-1	c76500_g1_i2	2745	127	ANTISENSE
288	miR528-5p-1	c76500_g1_i2	2749	123	ANTISENSE
1051	miR437-3p-1	c7656_g1_i1	117	205	SENSE
965	miR1435-5p-1	c7656_g1_i1	109	213	SENSE
11	miR1139-5p-1	c76896_g1_i4	1028	93	ANTISENSE
11	miR1139-5p-1	c76896_g1_i6	877	93	ANTISENSE
768	miR169-5p-3	c76968_g2_i1	46	142	SENSE
202	miR169-5p-7	c76968_g2_i1	46	142	SENSE
416	miR169-5p-9	c76968_g2_i1	46	142	SENSE
85	miR169-5p-12	c76968_g2_i1	45	140	SENSE
976	miR1436-3p-6	c76968_g2_i1	383	122	SENSE
698	miR169-3p-2	c76968_g2_i1	45	139	ANTISENSE
26	miR169-3p-4	c76968_g2_i1	44	141	ANTISENSE
768	miR169-5p-3	c76968_g2_i3	46	142	SENSE
202	miR169-5p-7	c76968_g2_i3	46	142	SENSE
416	miR169-5p-9	c76968_g2_i3	46	142	SENSE
85	miR169-5p-12	c76968_g2_i3	45	140	SENSE
976	miR1436-3p-6	c76968_g2_i3	494	122	SENSE
698	miR169-3p-2	c76968_g2_i3	45	139	ANTISENSE
26	miR169-3p-4	c76968_g2_i3	44	141	ANTISENSE
768	miR169-5p-3	c76968_g2_i4	46	142	SENSE
202	miR169-5p-7	c76968_g2_i4	46	142	SENSE
416	miR169-5p-9	c76968_g2_i4	46	142	SENSE
85	miR169-5p-12	c76968_g2_i4	45	140	SENSE
976	miR1436-3p-6	c76968_g2_i4	383	122	SENSE
698	miR169-3p-2	c76968_g2_i4	45	139	ANTISENSE
26	miR169-3p-4	c76968_g2_i4	44	141	ANTISENSE
404	miR166-3p-1	c77315_g1_i1	0	203	SENSE
460	miR166-3p-3	c77315_g1_i1	0	202	SENSE
57	miR166-3p-2	c77315_g1_i1	0	204	SENSE
492	miR166-5p-1	c77315_g1_i1	0	204	SENSE
404	miR166-3p-1	c77315_g1_i2	0	203	SENSE
460	miR166-3p-3	c77315_g1_i2	0	202	SENSE
57	miR166-3p-2	c77315_g1_i2	0	204	SENSE
492	miR166-5p-1	c77315_g1_i2	0	204	SENSE
404	miR166-3p-1	c77315_g1_i3	0	203	SENSE
460	miR166-3p-3	c77315_g1_i3	0	202	SENSE
57	miR166-3p-2	c77315_g1_i3	0	204	SENSE
492	miR166-5p-1	c77315_g1_i3	0	204	SENSE
404	miR166-3p-1	c77315_g1_i4	0	203	SENSE
460	miR166-3p-3	c77315_g1_i4	0	202	SENSE
57	miR166-3p-2	c77315_g1_i4	0	204	SENSE
492	miR166-5p-1	c77315_g1_i4	0	204	SENSE
1018	miR1439-3p-3	c77323_g2_i1	1055	116	SENSE
1145	miR1122-3p-1	c77961_g1_i1	1155	93	ANTISENSE
996	miR1436-3p-10	c78361_g3_i1	1910	125	ANTISENSE
996	miR1436-3p-10	c78361_g3_i4	1910	125	ANTISENSE
1144	miR1122-3p-7	c78818_g1_i1	0	75	SENSE
1006	miR1439-3p-5	c79116_g4_i3	673	116	ANTISENSE
993	miR1436-3p-5	c80032_g2_i1	74	130	SENSE
692	miR169-3p-3	c90924_g1_i1	91	108	ANTISENSE
68	miR169-5p-10	c90924_g1_i1	89	112	ANTISENSE

## Sheet: Tae Genome miRNA Loc.
Supplementary Document 5: Chromosomal locations of miRNAs identified from T. aestivumgenome as a result of 'SUmirLocator' process
Index Number	miRNA ID	Read ID	Pre-miRNA Location	Pre-miRNA Length	Strand
4395	miR1117-3p-1	chr7A	731515713	135	ANTISENSE
6615	miR1117-3p-10	chr2B	132855042	103	ANTISENSE
7354	miR1117-3p-1000	chr1A	534233092	134	ANTISENSE
6505	miR1117-3p-1001	chr2D	635944854	150	ANTISENSE
6395	miR1117-3p-1002	chr3A	726305413	134	ANTISENSE
3794	miR1117-3p-1003	chr7D	158511779	135	ANTISENSE
5521	miR1117-3p-1004	chr4B	246887238	134	SENSE
37	miR1117-3p-1005	chr1D	471463013	102	SENSE
37	miR1117-3p-1005	chr3D	609970489	102	SENSE
37	miR1117-3p-1005	chr4D	56255915	102	SENSE
37	miR1117-3p-1005	chr4D	357537834	102	SENSE
37	miR1117-3p-1005	chr7D	38598574	102	SENSE
37	miR1117-3p-1005	chr7D	42252043	102	SENSE
37	miR1117-3p-1005	chr7D	67493331	102	SENSE
37	miR1117-3p-1005	chr7D	85451933	102	SENSE
37	miR1117-3p-1005	chr7D	574185200	102	SENSE
37	miR1117-3p-1005	chr1B	600516607	102	ANTISENSE
37	miR1117-3p-1005	chr1D	373645466	102	ANTISENSE
37	miR1117-3p-1005	chr2D	475988073	102	ANTISENSE
37	miR1117-3p-1005	chr2D	539358511	102	ANTISENSE
37	miR1117-3p-1005	chr3D	38150400	102	ANTISENSE
37	miR1117-3p-1005	chr3D	557374449	102	ANTISENSE
37	miR1117-3p-1005	chr4B	97065716	102	ANTISENSE
37	miR1117-3p-1005	chr4D	151749752	102	ANTISENSE
37	miR1117-3p-1005	chr4D	413765561	102	ANTISENSE
37	miR1117-3p-1005	chr5B	27889715	102	ANTISENSE
37	miR1117-3p-1005	chr5B	639655246	102	ANTISENSE
37	miR1117-3p-1005	chr6B	15399973	102	ANTISENSE
37	miR1117-3p-1005	chr7D	143633119	102	ANTISENSE
6487	miR1117-3p-1006	chr2D	573251586	146	SENSE
4769	miR1117-3p-1007	chr6A	20778883	135	ANTISENSE
5545	miR1117-3p-1008	chr4B	603176617	113	ANTISENSE
6110	miR1117-3p-1009	chr3B	741478318	101	ANTISENSE
6061	miR1117-3p-101	chr3B	607369786	101	ANTISENSE
5391	miR1117-3p-1010	chr5A	605649481	135	SENSE
4934	miR1117-3p-1011	chr5D	31855979	135	ANTISENSE
4327	miR1117-3p-1013	chr7A	669685371	135	SENSE
4953	miR1117-3p-1014	chr5D	391345064	102	ANTISENSE
4953	miR1117-3p-1014	chr6B	15602264	102	ANTISENSE
6529	miR1117-3p-1015	chr2B	28138638	101	ANTISENSE
5619	miR1117-3p-1016	chr4A	108365253	101	ANTISENSE
7183	miR1117-3p-1017	chr1B	593839208	187	SENSE
3995	miR1117-3p-1018	chr7B	658224502	113	ANTISENSE
6901	miR1117-3p-1019	chr2A	692446267	135	SENSE
6901	miR1117-3p-1019	chr5A	569828220	135	SENSE
5316	miR1117-3p-102	chr5A	350700504	135	SENSE
368	miR1117-3p-1020	chr4A	712829088	135	SENSE
368	miR1117-3p-1020	chrUn	333553922	135	SENSE
368	miR1117-3p-1020	chrUn	338509107	135	SENSE
4555	miR1117-3p-1021	chr6B	52181996	134	SENSE
4975	miR1117-3p-1022	chr5D	510398000	113	ANTISENSE
7090	miR1117-3p-1023	chr1B	45270075	135	ANTISENSE
3774	miR1117-3p-1024	chr7D	62858138	135	SENSE
429	miR1117-3p-1025	chr1A	535981930	134	SENSE
429	miR1117-3p-1025	chr2B	123935150	134	SENSE
429	miR1117-3p-1025	chr2B	776140207	134	SENSE
429	miR1117-3p-1025	chr4A	367240464	134	SENSE
429	miR1117-3p-1025	chr4A	367252831	134	SENSE
429	miR1117-3p-1025	chr4A	367254896	134	SENSE
429	miR1117-3p-1025	chr4A	367321795	134	SENSE
429	miR1117-3p-1025	chr5A	708694309	134	SENSE
429	miR1117-3p-1025	chr7A	656376896	134	SENSE
429	miR1117-3p-1025	chr7A	656443494	134	SENSE
429	miR1117-3p-1025	chr7A	656664579	134	SENSE
429	miR1117-3p-1025	chr2A	11119638	134	ANTISENSE
429	miR1117-3p-1025	chr3A	689082394	134	ANTISENSE
429	miR1117-3p-1025	chr5A	413366420	134	ANTISENSE
429	miR1117-3p-1025	chr5A	456350475	134	ANTISENSE
6030	miR1117-3p-1026	chr3B	130446214	135	ANTISENSE
4954	miR1117-3p-1027	chr5D	401102881	131	ANTISENSE
5264	miR1117-3p-1028	chr5B	706530195	135	SENSE
6921	miR1117-3p-1029	chr2A	735942621	134	SENSE
3962	miR1117-3p-103	chr7B	618147341	135	SENSE
6747	miR1117-3p-1030	chr2B	775023830	134	SENSE
5326	miR1117-3p-1031	chr5A	455591195	135	SENSE
6291	miR1117-3p-1032	chr3A	195929158	135	SENSE
6757	miR1117-3p-1033	chr2B	783014275	135	ANTISENSE
5702	miR1117-3p-1034	chr4A	604673742	134	SENSE
6038	miR1117-3p-1035	chr3B	293829856	101	ANTISENSE
7205	miR1117-3p-1036	chr1B	631203468	135	SENSE
4312	miR1117-3p-1037	chr7A	656608882	134	SENSE
63	miR1117-3p-1038	chr3A	499067261	134	ANTISENSE
63	miR1117-3p-1038	chr3A	499069973	134	ANTISENSE
6206	miR1117-3p-1039	chr3A	1563609	135	ANTISENSE
5941	miR1117-3p-104	chr3D	597446389	113	SENSE
3771	miR1117-3p-1040	chr7D	52147410	134	ANTISENSE
4446	miR1117-3p-1041	chr6D	456707025	114	SENSE
4763	miR1117-3p-1042	chr6A	18869794	134	SENSE
7186	miR1117-3p-1043	chr1B	597181461	113	SENSE
7322	miR1117-3p-1044	chr1A	319392145	134	SENSE
660	miR1117-3p-1045	chr1B	655030249	134	SENSE
660	miR1117-3p-1045	chr1B	99178558	134	ANTISENSE
660	miR1117-3p-1045	chr2B	123712144	134	ANTISENSE
6105	miR1117-3p-1046	chr3B	739939585	135	ANTISENSE
6174	miR1117-3p-1047	chr3B	806406965	135	SENSE
7074	miR1117-3p-1048	chr1B	32496798	135	SENSE
6952	miR1117-3p-1049	chr2A	771831415	135	SENSE
4386	miR1117-3p-105	chr7A	723877663	135	SENSE
6712	miR1117-3p-1050	chr2B	745544598	113	ANTISENSE
6789	miR1117-3p-1051	chr2A	9650467	134	SENSE
7112	miR1117-3p-1052	chr1B	79049748	135	SENSE
4421	miR1117-3p-1053	chr6D	40803148	102	SENSE
5349	miR1117-3p-1054	chr5A	514814375	135	ANTISENSE
6889	miR1117-3p-1055	chr2A	627277588	134	ANTISENSE
3544	miR1117-3p-1056	chrUn	33404242	112	SENSE
393	miR1117-3p-1057	chr1B	32788732	135	SENSE
393	miR1117-3p-1057	chr1B	565517745	135	SENSE
393	miR1117-3p-1057	chr2B	34949355	135	SENSE
393	miR1117-3p-1057	chr2B	93093009	135	SENSE
393	miR1117-3p-1057	chr3B	754447116	135	SENSE
393	miR1117-3p-1057	chr4B	485817124	135	SENSE
393	miR1117-3p-1057	chr4B	673069175	135	SENSE
393	miR1117-3p-1057	chr6B	700575948	135	SENSE
393	miR1117-3p-1057	chr2B	93426841	135	ANTISENSE
393	miR1117-3p-1057	chr2B	731680740	135	ANTISENSE
393	miR1117-3p-1057	chr3B	763134122	135	ANTISENSE
393	miR1117-3p-1057	chr3B	774276373	135	ANTISENSE
393	miR1117-3p-1057	chr3B	788266670	135	ANTISENSE
393	miR1117-3p-1057	chr3B	820475255	135	ANTISENSE
393	miR1117-3p-1057	chr4B	651481129	135	ANTISENSE
393	miR1117-3p-1057	chr6B	31132737	135	ANTISENSE
393	miR1117-3p-1057	chr6B	49673799	135	ANTISENSE
393	miR1117-3p-1057	chr7B	558848867	135	ANTISENSE
5433	miR1117-3p-1058	chr5A	709244684	135	SENSE
55	miR1117-3p-1059	chr1B	15159753	134	SENSE
55	miR1117-3p-1059	chr4B	640695317	134	SENSE
5901	miR1117-3p-106	chr3D	217654027	135	ANTISENSE
3549	miR1117-3p-1060	chrUn	41520519	102	SENSE
6235	miR1117-3p-1061	chr3A	21236736	102	ANTISENSE
4738	miR1117-3p-1062	chr6A	173698	135	ANTISENSE
4434	miR1117-3p-1063	chr6D	390292821	102	SENSE
4605	miR1117-3p-1064	chr6B	106465911	118	SENSE
5933	miR1117-3p-1065	chr3D	587271155	135	SENSE
5930	miR1117-3p-1066	chr3D	580689996	113	ANTISENSE
5781	miR1117-3p-1067	chr4A	687631076	135	ANTISENSE
7237	miR1117-3p-1068	chr1B	657666942	135	ANTISENSE
6133	miR1117-3p-1069	chr3B	757417433	134	SENSE
5148	miR1117-3p-107	chr5B	565158326	135	ANTISENSE
5658	miR1117-3p-1070	chr4A	390873250	135	SENSE
6740	miR1117-3p-1071	chr2B	768347358	135	SENSE
4206	miR1117-3p-1072	chr7A	162529722	123	ANTISENSE
4826	miR1117-3p-1073	chr6A	94907077	135	SENSE
3878	miR1117-3p-1074	chr7B	53240168	135	SENSE
3968	miR1117-3p-1076	chr7B	622111594	134	SENSE
5849	miR1117-3p-1077	chr4A	725635242	113	ANTISENSE
5147	miR1117-3p-1078	chr5B	565101886	135	ANTISENSE
5161	miR1117-3p-1079	chr5B	591733544	113	SENSE
5805	miR1117-3p-108	chr4A	703689182	135	ANTISENSE
6702	miR1117-3p-1080	chr2B	733540754	135	SENSE
6986	miR1117-3p-1081	chr1D	268146831	134	SENSE
7069	miR1117-3p-1082	chr1B	30865937	135	ANTISENSE
4372	miR1117-3p-1083	chr7A	707236558	134	SENSE
5977	miR1117-3p-1084	chr3B	25829852	224	ANTISENSE
7245	miR1117-3p-1085	chr1B	667810112	118	ANTISENSE
4825	miR1117-3p-1086	chr6A	91992555	135	SENSE
3743	miR1117-3p-1087	chr7D	9509672	113	ANTISENSE
5333	miR1117-3p-1088	chr5A	474443386	135	SENSE
6190	miR1117-3p-1089	chr3B	819279234	102	SENSE
5209	miR1117-3p-109	chr5B	667394631	113	ANTISENSE
5304	miR1117-3p-1090	chr5A	76003272	135	SENSE
5277	miR1117-3p-1091	chr5A	9637579	134	SENSE
4924	miR1117-3p-1092	chr5D	9054361	134	ANTISENSE
4043	miR1117-3p-1093	chr7B	710417152	135	SENSE
4781	miR1117-3p-1094	chr6A	25180034	135	SENSE
3812	miR1117-3p-1095	chr7D	563633303	113	SENSE
5395	miR1117-3p-1096	chr5A	625261397	134	ANTISENSE
3679	miR1117-3p-1097	chrUn	329752806	129	SENSE
5464	miR1117-3p-1098	chr4D	490601023	124	SENSE
5974	miR1117-3p-1099	chr3B	23982774	101	ANTISENSE
5462	miR1117-3p-11	chr4D	487036207	102	SENSE
3548	miR1117-3p-110	chrUn	40252614	113	SENSE
3531	miR1117-3p-1100	chrUn	22824527	135	ANTISENSE
6873	miR1117-3p-1101	chr2A	378020631	135	ANTISENSE
6280	miR1117-3p-1102	chr3A	122945272	135	SENSE
6867	miR1117-3p-1103	chr2A	259104379	99	ANTISENSE
7368	miR1117-3p-1104	chr1A	558006011	135	ANTISENSE
3745	miR1117-3p-1105	chr7D	15165972	113	ANTISENSE
5047	miR1117-3p-1106	chr5B	82695319	135	SENSE
7308	miR1117-3p-1107	chr1A	61298162	103	ANTISENSE
5918	miR1117-3p-1108	chr3D	560294982	113	ANTISENSE
4052	miR1117-3p-1109	chr7B	716460617	102	ANTISENSE
6238	miR1117-3p-111	chr3A	24676360	135	SENSE
4627	miR1117-3p-1110	chr6B	194757054	135	SENSE
5556	miR1117-3p-1111	chr4B	628677095	135	ANTISENSE
5915	miR1117-3p-1112	chr3D	554384509	113	SENSE
4360	miR1117-3p-1113	chr7A	702247687	134	SENSE
3810	miR1117-3p-1114	chr7D	559748471	102	ANTISENSE
6303	miR1117-3p-1115	chr3A	498947732	134	ANTISENSE
6963	miR1117-3p-1116	chr1D	2874519	99	SENSE
447	miR1117-3p-1117	chr2B	757846858	135	SENSE
447	miR1117-3p-1117	chr3B	229386224	135	SENSE
447	miR1117-3p-1117	chr4A	743272932	135	SENSE
447	miR1117-3p-1117	chr5B	579129592	135	SENSE
447	miR1117-3p-1117	chr6B	13554058	135	SENSE
447	miR1117-3p-1117	chr6B	49939986	135	SENSE
447	miR1117-3p-1117	chr7B	5298786	135	SENSE
447	miR1117-3p-1117	chr7B	615164803	135	SENSE
447	miR1117-3p-1117	chr1B	7930738	135	ANTISENSE
447	miR1117-3p-1117	chr1B	48098464	135	ANTISENSE
447	miR1117-3p-1117	chr4A	731429636	135	ANTISENSE
447	miR1117-3p-1117	chr5B	533316443	135	ANTISENSE
447	miR1117-3p-1117	chr6B	28749905	135	ANTISENSE
447	miR1117-3p-1117	chr6B	709201578	135	ANTISENSE
447	miR1117-3p-1117	chr7B	617058947	135	ANTISENSE
447	miR1117-3p-1117	chr7B	633660681	135	ANTISENSE
447	miR1117-3p-1117	chr7B	697773364	135	ANTISENSE
447	miR1117-3p-1117	chr7B	735847662	135	ANTISENSE
5485	miR1117-3p-1118	chr4B	17116766	135	ANTISENSE
5416	miR1117-3p-1119	chr5A	684104582	102	SENSE
5185	miR1117-3p-112	chr5B	618065448	134	ANTISENSE
5887	miR1117-3p-1120	chr3D	24851074	134	SENSE
5890	miR1117-3p-1121	chr3D	38432900	135	SENSE
5873	miR1117-3p-1122	chr4A	743316022	135	ANTISENSE
3914	miR1117-3p-1123	chr7B	317334777	113	SENSE
4593	miR1117-3p-1124	chr6B	89693136	99	ANTISENSE
5987	miR1117-3p-1125	chr3B	30201469	113	ANTISENSE
4760	miR1117-3p-1126	chr6A	16671728	134	SENSE
5306	miR1117-3p-1127	chr5A	101654480	135	ANTISENSE
4126	miR1117-3p-1128	chr7A	17793358	132	ANTISENSE
5661	miR1117-3p-1129	chr4A	405758578	134	SENSE
5785	miR1117-3p-113	chr4A	689210042	103	ANTISENSE
6997	miR1117-3p-1130	chr1D	436600672	135	SENSE
6564	miR1117-3p-1131	chr2B	48404551	135	SENSE
5879	miR1117-3p-1132	chr3D	13541501	113	ANTISENSE
5117	miR1117-3p-1133	chr5B	532200274	191	SENSE
4473	miR1117-3p-1134	chr6B	10567374	135	SENSE
6736	miR1117-3p-1135	chr2B	762781421	102	ANTISENSE
6445	miR1117-3p-1136	chr2D	34326865	113	ANTISENSE
7380	miR1117-3p-1137	chr1A	569276594	135	ANTISENSE
4150	miR1117-3p-1138	chr7A	34822059	134	SENSE
6036	miR1117-3p-1139	chr3B	241641733	135	ANTISENSE
6554	miR1117-3p-114	chr2B	42597322	134	SENSE
4876	miR1117-3p-1140	chr6A	527974463	134	SENSE
4581	miR1117-3p-1141	chr6B	78386563	102	ANTISENSE
6924	miR1117-3p-1142	chr2A	745162453	134	ANTISENSE
4234	miR1117-3p-1143	chr7A	529464564	135	SENSE
4944	miR1117-3p-1144	chr5D	148544811	113	SENSE
6566	miR1117-3p-1145	chr2B	51092334	102	ANTISENSE
5128	miR1117-3p-1146	chr5B	538923203	101	ANTISENSE
7005	miR1117-3p-1147	chr1D	457782944	102	ANTISENSE
5732	miR1117-3p-1148	chr4A	638206932	135	SENSE
7207	miR1117-3p-1149	chr1B	638270445	135	ANTISENSE
3788	miR1117-3p-115	chr7D	119356842	135	SENSE
7321	miR1117-3p-1150	chr1A	312600223	134	SENSE
39	miR1117-3p-1151	chr1B	639898832	134	SENSE
39	miR1117-3p-1151	chr4A	706942293	134	SENSE
39	miR1117-3p-1151	chr4A	706966529	134	SENSE
39	miR1117-3p-1151	chr5B	637355152	134	SENSE
39	miR1117-3p-1151	chr6A	24347849	134	SENSE
39	miR1117-3p-1151	chr6A	265859992	134	SENSE
39	miR1117-3p-1151	chr6A	447110466	134	SENSE
39	miR1117-3p-1151	chr6B	114210848	134	SENSE
39	miR1117-3p-1151	chr2B	747482379	134	ANTISENSE
39	miR1117-3p-1151	chr3A	618784538	134	ANTISENSE
39	miR1117-3p-1151	chr5B	575693109	134	ANTISENSE
39	miR1117-3p-1151	chr6B	515655253	134	ANTISENSE
39	miR1117-3p-1151	chr7A	721641411	134	ANTISENSE
39	miR1117-3p-1151	chr7B	215247404	134	ANTISENSE
4419	miR1117-3p-1152	chr6D	38820570	114	ANTISENSE
3835	miR1117-3p-1153	chr7D	623126375	151	ANTISENSE
365	miR1117-3p-1154	chrUn	284307185	135	ANTISENSE
365	miR1117-3p-1154	chrUn	284320587	135	ANTISENSE
365	miR1117-3p-1154	chrUn	356174344	135	ANTISENSE
4533	miR1117-3p-1155	chr6B	35253977	134	ANTISENSE
5005	miR1117-3p-1156	chr5B	11706857	194	ANTISENSE
3906	miR1117-3p-1157	chr7B	253590614	113	ANTISENSE
4407	miR1117-3p-1158	chr6D	9993560	113	SENSE
3601	miR1117-3p-1159	chrUn	106210760	102	SENSE
7033	miR1117-3p-1160	chr1B	7192092	133	ANTISENSE
7327	miR1117-3p-1161	chr1A	382269623	135	SENSE
3772	miR1117-3p-1162	chr7D	54095000	194	ANTISENSE
6695	miR1117-3p-1163	chr2B	719161458	113	SENSE
5664	miR1117-3p-1164	chr4A	449702766	135	SENSE
4963	miR1117-3p-1165	chr5D	481700539	135	ANTISENSE
4499	miR1117-3p-1166	chr6B	20464562	113	ANTISENSE
5034	miR1117-3p-1167	chr5B	39520747	134	ANTISENSE
3546	miR1117-3p-1168	chrUn	36846366	135	SENSE
3850	miR1117-3p-1169	chr7B	11294906	102	SENSE
4750	miR1117-3p-117	chr6A	5586392	135	SENSE
4100	miR1117-3p-1170	chr7B	748667300	135	SENSE
3582	miR1117-3p-1171	chr1B	666270347	135	SENSE
3582	miR1117-3p-1171	chrUn	71884257	135	SENSE
7146	miR1117-3p-1172	chr1B	479116602	113	SENSE
5830	miR1117-3p-1173	chr4A	713284199	101	ANTISENSE
6811	miR1117-3p-1174	chr2A	25496334	135	ANTISENSE
4272	miR1117-3p-1175	chr7A	639841438	135	SENSE
5006	miR1117-3p-1176	chr5B	11710238	194	ANTISENSE
5300	miR1117-3p-1177	chr5A	71275928	103	ANTISENSE
6536	miR1117-3p-1178	chr2B	29241314	134	SENSE
6339	miR1117-3p-1179	chr3A	638784939	134	ANTISENSE
6544	miR1117-3p-118	chr3B	599270293	135	SENSE
6544	miR1117-3p-118	chr2B	34881763	135	ANTISENSE
4943	miR1117-3p-1180	chr5D	148544809	113	ANTISENSE
3934	miR1117-3p-1181	chr7B	545380722	135	SENSE
6917	miR1117-3p-1182	chr2A	727506187	135	ANTISENSE
6891	miR1117-3p-1183	chr2A	630136947	135	SENSE
6158	miR1117-3p-1184	chr3B	781003372	135	ANTISENSE
6620	miR1117-3p-1185	chr2B	147945460	147	SENSE
6818	miR1117-3p-1186	chr2A	37381761	134	SENSE
7253	miR1117-3p-1187	chr1B	673506145	118	SENSE
44	miR1117-3p-1188	chr3D	17851872	102	ANTISENSE
44	miR1117-3p-1188	chr6D	78839885	102	ANTISENSE
6069	miR1117-3p-1189	chr3B	670083796	113	ANTISENSE
5671	miR1117-3p-119	chr4A	519279715	135	ANTISENSE
6259	miR1117-3p-1190	chr3A	48361178	134	ANTISENSE
5492	miR1117-3p-1191	chr4B	23300841	135	ANTISENSE
5505	miR1117-3p-1192	chr4B	61161995	134	SENSE
5733	miR1117-3p-1193	chr4A	638592878	135	ANTISENSE
6312	miR1117-3p-1194	chr3A	499027815	134	ANTISENSE
7078	miR1117-3p-1195	chr1B	35513632	113	SENSE
4268	miR1117-3p-1196	chr7A	636166675	135	SENSE
7170	miR1117-3p-1197	chr1B	565089055	133	SENSE
6537	miR1117-3p-1198	chr2B	29835885	134	ANTISENSE
7248	miR1117-3p-1199	chr1B	669635300	113	ANTISENSE
6123	miR1117-3p-12	chr3B	752038008	113	SENSE
5103	miR1117-3p-120	chr5B	490156202	134	ANTISENSE
5495	miR1117-3p-1200	chr4B	30377155	135	ANTISENSE
4527	miR1117-3p-1201	chr6B	32767615	113	SENSE
6971	miR1117-3p-1202	chr1D	28492674	112	SENSE
7338	miR1117-3p-1203	chr1A	465962496	135	SENSE
6616	miR1117-3p-1204	chr2B	135871593	135	SENSE
6582	miR1117-3p-1205	chr2B	67306248	135	ANTISENSE
7240	miR1117-3p-1206	chr1B	58599130	135	SENSE
7240	miR1117-3p-1206	chr1B	661298411	135	ANTISENSE
5862	miR1117-3p-1207	chr4A	735715939	135	ANTISENSE
6494	miR1117-3p-1208	chr2D	603630851	113	ANTISENSE
5423	miR1117-3p-1209	chr5A	696683021	135	SENSE
4329	miR1117-3p-121	chr7A	673594111	135	SENSE
4624	miR1117-3p-1210	chr6B	149766428	113	ANTISENSE
7145	miR1117-3p-1211	chr1B	474904429	134	ANTISENSE
5786	miR1117-3p-1212	chr4A	689297535	126	ANTISENSE
6503	miR1117-3p-1213	chr2D	632248638	113	SENSE
4808	miR1117-3p-1214	chr6A	43976982	134	ANTISENSE
6875	miR1117-3p-1215	chr2A	442468466	135	ANTISENSE
4501	miR1117-3p-1216	chr6B	22110397	135	ANTISENSE
4716	miR1117-3p-1217	chr6B	693985487	135	ANTISENSE
370	miR1117-3p-1218	chrUn	377771917	135	ANTISENSE
6893	miR1117-3p-1219	chr2A	633187968	134	SENSE
3889	miR1117-3p-122	chr7B	74625822	124	ANTISENSE
7059	miR1117-3p-1220	chr1B	22374931	134	SENSE
4740	miR1117-3p-1221	chr6A	1519156	134	ANTISENSE
4740	miR1117-3p-1221	chr6A	102171638	134	ANTISENSE
3764	miR1117-3p-1222	chr7D	38884028	113	ANTISENSE
3581	miR1117-3p-1223	chrUn	70420447	135	SENSE
36	miR1117-3p-1224	chr2A	23187019	134	SENSE
36	miR1117-3p-1224	chrUn	349407967	134	ANTISENSE
4852	miR1117-3p-1225	chr6A	331347776	135	ANTISENSE
7058	miR1117-3p-1226	chr1B	22353191	134	SENSE
3813	miR1117-3p-1227	chr7D	565298403	131	ANTISENSE
4991	miR1117-3p-1228	chr5B	6444787	102	ANTISENSE
4262	miR1117-3p-1229	chr7A	626300232	135	SENSE
7070	miR1117-3p-123	chr1B	31684017	102	ANTISENSE
4668	miR1117-3p-1230	chr6B	626283307	135	SENSE
4668	miR1117-3p-1230	chr7B	676182385	135	ANTISENSE
4018	miR1117-3p-1231	chr7B	687933709	134	ANTISENSE
4792	miR1117-3p-1232	chr6A	29737489	135	SENSE
6431	miR1117-3p-1233	chr2D	14990251	134	ANTISENSE
6842	miR1117-3p-1234	chr2A	92117719	135	ANTISENSE
5154	miR1117-3p-1235	chr5B	575681636	134	ANTISENSE
4045	miR1117-3p-1236	chr7B	712811279	134	SENSE
4823	miR1117-3p-1237	chr6A	82619987	135	ANTISENSE
35	miR1117-3p-1238	chr5D	43398239	103	ANTISENSE
35	miR1117-3p-1238	chrUn	49765474	103	ANTISENSE
4427	miR1117-3p-1239	chr6D	117846913	113	ANTISENSE
6651	miR1117-3p-124	chr2B	513481969	135	ANTISENSE
4549	miR1117-3p-1240	chr6B	47973681	134	SENSE
3808	miR1117-3p-1241	chr7D	545339803	135	ANTISENSE
5595	miR1117-3p-1242	chr4B	667640977	102	SENSE
6423	miR1117-3p-1243	chr2D	3966248	102	ANTISENSE
5447	miR1117-3p-1244	chr4D	211799731	134	SENSE
5206	miR1117-3p-1245	chr5B	666547904	185	ANTISENSE
5740	miR1117-3p-1246	chr4A	645440373	135	SENSE
7023	miR1117-3p-1247	chr1B	1932473	135	SENSE
4540	miR1117-3p-1248	chr6B	41279895	135	ANTISENSE
5193	miR1117-3p-1249	chr5B	638587544	102	SENSE
4488	miR1117-3p-125	chr6B	15401897	102	ANTISENSE
7051	miR1117-3p-1250	chr1B	18233278	113	SENSE
3802	miR1117-3p-1251	chr7D	459436025	102	ANTISENSE
3747	miR1117-3p-1252	chr7D	17387941	113	SENSE
4632	miR1117-3p-1253	chr6B	234044473	135	SENSE
5673	miR1117-3p-1254	chr4A	524939858	135	SENSE
4002	miR1117-3p-1255	chr7B	668191910	118	SENSE
6765	miR1117-3p-1256	chr2B	790203395	135	ANTISENSE
48	miR1117-3p-1257	chr3A	736332322	135	ANTISENSE
48	miR1117-3p-1257	chr6A	463997107	135	ANTISENSE
4600	miR1117-3p-1258	chr6B	94762811	113	SENSE
6145	miR1117-3p-1259	chr3B	763475917	101	ANTISENSE
4454	miR1117-3p-126	chr6B	1759181	113	ANTISENSE
5551	miR1117-3p-1261	chr4B	618695335	194	ANTISENSE
6681	miR1117-3p-1262	chr2B	684326373	134	SENSE
3851	miR1117-3p-1263	chr7B	13149027	135	ANTISENSE
4448	miR1117-3p-1264	chr6D	467705503	113	SENSE
6771	miR1117-3p-1265	chr2B	792478769	102	SENSE
37	miR1117-3p-1266	chr6B	20770588	113	SENSE
37	miR1117-3p-1266	chr6B	245470231	113	SENSE
37	miR1117-3p-1266	chrUn	422243094	113	SENSE
37	miR1117-3p-1266	chr1B	550606563	113	ANTISENSE
37	miR1117-3p-1266	chr3B	785939409	113	ANTISENSE
4282	miR1117-3p-1267	chr7A	650114635	135	ANTISENSE
6467	miR1117-3p-1268	chr2D	130730572	135	SENSE
5883	miR1117-3p-1269	chr3D	19177310	102	ANTISENSE
7335	miR1117-3p-127	chr1A	460487571	134	ANTISENSE
3557	miR1117-3p-1270	chrUn	45644910	113	ANTISENSE
4491	miR1117-3p-1271	chr6B	15626368	134	ANTISENSE
4780	miR1117-3p-1272	chr6A	25007720	135	ANTISENSE
6500	miR1117-3p-1273	chr2D	621152143	102	SENSE
5116	miR1117-3p-1274	chr5B	532195359	191	SENSE
5058	miR1117-3p-1275	chr5B	150075835	134	ANTISENSE
4168	miR1117-3p-1276	chr7A	65741459	134	SENSE
4147	miR1117-3p-1277	chr7A	33207318	135	SENSE
4904	miR1117-3p-1278	chr6A	604651653	134	ANTISENSE
6150	miR1117-3p-1279	chr3B	771458924	134	SENSE
4288	miR1117-3p-128	chr7A	656348502	134	SENSE
6987	miR1117-3p-1280	chr1D	273887190	134	SENSE
3783	miR1117-3p-1281	chr7D	85509078	113	SENSE
6779	miR1117-3p-1282	chr2B	799845513	134	SENSE
4353	miR1117-3p-1283	chr7A	698292068	135	ANTISENSE
5164	miR1117-3p-1284	chr5B	592666293	135	ANTISENSE
5402	miR1117-3p-1285	chr5A	637481544	103	ANTISENSE
4489	miR1117-3p-1286	chr6B	15413809	102	ANTISENSE
6668	miR1117-3p-1287	chr2B	639724326	135	ANTISENSE
4977	miR1117-3p-1288	chr5D	525516902	147	ANTISENSE
4034	miR1117-3p-1289	chr7B	700231286	135	SENSE
3807	miR1117-3p-129	chr5D	432535680	103	SENSE
3807	miR1117-3p-129	chr7D	541903827	103	SENSE
5099	miR1117-3p-1290	chr5B	481087923	131	ANTISENSE
6527	miR1117-3p-1291	chr2B	26061290	101	ANTISENSE
6440	miR1117-3p-1292	chr2D	23225424	114	SENSE
4321	miR1117-3p-1293	chr7A	662297654	135	ANTISENSE
5954	miR1117-3p-1294	chr3D	611703545	147	ANTISENSE
6968	miR1117-3p-1295	chr1D	16813779	151	ANTISENSE
6777	miR1117-3p-1296	chr2B	797929509	135	SENSE
4579	miR1117-3p-1297	chr6B	77557873	135	ANTISENSE
4508	miR1117-3p-1298	chr6B	31007373	113	SENSE
4189	miR1117-3p-1299	chr7A	109323911	134	SENSE
5340	miR1117-3p-13	chr5A	490635189	103	SENSE
4075	miR1117-3p-130	chr7B	732398411	135	ANTISENSE
3902	miR1117-3p-1300	chr7B	214947773	135	ANTISENSE
7050	miR1117-3p-1301	chr1B	18233276	113	ANTISENSE
5497	miR1117-3p-1302	chr4B	36968536	134	ANTISENSE
4138	miR1117-3p-1303	chr7A	23959824	135	SENSE
6742	miR1117-3p-1304	chr2B	770344262	135	ANTISENSE
6071	miR1117-3p-1305	chr3B	682579889	113	SENSE
4019	miR1117-3p-1306	chr7B	688496825	102	SENSE
6491	miR1117-3p-1307	chr2D	586334566	134	SENSE
4074	miR1117-3p-1308	chr7B	731099492	135	ANTISENSE
39	miR1117-3p-1309	chr7B	449045146	134	SENSE
39	miR1117-3p-1309	chr7B	449046042	134	SENSE
5992	miR1117-3p-131	chr3B	39741391	134	ANTISENSE
36	miR1117-3p-1310	chrUn	229298041	113	ANTISENSE
36	miR1117-3p-1310	chrUn	300942685	113	ANTISENSE
5840	miR1117-3p-1311	chr4A	722387070	135	ANTISENSE
3944	miR1117-3p-1312	chr7B	579506132	135	SENSE
7124	miR1117-3p-1313	chr1B	123654070	135	SENSE
5895	miR1117-3p-1314	chr3D	77601582	134	SENSE
6781	miR1117-3p-1315	chr2B	801080444	135	ANTISENSE
4418	miR1117-3p-1316	chr6D	37157860	113	ANTISENSE
6662	miR1117-3p-1317	chr2B	610011427	113	SENSE
4678	miR1117-3p-1318	chr6B	642125988	135	ANTISENSE
5271	miR1117-3p-1319	chr5B	712374607	135	SENSE
6263	miR1117-3p-132	chr3A	65429047	134	ANTISENSE
5369	miR1117-3p-1320	chr5A	548486975	134	SENSE
5969	miR1117-3p-1321	chr3B	20979316	103	SENSE
4992	miR1117-3p-1322	chr5B	6486702	178	ANTISENSE
4221	miR1117-3p-1323	chr7A	312276226	135	ANTISENSE
4690	miR1117-3p-1324	chr6B	649647607	102	SENSE
4700	miR1117-3p-1325	chr6B	672455102	102	ANTISENSE
5443	miR1117-3p-1326	chr4D	88944154	99	ANTISENSE
5571	miR1117-3p-1327	chr4B	645361534	99	SENSE
5743	miR1117-3p-1328	chr4A	647491343	135	ANTISENSE
6810	miR1117-3p-1329	chr2A	24939250	135	SENSE
5685	miR1117-3p-133	chr4A	585319735	135	SENSE
7366	miR1117-3p-1330	chr1A	554606033	135	ANTISENSE
4487	miR1117-3p-1331	chr6B	15399973	194	ANTISENSE
5487	miR1117-3p-1332	chr4B	20092962	134	ANTISENSE
7206	miR1117-3p-1333	chr1B	636695455	113	SENSE
5989	miR1117-3p-1334	chr3B	35513833	139	SENSE
6469	miR1117-3p-1335	chr2D	131404507	113	SENSE
4772	miR1117-3p-1336	chr6A	21674079	135	ANTISENSE
3671	miR1117-3p-1337	chrUn	317571059	135	ANTISENSE
5921	miR1117-3p-1338	chr3D	565205926	134	SENSE
6496	miR1117-3p-134	chr2D	615501558	135	ANTISENSE
5494	miR1117-3p-1340	chr4B	25804537	134	ANTISENSE
6513	miR1117-3p-1341	chr2B	2018255	135	ANTISENSE
5068	miR1117-3p-1342	chr5B	313908805	135	SENSE
4005	miR1117-3p-1343	chr7B	673929336	134	SENSE
4502	miR1117-3p-1344	chr6B	22110399	135	SENSE
7026	miR1117-3p-1345	chr1B	2910183	135	SENSE
4693	miR1117-3p-1346	chr6B	650466415	135	ANTISENSE
7167	miR1117-3p-1347	chr1B	555284674	113	ANTISENSE
3798	miR1117-3p-1348	chr7D	231210508	184	ANTISENSE
4467	miR1117-3p-1349	chr6B	9421050	113	ANTISENSE
4485	miR1117-3p-135	chr6B	15256724	135	SENSE
5952	miR1117-3p-1350	chr3D	611100747	148	SENSE
4670	miR1117-3p-1351	chr6B	626595515	135	ANTISENSE
3819	miR1117-3p-1352	chr7D	582091579	149	ANTISENSE
3579	miR1117-3p-1353	chrUn	68182766	113	SENSE
4378	miR1117-3p-1354	chr7A	715256132	141	ANTISENSE
4101	miR1117-3p-1355	chr7B	748795295	135	SENSE
7187	miR1117-3p-1356	chr1B	598269677	135	SENSE
5506	miR1117-3p-1357	chr4B	63978976	113	SENSE
7254	miR1117-3p-1358	chr1B	676973351	102	SENSE
4755	miR1117-3p-1359	chr6A	12249451	134	SENSE
4452	miR1117-3p-136	chr6D	472835133	134	SENSE
3567	miR1117-3p-1360	chrUn	52258950	135	SENSE
4566	miR1117-3p-1361	chr6B	67096624	135	ANTISENSE
3600	miR1117-3p-1362	chr7D	32877209	134	SENSE
3600	miR1117-3p-1362	chrUn	102323759	134	SENSE
3600	miR1117-3p-1362	chr7D	628257407	134	ANTISENSE
3890	miR1117-3p-1363	chr7B	92550919	135	SENSE
5804	miR1117-3p-1364	chr4A	702058973	113	SENSE
5846	miR1117-3p-1365	chr4A	724752301	113	SENSE
364	miR1117-3p-1366	chr6A	616647800	134	SENSE
364	miR1117-3p-1366	chrUn	272007144	134	SENSE
364	miR1117-3p-1366	chr1A	4228570	134	ANTISENSE
6848	miR1117-3p-1367	chr2A	97128208	135	ANTISENSE
5052	miR1117-3p-1368	chr5B	87320755	135	ANTISENSE
6965	miR1117-3p-1369	chr1D	9599151	134	ANTISENSE
5451	miR1117-3p-137	chr4D	378289577	135	ANTISENSE
35	miR1117-3p-1370	chrUn	36359063	102	SENSE
35	miR1117-3p-1370	chrUn	245401366	102	ANTISENSE
5588	miR1117-3p-1371	chr4B	661439525	151	ANTISENSE
36	miR1117-3p-1372	chrUn	151827739	135	SENSE
36	miR1117-3p-1372	chrUn	151923606	135	SENSE
3	miR1117-3p-1373	chr1D	12068645	113	SENSE
3	miR1117-3p-1373	chr1D	19726782	113	SENSE
3	miR1117-3p-1373	chr1D	33817648	113	SENSE
3	miR1117-3p-1373	chr1D	51579216	113	SENSE
3	miR1117-3p-1373	chr1D	476013410	113	SENSE
3	miR1117-3p-1373	chr2D	531073605	113	SENSE
3	miR1117-3p-1373	chr3D	3511286	113	SENSE
3	miR1117-3p-1373	chr3D	27737610	113	SENSE
3	miR1117-3p-1373	chr3D	553394343	113	SENSE
3	miR1117-3p-1373	chr3D	573467443	113	SENSE
3	miR1117-3p-1373	chr3D	575508798	113	SENSE
3	miR1117-3p-1373	chr5D	440223842	113	SENSE
3	miR1117-3p-1373	chr5D	475177162	113	SENSE
3	miR1117-3p-1373	chr5D	481138162	113	SENSE
3	miR1117-3p-1373	chr5D	505832870	113	SENSE
3	miR1117-3p-1373	chr5D	543357380	113	SENSE
3	miR1117-3p-1373	chr5D	563167516	113	SENSE
3	miR1117-3p-1373	chr6D	24983635	113	SENSE
3	miR1117-3p-1373	chr6D	110452532	113	SENSE
3	miR1117-3p-1373	chr7D	21617598	113	SENSE
3	miR1117-3p-1373	chr7D	22481649	113	SENSE
3	miR1117-3p-1373	chr7D	28611857	113	SENSE
3	miR1117-3p-1373	chr7D	106184398	113	SENSE
3	miR1117-3p-1373	chr7D	132098815	113	SENSE
3	miR1117-3p-1373	chr1D	12742130	113	ANTISENSE
3	miR1117-3p-1373	chr1D	28044780	113	ANTISENSE
3	miR1117-3p-1373	chr1D	44889919	113	ANTISENSE
3	miR1117-3p-1373	chr2D	8251129	113	ANTISENSE
3	miR1117-3p-1373	chr2D	19381726	113	ANTISENSE
3	miR1117-3p-1373	chr2D	38608436	113	ANTISENSE
3	miR1117-3p-1373	chr2D	52571446	113	ANTISENSE
3	miR1117-3p-1373	chr2D	260511298	113	ANTISENSE
3	miR1117-3p-1373	chr2D	643457902	113	ANTISENSE
3	miR1117-3p-1373	chr3D	28187330	113	ANTISENSE
3	miR1117-3p-1373	chr3D	132551840	113	ANTISENSE
3	miR1117-3p-1373	chr3D	564392354	113	ANTISENSE
3	miR1117-3p-1373	chr3D	585699932	113	ANTISENSE
3	miR1117-3p-1373	chr3D	605606631	113	ANTISENSE
3	miR1117-3p-1373	chr4D	138784776	113	ANTISENSE
3	miR1117-3p-1373	chr4D	484504374	113	ANTISENSE
3	miR1117-3p-1373	chr4D	503274041	113	ANTISENSE
3	miR1117-3p-1373	chr5D	371815186	113	ANTISENSE
3	miR1117-3p-1373	chr5D	434967800	113	ANTISENSE
3	miR1117-3p-1373	chr5D	435901578	113	ANTISENSE
3	miR1117-3p-1373	chr6D	7684342	113	ANTISENSE
3	miR1117-3p-1373	chr6D	17194771	113	ANTISENSE
3	miR1117-3p-1373	chr6D	26991254	113	ANTISENSE
3	miR1117-3p-1373	chr6D	38181788	113	ANTISENSE
3	miR1117-3p-1373	chr6D	464372046	113	ANTISENSE
3	miR1117-3p-1373	chr7D	1094399	113	ANTISENSE
3	miR1117-3p-1373	chr7D	554781291	113	ANTISENSE
3	miR1117-3p-1373	chr7D	563273141	113	ANTISENSE
3	miR1117-3p-1373	chrUn	468226718	113	ANTISENSE
4538	miR1117-3p-1374	chr6B	41147041	135	ANTISENSE
4302	miR1117-3p-1375	chr7A	656445881	134	SENSE
4302	miR1117-3p-1375	chr7A	3466110	134	ANTISENSE
5717	miR1117-3p-1376	chr4A	618020516	113	SENSE
7224	miR1117-3p-1377	chr1B	647181505	134	ANTISENSE
3561	miR1117-3p-1378	chrUn	50368405	134	ANTISENSE
7315	miR1117-3p-1379	chr1A	77071804	134	ANTISENSE
4726	miR1117-3p-138	chr6B	708641233	102	SENSE
4626	miR1117-3p-1380	chr6B	189947765	113	SENSE
4410	miR1117-3p-1381	chr6D	12573436	102	ANTISENSE
6663	miR1117-3p-1382	chr2B	612395170	135	SENSE
6774	miR1117-3p-1383	chr2B	795371313	135	ANTISENSE
6948	miR1117-3p-1384	chr2A	769671228	134	ANTISENSE
4226	miR1117-3p-1385	chr7A	416378216	135	SENSE
6348	miR1117-3p-1386	chr3A	668941369	135	SENSE
4462	miR1117-3p-1387	chr6B	6562152	135	SENSE
7052	miR1117-3p-1388	chr1B	18503969	135	SENSE
6462	miR1117-3p-1389	chr2D	97006409	113	ANTISENSE
6439	miR1117-3p-139	chr2D	23224944	113	ANTISENSE
6239	miR1117-3p-1390	chr3A	27294696	101	SENSE
5975	miR1117-3p-1391	chr3B	24065715	113	SENSE
44	miR1117-3p-1392	chr6D	38821050	113	SENSE
44	miR1117-3p-1392	chr6D	456706546	113	ANTISENSE
6185	miR1117-3p-1393	chr3B	814856973	135	SENSE
6055	miR1117-3p-1394	chr3B	543745456	135	SENSE
5499	miR1117-3p-1395	chr4B	43929345	135	SENSE
5722	miR1117-3p-1396	chr4A	627053953	134	ANTISENSE
4118	miR1117-3p-1397	chr1A	4981256	135	ANTISENSE
4118	miR1117-3p-1397	chr7A	14631785	135	ANTISENSE
6621	miR1117-3p-1398	chr2B	161183303	135	ANTISENSE
6137	miR1117-3p-1399	chr3B	760135583	102	ANTISENSE
7301	miR1117-3p-14	chr1A	34467143	135	SENSE
6442	miR1117-3p-140	chr2D	24535163	113	SENSE
6442	miR1117-3p-140	chr1D	22083370	113	ANTISENSE
6442	miR1117-3p-140	chr7D	45984694	113	ANTISENSE
4441	miR1117-3p-1400	chr6D	435829811	102	SENSE
6195	miR1117-3p-1401	chr3B	822912068	135	ANTISENSE
39	miR1117-3p-1402	chr4B	380113424	113	ANTISENSE
39	miR1117-3p-1402	chr7B	634153608	113	ANTISENSE
7158	miR1117-3p-1403	chr1B	528846586	127	ANTISENSE
5260	miR1117-3p-1404	chr5B	704428382	224	ANTISENSE
6599	miR1117-3p-1405	chr2B	100978085	113	ANTISENSE
6548	miR1117-3p-1406	chr2B	41053275	101	ANTISENSE
6512	miR1117-3p-1407	chr2B	1513940	135	SENSE
5139	miR1117-3p-1408	chr5B	548004190	135	ANTISENSE
4691	miR1117-3p-1409	chr6B	649699354	102	SENSE
5359	miR1117-3p-141	chr5A	536944890	135	SENSE
3969	miR1117-3p-1410	chr7B	623165781	135	SENSE
6652	miR1117-3p-1411	chr2B	513615694	135	SENSE
4274	miR1117-3p-1412	chr7A	642132773	135	SENSE
3833	miR1117-3p-1413	chr7D	617939025	135	SENSE
66	miR1117-3p-1414	chr2B	512378677	135	ANTISENSE
66	miR1117-3p-1414	chr2B	512380625	135	ANTISENSE
6767	miR1117-3p-1415	chr2B	792154359	135	SENSE
3750	miR1117-3p-1416	chr7D	21428551	113	ANTISENSE
6374	miR1117-3p-1417	chr3A	708808813	134	ANTISENSE
6212	miR1117-3p-1418	chr3A	4411830	134	SENSE
6093	miR1117-3p-1419	chr3B	728750913	135	SENSE
3588	miR1117-3p-142	chrUn	80601560	135	ANTISENSE
4620	miR1117-3p-1420	chr6B	137476174	135	SENSE
6335	miR1117-3p-1421	chr3A	607929804	135	SENSE
4334	miR1117-3p-1422	chr7A	678397102	134	SENSE
4677	miR1117-3p-1423	chr6B	637866224	194	ANTISENSE
6727	miR1117-3p-1424	chr2B	758543190	135	ANTISENSE
5905	miR1117-3p-1425	chr3D	406530340	194	SENSE
7271	miR1117-3p-1426	chr3A	732097582	135	SENSE
7271	miR1117-3p-1426	chr1A	4246069	135	ANTISENSE
6302	miR1117-3p-1427	chr3A	498945019	134	ANTISENSE
4359	miR1117-3p-1428	chr7A	702197923	134	SENSE
4574	miR1117-3p-1429	chr6B	76288309	135	SENSE
6099	miR1117-3p-143	chr3B	734443388	135	SENSE
6745	miR1117-3p-1430	chr2B	772213139	134	SENSE
5817	miR1117-3p-1431	chr4A	709027215	134	SENSE
6547	miR1117-3p-1432	chr2B	37058481	102	SENSE
3915	miR1117-3p-1433	chr7B	337724675	113	SENSE
37	miR1117-3p-1434	chr7D	47134616	135	SENSE
37	miR1117-3p-1434	chr7D	77753604	135	ANTISENSE
6065	miR1117-3p-1435	chr3B	641582472	102	SENSE
5250	miR1117-3p-1436	chr5B	698900421	134	SENSE
6345	miR1117-3p-1437	chr3A	652015121	135	SENSE
4132	miR1117-3p-1438	chr7A	20696632	135	ANTISENSE
4705	miR1117-3p-1439	chr6B	679398713	134	ANTISENSE
4265	miR1117-3p-144	chr7A	633686157	135	SENSE
4547	miR1117-3p-1440	chr6B	44272919	101	ANTISENSE
6464	miR1117-3p-1441	chr2D	100403442	113	ANTISENSE
40	miR1117-3p-1442	chr7B	715331139	134	SENSE
40	miR1117-3p-1442	chr7B	715340843	134	SENSE
40	miR1117-3p-1442	chr2B	72934109	134	ANTISENSE
40	miR1117-3p-1442	chr6B	53814469	134	ANTISENSE
40	miR1117-3p-1442	chr7B	551189686	134	ANTISENSE
5816	miR1117-3p-1443	chr4A	708979112	103	SENSE
6168	miR1117-3p-1444	chr3B	791098342	113	SENSE
3931	miR1117-3p-1445	chr7B	531748812	150	ANTISENSE
5368	miR1117-3p-1446	chr5A	548467921	134	SENSE
5374	miR1117-3p-1447	chr5A	559999075	134	SENSE
5536	miR1117-3p-1448	chr4B	514936519	135	SENSE
4383	miR1117-3p-1449	chr7A	722159339	149	SENSE
6400	miR1117-3p-145	chr3A	730892661	134	ANTISENSE
6643	miR1117-3p-1450	chr2B	445479054	135	ANTISENSE
5187	miR1117-3p-1451	chr5B	619342846	134	ANTISENSE
6709	miR1117-3p-1452	chr2B	738062905	135	ANTISENSE
7151	miR1117-3p-1453	chr1B	512196275	113	ANTISENSE
5746	miR1117-3p-1454	chr4A	647699454	134	SENSE
4952	miR1117-3p-1455	chr5D	379214471	146	ANTISENSE
4935	miR1117-3p-1456	chr5D	32290659	111	SENSE
6044	miR1117-3p-1457	chr3B	364417081	135	SENSE
5790	miR1117-3p-1458	chr4A	691412104	113	SENSE
6791	miR1117-3p-1459	chr2A	13853630	136	ANTISENSE
6638	miR1117-3p-146	chr2B	426957598	113	ANTISENSE
4806	miR1117-3p-1460	chr1A	289100578	134	SENSE
4806	miR1117-3p-1460	chr1A	551233728	134	SENSE
4806	miR1117-3p-1460	chr5A	326035501	134	SENSE
4806	miR1117-3p-1460	chr1A	99328533	134	ANTISENSE
4806	miR1117-3p-1460	chr6A	41923743	134	ANTISENSE
5337	miR1117-3p-1461	chr5A	489622009	135	SENSE
4020	miR1117-3p-1462	chr7B	689260099	135	ANTISENSE
3857	miR1117-3p-1463	chr7B	22254903	101	ANTISENSE
4140	miR1117-3p-1464	chr7A	24961378	134	ANTISENSE
7243	miR1117-3p-1465	chr1B	667602631	150	ANTISENSE
4840	miR1117-3p-1466	chr6A	172683256	101	ANTISENSE
4921	miR1117-3p-1467	chr6A	617991453	135	ANTISENSE
5591	miR1117-3p-1468	chr4B	664084642	113	ANTISENSE
4974	miR1117-3p-1469	chr5D	510137789	113	SENSE
6530	miR1117-3p-147	chr2B	28214361	135	ANTISENSE
7027	miR1117-3p-1470	chr1B	3559950	113	SENSE
6497	miR1117-3p-1471	chr2D	617223091	113	ANTISENSE
3784	miR1117-3p-1472	chr7D	86388981	113	SENSE
6493	miR1117-3p-1473	chr2D	598582509	150	ANTISENSE
7115	miR1117-3p-1474	chr1B	89580374	135	ANTISENSE
4805	miR1117-3p-1475	chr6A	41125504	134	SENSE
4269	miR1117-3p-1476	chr7A	636965338	135	ANTISENSE
3989	miR1117-3p-1477	chr7B	654458416	135	ANTISENSE
5024	miR1117-3p-1478	chr5B	30534715	135	ANTISENSE
5847	miR1117-3p-1479	chr4A	725384858	134	ANTISENSE
4059	miR1117-3p-148	chr7B	723144500	135	ANTISENSE
37	miR1117-3p-1480	chr7D	69043902	113	SENSE
37	miR1117-3p-1480	chr3D	587735131	113	ANTISENSE
3823	miR1117-3p-1481	chr7D	590040190	135	ANTISENSE
55	miR1117-3p-1482	chr1B	600429491	135	SENSE
55	miR1117-3p-1482	chr4B	93459339	135	SENSE
6863	miR1117-3p-1483	chr2A	219457923	135	ANTISENSE
6306	miR1117-3p-1484	chr3A	498958568	133	ANTISENSE
6980	miR1117-3p-1485	chr1D	50057941	113	ANTISENSE
5140	miR1117-3p-1486	chr5B	549122827	113	SENSE
7164	miR1117-3p-1487	chr1B	549173238	113	ANTISENSE
6532	miR1117-3p-1488	chr2B	28334383	101	SENSE
3592	miR1117-3p-1489	chrUn	83550301	103	SENSE
5083	miR1117-3p-149	chr5B	409444624	134	SENSE
4008	miR1117-3p-1490	chr7B	677039056	135	SENSE
7127	miR1117-3p-1491	chr1B	152320769	134	ANTISENSE
5031	miR1117-3p-1492	chr5B	38078917	135	SENSE
4497	miR1117-3p-1493	chr6B	18092983	135	ANTISENSE
5735	miR1117-3p-1494	chr4A	642229348	135	SENSE
5919	miR1117-3p-1495	chr3D	563016473	113	ANTISENSE
4889	miR1117-3p-1496	chr6A	575202725	135	ANTISENSE
5434	miR1117-3p-1497	chr4D	5194500	114	SENSE
6113	miR1117-3p-1498	chr3B	742328956	135	SENSE
7270	miR1117-3p-1499	chr1A	4237236	134	ANTISENSE
4571	miR1117-3p-15	chr6B	74288552	132	ANTISENSE
4779	miR1117-3p-150	chr6A	24961122	135	ANTISENSE
6242	miR1117-3p-1500	chr3A	30428791	134	SENSE
6859	miR1117-3p-1501	chr2A	174901864	135	ANTISENSE
7103	miR1117-3p-1502	chr1B	58385573	133	SENSE
3965	miR1117-3p-1503	chr7B	620515308	135	SENSE
3930	miR1117-3p-1504	chr7B	531103881	135	ANTISENSE
4617	miR1117-3p-1505	chr6B	128186749	135	SENSE
4307	miR1117-3p-1506	chr7A	656553345	134	SENSE
52	miR1117-3p-1507	chr1B	1968895	135	SENSE
52	miR1117-3p-1507	chr3B	776433333	135	SENSE
52	miR1117-3p-1507	chr5B	656210366	135	SENSE
6900	miR1117-3p-1508	chr2A	688444191	134	ANTISENSE
3759	miR1117-3p-1509	chr7D	32359734	134	ANTISENSE
43	miR1117-3p-151	chr2A	21141972	135	SENSE
43	miR1117-3p-151	chr2A	191145133	135	SENSE
43	miR1117-3p-151	chr3A	122294961	135	SENSE
43	miR1117-3p-151	chr3A	539444417	135	SENSE
43	miR1117-3p-151	chr4A	603091767	135	SENSE
43	miR1117-3p-151	chr5A	523170922	135	SENSE
43	miR1117-3p-151	chr7A	26083667	135	SENSE
43	miR1117-3p-151	chr7A	49994268	135	SENSE
43	miR1117-3p-151	chr7A	414109890	135	SENSE
43	miR1117-3p-151	chr7A	559706098	135	SENSE
43	miR1117-3p-151	chr7A	702625909	135	SENSE
43	miR1117-3p-151	chr7A	703575583	135	SENSE
43	miR1117-3p-151	chr1A	512728052	135	ANTISENSE
43	miR1117-3p-151	chr2A	139214538	135	ANTISENSE
43	miR1117-3p-151	chr3A	34442654	135	ANTISENSE
43	miR1117-3p-151	chr3A	194946915	135	ANTISENSE
43	miR1117-3p-151	chr3A	719169916	135	ANTISENSE
43	miR1117-3p-151	chr4A	529736595	135	ANTISENSE
43	miR1117-3p-151	chr5A	72921604	135	ANTISENSE
6562	miR1117-3p-1510	chr2B	47531874	134	SENSE
4010	miR1117-3p-1511	chr7B	679875112	113	SENSE
5893	miR1117-3p-1512	chr3D	49316113	135	SENSE
6201	miR1117-3p-1513	chr3A	178912	135	ANTISENSE
3667	miR1117-3p-1514	chr2D	38689801	103	SENSE
3667	miR1117-3p-1514	chrUn	310179180	103	ANTISENSE
36	miR1117-3p-1515	chrUn	241971090	135	SENSE
36	miR1117-3p-1515	chr4A	615621881	135	ANTISENSE
36	miR1117-3p-1515	chr4A	615651663	135	ANTISENSE
5069	miR1117-3p-1516	chr5B	316254095	112	ANTISENSE
4560	miR1117-3p-1517	chr6B	63646827	138	ANTISENSE
4219	miR1117-3p-1518	chr7A	306215917	134	ANTISENSE
5060	miR1117-3p-1519	chr5B	166636749	113	SENSE
6170	miR1117-3p-152	chr3B	796698465	113	SENSE
6377	miR1117-3p-1520	chr3A	712478053	134	SENSE
6492	miR1117-3p-153	chr2D	597157851	134	SENSE
5094	miR1117-3p-154	chr5B	467229519	118	SENSE
3786	miR1117-3p-155	chr7D	106881547	137	ANTISENSE
3879	miR1117-3p-156	chr7B	63295976	135	ANTISENSE
7055	miR1117-3p-157	chr1B	20329162	135	SENSE
5935	miR1117-3p-158	chr3D	589238102	103	SENSE
6016	miR1117-3p-159	chr3B	85841118	134	SENSE
6864	miR1117-3p-16	chr2A	223111543	134	ANTISENSE
3552	miR1117-3p-160	chrUn	42165214	134	SENSE
6837	miR1117-3p-161	chr2A	59002121	103	ANTISENSE
68	miR1117-3p-162	chr2A	322501755	134	SENSE
68	miR1117-3p-162	chr2A	322502331	134	SENSE
3874	miR1117-3p-163	chr7B	41894797	133	ANTISENSE
6914	miR1117-3p-164	chr2A	723975771	133	SENSE
4351	miR1117-3p-165	chr7A	697954769	224	ANTISENSE
3856	miR1117-3p-166	chr7B	22254780	134	ANTISENSE
5516	miR1117-3p-167	chr4B	172368085	113	ANTISENSE
3758	miR1117-3p-168	chr7D	28401891	113	ANTISENSE
6109	miR1117-3p-169	chr3B	741478195	134	ANTISENSE
40	miR1117-3p-17	chr6B	714461987	113	SENSE
40	miR1117-3p-17	chr7B	699742193	113	SENSE
3954	miR1117-3p-170	chr7B	602258078	103	SENSE
6623	miR1117-3p-171	chr2B	169705919	101	SENSE
6658	miR1117-3p-172	chr2B	546900945	102	SENSE
4949	miR1117-3p-173	chr5D	349183726	134	ANTISENSE
5183	miR1117-3p-174	chr5B	615727910	135	SENSE
6316	miR1117-3p-175	chr3A	499049542	134	ANTISENSE
4038	miR1117-3p-176	chr7B	703997934	134	SENSE
3999	miR1117-3p-177	chr7B	667178853	135	ANTISENSE
4710	miR1117-3p-178	chr6B	680868475	109	ANTISENSE
5986	miR1117-3p-179	chr3B	29881853	135	ANTISENSE
7156	miR1117-3p-18	chr1B	524833889	135	SENSE
6050	miR1117-3p-180	chr3B	508045048	102	ANTISENSE
6098	miR1117-3p-181	chr3B	733546766	113	ANTISENSE
3562	miR1117-3p-182	chrUn	50681531	134	ANTISENSE
7045	miR1117-3p-183	chr1B	14399325	135	SENSE
5247	miR1117-3p-184	chr5B	694580844	135	SENSE
4695	miR1117-3p-185	chr6B	664474138	135	SENSE
4630	miR1117-3p-186	chr6B	209567495	135	SENSE
6716	miR1117-3p-187	chr2B	747778432	134	ANTISENSE
5001	miR1117-3p-188	chr5B	11673273	150	ANTISENSE
4228	miR1117-3p-189	chr7A	469376186	134	ANTISENSE
6579	miR1117-3p-19	chr2B	66318517	134	SENSE
4745	miR1117-3p-190	chr6A	3471634	135	SENSE
3987	miR1117-3p-191	chr7B	646491589	135	SENSE
6267	miR1117-3p-192	chr3A	85571196	135	ANTISENSE
5676	miR1117-3p-193	chr4A	552457079	135	SENSE
3731	miR1117-3p-194	chrUn	465518159	102	ANTISENSE
6995	miR1117-3p-195	chr1D	416447958	135	SENSE
4423	miR1117-3p-196	chr6D	68632775	102	ANTISENSE
4417	miR1117-3p-197	chr6D	31197472	115	ANTISENSE
6125	miR1117-3p-198	chr3B	752995629	135	ANTISENSE
5491	miR1117-3p-199	chr4B	22561717	135	ANTISENSE
6152	miR1117-3p-2	chr3B	773171799	135	SENSE
5203	miR1117-3p-20	chr5B	660714571	135	SENSE
5686	miR1117-3p-200	chr4A	591369436	135	SENSE
4714	miR1117-3p-201	chr6B	692398730	135	SENSE
35	miR1117-3p-202	chr2A	720905068	134	SENSE
35	miR1117-3p-202	chrUn	76615500	134	SENSE
6096	miR1117-3p-203	chr3B	733189471	135	ANTISENSE
6363	miR1117-3p-204	chr3A	696466410	135	SENSE
6363	miR1117-3p-204	chr6A	420586830	135	SENSE
5285	miR1117-3p-205	chr5A	15260715	135	SENSE
5772	miR1117-3p-206	chr4A	673678859	102	ANTISENSE
6068	miR1117-3p-207	chr3B	660882891	113	SENSE
4449	miR1117-3p-208	chr6D	469382607	114	ANTISENSE
6622	miR1117-3p-209	chr2B	161970642	135	SENSE
5	miR1117-3p-21	chr3A	39135184	135	SENSE
5	miR1117-3p-21	chr3A	696305860	135	SENSE
5	miR1117-3p-21	chr7A	677381050	135	SENSE
5	miR1117-3p-21	chr1A	7396232	135	ANTISENSE
5	miR1117-3p-21	chr4A	592295302	135	ANTISENSE
5	miR1117-3p-21	chr4A	592623470	135	ANTISENSE
4752	miR1117-3p-210	chr6A	6782061	135	ANTISENSE
5023	miR1117-3p-211	chr5B	28362344	184	ANTISENSE
7372	miR1117-3p-212	chr1A	561158544	135	SENSE
6385	miR1117-3p-213	chr3A	719378611	135	SENSE
4009	miR1117-3p-214	chr7B	677055404	135	ANTISENSE
5844	miR1117-3p-215	chr4A	724123744	135	ANTISENSE
7263	miR1117-3p-216	chr6B	96697077	135	SENSE
7263	miR1117-3p-216	chr1B	684580031	135	ANTISENSE
7263	miR1117-3p-216	chr5B	145266204	135	ANTISENSE
6321	miR1117-3p-217	chr3A	499560256	134	SENSE
7364	miR1117-3p-218	chr1A	553935107	134	ANTISENSE
5012	miR1117-3p-219	chr5B	15227845	135	ANTISENSE
5826	miR1117-3p-22	chr4A	712659499	135	ANTISENSE
5515	miR1117-3p-220	chr4B	142392058	135	ANTISENSE
5693	miR1117-3p-221	chr4A	592912491	135	ANTISENSE
4073	miR1117-3p-222	chr7B	730909506	135	SENSE
5303	miR1117-3p-223	chr5A	73262112	135	ANTISENSE
4503	miR1117-3p-224	chr6B	22503944	123	SENSE
55	miR1117-3p-225	chr4B	632209342	102	SENSE
55	miR1117-3p-225	chr4B	632305422	102	SENSE
3836	miR1117-3p-226	chr7D	626463110	113	SENSE
5766	miR1117-3p-227	chr4A	663269180	113	ANTISENSE
5131	miR1117-3p-228	chr5B	539264717	135	ANTISENSE
5176	miR1117-3p-229	chr5B	607013828	134	ANTISENSE
4035	miR1117-3p-23	chr7B	700612934	135	SENSE
3898	miR1117-3p-230	chr7B	146132449	113	ANTISENSE
3882	miR1117-3p-231	chr7B	64017590	135	ANTISENSE
5522	miR1117-3p-232	chr4B	271043545	113	ANTISENSE
42	miR1117-3p-233	chr7A	642564920	134	SENSE
42	miR1117-3p-233	chr3A	739644779	134	ANTISENSE
7138	miR1117-3p-234	chr1B	360036092	135	ANTISENSE
6122	miR1117-3p-235	chr3B	750898665	124	ANTISENSE
5652	miR1117-3p-236	chr4A	367273008	136	ANTISENSE
7136	miR1117-3p-237	chr1B	331863596	135	SENSE
6966	miR1117-3p-238	chr1D	10625536	113	ANTISENSE
7015	miR1117-3p-239	chr1D	475811784	134	SENSE
4713	miR1117-3p-24	chr6B	690231951	135	SENSE
4986	miR1117-3p-240	chr5D	564827481	135	SENSE
4088	miR1117-3p-241	chr7B	739816422	134	SENSE
6561	miR1117-3p-242	chr2B	46871876	135	SENSE
6308	miR1117-3p-243	chr3A	498984773	134	ANTISENSE
4621	miR1117-3p-244	chr6B	144280163	135	ANTISENSE
3748	miR1117-3p-245	chr7D	18561577	135	ANTISENSE
65	miR1117-3p-246	chr2B	33833882	135	SENSE
65	miR1117-3p-246	chr2B	727283535	135	ANTISENSE
6449	miR1117-3p-247	chr2D	39872466	102	SENSE
4071	miR1117-3p-248	chr7B	730801127	134	ANTISENSE
3622	miR1117-3p-249	chrUn	209538500	135	ANTISENSE
4888	miR1117-3p-25	chr6A	572599423	135	ANTISENSE
5944	miR1117-3p-250	chr3D	601998629	113	ANTISENSE
4995	miR1117-3p-251	chr5B	9194463	135	ANTISENSE
4397	miR1117-3p-252	chr7A	733476578	135	ANTISENSE
5898	miR1117-3p-253	chr3D	94520986	113	ANTISENSE
48	miR1117-3p-254	chr1A	539181457	135	SENSE
48	miR1117-3p-254	chr3A	62542	135	SENSE
48	miR1117-3p-254	chr5A	576834932	135	SENSE
48	miR1117-3p-254	chr6A	29944153	135	SENSE
48	miR1117-3p-254	chr3A	499729084	135	ANTISENSE
48	miR1117-3p-254	chr5A	30766326	135	ANTISENSE
48	miR1117-3p-254	chr6A	571331920	135	ANTISENSE
6237	miR1117-3p-255	chr3A	23290811	135	SENSE
6307	miR1117-3p-256	chr3A	498979351	134	ANTISENSE
4090	miR1117-3p-257	chr7B	742192673	135	SENSE
7179	miR1117-3p-258	chr1B	587624779	117	SENSE
4430	miR1117-3p-259	chr6D	339967076	146	ANTISENSE
6314	miR1117-3p-26	chr3A	499041380	134	ANTISENSE
6472	miR1117-3p-260	chr2D	394378358	113	SENSE
5325	miR1117-3p-261	chr5A	450193770	135	SENSE
3888	miR1117-3p-262	chr7B	72757459	113	ANTISENSE
7144	miR1117-3p-263	chr1B	474890677	113	ANTISENSE
6498	miR1117-3p-264	chr2D	620148548	134	SENSE
6800	miR1117-3p-265	chr2A	22299630	134	ANTISENSE
5479	miR1117-3p-266	chr4B	5052132	135	ANTISENSE
5233	miR1117-3p-267	chr5B	685559075	123	SENSE
4400	miR1117-3p-268	chr7A	736484658	113	ANTISENSE
6414	miR1117-3p-269	chr3A	741612889	134	SENSE
3617	miR1117-3p-27	chrUn	176661980	113	ANTISENSE
4611	miR1117-3p-270	chr6B	114408904	113	ANTISENSE
6884	miR1117-3p-271	chr2A	564794471	135	SENSE
3961	miR1117-3p-272	chr7B	618147339	135	ANTISENSE
4381	miR1117-3p-273	chr7A	719946958	135	SENSE
7178	miR1117-3p-274	chr1B	583860001	135	ANTISENSE
5928	miR1117-3p-275	chr3D	576711443	113	SENSE
6677	miR1117-3p-276	chr2B	667567125	135	SENSE
5284	miR1117-3p-277	chr5A	14504422	134	SENSE
54	miR1117-3p-278	chr3D	413834925	103	SENSE
54	miR1117-3p-278	chr4D	75156625	103	ANTISENSE
5533	miR1117-3p-279	chr1B	64378624	135	SENSE
5533	miR1117-3p-279	chr4B	514708022	135	ANTISENSE
5533	miR1117-3p-279	chr6B	15303529	135	ANTISENSE
5418	miR1117-3p-28	chr5A	684405576	135	SENSE
3830	miR1117-3p-280	chr7D	608589683	146	ANTISENSE
6080	miR1117-3p-281	chr3B	703834419	135	ANTISENSE
39	miR1117-3p-282	chr3B	41016984	135	SENSE
39	miR1117-3p-282	chr7B	595000077	135	SENSE
3	miR1117-3p-283	chr2D	586274652	113	SENSE
3	miR1117-3p-283	chr3D	609807487	113	SENSE
3	miR1117-3p-283	chrUn	290285066	113	ANTISENSE
3	miR1117-3p-283	chrUn	303487908	113	ANTISENSE
5021	miR1117-3p-284	chr5B	26534290	135	ANTISENSE
5809	miR1117-3p-285	chr4A	704577122	135	SENSE
6510	miR1117-3p-286	chr2D	649033638	135	ANTISENSE
6023	miR1117-3p-287	chr3B	111743981	135	SENSE
6973	miR1117-3p-288	chr1D	30725859	134	ANTISENSE
5223	miR1117-3p-289	chr3B	28124154	135	SENSE
5223	miR1117-3p-289	chr3B	115563227	135	SENSE
5223	miR1117-3p-289	chr5B	681272762	135	ANTISENSE
5223	miR1117-3p-289	chr6B	66709447	135	ANTISENSE
5223	miR1117-3p-289	chr7B	643268072	135	ANTISENSE
7196	miR1117-3p-29	chr1B	625877808	113	ANTISENSE
5807	miR1117-3p-290	chr4A	703952501	105	SENSE
6403	miR1117-3p-291	chr3A	732813576	135	ANTISENSE
6802	miR1117-3p-292	chr2A	22699104	134	ANTISENSE
3855	miR1117-3p-293	chr7B	21294186	135	SENSE
6476	miR1117-3p-294	chr2D	495903446	113	ANTISENSE
4258	miR1117-3p-295	chr7A	622008365	134	ANTISENSE
3753	miR1117-3p-296	chr7D	21864346	102	SENSE
4983	miR1117-3p-297	chr5D	561923627	113	ANTISENSE
4846	miR1117-3p-298	chr6A	225447046	135	SENSE
4409	miR1117-3p-299	chr6D	12336602	149	ANTISENSE
5384	miR1117-3p-3	chr5A	580842465	135	SENSE
3756	miR1117-3p-30	chr7D	27334463	102	ANTISENSE
4012	miR1117-3p-300	chr7B	680808587	113	ANTISENSE
3978	miR1117-3p-301	chr7B	638360885	135	SENSE
5332	miR1117-3p-302	chr5A	472741028	135	SENSE
5819	miR1117-3p-303	chr4A	709714616	113	ANTISENSE
3615	miR1117-3p-304	chrUn	155190124	134	ANTISENSE
6421	miR1117-3p-305	chr3A	748764445	135	SENSE
6639	miR1117-3p-306	chr2B	432832731	135	SENSE
3982	miR1117-3p-307	chr7B	640808921	134	SENSE
4796	miR1117-3p-308	chr6A	32385802	135	ANTISENSE
4209	miR1117-3p-309	chr7A	179830640	133	SENSE
6905	miR1117-3p-31	chr2A	704067415	113	SENSE
5791	miR1117-3p-310	chr4A	691959115	135	SENSE
4203	miR1117-3p-311	chr7A	135438916	134	ANTISENSE
7291	miR1117-3p-312	chr1A	19607085	102	ANTISENSE
4402	miR1117-3p-313	chr6D	1551634	102	ANTISENSE
6543	miR1117-3p-314	chr2B	34109420	194	SENSE
5576	miR1117-3p-315	chr4B	651310351	113	ANTISENSE
6934	miR1117-3p-316	chr2A	757653645	135	ANTISENSE
7279	miR1117-3p-317	chr1A	8219875	135	SENSE
50	miR1117-3p-318	chr5B	11698500	102	ANTISENSE
50	miR1117-3p-318	chr5B	11701269	102	ANTISENSE
50	miR1117-3p-318	chr5B	11704062	102	ANTISENSE
50	miR1117-3p-318	chr5B	11706857	102	ANTISENSE
50	miR1117-3p-318	chr5B	11710238	102	ANTISENSE
50	miR1117-3p-318	chr5B	11713606	102	ANTISENSE
50	miR1117-3p-318	chr5B	11730360	102	ANTISENSE
7378	miR1117-3p-319	chr1A	567938902	103	ANTISENSE
362	miR1117-3p-32	chr6B	110217020	135	SENSE
362	miR1117-3p-32	chrUn	214812957	135	SENSE
362	miR1117-3p-32	chrUn	314703563	135	ANTISENSE
5503	miR1117-3p-320	chr4B	58596455	135	SENSE
5280	miR1117-3p-321	chr5A	13618667	134	SENSE
7352	miR1117-3p-322	chr1A	530863682	135	SENSE
6278	miR1117-3p-323	chr3A	121939241	134	ANTISENSE
6912	miR1117-3p-324	chr2A	716506074	135	ANTISENSE
58	miR1117-3p-325	chr4A	711216787	102	SENSE
58	miR1117-3p-325	chr4A	711217188	102	SENSE
5614	miR1117-3p-326	chr4A	73462449	135	ANTISENSE
4816	miR1117-3p-327	chr6A	60541872	134	SENSE
5055	miR1117-3p-328	chr5B	102167310	113	SENSE
7241	miR1117-3p-329	chr1B	663082281	118	ANTISENSE
3604	miR1117-3p-33	chrUn	125553409	134	SENSE
4962	miR1117-3p-330	chr5D	476290755	102	ANTISENSE
5902	miR1117-3p-331	chr3D	292465331	135	ANTISENSE
3832	miR1117-3p-332	chr7D	615169947	102	ANTISENSE
5221	miR1117-3p-333	chr5B	680838401	113	ANTISENSE
5159	miR1117-3p-334	chr5B	585112486	135	ANTISENSE
4027	miR1117-3p-335	chr7B	696341204	102	ANTISENSE
4429	miR1117-3p-336	chr6D	339807479	146	ANTISENSE
7304	miR1117-3p-337	chr1A	43992374	134	SENSE
4950	miR1117-3p-338	chr5D	358382411	113	SENSE
4320	miR1117-3p-339	chr7A	656711559	134	SENSE
68	miR1117-3p-34	chr2A	22914658	134	SENSE
68	miR1117-3p-34	chr2A	23753119	134	SENSE
3586	miR1117-3p-340	chrUn	77369179	135	SENSE
6528	miR1117-3p-341	chr2B	27460117	135	SENSE
4546	miR1117-3p-342	chr6B	44272796	134	ANTISENSE
71	miR1117-3p-343	chr1B	565820325	135	SENSE
71	miR1117-3p-343	chr1B	682628391	135	ANTISENSE
6315	miR1117-3p-344	chr3A	499044092	134	ANTISENSE
6245	miR1117-3p-345	chr3A	33687685	132	SENSE
6471	miR1117-3p-346	chr2D	222670233	134	SENSE
4102	miR1117-3p-347	chr7B	749336898	135	ANTISENSE
6895	miR1117-3p-348	chr2A	649344045	135	ANTISENSE
4730	miR1117-3p-349	chr6B	713189537	135	SENSE
6879	miR1117-3p-35	chr2A	492732307	134	SENSE
4278	miR1117-3p-350	chr7A	643546125	129	SENSE
3994	miR1117-3p-351	chr7B	656867864	113	SENSE
64	miR1117-3p-352	chr2D	486514366	113	SENSE
64	miR1117-3p-352	chr1D	79804763	113	ANTISENSE
5855	miR1117-3p-353	chr4A	730692113	150	ANTISENSE
5436	miR1117-3p-354	chr4D	20467865	135	SENSE
6947	miR1117-3p-355	chr2A	769459161	134	SENSE
5748	miR1117-3p-357	chr4A	647716269	113	SENSE
3837	miR1117-3p-358	chr7D	626822192	113	ANTISENSE
3685	miR1117-3p-359	chrUn	340751391	194	SENSE
3685	miR1117-3p-359	chr5B	11724128	194	ANTISENSE
3685	miR1117-3p-359	chr5B	11727051	194	ANTISENSE
4016	miR1117-3p-36	chr7B	685231001	134	SENSE
3818	miR1117-3p-360	chr7D	578873438	135	ANTISENSE
3800	miR1117-3p-361	chr7D	380105944	134	ANTISENSE
3868	miR1117-3p-362	chr7B	32480746	135	ANTISENSE
48	miR1117-3p-363	chr2A	92563091	135	SENSE
48	miR1117-3p-363	chr6A	69641837	135	ANTISENSE
3539	miR1117-3p-364	chrUn	25024208	113	ANTISENSE
7386	miR1117-3p-365	chr1A	583961510	134	ANTISENSE
4494	miR1117-3p-366	chr6B	16629719	135	ANTISENSE
5182	miR1117-3p-367	chr5B	615077961	135	SENSE
4598	miR1117-3p-368	chr6B	93020135	103	SENSE
3809	miR1117-3p-369	chr7D	554138667	135	SENSE
5827	miR1117-3p-37	chr4A	712659501	135	SENSE
3711	miR1117-3p-370	chrUn	395101187	135	SENSE
4458	miR1117-3p-371	chr6B	3975161	135	ANTISENSE
5783	miR1117-3p-372	chr4A	688869901	135	ANTISENSE
52	miR1117-3p-373	chr5B	704178242	135	SENSE
52	miR1117-3p-373	chr5B	704174930	135	ANTISENSE
5695	miR1117-3p-374	chr4A	599355805	134	ANTISENSE
5087	miR1117-3p-375	chr5B	443262647	135	SENSE
5761	miR1117-3p-376	chr4A	658210092	135	SENSE
54	miR1117-3p-377	chr4D	499116678	102	ANTISENSE
54	miR1117-3p-377	chr4D	499145216	102	ANTISENSE
5581	miR1117-3p-378	chr4B	654200279	134	SENSE
4697	miR1117-3p-379	chr6B	668948706	134	ANTISENSE
5569	miR1117-3p-38	chr4B	644659430	134	ANTISENSE
4175	miR1117-3p-380	chr7A	72602410	134	SENSE
7029	miR1117-3p-381	chr1B	3996620	135	SENSE
6479	miR1117-3p-382	chr2D	530901107	102	ANTISENSE
3957	miR1117-3p-383	chr7B	609876567	150	SENSE
6956	miR1117-3p-384	chr2A	777957036	135	SENSE
4901	miR1117-3p-385	chr6A	602357205	135	ANTISENSE
7002	miR1117-3p-386	chr1D	456254954	134	ANTISENSE
6985	miR1117-3p-387	chr1D	263691474	102	ANTISENSE
4959	miR1117-3p-388	chr5D	436854685	113	SENSE
5324	miR1117-3p-389	chr5A	449747604	134	ANTISENSE
6495	miR1117-3p-39	chr2D	610095534	113	SENSE
6058	miR1117-3p-390	chr3B	569319264	135	SENSE
4818	miR1117-3p-391	chr6A	65358381	135	SENSE
4440	miR1117-3p-392	chr6D	426755358	113	ANTISENSE
6618	miR1117-3p-393	chr2B	147895176	135	ANTISENSE
5942	miR1117-3p-394	chr3D	599456685	194	SENSE
6591	miR1117-3p-395	chr2B	79302015	134	SENSE
6019	miR1117-3p-396	chr3B	88778570	113	SENSE
6179	miR1117-3p-397	chr3B	809652488	102	ANTISENSE
4330	miR1117-3p-398	chr7A	677041181	135	SENSE
5802	miR1117-3p-399	chr4A	701010921	135	ANTISENSE
6028	miR1117-3p-4	chr3B	123981189	102	ANTISENSE
6815	miR1117-3p-40	chr2A	31975487	134	SENSE
6262	miR1117-3p-400	chr3A	62640208	134	SENSE
6018	miR1117-3p-401	chr3B	88027607	113	ANTISENSE
5321	miR1117-3p-402	chr5A	410214236	135	SENSE
4931	miR1117-3p-403	chr5D	25863495	113	ANTISENSE
5514	miR1117-3p-404	chr4B	121815888	134	ANTISENSE
5514	miR1117-3p-404	chr4B	121816742	134	ANTISENSE
44	miR1117-3p-405	chr3D	8405042	113	ANTISENSE
44	miR1117-3p-405	chr6D	439783763	113	ANTISENSE
5232	miR1117-3p-406	chr5B	685196504	133	SENSE
6945	miR1117-3p-407	chr2A	769143299	135	SENSE
6132	miR1117-3p-408	chr3B	757398348	134	SENSE
6640	miR1117-3p-409	chr2B	435392277	135	ANTISENSE
3602	miR1117-3p-41	chrUn	113859182	113	ANTISENSE
3795	miR1117-3p-410	chr7D	161015525	134	ANTISENSE
4556	miR1117-3p-411	chr6B	52703643	134	SENSE
7072	miR1117-3p-412	chr1B	32003307	135	SENSE
6447	miR1117-3p-413	chr2D	37401834	150	ANTISENSE
5207	miR1117-3p-414	chr5B	667148192	113	SENSE
6998	miR1117-3p-415	chr1D	442819488	102	ANTISENSE
6358	miR1117-3p-416	chr3A	694407688	101	ANTISENSE
7019	miR1117-3p-417	chr1D	491126961	133	SENSE
6861	miR1117-3p-418	chr2A	190297345	135	SENSE
5739	miR1117-3p-419	chr4A	645361247	134	ANTISENSE
4650	miR1117-3p-42	chr6B	507650653	135	SENSE
3827	miR1117-3p-420	chr7D	598445020	133	ANTISENSE
6422	miR1117-3p-421	chr3A	750691747	134	ANTISENSE
4570	miR1117-3p-422	chr6B	70746502	134	SENSE
5097	miR1117-3p-423	chr5B	480439993	195	SENSE
4399	miR1117-3p-424	chr7A	733968825	135	SENSE
5798	miR1117-3p-425	chr4A	699591888	135	ANTISENSE
5734	miR1117-3p-426	chr4A	638630822	99	SENSE
6999	miR1117-3p-427	chr1D	443814512	113	SENSE
3669	miR1117-3p-428	chrUn	313631518	113	ANTISENSE
4787	miR1117-3p-429	chr6A	27822703	134	SENSE
5019	miR1117-3p-43	chr5B	25316003	135	SENSE
5041	miR1117-3p-430	chr5B	63273557	134	SENSE
6481	miR1117-3p-431	chr2D	542649019	135	ANTISENSE
6056	miR1117-3p-432	chr3B	560141847	135	SENSE
6949	miR1117-3p-433	chr2A	770980849	103	SENSE
6502	miR1117-3p-434	chr2D	630224983	103	ANTISENSE
3699	miR1117-3p-435	chrUn	366156455	135	SENSE
4373	miR1117-3p-436	chr7A	709013173	134	ANTISENSE
6714	miR1117-3p-437	chr2B	747089539	103	SENSE
5256	miR1117-3p-438	chr5B	702899431	113	SENSE
6443	miR1117-3p-439	chr2D	29863373	113	ANTISENSE
4607	miR1117-3p-44	chr6B	108338477	99	SENSE
7307	miR1117-3p-440	chr1A	56048688	135	ANTISENSE
5419	miR1117-3p-441	chr5A	687043760	134	ANTISENSE
4941	miR1117-3p-442	chr5D	79151223	150	SENSE
5645	miR1117-3p-443	chr4A	367218991	134	ANTISENSE
5641	miR1117-3p-444	chr4A	367210731	134	ANTISENSE
4064	miR1117-3p-445	chr7B	725012313	134	ANTISENSE
36	miR1117-3p-446	chr1A	425876931	135	SENSE
36	miR1117-3p-446	chr1B	531271446	135	SENSE
36	miR1117-3p-446	chr1B	654531020	135	SENSE
36	miR1117-3p-446	chr1B	659466357	135	SENSE
36	miR1117-3p-446	chr2B	2058923	135	SENSE
36	miR1117-3p-446	chr2B	23169285	135	SENSE
36	miR1117-3p-446	chr2B	73336313	135	SENSE
36	miR1117-3p-446	chr2B	103462550	135	SENSE
36	miR1117-3p-446	chr3B	62428827	135	SENSE
36	miR1117-3p-446	chr3B	74400867	135	SENSE
36	miR1117-3p-446	chr3B	740234113	135	SENSE
36	miR1117-3p-446	chr3B	746169731	135	SENSE
36	miR1117-3p-446	chr3B	763072390	135	SENSE
36	miR1117-3p-446	chr3B	812623306	135	SENSE
36	miR1117-3p-446	chr4A	650798779	135	SENSE
36	miR1117-3p-446	chr4A	668275840	135	SENSE
36	miR1117-3p-446	chr4A	690790512	135	SENSE
36	miR1117-3p-446	chr4B	19979641	135	SENSE
36	miR1117-3p-446	chr4B	106852609	135	SENSE
36	miR1117-3p-446	chr4B	577437665	135	SENSE
36	miR1117-3p-446	chr5B	501448204	135	SENSE
36	miR1117-3p-446	chr6B	49305195	135	SENSE
36	miR1117-3p-446	chr6B	76315151	135	SENSE
36	miR1117-3p-446	chr7B	161231628	135	SENSE
36	miR1117-3p-446	chr7B	640369898	135	SENSE
36	miR1117-3p-446	chr7B	685021985	135	SENSE
36	miR1117-3p-446	chr7B	695023943	135	SENSE
36	miR1117-3p-446	chrUn	311815866	135	SENSE
36	miR1117-3p-446	chr1B	153445793	135	ANTISENSE
36	miR1117-3p-446	chr1B	656384800	135	ANTISENSE
36	miR1117-3p-446	chr3B	4551890	135	ANTISENSE
36	miR1117-3p-446	chr3B	42088343	135	ANTISENSE
36	miR1117-3p-446	chr3B	62517762	135	ANTISENSE
36	miR1117-3p-446	chr3B	682831083	135	ANTISENSE
36	miR1117-3p-446	chr3B	763380004	135	ANTISENSE
36	miR1117-3p-446	chr3B	819072868	135	ANTISENSE
36	miR1117-3p-446	chr4B	80009760	135	ANTISENSE
36	miR1117-3p-446	chr4B	655430859	135	ANTISENSE
36	miR1117-3p-446	chr5B	532569696	135	ANTISENSE
36	miR1117-3p-446	chr5B	655136864	135	ANTISENSE
36	miR1117-3p-446	chr5B	673255571	135	ANTISENSE
36	miR1117-3p-446	chr5B	676951399	135	ANTISENSE
36	miR1117-3p-446	chr6B	6730503	135	ANTISENSE
36	miR1117-3p-446	chr7B	1106357	135	ANTISENSE
36	miR1117-3p-446	chr7B	122610051	135	ANTISENSE
36	miR1117-3p-446	chr7B	123818665	135	ANTISENSE
36	miR1117-3p-446	chr7B	596502087	135	ANTISENSE
36	miR1117-3p-446	chr7B	698853894	135	ANTISENSE
36	miR1117-3p-446	chrUn	88637815	135	ANTISENSE
36	miR1117-3p-446	chrUn	358744394	135	ANTISENSE
5270	miR1117-3p-447	chr5B	712208611	113	SENSE
4295	miR1117-3p-448	chr7A	656412283	134	SENSE
7383	miR1117-3p-449	chr1A	580659750	103	SENSE
7020	miR1117-3p-45	chr1B	367221	102	SENSE
531	miR1117-3p-450	chr1A	487655095	135	SENSE
531	miR1117-3p-450	chr3A	499801468	135	ANTISENSE
531	miR1117-3p-450	chr5A	337812864	135	ANTISENSE
5329	miR1117-3p-451	chr5A	464835404	135	SENSE
4648	miR1117-3p-452	chr6B	469200377	135	ANTISENSE
4535	miR1117-3p-453	chr6B	36605927	135	SENSE
6533	miR1117-3p-454	chr2B	28908517	135	ANTISENSE
3945	miR1117-3p-455	chr7B	579985138	99	ANTISENSE
352	miR1117-3p-456	chr1A	71807261	135	SENSE
352	miR1117-3p-456	chr2A	632289120	135	SENSE
352	miR1117-3p-456	chr3A	90049480	135	SENSE
352	miR1117-3p-456	chr3A	734388424	135	SENSE
352	miR1117-3p-456	chr5A	490515695	135	SENSE
352	miR1117-3p-456	chr6A	60831496	135	SENSE
352	miR1117-3p-456	chr6A	519847844	135	SENSE
352	miR1117-3p-456	chr7A	5298662	135	SENSE
352	miR1117-3p-456	chr7A	28527591	135	SENSE
352	miR1117-3p-456	chr7A	48448294	135	SENSE
352	miR1117-3p-456	chr7A	92713324	135	SENSE
352	miR1117-3p-456	chr7A	587573334	135	SENSE
352	miR1117-3p-456	chr7A	594940654	135	SENSE
352	miR1117-3p-456	chr7A	630871375	135	SENSE
352	miR1117-3p-456	chr7A	636116226	135	SENSE
352	miR1117-3p-456	chr7A	639547320	135	SENSE
352	miR1117-3p-456	chr7A	698713933	135	SENSE
352	miR1117-3p-456	chr7A	698818681	135	SENSE
352	miR1117-3p-456	chr1A	346426045	135	ANTISENSE
352	miR1117-3p-456	chr1A	555996342	135	ANTISENSE
352	miR1117-3p-456	chr2A	18228221	135	ANTISENSE
352	miR1117-3p-456	chr2A	42727139	135	ANTISENSE
352	miR1117-3p-456	chr3A	678531892	135	ANTISENSE
352	miR1117-3p-456	chr5A	458479456	135	ANTISENSE
352	miR1117-3p-456	chr6A	6243270	135	ANTISENSE
352	miR1117-3p-456	chr7A	87350863	135	ANTISENSE
352	miR1117-3p-456	chr7A	96679739	135	ANTISENSE
352	miR1117-3p-456	chr7A	143222055	135	ANTISENSE
352	miR1117-3p-456	chr7A	643500834	135	ANTISENSE
352	miR1117-3p-456	chrUn	253972	135	ANTISENSE
5703	miR1117-3p-457	chr4A	605740797	103	ANTISENSE
6539	miR1117-3p-458	chr2B	30269642	134	SENSE
4414	miR1117-3p-459	chr6D	22044450	113	SENSE
7061	miR1117-3p-46	chr1B	22655786	134	SENSE
6458	miR1117-3p-461	chr2D	83831030	113	ANTISENSE
7042	miR1117-3p-462	chr1B	13266811	135	SENSE
5074	miR1117-3p-463	chr5B	341776254	135	SENSE
4657	miR1117-3p-464	chr6B	569828446	135	ANTISENSE
5541	miR1117-3p-465	chr4B	574245916	135	SENSE
5687	miR1117-3p-466	chr4A	591430922	135	SENSE
5687	miR1117-3p-466	chr6A	605959476	135	SENSE
4923	miR1117-3p-467	chr5D	8338005	134	ANTISENSE
5242	miR1117-3p-468	chr5B	691242226	113	SENSE
5307	miR1117-3p-469	chr5A	102968416	134	ANTISENSE
6338	miR1117-3p-47	chr3A	621487211	135	SENSE
5716	miR1117-3p-470	chr4A	617897658	135	SENSE
5473	miR1117-3p-471	chr4D	506122236	113	SENSE
5351	miR1117-3p-472	chr5A	516305498	135	ANTISENSE
4735	miR1117-3p-473	chr3B	50708214	135	ANTISENSE
4735	miR1117-3p-473	chr6B	719392359	135	ANTISENSE
5296	miR1117-3p-474	chr5A	39716645	135	SENSE
4311	miR1117-3p-475	chr7A	656578855	99	SENSE
4311	miR1117-3p-475	chr7A	656606570	99	SENSE
5549	miR1117-3p-476	chr4B	613443736	135	ANTISENSE
45	miR1117-3p-477	chr6A	1236945	113	ANTISENSE
45	miR1117-3p-477	chr6B	81644202	113	ANTISENSE
7379	miR1117-3p-478	chr1A	567939932	135	ANTISENSE
6382	miR1117-3p-479	chr3A	717218749	135	SENSE
6135	miR1117-3p-48	chr3B	760027053	194	ANTISENSE
5909	miR1117-3p-480	chr3D	533710566	113	SENSE
6134	miR1117-3p-481	chr3B	758208963	113	SENSE
3554	miR1117-3p-482	chrUn	43404060	135	SENSE
3587	miR1117-3p-483	chrUn	78348557	113	SENSE
7194	miR1117-3p-484	chr1B	615733741	113	ANTISENSE
5254	miR1117-3p-485	chr5B	702113144	135	ANTISENSE
7174	miR1117-3p-486	chr1B	567366040	113	SENSE
5593	miR1117-3p-487	chr4B	665643259	135	ANTISENSE
5943	miR1117-3p-488	chr3D	601987032	113	SENSE
38	miR1117-3p-489	chr6D	472260253	113	SENSE
38	miR1117-3p-489	chr7D	428117401	113	SENSE
6120	miR1117-3p-49	chr3B	750192596	135	ANTISENSE
6674	miR1117-3p-490	chr2B	651969572	135	ANTISENSE
3886	miR1117-3p-491	chr7B	68248489	135	ANTISENSE
4702	miR1117-3p-492	chr6B	673878415	113	SENSE
4186	miR1117-3p-493	chr1A	510033111	135	SENSE
4186	miR1117-3p-493	chr1A	585621199	135	SENSE
4186	miR1117-3p-493	chr7A	9390913	135	SENSE
4186	miR1117-3p-493	chr7A	95939481	135	ANTISENSE
6396	miR1117-3p-494	chr3A	727872489	135	SENSE
4322	miR1117-3p-495	chr7A	662940106	135	ANTISENSE
6005	miR1117-3p-496	chr3B	59006068	135	ANTISENSE
7157	miR1117-3p-497	chr1B	528841777	135	ANTISENSE
5472	miR1117-3p-498	chr4D	506121758	114	ANTISENSE
5751	miR1117-3p-499	chr4A	649437233	101	SENSE
3834	miR1117-3p-5	chr7D	619399117	135	SENSE
5858	miR1117-3p-50	chr4A	731876998	134	ANTISENSE
4358	miR1117-3p-500	chr7A	701815492	134	ANTISENSE
6664	miR1117-3p-501	chr2B	626279311	135	ANTISENSE
4884	miR1117-3p-502	chr6A	562326982	134	SENSE
6969	miR1117-3p-503	chr1D	17022294	134	ANTISENSE
4635	miR1117-3p-504	chr6B	279600459	135	ANTISENSE
4948	miR1117-3p-505	chr5D	347870094	113	SENSE
4141	miR1117-3p-506	chr7A	25594034	115	SENSE
7030	miR1117-3p-507	chr1B	4127508	135	ANTISENSE
6478	miR1117-3p-508	chr2D	517021929	135	ANTISENSE
4591	miR1117-3p-509	chr6B	89201201	101	SENSE
499	miR1117-3p-51	chr3B	683789752	135	SENSE
499	miR1117-3p-51	chr4B	671817569	135	ANTISENSE
499	miR1117-3p-51	chr5B	9379983	135	ANTISENSE
499	miR1117-3p-51	chr5B	490145016	135	ANTISENSE
7121	miR1117-3p-510	chr1B	111953107	135	SENSE
4057	miR1117-3p-511	chr7B	722289841	101	SENSE
50	miR1117-3p-512	chr5B	11698500	194	ANTISENSE
50	miR1117-3p-512	chr5B	11701269	194	ANTISENSE
50	miR1117-3p-512	chr5B	11704062	194	ANTISENSE
50	miR1117-3p-512	chr5B	11730360	194	ANTISENSE
5407	miR1117-3p-513	chr5A	659234120	135	ANTISENSE
4516	miR1117-3p-514	chr6B	32397737	101	ANTISENSE
5801	miR1117-3p-515	chr4A	700493147	135	SENSE
4337	miR1117-3p-516	chr7A	681993942	134	SENSE
4925	miR1117-3p-517	chr5D	15236009	134	ANTISENSE
5189	miR1117-3p-518	chr5B	623086504	135	SENSE
4850	miR1117-3p-519	chr6A	299681107	134	ANTISENSE
6301	miR1117-3p-52	chr3A	498942263	134	ANTISENSE
3991	miR1117-3p-520	chr7B	654597669	135	SENSE
5173	miR1117-3p-521	chr5B	598520861	113	SENSE
5239	miR1117-3p-522	chr5B	688085099	113	SENSE
4214	miR1117-3p-523	chr7A	224971824	103	ANTISENSE
6635	miR1117-3p-524	chr2B	398715177	102	SENSE
6593	miR1117-3p-525	chr2B	91152038	135	ANTISENSE
6153	miR1117-3p-526	chr3B	773793901	113	SENSE
7363	miR1117-3p-527	chr1A	547180907	134	SENSE
5637	miR1117-3p-528	chr4A	362408320	135	SENSE
6957	miR1117-3p-529	chr2A	779464155	134	SENSE
5484	miR1117-3p-53	chr4B	15541210	135	ANTISENSE
6114	miR1117-3p-530	chr3B	745312919	134	SENSE
5388	miR1117-3p-531	chr5A	603634443	135	SENSE
59	miR1117-3p-532	chrUn	290285068	113	SENSE
59	miR1117-3p-532	chrUn	303487910	113	SENSE
59	miR1117-3p-532	chr2D	586274650	113	ANTISENSE
59	miR1117-3p-532	chr3D	609807485	113	ANTISENSE
4242	miR1117-3p-533	chr7A	568069716	134	SENSE
4044	miR1117-3p-534	chr7B	712756075	135	ANTISENSE
5758	miR1117-3p-535	chr4A	656259481	143	ANTISENSE
360	miR1117-3p-536	chrUn	117655786	134	SENSE
360	miR1117-3p-536	chrUn	181442998	134	SENSE
360	miR1117-3p-536	chrUn	303349331	134	ANTISENSE
6180	miR1117-3p-537	chr3B	809652490	102	SENSE
6743	miR1117-3p-538	chr2B	771888703	135	ANTISENSE
7137	miR1117-3p-539	chr1B	336167079	135	ANTISENSE
4920	miR1117-3p-54	chr6A	617891493	135	ANTISENSE
5841	miR1117-3p-540	chr4A	722448531	134	ANTISENSE
6586	miR1117-3p-541	chr2B	72213222	135	SENSE
4725	miR1117-3p-542	chr6B	706915766	146	ANTISENSE
4098	miR1117-3p-543	chr7B	746452043	135	ANTISENSE
6559	miR1117-3p-544	chr2B	45320867	134	SENSE
5947	miR1117-3p-545	chr3D	606863855	134	SENSE
5032	miR1117-3p-546	chr5B	38266367	101	SENSE
5573	miR1117-3p-547	chr4B	648110896	135	SENSE
3854	miR1117-3p-548	chr7B	20398673	113	ANTISENSE
6317	miR1117-3p-549	chr3A	499053702	135	ANTISENSE
3828	miR1117-3p-55	chr7D	604383107	135	SENSE
5042	miR1117-3p-550	chr5B	68506444	134	SENSE
4637	miR1117-3p-551	chr6B	370818825	113	SENSE
4938	miR1117-3p-552	chr5D	59617054	102	SENSE
4694	miR1117-3p-553	chr6B	650610410	135	ANTISENSE
4416	miR1117-3p-554	chr6D	29088129	113	ANTISENSE
5875	miR1117-3p-555	chr3D	1499723	135	ANTISENSE
3985	miR1117-3p-556	chr7B	642990124	102	SENSE
3891	miR1117-3p-557	chr7B	114846465	135	SENSE
5821	miR1117-3p-558	chr4A	710785467	101	ANTISENSE
6826	miR1117-3p-559	chr2A	42360984	135	SENSE
5774	miR1117-3p-56	chr4A	677876087	135	ANTISENSE
5310	miR1117-3p-560	chr5A	146935864	135	ANTISENSE
4548	miR1117-3p-561	chr6B	47748436	102	ANTISENSE
4213	miR1117-3p-562	chr7A	220878749	135	SENSE
5759	miR1117-3p-563	chr4A	658071753	135	SENSE
6749	miR1117-3p-564	chr2B	777095146	135	SENSE
6370	miR1117-3p-565	chr3A	708261198	133	SENSE
6450	miR1117-3p-566	chr2D	42185047	113	ANTISENSE
6452	miR1117-3p-567	chr2D	62273632	102	SENSE
4613	miR1117-3p-568	chr6B	117324302	135	ANTISENSE
5537	miR1117-3p-569	chr4B	537489603	135	ANTISENSE
4604	miR1117-3p-57	chr6B	103815171	135	SENSE
4578	miR1117-3p-570	chr6B	77540022	113	SENSE
4468	miR1117-3p-571	chr6B	9672240	135	SENSE
4482	miR1117-3p-572	chr6B	14042082	135	SENSE
5156	miR1117-3p-573	chr5B	579105550	135	ANTISENSE
4906	miR1117-3p-574	chr6A	606115524	135	SENSE
5538	miR1117-3p-575	chr4B	549483497	102	SENSE
7056	miR1117-3p-576	chr1B	20368960	135	SENSE
5211	miR1117-3p-577	chr5B	670042486	135	SENSE
7350	miR1117-3p-578	chr1A	521300166	134	ANTISENSE
7337	miR1117-3p-58	chr1A	465533554	135	ANTISENSE
6260	miR1117-3p-580	chr3A	54787834	135	SENSE
5334	miR1117-3p-581	chr5A	475087855	135	SENSE
4939	miR1117-3p-582	chr5D	62732796	113	ANTISENSE
4398	miR1117-3p-583	chr7A	733962318	135	SENSE
5011	miR1117-3p-584	chr5B	11733743	150	ANTISENSE
3839	miR1117-3p-585	chr7D	628272488	134	ANTISENSE
5683	miR1117-3p-586	chr4A	577737221	135	ANTISENSE
6990	miR1117-3p-587	chr1D	391023368	113	ANTISENSE
4051	miR1117-3p-588	chr7B	716126821	134	ANTISENSE
3821	miR1117-3p-589	chr7D	586785067	102	ANTISENSE
5014	miR1117-3p-59	chr5B	18534883	135	ANTISENSE
5065	miR1117-3p-590	chr5B	237688549	101	ANTISENSE
4470	miR1117-3p-591	chr6B	10437509	135	SENSE
7008	miR1117-3p-592	chr1D	464953656	113	ANTISENSE
6931	miR1117-3p-593	chr2A	754012411	135	SENSE
4835	miR1117-3p-594	chr6A	138379119	135	ANTISENSE
3767	miR1117-3p-595	chr7D	41204142	147	SENSE
4813	miR1117-3p-596	chr6A	60123082	135	ANTISENSE
5119	miR1117-3p-597	chr5B	532205184	194	SENSE
6340	miR1117-3p-598	chr3A	640269294	135	SENSE
5480	miR1117-3p-599	chr4B	5092026	135	ANTISENSE
5465	miR1117-3p-6	chr4D	495119309	113	SENSE
4673	miR1117-3p-60	chr6B	631139633	135	ANTISENSE
3629	miR1117-3p-600	chrUn	237577858	102	ANTISENSE
7197	miR1117-3p-601	chr1B	627206914	135	ANTISENSE
5972	miR1117-3p-602	chr3B	21525356	101	ANTISENSE
4563	miR1117-3p-603	chr6B	66683844	135	SENSE
6936	miR1117-3p-604	chr2A	761715922	135	SENSE
4194	miR1117-3p-605	chr7A	113088055	99	SENSE
6220	miR1117-3p-606	chr3A	6462731	134	SENSE
5527	miR1117-3p-607	chr4B	410939410	134	SENSE
5528	miR1117-3p-608	chr4B	439223908	134	ANTISENSE
4665	miR1117-3p-609	chr6B	608073841	113	ANTISENSE
6178	miR1117-3p-61	chr3B	809493232	146	ANTISENSE
7011	miR1117-3p-610	chr5D	44103957	113	SENSE
7011	miR1117-3p-610	chr1D	470761975	113	ANTISENSE
7011	miR1117-3p-610	chr4D	71403037	113	ANTISENSE
7011	miR1117-3p-610	chr4D	447150803	113	ANTISENSE
7011	miR1117-3p-610	chr7D	38531859	113	ANTISENSE
4597	miR1117-3p-611	chr6B	92520503	135	SENSE
3739	miR1117-3p-612	chr7D	2054960	102	SENSE
6860	miR1117-3p-613	chr2A	188272604	135	SENSE
4689	miR1117-3p-614	chr6B	648871758	134	ANTISENSE
6013	miR1117-3p-615	chr3B	77613433	134	SENSE
4867	miR1117-3p-616	chr6A	453226522	134	SENSE
4152	miR1117-3p-617	chr7A	40092392	134	SENSE
5836	miR1117-3p-618	chr4A	719968068	135	SENSE
5792	miR1117-3p-619	chr4A	692926535	113	ANTISENSE
4264	miR1117-3p-62	chr7A	631356895	134	ANTISENSE
6685	miR1117-3p-620	chr2B	696231987	113	ANTISENSE
7143	miR1117-3p-621	chr1B	447736137	135	SENSE
6552	miR1117-3p-622	chr2B	41830792	135	ANTISENSE
6057	miR1117-3p-623	chr3B	560367058	135	SENSE
5529	miR1117-3p-624	chr4B	455234046	135	ANTISENSE
5163	miR1117-3p-625	chr5B	592479889	194	SENSE
6268	miR1117-3p-626	chr3A	88172985	135	SENSE
5397	miR1117-3p-627	chr5A	627755799	134	ANTISENSE
6840	miR1117-3p-629	chr2A	82916302	135	ANTISENSE
5582	miR1117-3p-63	chr4B	654687908	102	SENSE
5853	miR1117-3p-630	chr4A	728787833	135	ANTISENSE
6626	miR1117-3p-631	chr2B	190484333	134	ANTISENSE
7147	miR1117-3p-633	chr1B	482315783	113	ANTISENSE
5120	miR1117-3p-634	chr5B	532207940	194	SENSE
5091	miR1117-3p-635	chr5B	456095916	113	ANTISENSE
368	miR1117-3p-637	chrUn	355433467	134	ANTISENSE
368	miR1117-3p-637	chrUn	357119500	134	ANTISENSE
368	miR1117-3p-637	chrUn	415972456	134	ANTISENSE
6446	miR1117-3p-638	chr2D	34327627	113	ANTISENSE
7107	miR1117-3p-639	chr1B	61909605	224	SENSE
5393	miR1117-3p-64	chr5A	619216321	113	ANTISENSE
4394	miR1117-3p-640	chr7A	731012236	135	SENSE
6629	miR1117-3p-641	chr2B	233081771	113	SENSE
5489	miR1117-3p-642	chr4B	21451478	135	ANTISENSE
4495	miR1117-3p-643	chr6B	16684897	135	ANTISENSE
5913	miR1117-3p-644	chr3D	550944183	113	SENSE
3814	miR1117-3p-645	chr7D	567919839	113	SENSE
7109	miR1117-3p-646	chr1B	73149653	101	SENSE
3993	miR1117-3p-648	chr7B	655409479	102	SENSE
7036	miR1117-3p-649	chr1B	9688851	135	SENSE
5212	miR1117-3p-65	chr5B	670389187	135	ANTISENSE
6266	miR1117-3p-650	chr3A	85502770	135	ANTISENSE
6389	miR1117-3p-651	chr3A	721406930	135	ANTISENSE
4065	miR1117-3p-652	chr7B	725940935	135	ANTISENSE
5764	miR1117-3p-653	chr4A	662584914	135	SENSE
4156	miR1117-3p-654	chr7A	47844319	135	SENSE
4401	miR1117-3p-655	chr6D	7454	134	ANTISENSE
5297	miR1117-3p-656	chr5A	45924990	135	SENSE
3976	miR1117-3p-657	chr7B	637651084	135	SENSE
354	miR1117-3p-658	chr1D	400161438	113	SENSE
354	miR1117-3p-658	chr2D	22002640	113	SENSE
354	miR1117-3p-658	chrUn	25024712	113	SENSE
3932	miR1117-3p-659	chr7B	534884607	135	SENSE
5220	miR1117-3p-66	chr5B	680431561	135	ANTISENSE
4062	miR1117-3p-660	chr7B	724245931	135	ANTISENSE
6088	miR1117-3p-661	chr3B	725835612	103	SENSE
4936	miR1117-3p-662	chr5D	40068062	135	ANTISENSE
4946	miR1117-3p-663	chr5D	311038995	135	ANTISENSE
7249	miR1117-3p-664	chr1B	669920805	113	SENSE
6719	miR1117-3p-665	chr2B	750034349	135	ANTISENSE
5566	miR1117-3p-666	chr4B	639433844	123	SENSE
5999	miR1117-3p-667	chr3B	48015199	135	ANTISENSE
4413	miR1117-3p-668	chr6D	22043970	113	ANTISENSE
6162	miR1117-3p-669	chr3B	785229412	146	ANTISENSE
6313	miR1117-3p-67	chr3A	499030528	134	ANTISENSE
6127	miR1117-3p-671	chr3B	755770300	102	ANTISENSE
7018	miR1117-3p-672	chr1D	487774135	113	SENSE
6744	miR1117-3p-673	chr2B	771995452	135	ANTISENSE
4645	miR1117-3p-674	chr6B	439459147	135	SENSE
6359	miR1117-3p-675	chr3A	694440258	101	ANTISENSE
5575	miR1117-3p-676	chr4B	650771040	135	SENSE
4513	miR1117-3p-677	chr6B	32372214	134	ANTISENSE
4661	miR1117-3p-678	chr6B	591099569	134	ANTISENSE
6932	miR1117-3p-679	chr3A	720049996	135	SENSE
6932	miR1117-3p-679	chr2A	755385786	135	ANTISENSE
5962	miR1117-3p-68	chr3B	13411468	102	SENSE
5210	miR1117-3p-680	chr5B	668287292	134	ANTISENSE
4256	miR1117-3p-681	chr7A	617577913	135	SENSE
3528	miR1117-3p-682	chrUn	3514458	113	ANTISENSE
5483	miR1117-3p-683	chr4B	14609331	103	SENSE
5882	miR1117-3p-684	chr3D	17857171	113	SENSE
5555	miR1117-3p-685	chr4B	627336116	134	ANTISENSE
6330	miR1117-3p-686	chr3A	564608796	135	SENSE
5818	miR1117-3p-687	chr4A	709377976	113	ANTISENSE
5924	miR1117-3p-688	chr3D	571943261	135	SENSE
4853	miR1117-3p-689	chr6A	331347778	135	SENSE
6972	miR1117-3p-69	chr1D	30506593	134	SENSE
4304	miR1117-3p-690	chr7A	656528617	134	SENSE
6570	miR1117-3p-691	chr2B	51717805	135	SENSE
5501	miR1117-3p-692	chr4B	51874732	134	ANTISENSE
5666	miR1117-3p-693	chr4A	466325396	135	ANTISENSE
5877	miR1117-3p-694	chr3D	5667913	134	SENSE
3760	miR1117-3p-695	chr7D	32785532	113	SENSE
6519	miR1117-3p-696	chr2B	12970407	135	ANTISENSE
7141	miR1117-3p-697	chr1B	401549350	135	ANTISENSE
7216	miR1117-3p-698	chr1B	642227187	113	SENSE
3766	miR1117-3p-699	chr7D	39674404	134	SENSE
6829	miR1117-3p-7	chr2A	45187590	135	ANTISENSE
6082	miR1117-3p-70	chr3B	705294424	135	SENSE
5938	miR1117-3p-700	chr3D	595828843	135	SENSE
3917	miR1117-3p-701	chr7B	398681263	112	SENSE
6882	miR1117-3p-702	chr2A	548943690	135	SENSE
356	miR1117-3p-703	chrUn	51188167	134	SENSE
356	miR1117-3p-703	chrUn	330824158	134	ANTISENSE
356	miR1117-3p-703	chrUn	351695658	134	ANTISENSE
356	miR1117-3p-703	chrUn	376655517	134	ANTISENSE
4847	miR1117-3p-704	chr6A	234765955	135	ANTISENSE
6157	miR1117-3p-705	chr3B	777304475	135	SENSE
5617	miR1117-3p-706	chr4A	95057286	129	SENSE
6076	miR1117-3p-707	chr3B	684426642	135	SENSE
4572	miR1117-3p-708	chr6B	74399851	131	ANTISENSE
6053	miR1117-3p-709	chr3B	527969329	135	ANTISENSE
4586	miR1117-3p-71	chr1B	640319976	101	SENSE
4586	miR1117-3p-71	chr1B	640320218	101	SENSE
4586	miR1117-3p-71	chr2B	727552133	101	SENSE
4586	miR1117-3p-71	chr3B	737350986	101	SENSE
4586	miR1117-3p-71	chr5B	19907788	101	SENSE
4586	miR1117-3p-71	chr6B	88177030	101	SENSE
4586	miR1117-3p-71	chrUn	269316799	101	SENSE
4586	miR1117-3p-71	chrUn	359764048	101	SENSE
4586	miR1117-3p-71	chr2B	788845520	101	ANTISENSE
4586	miR1117-3p-71	chr3B	631829649	101	ANTISENSE
4586	miR1117-3p-71	chr5B	595965705	101	ANTISENSE
4586	miR1117-3p-71	chr5B	595965938	101	ANTISENSE
4586	miR1117-3p-71	chr6B	32372337	101	ANTISENSE
4586	miR1117-3p-71	chr7B	50164743	101	ANTISENSE
4586	miR1117-3p-71	chr7B	572400602	101	ANTISENSE
4586	miR1117-3p-71	chr7B	732645320	101	ANTISENSE
4586	miR1117-3p-71	chrUn	135916160	101	ANTISENSE
4586	miR1117-3p-71	chrUn	262457622	101	ANTISENSE
5234	miR1117-3p-710	chr5B	685568276	123	SENSE
5461	miR1117-3p-711	chr4D	484062242	135	SENSE
3595	miR1117-3p-712	chrUn	84374790	134	ANTISENSE
5098	miR1117-3p-713	chr5B	480469356	103	SENSE
3796	miR1117-3p-714	chr7D	161914774	113	SENSE
5455	miR1117-3p-715	chr4D	407167274	102	SENSE
5865	miR1117-3p-716	chr4A	736086552	135	SENSE
5500	miR1117-3p-717	chr4B	44118838	135	SENSE
5959	miR1117-3p-718	chr3B	6187762	135	ANTISENSE
6276	miR1117-3p-719	chr3A	43339638	134	SENSE
6276	miR1117-3p-719	chr3A	121829245	134	ANTISENSE
3826	miR1117-3p-72	chr7D	598301830	113	ANTISENSE
3714	miR1117-3p-720	chrUn	406354732	113	SENSE
4233	miR1117-3p-721	chr7A	520459705	135	SENSE
4179	miR1117-3p-722	chr7A	86203421	128	SENSE
7381	miR1117-3p-723	chr1A	570462550	134	SENSE
5910	miR1117-3p-724	chr3D	538912722	134	ANTISENSE
7376	miR1117-3p-725	chr1A	567786483	135	SENSE
6647	miR1117-3p-726	chr2B	496389794	135	SENSE
4480	miR1117-3p-727	chr6B	13636414	113	ANTISENSE
5198	miR1117-3p-728	chr5B	652887827	135	ANTISENSE
50	miR1117-3p-729	chrUn	340751483	102	SENSE
50	miR1117-3p-729	chr5B	11724128	102	ANTISENSE
50	miR1117-3p-729	chr5B	11727051	102	ANTISENSE
4314	miR1117-3p-73	chr7A	656634724	134	SENSE
5961	miR1117-3p-730	chr3B	8545556	135	ANTISENSE
7073	miR1117-3p-731	chr1B	32314150	135	SENSE
6043	miR1117-3p-732	chr3B	350232987	134	SENSE
3797	miR1117-3p-733	chr7D	180922716	113	ANTISENSE
6735	miR1117-3p-734	chr2B	761636656	113	ANTISENSE
6209	miR1117-3p-735	chr3A	3917829	135	SENSE
6468	miR1117-3p-736	chr2D	131404505	113	ANTISENSE
4177	miR1117-3p-737	chr7A	78326187	135	SENSE
4123	miR1117-3p-738	chr7A	16968126	135	ANTISENSE
5335	miR1117-3p-739	chr5A	479572889	101	ANTISENSE
5457	miR1117-3p-74	chr4D	412745727	134	SENSE
5903	miR1117-3p-740	chr3D	403640675	113	SENSE
6083	miR1117-3p-741	chr3B	708618714	135	ANTISENSE
6704	miR1117-3p-742	chr2B	736234434	134	SENSE
4719	miR1117-3p-743	chr6B	697928280	102	ANTISENSE
6841	miR1117-3p-744	chr2A	84274779	135	ANTISENSE
4171	miR1117-3p-745	chr7A	70287947	134	SENSE
5476	miR1117-3p-746	chr4B	2530574	135	ANTISENSE
6411	miR1117-3p-747	chr3A	739053408	134	SENSE
5937	miR1117-3p-748	chr3D	594984337	113	SENSE
4878	miR1117-3p-749	chr6A	534745175	136	SENSE
7087	miR1117-3p-75	chr1B	40569375	135	SENSE
6010	miR1117-3p-750	chr3B	74415904	113	ANTISENSE
5301	miR1117-3p-751	chr5A	72261034	135	ANTISENSE
3905	miR1117-3p-752	chr7B	239237473	113	SENSE
51	miR1117-3p-753	chr5B	539017438	113	SENSE
51	miR1117-3p-753	chr3B	26081352	113	ANTISENSE
6753	miR1117-3p-754	chr2B	782394265	134	ANTISENSE
6138	miR1117-3p-755	chr3B	760167140	134	ANTISENSE
3790	miR1117-3p-756	chr7D	141956332	102	ANTISENSE
4927	miR1117-3p-757	chr5D	19755791	113	ANTISENSE
6692	miR1117-3p-758	chr2B	705249690	134	ANTISENSE
4928	miR1117-3p-759	chr5D	23300799	134	ANTISENSE
7312	miR1117-3p-76	chr1A	70212120	135	SENSE
7221	miR1117-3p-760	chr1B	646151844	133	ANTISENSE
4460	miR1117-3p-761	chr6B	5790781	113	SENSE
6524	miR1117-3p-762	chr2B	24868357	135	SENSE
4891	miR1117-3p-763	chr6A	577569528	135	SENSE
3632	miR1117-3p-764	chrUn	242836948	134	ANTISENSE
48	miR1117-3p-765	chr6A	528454889	135	SENSE
48	miR1117-3p-765	chr1A	6252290	135	ANTISENSE
5929	miR1117-3p-766	chr3D	577628058	113	SENSE
4857	miR1117-3p-767	chr6A	380682245	135	ANTISENSE
5196	miR1117-3p-768	chr5B	645208642	135	ANTISENSE
6573	miR1117-3p-769	chr2B	53495678	134	SENSE
6429	miR1117-3p-77	chr2D	13243443	102	ANTISENSE
5633	miR1117-3p-770	chr4A	242039016	134	ANTISENSE
4916	miR1117-3p-771	chr6A	615661374	129	ANTISENSE
5835	miR1117-3p-772	chr4A	719091199	102	SENSE
7333	miR1117-3p-773	chr1A	456638660	134	ANTISENSE
53	miR1117-3p-774	chr5A	548439766	134	SENSE
53	miR1117-3p-774	chr2A	139181868	134	ANTISENSE
4436	miR1117-3p-775	chr6D	417768119	103	SENSE
6832	miR1117-3p-776	chr2A	49456717	224	SENSE
5715	miR1117-3p-777	chr4A	616071813	135	SENSE
4947	miR1117-3p-778	chr5D	345489887	134	SENSE
5231	miR1117-3p-779	chr5B	685183789	133	SENSE
7017	miR1117-3p-78	chr1D	487773633	113	ANTISENSE
5191	miR1117-3p-780	chr5B	635038845	112	SENSE
6318	miR1117-3p-782	chr3A	499056413	134	ANTISENSE
3541	miR1117-3p-783	chrUn	28878574	102	ANTISENSE
5202	miR1117-3p-784	chr5B	656923952	135	SENSE
5072	miR1117-3p-785	chr5B	334996269	101	ANTISENSE
4153	miR1117-3p-786	chr7A	40467541	135	ANTISENSE
36	miR1117-3p-787	chr1A	50326404	135	SENSE
36	miR1117-3p-787	chr2A	688149437	135	SENSE
36	miR1117-3p-787	chr7A	306725188	135	SENSE
36	miR1117-3p-787	chr3A	30189112	135	ANTISENSE
36	miR1117-3p-787	chrUn	232828828	135	ANTISENSE
4706	miR1117-3p-788	chr6B	679463309	135	ANTISENSE
7278	miR1117-3p-789	chr1A	8170821	134	SENSE
39	miR1117-3p-79	chr5B	400489448	102	SENSE
39	miR1117-3p-79	chr7B	608169946	102	SENSE
4339	miR1117-3p-790	chr7A	684336188	135	SENSE
47	miR1117-3p-791	chr3B	750800996	102	ANTISENSE
47	miR1117-3p-791	chr6B	699973170	102	ANTISENSE
5562	miR1117-3p-792	chr4B	636075762	135	ANTISENSE
6305	miR1117-3p-793	chr3A	498955857	133	ANTISENSE
6943	miR1117-3p-794	chr2A	767489541	135	ANTISENSE
4541	miR1117-3p-795	chr6B	41674865	113	ANTISENSE
6748	miR1117-3p-796	chr2B	776086355	135	SENSE
5482	miR1117-3p-797	chr4B	8317407	135	SENSE
5504	miR1117-3p-798	chr4B	59242753	135	ANTISENSE
452	miR1117-3p-799	chr2B	797367195	135	SENSE
452	miR1117-3p-799	chr5B	683259482	135	SENSE
452	miR1117-3p-799	chr5B	706527110	135	SENSE
452	miR1117-3p-799	chr6B	33794790	135	SENSE
452	miR1117-3p-799	chr6B	33865183	135	SENSE
452	miR1117-3p-799	chr6B	713102294	135	SENSE
452	miR1117-3p-799	chr2B	520157551	135	ANTISENSE
452	miR1117-3p-799	chr5B	171672262	135	ANTISENSE
452	miR1117-3p-799	chr6B	35034692	135	ANTISENSE
6665	miR1117-3p-8	chr2B	635519389	135	SENSE
4361	miR1117-3p-80	chr7A	702404183	135	ANTISENSE
353	miR1117-3p-800	chrUn	23588147	102	SENSE
353	miR1117-3p-800	chrUn	392919716	102	SENSE
353	miR1117-3p-800	chrUn	23358987	102	ANTISENSE
353	miR1117-3p-800	chrUn	23367478	102	ANTISENSE
4834	miR1117-3p-801	chr6A	136452609	134	SENSE
6444	miR1117-3p-802	chr2D	34056438	113	ANTISENSE
6831	miR1117-3p-803	chr2A	48365521	135	SENSE
6903	miR1117-3p-804	chrUn	71725916	134	SENSE
6903	miR1117-3p-804	chr2A	698441683	134	ANTISENSE
5410	miR1117-3p-805	chr5A	669285091	134	SENSE
6939	miR1117-3p-806	chr2A	767083341	134	ANTISENSE
7009	miR1117-3p-807	chr1D	464953658	113	SENSE
6017	miR1117-3p-808	chr3B	86766905	113	ANTISENSE
5579	miR1117-3p-809	chr4B	651487004	135	ANTISENSE
3869	miR1117-3p-81	chr7B	32621777	135	SENSE
7328	miR1117-3p-810	chr1A	383893062	134	SENSE
5869	miR1117-3p-811	chr4A	739765240	113	ANTISENSE
5726	miR1117-3p-812	chr4A	631129186	135	SENSE
6679	miR1117-3p-813	chr2B	676224298	135	ANTISENSE
3542	miR1117-3p-814	chrUn	31109510	135	SENSE
7040	miR1117-3p-815	chr1B	12676451	135	SENSE
6309	miR1117-3p-816	chr3A	498987471	134	ANTISENSE
3918	miR1117-3p-817	chr7B	411408547	135	ANTISENSE
5565	miR1117-3p-818	chr4B	638606876	135	SENSE
5511	miR1117-3p-819	chr4B	93941913	134	SENSE
4577	miR1117-3p-82	chr6B	77217729	113	ANTISENSE
3746	miR1117-3p-820	chr7D	16324865	102	ANTISENSE
5833	miR1117-3p-821	chr4A	717604737	135	SENSE
4167	miR1117-3p-822	chr7A	65140332	135	SENSE
6690	miR1117-3p-823	chr2B	699592946	135	SENSE
6628	miR1117-3p-824	chr2B	213306371	113	SENSE
6441	miR1117-3p-825	chr2D	24119939	134	SENSE
35	miR1117-3p-826	chr1D	400160934	113	ANTISENSE
35	miR1117-3p-826	chrUn	90850420	113	ANTISENSE
528	miR1117-3p-827	chr3A	690071384	135	SENSE
528	miR1117-3p-827	chr3A	725534804	135	SENSE
528	miR1117-3p-827	chr5A	14482659	135	SENSE
528	miR1117-3p-827	chr6A	617481921	135	SENSE
4484	miR1117-3p-828	chr6B	15159696	113	SENSE
6501	miR1117-3p-829	chr2D	626846132	135	ANTISENSE
6713	miR1117-3p-83	chr2B	746811749	113	SENSE
4647	miR1117-3p-830	chr6B	451701265	102	ANTISENSE
3781	miR1117-3p-831	chr7D	78625783	134	ANTISENSE
6518	miR1117-3p-832	chr2B	6640287	135	SENSE
6265	miR1117-3p-833	chr3A	76676430	135	ANTISENSE
3533	miR1117-3p-834	chrUn	23180120	102	SENSE
5822	miR1117-3p-835	chr4A	711216693	103	ANTISENSE
5353	miR1117-3p-836	chr5A	518251591	134	SENSE
5439	miR1117-3p-837	chr4D	47520496	145	SENSE
4318	miR1117-3p-838	chr7A	656372121	134	SENSE
4318	miR1117-3p-838	chr7A	656671445	134	SENSE
4988	miR1117-3p-839	chr5B	840316	135	SENSE
4390	miR1117-3p-84	chr7A	727739423	134	ANTISENSE
6846	miR1117-3p-840	chr2A	95208491	135	SENSE
4812	miR1117-3p-841	chr6A	54105353	135	SENSE
6463	miR1117-3p-842	chr2D	97006411	113	SENSE
37	miR1117-3p-843	chrUn	448805131	102	ANTISENSE
4343	miR1117-3p-844	chr7A	694374426	135	ANTISENSE
5498	miR1117-3p-845	chr4B	40415483	134	ANTISENSE
4970	miR1117-3p-846	chr5D	495182077	113	ANTISENSE
5750	miR1117-3p-847	chr4A	649437231	101	ANTISENSE
6470	miR1117-3p-848	chr2D	193809538	113	ANTISENSE
3824	miR1117-3p-849	chr7D	590040745	134	ANTISENSE
3558	miR1117-3p-85	chrUn	48337602	135	ANTISENSE
5813	miR1117-3p-850	chr4A	705899673	135	ANTISENSE
6375	miR1117-3p-851	chr3A	709520787	135	ANTISENSE
6821	miR1117-3p-852	chr2A	38256433	135	SENSE
4060	miR1117-3p-853	chr7B	723317989	135	ANTISENSE
5308	miR1117-3p-854	chr5A	103363582	134	SENSE
5971	miR1117-3p-855	chr3B	21525233	134	ANTISENSE
5880	miR1117-3p-856	chr3D	14973126	113	ANTISENSE
5808	miR1117-3p-857	chr4A	704058127	113	SENSE
3966	miR1117-3p-858	chr7B	620920459	135	ANTISENSE
7161	miR1117-3p-859	chr1B	535273716	134	ANTISENSE
6541	miR1117-3p-86	chr2B	33212257	135	SENSE
5108	miR1117-3p-860	chr5B	517313418	113	SENSE
6984	miR1117-3p-861	chr1D	231963614	114	SENSE
6538	miR1117-3p-862	chr2B	29845947	134	ANTISENSE
5894	miR1117-3p-863	chr3D	55926507	113	ANTISENSE
4873	miR1117-3p-864	chr6A	505254126	135	SENSE
7083	miR1117-3p-865	chr1B	39844983	135	SENSE
4483	miR1117-3p-866	chr6B	15159694	113	ANTISENSE
4453	miR1117-3p-867	chr6B	466536	135	ANTISENSE
5574	miR1117-3p-868	chr4B	650312716	135	ANTISENSE
6723	miR1117-3p-869	chr2B	755601028	102	ANTISENSE
4692	miR1117-3p-87	chr6B	649753375	135	ANTISENSE
5460	miR1117-3p-870	chr4D	467309559	134	SENSE
7365	miR1117-3p-871	chr1A	554408382	135	ANTISENSE
4584	miR1117-3p-872	chr6B	81671935	114	ANTISENSE
7007	miR1117-3p-873	chr1D	462171440	113	SENSE
6117	miR1117-3p-874	chr3B	749156987	135	ANTISENSE
4859	miR1117-3p-875	chr6A	416036323	134	ANTISENSE
3741	miR1117-3p-876	chr3D	569150551	113	SENSE
3741	miR1117-3p-876	chr7D	6864395	113	ANTISENSE
6333	miR1117-3p-877	chr3A	589892349	135	ANTISENSE
6930	miR1117-3p-878	chr2A	753643166	134	ANTISENSE
7004	miR1117-3p-879	chr1D	457766279	114	ANTISENSE
7195	miR1117-3p-88	chr1B	625588087	135	SENSE
4885	miR1117-3p-880	chr6A	562744795	135	SENSE
6459	miR1117-3p-881	chr2D	91242100	134	ANTISENSE
4777	miR1117-3p-882	chr6A	24260565	135	ANTISENSE
4539	miR1117-3p-883	chr6B	41278099	135	ANTISENSE
6284	miR1117-3p-884	chr3A	158938530	135	SENSE
6196	miR1117-3p-885	chr3B	823522238	135	SENSE
6304	miR1117-3p-886	chr3A	498950444	133	ANTISENSE
4046	miR1117-3p-887	chr7B	713520164	135	SENSE
6849	miR1117-3p-888	chr2A	98325993	135	SENSE
5446	miR1117-3p-889	chr4D	200634717	135	ANTISENSE
5806	miR1117-3p-89	chr4A	703888556	135	SENSE
4868	miR1117-3p-890	chr6A	456335733	135	ANTISENSE
6803	miR1117-3p-891	chr2A	22765160	134	SENSE
4526	miR1117-3p-892	chr6B	32672294	134	ANTISENSE
5070	miR1117-3p-893	chr5B	326867470	135	ANTISENSE
4041	miR1117-3p-894	chr7B	708695733	134	SENSE
5946	miR1117-3p-895	chr3D	605729050	113	ANTISENSE
4917	miR1117-3p-896	chr6A	616296421	135	SENSE
5026	miR1117-3p-897	chr5B	33863344	135	ANTISENSE
4580	miR1117-3p-898	chr6B	77951296	135	SENSE
5373	miR1117-3p-899	chr5A	556941507	135	ANTISENSE
6311	miR1117-3p-9	chr3A	499025105	134	ANTISENSE
5007	miR1117-3p-90	chr5B	11713606	194	ANTISENSE
6004	miR1117-3p-900	chr3B	58369306	134	SENSE
6950	miR1117-3p-901	chr2A	771193128	135	ANTISENSE
4068	miR1117-3p-902	chr7B	729534469	135	ANTISENSE
5107	miR1117-3p-903	chr5B	515110102	135	SENSE
5590	miR1117-3p-904	chr4B	662637432	135	SENSE
5309	miR1117-3p-905	chr5A	138777572	135	ANTISENSE
6066	miR1117-3p-906	chr3B	649780951	134	SENSE
5825	miR1117-3p-907	chr4A	711422950	113	SENSE
5966	miR1117-3p-908	chr3B	17144765	113	SENSE
6277	miR1117-3p-909	chr3A	121913140	134	ANTISENSE
61	miR1117-3p-91	chr2B	586511805	134	ANTISENSE
61	miR1117-3p-91	chr3B	789167455	134	ANTISENSE
4216	miR1117-3p-910	chr7A	288155120	135	SENSE
5043	miR1117-3p-911	chr5B	70800494	171	SENSE
3644	miR1117-3p-912	chrUn	270580515	135	SENSE
4536	miR1117-3p-913	chr6B	37745722	113	SENSE
6762	miR1117-3p-914	chr2B	788638850	135	ANTISENSE
3816	miR1117-3p-915	chr7D	578046828	113	SENSE
7351	miR1117-3p-916	chr1A	525642281	135	ANTISENSE
5127	miR1117-3p-917	chr5B	538036702	102	ANTISENSE
372	miR1117-3p-918	chr6B	627645471	135	ANTISENSE
372	miR1117-3p-918	chr6B	627875986	135	ANTISENSE
372	miR1117-3p-918	chrUn	459070131	135	ANTISENSE
3897	miR1117-3p-919	chr7B	142688444	113	SENSE
3829	miR1117-3p-92	chr7D	605800572	135	SENSE
5892	miR1117-3p-920	chr3D	49316111	135	ANTISENSE
5188	miR1117-3p-921	chr5B	619925864	134	SENSE
3884	miR1117-3p-922	chr7B	66581348	113	SENSE
4559	miR1117-3p-923	chr6B	62836983	135	ANTISENSE
6634	miR1117-3p-924	chr2B	359905725	133	ANTISENSE
6425	miR1117-3p-925	chr2D	7114886	135	SENSE
3895	miR1117-3p-926	chr7B	124085347	113	SENSE
6160	miR1117-3p-927	chr3B	781299986	134	SENSE
7150	miR1117-3p-928	chr1B	506871404	134	SENSE
5891	miR1117-3p-929	chr3D	41868235	113	SENSE
5738	miR1117-3p-93	chr4A	645166613	193	SENSE
44	miR1117-3p-930	chr3D	82011380	102	SENSE
44	miR1117-3p-930	chr6B	8003945	102	SENSE
4612	miR1117-3p-931	chr6B	116200656	102	ANTISENSE
5361	miR1117-3p-932	chr5A	538235611	134	SENSE
4243	miR1117-3p-933	chr7A	570470050	135	ANTISENSE
6506	miR1117-3p-934	chr2D	640896261	113	SENSE
362	miR1117-3p-935	chrUn	337479361	102	SENSE
362	miR1117-3p-935	chrUn	372387554	102	SENSE
362	miR1117-3p-935	chrUn	401418542	102	SENSE
362	miR1117-3p-935	chrUn	412439781	102	SENSE
362	miR1117-3p-935	chrUn	357610249	102	ANTISENSE
362	miR1117-3p-935	chrUn	388444814	102	ANTISENSE
7318	miR1117-3p-936	chr1A	160120444	103	ANTISENSE
5634	miR1117-3p-937	chr4A	276655472	134	ANTISENSE
5252	miR1117-3p-938	chr5B	701630404	135	SENSE
6419	miR1117-3p-939	chr3A	748150851	135	SENSE
5907	miR1117-3p-94	chr3D	414013888	113	SENSE
6310	miR1117-3p-940	chr3A	498995608	134	ANTISENSE
3	miR1117-3p-941	chr3B	76492257	135	SENSE
3	miR1117-3p-941	chr6B	33251137	135	SENSE
3	miR1117-3p-941	chr7B	639852293	135	SENSE
3	miR1117-3p-941	chr5B	404450113	135	ANTISENSE
3	miR1117-3p-941	chr5B	682893348	135	ANTISENSE
6207	miR1117-3p-942	chr3A	2258256	135	ANTISENSE
3938	miR1117-3p-943	chr7B	569904598	134	ANTISENSE
4006	miR1117-3p-944	chr7B	673960968	135	ANTISENSE
5539	miR1117-3p-945	chr4B	555309833	135	ANTISENSE
7163	miR1117-3p-946	chr1B	547386978	135	ANTISENSE
5635	miR1117-3p-947	chr4A	314427659	135	SENSE
5635	miR1117-3p-947	chr4A	562188839	135	ANTISENSE
440	miR1117-3p-948	chr1D	73751422	113	SENSE
440	miR1117-3p-948	chr1D	296614723	113	SENSE
440	miR1117-3p-948	chr1D	312544820	113	SENSE
440	miR1117-3p-948	chr1D	454798001	113	SENSE
440	miR1117-3p-948	chr2D	381131974	113	SENSE
440	miR1117-3p-948	chr2D	491861611	113	SENSE
440	miR1117-3p-948	chr2D	540437351	113	SENSE
440	miR1117-3p-948	chr2D	551351605	113	SENSE
440	miR1117-3p-948	chr2D	621210439	113	SENSE
440	miR1117-3p-948	chr3D	422010215	113	SENSE
440	miR1117-3p-948	chr3D	570798801	113	SENSE
440	miR1117-3p-948	chr3D	575573846	113	SENSE
440	miR1117-3p-948	chr5D	19952628	113	SENSE
440	miR1117-3p-948	chr5D	20252069	113	SENSE
440	miR1117-3p-948	chr5D	410575042	113	SENSE
440	miR1117-3p-948	chr5D	492325342	113	SENSE
440	miR1117-3p-948	chr5D	529773430	113	SENSE
440	miR1117-3p-948	chr5D	552117405	113	SENSE
440	miR1117-3p-948	chr6D	44033195	113	SENSE
440	miR1117-3p-948	chr6D	431140046	113	SENSE
440	miR1117-3p-948	chr7D	8098342	113	SENSE
440	miR1117-3p-948	chr7D	45702238	113	SENSE
440	miR1117-3p-948	chr7D	113274580	113	SENSE
440	miR1117-3p-948	chr7D	121079793	113	SENSE
440	miR1117-3p-948	chr7D	592950510	113	SENSE
440	miR1117-3p-948	chrUn	103374384	113	SENSE
440	miR1117-3p-948	chrUn	104293818	113	SENSE
440	miR1117-3p-948	chr1D	435550398	113	ANTISENSE
440	miR1117-3p-948	chr2D	29115793	113	ANTISENSE
440	miR1117-3p-948	chr2D	47698115	113	ANTISENSE
440	miR1117-3p-948	chr2D	650672077	113	ANTISENSE
440	miR1117-3p-948	chr3D	13919350	113	ANTISENSE
440	miR1117-3p-948	chr3D	532954565	113	ANTISENSE
440	miR1117-3p-948	chr3D	565134405	113	ANTISENSE
440	miR1117-3p-948	chr3D	574696928	113	ANTISENSE
440	miR1117-3p-948	chr3D	584842553	113	ANTISENSE
440	miR1117-3p-948	chr3D	599049460	113	ANTISENSE
440	miR1117-3p-948	chr3D	606658344	113	ANTISENSE
440	miR1117-3p-948	chr5D	6786408	113	ANTISENSE
440	miR1117-3p-948	chr5D	64110619	113	ANTISENSE
440	miR1117-3p-948	chr5D	432913652	113	ANTISENSE
440	miR1117-3p-948	chr5D	500964679	113	ANTISENSE
440	miR1117-3p-948	chr6D	11204257	113	ANTISENSE
440	miR1117-3p-948	chr6D	12247449	113	ANTISENSE
440	miR1117-3p-948	chr6D	412808364	113	ANTISENSE
440	miR1117-3p-948	chr7D	34815353	113	ANTISENSE
440	miR1117-3p-948	chr7D	51676758	113	ANTISENSE
440	miR1117-3p-948	chr7D	103329748	113	ANTISENSE
5560	miR1117-3p-949	chr4B	635155867	134	SENSE
5079	miR1117-3p-95	chr5B	377485869	134	ANTISENSE
5289	miR1117-3p-950	chr5A	20457122	135	SENSE
6590	miR1117-3p-951	chr2B	76606148	113	SENSE
6368	miR1117-3p-952	chr3A	704642373	135	SENSE
6922	miR1117-3p-953	chr2A	740207339	135	ANTISENSE
4711	miR1117-3p-954	chr6B	682303224	134	ANTISENSE
6909	miR1117-3p-956	chr2A	709290113	135	ANTISENSE
6473	miR1117-3p-957	chr2D	394387291	113	SENSE
6659	miR1117-3p-958	chr2B	562206849	135	SENSE
3778	miR1117-3p-959	chr7D	71701167	113	ANTISENSE
518	miR1117-3p-96	chr3B	24164453	134	SENSE
518	miR1117-3p-96	chr4B	380056736	134	SENSE
518	miR1117-3p-96	chr5B	612873258	134	SENSE
518	miR1117-3p-96	chr2B	123712518	134	ANTISENSE
4980	miR1117-3p-960	chr5D	552324809	135	ANTISENSE
5257	miR1117-3p-961	chr5B	703555945	113	SENSE
5278	miR1117-3p-962	chr5A	9642918	134	SENSE
6808	miR1117-3p-963	chr2A	23438418	134	SENSE
4392	miR1117-3p-964	chr7A	730813370	101	ANTISENSE
4829	miR1117-3p-965	chr6A	103241853	135	SENSE
6059	miR1117-3p-966	chr3B	581120162	134	SENSE
6371	miR1117-3p-967	chr3A	708601750	134	SENSE
6574	miR1117-3p-968	chr2B	53499084	135	SENSE
7310	miR1117-3p-969	chr1A	66105570	135	SENSE
3761	miR1117-3p-97	chr7D	35392861	113	SENSE
5970	miR1117-3p-970	chr3B	21349830	134	ANTISENSE
5266	miR1117-3p-971	chr5B	708915859	135	SENSE
3584	miR1117-3p-972	chrUn	76229903	135	ANTISENSE
3998	miR1117-3p-973	chr7B	666715849	134	SENSE
4838	miR1117-3p-974	chr6A	164283970	134	SENSE
564	miR1117-3p-975	chr4A	367214861	134	ANTISENSE
6625	miR1117-3p-976	chr2B	184016160	135	SENSE
5080	miR1117-3p-977	chr5B	399658536	113	ANTISENSE
36	miR1117-3p-978	chr1B	58030428	134	SENSE
36	miR1117-3p-978	chr1B	607827072	134	SENSE
36	miR1117-3p-978	chr1B	640320308	134	SENSE
36	miR1117-3p-978	chr3B	38272379	134	SENSE
36	miR1117-3p-978	chr3B	737351076	134	SENSE
36	miR1117-3p-978	chr4A	720075664	134	SENSE
36	miR1117-3p-978	chr4B	635758042	134	SENSE
36	miR1117-3p-978	chr4B	657620805	134	SENSE
36	miR1117-3p-978	chr5B	20813474	134	SENSE
36	miR1117-3p-978	chr5B	701843796	134	SENSE
36	miR1117-3p-978	chr6A	363526403	134	SENSE
36	miR1117-3p-978	chr6B	88177120	134	SENSE
36	miR1117-3p-978	chr6B	647268720	134	SENSE
36	miR1117-3p-978	chr7B	68211505	134	SENSE
36	miR1117-3p-978	chr2B	28334258	134	ANTISENSE
36	miR1117-3p-978	chr3B	1427692	134	ANTISENSE
36	miR1117-3p-978	chr3B	25829852	134	ANTISENSE
36	miR1117-3p-978	chr3B	726957165	134	ANTISENSE
36	miR1117-3p-978	chr6B	32437430	134	ANTISENSE
36	miR1117-3p-978	chr6B	683844358	134	ANTISENSE
36	miR1117-3p-978	chr7B	22441439	134	ANTISENSE
36	miR1117-3p-978	chr7B	26956377	134	ANTISENSE
36	miR1117-3p-978	chr7B	572400479	134	ANTISENSE
36	miR1117-3p-978	chr7B	692822406	134	ANTISENSE
36	miR1117-3p-978	chr7B	732645197	134	ANTISENSE
36	miR1117-3p-978	chr7B	744331344	134	ANTISENSE
36	miR1117-3p-978	chrUn	135916037	134	ANTISENSE
4518	miR1117-3p-979	chr6B	32424817	134	ANTISENSE
4655	miR1117-3p-98	chr6B	547566205	134	ANTISENSE
4431	miR1117-3p-980	chr6D	384032953	102	SENSE
4236	miR1117-3p-981	chr7A	539874826	135	ANTISENSE
6089	miR1117-3p-982	chr3B	726443548	135	ANTISENSE
3871	miR1117-3p-983	chr7B	35682644	113	SENSE
6637	miR1117-3p-984	chr2B	414639182	113	SENSE
5109	miR1117-3p-985	chr5B	517592677	135	ANTISENSE
6645	miR1117-3p-986	chr2B	453259159	135	SENSE
5760	miR1117-3p-987	chr4A	658110694	135	SENSE
5784	miR1117-3p-988	chr4A	689209951	102	ANTISENSE
[truncated: 8,798 more rows]

## Sheet: Tae Transcriptome miRNA Loc.
Supplementary Document 5: Chromosomal locations of T. aestivum miRNAs identified from transcriptome as a result of 'SUmirLocator' process
Index Number	miRNA ID	Read ID	Pre-miRNA Location	Pre-miRNA Length	Strand
206	miR1122-3p-8	c104288_g1_i1	95	92	ANTISENSE
141	miR1436-3p-31	c105842_g1_i1	47	124	ANTISENSE
251	miR1136-5p-5	c106551_g1_i1	0	101	SENSE
122	miR1436-3p-20	c128672_g1_i1	0	115	ANTISENSE
161	miR1439-3p-3	c134472_g2_i1	48	113	SENSE
161	miR1439-3p-3	c134472_g2_i2	48	113	SENSE
178	miR1117-5p-1	c135840_g1_i1	134	76	ANTISENSE
230	miR1131-5p-1	c135840_g1_i1	132	78	SENSE
178	miR1117-5p-1	c135840_g1_i2	143	76	ANTISENSE
230	miR1131-5p-1	c135840_g1_i2	141	78	SENSE
121	miR1436-3p-11	c137260_g1_i1	152	90	ANTISENSE
120	miR1436-3p-16	c137260_g1_i1	154	90	SENSE
149	miR1436-3p-23	c14299_g1_i1	212	119	SENSE
1	miR162-1	c145573_g1_i1	388	124	ANTISENSE
44	miR398-3p-1	c151556_g1_i1	406	103	ANTISENSE
115	miR1436-3p-29	c156833_g1_i1	85	96	SENSE
113	miR1436-3p-25	c156833_g1_i2	85	96	SENSE
229	miR1130-5p-7	c160951_g1_i2	85	118	ANTISENSE
112	miR1436-3p-24	c160951_g1_i2	85	122	SENSE
140	miR1436-3p-17	c164415_g1_i1	7	99	SENSE
136	miR1436-3p-32	c164415_g2_i1	7	99	SENSE
136	miR1436-3p-32	c164415_g2_i2	7	99	SENSE
136	miR1436-3p-32	c164415_g2_i3	7	99	SENSE
136	miR1436-3p-32	c164415_g2_i4	7	99	SENSE
209	miR1122-3p-2	c164541_g1_i1	414	82	SENSE
209	miR1122-3p-2	c164541_g1_i2	496	82	SENSE
209	miR1122-3p-2	c164541_g1_i3	523	82	SENSE
151	miR1436-3p-4	c164803_g1_i1	206	122	ANTISENSE
182	miR1118-5p-1	c175003_g1_i1	0	94	SENSE
95	miR167-5p-1	c178189_g1_i1	83	117	SENSE
87	miR167-5p-2	c178189_g1_i1	83	117	SENSE
5	miR167-5p-3	c178189_g1_i1	84	115	SENSE
10	miR167-5p-4	c178189_g1_i1	83	117	SENSE
95	miR167-5p-1	c178189_g1_i2	81	117	SENSE
87	miR167-5p-2	c178189_g1_i2	81	117	SENSE
5	miR167-5p-3	c178189_g1_i2	82	115	SENSE
10	miR167-5p-4	c178189_g1_i2	81	117	SENSE
176	miR1117-3p-1	c180303_g1_i1	52	113	ANTISENSE
175	miR1117-3p-2	c180303_g1_i1	54	113	SENSE
176	miR1117-3p-1	c180303_g1_i5	52	113	ANTISENSE
175	miR1117-3p-2	c180303_g1_i5	54	113	SENSE
183	miR1120-3p-1	c180565_g1_i1	1136	111	SENSE
184	miR1120-3p-2	c180565_g1_i1	1134	111	ANTISENSE
135	miR1436-3p-9	c180565_g1_i1	1129	121	ANTISENSE
214	miR1127-5p-2	c183204_g1_i2	63	99	ANTISENSE
213	miR1127-5p-1	c183204_g1_i3	63	99	ANTISENSE
166	miR818-3p-1	c18469_g1_i1	75	107	SENSE
188	miR1120-3p-3	c184691_g1_i3	16	111	SENSE
185	miR1120-3p-4	c184834_g3_i4	325	111	ANTISENSE
132	miR1436-3p-14	c184834_g3_i4	320	121	ANTISENSE
185	miR1120-3p-4	c184834_g3_i5	325	111	ANTISENSE
132	miR1436-3p-14	c184834_g3_i5	320	121	ANTISENSE
185	miR1120-3p-4	c184834_g3_i6	325	111	ANTISENSE
132	miR1436-3p-14	c184834_g3_i6	320	121	ANTISENSE
211	miR1125-5p-1	c187580_g2_i1	190	153	ANTISENSE
211	miR1125-5p-1	c187580_g2_i2	87	153	ANTISENSE
131	miR1436-3p-22	c187966_g1_i3	469	112	ANTISENSE
228	miR1130-5p-3	c188112_g1_i4	671	95	ANTISENSE
227	miR1130-5p-2	c188112_g2_i6	609	95	ANTISENSE
264	miR1139-5p-1	c188395_g1_i11	65	93	ANTISENSE
263	miR1139-5p-2	c188395_g1_i11	68	88	SENSE
158	miR1439-3p-5	c188413_g2_i1	1027	170	SENSE
203	miR1122-3p-13	c188928_g1_i1	17	93	SENSE
203	miR1122-3p-13	c188928_g1_i3	17	93	SENSE
247	miR1136-5p-7	c189111_g1_i3	34	107	SENSE
237	miR1135-3p-1	c189111_g2_i1	28	131	ANTISENSE
238	miR1135-3p-3	c189111_g2_i1	30	131	SENSE
242	miR1136-5p-1	c189111_g2_i1	41	105	ANTISENSE
241	miR1136-5p-4	c189111_g2_i1	43	105	SENSE
249	miR1136-5p-6	c189111_g2_i2	36	105	ANTISENSE
248	miR1136-5p-8	c189111_g2_i2	38	105	SENSE
235	miR1135-3p-4	c189111_g2_i3	78	131	ANTISENSE
236	miR1135-3p-5	c189111_g2_i3	80	131	SENSE
242	miR1136-5p-1	c189111_g2_i3	91	105	ANTISENSE
241	miR1136-5p-4	c189111_g2_i3	93	105	SENSE
218	miR1128-5p-2	c189690_g6_i1	164	102	SENSE
259	miR1137-3p-4	c190274_g2_i1	893	83	ANTISENSE
199	miR1122-3p-6	c191224_g2_i2	290	74	ANTISENSE
196	miR1122-3p-10	c191224_g2_i4	292	85	SENSE
195	miR1122-3p-3	c191224_g2_i4	290	87	ANTISENSE
198	miR1122-3p-7	c191224_g3_i1	200	85	SENSE
197	miR1122-3p-9	c191224_g3_i1	198	87	ANTISENSE
233	miR1133-5p-1	c191416_g1_i5	558	100	ANTISENSE
192	miR1122-3p-5	c193194_g1_i4	1009	93	SENSE
130	miR1436-3p-30	c193194_g1_i4	972	163	ANTISENSE
191	miR1122-3p-1	c193194_g1_i5	1009	93	SENSE
129	miR1436-3p-3	c193194_g1_i5	972	163	ANTISENSE
193	miR1122-3p-11	c193194_g5_i1	371	86	SENSE
194	miR1122-3p-4	c193194_g5_i1	369	88	ANTISENSE
156	miR1439-3p-7	c194572_g4_i3	80	170	ANTISENSE
155	miR1439-3p-1	c194572_g4_i4	23	170	ANTISENSE
262	miR1137-3p-1	c195146_g2_i1	1591	83	SENSE
225	miR1130-5p-1	c195255_g1_i12	1948	117	ANTISENSE
224	miR1130-5p-10	c195255_g1_i12	1950	117	SENSE
117	miR1436-3p-1	c195255_g1_i12	1948	121	SENSE
116	miR1436-3p-18	c195255_g1_i12	1946	121	ANTISENSE
154	miR1439-3p-4	c195255_g1_i12	1943	127	ANTISENSE
221	miR1130-5p-11	c195255_g1_i3	1666	107	SENSE
222	miR1130-5p-6	c195255_g1_i3	1664	107	ANTISENSE
111	miR1436-3p-10	c195255_g1_i3	1664	111	SENSE
110	miR1436-3p-19	c195255_g1_i3	1662	111	ANTISENSE
226	miR1130-5p-5	c195255_g1_i6	49	117	SENSE
118	miR1436-3p-6	c195255_g1_i6	47	121	SENSE
220	miR1130-5p-4	c195255_g1_i7	51	117	SENSE
109	miR1436-3p-5	c195255_g1_i7	49	121	SENSE
245	miR1136-5p-3	c195519_g4_i1	716	105	ANTISENSE
245	miR1136-5p-3	c195519_g4_i3	716	105	ANTISENSE
153	miR1439-3p-2	c195750_g1_i2	0	111	SENSE
152	miR1439-3p-6	c195750_g1_i2	0	109	ANTISENSE
189	miR1122-3p-12	c195787_g1_i1	1486	93	SENSE
189	miR1122-3p-12	c195787_g1_i2	1459	93	SENSE
126	miR1436-3p-12	c195891_g1_i4	1240	121	SENSE
125	miR1436-3p-27	c195891_g1_i4	1238	121	ANTISENSE
1	miR162-1	c195976_g1_i1	530	124	SENSE
219	miR1130-5p-9	c196670_g1_i2	2457	113	ANTISENSE
108	miR1436-3p-13	c196670_g1_i2	2455	117	ANTISENSE
107	miR1436-3p-28	c196670_g1_i2	2457	117	SENSE
113	miR1436-3p-25	c197768_g4_i1	887	96	ANTISENSE
234	miR1135-3p-2	c198714_g1_i1	2487	131	ANTISENSE
250	miR1136-5p-2	c198714_g1_i1	2502	105	SENSE
217	miR1128-5p-1	c199396_g2_i3	59	131	SENSE
124	miR1436-3p-7	c199396_g2_i3	63	119	ANTISENSE
223	miR1130-5p-8	c209012_g1_i1	153	117	ANTISENSE
147	miR1436-3p-15	c41939_g1_i1	5	127	SENSE
145	miR1436-3p-26	c44618_g1_i1	137	92	ANTISENSE
123	miR1436-3p-21	c47726_g1_i1	0	86	SENSE
144	miR1436-3p-2	c47954_g1_i1	53	105	SENSE
143	miR1436-3p-8	c56811_g1_i1	112	104	ANTISENSE
261	miR1137-3p-2	c80075_g1_i1	41	93	ANTISENSE
260	miR1137-3p-3	c80075_g1_i1	43	93	SENSE
207	miR1122-5p-1	c89465_g1_i1	179	92	ANTISENSE

## Sheet: Bdi Genome miRNA Rep.
Supplementary Document 5: Representation of B. distachyon miRNAs identified from genome as a result of 'SUmirLocator' process
miRNA ID	on SENSE	on ANTISENSE	Total
miR1118-3p	1	1	2
miR1122-3p	44	39	83
miR1122-5p	0	2	2
miR1127-5p	0	1	1
miR1128-5p	22	11	33
miR1133-5p	14	8	22
miR1135-3p	7	9	16
miR1136-5p	1	0	1
miR1139-5p	1	2	3
miR1432-3p	1	1	2
miR1435-5p	6	4	10
miR1436-3p	197	167	364
miR1436-5p	1	0	1
miR1439-3p	139	146	285
miR1439-5p	1	0	1
miR156-3p	3	4	7
miR156-5p	5	5	10
miR157-5p	2	3	5
miR159-3p	0	1	1
miR160-3p	2	5	7
miR160-5p	6	8	14
miR164-5p	1	2	3
miR166-3p	11	8	19
miR166-5p	2	3	5
miR167-3p	0	1	1
miR167-5p	0	12	12
miR169-3p	3	1	4
miR169-5p	7	16	23
miR171-3p	4	5	9
miR171-5p	1	1	2
miR172-5p	1	1	2
miR2118-3p	3	4	7
miR2218-3p	0	1	1
miR2275-3p	1	0	1
miR2275-5p	1	1	2
miR319-3p	3	0	3
miR393-5p	2	0	2
miR394-3p	0	1	1
miR394-5p	0	1	1
miR395-3p	9	5	14
miR396-3p	1	0	1
miR397	0	1	1
miR397-5p	0	2	2
miR399-3p	8	2	10
miR437-3p	4	3	7
miR479-5p	0	1	1
miR482-3p	0	1	1
miR528-3p	0	1	1
miR528-5p	0	1	1
miR529-3p	2	2	4
miR529-5p	1	1	2
miR530-3p	0	1	1
miR818-3p	2	0	2
miR845-5p	0	1	1

## Sheet: Bdi Transcriptome miRNA Rep.
Supplementary Document 5: Representation B. distachyon miRNAs identified from transcriptome as a result of 'SUmirLocator' process
miRNA ID	on SENSE	on ANTISENSE	Total
miR169-5p	21	13	34
miR169-3p	9	7	16
miR1436-3p	8	7	15
miR1439-3p	8	4	12
miR156-3p	11	1	12
miR166-3p	12	0	12
miR1122-3p	4	7	11
miR156-5p	9	0	9
miR393-5p	4	2	6
miR444-3p	1	4	5
miR1432-3p	2	2	4
miR166-5p	4	0	4
miR167-5p	4	0	4
miR528-3p	2	2	4
miR528-5p	2	2	4
miR1135-3p	1	2	3
miR160-5p	0	3	3
miR171-3p	3	0	3
miR1139-5p	0	2	2
miR160-3p	0	2	2
miR1133-5p	1	0	1
miR1435-5p	1	0	1
miR171-5p	1	0	1
miR2118-3p	0	1	1
miR395-3p	1	0	1
miR399-3p	0	1	1
miR437-3p	1	0	1

## Sheet: Tae Genome miRNA Rep.
Supplementary Document 5: Representation of miRNAs identified from T. aestivumgenome as a result of 'SUmirLocator' process
miRNA ID	on SENSE	on ANTISENSE	Total
miR1117-3p	1013	998	2011
miR1117-5p	1035	957	1992
miR1118-3p	58	55	113
miR1120-3p	11	10	21
miR1121-3p	5	13	18
miR1122-3p	1622	1613	3235
miR1122-5p	2	4	6
miR1123-3p	0	3	3
miR1125-3p	0	0	0
miR1125-5p	9	9	18
miR1128-5p	15	15	30
miR1130-5p	1	1	2
miR1131-5p	240	239	479
miR1133-5p	8	4	12
miR1135-3p	220	214	434
miR1136-3p	1	0	1
miR1136-5p	227	198	425
miR1137-3p	271	319	590
miR1137-5p	0	1	1
miR1138-3p	1	1	2
miR1139-3p	2	0	2
miR1139-5p	1	1	2
miR1436-3p	492	544	1036
miR1436-5p	0	1	1
miR1439-3p	1	2	3
miR156-3p	0	1	1
miR156-5p	4	12	16
miR160-3p	6	0	6
miR160-5p	11	4	15
miR164-5p	4	3	7
miR166-3p	9	6	15
miR166-5p	3	3	6
miR167-3p	0	3	3
miR167-5p	8	28	36
miR169-3p	1	0	1
miR169-5p	24	9	33
miR171-3p	10	2	12
miR172-5p	0	1	1
miR2118-3p	0	3	3
miR2275-3p	0	3	3
miR319-3p	0	1	1
miR393-5p	4	4	8
miR394-5p	3	0	3
miR395-3p	2	44	46
miR395-5p	0	2	2
miR396-3p	7	0	7
miR396-5p	7	0	7
miR397-3p	0	2	2
miR398-3p	0	2	2
miR399-3p	11	13	24
miR437-3p	1	1	2
miR5062-5p	2	0	2
miR528-5p	1	0	1
miR530-5p	0	5	5
miR9662-3p	2	0	2
miR9663-5p	0	1	1
miR9664-3p	2	1	3
miR9666-3p	37	25	62
miR9666-5p	5	3	8
miR9669-5p	0	1	1
miR9670-3p	1	1	2
miR9677-3p	1	2	3
miR9772-5p	1	6	7

## Sheet: Tae Transcriptome miRNA Rep.
Supplementary Document 5: Representation of T. aestivum miRNAs identified from transcriptome as a result of 'SUmirLocator' process
miRNA ID	on SENSE	on ANTISENSE	Total
miR1436-3p	19	19	38
miR1122-3p	12	5	17
miR1130-5p	4	7	11
miR1136-5p	6	5	11
miR1439-3p	4	4	8
miR167-5p	8	0	8
miR1120-3p	2	4	6
miR1135-3p	2	3	5
miR1117-3p	2	2	4
miR1137-3p	2	2	4
miR1117-5p	0	2	2
miR1125-5p	0	2	2
miR1127-5p	0	2	2
miR1128-5p	2	0	2
miR1131-5p	2	0	2
miR1139-5p	1	1	2
miR162	1	1	2
miR1118-5p	1	0	1
miR1122-5p	0	1	1
miR1133-5p	0	1	1
miR398-3p	0	1	1
miR818-3p	1	0	1

## Sheet: Bdi Transcriptome GMAP
	Supplementary Document 5: GMAP alignment results of B. distachyon transcriptomic miRNAs to genome. GMAP outputs are combined with ‘SUmirLocator’ results for comparison.
Index	miRNA ID	Pre-miRNA Sequence	Contig ID	Pre-miRNA Location on Contig	Genomic Read ID	Genomic Start	Genomic End	Genomic Strand
966	miR1436-3p-3	UAGUCUAAUAAUAAUAGUACUUCCUCCGUCCAAAAUAAGUGACUUGGAUUAUACAAAUCCACUUAUUAUGGGACGGAGGGAGU	c128799_g1_i1	160	Bd2	1898353	1898436	+
1065	miR444-3p-5	AAGUCUGAUGAAAUGUGAACACUUGUGAGCCACUGAGCCUAAAGGCUGUGGCUUUCAUGCAAGUUUCAAAGCACUCCAUAAAUAAU	c129272_g1_i1	119	Bd2	2719538	2719624	-
1177	miR399-3p-1	CAGGGUGAGUCUUCCUUGGCAGUGUUCGCCUCCGGGAACCGGCGAUCAACCACUGGACACUGCCAAAGGAGAUUUGCCCAGCAAUGCAGUACUGCGGCC	c137244_g1_i1	1549	Bd2	48846275	48846374	-
10	miR1439-3p-2	AAUAUGCCUUGUGAUUAUUGUACUCCCUCCGUCGCAAAAUAAGUGACUUGGAUUAGUAUAAUAAGUGACGUGGAUUUGUAUACAAAUCCAAAUCACUUAUUUUGGGACGGAGUGAGUACAAUGAAUGUCUUUCGACACCG	c137624_g1_i1	1078	Bd3	56030028	56030148	-
130	miR160-3p-1	GCUGCGUGCCUGGCUCCCUGUAUGCCACACAUGUAGCCCGAUCCGUGCCGAGGUUGGAUGCUGUGGGUGGCGUGCAAGGAGCCAAGCAUGCAUACAUACAAGCUCCAUGA	c140851_g1_i1	237	Bd1	28108152	28108262	-
553	miR160-3p-2	GCUGCGUGCCUGGCUCCCUGUAUGCCACACAUGUAGCCCGAUCCGUGCCGAGGUUGGAUGCUGUGGGUGGCGUGCAAGGAGCCAAGCAUGCAUACAUACAAGCUCCAUGAU	c140851_g1_i1	236	Bd1	28108151	28108262	-
13	miR160-5p-1	GCUGCGUGCCUGGCUCCCUGUAUGCCACACAUGUAGCCCGAUCCGUGCCGAGGUUGGAUGCUGUGGGUGGCGUGCAAGGAGCCAAGCAUGCAUACAUACAAGCUCCAUGA	c140851_g1_i1	237	Bd1	28108152	28108262	-
5	miR160-5p-2	GCUGCGUGCCUGGCUCCCUGUAUGCCACACAUGUAGCCCGAUCCGUGCCGAGGUUGGAUGCUGUGGGUGGCGUGCAAGGAGCCAAGCAUGCAUACAUACAAGCUCCAUG	c140851_g1_i1	238	Bd1	28108153	28108262	-
459	miR160-5p-3	GCUGCGUGCCUGGCUCCCUGUAUGCCACACAUGUAGCCCGAUCCGUGCCGAGGUUGGAUGCUGUGGGUGGCGUGCAAGGAGCCAAGCAUGCAUACAUACAAGCUCCAUGA	c140851_g1_i1	237	Bd1	28108152	28108262	-
538	miR169-3p-1	ACGAGAUAGAGAGUGGAAUGUAGCCAAGGAUGACUUGCCGGGUAUGUGCAUGUACGCUUCAGGGAAUUAUAUGCAUCCCUGGUCUGAAUCCAUGCUGAUAUUUCCCGGCAGGUUGUUCUUGGCUAACAUCUUGCUCUCUUUCUCUCA	c140918_g1_i1	103	Bd1	27248033	27248180	-
721	miR169-5p-1	ACGAGAUAGAGAGUGGAAUGUAGCCAAGGAUGACUUGCCGGGUAUGUGCAUGUACGCUUCAGGGAAUUAUAUGCAUCCCUGGUCUGAAUCCAUGCUGAUAUUUCCCGGCAGGUUGUUCUUGGCUAACAUCUUGCUCUCUUUCUCUCAC	c140918_g1_i1	103	Bd1	27248032	27248180	-
422	miR169-5p-4	ACGAGAUAGAGAGUGGAAUGUAGCCAAGGAUGACUUGCCGGGUAUGUGCAUGUACGCUUCAGGGAAUUAUAUGCAUCCCUGGUCUGAAUCCAUGCUGAUAUUUCCCGGCAGGUUGUUCUUGGCUAACAUCUUGCUCUCUUUCUCUCAC	c140918_g1_i1	103	Bd1	27248032	27248180	-
774	miR169-5p-6	ACGAGAUAGAGAGUGGAAUGUAGCCAAGGAUGACUUGCCGGGUAUGUGCAUGUACGCUUCAGGGAAUUAUAUGCAUCCCUGGUCUGAAUCCAUGCUGAUAUUUCCCGGCAGGUUGUUCUUGGCUAACAUCUUGCUCUCUUUCUCUCAC	c140918_g1_i1	103	Bd1	27248032	27248180	-
61	miR169-5p-8	AACGAGAUAGAGAGUGGAAUGUAGCCAAGGAUGACUUGCCGGGUAUGUGCAUGUACGCUUCAGGGAAUUAUAUGCAUCCCUGGUCUGAAUCCAUGCUGAUAUUUCCCGGCAGGUUGUUCUUGGCUAACAUCUUGCUCUCUUUCUCUCACG	c140918_g1_i1	102	Bd1	27248031	27248181	-
1173	miR1135-3p-1	GAUUGACAUGGUUCUCCCUCCGGCCAGAAUUGCUUGUAGCAGAUUUAGUACAACUUUGAACUAAAUCUGCGACAAGAAAUUCCGGCCGGAGGGAGUAUAUCCAUUUUAAC	c14215_g1_i1	432	Bd1	47012803	47012913	+
767	miR169-5p-11	AGCAAGGGGCUUAUCUCUGAUAGCCAAGGAUGACUUGCCUGUGUCAUACUUCAAGGCUUGGCAACAUGAUGCAUGAGCCUUUGUUGUAGUCUCAUAGGCAGUCUCCUUGGCUAGCCUGAGUGGCUCUU	c154315_g1_i1	75	Bd3	43193634	43193762	+
21	miR169-5p-2	AGCAAGGGGCUUAUCUCUGAUAGCCAAGGAUGACUUGCCUGUGUCAUACUUCAAGGCUUGGCAACAUGAUGCAUGAGCCUUUGUUGUAGUCUCAUAGGCAGUCUCCUUGGCUAGCCUGAGUGGCUCUU	c154315_g1_i1	75	Bd3	43193634	43193762	+
415	miR169-5p-5	AGCAAGGGGCUUAUCUCUGAUAGCCAAGGAUGACUUGCCUGUGUCAUACUUCAAGGCUUGGCAACAUGAUGCAUGAGCCUUUGUUGUAGUCUCAUAGGCAGUCUCCUUGGCUAGCCUGAGUGGCUCUU	c154315_g1_i1	75	Bd3	43193634	43193762	+
987	miR1436-3p-7	ACUCCCUCCAUUUCAUAAUUCUUGACGCAAGUUUUCUCUAAAAUGAGUGAACCUACACACUAAAACUGCGUCAAGAAUUAUGGGAUGGAGGGAGUAGAUACUAGUAACCAGUAUC	c158519_g1_i1	88	Bd2	57880070	57880185	+
266	miR395-3p-1	AACGUUUGGUGUUACCAGGAGUUUCCUGCAAACACUUCACGAGUGCCUAUUUUAAUGGGUUGUUGCGAAGUGUUUGGGGGAACUCUUGAUGUCACCAAGCUUCUA	c159216_g1_i1	32	Bd5	25617381	25617486	+
1166	miR1133-5p-1	UGGCAUCAUUGAUGCAAUCUAAUAUACUCCCUCCGUCCGAAUUAAUUGACGUGGAUUUGUAUAAAAUUCUAUACAAAAUCCAUAUAAAAUUCUAUACAAAAUCCACGUCAAAUUCGGGACGGAGGGAGUACUAGAAAUGCAAGCAAUUUUCAGA	c16395_g1_i1	1225	Bd2	55167050	55167182	-
1040	miR1439-3p-8	GUGCCAAUGAGUUUGACAUAUAUUCCCUCCGUCCCUAAAUUCUUGUUGUGAUUUUACUUCAAAGAAUUUAGGAACGGAGGGAGUAUGAAUUUAGGAAACACUCAAAG	c30680_g1_i1	237	Bd2	47816164	47816249	+
910	miR167-5p-1	AUGUGCACCAUACAAGCUGGUGAAGCUGCCAGCAUGAUCUGAUCUGACCAUAUAUCUAGAUUGGCAUGGAUGGAUAUGUGAUAUGAUCUGAUCAGGUCAUGCUGGAGUUUCAUCUGCUGGUUGGGAGCACGAUC	c34251_g1_i1	203	Bd4	1640977	1641111	-
14	miR167-5p-2	AUGUGCACCAUACAAGCUGGUGAAGCUGCCAGCAUGAUCUGAUCUGACCAUAUAUCUAGAUUGGCAUGGAUGGAUAUGUGAUAUGAUCUGAUCAGGUCAUGCUGGAGUUUCAUCUGCUGGUUGGGAGCACGAUC	c34251_g1_i1	203	Bd4	1640977	1641111	-
655	miR167-5p-3	UGUGCACCAUACAAGCUGGUGAAGCUGCCAGCAUGAUCUGAUCUGACCAUAUAUCUAGAUUGGCAUGGAUGGAUAUGUGAUAUGAUCUGAUCAGGUCAUGCUGGAGUUUCAUCUGCUGGUUGGGAGCACGAU	c34251_g1_i1	204	Bd4	1640978	1641110	-
858	miR167-5p-4	AUGUGCACCAUACAAGCUGGUGAAGCUGCCAGCAUGAUCUGAUCUGACCAUAUAUCUAGAUUGGCAUGGAUGGAUAUGUGAUAUGAUCUGAUCAGGUCAUGCUGGAGUUUCAUCUGCUGGUUGGGAGCACGAUC	c34251_g1_i1	203	Bd4	1640977	1641111	-
985	miR1436-3p-8	UGAAACAAGCAUGAUACUACUCCCUCCGUGCCACAAAGAUUGGCACGGAUUUGAACUCCGUGCCAAUUUUUAUGGGACGGAGGGAGUACUAAUCAAACCUAACCGUG	c35689_g1_i1	403	Bd4	40119915	40120022	-
260	miR393-5p-1	UCAGGAAGCUAGUGGAGGACUCCAAAGGGAUCGCAUUGAUCUCAUCAGCUGCAUCCAAGCAUGAAUCAACGGAUGGAUGGAUCGAUGCAUAUGCAAGAUCAGUGCAAUCCCUUUGGAAUUCUCGACUCGCCUCUGCCUC	c41328_g1_i1	380	Bd5	27796218	27796357	+
115	miR393-5p-2	UCAGGAAGCUAGUGGAGGACUCCAAAGGGAUCGCAUUGAUCUCAUCAGCUGCAUCCAAGCAUGAAUCAACGGAUGGAUGGAUCGAUGCAUAUGCAAGAUCAGUGCAAUCCCUUUGGAAUUCUCGACUCGCCUCUGCCUC	c41328_g1_i1	380	Bd5	27796218	27796357	+
260	miR393-5p-1	UCAGGAAGCUAGUGGAGGACUCCAAAGGGAUCGCAUUGAUCUCAUCAGCUGCAUCCAAGCAUGAAUCAACGGAUGGAUGGAUCGAUGCAUAUGCAAGAUCAGUGCAAUCCCUUUGGAAUUCUCGACUCGCCUCUGCCUC	c41328_g1_i2	380	Bd5	27796218	27796357	+
115	miR393-5p-2	UCAGGAAGCUAGUGGAGGACUCCAAAGGGAUCGCAUUGAUCUCAUCAGCUGCAUCCAAGCAUGAAUCAACGGAUGGAUGGAUCGAUGCAUAUGCAAGAUCAGUGCAAUCCCUUUGGAAUUCUCGACUCGCCUCUGCCUC	c41328_g1_i2	380	Bd5	27796218	27796357	+
1153	miR1122-3p-5	UUAAAUGUCACAACUUUGUUUAAAUACGCACGUAUCUAGACGCGUUUUGGUGUGUAGAUACAUACGUAUUUAGACAAAGUUGCGACACCUUAAG	c4155_g1_i1	435	Bd2	51420946	51421034	+
972	miR1436-3p-2	UUGACAUUGAUAGUCAGUACUCCCUCAGUCCCGUAAUUCUUGUUGUUGUUCUAGUUCAAAUUUGCUAAAACAACGAAAAGAAUUAUGGGACGGAGGGAGU	c46178_g1_i1	0	Bd2	55488755	55488838	+
10	miR1439-3p-2	AAUAUGCCUUGUGAUUAUUGUACUCCCUCCGUCGCAAAAUAAGUGACUUGGAUUAGUAUAAUAAGUGACGUGGAUUUGUAUACAAAUCCAAAUCACUUAUUUUGGGACGGAGUGAGUACAAUGAAUGUCUUUCGACACCG	c47862_g1_i1	31	Bd3	56030028	56030148	-
284	miR528-3p-1	GGGGGCUGGAGCAGCAGCGGUGGAAGGGGCAUGCAGAGGAGCAGGGAUGAUGGGGGGUUGUACUCUGCUUCUUCCCCUCUCGUUCUCCUGUGCCUGCCUCUUCCAUUCCUGCUGCUACCGCCGUGCU	c48170_g1_i1	272	Bd1	73295139	73295266	-
288	miR528-5p-1	GGGGGCUGGAGCAGCAGCGGUGGAAGGGGCAUGCAGAGGAGCAGGGAUGAUGGGGGGUUGUACUCUGCUUCUUCCCCUCUCGUUCUCCUGUGCCUGCCUCUUCCAUUCCUGCUGCUACCGCCG	c48170_g1_i1	272	Bd1	73295143	73295266	-
284	miR528-3p-1	GGGGGCUGGAGCAGCAGCGGUGGAAGGGGCAUGCAGAGGAGCAGGGAUGAUGGGGGGUUGUACUCUGCUUCUUCCCCUCUCGUUCUCCUGUGCCUGCCUCUUCCAUUCCUGCUGCUACCGCCGUGCU	c48170_g1_i2	272	Bd1	73295139	73295266	-
288	miR528-5p-1	GGGGGCUGGAGCAGCAGCGGUGGAAGGGGCAUGCAGAGGAGCAGGGAUGAUGGGGGGUUGUACUCUGCUUCUUCCCCUCUCGUUCUCCUGUGCCUGCCUCUUCCAUUCCUGCUGCUACCGCCG	c48170_g1_i2	272	Bd1	73295143	73295266	-
1024	miR1439-3p-6	CAAGCACAUAUGCAGUUAUCUACUACCUCCGAUCCAAAAUAAGUGUCGCAGUUUUGAACUAGACUUGAACUAGGCUUAGUUCAAAACUGAGACACUUAUUUUGGAUCGGAGUGAGUAGCUAUUUCCAGGAAGUGCCUAA	c50209_g1_i4	201	Bd3	56461728	56461846	-
1039	miR1439-3p-4	AUAUUGUUGGGCUUGUGGAAUACUCCUCUGUUCCAUAAAGAUUGGCCGUGCCAAUCUUUAUAGUUCUAGUUCAAAGCCAUGCCAAUCGUUAUGGAACGGAGGGAGUAUGAAAUAGAGUUGAUUUAGUAC	c52713_g1_i1	101	Bd1	1465890	1466019	+
103	miR156-3p-1	UUGAGAGGGCCUCGAGAGAUUGACAGAAGAGAGUGAGCACACGGCGUGAUGUCCGGCAUAUGUAUGCCGUCGUCGCCGCGUGCUCACUCCUCUUUCUGUCAGCCUCUUUCUCUCCGGAGUUUA	c53103_g1_i1	535	Bd3	4346579	4346702	-
93	miR1432-3p-1	AUUGGGAUUGGGUCCUUUGUUCAGGAGAGAUGACACCGACAUCGAUCUGAUGGGUCGGCUCAGUUCAAUUAGUUACUAGGCCAUGUGUGUCCAUCCGCUUGGAGUGGGUGUCAUCUCCCCUGAACAUAGGACGCACUAUCCCUGU	c54934_g1_i1	43	Bd1	18983508	18983653	+
94	miR1432-3p-2	AGGGAUAGUGCGUCCUAUGUUCAGGGGAGAUGACACCCACUCCAAGCGGAUGGACACACAUGGCCUAGUAACUAAUUGAACUGAGCCGACCCAUCAGAUCGAUGUCGGUGUCAUCUCUCCUGAACAAAGGACCCAAUCCCAAUCC	c54934_g1_i1	41	Bd1	18983506	18983651	-
93	miR1432-3p-1	AUUGGGAUUGGGUCCUUUGUUCAGGAGAGAUGACACCGACAUCGAUCUGAUGGGUCGGCUCAGUUCAAUUAGUUACUAGGCCAUGUGUGUCCAUCCGCUUGGAGUGGGUGUCAUCUCCCCUGAACAUAGGACGCACUAUCCCUGU	c54934_g1_i2	58	Bd1	18983508	18983653	+
94	miR1432-3p-2	AGGGAUAGUGCGUCCUAUGUUCAGGGGAGAUGACACCCACUCCAAGCGGAUGGACACACAUGGCCUAGUAACUAAUUGAACUGAGCCGACCCAUCAGAUCGAUGUCGGUGUCAUCUCUCCUGAACAAAGGACCCAAUCCCAAUCC	c54934_g1_i2	56	Bd1	18983506	18983651	-
984	miR1436-3p-1	AAUGAUCCCUAGUUUUCUACUCCCUCCGUUACAUAAGAUUGGCGUGGCUUUGAAUAAGAGCUAGUUCAAAGCCGCGCCAAUCUUUAUGGGACGGAGGGAGU	c58628_g1_i1	688	Bd4	21323514	21323615	-
1038	miR1439-3p-1	GGACUUCACAAUAUAUAAUCUACUUCCUCCGAUCCAUAAUAACUGUUGUGUUUCAGAUUUGGAAUUAACUUAGUACAUAGUUGUACUAAAUCUGAGAUACUUAUUAUGGAUCGGAGUGAGUAUCUCAUAAAAACAAACUGUUAC	c60504_g1_i1	43	Bd2	24895211	24895333	-
838	miR171-3p-1	AGACUGGCUGGGAGAGUGCGAUGUUGGCACGGUUCAAUCAAAUCGGGUGGUCUCUGCAUGCACUGGCUUGCGAGCAAGCUGCGAUGAUGUUUCGCUCUAUCUGAUUGAGCCGUGCCAAUAUCGCAAGCUUCUUUGCCUAGCAA	c61224_g1_i2	45	Bd1	6907420	6907561	+
2	miR171-3p-2	GACUGGCUGGGAGAGUGCGAUGUUGGCACGGUUCAAUCAAAUCGGGUGGUCUCUGCAUGCACUGGCUUGCGAGCAAGCUGCGAUGAUGUUUCGCUCUAUCUGAUUGAGCCGUGCCAAUAUCGCAAGCUUCUUUGCCUAGCA	c61224_g1_i2	46	Bd1	6907420	6907560	+
336	miR171-3p-3	ACUAGACUGGCUGGGAGAGUGCGAUGUUGGCACGGUUCAAUCAAAUCGGGUGGUCUCUGCAUGCACUGGCUUGCGAGCAAGCUGCGAUGAUGUUUCGCUCUAUCUGAUUGAGCCGUGCCAAUAUCGCAAGCUUCUUUGCCUAGCAACCG	c61224_g1_i2	42	Bd1	6907415	6907563	+
257	miR171-5p-1	GACUGGCUGGGAGAGUGCGAUGUUGGCACGGUUCAAUCAAAUCGGGUGGUCUCUGCAUGCACUGGCUUGCGAGCAAGCUGCGAUGAUGUUUCGCUCUAUCUGAUUGAGCCGUGCCAAUAUCGCAAGCUUCUUUGCCUAGCA	c61224_g1_i2	46	Bd1	6907420	6907560	+
1152	miR1122-3p-6	UUCGUGUCAUAUUAAGUGACAAAAUAUUACAUGUAUCUAGACGUUCUUUAAACAUAGAUACAUCCGUAUUUUGACAAAUUUGAGACAAGUAUUA	c62315_g1_i1	318	Bd1	47598688	47598761	-
980	miR1436-3p-9	AUCGUGGAUGUACAUAAUACUCUCUCCCUUUCAUAAAGAUUGGCACAGUUUUAAACUAGAACUAGUUCAAAACCGUGUCAAUCUUUAUGGGACGGAGGGAGUAGGAGAUUGAUCUCUUACUA	c63509_g1_i1	168	Bd5	11687739	11687861	-
698	miR169-3p-2	AGGCAAGAGCCACUCAGGCUAGCCAAGGUGACUGCCUAUCGCCAAACUCAUCUGAAACCUGGCAUGUAAUUAACCAGGACUUCUGAAGGAGCAAAUAUAGGCAAGUCAUCCUUGGCUACCGGAGGAAGCAGGCUCUGGC	c63509_g1_i1	600	Bd5	11688173	11688312	+
26	miR169-3p-4	GAGGCAAGAGCCACUCAGGCUAGCCAAGGUGACUGCCUAUCGCCAAACUCAUCUGAAACCUGGCAUGUAAUUAACCAGGACUUCUGAAGGAGCAAAUAUAGGCAAGUCAUCCUUGGCUACCGGAGGAAGCAGGCUCUGGCC	c63509_g1_i1	599	Bd5	11688172	11688313	+
85	miR169-5p-12	GCCAGAGCCUGCUUCCUCCGGUAGCCAAGGAUGACUUGCCUAUAUUUGCUCCUUCAGAAGUCCUGGUUAAUUACAUGCCAGGUUUCAGAUGAGUUUGGCGAUAGGCAGUCACCUUGGCUAGCCUGAGUGGCUCUUGCCUC	c63509_g1_i1	599	Bd5	11688172	11688312	-
768	miR169-5p-3	CCAGAGCCUGCUUCCUCCGGUAGCCAAGGAUGACUUGCCUAUAUUUGCUCCUUCAGAAGUCCUGGUUAAUUACAUGCCAGGUUUCAGAUGAGUUUGGCGAUAGGCAGUCACCUUGGCUAGCCUGAGUGGCUCUUGCCUCUUA	c63509_g1_i1	596	Bd5	11688169	11688311	-
202	miR169-5p-7	CCAGAGCCUGCUUCCUCCGGUAGCCAAGGAUGACUUGCCUAUAUUUGCUCCUUCAGAAGUCCUGGUUAAUUACAUGCCAGGUUUCAGAUGAGUUUGGCGAUAGGCAGUCACCUUGGCUAGCCUGAGUGGCUCUUGCCUCUUA	c63509_g1_i1	596	Bd5	11688169	11688311	-
416	miR169-5p-9	CCAGAGCCUGCUUCCUCCGGUAGCCAAGGAUGACUUGCCUAUAUUUGCUCCUUCAGAAGUCCUGGUUAAUUACAUGCCAGGUUUCAGAUGAGUUUGGCGAUAGGCAGUCACCUUGGCUAGCCUGAGUGGCUCUUGCCUCUUA	c63509_g1_i1	596	Bd5	11688169	11688311	-
980	miR1436-3p-9	AUCGUGGAUGUACAUAAUACUCUCUCCCUUUCAUAAAGAUUGGCACAGUUUUAAACUAGAACUAGUUCAAAACCGUGUCAAUCUUUAUGGGACGGAGGGAGUAGGAGAUUGAUCUCUUACUA	c63509_g1_i2	168	Bd5	11687739	11687861	-
698	miR169-3p-2	AGGCAAGAGCCACUCAGGCUAGCCAAGGUGACUGCCUAUCGCCAAACUCAUCUGAAACCUGGCAUGUAAUUAACCAGGACUUCUGAAGGAGCAAAUAUAGGCAAGUCAUCCUUGGCUACCGGAGGAAGCAGGCUCUGGC	c63509_g1_i2	489	Bd5	11688173	11688312	+
26	miR169-3p-4	GAGGCAAGAGCCACUCAGGCUAGCCAAGGUGACUGCCUAUCGCCAAACUCAUCUGAAACCUGGCAUGUAAUUAACCAGGACUUCUGAAGGAGCAAAUAUAGGCAAGUCAUCCUUGGCUACCGGAGGAAGCAGGCUCUGGCC	c63509_g1_i2	488	Bd5	11688172	11688313	+
85	miR169-5p-12	GCCAGAGCCUGCUUCCUCCGGUAGCCAAGGAUGACUUGCCUAUAUUUGCUCCUUCAGAAGUCCUGGUUAAUUACAUGCCAGGUUUCAGAUGAGUUUGGCGAUAGGCAGUCACCUUGGCUAGCCUGAGUGGCUCUUGCCUC	c63509_g1_i2	488	Bd5	11688172	11688312	-
768	miR169-5p-3	CCAGAGCCUGCUUCCUCCGGUAGCCAAGGAUGACUUGCCUAUAUUUGCUCCUUCAGAAGUCCUGGUUAAUUACAUGCCAGGUUUCAGAUGAGUUUGGCGAUAGGCAGUCACCUUGGCUAGCCUGAGUGGCUCUUGCCUCUUA	c63509_g1_i2	485	Bd5	11688169	11688311	-
202	miR169-5p-7	CCAGAGCCUGCUUCCUCCGGUAGCCAAGGAUGACUUGCCUAUAUUUGCUCCUUCAGAAGUCCUGGUUAAUUACAUGCCAGGUUUCAGAUGAGUUUGGCGAUAGGCAGUCACCUUGGCUAGCCUGAGUGGCUCUUGCCUCUUA	c63509_g1_i2	485	Bd5	11688169	11688311	-
416	miR169-5p-9	CCAGAGCCUGCUUCCUCCGGUAGCCAAGGAUGACUUGCCUAUAUUUGCUCCUUCAGAAGUCCUGGUUAAUUACAUGCCAGGUUUCAGAUGAGUUUGGCGAUAGGCAGUCACCUUGGCUAGCCUGAGUGGCUCUUGCCUCUUA	c63509_g1_i2	485	Bd5	11688169	11688311	-
698	miR169-3p-2	AGGCAAGAGCCACUCAGGCUAGCCAAGGUGACUGCCUAUCGCCAAACUCAUCUGAAACCUGGCAUGUAAUUAACCAGGACUUCUGAAGGAGCAAAUAUAGGCAAGUCAUCCUUGGCUACCGGAGGAAGCAGGCUCUGGC	c63509_g1_i3	56	Bd5	11688173	11688312	+
26	miR169-3p-4	GAGGCAAGAGCCACUCAGGCUAGCCAAGGUGACUGCCUAUCGCCAAACUCAUCUGAAACCUGGCAUGUAAUUAACCAGGACUUCUGAAGGAGCAAAUAUAGGCAAGUCAUCCUUGGCUACCGGAGGAAGCAGGCUCUGGCC	c63509_g1_i3	55	Bd5	11688172	11688313	+
85	miR169-5p-12	GCCAGAGCCUGCUUCCUCCGGUAGCCAAGGAUGACUUGCCUAUAUUUGCUCCUUCAGAAGUCCUGGUUAAUUACAUGCCAGGUUUCAGAUGAGUUUGGCGAUAGGCAGUCACCUUGGCUAGCCUGAGUGGCUCUUGCCUC	c63509_g1_i3	55	Bd5	11688172	11688312	-
768	miR169-5p-3	CCAGAGCCUGCUUCCUCCGGUAGCCAAGGAUGACUUGCCUAUAUUUGCUCCUUCAGAAGUCCUGGUUAAUUACAUGCCAGGUUUCAGAUGAGUUUGGCGAUAGGCAGUCACCUUGGCUAGCCUGAGUGGCUCUUGCCUCUUA	c63509_g1_i3	52	Bd5	11688169	11688311	-
202	miR169-5p-7	CCAGAGCCUGCUUCCUCCGGUAGCCAAGGAUGACUUGCCUAUAUUUGCUCCUUCAGAAGUCCUGGUUAAUUACAUGCCAGGUUUCAGAUGAGUUUGGCGAUAGGCAGUCACCUUGGCUAGCCUGAGUGGCUCUUGCCUCUUA	c63509_g1_i3	52	Bd5	11688169	11688311	-
416	miR169-5p-9	CCAGAGCCUGCUUCCUCCGGUAGCCAAGGAUGACUUGCCUAUAUUUGCUCCUUCAGAAGUCCUGGUUAAUUACAUGCCAGGUUUCAGAUGAGUUUGGCGAUAGGCAGUCACCUUGGCUAGCCUGAGUGGCUCUUGCCUCUUA	c63509_g1_i3	52	Bd5	11688169	11688311	-
259	miR2118-3p-1	AAGAGGGUCUGAGAGCGUUGGGUAUGGGAACAUGGAGGAAGCCUGGACUCUUCUUUUCCUCUAAAACUAGAGGUUGAGAUUUGUUUCACAUGUUUUUCCGAUGCCUCCCAUGCCUAUUGGAGCA	c64182_g2_i1	0	Bd5	13959242	13959361	+
260	miR393-5p-1	UCAGGAAGCUAGUGGAGGACUCCAAAGGGAUCGCAUUGAUCUCAUCAGCUGCAUCCAAGCAUGAAUCAACGGAUGGAUGGAUCGAUGCAUAUGCAAGAUCAGUGCAAUCCCUUUGGAAUUCUCGACUCGCCUCUGCCUC	c64386_g1_i2	275	Bd5	27796218	27796357	+
115	miR393-5p-2	UCAGGAAGCUAGUGGAGGACUCCAAAGGGAUCGCAUUGAUCUCAUCAGCUGCAUCCAAGCAUGAAUCAACGGAUGGAUGGAUCGAUGCAUAUGCAAGAUCAGUGCAAUCCCUUUGGAAUUCUCGACUCGCCUCUGCCUC	c64386_g1_i2	275	Bd5	27796218	27796357	+
692	miR169-3p-3	AGGCUUGGGGACUAUGGUGCAGCCAAGGAUGACUUGCCGAUCGAAACGAUGCACGAUAUGCAUUGAUCGGCGAGUUGUUCUUGGCUACAUCUUAGCUCCUGCCCCUCA	c65077_g1_i2	187	Bd2	7712449	7712557	+
68	miR169-5p-10	UUAGGCUUGGGGACUAUGGUGCAGCCAAGGAUGACUUGCCGAUCGAAACGAUGCACGAUAUGCAUUGAUCGGCGAGUUGUUCUUGGCUACAUCUUAGCUCCUGCCCCUCAUG	c65077_g1_i2	185	Bd2	7712447	7712559	+
692	miR169-3p-3	AGGCUUGGGGACUAUGGUGCAGCCAAGGAUGACUUGCCGAUCGAAACGAUGCACGAUAUGCAUUGAUCGGCGAGUUGUUCUUGGCUACAUCUUAGCUCCUGCCCCUCA	c65077_g1_i3	187	Bd2	7712449	7712557	+
68	miR169-5p-10	UUAGGCUUGGGGACUAUGGUGCAGCCAAGGAUGACUUGCCGAUCGAAACGAUGCACGAUAUGCAUUGAUCGGCGAGUUGUUCUUGGCUACAUCUUAGCUCCUGCCCCUCAUG	c65077_g1_i3	185	Bd2	7712447	7712559	+
105	miR444-3p-1	GCAAAGGGAGGCAGCAAGCUUGAGACAACAACUGCACAACUUGCAAGAAAAUCAUCGGUAUGGCCCGAAACGAUUUUCUUGCACGUUAUGCAGUUGCUGCCUCUAGCUUGCCGCCUCCACUUGCAGCAA	c65257_g1_i2	0	Bd5	16065044	16067613	+
66	miR444-3p-2	CAGUUGCUGCAAGUGGAGGCGGCAAGCUAGAGGCAGCAACUGCAUAACGUGCAAGAAAAUCGUUUCGGGCCAUACCGAUGAUUUUCUUGCAAGUUGUGCAGUUGUUGUCUCAAGCUUGCUGCCUCCCUUUGC	c65257_g1_i2	0	Bd5	16065044	16067616	-
55	miR444-3p-3	GCUGCAAGUGGAGGCGGCAAGCUAGAGGCAGCAACUGCAUAACGUGCAAGAAAAUCGUUUCGGGCCAUACCGAUGAUUUUCUUGCAAGUUGUGCAGUUGUUGUCUCAAGCUUGCUGCCUCCCUUUGC	c65257_g1_i2	0	Bd5	16065044	16067611	-
10	miR444-3p-4	UCAGUUGCUGCAAGUGGAGGCGGCAAGCUAGAGGCAGCAACUGCAUAACGUGCAAGAAAAUCGUUUCGGGCCAUACCGAUGAUUUUCUUGCAAGUUGUGCAGUUGUUGUCUCAAGCUUGCUGCCUCCCUUUGC	c65257_g1_i2	0	Bd5	16065044	16067616	-
10	miR1439-3p-9	AAUGUGUUUUCUUGAUCAUGUACUACCUCCGAUCCGAAAUAAGUGUCGCAGUUCUGAACUAGGCUUAGUUCAAAACUGACACUUAUUUUGGAUCGGAGGGAGUAUUAUAUUAGUACAUAAUAAAAU	c66854_g2_i1	514	Bd2	41381878	41382015	-
10	miR1439-3p-9	AAUGUGUUUUCUUGAUCAUGUACUACCUCCGAUCCGAAAUAAGUGUCGCAGUUCUGAACUAGGCUUAGUUCAAAACUGACACUUAUUUUGGAUCGGAGGGAGUAUUAUAUUAGUACAUAAUAAAAU	c66854_g2_i2	416	Bd2	41381878	41382015	-
1172	miR1135-3p-2	AACAAGAAUAUUACUCCCUCCGAUCAAAUUACUUGUCGCAGCUUUGUCCGGAUACGCAUGUAUCUGGACGCAUUUCACCGUAUAGAUACAUCAUACAUGCAUAUCACUAUCUAGACAAAGCUGCGACAAGUAAUUUGGAUCGGAGAGAGCAACACUUUUGUAAG	c67436_g3_i1	64	Bd1	29030785	29030949	+
1151	miR1122-3p-8	UUAAUCGUCACAACUUUGUCUAGAUAGCAUGUACCUACACACUGAAACGCGUCUAGAUACAUGUGUAUCUAGACCAAAGCUAUGAAAAUUAAU	c70279_g1_i1	522	Bd3	29508551	29508625	-
11	miR1122-3p-2	UAAGAGUCGCAAUUUUUUUCUAGAUCCGCAUGUAUCUAGACGCGUUUUAGUGUGUAGGUACAUGCGUAUCUAGAUAAAACUGCGACAGGUAAUA	c70931_g1_i3	19	Bd3	5799951	5800031	+
11	miR1122-3p-4	UUACCUGUCGCAGUUUUAUCUAGAUACGCAUGUACCUACACACUAAAACGCGUCUAGAUACAUGCGGAUCUAGAAAAAAAUUGCGACUCUUAAU	c70931_g1_i3	17	Bd5	2177198	2177268	+
11	miR1122-3p-2	UAAGAGUCGCAAUUUUUUUCUAGAUCCGCAUGUAUCUAGACGCGUUUUAGUGUGUAGGUACAUGCGUAUCUAGAUAAAACUGCGACAGGUAAUA	c70931_g1_i6	19	Bd3	5799951	5800031	+
11	miR1122-3p-4	UUACCUGUCGCAGUUUUAUCUAGAUACGCAUGUACCUACACACUAAAACGCGUCUAGAUACAUGCGGAUCUAGAAAAAAAUUGCGACUCUUAAU	c70931_g1_i6	17	Bd5	2177198	2177268	+
98	miR156-3p-2	GAUGGCGGUGUCAGAACGGCUGACAGAAGAGAGUGAGCACACAGCGGCAGCCUGCAUCUGGAGCUAAAGACGAUGAUGUGUCGAUGCAUGUGAAGAAGGGGAAAAAGAGAUAGGCGCAGCUGCUGUUGCGUGCUCACCCUCUCUCUGUCAGCUCUCCUCUCCCCCCUCGGGA	c71532_g1_i1	299	Bd4	36068012	36068183	+
2	miR156-5p-1	GAUGGCGGUGUCAGAACGGCUGACAGAAGAGAGUGAGCACACAGCGGCAGCCUGCAUCUGGAGCUAAAGACGAUGAUGUGUCGAUGCAUGUGAAGAAGGGGAAAAAGAGAUAGGCGCAGCUGCUGUUGCGUGCUCACCCUCUCUCUGUCAGCUCUCCUCUCCCCCCUCGGGA	c71532_g1_i1	299	Bd4	36068012	36068183	+
23	miR156-5p-2	GAUGGCGGUGUCAGAACGGCUGACAGAAGAGAGUGAGCACACAGCGGCAGCCUGCAUCUGGAGCUAAAGACGAUGAUGUGUCGAUGCAUGUGAAGAAGGGGAAAAAGAGAUAGGCGCAGCUGCUGUUGCGUGCUCACCCUCUCUCUGUCAGCUCUCCUCUCCCCCCUCGGGA	c71532_g1_i1	299	Bd4	36068012	36068183	+
340	miR156-5p-3	CGAUGGCGGUGUCAGAACGGCUGACAGAAGAGAGUGAGCACACAGCGGCAGCCUGCAUCUGGAGCUAAAGACGAUGAUGUGUCGAUGCAUGUGAAGAAGGGGAAAAAGAGAUAGGCGCAGCUGCUGUUGCGUGCUCACCCUCUCUCUGUCAGCUCUCCUCUCCCCCCUCGGGAC	c71532_g1_i1	298	Bd4	36068011	36068184	+
98	miR156-3p-2	GAUGGCGGUGUCAGAACGGCUGACAGAAGAGAGUGAGCACACAGCGGCAGCCUGCAUCUGGAGCUAAAGACGAUGAUGUGUCGAUGCAUGUGAAGAAGGGGAAAAAGAGAUAGGCGCAGCUGCUGUUGCGUGCUCACCCUCUCUCUGUCAGCUCUCCUCUCCCCCCUCGGGA	c71532_g1_i2	299	Bd4	36068012	36068183	+
2	miR156-5p-1	GAUGGCGGUGUCAGAACGGCUGACAGAAGAGAGUGAGCACACAGCGGCAGCCUGCAUCUGGAGCUAAAGACGAUGAUGUGUCGAUGCAUGUGAAGAAGGGGAAAAAGAGAUAGGCGCAGCUGCUGUUGCGUGCUCACCCUCUCUCUGUCAGCUCUCCUCUCCCCCCUCGGGA	c71532_g1_i2	299	Bd4	36068012	36068183	+
23	miR156-5p-2	GAUGGCGGUGUCAGAACGGCUGACAGAAGAGAGUGAGCACACAGCGGCAGCCUGCAUCUGGAGCUAAAGACGAUGAUGUGUCGAUGCAUGUGAAGAAGGGGAAAAAGAGAUAGGCGCAGCUGCUGUUGCGUGCUCACCCUCUCUCUGUCAGCUCUCCUCUCCCCCCUCGGGA	c71532_g1_i2	299	Bd4	36068012	36068183	+
340	miR156-5p-3	CGAUGGCGGUGUCAGAACGGCUGACAGAAGAGAGUGAGCACACAGCGGCAGCCUGCAUCUGGAGCUAAAGACGAUGAUGUGUCGAUGCAUGUGAAGAAGGGGAAAAAGAGAUAGGCGCAGCUGCUGUUGCGUGCUCACCCUCUCUCUGUCAGCUCUCCUCUCCCCCCUCGGGAC	c71532_g1_i2	298	Bd4	36068011	36068184	+
98	miR156-3p-2	GAUGGCGGUGUCAGAACGGCUGACAGAAGAGAGUGAGCACACAGCGGCAGCCUGCAUCUGGAGCUAAAGACGAUGAUGUGUCGAUGCAUGUGAAGAAGGGGAAAAAGAGAUAGGCGCAGCUGCUGUUGCGUGCUCACCCUCUCUCUGUCAGCUCUCCUCUCCCCCCUCGGGA	c71532_g1_i3	299	Bd4	36068012	36068183	+
2	miR156-5p-1	GAUGGCGGUGUCAGAACGGCUGACAGAAGAGAGUGAGCACACAGCGGCAGCCUGCAUCUGGAGCUAAAGACGAUGAUGUGUCGAUGCAUGUGAAGAAGGGGAAAAAGAGAUAGGCGCAGCUGCUGUUGCGUGCUCACCCUCUCUCUGUCAGCUCUCCUCUCCCCCCUCGGGA	c71532_g1_i3	299	Bd4	36068012	36068183	+
23	miR156-5p-2	GAUGGCGGUGUCAGAACGGCUGACAGAAGAGAGUGAGCACACAGCGGCAGCCUGCAUCUGGAGCUAAAGACGAUGAUGUGUCGAUGCAUGUGAAGAAGGGGAAAAAGAGAUAGGCGCAGCUGCUGUUGCGUGCUCACCCUCUCUCUGUCAGCUCUCCUCUCCCCCCUCGGGA	c71532_g1_i3	299	Bd4	36068012	36068183	+
340	miR156-5p-3	CGAUGGCGGUGUCAGAACGGCUGACAGAAGAGAGUGAGCACACAGCGGCAGCCUGCAUCUGGAGCUAAAGACGAUGAUGUGUCGAUGCAUGUGAAGAAGGGGAAAAAGAGAUAGGCGCAGCUGCUGUUGCGUGCUCACCCUCUCUCUGUCAGCUCUCCUCUCCCCCCUCGGGAC	c71532_g1_i3	298	Bd4	36068011	36068184	+
103	miR156-3p-1	UUGAGAGGGCCUCGAGAGAUUGACAGAAGAGAGUGAGCACACGGCGUGAUGUCCGGCAUAUGUAUGCCGUCGUCGCCGCGUGCUCACUCCUCUUUCUGUCAGCCUCUUUCUCUCCGGAGUUUA	c72093_g1_i1	834	Bd3	4346579	4346702	-
103	miR156-3p-1	UUGAGAGGGCCUCGAGAGAUUGACAGAAGAGAGUGAGCACACGGCGUGAUGUCCGGCAUAUGUAUGCCGUCGUCGCCGCGUGCUCACUCCUCUUUCUGUCAGCCUCUUUCUCUCCGGAGUUUA	c72093_g1_i2	834	Bd3	4346579	4346702	-
103	miR156-3p-1	UUGAGAGGGCCUCGAGAGAUUGACAGAAGAGAGUGAGCACACGGCGUGAUGUCCGGCAUAUGUAUGCCGUCGUCGCCGCGUGCUCACUCCUCUUUCUGUCAGCCUCUUUCUCUCCGGAGUUUA	c72093_g1_i4	834	Bd3	4346579	4346702	-
103	miR156-3p-1	UUGAGAGGGCCUCGAGAGAUUGACAGAAGAGAGUGAGCACACGGCGUGAUGUCCGGCAUAUGUAUGCCGUCGUCGCCGCGUGCUCACUCCUCUUUCUGUCAGCCUCUUUCUCUCCGGAGUUUA	c72093_g1_i5	834	Bd3	4346579	4346702	-
103	miR156-3p-1	UUGAGAGGGCCUCGAGAGAUUGACAGAAGAGAGUGAGCACACGGCGUGAUGUCCGGCAUAUGUAUGCCGUCGUCGCCGCGUGCUCACUCCUCUUUCUGUCAGCCUCUUUCUCUCCGGAGUUUA	c72093_g1_i6	834	Bd3	4346579	4346702	-
103	miR156-3p-1	UUGAGAGGGCCUCGAGAGAUUGACAGAAGAGAGUGAGCACACGGCGUGAUGUCCGGCAUAUGUAUGCCGUCGUCGCCGCGUGCUCACUCCUCUUUCUGUCAGCCUCUUUCUCUCCGGAGUUUA	c72093_g1_i7	834	Bd3	4346579	4346702	-
103	miR156-3p-1	UUGAGAGGGCCUCGAGAGAUUGACAGAAGAGAGUGAGCACACGGCGUGAUGUCCGGCAUAUGUAUGCCGUCGUCGCCGCGUGCUCACUCCUCUUUCUGUCAGCCUCUUUCUCUCCGGAGUUUA	c72093_g1_i8	834	Bd3	4346579	4346702	-
103	miR156-3p-1	UUGAGAGGGCCUCGAGAGAUUGACAGAAGAGAGUGAGCACACGGCGUGAUGUCCGGCAUAUGUAUGCCGUCGUCGCCGCGUGCUCACUCCUCUUUCUGUCAGCCUCUUUCUCUCCGGAGUUUA	c72093_g1_i9	834	Bd3	4346579	4346702	-
11	miR1122-3p-3	UUUGUCUAGAUACACAUGUAUCUACAUAUUAAAACGCGUCUAGAUACAUGCGUAUCUAGACUUAGUUGCGACACUUAAUA	c72125_g1_i1	421	Bd2	9435697	9435777	+
11	miR1122-3p-3	UUUGUCUAGAUACACAUGUAUCUACAUAUUAAAACGCGUCUAGAUACAUGCGUAUCUAGACUUAGUUGCGACACUUAAUA	c72125_g1_i2	1723	Bd2	9435697	9435777	+
1002	miR1436-3p-4	AGAACAGACUCCGAAAGUACUCUCUCCAUCCCAUAAUUCUUGUCGCUGUUGUAGUAAAAAUUUGAACUAAAACAUAAAUUUGAACUAAAACAGCCACAAGAAUUAUGGUACGGAGGGAGUACAAUGUAGCUGCCUAUCGC	c74064_g2_i1	394	Bd1	43694503	43694643	+
1171	miR1135-3p-3	UGUAAGACAAUUACUCCCUCCGGACGGAAUUACUUGUCACUGAUUUAGUACAACUUUGUAAUACUAAAUCUGAGACAAGUAAUUCCGGCCGGAGGCAGUAUGUAAAAUAUAUA	c74306_g3_i1	488	Bd5	12223538	12223651	-
10	miR1439-3p-7	UCCACCAACUCAUUUGUAAUUAUUCUUUCCGUUUCAUAAAGAUUGGCACGAUUAGUUCAAAAUCGUGCCAAUCUUUGUGGAACGGAGGGAGUAUGCAAAUAGAACUUCACAUAAA	c76000_g1_i2	1335	Bd4	22815474	22815566	-
10	miR1439-3p-7	UCCACCAACUCAUUUGUAAUUAUUCUUUCCGUUUCAUAAAGAUUGGCACGAUUAGUUCAAAAUCGUGCCAAUCUUUGUGGAACGGAGGGAGUAUGCAAAUAGAACUUCACAUAAA	c76000_g1_i3	1187	Bd4	22815474	22815566	-
979	miR1436-3p-11	CAAGGUAAAAAAAAAGGUAGUCCCUCCGUUUCAUAAAGAUUGACGUGGUUUUGAACUAGCUCUAGUUUAAAACCGUGCCAAUAUUUAUGGGACGGAGGGAGUAAUGCAGAGUGACAUUUAUU	c76140_g1_i2	11	Bd2	3264234	3264356	-
284	miR528-3p-1	GGGGGCUGGAGCAGCAGCGGUGGAAGGGGCAUGCAGAGGAGCAGGGAUGAUGGGGGGUUGUACUCUGCUUCUUCCCCUCUCGUUCUCCUGUGCCUGCCUCUUCCAUUCCUGCUGCUACCGCCGUGCU	c76500_g1_i1	1959	Bd1	73295139	73295266	-
288	miR528-5p-1	GGGGGCUGGAGCAGCAGCGGUGGAAGGGGCAUGCAGAGGAGCAGGGAUGAUGGGGGGUUGUACUCUGCUUCUUCCCCUCUCGUUCUCCUGUGCCUGCCUCUUCCAUUCCUGCUGCUACCGCCG	c76500_g1_i1	1963	Bd1	73295143	73295266	-
284	miR528-3p-1	GGGGGCUGGAGCAGCAGCGGUGGAAGGGGCAUGCAGAGGAGCAGGGAUGAUGGGGGGUUGUACUCUGCUUCUUCCCCUCUCGUUCUCCUGUGCCUGCCUCUUCCAUUCCUGCUGCUACCGCCGUGCU	c76500_g1_i2	2745	Bd1	73295139	73295266	-
288	miR528-5p-1	GGGGGCUGGAGCAGCAGCGGUGGAAGGGGCAUGCAGAGGAGCAGGGAUGAUGGGGGGUUGUACUCUGCUUCUUCCCCUCUCGUUCUCCUGUGCCUGCCUCUUCCAUUCCUGCUGCUACCGCCG	c76500_g1_i2	2749	Bd1	73295143	73295266	-
965	miR1435-5p-1	AAUAUAAGAAGUCCUAGUUUUUUCCUAAGUCAAACUUCUUUAGAAUUGACCGGGUUUAUAGAAAAAAAUCUACUGAGAUCUACAAUAUCAAACGAGUAUACUAUGAAACUAUAUAUAAUGACAGAUUUAUUAAAACUAAUUUGUAUUUCUAAAUGUUGGUAGAUUUUUCUAUAAAUUUGAUCAAAUUUAAAGAAGUUUGACUUAGGACAAAGC	c7656_g1_i1	109	Bd1	4093180	4093393	+
1051	miR437-3p-1	AAGUCCUAGUUUUUUCCUAAGUCAAACUUCUUUAGAAUUGACCGGGUUUAUAGAAAAAAAUCUACUGAGAUCUACAAUAUCAAACGAGUAUACUAUGAAACUAUAUAUAAUGACAGAUUUAUUAAAACUAAUUUGUAUUUCUAAAUGUUGGUAGAUUUUUCUAUAAAUUUGAUCAAAUUUAAAGAAGUUUGACUUAGGACAAAGC	c7656_g1_i1	117	Bd1	4093188	4093393	+
11	miR1139-5p-1	UGUUACUACCCACUAUUAAAGUAGUAACAUAGACUAGUAACAUAUGUAUGUUACUAGCUUAUGUUACUAGCUUACGUUACUCACCACUACCAC	c76896_g1_i4	1028	Bd3	14184745	14184813	+
11	miR1139-5p-1	UGUUACUACCCACUAUUAAAGUAGUAACAUAGACUAGUAACAUAUGUAUGUUACUAGCUUAUGUUACUAGCUUACGUUACUCACCACUACCAC	c76896_g1_i6	877	Bd3	14184745	14184813	+
976	miR1436-3p-6	AUCGUGGAUGUACAUAAUACUCUCUCCCUUUCAUAAAGAUUGGCACAGUUUUAAACUAGAACUAGUUCAAAACCGUGUCAAUCUUUAUGGGACGGAGGGAGUAAUAUUUUAGAGGAUUCCAU	c76968_g2_i1	383	Bd5	11687758	11687861	-
698	miR169-3p-2	AGGCAAGAGCCACUCAGGCUAGCCAAGGUGACUGCCUAUCGCCAAACUCAUCUGAAACCUGGCAUGUAAUUAACCAGGACUUCUGAAGGAGCAAAUAUAGGCAAGUCAUCCUUGGCUACCGGAGGAAGCAGGCUCUGGC	c76968_g2_i1	45	Bd5	11688173	11688312	+
26	miR169-3p-4	GAGGCAAGAGCCACUCAGGCUAGCCAAGGUGACUGCCUAUCGCCAAACUCAUCUGAAACCUGGCAUGUAAUUAACCAGGACUUCUGAAGGAGCAAAUAUAGGCAAGUCAUCCUUGGCUACCGGAGGAAGCAGGCUCUGGCC	c76968_g2_i1	44	Bd5	11688172	11688313	+
85	miR169-5p-12	GCCAGAGCCUGCUUCCUCCGGUAGCCAAGGAUGACUUGCCUAUAUUUGCUCCUUCAGAAGUCCUGGUUAAUUACAUGCCAGGUUUCAGAUGAGUUUGGCGAUAGGCAGUCACCUUGGCUAGCCUGAGUGGCUCUUGCCUC	c76968_g2_i1	45	Bd5	11688172	11688312	-
768	miR169-5p-3	CCAGAGCCUGCUUCCUCCGGUAGCCAAGGAUGACUUGCCUAUAUUUGCUCCUUCAGAAGUCCUGGUUAAUUACAUGCCAGGUUUCAGAUGAGUUUGGCGAUAGGCAGUCACCUUGGCUAGCCUGAGUGGCUCUUGCCUCUUA	c76968_g2_i1	46	Bd5	11688169	11688311	-
202	miR169-5p-7	CCAGAGCCUGCUUCCUCCGGUAGCCAAGGAUGACUUGCCUAUAUUUGCUCCUUCAGAAGUCCUGGUUAAUUACAUGCCAGGUUUCAGAUGAGUUUGGCGAUAGGCAGUCACCUUGGCUAGCCUGAGUGGCUCUUGCCUCUUA	c76968_g2_i1	46	Bd5	11688169	11688311	-
416	miR169-5p-9	CCAGAGCCUGCUUCCUCCGGUAGCCAAGGAUGACUUGCCUAUAUUUGCUCCUUCAGAAGUCCUGGUUAAUUACAUGCCAGGUUUCAGAUGAGUUUGGCGAUAGGCAGUCACCUUGGCUAGCCUGAGUGGCUCUUGCCUCUUA	c76968_g2_i1	46	Bd5	11688169	11688311	-
976	miR1436-3p-6	AUCGUGGAUGUACAUAAUACUCUCUCCCUUUCAUAAAGAUUGGCACAGUUUUAAACUAGAACUAGUUCAAAACCGUGUCAAUCUUUAUGGGACGGAGGGAGUAAUAUUUUAGAGGAUUCCAU	c76968_g2_i3	494	Bd5	11687758	11687861	-
698	miR169-3p-2	AGGCAAGAGCCACUCAGGCUAGCCAAGGUGACUGCCUAUCGCCAAACUCAUCUGAAACCUGGCAUGUAAUUAACCAGGACUUCUGAAGGAGCAAAUAUAGGCAAGUCAUCCUUGGCUACCGGAGGAAGCAGGCUCUGGC	c76968_g2_i3	45	Bd5	11688173	11688312	+
26	miR169-3p-4	GAGGCAAGAGCCACUCAGGCUAGCCAAGGUGACUGCCUAUCGCCAAACUCAUCUGAAACCUGGCAUGUAAUUAACCAGGACUUCUGAAGGAGCAAAUAUAGGCAAGUCAUCCUUGGCUACCGGAGGAAGCAGGCUCUGGCC	c76968_g2_i3	44	Bd5	11688172	11688313	+
85	miR169-5p-12	GCCAGAGCCUGCUUCCUCCGGUAGCCAAGGAUGACUUGCCUAUAUUUGCUCCUUCAGAAGUCCUGGUUAAUUACAUGCCAGGUUUCAGAUGAGUUUGGCGAUAGGCAGUCACCUUGGCUAGCCUGAGUGGCUCUUGCCUC	c76968_g2_i3	45	Bd5	11688172	11688312	-
768	miR169-5p-3	CCAGAGCCUGCUUCCUCCGGUAGCCAAGGAUGACUUGCCUAUAUUUGCUCCUUCAGAAGUCCUGGUUAAUUACAUGCCAGGUUUCAGAUGAGUUUGGCGAUAGGCAGUCACCUUGGCUAGCCUGAGUGGCUCUUGCCUCUUA	c76968_g2_i3	46	Bd5	11688169	11688311	-
202	miR169-5p-7	CCAGAGCCUGCUUCCUCCGGUAGCCAAGGAUGACUUGCCUAUAUUUGCUCCUUCAGAAGUCCUGGUUAAUUACAUGCCAGGUUUCAGAUGAGUUUGGCGAUAGGCAGUCACCUUGGCUAGCCUGAGUGGCUCUUGCCUCUUA	c76968_g2_i3	46	Bd5	11688169	11688311	-
416	miR169-5p-9	CCAGAGCCUGCUUCCUCCGGUAGCCAAGGAUGACUUGCCUAUAUUUGCUCCUUCAGAAGUCCUGGUUAAUUACAUGCCAGGUUUCAGAUGAGUUUGGCGAUAGGCAGUCACCUUGGCUAGCCUGAGUGGCUCUUGCCUCUUA	c76968_g2_i3	46	Bd5	11688169	11688311	-
976	miR1436-3p-6	AUCGUGGAUGUACAUAAUACUCUCUCCCUUUCAUAAAGAUUGGCACAGUUUUAAACUAGAACUAGUUCAAAACCGUGUCAAUCUUUAUGGGACGGAGGGAGUAAUAUUUUAGAGGAUUCCAU	c76968_g2_i4	383	Bd5	11687758	11687861	-
698	miR169-3p-2	AGGCAAGAGCCACUCAGGCUAGCCAAGGUGACUGCCUAUCGCCAAACUCAUCUGAAACCUGGCAUGUAAUUAACCAGGACUUCUGAAGGAGCAAAUAUAGGCAAGUCAUCCUUGGCUACCGGAGGAAGCAGGCUCUGGC	c76968_g2_i4	45	Bd5	11688173	11688312	+
26	miR169-3p-4	GAGGCAAGAGCCACUCAGGCUAGCCAAGGUGACUGCCUAUCGCCAAACUCAUCUGAAACCUGGCAUGUAAUUAACCAGGACUUCUGAAGGAGCAAAUAUAGGCAAGUCAUCCUUGGCUACCGGAGGAAGCAGGCUCUGGCC	c76968_g2_i4	44	Bd5	11688172	11688313	+
85	miR169-5p-12	GCCAGAGCCUGCUUCCUCCGGUAGCCAAGGAUGACUUGCCUAUAUUUGCUCCUUCAGAAGUCCUGGUUAAUUACAUGCCAGGUUUCAGAUGAGUUUGGCGAUAGGCAGUCACCUUGGCUAGCCUGAGUGGCUCUUGCCUC	c76968_g2_i4	45	Bd5	11688172	11688312	-
768	miR169-5p-3	CCAGAGCCUGCUUCCUCCGGUAGCCAAGGAUGACUUGCCUAUAUUUGCUCCUUCAGAAGUCCUGGUUAAUUACAUGCCAGGUUUCAGAUGAGUUUGGCGAUAGGCAGUCACCUUGGCUAGCCUGAGUGGCUCUUGCCUCUUA	c76968_g2_i4	46	Bd5	11688169	11688311	-
202	miR169-5p-7	CCAGAGCCUGCUUCCUCCGGUAGCCAAGGAUGACUUGCCUAUAUUUGCUCCUUCAGAAGUCCUGGUUAAUUACAUGCCAGGUUUCAGAUGAGUUUGGCGAUAGGCAGUCACCUUGGCUAGCCUGAGUGGCUCUUGCCUCUUA	c76968_g2_i4	46	Bd5	11688169	11688311	-
416	miR169-5p-9	CCAGAGCCUGCUUCCUCCGGUAGCCAAGGAUGACUUGCCUAUAUUUGCUCCUUCAGAAGUCCUGGUUAAUUACAUGCCAGGUUUCAGAUGAGUUUGGCGAUAGGCAGUCACCUUGGCUAGCCUGAGUGGCUCUUGCCUCUUA	c76968_g2_i4	46	Bd5	11688169	11688311	-
404	miR166-3p-1	UUGAGGGGAAUGUUGUCUGGCUCGGGGUUCUCUUUAUUUCUAUGCCUCUCUCUAUCCCCCCCUCCUCAAUCUCUCUAGCUUUGAUUGGAUCGAGAGAAGAUCGAUCGAUCCAAGAAGAGUUCUGAGAAGGGGGAUGAAGAGAGUAGACGUAUGUGUGUAGAUCUCGGACCAGGCUUCAUUCCCCCCAAAUACAAGGGCUCCCA	c77315_g1_i1	0	Bd1	30781286	30781493	-
57	miR166-3p-2	UUGAGGGGAAUGUUGUCUGGCUCGGGGUUCUCUUUAUUUCUAUGCCUCUCUCUAUCCCCCCCUCCUCAAUCUCUCUAGCUUUGAUUGGAUCGAGAGAAGAUCGAUCGAUCCAAGAAGAGUUCUGAGAAGGGGGAUGAAGAGAGUAGACGUAUGUGUGUAGAUCUCGGACCAGGCUUCAUUCCCCCCAAAUACAAGGGCUCCCAU	c77315_g1_i1	0	Bd1	30781285	30781493	-
460	miR166-3p-3	UUGAGGGGAAUGUUGUCUGGCUCGGGGUUCUCUUUAUUUCUAUGCCUCUCUCUAUCCCCCCCUCCUCAAUCUCUCUAGCUUUGAUUGGAUCGAGAGAAGAUCGAUCGAUCCAAGAAGAGUUCUGAGAAGGGGGAUGAAGAGAGUAGACGUAUGUGUGUAGAUCUCGGACCAGGCUUCAUUCCCCCCAAAUACAAGGGCUCCC	c77315_g1_i1	0	Bd1	30781287	30781493	-
492	miR166-5p-1	UUGAGGGGAAUGUUGUCUGGCUCGGGGUUCUCUUUAUUUCUAUGCCUCUCUCUAUCCCCCCCUCCUCAAUCUCUCUAGCUUUGAUUGGAUCGAGAGAAGAUCGAUCGAUCCAAGAAGAGUUCUGAGAAGGGGGAUGAAGAGAGUAGACGUAUGUGUGUAGAUCUCGGACCAGGCUUCAUUCCCCCCAAAUACAAGGGCUCCCAU	c77315_g1_i1	0	Bd1	30781285	30781493	-
404	miR166-3p-1	UUGAGGGGAAUGUUGUCUGGCUCGGGGUUCUCUUUAUUUCUAUGCCUCUCUCUAUCCCCCCCUCCUCAAUCUCUCUAGCUUUGAUUGGAUCGAGAGAAGAUCGAUCGAUCCAAGAAGAGUUCUGAGAAGGGGGAUGAAGAGAGUAGACGUAUGUGUGUAGAUCUCGGACCAGGCUUCAUUCCCCCCAAAUACAAGGGCUCCCA	c77315_g1_i2	0	Bd1	30781286	30781493	-
57	miR166-3p-2	UUGAGGGGAAUGUUGUCUGGCUCGGGGUUCUCUUUAUUUCUAUGCCUCUCUCUAUCCCCCCCUCCUCAAUCUCUCUAGCUUUGAUUGGAUCGAGAGAAGAUCGAUCGAUCCAAGAAGAGUUCUGAGAAGGGGGAUGAAGAGAGUAGACGUAUGUGUGUAGAUCUCGGACCAGGCUUCAUUCCCCCCAAAUACAAGGGCUCCCAU	c77315_g1_i2	0	Bd1	30781285	30781493	-
460	miR166-3p-3	UUGAGGGGAAUGUUGUCUGGCUCGGGGUUCUCUUUAUUUCUAUGCCUCUCUCUAUCCCCCCCUCCUCAAUCUCUCUAGCUUUGAUUGGAUCGAGAGAAGAUCGAUCGAUCCAAGAAGAGUUCUGAGAAGGGGGAUGAAGAGAGUAGACGUAUGUGUGUAGAUCUCGGACCAGGCUUCAUUCCCCCCAAAUACAAGGGCUCCC	c77315_g1_i2	0	Bd1	30781287	30781493	-
492	miR166-5p-1	UUGAGGGGAAUGUUGUCUGGCUCGGGGUUCUCUUUAUUUCUAUGCCUCUCUCUAUCCCCCCCUCCUCAAUCUCUCUAGCUUUGAUUGGAUCGAGAGAAGAUCGAUCGAUCCAAGAAGAGUUCUGAGAAGGGGGAUGAAGAGAGUAGACGUAUGUGUGUAGAUCUCGGACCAGGCUUCAUUCCCCCCAAAUACAAGGGCUCCCAU	c77315_g1_i2	0	Bd1	30781285	30781493	-
404	miR166-3p-1	UUGAGGGGAAUGUUGUCUGGCUCGGGGUUCUCUUUAUUUCUAUGCCUCUCUCUAUCCCCCCCUCCUCAAUCUCUCUAGCUUUGAUUGGAUCGAGAGAAGAUCGAUCGAUCCAAGAAGAGUUCUGAGAAGGGGGAUGAAGAGAGUAGACGUAUGUGUGUAGAUCUCGGACCAGGCUUCAUUCCCCCCAAAUACAAGGGCUCCCA	c77315_g1_i3	0	Bd1	30781286	30781493	-
57	miR166-3p-2	UUGAGGGGAAUGUUGUCUGGCUCGGGGUUCUCUUUAUUUCUAUGCCUCUCUCUAUCCCCCCCUCCUCAAUCUCUCUAGCUUUGAUUGGAUCGAGAGAAGAUCGAUCGAUCCAAGAAGAGUUCUGAGAAGGGGGAUGAAGAGAGUAGACGUAUGUGUGUAGAUCUCGGACCAGGCUUCAUUCCCCCCAAAUACAAGGGCUCCCAU	c77315_g1_i3	0	Bd1	30781285	30781493	-
460	miR166-3p-3	UUGAGGGGAAUGUUGUCUGGCUCGGGGUUCUCUUUAUUUCUAUGCCUCUCUCUAUCCCCCCCUCCUCAAUCUCUCUAGCUUUGAUUGGAUCGAGAGAAGAUCGAUCGAUCCAAGAAGAGUUCUGAGAAGGGGGAUGAAGAGAGUAGACGUAUGUGUGUAGAUCUCGGACCAGGCUUCAUUCCCCCCAAAUACAAGGGCUCCC	c77315_g1_i3	0	Bd1	30781287	30781493	-
492	miR166-5p-1	UUGAGGGGAAUGUUGUCUGGCUCGGGGUUCUCUUUAUUUCUAUGCCUCUCUCUAUCCCCCCCUCCUCAAUCUCUCUAGCUUUGAUUGGAUCGAGAGAAGAUCGAUCGAUCCAAGAAGAGUUCUGAGAAGGGGGAUGAAGAGAGUAGACGUAUGUGUGUAGAUCUCGGACCAGGCUUCAUUCCCCCCAAAUACAAGGGCUCCCAU	c77315_g1_i3	0	Bd1	30781285	30781493	-
404	miR166-3p-1	UUGAGGGGAAUGUUGUCUGGCUCGGGGUUCUCUUUAUUUCUAUGCCUCUCUCUAUCCCCCCCUCCUCAAUCUCUCUAGCUUUGAUUGGAUCGAGAGAAGAUCGAUCGAUCCAAGAAGAGUUCUGAGAAGGGGGAUGAAGAGAGUAGACGUAUGUGUGUAGAUCUCGGACCAGGCUUCAUUCCCCCCAAAUACAAGGGCUCCCA	c77315_g1_i4	0	Bd1	30781286	30781493	-
57	miR166-3p-2	UUGAGGGGAAUGUUGUCUGGCUCGGGGUUCUCUUUAUUUCUAUGCCUCUCUCUAUCCCCCCCUCCUCAAUCUCUCUAGCUUUGAUUGGAUCGAGAGAAGAUCGAUCGAUCCAAGAAGAGUUCUGAGAAGGGGGAUGAAGAGAGUAGACGUAUGUGUGUAGAUCUCGGACCAGGCUUCAUUCCCCCCAAAUACAAGGGCUCCCAU	c77315_g1_i4	0	Bd1	30781285	30781493	-
460	miR166-3p-3	UUGAGGGGAAUGUUGUCUGGCUCGGGGUUCUCUUUAUUUCUAUGCCUCUCUCUAUCCCCCCCUCCUCAAUCUCUCUAGCUUUGAUUGGAUCGAGAGAAGAUCGAUCGAUCCAAGAAGAGUUCUGAGAAGGGGGAUGAAGAGAGUAGACGUAUGUGUGUAGAUCUCGGACCAGGCUUCAUUCCCCCCAAAUACAAGGGCUCCC	c77315_g1_i4	0	Bd1	30781287	30781493	-
492	miR166-5p-1	UUGAGGGGAAUGUUGUCUGGCUCGGGGUUCUCUUUAUUUCUAUGCCUCUCUCUAUCCCCCCCUCCUCAAUCUCUCUAGCUUUGAUUGGAUCGAGAGAAGAUCGAUCGAUCCAAGAAGAGUUCUGAGAAGGGGGAUGAAGAGAGUAGACGUAUGUGUGUAGAUCUCGGACCAGGCUUCAUUCCCCCCAAAUACAAGGGCUCCCAU	c77315_g1_i4	0	Bd1	30781285	30781493	-
1018	miR1439-3p-3	AAAACAAGUUUCAAACAUUUUACUCCCUCUGUCCCAAAAUAAGUGACAUGGAUUUAUACAAAUCCACAUCAGUUAUUUUGGAACGGAGAGAGUAGUAUUUCCAGAAUCCAGAUUCG	c77323_g2_i1	1055	Bd2	23909300	23909415	+
1145	miR1122-3p-1	UUAAGUGUCGCAACUUUGUCUAGAUACACAUGUAUCUAGGCAUGUUUUAGUUGUAGGUACAUGCGUAUCUAGACAAAGUUGCGACACUUAAUA	c77961_g1_i1	1155	Bd2	41668736	41668829	-
996	miR1436-3p-10	ACGUUUGACUACUGACUUGCUCCCUCCGUCUCAAAUCAACUGAGUGGAUCGAUUUGUAUAAGAAUCUAUACAAAACCACGUCACUUAUUUUGGGACGGAGGGAGUACAAGAAAUGGGCCACUCUU	c78361_g3_i1	1910	Bd3	57337407	57337506	-
996	miR1436-3p-10	ACGUUUGACUACUGACUUGCUCCCUCCGUCUCAAAUCAACUGAGUGGAUCGAUUUGUAUAAGAAUCUAUACAAAACCACGUCACUUAUUUUGGGACGGAGGGAGUACAAGAAAUGGGCCACUCUU	c78361_g3_i4	1910	Bd3	57337407	57337506	-
1144	miR1122-3p-7	CUAGAUAUGCAUGUAUCUAGACGCUUUUUAGUAUGUAGGUACAUGCGUAUCUAGACAAAAUUGCAACACUUAAUA	c78818_g1_i1	0	Bd1	6101554	6101629	-
1006	miR1439-3p-5	ACACAUCAUUUAACAAAACGUACUCCCUCCGUCCCGAAAUAAGUGACGUGUAUUUUAUAGAAUCCACGUCACUUAUUUUGGAACGGAGGGAGUAUAUGACUUUUCGAUUUUAGCCU	c79116_g4_i3	673	Bd3	38396844	38396940	-
993	miR1436-3p-5	UCUUGCCAAUAAGAUAGUACUCCCUCUGUCCUGUAAUAUAAGAUGUUGUUACAACCAGUAUAGGAGUUAAUAUGUUGUAACAACAUCUUAUAUUCUGGGACGGAGGGAGUAGUACUUUUCUAGUUAUUUU	c80032_g2_i1	74	Bd1	377754	377884	+
692	miR169-3p-3	AGGCUUGGGGACUAUGGUGCAGCCAAGGAUGACUUGCCGAUCGAAACGAUGCACGAUAUGCAUUGAUCGGCGAGUUGUUCUUGGCUACAUCUUAGCUCCUGCCCCUCA	c90924_g1_i1	91	Bd2	7712449	7712557	+
68	miR169-5p-10	UUAGGCUUGGGGACUAUGGUGCAGCCAAGGAUGACUUGCCGAUCGAAACGAUGCACGAUAUGCAUUGAUCGGCGAGUUGUUCUUGGCUACAUCUUAGCUCCUGCCCCUCAUG	c90924_g1_i1	89	Bd2	7712447	7712559	+

## Sheet: Tae Transcriptome GMAP
Supplementary Document 5: GMAP alignment results of T. aestivum transcriptomic miRNAs to genome. GMAP outputs are combined with ‘SUmirLocator’ results for comparison.
Index	miRNA ID	Pre-miRNA Sequence	Contig ID	Pre-miRNA Location on Contig	Genomic Read ID	Genomic Start	Genomic End	Genomic Strand
230	miR1131-5p-1	GGCUAGCCGGCCGCUCUCAUUAGUACCGGUUCAUGGUGAACCUUUAGCACCGGUUCAUGCCACGAACCAGUACUAAAG	c135840_g1_i1	132	chr1A	3107199	3107278	+
178	miR1117-5p-1	CUUUAGUACUGGUUCGUGGCAUGAACCGGUGCUAAAGGUUCACCAUGAACCGGUACUAAUGAGAGCGGCCGGCUAG	c135840_g1_i1	134	chr1A	3107201	3107278	-
175	miR1117-3p-2	AUUCCACCCUUUGGUCCCUGUUGGUGCCACGAACCGGUACUAAUGAGGCUGUGGCCCCACGAGCACCUUUAGUACCUGUUCGUGGCACGAACCGGUACUAGAGUUUCUUACUA	c180303_g1_i1	54	chr1A	3219453	3219482	-
131	miR1436-3p-22	ACCACAUGUAUAAAACUUACUCCCUGCGUCCCAAAAUAAGUGUCUUUGAUUUAGUACUAAAUGAAAGAGACUUAUUUUGGGACGGAGGGAGUAAUAAAAAUGAUAUAGGAUA	c187966_g1_i3	469	chr1A	9383560	9383599	+
206	miR1122-3p-8	AAGCCUGUCUUAGAUUUGUCUAAUACACAUGUAUCUAACACUAAAACGUAUCUAGAUACAUCUGUAUCUAGACAAAUUUAAGAAAAGCUUUU	c104288_g1_i1	95	chr1A	12355384	12355457	-
223	miR1130-5p-8	UGUGACUAUAUAUAUUACUCCCUCCAUCUCAUAAUAUAAGACGUGUUUUGAUACUAUGACAGUGUCAAAAUAUGUCUUAUAUUAUGAGACAGAGGGAUUAUAUAUUAGGGGUAUGUG	c209012_g1_i1	153	chr1A	13091122	13091148	+
195	miR1122-3p-3	GUCUUAGAUUUGUCUAGAUACGGAGAUAUCUAGCACUAAAAUAAGUCUAGAUACAUCCGUAUCUAGACAAAUCCAAGACAAGUAAUU	c191224_g2_i4	290	chr1A	13876088	13876175	+
196	miR1122-3p-10	UUACUUGUCUUGGAUUUGUCUAGAUACGGAUGUAUCUAGACUUAUUUUAGUGCUAGAUAUCUCCGUAUCUAGACAAAUCUAAGAC	c191224_g2_i4	292	chr1A	13876088	13876173	-
198	miR1122-3p-7	UUACUUGUCUUAGGUUUGUCUAGAUACGGAUGUAUCUAGACUUAUUUUAGUGCUAGAUAUCUCCGUAUCUAGACAAAUCUAAGAC	c191224_g3_i1	200	chr1A	13876088	13876173	-
197	miR1122-3p-9	GUCUUAGAUUUGUCUAGAUACGGAGAUAUCUAGCACUAAAAUAAGUCUAGAUACAUCCGUAUCUAGACAAACCUAAGACAAGUAAUU	c191224_g3_i1	198	chr1A	13876088	13876175	+
176	miR1117-3p-1	GUAAGAAACUCUAGUACCGGUUCGUGCCACGAACAGGUACUAAAGGUGCUCGUGGGGCCACAGCCUCAUUAGUACCGGUUCGUGGCACCAACAGGGACCAAAGGGUGGAAUUG	c180303_g1_i1	52	chr1A	15852407	15860897	-
192	miR1122-3p-5	AUUCUUGUCUUAGAUUUGUCUAAAUACGGAUGUAUCAAGUCACGUUUUAGUAUUAGAUACAUCCGUAUCUAGACAAAUCUAAGACAAGAAUUU	c193194_g1_i4	1009	chr1A	16238447	16238540	+
234	miR1135-3p-2	UGCAAAUGUACUACUCCCUCCGUUCGAAAUUACUUGUCUCGGAAAUGAAUGUAUCUAGAACUAAAAUACGUCUAGAUACAUCCAUUUCUGCGACAAGUAAUUCCGAACGAAGAGAGUACUAGAAAGUAAUA	c198714_g1_i1	2487	chr1A	23956073	23956187	-
250	miR1136-5p-2	CUCUCUUCGUUCGGAAUUACUUGUCGCAGAAAUGGAUGUAUCUAGACGUAUUUUAGUUCUAGAUACAUUCAUUUCCGAGACAAGUAAUUUCGAACGGAGGGAGUA	c198714_g1_i1	2502	chr1A	23956083	23956181	+
110	miR1436-3p-19	UAAUGCUGACAAAGUAAUACUCCCUCCGUCCCAUCAUGUAAGACGUUUUUUGAGUGUCAAAAAACGUCUUACAUUAUGGGACGGAGGGAGUAAUUAACAUACUUGUACGGA	c195255_g1_i3	1662	chr1A	24184477	24184552	-
224	miR1130-5p-10	CCUGCAGUAAGAUAAUACUCCCUCCGUUCCAUAAUGUAAGACGUUUUUUGACACUAGUGUAGUGUCAAAAAACGUCUUACAUUAUGGGACGAAGGGAGUAGCUUCUAUCCAUGAAGA	c195255_g1_i12	1950	chr1A	24188333	24196304	+
117	miR1436-3p-1	ACCCUGCAGUAAGAUAAUACUCCCUCCGUUCCAUAAUGUAAGACGUUUUUUGACACUAGUGUAGUGUCAAAAAACGUCUUACAUUAUGGGACGAAGGGAGUAGCUUCUAUCCAUGAAGACC	c195255_g1_i12	1948	chr1A	24188333	24196304	+
109	miR1436-3p-5	AUGGUUCGUUUCUUUAGUACUCCCUCCGUCCCAUAAUGUAAGACGUUUUUUGACACUAGUGUAGUGUCAAAAAACGUCUUACAUUAUGGGACGAAGGGAGUAGCUUCUAUCCAUGAAGACC	c195255_g1_i7	49	chr1A	24188333	24196304	+
116	miR1436-3p-18	UCUUCAUGGAUAGAAGCUACUCCCUUCGUCCCAUAAUGUAAGACGUUUUUUGACACUACACUAGUGUCAAAAAACGUCUUACAUUAUGGAACGGAGGGAGUAUUAUCUUACUGCAGGGUAG	c195255_g1_i12	1946	chr1A	24278636	24285168	-
154	miR1439-3p-4	CGGUCUUCAUGGAUAGAAGCUACUCCCUUCGUCCCAUAAUGUAAGACGUUUUUUGACACUACACUAGUGUCAAAAAACGUCUUACAUUAUGGAACGGAGGGAGUAUUAUCUUACUGCAGGGUAGAGA	c195255_g1_i12	1943	chr1A	24278636	24285168	-
225	miR1130-5p-1	UUCAUGGAUAGAAGCUACUCCCUUCGUCCCAUAAUGUAAGACGUUUUUUGACACUACACUAGUGUCAAAAAACGUCUUACAUUAUGGAACGGAGGGAGUAUUAUCUUACUGCAGGGU	c195255_g1_i12	1948	chr1A	24278636	24285168	-
188	miR1120-3p-3	UCGUGUAUGAGCUACUCCCUCUGUCCCAGAAUAUAAGAACGUUUUUGACAUGAUGCUAGUGUUAAAAACAUUAUUAUAUUUUGGGACGGAGGGAGUAGUAAUGAUGGAACU	c184691_g1_i3	16	chr1A	26870704	26870791	+
218	miR1128-5p-2	UGUGUAUGUAUGUCAUUUUGUAGUACUCCCUCCGUCCCAAAAUAAGUAUCUCAGUGUCAAUAACGUUCCUAUAUUAUGGGACGGAGGGAGUACUAAACUUGA	c189690_g6_i1	164	chr1A	32811758	32811790	+
158	miR1439-3p-5	CUACCCAAAUAAAAAUAUAUUACUCCCUCCGUUCGACAAUACAUGCCUUCCAUUUGUCAAAAUAUAGAUGUAUCUAGACAUGUUUUAGUAUAUAGGAACAUCCAUUUUUGGACAAAUGGAAGUCAAGUAUUUUGGAACGGAGGGAGUAAGUUGUAAGGUGAGCUAGAUUA	c188413_g2_i1	1027	chr1A	55591637	55591765	-
112	miR1436-3p-24	CUUUGAUCUCAGAAAAAUACUCCCUCCGUCCCAUAAUGUAAAGAUGUUUUUUGACACUAGACUAGAGUCAAAAAGCGUCUUACAUUAUGGGACAGAGGGAGUAUGAUUCUUCAUGCUGAGAA	c160951_g1_i2	85	chr1A	58076303	58076392	+
229	miR1130-5p-7	CAGCAUGAAGAAUCAUACUCCCUCUGUCCCAUAAUGUAAGACGCUUUUUGACUCUAGUCUAGUGUCAAAAAACAUCUUUACAUUAUGGGACGGAGGGAGUAUUUUUCUGAGAUCAAAG	c160951_g1_i2	85	chr1A	58076303	58076392	-
121	miR1436-3p-11	CCCCAAGGAUUCAAUGGCACUCCCUCCGUCUCAUAAUGUAAGACGUCUUAUAUUAUGGGACGGAGGAAGUACUAUAUAUAUAGCUUCACA	c137260_g1_i1	152	chr1A	84633746	84633774	+
214	miR1127-5p-2	UAUUAGUUCUUAGAAGCUACUCCCUCCGUUCGGAAUUAGUUGUCACAGAAAUGGAUGUAUCUAAACGAACGGAGGGAGUAUAUUGGUAGGAAGGUUUGA	c183204_g1_i2	63	chr1A	96328215	96328262	+
213	miR1127-5p-1	GGGGUAGCACUGGUAGCUACUCCCUCCGUUCGGAAUUAGUUGUCACAGAAAUGGAUGUAUCUAAACGAACGGAGGGAGUAUAUUGGUAGGAAGGUUUGA	c183204_g1_i3	63	chr1A	96328215	96328262	+
113	miR1436-3p-25	AUCCAGGGCAAGCGAAAUACUCCAUCCGUCCCAAAAUAGCUUGCAAAAACGUCUUGCAUUAUGGGACGGAGGGAGUACCACAGAAUAGGCAGCACA	c156833_g1_i2	85	chr1A	135115533	135115566	+
228	miR1130-5p-3	CCCUCUGUCCCAUAAUGUAAGACGUUUUUUAACAUAAGUAUAGUGUCAAAAAGCGGUCUUACAUUUUGGGACGGAGGGAGUAUUUGCCAGGAGAG	c188112_g1_i4	671	chr1A	151366670	151366751	+
227	miR1130-5p-2	CCCUCUGUCCCAUAAUGUAAGACGUUUUUUAACAUAAGUAUAGUGUCAAAAAGCGGUCUUACAUUUUGGGACGGAGGGAGUAAUUCAUAAUAGCA	c188112_g2_i6	609	chr1A	151366670	151366751	+
147	miR1436-3p-15	GAAGAGGAAAUAUAAUAUGCUCCCUCUGUCCCAUAGUAUAAGAUCUUAUUACAUCCAAUCUGCUCAUAAAUUGGAUGUAAGAUCUUAUAUUAUGCGACGGAGGGAGUACUUAACAAAAAUCACCAGC	c41939_g1_i1	5	chr1A	181370776	181370889	+
262	miR1137-3p-1	UCCCUCCGUUCUAAAAUAGAUGACCUAACUUUAUACUAACUUUGUACUAAAGUUAAUAUAAAGUUGAGUCAUCUAUAUUGGAA	c195146_g2_i1	1591	chr1A	201691897	201691980	+
120	miR1436-3p-16	UGAAGCUAUAUAUAUAGUACUUCCUCCGUCCCAUAAUAUAAGACGUCUUACAUUAUGAGACGGAGGGAGUGCCAUUGAAUCCUUGGGGUU	c137260_g1_i1	154	chr1A	229760975	229761003	-
125	miR1436-3p-27	UUGUCCGUAUUAAUAAUCACUCUCUCCGUCCCAUAAUAUAAAAGCGUUUUUGACACUAGUAUAAUACCAAAAACGCUCUUAUAUUAUGGGACAGAGGGAGUAGUAUUUUGCAUCUAGUAUU	c195891_g1_i4	1238	chr1A	235256365	235256450	+
141	miR1436-3p-31	ACCAAAUAUCAUUGAAAUAUUCCCUCUGUUCCAUAAUAUAAAAACAUUUUUAACACUGCACUAGUGUCAAAAAAAAAGCUCGUAUAUUAUGGGACAGAGGGAGUAUAUUACAAAACAAUUCUGC	c105842_g1_i1	47	chr1A	239157109	239157191	+
209	miR1122-3p-2	CAAACAUAAUACUACUUGUCUUAGAUUUGUCAUGUAUUUUGACACAUUUUAGUGUUAGAUACGUCCAUAUCUAGACAAAUCU	c164541_g1_i1	414	chr1A	243459130	243459164	+
155	miR1439-3p-1	GCAUCAUUUUAGUUCAUAUGUACUCCCUCCGUUCCACAAUACAUGCCUUCCAUUUGUCAAAAUAUAGAUGUAUCUAGACAUGUUUUAGUAUAUAGGUACAUCCAUUUUUUGACAAAUGGAAGUCAAGUAUUUUGGAACGGAGGGAGUAGUUCAUAACAAUCCAAUACAAU	c194572_g4_i4	23	chr1A	244150052	244150182	+
156	miR1439-3p-7	UCUGCCCUGGGACUGGGAUGUACUCCCUCCGUUCCACAAUACAUGCCUUCCAUUUGUCAAAAUAUAGAUGUAUCUAGACAUGUUUUAGUAUAUAGGUACAUCCAUUUUUUGACAAAUGGAAGUCAAGUAUUUUGGAACGGAGGGAGUAGUUAUCAGGGCCUAGACUUUGG	c194572_g4_i3	80	chr1A	244150052	244150182	+
122	miR1436-3p-20	UGUGGAAUAUAAGAUUAUACUCCCUCUGACCCAUAAUAUGAGAUACCUUUUGACACUACACUGGUGUUAAAAAACGUCUUACAUUAUGUGACGGAGGGAGUAUCUGAUGCUGAUU	c128672_g1_i1	0	chr1A	248284121	248284151	+
136	miR1436-3p-32	UGGGCAAGGUUAAAUGCUACUCCCCCCAUUCCAUAAUAUAAGACCGUGUGCCACAGGUAUAUUAUGGGAUGGAGGGAGUAUCUUUUAAGGUUCAGUGUA	c164415_g2_i1	7	chr1A	251290879	251290914	-
130	miR1436-3p-30	AUUCAGGACGGAGGGAGUACUCCCUCAGUCCCAAAAUUCUUGUCUUAGAUUUGUCUAGAUACGGAUGUAUCUAAUACUAAAACGUGACUUGAUACAUCCGUAUUUAGACAAAUCUAAGACAAGAAUUUUGGGACGGAGGGAGUACAAGCAACAUCCAACUGUU	c193194_g1_i4	972	chr1A	276170281	276170401	-
191	miR1122-3p-1	AUUCUUGUCUUAGAUUUGUCUAAAUACGGAUGUAUCAAGUCACGUUUUAGUAUUAGAUACAUCCGUAUCUAGACAAAUCCAAGACAAGUAAUU	c193194_g1_i5	1009	chr1A	276170299	276170387	+
166	miR818-3p-1	CUAAAACACAUACUCCCUCCGUCCCAUAGUAUAAGACGUUUUUGCAAGCUAUAUUAGCUUUAGAAAACCUCUUAUAUUAUGGGAUGGGAUGAGUGGUAAGGAGAACA	c18469_g1_i1	75	chr1A	277228230	277228280	+
129	miR1436-3p-3	GGAUCGAUCGUACGUUGUACUCCCUUCGUUCCGAAUUACUUGUCUUGGAUUUGUCUAGAUACGGAUGUAUCUAAUACUAAAACGUGACUUGAUACAUCCGUAUUUAGACAAAUCUAAGACAAGAAUUUUGGGACGGAGGGAGUACAAGCAACAUCCAACUGUU	c193194_g1_i5	972	chr1A	278699173	278699301	-
220	miR1130-5p-4	GGUUCGUUUCUUUAGUACUCCCUCCGUCCCAUAAUGUAAGACGUUUUUUGACACUAGUGUAGUGUCAAAAAACGUCUUACAUUAUGGGACGAAGGGAGUAGCUUCUAUCCAUGAAGA	c195255_g1_i7	51	chr1A	295808905	295808999	-
143	miR1436-3p-8	ACUCCCUCAAUUCCAUAAUACUUGCCGUGGUUUUAGUUCAAAUUUGAACAACAACCAUGACAAGUAUUAUGGAACGGAGGGAGUACAUUUCAGUGUUCAUCUAC	c56811_g1_i1	112	chr1A	298198796	298198885	+
126	miR1436-3p-12	UACUAGAUGCAAAAUACUACUCCCUCUGUCCCAUAAUAUAAGAGCGUUUUUGGUAUUAUACUAGUGUCAAAAACGCUUUUAUAUUAUGGGACGGAGAGAGUGAUUAUUAAUACGGACAAUU	c195891_g1_i4	1240	chr1A	310672453	310672535	-
123	miR1436-3p-21	CUCCCUCCGUCCCAUAAUAUAAGUAGCAGUGUCAAAAACGCUAUUAUAUUAUGGGACAGAGGGAGUAUUACAGAUUAUGUGGUUCA	c47726_g1_i1	0	chr1A	313502673	313502737	-
1	miR162-1	AAUGUAAGCAAACUCCUGGAUGCAUGCAGCAGUGUUGAUCCACUGAAAGAGUGUUGUAGGCCAGUUUGCCAACCUGCAAUAGUGGAGGCAGCGGUUCAUAUAUCCUCAGGAGGGGCAAGCAUGU	c145573_g1_i1	388	chr1A	333515597	333515721	+
207	miR1122-5p-1	GUCUUAGACUUGAAGGUGUUUAGGUACAUCCGUAUCUAGACAAAUAAUUCGGUAGAUAGGGAGUAUGUAAUAUGCCUUCUUUGUUGAGCCUA	c89465_g1_i1	179	chr1A	333517497	333517523	+
242	miR1136-5p-1	CCCCUUCCGUCCCGAAUUACUUGUCGCAGAAAUGGAUGUAUCUAGAACUAAAAUACAUCUAGAUACAUCCAUACCUGCGACAAGUAAUUCGGAAUGGAGGGAGUA	c189111_g2_i1	41	chr1A	342991886	342991986	-
235	miR1135-3p-4	UUUACUGAGUACUCCCCUUCCGUCCCGAAUUACUUGUCGCAGAAAUGGAUGUAUCUAGAACUAAAAUACAUCUAGAUACAUCCAUACCUGCGACAAGUAAUUCGGAAUGGAGGGAGUAGUAAGUAGUAGAA	c189111_g2_i3	78	chr1A	342991886	342991994	-
237	miR1135-3p-1	UUUACUGAGUACUCCCCUUCCGUCCCGAAUUACUUGUCGCAGAAAUGGAUGUAUCUAGAACUAAAAUACAUCUAGAUACAUCCAUACCUGCGACAAGUAAUUCGGAAUGGAGGGAGUAGUAGUGAACUGUU	c189111_g2_i1	28	chr1A	342991886	342991994	-
238	miR1135-3p-3	CAGUUCACUACUACUCCCUCCAUUCCGAAUUACUUGUCGCAGGUAUGGAUGUAUCUAGAUGUAUUUUAGUUCUAGAUACAUCCAUUUCUGCGACAAGUAAUUCGGGACGGAAGGGGAGUACUCAGUAAAGU	c189111_g2_i1	30	chr1A	342991886	342991994	+
236	miR1135-3p-5	CUACUACUUACUACUCCCUCCAUUCCGAAUUACUUGUCGCAGGUAUGGAUGUAUCUAGAUGUAUUUUAGUUCUAGAUACAUCCAUUUCUGCGACAAGUAAUUCGGGACGGAAGGGGAGUACUCAGUAAAGU	c189111_g2_i3	80	chr1A	342991886	342991994	+
241	miR1136-5p-4	CUCCCUCCAUUCCGAAUUACUUGUCGCAGGUAUGGAUGUAUCUAGAUGUAUUUUAGUUCUAGAUACAUCCAUUUCUGCGACAAGUAAUUCGGGACGGAAGGGGAG	c189111_g2_i1	43	chr1A	342991888	342991991	+
245	miR1136-5p-3	CUCCCUCCGUUCCGAAUUACUUGUCGCAUGUAUGGAUGUAUCUAGAUGUAUUUUAGUUCUAGAUACAUCCAUUUCUGCGACGAGUAAUUUGAAACGGAGGGAGUA	c195519_g4_i1	716	chr1A	342991888	342991993	+
249	miR1136-5p-6	CUCCCUCCGUCCCGAAUUACUUGUCGCAGAAAUGGAUGUAUCUAGAACUAAAAUACAUCUAGAUACAUCCAUACAUGCGACAAGUAAUUCGGAACGGAGGGAAUA	c189111_g2_i2	36	chr1A	342991889	342991991	-
248	miR1136-5p-8	UUCCCUCCGUUCCGAAUUACUUGUCGCAUGUAUGGAUGUAUCUAGAUGUAUUUUAGUUCUAGAUACAUCCAUUUCUGCGACAAGUAAUUCGGGACGGAGGGAGUA	c189111_g2_i2	38	chr1A	342991889	342991993	+
263	miR1139-5p-2	UGUUACUCCCCACUAUAGAGGUAGUAACAUAGACUAGUAACAUAUGCAUGUUACUAGUCUAAGUUACUCCCCACUAUGACCAGCCUUG	c188395_g1_i11	68	chr1A	351198575	351198660	-
264	miR1139-5p-1	GCCAAGGCUGGUCAUAGUGGGGAGUAACUUAGACUAGUAACAUGCAUAUGUUACUAGUCUAUGUUACUACCUCUAUAGUGGGGAGUAACAUAU	c188395_g1_i11	65	chr1A	351198575	351198665	+
189	miR1122-3p-12	UUAUUUGUUUUAGAUUUAUCUAGAUACGGAUGUAUCUAACACUAAAACGUGUCUAGAUACAUCCGUACCUAGACAAGUAAUCAGGCGGAGGGA	c195787_g1_i1	1486	chr1A	365082401	365082473	+
144	miR1436-3p-2	GACUUAUUGUAACACACUACUCCCUCCGUUCCACAAUAUAAGACAUAGCUUGCAACAACGUCUUAUAUUAUGGGGCGGAGGGAGUACAUCCUAAAUGGUUAUGCG	c47954_g1_i1	53	chr1A	388504654	388504680	+
185	miR1120-3p-4	CAUCAUGAAUGAUACUCCCUCCGUCCCACAAUAUAAGAACGUUUUUCAAGCUUUGGUAGUUUGAAAAACGUUCUUAUAUUAUGGAACGGAGGGAGUAGAAAACUAGACUUU	c184834_g3_i4	325	chr1A	394185734	394185824	+
132	miR1436-3p-14	CAUGUCAUCAUGAAUGAUACUCCCUCCGUCCCACAAUAUAAGAACGUUUUUCAAGCUUUGGUAGUUUGAAAAACGUUCUUAUAUUAUGGAACGGAGGGAGUAGAAAACUAGACUUUACUAA	c184834_g3_i4	320	chr1A	394185734	394185824	+
226	miR1130-5p-5	UGUUUGCUUUAUUGAUACUCCCUCCGCCCCAUAAUGUAAGACGUUUUUUGACACUAGUGUAGUGUCAAAAAACGUCUUACAUUAUGGGACGAAGGGAGUAGCUUCUAUCCAUGAAGA	c195255_g1_i6	49	chr1A	409450197	409450286	+
118	miR1436-3p-6	AAUGUUUGCUUUAUUGAUACUCCCUCCGCCCCAUAAUGUAAGACGUUUUUUGACACUAGUGUAGUGUCAAAAAACGUCUUACAUUAUGGGACGAAGGGAGUAGCUUCUAUCCAUGAAGACC	c195255_g1_i6	47	chr1A	409450197	409450286	+
115	miR1436-3p-29	AUCCAGGGCAAGCGAAAUACUCCAUCCGUCCCAAAAUAGCUUGCAAAAACGUCUUGCAUUAUGGGACGGAGGGAGUACCAACUAGCAUAAGAUUAU	c156833_g1_i1	85	chr1A	418612732	418612756	+
161	miR1439-3p-3	GAUCAACGUGCAUAGACAUGUACUCCCUCUGUUUCAAAUUACAAUUUGAACAAAAACCACGACAAGUACGUAAUUUGGAACGGAGGGAGUAUGUGGGUAGGUAUAUGUAUAUU	c134472_g2_i1	48	chr1A	439683021	439683067	-
247	miR1136-5p-7	CUCCCUCUGUUUCGAAUUACUUGUCGCACGUAUGGAUGUAUCUAGAUGUAUUUUAGUUCUAGAUACAUCUAUUUUUGCUCGACGAUUAAUUUGAAACGGAGGGAGUA	c189111_g1_i3	34	chr1A	440053976	440054081	-
182	miR1118-5p-1	GCACUACAUUGUGGAAUGGAGAGAGUAUGAAACAUGACAUUAAUGUACACUCAAUUUUCUCUCAUGCACAGUAGUGCAGUACCUCAGCAUGCUA	c175003_g1_i1	0	chr1A	451217556	451217588	+
140	miR1436-3p-17	UGGGCAAGGUUAAAUGCUACUCCCCCCAUUCCAUAAUAUAAGACCGUGUGCCACAGGUAUAUUAUGGGAUGGAGGGAGUAUUAAAAAACUAGUCUUGGU	c164415_g1_i1	7	chr1A	453377007	453377033	-
194	miR1122-3p-4	UGACUUGAAUUUAUCUAGAUACGGAUGUAUCUAACACUAAAACAUGUCUACAUAUAUCCGUAUCUAGACAAAUCUGAGUCAACUAAUU	c193194_g5_i1	369	chr1A	457546863	457546951	-
193	miR1122-3p-11	UUAGUUGACUCAGAUUUGUCUAGAUACGGAUAUAUGUAGACAUGUUUUAGUGUUAGAUACAUCCGUAUCUAGAUAAAUUCAAGUCA	c193194_g5_i1	371	chr1A	457546865	457546951	+
124	miR1436-3p-7	AUGAAAAUGCAAUUUACUACUACCUCUGUCCCAAAAUUCUUGUCUUGAUAUAUCCGUAUCUAGACAAAUCUAAGAUAAGAAUUUUGGGACGGAGGGAGUAGAAAAUAUUAUCACAGUUG	c199396_g2_i3	63	chr1A	461335953	461336006	-
199	miR1122-3p-6	CUACAUACAGAUGUAUCAAGUCACGUUUUAGUAUUAGAUACAUCCGUAUCUAGACAAAUCCAAGACAAGUAAUU	c191224_g2_i2	290	chr1A	461670202	461670276	-
183	miR1120-3p-1	UAUGCUGUAUUGUACUCCCUCCGUCCCAAAAUAUAAGAACGUUUUUAACACUACACUAAUGUCAAAAACGUUCUUAUAUUAUGCGACGGAGGAAGUAAUUGUUUGUAUAGA	c180565_g1_i1	1136	chr1A	485640921	485641009	+
184	miR1120-3p-2	UAUACAAACAAUUACUUCCUCCGUCGCAUAAUAUAAGAACGUUUUUGACAUUAGUGUAGUGUUAAAAACGUUCUUAUAUUUUGGGACGGAGGGAGUACAAUACAGCAUACA	c180565_g1_i1	1134	chr1A	485640921	485641003	-
135	miR1436-3p-9	CGAUCUAUACAAACAAUUACUUCCUCCGUCGCAUAAUAUAAGAACGUUUUUGACAUUAGUGUAGUGUUAAAAACGUUCUUAUAUUUUGGGACGGAGGGAGUACAAUACAGCAUACAAACAG	c180565_g1_i1	1129	chr1A	485640921	485641003	-
260	miR1137-3p-3	UCCCUCCGUUCCAAAAUAGAUGACGCAACUUUAUACUAACUUUAGUACAAAGUUAAUACAAAGUUGAGUCAUCUAUUUUGAAACGGAGGAAGU	c80075_g1_i1	43	chr1A	492026378	492026471	+
261	miR1137-3p-2	UUCCUCCGUUUCAAAAUAGAUGACUCAACUUUGUAUUAACUUUGUACUAAAGUUAGUAUAAAGUUGCGUCAUCUAUUUUGGAACGGAGGGAAU	c80075_g1_i1	41	chr1A	492026378	492026467	-
233	miR1133-5p-1	UAGAGCAUGUGUGACUGGACUAUAUAUUCCCUCCAUCCGAAAAAACUUGGGACAAGCUUUUUUGGAUGGAGGGAGUAUGUUGGACUGGAAUAUAUGUGUC	c191416_g1_i5	558	chr1A	496781960	496782089	-
152	miR1439-3p-6	ACGACGAUUACAUAGCCUUGUACUCCCUCCGUUCCAAAAUGGAUGACCCAAGUUUGUACUAAAGUUAGUACAAAGUUGAGACACUUAUUUUGGGACGGAGGGAGUAUUA	c195750_g1_i2	0	chr1A	506143472	506143527	+
153	miR1439-3p-2	UAAUACUCCCUCCGUCCCAAAAUAAGUGUCUCAACUUUGUACUAACUUUAGUACAAACUUGGGUCAUCCAUUUUGGAACGGAGGGAGUACAAGGCUAUGUAAUCGUCGUCA	c195750_g1_i2	0	chr1A	506143472	506143527	-
111	miR1436-3p-10	CGUACAAGUAUGUUAAUUACUCCCUCCGUCCCAUAAUGUAAGACGUUUUUUGACACUCAAAAAACGUCUUACAUGAUGGGACGGAGGGAGUAUUACUUUGUCAGCAUUAAG	c195255_g1_i3	1664	chr1A	507475556	507475642	+
221	miR1130-5p-11	UACAAGUAUGUUAAUUACUCCCUCCGUCCCAUAAUGUAAGACGUUUUUUGACACUCAAAAAACGUCUUACAUGAUGGGACGGAGGGAGUAUUACUUUGUCAGCAUUA	c195255_g1_i3	1666	chr1A	507475556	507475642	+
203	miR1122-3p-13	UUACUUGACCCAUAUUUAUCUAGACACGGAUGUAUCUAGACACUAAACAAGUAUAGAUACAUUCGUAUCUACACAAAUGAAAGUCAAGUAAUC	c188928_g1_i1	17	chr1A	507868011	507868103	+
107	miR1436-3p-28	CUUGCUUGUUUGUUUGGUACUCCCUUUGUCCCAUAAUGUAAGAUGUUCUACACUACGUUAGUGUCAAAAACGUCUUACAUUAUGGGACGGAGGGAGUAUUUUUCUGAGAUCAAAGCU	c196670_g1_i2	2457	chr1A	511216640	511216731	-
219	miR1130-5p-9	UUGAUCUCAGAAAAAUACUCCCUCCGUCCCAUAAUGUAAGACGUUUUUGACACUAACGUAGUGUAGAACAUCUUACAUUAUGGGACAAAGGGAGUACCAAACAAACAAGCAAG	c196670_g1_i2	2457	chr1A	511216640	511216731	+
108	miR1436-3p-13	CUUUGAUCUCAGAAAAAUACUCCCUCCGUCCCAUAAUGUAAGACGUUUUUGACACUAACGUAGUGUAGAACAUCUUACAUUAUGGGACAAAGGGAGUACCAAACAAACAAGCAAGAC	c196670_g1_i2	2455	chr1A	511216640	511216731	+
259	miR1137-3p-4	CCAAAAUAGAUGACUCAACUUUAUACUAACUUUAGUACAAAGUUAAUACAAAGUUGAGUCAUCUAUUUUGAAACGGAGGGAGU	c190274_g2_i1	893	chr1A	518400744	518400827	+
217	miR1128-5p-1	GUUACAACUGUGAUAAUAUUUUCUACUCCCUCCGUCCCAAAAUUCUUAUCUUAGAUUUGUCUAGAUACGGAUAUAUCAAGACAAGAAUUUUGGGACAGAGGUAGUAGUAAAUUGCAUUUUCAUCUUCUAGU	c199396_g2_i3	59	chr1A	534738168	534738226	+
222	miR1130-5p-6	AUGCUGACAAAGUAAUACUCCCUCCGUCCCAUCAUGUAAGACGUUUUUUGAGUGUCAAAAAACGUCUUACAUUAUGGGACGGAGGGAGUAAUUAACAUACUUGUACG	c195255_g1_i3	1664	chr1A	543525674	543525967	+
149	miR1436-3p-23	CUUUGCACAUUUAGACAUACUCCCUCCUUCCCAUAAUAUGAGAGCGUUUUCUACGCUACACUAGUGUCAAAAACACUCUUAUUAUGGGACAGAGGGAGUAGUAACUAUUUGAAAGUUUG	c14299_g1_i1	212	chr1A	543962673	543962761	-
151	miR1436-3p-4	CAACGUUGUAUUACUACUACUCCCUCCGUUCCAGAAUAGAUGACUCAACUUUGUACUAACUUUAGUACAAACUUGGGUCAUCCAUUUUGGAACGGAGGGAGUACAAGGCUAUGUAAUCGUCG	c164803_g1_i1	206	chr1A	547443929	547444015	+
211	miR1125-5p-1	CUUACUUUGACCAUAAAUUUAACGGACGAGACCGACUGCGGCGGGAGAAAAAGUUACAUAAUUAAAAACUUCUUUCGAAUACGAAUUCACUGAUAUAAUUUUUGCUUCCGCCGCAAUCGGUCUUGGUAGUUAAAUUUACGGUCAAAGUUGAAG	c187580_g2_i1	190	chr1A	567935675	567935825	-
145	miR1436-3p-26	UAAUAAUCGAGCGAAACUACUCCCUACAUUCCAUAAUAUAAGAACCAUUUUAUAUUAUGGGACGAAGGGAGUAAUGCUGAAUGCACAUAGCA	c44618_g1_i1	137	chr1A	576658079	576658105	+
251	miR1136-5p-5	CUCCGUUCCAAAUUACUUGUCGCAGAAAUUGAUGUAUCUAAAAUUAAAAUACAUCUAGAUACAUCCAUCUCAAUGACAAGUAUUUCCGGACGGAGGAGUAG	c106551_g1_i1	0	chr1A	592305101	592305162	+
158	miR1439-3p-5	CUACCCAAAUAAAAAUAUAUUACUCCCUCCGUUCGACAAUACAUGCCUUCCAUUUGUCAAAAUAUAGAUGUAUCUAGACAUGUUUUAGUAUAUAGGAACAUCCAUUUUUGGACAAAUGGAAGUCAAGUAUUUUGGAACGGAGGGAGUAAGUUGUAAGGUGAGCUAGAUUA	c188413_g2_i1	1027	chr1B	12241652	12241736	-
175	miR1117-3p-2	AUUCCACCCUUUGGUCCCUGUUGGUGCCACGAACCGGUACUAAUGAGGCUGUGGCCCCACGAGCACCUUUAGUACCUGUUCGUGGCACGAACCGGUACUAGAGUUUCUUACUA	c180303_g1_i1	54	chr1B	12749588	12749619	-
161	miR1439-3p-3	GAUCAACGUGCAUAGACAUGUACUCCCUCUGUUUCAAAUUACAAUUUGAACAAAAACCACGACAAGUACGUAAUUUGGAACGGAGGGAGUAUGUGGGUAGGUAUAUGUAUAUU	c134472_g2_i1	48	chr1B	17241142	17241187	-
230	miR1131-5p-1	GGCUAGCCGGCCGCUCUCAUUAGUACCGGUUCAUGGUGAACCUUUAGCACCGGUUCAUGCCACGAACCAGUACUAAAG	c135840_g1_i1	132	chr1B	22353278	22353356	-
178	miR1117-5p-1	CUUUAGUACUGGUUCGUGGCAUGAACCGGUGCUAAAGGUUCACCAUGAACCGGUACUAAUGAGAGCGGCCGGCUAG	c135840_g1_i1	134	chr1B	22353278	22353354	+
247	miR1136-5p-7	CUCCCUCUGUUUCGAAUUACUUGUCGCACGUAUGGAUGUAUCUAGAUGUAUUUUAGUUCUAGAUACAUCUAUUUUUGCUCGACGAUUAAUUUGAAACGGAGGGAGUA	c189111_g1_i3	34	chr1B	35344599	35344704	-
233	miR1133-5p-1	UAGAGCAUGUGUGACUGGACUAUAUAUUCCCUCCAUCCGAAAAAACUUGGGACAAGCUUUUUUGGAUGGAGGGAGUAUGUUGGACUGGAAUAUAUGUGUC	c191416_g1_i5	558	chr1B	41273868	41273968	-
221	miR1130-5p-11	UACAAGUAUGUUAAUUACUCCCUCCGUCCCAUAAUGUAAGACGUUUUUUGACACUCAAAAAACGUCUUACAUGAUGGGACGGAGGGAGUAUUACUUUGUCAGCAUUA	c195255_g1_i3	1666	chr1B	52936958	52937043	+
166	miR818-3p-1	CUAAAACACAUACUCCCUCCGUCCCAUAGUAUAAGACGUUUUUGCAAGCUAUAUUAGCUUUAGAAAACCUCUUAUAUUAUGGGAUGGGAUGAGUGGUAAGGAGAACA	c18469_g1_i1	75	chr1B	56600265	56600300	+
206	miR1122-3p-8	AAGCCUGUCUUAGAUUUGUCUAAUACACAUGUAUCUAACACUAAAACGUAUCUAGAUACAUCUGUAUCUAGACAAAUUUAAGAAAAGCUUUU	c104288_g1_i1	95	chr1B	58994672	58994745	+
125	miR1436-3p-27	UUGUCCGUAUUAAUAAUCACUCUCUCCGUCCCAUAAUAUAAAAGCGUUUUUGACACUAGUAUAAUACCAAAAACGCUCUUAUAUUAUGGGACAGAGGGAGUAGUAUUUUGCAUCUAGUAUU	c195891_g1_i4	1238	chr1B	74190395	74190492	-
126	miR1436-3p-12	UACUAGAUGCAAAAUACUACUCCCUCUGUCCCAUAAUAUAAGAGCGUUUUUGGUAUUAUACUAGUGUCAAAAACGCUUUUAUAUUAUGGGACGGAGAGAGUGAUUAUUAAUACGGACAAUU	c195891_g1_i4	1240	chr1B	74190402	74190492	+
213	miR1127-5p-1	GGGGUAGCACUGGUAGCUACUCCCUCCGUUCGGAAUUAGUUGUCACAGAAAUGGAUGUAUCUAAACGAACGGAGGGAGUAUAUUGGUAGGAAGGUUUGA	c183204_g1_i3	63	chr1B	76615164	76615211	-
214	miR1127-5p-2	UAUUAGUUCUUAGAAGCUACUCCCUCCGUUCGGAAUUAGUUGUCACAGAAAUGGAUGUAUCUAAACGAACGGAGGGAGUAUAUUGGUAGGAAGGUUUGA	c183204_g1_i2	63	chr1B	76615164	76615211	-
141	miR1436-3p-31	ACCAAAUAUCAUUGAAAUAUUCCCUCUGUUCCAUAAUAUAAAAACAUUUUUAACACUGCACUAGUGUCAAAAAAAAAGCUCGUAUAUUAUGGGACAGAGGGAGUAUAUUACAAAACAAUUCUGC	c105842_g1_i1	47	chr1B	78962586	78962662	+
123	miR1436-3p-21	CUCCCUCCGUCCCAUAAUAUAAGUAGCAGUGUCAAAAACGCUAUUAUAUUAUGGGACAGAGGGAGUAUUACAGAUUAUGUGGUUCA	c47726_g1_i1	0	chr1B	93680138	93680228	-
199	miR1122-3p-6	CUACAUACAGAUGUAUCAAGUCACGUUUUAGUAUUAGAUACAUCCGUAUCUAGACAAAUCCAAGACAAGUAAUU	c191224_g2_i2	290	chr1B	122222341	122222415	+
227	miR1130-5p-2	CCCUCUGUCCCAUAAUGUAAGACGUUUUUUAACAUAAGUAUAGUGUCAAAAAGCGGUCUUACAUUUUGGGACGGAGGGAGUAAUUCAUAAUAGCA	c188112_g2_i6	609	chr1B	131997672	131997753	-
193	miR1122-3p-11	UUAGUUGACUCAGAUUUGUCUAGAUACGGAUAUAUGUAGACAUGUUUUAGUGUUAGAUACAUCCGUAUCUAGAUAAAUUCAAGUCA	c193194_g5_i1	371	chr1B	136345462	136345548	-
194	miR1122-3p-4	UGACUUGAAUUUAUCUAGAUACGGAUGUAUCUAACACUAAAACAUGUCUACAUAUAUCCGUAUCUAGACAAAUCUGAGUCAACUAAUU	c193194_g5_i1	369	chr1B	136345462	136345550	+
211	miR1125-5p-1	CUUACUUUGACCAUAAAUUUAACGGACGAGACCGACUGCGGCGGGAGAAAAAGUUACAUAAUUAAAAACUUCUUUCGAAUACGAAUUCACUGAUAUAAUUUUUGCUUCCGCCGCAAUCGGUCUUGGUAGUUAAAUUUACGGUCAAAGUUGAAG	c187580_g2_i1	190	chr1B	151800602	151800752	+
182	miR1118-5p-1	GCACUACAUUGUGGAAUGGAGAGAGUAUGAAACAUGACAUUAAUGUACACUCAAUUUUCUCUCAUGCACAGUAGUGCAGUACCUCAGCAUGCUA	c175003_g1_i1	0	chr1B	162529961	162529988	+
117	miR1436-3p-1	ACCCUGCAGUAAGAUAAUACUCCCUCCGUUCCAUAAUGUAAGACGUUUUUUGACACUAGUGUAGUGUCAAAAAACGUCUUACAUUAUGGGACGAAGGGAGUAGCUUCUAUCCAUGAAGACC	c195255_g1_i12	1948	chr1B	164491295	164491381	+
116	miR1436-3p-18	UCUUCAUGGAUAGAAGCUACUCCCUUCGUCCCAUAAUGUAAGACGUUUUUUGACACUACACUAGUGUCAAAAAACGUCUUACAUUAUGGAACGGAGGGAGUAUUAUCUUACUGCAGGGUAG	c195255_g1_i12	1946	chr1B	164491295	164491381	-
118	miR1436-3p-6	AAUGUUUGCUUUAUUGAUACUCCCUCCGCCCCAUAAUGUAAGACGUUUUUUGACACUAGUGUAGUGUCAAAAAACGUCUUACAUUAUGGGACGAAGGGAGUAGCUUCUAUCCAUGAAGACC	c195255_g1_i6	47	chr1B	164491295	164491381	+
154	miR1439-3p-4	CGGUCUUCAUGGAUAGAAGCUACUCCCUUCGUCCCAUAAUGUAAGACGUUUUUUGACACUACACUAGUGUCAAAAAACGUCUUACAUUAUGGAACGGAGGGAGUAUUAUCUUACUGCAGGGUAGAGA	c195255_g1_i12	1943	chr1B	164491295	164491381	-
226	miR1130-5p-5	UGUUUGCUUUAUUGAUACUCCCUCCGCCCCAUAAUGUAAGACGUUUUUUGACACUAGUGUAGUGUCAAAAAACGUCUUACAUUAUGGGACGAAGGGAGUAGCUUCUAUCCAUGAAGA	c195255_g1_i6	49	chr1B	164491295	164491381	+
224	miR1130-5p-10	CCUGCAGUAAGAUAAUACUCCCUCCGUUCCAUAAUGUAAGACGUUUUUUGACACUAGUGUAGUGUCAAAAAACGUCUUACAUUAUGGGACGAAGGGAGUAGCUUCUAUCCAUGAAGA	c195255_g1_i12	1950	chr1B	164491295	164491381	+
225	miR1130-5p-1	UUCAUGGAUAGAAGCUACUCCCUUCGUCCCAUAAUGUAAGACGUUUUUUGACACUACACUAGUGUCAAAAAACGUCUUACAUUAUGGAACGGAGGGAGUAUUAUCUUACUGCAGGGU	c195255_g1_i12	1948	chr1B	164491295	164491381	-
262	miR1137-3p-1	UCCCUCCGUUCUAAAAUAGAUGACCUAACUUUAUACUAACUUUGUACUAAAGUUAAUAUAAAGUUGAGUCAUCUAUAUUGGAA	c195146_g2_i1	1591	chr1B	166824717	166824800	+
209	miR1122-3p-2	CAAACAUAAUACUACUUGUCUUAGAUUUGUCAUGUAUUUUGACACAUUUUAGUGUUAGAUACGUCCAUAUCUAGACAAAUCU	c164541_g1_i1	414	chr1B	181588619	181588656	-
189	miR1122-3p-12	UUAUUUGUUUUAGAUUUAUCUAGAUACGGAUGUAUCUAACACUAAAACGUGUCUAGAUACAUCCGUACCUAGACAAGUAAUCAGGCGGAGGGA	c195787_g1_i1	1486	chr1B	216965472	216965569	+
122	miR1436-3p-20	UGUGGAAUAUAAGAUUAUACUCCCUCUGACCCAUAAUAUGAGAUACCUUUUGACACUACACUGGUGUUAAAAAACGUCUUACAUUAUGUGACGGAGGGAGUAUCUGAUGCUGAUU	c128672_g1_i1	0	chr1B	247510162	247516615	+
207	miR1122-5p-1	GUCUUAGACUUGAAGGUGUUUAGGUACAUCCGUAUCUAGACAAAUAAUUCGGUAGAUAGGGAGUAUGUAAUAUGCCUUCUUUGUUGAGCCUA	c89465_g1_i1	179	chr1B	251596112	251596138	-
147	miR1436-3p-15	GAAGAGGAAAUAUAAUAUGCUCCCUCUGUCCCAUAGUAUAAGAUCUUAUUACAUCCAAUCUGCUCAUAAAUUGGAUGUAAGAUCUUAUAUUAUGCGACGGAGGGAGUACUUAACAAAAAUCACCAGC	c41939_g1_i1	5	chr1B	255775738	255775835	+
250	miR1136-5p-2	CUCUCUUCGUUCGGAAUUACUUGUCGCAGAAAUGGAUGUAUCUAGACGUAUUUUAGUUCUAGAUACAUUCAUUUCCGAGACAAGUAAUUUCGAACGGAGGGAGUA	c198714_g1_i1	2502	chr1B	266515211	266515308	-
144	miR1436-3p-2	GACUUAUUGUAACACACUACUCCCUCCGUUCCACAAUAUAAGACAUAGCUUGCAACAACGUCUUAUAUUAUGGGGCGGAGGGAGUACAUCCUAAAUGGUUAUGCG	c47954_g1_i1	53	chr1B	297298449	297298554	+
120	miR1436-3p-16	UGAAGCUAUAUAUAUAGUACUUCCUCCGUCCCAUAAUAUAAGACGUCUUACAUUAUGAGACGGAGGGAGUGCCAUUGAAUCCUUGGGGUU	c137260_g1_i1	154	chr1B	302329783	302329831	+
136	miR1436-3p-32	UGGGCAAGGUUAAAUGCUACUCCCCCCAUUCCAUAAUAUAAGACCGUGUGCCACAGGUAUAUUAUGGGAUGGAGGGAGUAUCUUUUAAGGUUCAGUGUA	c164415_g2_i1	7	chr1B	306583740	306583771	+
218	miR1128-5p-2	UGUGUAUGUAUGUCAUUUUGUAGUACUCCCUCCGUCCCAAAAUAAGUAUCUCAGUGUCAAUAACGUUCCUAUAUUAUGGGACGGAGGGAGUACUAAACUUGA	c189690_g6_i1	164	chr1B	343584118	343584193	-
131	miR1436-3p-22	ACCACAUGUAUAAAACUUACUCCCUGCGUCCCAAAAUAAGUGUCUUUGAUUUAGUACUAAAUGAAAGAGACUUAUUUUGGGACGGAGGGAGUAAUAAAAAUGAUAUAGGAUA	c187966_g1_i3	469	chr1B	348316097	348316194	-
183	miR1120-3p-1	UAUGCUGUAUUGUACUCCCUCCGUCCCAAAAUAUAAGAACGUUUUUAACACUACACUAAUGUCAAAAACGUUCUUAUAUUAUGCGACGGAGGAAGUAAUUGUUUGUAUAGA	c180565_g1_i1	1136	chr1B	349908550	349908642	+
251	miR1136-5p-5	CUCCGUUCCAAAUUACUUGUCGCAGAAAUUGAUGUAUCUAAAAUUAAAAUACAUCUAGAUACAUCCAUCUCAAUGACAAGUAUUUCCGGACGGAGGAGUAG	c106551_g1_i1	0	chr1B	352712542	352712633	+
1	miR162-1	AAUGUAAGCAAACUCCUGGAUGCAUGCAGCAGUGUUGAUCCACUGAAAGAGUGUUGUAGGCCAGUUUGCCAACCUGCAAUAGUGGAGGCAGCGGUUCAUAUAUCCUCAGGAGGGGCAAGCAUGU	c145573_g1_i1	388	chr1B	369673627	369673751	+
228	miR1130-5p-3	CCCUCUGUCCCAUAAUGUAAGACGUUUUUUAACAUAAGUAUAGUGUCAAAAAGCGGUCUUACAUUUUGGGACGGAGGGAGUAUUUGCCAGGAGAG	c188112_g1_i4	671	chr1B	380194543	380201779	+
112	miR1436-3p-24	CUUUGAUCUCAGAAAAAUACUCCCUCCGUCCCAUAAUGUAAAGAUGUUUUUUGACACUAGACUAGAGUCAAAAAGCGUCUUACAUUAUGGGACAGAGGGAGUAUGAUUCUUCAUGCUGAGAA	c160951_g1_i2	85	chr1B	382714468	382714531	-
107	miR1436-3p-28	CUUGCUUGUUUGUUUGGUACUCCCUUUGUCCCAUAAUGUAAGAUGUUCUACACUACGUUAGUGUCAAAAACGUCUUACAUUAUGGGACGGAGGGAGUAUUUUUCUGAGAUCAAAGCU	c196670_g1_i2	2457	chr1B	388267935	388268020	+
108	miR1436-3p-13	CUUUGAUCUCAGAAAAAUACUCCCUCCGUCCCAUAAUGUAAGACGUUUUUGACACUAACGUAGUGUAGAACAUCUUACAUUAUGGGACAAAGGGAGUACCAAACAAACAAGCAAGAC	c196670_g1_i2	2455	chr1B	388267935	388268020	-
219	miR1130-5p-9	UUGAUCUCAGAAAAAUACUCCCUCCGUCCCAUAAUGUAAGACGUUUUUGACACUAACGUAGUGUAGAACAUCUUACAUUAUGGGACAAAGGGAGUACCAAACAAACAAGCAAG	c196670_g1_i2	2457	chr1B	388267935	388268020	-
109	miR1436-3p-5	AUGGUUCGUUUCUUUAGUACUCCCUCCGUCCCAUAAUGUAAGACGUUUUUUGACACUAGUGUAGUGUCAAAAAACGUCUUACAUUAUGGGACGAAGGGAGUAGCUUCUAUCCAUGAAGACC	c195255_g1_i7	49	chr1B	388267935	388268020	+
220	miR1130-5p-4	GGUUCGUUUCUUUAGUACUCCCUCCGUCCCAUAAUGUAAGACGUUUUUUGACACUAGUGUAGUGUCAAAAAACGUCUUACAUUAUGGGACGAAGGGAGUAGCUUCUAUCCAUGAAGA	c195255_g1_i7	51	chr1B	388267935	388268020	+
229	miR1130-5p-7	CAGCAUGAAGAAUCAUACUCCCUCUGUCCCAUAAUGUAAGACGCUUUUUGACUCUAGUCUAGUGUCAAAAAACAUCUUUACAUUAUGGGACGGAGGGAGUAUUUUUCUGAGAUCAAAG	c160951_g1_i2	85	chr1B	394001080	394001165	-
113	miR1436-3p-25	AUCCAGGGCAAGCGAAAUACUCCAUCCGUCCCAAAAUAGCUUGCAAAAACGUCUUGCAUUAUGGGACGGAGGGAGUACCACAGAAUAGGCAGCACA	c156833_g1_i2	85	chr1B	416905658	416905692	+
115	miR1436-3p-29	AUCCAGGGCAAGCGAAAUACUCCAUCCGUCCCAAAAUAGCUUGCAAAAACGUCUUGCAUUAUGGGACGGAGGGAGUACCAACUAGCAUAAGAUUAU	c156833_g1_i1	85	chr1B	416905658	416905692	+
184	miR1120-3p-2	UAUACAAACAAUUACUUCCUCCGUCGCAUAAUAUAAGAACGUUUUUGACAUUAGUGUAGUGUUAAAAACGUUCUUAUAUUUUGGGACGGAGGGAGUACAAUACAGCAUACA	c180565_g1_i1	1134	chr1B	425936104	425936191	-
135	miR1436-3p-9	CGAUCUAUACAAACAAUUACUUCCUCCGUCGCAUAAUAUAAGAACGUUUUUGACAUUAGUGUAGUGUUAAAAACGUUCUUAUAUUUUGGGACGGAGGGAGUACAAUACAGCAUACAAACAG	c180565_g1_i1	1129	chr1B	425936104	425936191	-
151	miR1436-3p-4	CAACGUUGUAUUACUACUACUCCCUCCGUUCCAGAAUAGAUGACUCAACUUUGUACUAACUUUAGUACAAACUUGGGUCAUCCAUUUUGGAACGGAGGGAGUACAAGGCUAUGUAAUCGUCG	c164803_g1_i1	206	chr1B	427546866	427546956	+
140	miR1436-3p-17	UGGGCAAGGUUAAAUGCUACUCCCCCCAUUCCAUAAUAUAAGACCGUGUGCCACAGGUAUAUUAUGGGAUGGAGGGAGUAUUAAAAAACUAGUCUUGGU	c164415_g1_i1	7	chr1B	433045566	433045592	-
203	miR1122-3p-13	UUACUUGACCCAUAUUUAUCUAGACACGGAUGUAUCUAGACACUAAACAAGUAUAGAUACAUUCGUAUCUACACAAAUGAAAGUCAAGUAAUC	c188928_g1_i1	17	chr1B	463935995	463936087	+
110	miR1436-3p-19	UAAUGCUGACAAAGUAAUACUCCCUCCGUCCCAUCAUGUAAGACGUUUUUUGAGUGUCAAAAAACGUCUUACAUUAUGGGACGGAGGGAGUAAUUAACAUACUUGUACGGA	c195255_g1_i3	1662	chr1B	474117794	474117875	+
222	miR1130-5p-6	AUGCUGACAAAGUAAUACUCCCUCCGUCCCAUCAUGUAAGACGUUUUUUGAGUGUCAAAAAACGUCUUACAUUAUGGGACGGAGGGAGUAAUUAACAUACUUGUACG	c195255_g1_i3	1664	chr1B	474117794	474117875	+
111	miR1436-3p-10	CGUACAAGUAUGUUAAUUACUCCCUCCGUCCCAUAAUGUAAGACGUUUUUUGACACUCAAAAAACGUCUUACAUGAUGGGACGGAGGGAGUAUUACUUUGUCAGCAUUAAG	c195255_g1_i3	1664	chr1B	474117794	474117875	-
223	miR1130-5p-8	UGUGACUAUAUAUAUUACUCCCUCCAUCUCAUAAUAUAAGACGUGUUUUGAUACUAUGACAGUGUCAAAAUAUGUCUUAUAUUAUGAGACAGAGGGAUUAUAUAUUAGGGGUAUGUG	c209012_g1_i1	153	chr1B	483308841	483308868	-
264	miR1139-5p-1	GCCAAGGCUGGUCAUAGUGGGGAGUAACUUAGACUAGUAACAUGCAUAUGUUACUAGUCUAUGUUACUACCUCUAUAGUGGGGAGUAACAUAU	c188395_g1_i11	65	chr1B	495176152	495176239	+
263	miR1139-5p-2	UGUUACUCCCCACUAUAGAGGUAGUAACAUAGACUAGUAACAUAUGCAUGUUACUAGUCUAAGUUACUCCCCACUAUGACCAGCCUUG	c188395_g1_i11	68	chr1B	495176152	495176234	-
121	miR1436-3p-11	CCCCAAGGAUUCAAUGGCACUCCCUCCGUCUCAUAAUGUAAGACGUCUUAUAUUAUGGGACGGAGGAAGUACUAUAUAUAUAGCUUCACA	c137260_g1_i1	152	chr1B	527816627	527816659	+
132	miR1436-3p-14	CAUGUCAUCAUGAAUGAUACUCCCUCCGUCCCACAAUAUAAGAACGUUUUUCAAGCUUUGGUAGUUUGAAAAACGUUCUUAUAUUAUGGAACGGAGGGAGUAGAAAACUAGACUUUACUAA	c184834_g3_i4	320	chr1B	562293248	562293333	+
185	miR1120-3p-4	CAUCAUGAAUGAUACUCCCUCCGUCCCACAAUAUAAGAACGUUUUUCAAGCUUUGGUAGUUUGAAAAACGUUCUUAUAUUAUGGAACGGAGGGAGUAGAAAACUAGACUUU	c184834_g3_i4	325	chr1B	562293248	562293333	+
188	miR1120-3p-3	UCGUGUAUGAGCUACUCCCUCUGUCCCAGAAUAUAAGAACGUUUUUGACAUGAUGCUAGUGUUAAAAACAUUAUUAUAUUUUGGGACGGAGGGAGUAGUAAUGAUGGAACU	c184691_g1_i3	16	chr1B	582144484	582144572	+
238	miR1135-3p-3	CAGUUCACUACUACUCCCUCCAUUCCGAAUUACUUGUCGCAGGUAUGGAUGUAUCUAGAUGUAUUUUAGUUCUAGAUACAUCCAUUUCUGCGACAAGUAAUUCGGGACGGAAGGGGAGUACUCAGUAAAGU	c189111_g2_i1	30	chr1B	597823585	597823691	+
237	miR1135-3p-1	UUUACUGAGUACUCCCCUUCCGUCCCGAAUUACUUGUCGCAGAAAUGGAUGUAUCUAGAACUAAAAUACAUCUAGAUACAUCCAUACCUGCGACAAGUAAUUCGGAAUGGAGGGAGUAGUAGUGAACUGUU	c189111_g2_i1	28	chr1B	597823585	597823691	-
235	miR1135-3p-4	UUUACUGAGUACUCCCCUUCCGUCCCGAAUUACUUGUCGCAGAAAUGGAUGUAUCUAGAACUAAAAUACAUCUAGAUACAUCCAUACCUGCGACAAGUAAUUCGGAAUGGAGGGAGUAGUAAGUAGUAGAA	c189111_g2_i3	78	chr1B	597823585	597823691	-
236	miR1135-3p-5	CUACUACUUACUACUCCCUCCAUUCCGAAUUACUUGUCGCAGGUAUGGAUGUAUCUAGAUGUAUUUUAGUUCUAGAUACAUCCAUUUCUGCGACAAGUAAUUCGGGACGGAAGGGGAGUACUCAGUAAAGU	c189111_g2_i3	80	chr1B	597823585	597823691	+
242	miR1136-5p-1	CCCCUUCCGUCCCGAAUUACUUGUCGCAGAAAUGGAUGUAUCUAGAACUAAAAUACAUCUAGAUACAUCCAUACCUGCGACAAGUAAUUCGGAAUGGAGGGAGUA	c189111_g2_i1	41	chr1B	597823586	597823691	-
241	miR1136-5p-4	CUCCCUCCAUUCCGAAUUACUUGUCGCAGGUAUGGAUGUAUCUAGAUGUAUUUUAGUUCUAGAUACAUCCAUUUCUGCGACAAGUAAUUCGGGACGGAAGGGGAG	c189111_g2_i1	43	chr1B	597823588	597823691	+
155	miR1439-3p-1	GCAUCAUUUUAGUUCAUAUGUACUCCCUCCGUUCCACAAUACAUGCCUUCCAUUUGUCAAAAUAUAGAUGUAUCUAGACAUGUUUUAGUAUAUAGGUACAUCCAUUUUUUGACAAAUGGAAGUCAAGUAUUUUGGAACGGAGGGAGUAGUUCAUAACAAUCCAAUACAAU	c194572_g4_i4	23	chr1B	602691850	602691978	-
156	miR1439-3p-7	UCUGCCCUGGGACUGGGAUGUACUCCCUCCGUUCCACAAUACAUGCCUUCCAUUUGUCAAAAUAUAGAUGUAUCUAGACAUGUUUUAGUAUAUAGGUACAUCCAUUUUUUGACAAAUGGAAGUCAAGUAUUUUGGAACGGAGGGAGUAGUUAUCAGGGCCUAGACUUUGG	c194572_g4_i3	80	chr1B	602691850	602691978	-
130	miR1436-3p-30	AUUCAGGACGGAGGGAGUACUCCCUCAGUCCCAAAAUUCUUGUCUUAGAUUUGUCUAGAUACGGAUGUAUCUAAUACUAAAACGUGACUUGAUACAUCCGUAUUUAGACAAAUCUAAGACAAGAAUUUUGGGACGGAGGGAGUACAAGCAACAUCCAACUGUU	c193194_g1_i4	972	chr1B	623129870	623130002	+
129	miR1436-3p-3	GGAUCGAUCGUACGUUGUACUCCCUUCGUUCCGAAUUACUUGUCUUGGAUUUGUCUAGAUACGGAUGUAUCUAAUACUAAAACGUGACUUGAUACAUCCGUAUUUAGACAAAUCUAAGACAAGAAUUUUGGGACGGAGGGAGUACAAGCAACAUCCAACUGUU	c193194_g1_i5	972	chr1B	623129871	623130002	+
192	miR1122-3p-5	AUUCUUGUCUUAGAUUUGUCUAAAUACGGAUGUAUCAAGUCACGUUUUAGUAUUAGAUACAUCCGUAUCUAGACAAAUCUAAGACAAGAAUUU	c193194_g1_i4	1009	chr1B	623129888	623129981	-
191	miR1122-3p-1	AUUCUUGUCUUAGAUUUGUCUAAAUACGGAUGUAUCAAGUCACGUUUUAGUAUUAGAUACAUCCGUAUCUAGACAAAUCCAAGACAAGUAAUU	c193194_g1_i5	1009	chr1B	623129889	623129981	-
152	miR1439-3p-6	ACGACGAUUACAUAGCCUUGUACUCCCUCCGUUCCAAAAUGGAUGACCCAAGUUUGUACUAAAGUUAGUACAAAGUUGAGACACUUAUUUUGGGACGGAGGGAGUAUUA	c195750_g1_i2	0	chr1B	624275699	624279989	+
153	miR1439-3p-2	UAAUACUCCCUCCGUCCCAAAAUAAGUGUCUCAACUUUGUACUAACUUUAGUACAAACUUGGGUCAUCCAUUUUGGAACGGAGGGAGUACAAGGCUAUGUAAUCGUCGUCA	c195750_g1_i2	0	chr1B	624275699	624279989	-
149	miR1436-3p-23	CUUUGCACAUUUAGACAUACUCCCUCCUUCCCAUAAUAUGAGAGCGUUUUCUACGCUACACUAGUGUCAAAAACACUCUUAUUAUGGGACAGAGGGAGUAGUAACUAUUUGAAAGUUUG	c14299_g1_i1	212	chr1B	624550893	624550980	+
124	miR1436-3p-7	AUGAAAAUGCAAUUUACUACUACCUCUGUCCCAAAAUUCUUGUCUUGAUAUAUCCGUAUCUAGACAAAUCUAAGAUAAGAAUUUUGGGACGGAGGGAGUAGAAAAUAUUAUCACAGUUG	c199396_g2_i3	63	chr1B	642562928	642562982	+
234	miR1135-3p-2	UGCAAAUGUACUACUCCCUCCGUUCGAAAUUACUUGUCUCGGAAAUGAAUGUAUCUAGAACUAAAAUACGUCUAGAUACAUCCAUUUCUGCGACAAGUAAUUCCGAACGAAGAGAGUACUAGAAAGUAAUA	c198714_g1_i1	2487	chr1B	646517347	646517457	-
145	miR1436-3p-26	UAAUAAUCGAGCGAAACUACUCCCUACAUUCCAUAAUAUAAGAACCAUUUUAUAUUAUGGGACGAAGGGAGUAAUGCUGAAUGCACAUAGCA	c44618_g1_i1	137	chr1B	658109353	658109424	+
217	miR1128-5p-1	GUUACAACUGUGAUAAUAUUUUCUACUCCCUCCGUCCCAAAAUUCUUAUCUUAGAUUUGUCUAGAUACGGAUAUAUCAAGACAAGAAUUUUGGGACAGAGGUAGUAGUAAAUUGCAUUUUCAUCUUCUAGU	c199396_g2_i3	59	chr1B	661425931	661426067	-
143	miR1436-3p-8	ACUCCCUCAAUUCCAUAAUACUUGCCGUGGUUUUAGUUCAAAUUUGAACAACAACCAUGACAAGUAUUAUGGAACGGAGGGAGUACAUUUCAGUGUUCAUCUAC	c56811_g1_i1	112	chr1B	667337014	667337053	+
176	miR1117-3p-1	GUAAGAAACUCUAGUACCGGUUCGUGCCACGAACAGGUACUAAAGGUGCUCGUGGGGCCACAGCCUCAUUAGUACCGGUUCGUGGCACCAACAGGGACCAAAGGGUGGAAUUG	c180303_g1_i1	52	chr1B	670837471	670838026	-
197	miR1122-3p-9	GUCUUAGAUUUGUCUAGAUACGGAGAUAUCUAGCACUAAAAUAAGUCUAGAUACAUCCGUAUCUAGACAAACCUAAGACAAGUAAUU	c191224_g3_i1	198	chr1B	672882112	672882199	-
195	miR1122-3p-3	GUCUUAGAUUUGUCUAGAUACGGAGAUAUCUAGCACUAAAAUAAGUCUAGAUACAUCCGUAUCUAGACAAAUCCAAGACAAGUAAUU	c191224_g2_i4	290	chr1B	672882112	672882199	-
196	miR1122-3p-10	UUACUUGUCUUGGAUUUGUCUAGAUACGGAUGUAUCUAGACUUAUUUUAGUGCUAGAUAUCUCCGUAUCUAGACAAAUCUAAGAC	c191224_g2_i4	292	chr1B	672882114	672882199	+
198	miR1122-3p-7	UUACUUGUCUUAGGUUUGUCUAGAUACGGAUGUAUCUAGACUUAUUUUAGUGCUAGAUAUCUCCGUAUCUAGACAAAUCUAAGAC	c191224_g3_i1	200	chr1B	672882114	672882199	+
261	miR1137-3p-2	UUCCUCCGUUUCAAAAUAGAUGACUCAACUUUGUAUUAACUUUGUACUAAAGUUAGUAUAAAGUUGCGUCAUCUAUUUUGGAACGGAGGGAAU	c80075_g1_i1	41	chr1B	683731357	683731448	-
260	miR1137-3p-3	UCCCUCCGUUCCAAAAUAGAUGACGCAACUUUAUACUAACUUUAGUACAAAGUUAAUACAAAGUUGAGUCAUCUAUUUUGAAACGGAGGAAGU	c80075_g1_i1	43	chr1B	683731358	683731452	+
259	miR1137-3p-4	CCAAAAUAGAUGACUCAACUUUAUACUAACUUUAGUACAAAGUUAAUACAAAGUUGAGUCAUCUAUUUUGAAACGGAGGGAGU	c190274_g2_i1	893	chr1B	683731368	683731452	+
245	miR1136-5p-3	CUCCCUCCGUUCCGAAUUACUUGUCGCAUGUAUGGAUGUAUCUAGAUGUAUUUUAGUUCUAGAUACAUCCAUUUCUGCGACGAGUAAUUUGAAACGGAGGGAGUA	c195519_g4_i1	716	chr1B	686639182	686639287	-
248	miR1136-5p-8	UUCCCUCCGUUCCGAAUUACUUGUCGCAUGUAUGGAUGUAUCUAGAUGUAUUUUAGUUCUAGAUACAUCCAUUUCUGCGACAAGUAAUUCGGGACGGAGGGAGUA	c189111_g2_i2	38	chr1B	686639182	686639286	-
249	miR1136-5p-6	CUCCCUCCGUCCCGAAUUACUUGUCGCAGAAAUGGAUGUAUCUAGAACUAAAAUACAUCUAGAUACAUCCAUACAUGCGACAAGUAAUUCGGAACGGAGGGAAUA	c189111_g2_i2	36	chr1B	686639184	686639286	+
175	miR1117-3p-2	AUUCCACCCUUUGGUCCCUGUUGGUGCCACGAACCGGUACUAAUGAGGCUGUGGCCCCACGAGCACCUUUAGUACCUGUUCGUGGCACGAACCGGUACUAGAGUUUCUUACUA	c180303_g1_i1	54	chr1D	338904	339017	-
176	miR1117-3p-1	GUAAGAAACUCUAGUACCGGUUCGUGCCACGAACAGGUACUAAAGGUGCUCGUGGGGCCACAGCCUCAUUAGUACCGGUUCGUGGCACCAACAGGGACCAAAGGGUGGAAUUG	c180303_g1_i1	52	chr1D	338906	339019	+
220	miR1130-5p-4	GGUUCGUUUCUUUAGUACUCCCUCCGUCCCAUAAUGUAAGACGUUUUUUGACACUAGUGUAGUGUCAAAAAACGUCUUACAUUAUGGGACGAAGGGAGUAGCUUCUAUCCAUGAAGA	c195255_g1_i7	51	chr1D	6335503	6335601	-
109	miR1436-3p-5	AUGGUUCGUUUCUUUAGUACUCCCUCCGUCCCAUAAUGUAAGACGUUUUUUGACACUAGUGUAGUGUCAAAAAACGUCUUACAUUAUGGGACGAAGGGAGUAGCUUCUAUCCAUGAAGACC	c195255_g1_i7	49	chr1D	6335503	6335601	-
207	miR1122-5p-1	GUCUUAGACUUGAAGGUGUUUAGGUACAUCCGUAUCUAGACAAAUAAUUCGGUAGAUAGGGAGUAUGUAAUAUGCCUUCUUUGUUGAGCCUA	c89465_g1_i1	179	chr1D	7460991	7461017	-
149	miR1436-3p-23	CUUUGCACAUUUAGACAUACUCCCUCCUUCCCAUAAUAUGAGAGCGUUUUCUACGCUACACUAGUGUCAAAAACACUCUUAUUAUGGGACAGAGGGAGUAGUAACUAUUUGAAAGUUUG	c14299_g1_i1	212	chr1D	12618982	12619069	+
152	miR1439-3p-6	ACGACGAUUACAUAGCCUUGUACUCCCUCCGUUCCAAAAUGGAUGACCCAAGUUUGUACUAAAGUUAGUACAAAGUUGAGACACUUAUUUUGGGACGGAGGGAGUAUUA	c195750_g1_i2	0	chr1D	14482464	14482518	+
153	miR1439-3p-2	UAAUACUCCCUCCGUCCCAAAAUAAGUGUCUCAACUUUGUACUAACUUUAGUACAAACUUGGGUCAUCCAUUUUGGAACGGAGGGAGUACAAGGCUAUGUAAUCGUCGUCA	c195750_g1_i2	0	chr1D	14482464	14482518	-
211	miR1125-5p-1	CUUACUUUGACCAUAAAUUUAACGGACGAGACCGACUGCGGCGGGAGAAAAAGUUACAUAAUUAAAAACUUCUUUCGAAUACGAAUUCACUGAUAUAAUUUUUGCUUCCGCCGCAAUCGGUCUUGGUAGUUAAAUUUACGGUCAAAGUUGAAG	c187580_g2_i1	190	chr1D	16192310	16192460	-
131	miR1436-3p-22	ACCACAUGUAUAAAACUUACUCCCUGCGUCCCAAAAUAAGUGUCUUUGAUUUAGUACUAAAUGAAAGAGACUUAUUUUGGGACGGAGGGAGUAAUAAAAAUGAUAUAGGAUA	c187966_g1_i3	469	chr1D	19340759	19340856	+
111	miR1436-3p-10	CGUACAAGUAUGUUAAUUACUCCCUCCGUCCCAUAAUGUAAGACGUUUUUUGACACUCAAAAAACGUCUUACAUGAUGGGACGGAGGGAGUAUUACUUUGUCAGCAUUAAG	c195255_g1_i3	1664	chr1D	24780746	24780842	-
225	miR1130-5p-1	UUCAUGGAUAGAAGCUACUCCCUUCGUCCCAUAAUGUAAGACGUUUUUUGACACUACACUAGUGUCAAAAAACGUCUUACAUUAUGGAACGGAGGGAGUAUUAUCUUACUGCAGGGU	c195255_g1_i12	1948	chr1D	24780746	24780835	+
116	miR1436-3p-18	UCUUCAUGGAUAGAAGCUACUCCCUUCGUCCCAUAAUGUAAGACGUUUUUUGACACUACACUAGUGUCAAAAAACGUCUUACAUUAUGGAACGGAGGGAGUAUUAUCUUACUGCAGGGUAG	c195255_g1_i12	1946	chr1D	24780746	24780835	+
224	miR1130-5p-10	CCUGCAGUAAGAUAAUACUCCCUCCGUUCCAUAAUGUAAGACGUUUUUUGACACUAGUGUAGUGUCAAAAAACGUCUUACAUUAUGGGACGAAGGGAGUAGCUUCUAUCCAUGAAGA	c195255_g1_i12	1950	chr1D	24780746	24780835	-
117	miR1436-3p-1	ACCCUGCAGUAAGAUAAUACUCCCUCCGUUCCAUAAUGUAAGACGUUUUUUGACACUAGUGUAGUGUCAAAAAACGUCUUACAUUAUGGGACGAAGGGAGUAGCUUCUAUCCAUGAAGACC	c195255_g1_i12	1948	chr1D	24780746	24780835	-
154	miR1439-3p-4	CGGUCUUCAUGGAUAGAAGCUACUCCCUUCGUCCCAUAAUGUAAGACGUUUUUUGACACUACACUAGUGUCAAAAAACGUCUUACAUUAUGGAACGGAGGGAGUAUUAUCUUACUGCAGGGUAGAGA	c195255_g1_i12	1943	chr1D	24780746	24780835	+
110	miR1436-3p-19	UAAUGCUGACAAAGUAAUACUCCCUCCGUCCCAUCAUGUAAGACGUUUUUUGAGUGUCAAAAAACGUCUUACAUUAUGGGACGGAGGGAGUAAUUAACAUACUUGUACGGA	c195255_g1_i3	1662	chr1D	24780750	24780842	+
222	miR1130-5p-6	AUGCUGACAAAGUAAUACUCCCUCCGUCCCAUCAUGUAAGACGUUUUUUGAGUGUCAAAAAACGUCUUACAUUAUGGGACGGAGGGAGUAAUUAACAUACUUGUACG	c195255_g1_i3	1664	chr1D	24780750	24780842	+
263	miR1139-5p-2	UGUUACUCCCCACUAUAGAGGUAGUAACAUAGACUAGUAACAUAUGCAUGUUACUAGUCUAAGUUACUCCCCACUAUGACCAGCCUUG	c188395_g1_i11	68	chr1D	25632092	25632169	+
264	miR1139-5p-1	GCCAAGGCUGGUCAUAGUGGGGAGUAACUUAGACUAGUAACAUGCAUAUGUUACUAGUCUAUGUUACUACCUCUAUAGUGGGGAGUAACAUAU	c188395_g1_i11	65	chr1D	25632092	25632169	-
230	miR1131-5p-1	GGCUAGCCGGCCGCUCUCAUUAGUACCGGUUCAUGGUGAACCUUUAGCACCGGUUCAUGCCACGAACCAGUACUAAAG	c135840_g1_i1	132	chr1D	33462893	33462971	-
178	miR1117-5p-1	CUUUAGUACUGGUUCGUGGCAUGAACCGGUGCUAAAGGUUCACCAUGAACCGGUACUAAUGAGAGCGGCCGGCUAG	c135840_g1_i1	134	chr1D	33462893	33462969	+
182	miR1118-5p-1	GCACUACAUUGUGGAAUGGAGAGAGUAUGAAACAUGACAUUAAUGUACACUCAAUUUUCUCUCAUGCACAGUAGUGCAGUACCUCAGCAUGCUA	c175003_g1_i1	0	chr1D	38912786	38912814	-
147	miR1436-3p-15	GAAGAGGAAAUAUAAUAUGCUCCCUCUGUCCCAUAGUAUAAGAUCUUAUUACAUCCAAUCUGCUCAUAAAUUGGAUGUAAGAUCUUAUAUUAUGCGACGGAGGGAGUACUUAACAAAAAUCACCAGC	c41939_g1_i1	5	chr1D	50709176	50709216	+
145	miR1436-3p-26	UAAUAAUCGAGCGAAACUACUCCCUACAUUCCAUAAUAUAAGAACCAUUUUAUAUUAUGGGACGAAGGGAGUAAUGCUGAAUGCACAUAGCA	c44618_g1_i1	137	chr1D	58223119	58223143	-
213	miR1127-5p-1	GGGGUAGCACUGGUAGCUACUCCCUCCGUUCGGAAUUAGUUGUCACAGAAAUGGAUGUAUCUAAACGAACGGAGGGAGUAUAUUGGUAGGAAGGUUUGA	c183204_g1_i3	63	chr1D	63269096	63269142	+
214	miR1127-5p-2	UAUUAGUUCUUAGAAGCUACUCCCUCCGUUCGGAAUUAGUUGUCACAGAAAUGGAUGUAUCUAAACGAACGGAGGGAGUAUAUUGGUAGGAAGGUUUGA	c183204_g1_i2	63	chr1D	63269096	63269142	+
122	miR1436-3p-20	UGUGGAAUAUAAGAUUAUACUCCCUCUGACCCAUAAUAUGAGAUACCUUUUGACACUACACUGGUGUUAAAAAACGUCUUACAUUAUGUGACGGAGGGAGUAUCUGAUGCUGAUU	c128672_g1_i1	0	chr1D	65697596	65698825	-
125	miR1436-3p-27	UUGUCCGUAUUAAUAAUCACUCUCUCCGUCCCAUAAUAUAAAAGCGUUUUUGACACUAGUAUAAUACCAAAAACGCUCUUAUAUUAUGGGACAGAGGGAGUAGUAUUUUGCAUCUAGUAUU	c195891_g1_i4	1238	chr1D	71022125	71022208	-
126	miR1436-3p-12	UACUAGAUGCAAAAUACUACUCCCUCUGUCCCAUAAUAUAAGAGCGUUUUUGGUAUUAUACUAGUGUCAAAAACGCUUUUAUAUUAUGGGACGGAGAGAGUGAUUAUUAAUACGGACAAUU	c195891_g1_i4	1240	chr1D	71022125	71022208	+
135	miR1436-3p-9	CGAUCUAUACAAACAAUUACUUCCUCCGUCGCAUAAUAUAAGAACGUUUUUGACAUUAGUGUAGUGUUAAAAACGUUCUUAUAUUUUGGGACGGAGGGAGUACAAUACAGCAUACAAACAG	c180565_g1_i1	1129	chr1D	91235130	91235216	-
184	miR1120-3p-2	UAUACAAACAAUUACUUCCUCCGUCGCAUAAUAUAAGAACGUUUUUGACAUUAGUGUAGUGUUAAAAACGUUCUUAUAUUUUGGGACGGAGGGAGUACAAUACAGCAUACA	c180565_g1_i1	1134	chr1D	91235130	91235216	-
161	miR1439-3p-3	GAUCAACGUGCAUAGACAUGUACUCCCUCUGUUUCAAAUUACAAUUUGAACAAAAACCACGACAAGUACGUAAUUUGGAACGGAGGGAGUAUGUGGGUAGGUAUAUGUAUAUU	c134472_g2_i1	48	chr1D	98387141	98387186	-
247	miR1136-5p-7	CUCCCUCUGUUUCGAAUUACUUGUCGCACGUAUGGAUGUAUCUAGAUGUAUUUUAGUUCUAGAUACAUCUAUUUUUGCUCGACGAUUAAUUUGAAACGGAGGGAGUA	c189111_g1_i3	34	chr1D	100826387	100826492	+
140	miR1436-3p-17	UGGGCAAGGUUAAAUGCUACUCCCCCCAUUCCAUAAUAUAAGACCGUGUGCCACAGGUAUAUUAUGGGAUGGAGGGAGUAUUAAAAAACUAGUCUUGGU	c164415_g1_i1	7	chr1D	101094952	101094981	+
151	miR1436-3p-4	CAACGUUGUAUUACUACUACUCCCUCCGUUCCAGAAUAGAUGACUCAACUUUGUACUAACUUUAGUACAAACUUGGGUCAUCCAUUUUGGAACGGAGGGAGUACAAGGCUAUGUAAUCGUCG	c164803_g1_i1	206	chr1D	107173623	107173678	-
112	miR1436-3p-24	CUUUGAUCUCAGAAAAAUACUCCCUCCGUCCCAUAAUGUAAAGAUGUUUUUUGACACUAGACUAGAGUCAAAAAGCGUCUUACAUUAUGGGACAGAGGGAGUAUGAUUCUUCAUGCUGAGAA	c160951_g1_i2	85	chr1D	127266813	127266896	+
229	miR1130-5p-7	CAGCAUGAAGAAUCAUACUCCCUCUGUCCCAUAAUGUAAGACGCUUUUUGACUCUAGUCUAGUGUCAAAAAACAUCUUUACAUUAUGGGACGGAGGGAGUAUUUUUCUGAGAUCAAAG	c160951_g1_i2	85	chr1D	127266813	127266903	-
183	miR1120-3p-1	UAUGCUGUAUUGUACUCCCUCCGUCCCAAAAUAUAAGAACGUUUUUAACACUACACUAAUGUCAAAAACGUUCUUAUAUUAUGCGACGGAGGAAGUAAUUGUUUGUAUAGA	c180565_g1_i1	1136	chr1D	135048028	135048120	-
221	miR1130-5p-11	UACAAGUAUGUUAAUUACUCCCUCCGUCCCAUAAUGUAAGACGUUUUUUGACACUCAAAAAACGUCUUACAUGAUGGGACGGAGGGAGUAUUACUUUGUCAGCAUUA	c195255_g1_i3	1666	chr1D	145941091	145941172	-
185	miR1120-3p-4	CAUCAUGAAUGAUACUCCCUCCGUCCCACAAUAUAAGAACGUUUUUCAAGCUUUGGUAGUUUGAAAAACGUUCUUAUAUUAUGGAACGGAGGGAGUAGAAAACUAGACUUU	c184834_g3_i4	325	chr1D	163770364	163770449	-
132	miR1436-3p-14	CAUGUCAUCAUGAAUGAUACUCCCUCCGUCCCACAAUAUAAGAACGUUUUUCAAGCUUUGGUAGUUUGAAAAACGUUCUUAUAUUAUGGAACGGAGGGAGUAGAAAACUAGACUUUACUAA	c184834_g3_i4	320	chr1D	163770364	163770449	-
262	miR1137-3p-1	UCCCUCCGUUCUAAAAUAGAUGACCUAACUUUAUACUAACUUUGUACUAAAGUUAAUAUAAAGUUGAGUCAUCUAUAUUGGAA	c195146_g2_i1	1591	chr1D	173586706	173586789	+
144	miR1436-3p-2	GACUUAUUGUAACACACUACUCCCUCCGUUCCACAAUAUAAGACAUAGCUUGCAACAACGUCUUAUAUUAUGGGGCGGAGGGAGUACAUCCUAAAUGGUUAUGCG	c47954_g1_i1	53	chr1D	203748935	203749040	+
121	miR1436-3p-11	CCCCAAGGAUUCAAUGGCACUCCCUCCGUCUCAUAAUGUAAGACGUCUUAUAUUAUGGGACGGAGGAAGUACUAUAUAUAUAGCUUCACA	c137260_g1_i1	152	chr1D	206307930	206307958	+
143	miR1436-3p-8	ACUCCCUCAAUUCCAUAAUACUUGCCGUGGUUUUAGUUCAAAUUUGAACAACAACCAUGACAAGUAUUAUGGAACGGAGGGAGUACAUUUCAGUGUUCAUCUAC	c56811_g1_i1	112	chr1D	211633442	211633527	-
113	miR1436-3p-25	AUCCAGGGCAAGCGAAAUACUCCAUCCGUCCCAAAAUAGCUUGCAAAAACGUCUUGCAUUAUGGGACGGAGGGAGUACCACAGAAUAGGCAGCACA	c156833_g1_i2	85	chr1D	216718723	216718763	-
115	miR1436-3p-29	AUCCAGGGCAAGCGAAAUACUCCAUCCGUCCCAAAAUAGCUUGCAAAAACGUCUUGCAUUAUGGGACGGAGGGAGUACCAACUAGCAUAAGAUUAU	c156833_g1_i1	85	chr1D	216718723	216718763	-
136	miR1436-3p-32	UGGGCAAGGUUAAAUGCUACUCCCCCCAUUCCAUAAUAUAAGACCGUGUGCCACAGGUAUAUUAUGGGAUGGAGGGAGUAUCUUUUAAGGUUCAGUGUA	c164415_g2_i1	7	chr1D	217012804	217012828	+
241	miR1136-5p-4	CUCCCUCCAUUCCGAAUUACUUGUCGCAGGUAUGGAUGUAUCUAGAUGUAUUUUAGUUCUAGAUACAUCCAUUUCUGCGACAAGUAAUUCGGGACGGAAGGGGAG	c189111_g2_i1	43	chr1D	227655312	227655415	-
242	miR1136-5p-1	CCCCUUCCGUCCCGAAUUACUUGUCGCAGAAAUGGAUGUAUCUAGAACUAAAAUACAUCUAGAUACAUCCAUACCUGCGACAAGUAAUUCGGAAUGGAGGGAGUA	c189111_g2_i1	41	chr1D	227655317	227655417	+
261	miR1137-3p-2	UUCCUCCGUUUCAAAAUAGAUGACUCAACUUUGUAUUAACUUUGUACUAAAGUUAGUAUAAAGUUGCGUCAUCUAUUUUGGAACGGAGGGAAU	c80075_g1_i1	41	chr1D	240128167	240128257	-
234	miR1135-3p-2	UGCAAAUGUACUACUCCCUCCGUUCGAAAUUACUUGUCUCGGAAAUGAAUGUAUCUAGAACUAAAAUACGUCUAGAUACAUCCAUUUCUGCGACAAGUAAUUCCGAACGAAGAGAGUACUAGAAAGUAAUA	c198714_g1_i1	2487	chr1D	241071981	241072078	+
250	miR1136-5p-2	CUCUCUUCGUUCGGAAUUACUUGUCGCAGAAAUGGAUGUAUCUAGACGUAUUUUAGUUCUAGAUACAUUCAUUUCCGAGACAAGUAAUUUCGAACGGAGGGAGUA	c198714_g1_i1	2502	chr1D	241071981	241072078	-
236	miR1135-3p-5	CUACUACUUACUACUCCCUCCAUUCCGAAUUACUUGUCGCAGGUAUGGAUGUAUCUAGAUGUAUUUUAGUUCUAGAUACAUCCAUUUCUGCGACAAGUAAUUCGGGACGGAAGGGGAGUACUCAGUAAAGU	c189111_g2_i3	80	chr1D	247520957	247521065	+
237	miR1135-3p-1	UUUACUGAGUACUCCCCUUCCGUCCCGAAUUACUUGUCGCAGAAAUGGAUGUAUCUAGAACUAAAAUACAUCUAGAUACAUCCAUACCUGCGACAAGUAAUUCGGAAUGGAGGGAGUAGUAGUGAACUGUU	c189111_g2_i1	28	chr1D	247520957	247521065	-
235	miR1135-3p-4	UUUACUGAGUACUCCCCUUCCGUCCCGAAUUACUUGUCGCAGAAAUGGAUGUAUCUAGAACUAAAAUACAUCUAGAUACAUCCAUACCUGCGACAAGUAAUUCGGAAUGGAGGGAGUAGUAAGUAGUAGAA	c189111_g2_i3	78	chr1D	247520957	247521065	-
238	miR1135-3p-3	CAGUUCACUACUACUCCCUCCAUUCCGAAUUACUUGUCGCAGGUAUGGAUGUAUCUAGAUGUAUUUUAGUUCUAGAUACAUCCAUUUCUGCGACAAGUAAUUCGGGACGGAAGGGGAGUACUCAGUAAAGU	c189111_g2_i1	30	chr1D	247520957	247521065	+
195	miR1122-3p-3	GUCUUAGAUUUGUCUAGAUACGGAGAUAUCUAGCACUAAAAUAAGUCUAGAUACAUCCGUAUCUAGACAAAUCCAAGACAAGUAAUU	c191224_g2_i4	290	chr1D	256545363	256545731	-
196	miR1122-3p-10	UUACUUGUCUUGGAUUUGUCUAGAUACGGAUGUAUCUAGACUUAUUUUAGUGCUAGAUAUCUCCGUAUCUAGACAAAUCUAAGAC	c191224_g2_i4	292	chr1D	256545371	256545737	-
197	miR1122-3p-9	GUCUUAGAUUUGUCUAGAUACGGAGAUAUCUAGCACUAAAAUAAGUCUAGAUACAUCCGUAUCUAGACAAACCUAAGACAAGUAAUU	c191224_g3_i1	198	chr1D	256545371	256545739	+
198	miR1122-3p-7	UUACUUGUCUUAGGUUUGUCUAGAUACGGAUGUAUCUAGACUUAUUUUAGUGCUAGAUAUCUCCGUAUCUAGACAAAUCUAAGAC	c191224_g3_i1	200	chr1D	256545371	256545737	-
218	miR1128-5p-2	UGUGUAUGUAUGUCAUUUUGUAGUACUCCCUCCGUCCCAAAAUAAGUAUCUCAGUGUCAAUAACGUUCCUAUAUUAUGGGACGGAGGGAGUACUAAACUUGA	c189690_g6_i1	164	chr1D	260038016	260038049	-
1	miR162-1	AAUGUAAGCAAACUCCUGGAUGCAUGCAGCAGUGUUGAUCCACUGAAAGAGUGUUGUAGGCCAGUUUGCCAACCUGCAAUAGUGGAGGCAGCGGUUCAUAUAUCCUCAGGAGGGGCAAGCAUGU	c145573_g1_i1	388	chr1D	268930709	268930830	-
158	miR1439-3p-5	CUACCCAAAUAAAAAUAUAUUACUCCCUCCGUUCGACAAUACAUGCCUUCCAUUUGUCAAAAUAUAGAUGUAUCUAGACAUGUUUUAGUAUAUAGGAACAUCCAUUUUUGGACAAAUGGAAGUCAAGUAUUUUGGAACGGAGGGAGUAAGUUGUAAGGUGAGCUAGAUUA	c188413_g2_i1	1027	chr1D	299268419	299268547	-
166	miR818-3p-1	CUAAAACACAUACUCCCUCCGUCCCAUAGUAUAAGACGUUUUUGCAAGCUAUAUUAGCUUUAGAAAACCUCUUAUAUUAUGGGAUGGGAUGAGUGGUAAGGAGAACA	c18469_g1_i1	75	chr1D	316714733	316714770	+
227	miR1130-5p-2	CCCUCUGUCCCAUAAUGUAAGACGUUUUUUAACAUAAGUAUAGUGUCAAAAAGCGGUCUUACAUUUUGGGACGGAGGGAGUAAUUCAUAAUAGCA	c188112_g2_i6	609	chr1D	326777835	326777917	-
228	miR1130-5p-3	CCCUCUGUCCCAUAAUGUAAGACGUUUUUUAACAUAAGUAUAGUGUCAAAAAGCGGUCUUACAUUUUGGGACGGAGGGAGUAUUUGCCAGGAGAG	c188112_g1_i4	671	chr1D	326777835	326777917	-
209	miR1122-3p-2	CAAACAUAAUACUACUUGUCUUAGAUUUGUCAUGUAUUUUGACACAUUUUAGUGUUAGAUACGUCCAUAUCUAGACAAAUCU	c164541_g1_i1	414	chr1D	336556737	336556774	+
192	miR1122-3p-5	AUUCUUGUCUUAGAUUUGUCUAAAUACGGAUGUAUCAAGUCACGUUUUAGUAUUAGAUACAUCCGUAUCUAGACAAAUCUAAGACAAGAAUUU	c193194_g1_i4	1009	chr1D	347476325	347476418	-
120	miR1436-3p-16	UGAAGCUAUAUAUAUAGUACUUCCUCCGUCCCAUAAUAUAAGACGUCUUACAUUAUGAGACGGAGGGAGUGCCAUUGAAUCCUUGGGGUU	c137260_g1_i1	154	chr1D	365051924	365051952	-
245	miR1136-5p-3	CUCCCUCCGUUCCGAAUUACUUGUCGCAUGUAUGGAUGUAUCUAGAUGUAUUUUAGUUCUAGAUACAUCCAUUUCUGCGACGAGUAAUUUGAAACGGAGGGAGUA	c195519_g4_i1	716	chr1D	386156720	386156825	-
248	miR1136-5p-8	UUCCCUCCGUUCCGAAUUACUUGUCGCAUGUAUGGAUGUAUCUAGAUGUAUUUUAGUUCUAGAUACAUCCAUUUCUGCGACAAGUAAUUCGGGACGGAGGGAGUA	c189111_g2_i2	38	chr1D	386156720	386156824	-
249	miR1136-5p-6	CUCCCUCCGUCCCGAAUUACUUGUCGCAGAAAUGGAUGUAUCUAGAACUAAAAUACAUCUAGAUACAUCCAUACAUGCGACAAGUAAUUCGGAACGGAGGGAAUA	c189111_g2_i2	36	chr1D	386156722	386156824	+
217	miR1128-5p-1	GUUACAACUGUGAUAAUAUUUUCUACUCCCUCCGUCCCAAAAUUCUUAUCUUAGAUUUGUCUAGAUACGGAUAUAUCAAGACAAGAAUUUUGGGACAGAGGUAGUAGUAAAUUGCAUUUUCAUCUUCUAGU	c199396_g2_i3	59	chr1D	389801172	389801228	+
219	miR1130-5p-9	UUGAUCUCAGAAAAAUACUCCCUCCGUCCCAUAAUGUAAGACGUUUUUGACACUAACGUAGUGUAGAACAUCUUACAUUAUGGGACAAAGGGAGUACCAAACAAACAAGCAAG	c196670_g1_i2	2457	chr1D	393140445	393140529	-
108	miR1436-3p-13	CUUUGAUCUCAGAAAAAUACUCCCUCCGUCCCAUAAUGUAAGACGUUUUUGACACUAACGUAGUGUAGAACAUCUUACAUUAUGGGACAAAGGGAGUACCAAACAAACAAGCAAGAC	c196670_g1_i2	2455	chr1D	393140445	393140529	-
107	miR1436-3p-28	CUUGCUUGUUUGUUUGGUACUCCCUUUGUCCCAUAAUGUAAGAUGUUCUACACUACGUUAGUGUCAAAAACGUCUUACAUUAUGGGACGGAGGGAGUAUUUUUCUGAGAUCAAAGCU	c196670_g1_i2	2457	chr1D	406814257	406814343	-
118	miR1436-3p-6	AAUGUUUGCUUUAUUGAUACUCCCUCCGCCCCAUAAUGUAAGACGUUUUUUGACACUAGUGUAGUGUCAAAAAACGUCUUACAUUAUGGGACGAAGGGAGUAGCUUCUAUCCAUGAAGACC	c195255_g1_i6	47	chr1D	415987141	415987227	-
226	miR1130-5p-5	UGUUUGCUUUAUUGAUACUCCCUCCGCCCCAUAAUGUAAGACGUUUUUUGACACUAGUGUAGUGUCAAAAAACGUCUUACAUUAUGGGACGAAGGGAGUAGCUUCUAUCCAUGAAGA	c195255_g1_i6	49	chr1D	415987141	415987227	-
191	miR1122-3p-1	AUUCUUGUCUUAGAUUUGUCUAAAUACGGAUGUAUCAAGUCACGUUUUAGUAUUAGAUACAUCCGUAUCUAGACAAAUCCAAGACAAGUAAUU	c193194_g1_i5	1009	chr1D	416095885	416095977	+
129	miR1436-3p-3	GGAUCGAUCGUACGUUGUACUCCCUUCGUUCCGAAUUACUUGUCUUGGAUUUGUCUAGAUACGGAUGUAUCUAAUACUAAAACGUGACUUGAUACAUCCGUAUUUAGACAAAUCUAAGACAAGAAUUUUGGGACGGAGGGAGUACAAGCAACAUCCAACUGUU	c193194_g1_i5	972	chr1D	420744986	420745096	-
199	miR1122-3p-6	CUACAUACAGAUGUAUCAAGUCACGUUUUAGUAUUAGAUACAUCCGUAUCUAGACAAAUCCAAGACAAGUAAUU	c191224_g2_i2	290	chr1D	420745037	420745096	+
233	miR1133-5p-1	UAGAGCAUGUGUGACUGGACUAUAUAUUCCCUCCAUCCGAAAAAACUUGGGACAAGCUUUUUUGGAUGGAGGGAGUAUGUUGGACUGGAAUAUAUGUGUC	c191416_g1_i5	558	chr1D	432997988	432998066	-
194	miR1122-3p-4	UGACUUGAAUUUAUCUAGAUACGGAUGUAUCUAACACUAAAACAUGUCUACAUAUAUCCGUAUCUAGACAAAUCUGAGUCAACUAAUU	c193194_g5_i1	369	chr1D	437525597	437525652	+
251	miR1136-5p-5	CUCCGUUCCAAAUUACUUGUCGCAGAAAUUGAUGUAUCUAAAAUUAAAAUACAUCUAGAUACAUCCAUCUCAAUGACAAGUAUUUCCGGACGGAGGAGUAG	c106551_g1_i1	0	chr1D	453059957	453060028	+
155	miR1439-3p-1	GCAUCAUUUUAGUUCAUAUGUACUCCCUCCGUUCCACAAUACAUGCCUUCCAUUUGUCAAAAUAUAGAUGUAUCUAGACAUGUUUUAGUAUAUAGGUACAUCCAUUUUUUGACAAAUGGAAGUCAAGUAUUUUGGAACGGAGGGAGUAGUUCAUAACAAUCCAAUACAAU	c194572_g4_i4	23	chr1D	462930048	462935154	-
156	miR1439-3p-7	UCUGCCCUGGGACUGGGAUGUACUCCCUCCGUUCCACAAUACAUGCCUUCCAUUUGUCAAAAUAUAGAUGUAUCUAGACAUGUUUUAGUAUAUAGGUACAUCCAUUUUUUGACAAAUGGAAGUCAAGUAUUUUGGAACGGAGGGAGUAGUUAUCAGGGCCUAGACUUUGG	c194572_g4_i3	80	chr1D	462930048	462935153	-
141	miR1436-3p-31	ACCAAAUAUCAUUGAAAUAUUCCCUCUGUUCCAUAAUAUAAAAACAUUUUUAACACUGCACUAGUGUCAAAAAAAAAGCUCGUAUAUUAUGGGACAGAGGGAGUAUAUUACAAAACAAUUCUGC	c105842_g1_i1	47	chr1D	464299241	464299310	+
260	miR1137-3p-3	UCCCUCCGUUCCAAAAUAGAUGACGCAACUUUAUACUAACUUUAGUACAAAGUUAAUACAAAGUUGAGUCAUCUAUUUUGAAACGGAGGAAGU	c80075_g1_i1	43	chr1D	466481117	466481210	-
259	miR1137-3p-4	CCAAAAUAGAUGACUCAACUUUAUACUAACUUUAGUACAAAGUUAAUACAAAGUUGAGUCAUCUAUUUUGAAACGGAGGGAGU	c190274_g2_i1	893	chr1D	466481117	466481200	-
206	miR1122-3p-8	AAGCCUGUCUUAGAUUUGUCUAAUACACAUGUAUCUAACACUAAAACGUAUCUAGAUACAUCUGUAUCUAGACAAAUUUAAGAAAAGCUUUU	c104288_g1_i1	95	chr1D	467650988	467651030	-
130	miR1436-3p-30	AUUCAGGACGGAGGGAGUACUCCCUCAGUCCCAAAAUUCUUGUCUUAGAUUUGUCUAGAUACGGAUGUAUCUAAUACUAAAACGUGACUUGAUACAUCCGUAUUUAGACAAAUCUAAGACAAGAAUUUUGGGACGGAGGGAGUACAAGCAACAUCCAACUGUU	c193194_g1_i4	972	chr1D	469018554	469018707	-
223	miR1130-5p-8	UGUGACUAUAUAUAUUACUCCCUCCAUCUCAUAAUAUAAGACGUGUUUUGAUACUAUGACAGUGUCAAAAUAUGUCUUAUAUUAUGAGACAGAGGGAUUAUAUAUUAGGGGUAUGUG	c209012_g1_i1	153	chr1D	473409014	473409043	+
193	miR1122-3p-11	UUAGUUGACUCAGAUUUGUCUAGAUACGGAUAUAUGUAGACAUGUUUUAGUGUUAGAUACAUCCGUAUCUAGAUAAAUUCAAGUCA	c193194_g5_i1	371	chr1D	474152456	474152529	+
203	miR1122-3p-13	UUACUUGACCCAUAUUUAUCUAGACACGGAUGUAUCUAGACACUAAACAAGUAUAGAUACAUUCGUAUCUACACAAAUGAAAGUCAAGUAAUC	c188928_g1_i1	17	chr1D	482898420	482898512	-
123	miR1436-3p-21	CUCCCUCCGUCCCAUAAUAUAAGUAGCAGUGUCAAAAACGCUAUUAUAUUAUGGGACAGAGGGAGUAUUACAGAUUAUGUGGUUCA	c47726_g1_i1	0	chr1D	484022512	484022583	+
124	miR1436-3p-7	AUGAAAAUGCAAUUUACUACUACCUCUGUCCCAAAAUUCUUGUCUUGAUAUAUCCGUAUCUAGACAAAUCUAAGAUAAGAAUUUUGGGACGGAGGGAGUAGAAAAUAUUAUCACAGUUG	c199396_g2_i3	63	chr1D	484410824	484410869	-
188	miR1120-3p-3	UCGUGUAUGAGCUACUCCCUCUGUCCCAGAAUAUAAGAACGUUUUUGACAUGAUGCUAGUGUUAAAAACAUUAUUAUAUUUUGGGACGGAGGGAGUAGUAAUGAUGGAACU	c184691_g1_i3	16	chr1D	492948044	492948130	-
189	miR1122-3p-12	UUAUUUGUUUUAGAUUUAUCUAGAUACGGAUGUAUCUAACACUAAAACGUGUCUAGAUACAUCCGUACCUAGACAAGUAAUCAGGCGGAGGGA	c195787_g1_i1	1486	chr1D	493640678	493640740	+
211	miR1125-5p-1	CUUACUUUGACCAUAAAUUUAACGGACGAGACCGACUGCGGCGGGAGAAAAAGUUACAUAAUUAAAAACUUCUUUCGAAUACGAAUUCACUGAUAUAAUUUUUGCUUCCGCCGCAAUCGGUCUUGGUAGUUAAAUUUACGGUCAAAGUUGAAG	c187580_g2_i1	190	chr2A	386808	386958	+
141	miR1436-3p-31	ACCAAAUAUCAUUGAAAUAUUCCCUCUGUUCCAUAAUAUAAAAACAUUUUUAACACUGCACUAGUGUCAAAAAAAAAGCUCGUAUAUUAUGGGACAGAGGGAGUAUAUUACAAAACAAUUCUGC	c105842_g1_i1	47	chr2A	2254950	2255003	+
245	miR1136-5p-3	CUCCCUCCGUUCCGAAUUACUUGUCGCAUGUAUGGAUGUAUCUAGAUGUAUUUUAGUUCUAGAUACAUCCAUUUCUGCGACGAGUAAUUUGAAACGGAGGGAGUA	c195519_g4_i1	716	chr2A	2648707	2648812	-
145	miR1436-3p-26	UAAUAAUCGAGCGAAACUACUCCCUACAUUCCAUAAUAUAAGAACCAUUUUAUAUUAUGGGACGAAGGGAGUAAUGCUGAAUGCACAUAGCA	c44618_g1_i1	137	chr2A	10035863	10035889	-
229	miR1130-5p-7	CAGCAUGAAGAAUCAUACUCCCUCUGUCCCAUAAUGUAAGACGCUUUUUGACUCUAGUCUAGUGUCAAAAAACAUCUUUACAUUAUGGGACGGAGGGAGUAUUUUUCUGAGAUCAAAG	c160951_g1_i2	85	chr2A	10843214	10843302	+
112	miR1436-3p-24	CUUUGAUCUCAGAAAAAUACUCCCUCCGUCCCAUAAUGUAAAGAUGUUUUUUGACACUAGACUAGAGUCAAAAAGCGUCUUACAUUAUGGGACAGAGGGAGUAUGAUUCUUCAUGCUGAGAA	c160951_g1_i2	85	chr2A	10843214	10843302	-
144	miR1436-3p-2	GACUUAUUGUAACACACUACUCCCUCCGUUCCACAAUAUAAGACAUAGCUUGCAACAACGUCUUAUAUUAUGGGGCGGAGGGAGUACAUCCUAAAUGGUUAUGCG	c47954_g1_i1	53	chr2A	12794962	12794991	+
251	miR1136-5p-5	CUCCGUUCCAAAUUACUUGUCGCAGAAAUUGAUGUAUCUAAAAUUAAAAUACAUCUAGAUACAUCCAUCUCAAUGACAAGUAUUUCCGGACGGAGGAGUAG	c106551_g1_i1	0	chr2A	29955211	29955279	-
203	miR1122-3p-13	UUACUUGACCCAUAUUUAUCUAGACACGGAUGUAUCUAGACACUAAACAAGUAUAGAUACAUUCGUAUCUACACAAAUGAAAGUCAAGUAAUC	c188928_g1_i1	17	chr2A	30873436	30873498	-
131	miR1436-3p-22	ACCACAUGUAUAAAACUUACUCCCUGCGUCCCAAAAUAAGUGUCUUUGAUUUAGUACUAAAUGAAAGAGACUUAUUUUGGGACGGAGGGAGUAAUAAAAAUGAUAUAGGAUA	c187966_g1_i3	469	chr2A	31400283	31400313	+
191	miR1122-3p-1	AUUCUUGUCUUAGAUUUGUCUAAAUACGGAUGUAUCAAGUCACGUUUUAGUAUUAGAUACAUCCGUAUCUAGACAAAUCCAAGACAAGUAAUU	c193194_g1_i5	1009	chr2A	34177820	34177912	+
192	miR1122-3p-5	AUUCUUGUCUUAGAUUUGUCUAAAUACGGAUGUAUCAAGUCACGUUUUAGUAUUAGAUACAUCCGUAUCUAGACAAAUCUAAGACAAGAAUUU	c193194_g1_i4	1009	chr2A	34177820	34177913	+
214	miR1127-5p-2	UAUUAGUUCUUAGAAGCUACUCCCUCCGUUCGGAAUUAGUUGUCACAGAAAUGGAUGUAUCUAAACGAACGGAGGGAGUAUAUUGGUAGGAAGGUUUGA	c183204_g1_i2	63	chr2A	34645211	34645266	-
213	miR1127-5p-1	GGGGUAGCACUGGUAGCUACUCCCUCCGUUCGGAAUUAGUUGUCACAGAAAUGGAUGUAUCUAAACGAACGGAGGGAGUAUAUUGGUAGGAAGGUUUGA	c183204_g1_i3	63	chr2A	34645211	34645266	-
161	miR1439-3p-3	GAUCAACGUGCAUAGACAUGUACUCCCUCUGUUUCAAAUUACAAUUUGAACAAAAACCACGACAAGUACGUAAUUUGGAACGGAGGGAGUAUGUGGGUAGGUAUAUGUAUAUU	c134472_g2_i1	48	chr2A	37274846	37274959	+
219	miR1130-5p-9	UUGAUCUCAGAAAAAUACUCCCUCCGUCCCAUAAUGUAAGACGUUUUUGACACUAACGUAGUGUAGAACAUCUUACAUUAUGGGACAAAGGGAGUACCAAACAAACAAGCAAG	c196670_g1_i2	2457	chr2A	38978009	38978053	+
108	miR1436-3p-13	CUUUGAUCUCAGAAAAAUACUCCCUCCGUCCCAUAAUGUAAGACGUUUUUGACACUAACGUAGUGUAGAACAUCUUACAUUAUGGGACAAAGGGAGUACCAAACAAACAAGCAAGAC	c196670_g1_i2	2455	chr2A	38978009	38978053	+
107	miR1436-3p-28	CUUGCUUGUUUGUUUGGUACUCCCUUUGUCCCAUAAUGUAAGAUGUUCUACACUACGUUAGUGUCAAAAACGUCUUACAUUAUGGGACGGAGGGAGUAUUUUUCUGAGAUCAAAGCU	c196670_g1_i2	2457	chr2A	38978009	38978054	-
130	miR1436-3p-30	AUUCAGGACGGAGGGAGUACUCCCUCAGUCCCAAAAUUCUUGUCUUAGAUUUGUCUAGAUACGGAUGUAUCUAAUACUAAAACGUGACUUGAUACAUCCGUAUUUAGACAAAUCUAAGACAAGAAUUUUGGGACGGAGGGAGUACAAGCAACAUCCAACUGUU	c193194_g1_i4	972	chr2A	41235523	41235650	-
207	miR1122-5p-1	GUCUUAGACUUGAAGGUGUUUAGGUACAUCCGUAUCUAGACAAAUAAUUCGGUAGAUAGGGAGUAUGUAAUAUGCCUUCUUUGUUGAGCCUA	c89465_g1_i1	179	chr2A	50048589	50048615	+
250	miR1136-5p-2	CUCUCUUCGUUCGGAAUUACUUGUCGCAGAAAUGGAUGUAUCUAGACGUAUUUUAGUUCUAGAUACAUUCAUUUCCGAGACAAGUAAUUUCGAACGGAGGGAGUA	c198714_g1_i1	2502	chr2A	57865390	57865488	-
234	miR1135-3p-2	UGCAAAUGUACUACUCCCUCCGUUCGAAAUUACUUGUCUCGGAAAUGAAUGUAUCUAGAACUAAAAUACGUCUAGAUACAUCCAUUUCUGCGACAAGUAAUUCCGAACGAAGAGAGUACUAGAAAGUAAUA	c198714_g1_i1	2487	chr2A	57865390	57865497	+
166	miR818-3p-1	CUAAAACACAUACUCCCUCCGUCCCAUAGUAUAAGACGUUUUUGCAAGCUAUAUUAGCUUUAGAAAACCUCUUAUAUUAUGGGAUGGGAUGAGUGGUAAGGAGAACA	c18469_g1_i1	75	chr2A	58545159	58545184	+
121	miR1436-3p-11	CCCCAAGGAUUCAAUGGCACUCCCUCCGUCUCAUAAUGUAAGACGUCUUAUAUUAUGGGACGGAGGAAGUACUAUAUAUAUAGCUUCACA	c137260_g1_i1	152	chr2A	61290014	61290069	+
188	miR1120-3p-3	UCGUGUAUGAGCUACUCCCUCUGUCCCAGAAUAUAAGAACGUUUUUGACAUGAUGCUAGUGUUAAAAACAUUAUUAUAUUUUGGGACGGAGGGAGUAGUAAUGAUGGAACU	c184691_g1_i3	16	chr2A	69385954	69386039	-
260	miR1137-3p-3	UCCCUCCGUUCCAAAAUAGAUGACGCAACUUUAUACUAACUUUAGUACAAAGUUAAUACAAAGUUGAGUCAUCUAUUUUGAAACGGAGGAAGU	c80075_g1_i1	43	chr2A	75929187	75929277	+
115	miR1436-3p-29	AUCCAGGGCAAGCGAAAUACUCCAUCCGUCCCAAAAUAGCUUGCAAAAACGUCUUGCAUUAUGGGACGGAGGGAGUACCAACUAGCAUAAGAUUAU	c156833_g1_i1	85	chr2A	105046731	105046771	-
126	miR1436-3p-12	UACUAGAUGCAAAAUACUACUCCCUCUGUCCCAUAAUAUAAGAGCGUUUUUGGUAUUAUACUAGUGUCAAAAACGCUUUUAUAUUAUGGGACGGAGAGAGUGAUUAUUAAUACGGACAAUU	c195891_g1_i4	1240	chr2A	107387188	107387267	-
135	miR1436-3p-9	CGAUCUAUACAAACAAUUACUUCCUCCGUCGCAUAAUAUAAGAACGUUUUUGACAUUAGUGUAGUGUUAAAAACGUUCUUAUAUUUUGGGACGGAGGGAGUACAAUACAGCAUACAAACAG	c180565_g1_i1	1129	chr2A	111412090	111412175	+
183	miR1120-3p-1	UAUGCUGUAUUGUACUCCCUCCGUCCCAAAAUAUAAGAACGUUUUUAACACUACACUAAUGUCAAAAACGUUCUUAUAUUAUGCGACGGAGGAAGUAAUUGUUUGUAUAGA	c180565_g1_i1	1136	chr2A	111412090	111412175	-
184	miR1120-3p-2	UAUACAAACAAUUACUUCCUCCGUCGCAUAAUAUAAGAACGUUUUUGACAUUAGUGUAGUGUUAAAAACGUUCUUAUAUUUUGGGACGGAGGGAGUACAAUACAGCAUACA	c180565_g1_i1	1134	chr2A	111412090	111412175	+
247	miR1136-5p-7	CUCCCUCUGUUUCGAAUUACUUGUCGCACGUAUGGAUGUAUCUAGAUGUAUUUUAGUUCUAGAUACAUCUAUUUUUGCUCGACGAUUAAUUUGAAACGGAGGGAGUA	c189111_g1_i3	34	chr2A	115096101	115096206	-
140	miR1436-3p-17	UGGGCAAGGUUAAAUGCUACUCCCCCCAUUCCAUAAUAUAAGACCGUGUGCCACAGGUAUAUUAUGGGAUGGAGGGAGUAUUAAAAAACUAGUCUUGGU	c164415_g1_i1	7	chr2A	115713434	115713533	-
136	miR1436-3p-32	UGGGCAAGGUUAAAUGCUACUCCCCCCAUUCCAUAAUAUAAGACCGUGUGCCACAGGUAUAUUAUGGGAUGGAGGGAGUAUCUUUUAAGGUUCAGUGUA	c164415_g2_i1	7	chr2A	115713452	115713533	-
209	miR1122-3p-2	CAAACAUAAUACUACUUGUCUUAGAUUUGUCAUGUAUUUUGACACAUUUUAGUGUUAGAUACGUCCAUAUCUAGACAAAUCU	c164541_g1_i1	414	chr2A	129739875	129739915	+
236	miR1135-3p-5	CUACUACUUACUACUCCCUCCAUUCCGAAUUACUUGUCGCAGGUAUGGAUGUAUCUAGAUGUAUUUUAGUUCUAGAUACAUCCAUUUCUGCGACAAGUAAUUCGGGACGGAAGGGGAGUACUCAGUAAAGU	c189111_g2_i3	80	chr2A	137198669	137198777	+
238	miR1135-3p-3	CAGUUCACUACUACUCCCUCCAUUCCGAAUUACUUGUCGCAGGUAUGGAUGUAUCUAGAUGUAUUUUAGUUCUAGAUACAUCCAUUUCUGCGACAAGUAAUUCGGGACGGAAGGGGAGUACUCAGUAAAGU	c189111_g2_i1	30	chr2A	137198669	137198777	+
235	miR1135-3p-4	UUUACUGAGUACUCCCCUUCCGUCCCGAAUUACUUGUCGCAGAAAUGGAUGUAUCUAGAACUAAAAUACAUCUAGAUACAUCCAUACCUGCGACAAGUAAUUCGGAAUGGAGGGAGUAGUAAGUAGUAGAA	c189111_g2_i3	78	chr2A	137198669	137198777	-
237	miR1135-3p-1	UUUACUGAGUACUCCCCUUCCGUCCCGAAUUACUUGUCGCAGAAAUGGAUGUAUCUAGAACUAAAAUACAUCUAGAUACAUCCAUACCUGCGACAAGUAAUUCGGAAUGGAGGGAGUAGUAGUGAACUGUU	c189111_g2_i1	28	chr2A	137198669	137198777	-
242	miR1136-5p-1	CCCCUUCCGUCCCGAAUUACUUGUCGCAGAAAUGGAUGUAUCUAGAACUAAAAUACAUCUAGAUACAUCCAUACCUGCGACAAGUAAUUCGGAAUGGAGGGAGUA	c189111_g2_i1	41	chr2A	137198670	137198770	-
241	miR1136-5p-4	CUCCCUCCAUUCCGAAUUACUUGUCGCAGGUAUGGAUGUAUCUAGAUGUAUUUUAGUUCUAGAUACAUCCAUUUCUGCGACAAGUAAUUCGGGACGGAAGGGGAG	c189111_g2_i1	43	chr2A	137198672	137198775	+
248	miR1136-5p-8	UUCCCUCCGUUCCGAAUUACUUGUCGCAUGUAUGGAUGUAUCUAGAUGUAUUUUAGUUCUAGAUACAUCCAUUUCUGCGACAAGUAAUUCGGGACGGAGGGAGUA	c189111_g2_i2	38	chr2A	137198673	137198777	+
249	miR1136-5p-6	CUCCCUCCGUCCCGAAUUACUUGUCGCAGAAAUGGAUGUAUCUAGAACUAAAAUACAUCUAGAUACAUCCAUACAUGCGACAAGUAAUUCGGAACGGAGGGAAUA	c189111_g2_i2	36	chr2A	137198673	137198775	-
152	miR1439-3p-6	ACGACGAUUACAUAGCCUUGUACUCCCUCCGUUCCAAAAUGGAUGACCCAAGUUUGUACUAAAGUUAGUACAAAGUUGAGACACUUAUUUUGGGACGGAGGGAGUAUUA	c195750_g1_i2	0	chr2A	159582028	159582117	+
153	miR1439-3p-2	UAAUACUCCCUCCGUCCCAAAAUAAGUGUCUCAACUUUGUACUAACUUUAGUACAAACUUGGGUCAUCCAUUUUGGAACGGAGGGAGUACAAGGCUAUGUAAUCGUCGUCA	c195750_g1_i2	0	chr2A	159582028	159582117	-
125	miR1436-3p-27	UUGUCCGUAUUAAUAAUCACUCUCUCCGUCCCAUAAUAUAAAAGCGUUUUUGACACUAGUAUAAUACCAAAAACGCUCUUAUAUUAUGGGACAGAGGGAGUAGUAUUUUGCAUCUAGUAUU	c195891_g1_i4	1238	chr2A	176538846	176538928	+
120	miR1436-3p-16	UGAAGCUAUAUAUAUAGUACUUCCUCCGUCCCAUAAUAUAAGACGUCUUACAUUAUGAGACGGAGGGAGUGCCAUUGAAUCCUUGGGGUU	c137260_g1_i1	154	chr2A	176564475	176564504	-
194	miR1122-3p-4	UGACUUGAAUUUAUCUAGAUACGGAUGUAUCUAACACUAAAACAUGUCUACAUAUAUCCGUAUCUAGACAAAUCUGAGUCAACUAAUU	c193194_g5_i1	369	chr2A	179289217	179289281	-
222	miR1130-5p-6	AUGCUGACAAAGUAAUACUCCCUCCGUCCCAUCAUGUAAGACGUUUUUUGAGUGUCAAAAAACGUCUUACAUUAUGGGACGGAGGGAGUAAUUAACAUACUUGUACG	c195255_g1_i3	1664	chr2A	203318505	203318591	-
199	miR1122-3p-6	CUACAUACAGAUGUAUCAAGUCACGUUUUAGUAUUAGAUACAUCCGUAUCUAGACAAAUCCAAGACAAGUAAUU	c191224_g2_i2	290	chr2A	212181279	212181353	+
228	miR1130-5p-3	CCCUCUGUCCCAUAAUGUAAGACGUUUUUUAACAUAAGUAUAGUGUCAAAAAGCGGUCUUACAUUUUGGGACGGAGGGAGUAUUUGCCAGGAGAG	c188112_g1_i4	671	chr2A	234466449	234466530	+
227	miR1130-5p-2	CCCUCUGUCCCAUAAUGUAAGACGUUUUUUAACAUAAGUAUAGUGUCAAAAAGCGGUCUUACAUUUUGGGACGGAGGGAGUAAUUCAUAAUAGCA	c188112_g2_i6	609	chr2A	234466449	234466530	+
218	miR1128-5p-2	UGUGUAUGUAUGUCAUUUUGUAGUACUCCCUCCGUCCCAAAAUAAGUAUCUCAGUGUCAAUAACGUUCCUAUAUUAUGGGACGGAGGGAGUACUAAACUUGA	c189690_g6_i1	164	chr2A	261161633	261161661	-
261	miR1137-3p-2	UUCCUCCGUUUCAAAAUAGAUGACUCAACUUUGUAUUAACUUUGUACUAAAGUUAGUAUAAAGUUGCGUCAUCUAUUUUGGAACGGAGGGAAU	c80075_g1_i1	41	chr2A	268936608	268936697	-
259	miR1137-3p-4	CCAAAAUAGAUGACUCAACUUUAUACUAACUUUAGUACAAAGUUAAUACAAAGUUGAGUCAUCUAUUUUGAAACGGAGGGAGU	c190274_g2_i1	893	chr2A	268936618	268936701	+
233	miR1133-5p-1	UAGAGCAUGUGUGACUGGACUAUAUAUUCCCUCCAUCCGAAAAAACUUGGGACAAGCUUUUUUGGAUGGAGGGAGUAUGUUGGACUGGAAUAUAUGUGUC	c191416_g1_i5	558	chr2A	296729035	296729068	+
262	miR1137-3p-1	UCCCUCCGUUCUAAAAUAGAUGACCUAACUUUAUACUAACUUUGUACUAAAGUUAAUAUAAAGUUGAGUCAUCUAUAUUGGAA	c195146_g2_i1	1591	chr2A	320199196	320199279	+
122	miR1436-3p-20	UGUGGAAUAUAAGAUUAUACUCCCUCUGACCCAUAAUAUGAGAUACCUUUUGACACUACACUGGUGUUAAAAAACGUCUUACAUUAUGUGACGGAGGGAGUAUCUGAUGCUGAUU	c128672_g1_i1	0	chr2A	341137300	341137343	-
149	miR1436-3p-23	CUUUGCACAUUUAGACAUACUCCCUCCUUCCCAUAAUAUGAGAGCGUUUUCUACGCUACACUAGUGUCAAAAACACUCUUAUUAUGGGACAGAGGGAGUAGUAACUAUUUGAAAGUUUG	c14299_g1_i1	212	chr2A	365151854	365151935	-
185	miR1120-3p-4	CAUCAUGAAUGAUACUCCCUCCGUCCCACAAUAUAAGAACGUUUUUCAAGCUUUGGUAGUUUGAAAAACGUUCUUAUAUUAUGGAACGGAGGGAGUAGAAAACUAGACUUU	c184834_g3_i4	325	chr2A	377761106	377761184	+
206	miR1122-3p-8	AAGCCUGUCUUAGAUUUGUCUAAUACACAUGUAUCUAACACUAAAACGUAUCUAGAUACAUCUGUAUCUAGACAAAUUUAAGAAAAGCUUUU	c104288_g1_i1	95	chr2A	416922959	416923036	-
156	miR1439-3p-7	UCUGCCCUGGGACUGGGAUGUACUCCCUCCGUUCCACAAUACAUGCCUUCCAUUUGUCAAAAUAUAGAUGUAUCUAGACAUGUUUUAGUAUAUAGGUACAUCCAUUUUUUGACAAAUGGAAGUCAAGUAUUUUGGAACGGAGGGAGUAGUUAUCAGGGCCUAGACUUUGG	c194572_g4_i3	80	chr2A	425829940	425830070	-
155	miR1439-3p-1	GCAUCAUUUUAGUUCAUAUGUACUCCCUCCGUUCCACAAUACAUGCCUUCCAUUUGUCAAAAUAUAGAUGUAUCUAGACAUGUUUUAGUAUAUAGGUACAUCCAUUUUUUGACAAAUGGAAGUCAAGUAUUUUGGAACGGAGGGAGUAGUUCAUAACAAUCCAAUACAAU	c194572_g4_i4	23	chr2A	425829940	425830070	-
158	miR1439-3p-5	CUACCCAAAUAAAAAUAUAUUACUCCCUCCGUUCGACAAUACAUGCCUUCCAUUUGUCAAAAUAUAGAUGUAUCUAGACAUGUUUUAGUAUAUAGGAACAUCCAUUUUUGGACAAAUGGAAGUCAAGUAUUUUGGAACGGAGGGAGUAAGUUGUAAGGUGAGCUAGAUUA	c188413_g2_i1	1027	chr2A	425829941	425830069	-
189	miR1122-3p-12	UUAUUUGUUUUAGAUUUAUCUAGAUACGGAUGUAUCUAACACUAAAACGUGUCUAGAUACAUCCGUACCUAGACAAGUAAUCAGGCGGAGGGA	c195787_g1_i1	1486	chr2A	445714896	445714972	+
193	miR1122-3p-11	UUAGUUGACUCAGAUUUGUCUAGAUACGGAUAUAUGUAGACAUGUUUUAGUGUUAGAUACAUCCGUAUCUAGAUAAAUUCAAGUCA	c193194_g5_i1	371	chr2A	445714909	445714976	-
151	miR1436-3p-4	CAACGUUGUAUUACUACUACUCCCUCCGUUCCAGAAUAGAUGACUCAACUUUGUACUAACUUUAGUACAAACUUGGGUCAUCCAUUUUGGAACGGAGGGAGUACAAGGCUAUGUAAUCGUCG	c164803_g1_i1	206	chr2A	496214701	496214800	+
217	miR1128-5p-1	GUUACAACUGUGAUAAUAUUUUCUACUCCCUCCGUCCCAAAAUUCUUAUCUUAGAUUUGUCUAGAUACGGAUAUAUCAAGACAAGAAUUUUGGGACAGAGGUAGUAGUAAAUUGCAUUUUCAUCUUCUAGU	c199396_g2_i3	59	chr2A	542806895	542806960	+
124	miR1436-3p-7	AUGAAAAUGCAAUUUACUACUACCUCUGUCCCAAAAUUCUUGUCUUGAUAUAUCCGUAUCUAGACAAAUCUAAGAUAAGAAUUUUGGGACGGAGGGAGUAGAAAAUAUUAUCACAGUUG	c199396_g2_i3	63	chr2A	542806903	542806960	-
221	miR1130-5p-11	UACAAGUAUGUUAAUUACUCCCUCCGUCCCAUAAUGUAAGACGUUUUUUGACACUCAAAAAACGUCUUACAUGAUGGGACGGAGGGAGUAUUACUUUGUCAGCAUUA	c195255_g1_i3	1666	chr2A	563633152	563633239	+
111	miR1436-3p-10	CGUACAAGUAUGUUAAUUACUCCCUCCGUCCCAUAAUGUAAGACGUUUUUUGACACUCAAAAAACGUCUUACAUGAUGGGACGGAGGGAGUAUUACUUUGUCAGCAUUAAG	c195255_g1_i3	1664	chr2A	582155471	582155555	+
110	miR1436-3p-19	UAAUGCUGACAAAGUAAUACUCCCUCCGUCCCAUCAUGUAAGACGUUUUUUGAGUGUCAAAAAACGUCUUACAUUAUGGGACGGAGGGAGUAAUUAACAUACUUGUACGGA	c195255_g1_i3	1662	chr2A	582155471	582155555	-
113	miR1436-3p-25	AUCCAGGGCAAGCGAAAUACUCCAUCCGUCCCAAAAUAGCUUGCAAAAACGUCUUGCAUUAUGGGACGGAGGGAGUACCACAGAAUAGGCAGCACA	c156833_g1_i2	85	chr2A	595109405	595109439	+
147	miR1436-3p-15	GAAGAGGAAAUAUAAUAUGCUCCCUCUGUCCCAUAGUAUAAGAUCUUAUUACAUCCAAUCUGCUCAUAAAUUGGAUGUAAGAUCUUAUAUUAUGCGACGGAGGGAGUACUUAACAAAAAUCACCAGC	c41939_g1_i1	5	chr2A	614576719	614576828	-
220	miR1130-5p-4	GGUUCGUUUCUUUAGUACUCCCUCCGUCCCAUAAUGUAAGACGUUUUUUGACACUAGUGUAGUGUCAAAAAACGUCUUACAUUAUGGGACGAAGGGAGUAGCUUCUAUCCAUGAAGA	c195255_g1_i7	51	chr2A	616761515	616761602	+
109	miR1436-3p-5	AUGGUUCGUUUCUUUAGUACUCCCUCCGUCCCAUAAUGUAAGACGUUUUUUGACACUAGUGUAGUGUCAAAAAACGUCUUACAUUAUGGGACGAAGGGAGUAGCUUCUAUCCAUGAAGACC	c195255_g1_i7	49	chr2A	616761515	616761602	+
226	miR1130-5p-5	UGUUUGCUUUAUUGAUACUCCCUCCGCCCCAUAAUGUAAGACGUUUUUUGACACUAGUGUAGUGUCAAAAAACGUCUUACAUUAUGGGACGAAGGGAGUAGCUUCUAUCCAUGAAGA	c195255_g1_i6	49	chr2A	616761516	616761602	+
224	miR1130-5p-10	CCUGCAGUAAGAUAAUACUCCCUCCGUUCCAUAAUGUAAGACGUUUUUUGACACUAGUGUAGUGUCAAAAAACGUCUUACAUUAUGGGACGAAGGGAGUAGCUUCUAUCCAUGAAGA	c195255_g1_i12	1950	chr2A	616761516	616761602	+
117	miR1436-3p-1	ACCCUGCAGUAAGAUAAUACUCCCUCCGUUCCAUAAUGUAAGACGUUUUUUGACACUAGUGUAGUGUCAAAAAACGUCUUACAUUAUGGGACGAAGGGAGUAGCUUCUAUCCAUGAAGACC	c195255_g1_i12	1948	chr2A	616761516	616761602	+
225	miR1130-5p-1	UUCAUGGAUAGAAGCUACUCCCUUCGUCCCAUAAUGUAAGACGUUUUUUGACACUACACUAGUGUCAAAAAACGUCUUACAUUAUGGAACGGAGGGAGUAUUAUCUUACUGCAGGGU	c195255_g1_i12	1948	chr2A	616761516	616761602	-
154	miR1439-3p-4	CGGUCUUCAUGGAUAGAAGCUACUCCCUUCGUCCCAUAAUGUAAGACGUUUUUUGACACUACACUAGUGUCAAAAAACGUCUUACAUUAUGGAACGGAGGGAGUAUUAUCUUACUGCAGGGUAGAGA	c195255_g1_i12	1943	chr2A	616761516	616761602	-
116	miR1436-3p-18	UCUUCAUGGAUAGAAGCUACUCCCUUCGUCCCAUAAUGUAAGACGUUUUUUGACACUACACUAGUGUCAAAAAACGUCUUACAUUAUGGAACGGAGGGAGUAUUAUCUUACUGCAGGGUAG	c195255_g1_i12	1946	chr2A	616761516	616761602	-
118	miR1436-3p-6	AAUGUUUGCUUUAUUGAUACUCCCUCCGCCCCAUAAUGUAAGACGUUUUUUGACACUAGUGUAGUGUCAAAAAACGUCUUACAUUAUGGGACGAAGGGAGUAGCUUCUAUCCAUGAAGACC	c195255_g1_i6	47	chr2A	616761516	616761602	+
175	miR1117-3p-2	AUUCCACCCUUUGGUCCCUGUUGGUGCCACGAACCGGUACUAAUGAGGCUGUGGCCCCACGAGCACCUUUAGUACCUGUUCGUGGCACGAACCGGUACUAGAGUUUCUUACUA	c180303_g1_i1	54	chr2A	629151804	629151840	+
176	miR1117-3p-1	GUAAGAAACUCUAGUACCGGUUCGUGCCACGAACAGGUACUAAAGGUGCUCGUGGGGCCACAGCCUCAUUAGUACCGGUUCGUGGCACCAACAGGGACCAAAGGGUGGAAUUG	c180303_g1_i1	52	chr2A	629151804	629151840	-
129	miR1436-3p-3	GGAUCGAUCGUACGUUGUACUCCCUUCGUUCCGAAUUACUUGUCUUGGAUUUGUCUAGAUACGGAUGUAUCUAAUACUAAAACGUGACUUGAUACAUCCGUAUUUAGACAAAUCUAAGACAAGAAUUUUGGGACGGAGGGAGUACAAGCAACAUCCAACUGUU	c193194_g1_i5	972	chr2A	630094621	630094748	-
197	miR1122-3p-9	GUCUUAGAUUUGUCUAGAUACGGAGAUAUCUAGCACUAAAAUAAGUCUAGAUACAUCCGUAUCUAGACAAACCUAAGACAAGUAAUU	c191224_g3_i1	198	chr2A	663144802	663144889	+
195	miR1122-3p-3	GUCUUAGAUUUGUCUAGAUACGGAGAUAUCUAGCACUAAAAUAAGUCUAGAUACAUCCGUAUCUAGACAAAUCCAAGACAAGUAAUU	c191224_g2_i4	290	chr2A	663144802	663144889	+
196	miR1122-3p-10	UUACUUGUCUUGGAUUUGUCUAGAUACGGAUGUAUCUAGACUUAUUUUAGUGCUAGAUAUCUCCGUAUCUAGACAAAUCUAAGAC	c191224_g2_i4	292	chr2A	663144802	663144887	-
198	miR1122-3p-7	UUACUUGUCUUAGGUUUGUCUAGAUACGGAUGUAUCUAGACUUAUUUUAGUGCUAGAUAUCUCCGUAUCUAGACAAAUCUAAGAC	c191224_g3_i1	200	chr2A	663144802	663144887	-
223	miR1130-5p-8	UGUGACUAUAUAUAUUACUCCCUCCAUCUCAUAAUAUAAGACGUGUUUUGAUACUAUGACAGUGUCAAAAUAUGUCUUAUAUUAUGAGACAGAGGGAUUAUAUAUUAGGGGUAUGUG	c209012_g1_i1	153	chr2A	682630430	682630466	+
123	miR1436-3p-21	CUCCCUCCGUCCCAUAAUAUAAGUAGCAGUGUCAAAAACGCUAUUAUAUUAUGGGACAGAGGGAGUAUUACAGAUUAUGUGGUUCA	c47726_g1_i1	0	chr2A	683725668	683725738	-
264	miR1139-5p-1	GCCAAGGCUGGUCAUAGUGGGGAGUAACUUAGACUAGUAACAUGCAUAUGUUACUAGUCUAUGUUACUACCUCUAUAGUGGGGAGUAACAUAU	c188395_g1_i11	65	chr2A	687566078	687566153	+
263	miR1139-5p-2	UGUUACUCCCCACUAUAGAGGUAGUAACAUAGACUAGUAACAUAUGCAUGUUACUAGUCUAAGUUACUCCCCACUAUGACCAGCCUUG	c188395_g1_i11	68	chr2A	687566078	687566153	-
132	miR1436-3p-14	CAUGUCAUCAUGAAUGAUACUCCCUCCGUCCCACAAUAUAAGAACGUUUUUCAAGCUUUGGUAGUUUGAAAAACGUUCUUAUAUUAUGGAACGGAGGGAGUAGAAAACUAGACUUUACUAA	c184834_g3_i4	320	chr2A	734816620	734816715	-
178	miR1117-5p-1	CUUUAGUACUGGUUCGUGGCAUGAACCGGUGCUAAAGGUUCACCAUGAACCGGUACUAAUGAGAGCGGCCGGCUAG	c135840_g1_i1	134	chr2A	736949760	736949836	+
230	miR1131-5p-1	GGCUAGCCGGCCGCUCUCAUUAGUACCGGUUCAUGGUGAACCUUUAGCACCGGUUCAUGCCACGAACCAGUACUAAAG	c135840_g1_i1	132	chr2A	736949760	736949838	-
182	miR1118-5p-1	GCACUACAUUGUGGAAUGGAGAGAGUAUGAAACAUGACAUUAAUGUACACUCAAUUUUCUCUCAUGCACAGUAGUGCAGUACCUCAGCAUGCUA	c175003_g1_i1	0	chr2A	765592696	765592720	-
143	miR1436-3p-8	ACUCCCUCAAUUCCAUAAUACUUGCCGUGGUUUUAGUUCAAAUUUGAACAACAACCAUGACAAGUAUUAUGGAACGGAGGGAGUACAUUUCAGUGUUCAUCUAC	c56811_g1_i1	112	chr2A	770193576	770193665	+
207	miR1122-5p-1	GUCUUAGACUUGAAGGUGUUUAGGUACAUCCGUAUCUAGACAAAUAAUUCGGUAGAUAGGGAGUAUGUAAUAUGCCUUCUUUGUUGAGCCUA	c89465_g1_i1	179	chr2B	5160527	5160553	+
263	miR1139-5p-2	UGUUACUCCCCACUAUAGAGGUAGUAACAUAGACUAGUAACAUAUGCAUGUUACUAGUCUAAGUUACUCCCCACUAUGACCAGCCUUG	c188395_g1_i11	68	chr2B	10800359	10800446	-
264	miR1139-5p-1	GCCAAGGCUGGUCAUAGUGGGGAGUAACUUAGACUAGUAACAUGCAUAUGUUACUAGUCUAUGUUACUACCUCUAUAGUGGGGAGUAACAUAU	c188395_g1_i11	65	chr2B	10800359	10800449	+
129	miR1436-3p-3	GGAUCGAUCGUACGUUGUACUCCCUUCGUUCCGAAUUACUUGUCUUGGAUUUGUCUAGAUACGGAUGUAUCUAAUACUAAAACGUGACUUGAUACAUCCGUAUUUAGACAAAUCUAAGACAAGAAUUUUGGGACGGAGGGAGUACAAGCAACAUCCAACUGUU	c193194_g1_i5	972	chr2B	11687454	11687582	-
123	miR1436-3p-21	CUCCCUCCGUCCCAUAAUAUAAGUAGCAGUGUCAAAAACGCUAUUAUAUUAUGGGACAGAGGGAGUAUUACAGAUUAUGUGGUUCA	c47726_g1_i1	0	chr2B	22786743	22786839	+
203	miR1122-3p-13	UUACUUGACCCAUAUUUAUCUAGACACGGAUGUAUCUAGACACUAAACAAGUAUAGAUACAUUCGUAUCUACACAAAUGAAAGUCAAGUAAUC	c188928_g1_i1	17	chr2B	23977369	23977434	+
223	miR1130-5p-8	UGUGACUAUAUAUAUUACUCCCUCCAUCUCAUAAUAUAAGACGUGUUUUGAUACUAUGACAGUGUCAAAAUAUGUCUUAUAUUAUGAGACAGAGGGAUUAUAUAUUAGGGGUAUGUG	c209012_g1_i1	153	chr2B	34088874	34088991	-
176	miR1117-3p-1	GUAAGAAACUCUAGUACCGGUUCGUGCCACGAACAGGUACUAAAGGUGCUCGUGGGGCCACAGCCUCAUUAGUACCGGUUCGUGGCACCAACAGGGACCAAAGGGUGGAAUUG	c180303_g1_i1	52	chr2B	35251672	35251710	-
220	miR1130-5p-4	GGUUCGUUUCUUUAGUACUCCCUCCGUCCCAUAAUGUAAGACGUUUUUUGACACUAGUGUAGUGUCAAAAAACGUCUUACAUUAUGGGACGAAGGGAGUAGCUUCUAUCCAUGAAGA	c195255_g1_i7	51	chr2B	41129492	41129578	+
109	miR1436-3p-5	AUGGUUCGUUUCUUUAGUACUCCCUCCGUCCCAUAAUGUAAGACGUUUUUUGACACUAGUGUAGUGUCAAAAAACGUCUUACAUUAUGGGACGAAGGGAGUAGCUUCUAUCCAUGAAGACC	c195255_g1_i7	49	chr2B	41129492	41129578	+
230	miR1131-5p-1	GGCUAGCCGGCCGCUCUCAUUAGUACCGGUUCAUGGUGAACCUUUAGCACCGGUUCAUGCCACGAACCAGUACUAAAG	c135840_g1_i1	132	chr2B	44314340	44314418	+
178	miR1117-5p-1	CUUUAGUACUGGUUCGUGGCAUGAACCGGUGCUAAAGGUUCACCAUGAACCGGUACUAAUGAGAGCGGCCGGCUAG	c135840_g1_i1	134	chr2B	44314342	44314418	-
199	miR1122-3p-6	CUACAUACAGAUGUAUCAAGUCACGUUUUAGUAUUAGAUACAUCCGUAUCUAGACAAAUCCAAGACAAGUAAUU	c191224_g2_i2	290	chr2B	48944875	48944949	+
194	miR1122-3p-4	UGACUUGAAUUUAUCUAGAUACGGAUGUAUCUAACACUAAAACAUGUCUACAUAUAUCCGUAUCUAGACAAAUCUGAGUCAACUAAUU	c193194_g5_i1	369	chr2B	63782881	63782969	+
193	miR1122-3p-11	UUAGUUGACUCAGAUUUGUCUAGAUACGGAUAUAUGUAGACAUGUUUUAGUGUUAGAUACAUCCGUAUCUAGAUAAAUUCAAGUCA	c193194_g5_i1	371	chr2B	63782881	63782967	-
166	miR818-3p-1	CUAAAACACAUACUCCCUCCGUCCCAUAGUAUAAGACGUUUUUGCAAGCUAUAUUAGCUUUAGAAAACCUCUUAUAUUAUGGGAUGGGAUGAGUGGUAAGGAGAACA	c18469_g1_i1	75	chr2B	66804006	66804040	+
235	miR1135-3p-4	UUUACUGAGUACUCCCCUUCCGUCCCGAAUUACUUGUCGCAGAAAUGGAUGUAUCUAGAACUAAAAUACAUCUAGAUACAUCCAUACCUGCGACAAGUAAUUCGGAAUGGAGGGAGUAGUAAGUAGUAGAA	c189111_g2_i3	78	chr2B	76248427	76248509	+
237	miR1135-3p-1	UUUACUGAGUACUCCCCUUCCGUCCCGAAUUACUUGUCGCAGAAAUGGAUGUAUCUAGAACUAAAAUACAUCUAGAUACAUCCAUACCUGCGACAAGUAAUUCGGAAUGGAGGGAGUAGUAGUGAACUGUU	c189111_g2_i1	28	chr2B	76248427	76248509	+
122	miR1436-3p-20	UGUGGAAUAUAAGAUUAUACUCCCUCUGACCCAUAAUAUGAGAUACCUUUUGACACUACACUGGUGUUAAAAAACGUCUUACAUUAUGUGACGGAGGGAGUAUCUGAUGCUGAUU	c128672_g1_i1	0	chr2B	88564845	88564883	+
195	miR1122-3p-3	GUCUUAGAUUUGUCUAGAUACGGAGAUAUCUAGCACUAAAAUAAGUCUAGAUACAUCCGUAUCUAGACAAAUCCAAGACAAGUAAUU	c191224_g2_i4	290	chr2B	89552388	89552475	-
197	miR1122-3p-9	GUCUUAGAUUUGUCUAGAUACGGAGAUAUCUAGCACUAAAAUAAGUCUAGAUACAUCCGUAUCUAGACAAACCUAAGACAAGUAAUU	c191224_g3_i1	198	chr2B	89552388	89552475	-
198	miR1122-3p-7	UUACUUGUCUUAGGUUUGUCUAGAUACGGAUGUAUCUAGACUUAUUUUAGUGCUAGAUAUCUCCGUAUCUAGACAAAUCUAAGAC	c191224_g3_i1	200	chr2B	89552390	89552475	+
196	miR1122-3p-10	UUACUUGUCUUGGAUUUGUCUAGAUACGGAUGUAUCUAGACUUAUUUUAGUGCUAGAUAUCUCCGUAUCUAGACAAAUCUAAGAC	c191224_g2_i4	292	chr2B	89552390	89552475	+
192	miR1122-3p-5	AUUCUUGUCUUAGAUUUGUCUAAAUACGGAUGUAUCAAGUCACGUUUUAGUAUUAGAUACAUCCGUAUCUAGACAAAUCUAAGACAAGAAUUU	c193194_g1_i4	1009	chr2B	97944772	97944865	+
191	miR1122-3p-1	AUUCUUGUCUUAGAUUUGUCUAAAUACGGAUGUAUCAAGUCACGUUUUAGUAUUAGAUACAUCCGUAUCUAGACAAAUCCAAGACAAGUAAUU	c193194_g1_i5	1009	chr2B	97944772	97944864	+
214	miR1127-5p-2	UAUUAGUUCUUAGAAGCUACUCCCUCCGUUCGGAAUUAGUUGUCACAGAAAUGGAUGUAUCUAAACGAACGGAGGGAGUAUAUUGGUAGGAAGGUUUGA	c183204_g1_i2	63	chr2B	104016234	104016297	+
213	miR1127-5p-1	GGGGUAGCACUGGUAGCUACUCCCUCCGUUCGGAAUUAGUUGUCACAGAAAUGGAUGUAUCUAAACGAACGGAGGGAGUAUAUUGGUAGGAAGGUUUGA	c183204_g1_i3	63	chr2B	104016248	104016297	+
113	miR1436-3p-25	AUCCAGGGCAAGCGAAAUACUCCAUCCGUCCCAAAAUAGCUUGCAAAAACGUCUUGCAUUAUGGGACGGAGGGAGUACCACAGAAUAGGCAGCACA	c156833_g1_i2	85	chr2B	115720995	115721029	-
115	miR1436-3p-29	AUCCAGGGCAAGCGAAAUACUCCAUCCGUCCCAAAAUAGCUUGCAAAAACGUCUUGCAUUAUGGGACGGAGGGAGUACCAACUAGCAUAAGAUUAU	c156833_g1_i1	85	chr2B	115720995	115721029	-
261	miR1137-3p-2	UUCCUCCGUUUCAAAAUAGAUGACUCAACUUUGUAUUAACUUUGUACUAAAGUUAGUAUAAAGUUGCGUCAUCUAUUUUGGAACGGAGGGAAU	c80075_g1_i1	41	chr2B	127141792	127141883	-
260	miR1137-3p-3	UCCCUCCGUUCCAAAAUAGAUGACGCAACUUUAUACUAACUUUAGUACAAAGUUAAUACAAAGUUGAGUCAUCUAUUUUGAAACGGAGGAAGU	c80075_g1_i1	43	chr2B	127141794	127141887	+
259	miR1137-3p-4	CCAAAAUAGAUGACUCAACUUUAUACUAACUUUAGUACAAAGUUAAUACAAAGUUGAGUCAUCUAUUUUGAAACGGAGGGAGU	c190274_g2_i1	893	chr2B	127141804	127141887	+
183	miR1120-3p-1	UAUGCUGUAUUGUACUCCCUCCGUCCCAAAAUAUAAGAACGUUUUUAACACUACACUAAUGUCAAAAACGUUCUUAUAUUAUGCGACGGAGGAAGUAAUUGUUUGUAUAGA	c180565_g1_i1	1136	chr2B	136179736	136179830	+
135	miR1436-3p-9	CGAUCUAUACAAACAAUUACUUCCUCCGUCGCAUAAUAUAAGAACGUUUUUGACAUUAGUGUAGUGUUAAAAACGUUCUUAUAUUUUGGGACGGAGGGAGUACAAUACAGCAUACAAACAG	c180565_g1_i1	1129	chr2B	136179736	136179831	-
184	miR1120-3p-2	UAUACAAACAAUUACUUCCUCCGUCGCAUAAUAUAAGAACGUUUUUGACAUUAGUGUAGUGUUAAAAACGUUCUUAUAUUUUGGGACGGAGGGAGUACAAUACAGCAUACA	c180565_g1_i1	1134	chr2B	136179736	136179831	-
151	miR1436-3p-4	CAACGUUGUAUUACUACUACUCCCUCCGUUCCAGAAUAGAUGACUCAACUUUGUACUAACUUUAGUACAAACUUGGGUCAUCCAUUUUGGAACGGAGGGAGUACAAGGCUAUGUAAUCGUCG	c164803_g1_i1	206	chr2B	140886209	140886296	+
245	miR1136-5p-3	CUCCCUCCGUUCCGAAUUACUUGUCGCAUGUAUGGAUGUAUCUAGAUGUAUUUUAGUUCUAGAUACAUCCAUUUCUGCGACGAGUAAUUUGAAACGGAGGGAGUA	c195519_g4_i1	716	chr2B	147345319	147345424	+
140	miR1436-3p-17	UGGGCAAGGUUAAAUGCUACUCCCCCCAUUCCAUAAUAUAAGACCGUGUGCCACAGGUAUAUUAUGGGAUGGAGGGAGUAUUAAAAAACUAGUCUUGGU	c164415_g1_i1	7	chr2B	164901360	164901488	-
136	miR1436-3p-32	UGGGCAAGGUUAAAUGCUACUCCCCCCAUUCCAUAAUAUAAGACCGUGUGCCACAGGUAUAUUAUGGGAUGGAGGGAGUAUCUUUUAAGGUUCAGUGUA	c164415_g2_i1	7	chr2B	164901376	164901488	-
121	miR1436-3p-11	CCCCAAGGAUUCAAUGGCACUCCCUCCGUCUCAUAAUGUAAGACGUCUUAUAUUAUGGGACGGAGGAAGUACUAUAUAUAUAGCUUCACA	c137260_g1_i1	152	chr2B	172679903	172679951	-
227	miR1130-5p-2	CCCUCUGUCCCAUAAUGUAAGACGUUUUUUAACAUAAGUAUAGUGUCAAAAAGCGGUCUUACAUUUUGGGACGGAGGGAGUAAUUCAUAAUAGCA	c188112_g2_i6	609	chr2B	177776915	177776996	+
189	miR1122-3p-12	UUAUUUGUUUUAGAUUUAUCUAGAUACGGAUGUAUCUAACACUAAAACGUGUCUAGAUACAUCCGUACCUAGACAAGUAAUCAGGCGGAGGGA	c195787_g1_i1	1486	chr2B	185812858	185812925	+
241	miR1136-5p-4	CUCCCUCCAUUCCGAAUUACUUGUCGCAGGUAUGGAUGUAUCUAGAUGUAUUUUAGUUCUAGAUACAUCCAUUUCUGCGACAAGUAAUUCGGGACGGAAGGGGAG	c189111_g2_i1	43	chr2B	212934679	212934782	-
242	miR1136-5p-1	CCCCUUCCGUCCCGAAUUACUUGUCGCAGAAAUGGAUGUAUCUAGAACUAAAAUACAUCUAGAUACAUCCAUACCUGCGACAAGUAAUUCGGAAUGGAGGGAGUA	c189111_g2_i1	41	chr2B	212934684	212934784	+
161	miR1439-3p-3	GAUCAACGUGCAUAGACAUGUACUCCCUCUGUUUCAAAUUACAAUUUGAACAAAAACCACGACAAGUACGUAAUUUGGAACGGAGGGAGUAUGUGGGUAGGUAUAUGUAUAUU	c134472_g2_i1	48	chr2B	227276273	227276320	-
238	miR1135-3p-3	CAGUUCACUACUACUCCCUCCAUUCCGAAUUACUUGUCGCAGGUAUGGAUGUAUCUAGAUGUAUUUUAGUUCUAGAUACAUCCAUUUCUGCGACAAGUAAUUCGGGACGGAAGGGGAGUACUCAGUAAAGU	c189111_g2_i1	30	chr2B	248138396	248138504	-
236	miR1135-3p-5	CUACUACUUACUACUCCCUCCAUUCCGAAUUACUUGUCGCAGGUAUGGAUGUAUCUAGAUGUAUUUUAGUUCUAGAUACAUCCAUUUCUGCGACAAGUAAUUCGGGACGGAAGGGGAGUACUCAGUAAAGU	c189111_g2_i3	80	chr2B	248138396	248138504	-
188	miR1120-3p-3	UCGUGUAUGAGCUACUCCCUCUGUCCCAGAAUAUAAGAACGUUUUUGACAUGAUGCUAGUGUUAAAAACAUUAUUAUAUUUUGGGACGGAGGGAGUAGUAAUGAUGGAACU	c184691_g1_i3	16	chr2B	254692216	254692301	+
211	miR1125-5p-1	CUUACUUUGACCAUAAAUUUAACGGACGAGACCGACUGCGGCGGGAGAAAAAGUUACAUAAUUAAAAACUUCUUUCGAAUACGAAUUCACUGAUAUAAUUUUUGCUUCCGCCGCAAUCGGUCUUGGUAGUUAAAUUUACGGUCAAAGUUGAAG	c187580_g2_i1	190	chr2B	294202917	294203067	-
145	miR1436-3p-26	UAAUAAUCGAGCGAAACUACUCCCUACAUUCCAUAAUAUAAGAACCAUUUUAUAUUAUGGGACGAAGGGAGUAAUGCUGAAUGCACAUAGCA	c44618_g1_i1	137	chr2B	366981819	366981845	+
206	miR1122-3p-8	AAGCCUGUCUUAGAUUUGUCUAAUACACAUGUAUCUAACACUAAAACGUAUCUAGAUACAUCUGUAUCUAGACAAAUUUAAGAAAAGCUUUU	c104288_g1_i1	95	chr2B	367472855	367472935	-
218	miR1128-5p-2	UGUGUAUGUAUGUCAUUUUGUAGUACUCCCUCCGUCCCAAAAUAAGUAUCUCAGUGUCAAUAACGUUCCUAUAUUAUGGGACGGAGGGAGUACUAAACUUGA	c189690_g6_i1	164	chr2B	390776309	390776350	+
149	miR1436-3p-23	CUUUGCACAUUUAGACAUACUCCCUCCUUCCCAUAAUAUGAGAGCGUUUUCUACGCUACACUAGUGUCAAAAACACUCUUAUUAUGGGACAGAGGGAGUAGUAACUAUUUGAAAGUUUG	c14299_g1_i1	212	chr2B	395409346	395409430	+
125	miR1436-3p-27	UUGUCCGUAUUAAUAAUCACUCUCUCCGUCCCAUAAUAUAAAAGCGUUUUUGACACUAGUAUAAUACCAAAAACGCUCUUAUAUUAUGGGACAGAGGGAGUAGUAUUUUGCAUCUAGUAUU	c195891_g1_i4	1238	chr2B	460120277	460120373	-
126	miR1436-3p-12	UACUAGAUGCAAAAUACUACUCCCUCUGUCCCAUAAUAUAAGAGCGUUUUUGGUAUUAUACUAGUGUCAAAAACGCUUUUAUAUUAUGGGACGGAGAGAGUGAUUAUUAAUACGGACAAUU	c195891_g1_i4	1240	chr2B	460120284	460120373	+
250	miR1136-5p-2	CUCUCUUCGUUCGGAAUUACUUGUCGCAGAAAUGGAUGUAUCUAGACGUAUUUUAGUUCUAGAUACAUUCAUUUCCGAGACAAGUAAUUUCGAACGGAGGGAGUA	c198714_g1_i1	2502	chr2B	475485542	475485647	-
141	miR1436-3p-31	ACCAAAUAUCAUUGAAAUAUUCCCUCUGUUCCAUAAUAUAAAAACAUUUUUAACACUGCACUAGUGUCAAAAAAAAAGCUCGUAUAUUAUGGGACAGAGGGAGUAUAUUACAAAACAAUUCUGC	c105842_g1_i1	47	chr2B	477792108	477792191	-
224	miR1130-5p-10	CCUGCAGUAAGAUAAUACUCCCUCCGUUCCAUAAUGUAAGACGUUUUUUGACACUAGUGUAGUGUCAAAAAACGUCUUACAUUAUGGGACGAAGGGAGUAGCUUCUAUCCAUGAAGA	c195255_g1_i12	1950	chr2B	478114375	478114470	-
117	miR1436-3p-1	ACCCUGCAGUAAGAUAAUACUCCCUCCGUUCCAUAAUGUAAGACGUUUUUUGACACUAGUGUAGUGUCAAAAAACGUCUUACAUUAUGGGACGAAGGGAGUAGCUUCUAUCCAUGAAGACC	c195255_g1_i12	1948	chr2B	478114375	478114470	-
219	miR1130-5p-9	UUGAUCUCAGAAAAAUACUCCCUCCGUCCCAUAAUGUAAGACGUUUUUGACACUAACGUAGUGUAGAACAUCUUACAUUAUGGGACAAAGGGAGUACCAAACAAACAAGCAAG	c196670_g1_i2	2457	chr2B	481164327	481164411	+
217	miR1128-5p-1	GUUACAACUGUGAUAAUAUUUUCUACUCCCUCCGUCCCAAAAUUCUUAUCUUAGAUUUGUCUAGAUACGGAUAUAUCAAGACAAGAAUUUUGGGACAGAGGUAGUAGUAAAUUGCAUUUUCAUCUUCUAGU	c199396_g2_i3	59	chr2B	492231977	492232034	+
124	miR1436-3p-7	AUGAAAAUGCAAUUUACUACUACCUCUGUCCCAAAAUUCUUGUCUUGAUAUAUCCGUAUCUAGACAAAUCUAAGAUAAGAAUUUUGGGACGGAGGGAGUAGAAAAUAUUAUCACAGUUG	c199396_g2_i3	63	chr2B	492231977	492232034	-
108	miR1436-3p-13	CUUUGAUCUCAGAAAAAUACUCCCUCCGUCCCAUAAUGUAAGACGUUUUUGACACUAACGUAGUGUAGAACAUCUUACAUUAUGGGACAAAGGGAGUACCAAACAAACAAGCAAGAC	c196670_g1_i2	2455	chr2B	547862116	547862205	+
112	miR1436-3p-24	CUUUGAUCUCAGAAAAAUACUCCCUCCGUCCCAUAAUGUAAAGAUGUUUUUUGACACUAGACUAGAGUCAAAAAGCGUCUUACAUUAUGGGACAGAGGGAGUAUGAUUCUUCAUGCUGAGAA	c160951_g1_i2	85	chr2B	547862119	547862205	-
147	miR1436-3p-15	GAAGAGGAAAUAUAAUAUGCUCCCUCUGUCCCAUAGUAUAAGAUCUUAUUACAUCCAAUCUGCUCAUAAAUUGGAUGUAAGAUCUUAUAUUAUGCGACGGAGGGAGUACUUAACAAAAAUCACCAGC	c41939_g1_i1	5	chr2B	552929298	552929326	-
262	miR1137-3p-1	UCCCUCCGUUCUAAAAUAGAUGACCUAACUUUAUACUAACUUUGUACUAAAGUUAAUAUAAAGUUGAGUCAUCUAUAUUGGAA	c195146_g2_i1	1591	chr2B	556204350	556204433	+
107	miR1436-3p-28	CUUGCUUGUUUGUUUGGUACUCCCUUUGUCCCAUAAUGUAAGAUGUUCUACACUACGUUAGUGUCAAAAACGUCUUACAUUAUGGGACGGAGGGAGUAUUUUUCUGAGAUCAAAGCU	c196670_g1_i2	2457	chr2B	565063622	565063707	-
143	miR1436-3p-8	ACUCCCUCAAUUCCAUAAUACUUGCCGUGGUUUUAGUUCAAAUUUGAACAACAACCAUGACAAGUAUUAUGGAACGGAGGGAGUACAUUUCAGUGUUCAUCUAC	c56811_g1_i1	112	chr2B	588071280	588071360	-
234	miR1135-3p-2	UGCAAAUGUACUACUCCCUCCGUUCGAAAUUACUUGUCUCGGAAAUGAAUGUAUCUAGAACUAAAAUACGUCUAGAUACAUCCAUUUCUGCGACAAGUAAUUCCGAACGAAGAGAGUACUAGAAAGUAAUA	c198714_g1_i1	2487	chr2B	588684902	588685018	+
130	miR1436-3p-30	AUUCAGGACGGAGGGAGUACUCCCUCAGUCCCAAAAUUCUUGUCUUAGAUUUGUCUAGAUACGGAUGUAUCUAAUACUAAAACGUGACUUGAUACAUCCGUAUUUAGACAAAUCUAAGACAAGAAUUUUGGGACGGAGGGAGUACAAGCAACAUCCAACUGUU	c193194_g1_i4	972	chr2B	598960849	598960976	+
209	miR1122-3p-2	CAAACAUAAUACUACUUGUCUUAGAUUUGUCAUGUAUUUUGACACAUUUUAGUGUUAGAUACGUCCAUAUCUAGACAAAUCU	c164541_g1_i1	414	chr2B	604992944	604993029	-
233	miR1133-5p-1	UAGAGCAUGUGUGACUGGACUAUAUAUUCCCUCCAUCCGAAAAAACUUGGGACAAGCUUUUUUGGAUGGAGGGAGUAUGUUGGACUGGAAUAUAUGUGUC	c191416_g1_i5	558	chr2B	606782486	606782586	-
247	miR1136-5p-7	CUCCCUCUGUUUCGAAUUACUUGUCGCACGUAUGGAUGUAUCUAGAUGUAUUUUAGUUCUAGAUACAUCUAUUUUUGCUCGACGAUUAAUUUGAAACGGAGGGAGUA	c189111_g1_i3	34	chr2B	612680051	612680156	-
111	miR1436-3p-10	CGUACAAGUAUGUUAAUUACUCCCUCCGUCCCAUAAUGUAAGACGUUUUUUGACACUCAAAAAACGUCUUACAUGAUGGGACGGAGGGAGUAUUACUUUGUCAGCAUUAAG	c195255_g1_i3	1664	chr2B	614917140	614917217	-
110	miR1436-3p-19	UAAUGCUGACAAAGUAAUACUCCCUCCGUCCCAUCAUGUAAGACGUUUUUUGAGUGUCAAAAAACGUCUUACAUUAUGGGACGGAGGGAGUAAUUAACAUACUUGUACGGA	c195255_g1_i3	1662	chr2B	614917140	614917217	+
228	miR1130-5p-3	CCCUCUGUCCCAUAAUGUAAGACGUUUUUUAACAUAAGUAUAGUGUCAAAAAGCGGUCUUACAUUUUGGGACGGAGGGAGUAUUUGCCAGGAGAG	c188112_g1_i4	671	chr2B	646110930	646111011	+
144	miR1436-3p-2	GACUUAUUGUAACACACUACUCCCUCCGUUCCACAAUAUAAGACAUAGCUUGCAACAACGUCUUAUAUUAUGGGGCGGAGGGAGUACAUCCUAAAUGGUUAUGCG	c47954_g1_i1	53	chr2B	649300639	649313328	-
251	miR1136-5p-5	CUCCGUUCCAAAUUACUUGUCGCAGAAAUUGAUGUAUCUAAAAUUAAAAUACAUCUAGAUACAUCCAUCUCAAUGACAAGUAUUUCCGGACGGAGGAGUAG	c106551_g1_i1	0	chr2B	655301547	655301649	-
182	miR1118-5p-1	GCACUACAUUGUGGAAUGGAGAGAGUAUGAAACAUGACAUUAAUGUACACUCAAUUUUCUCUCAUGCACAGUAGUGCAGUACCUCAGCAUGCUA	c175003_g1_i1	0	chr2B	662682695	662682768	+
131	miR1436-3p-22	ACCACAUGUAUAAAACUUACUCCCUGCGUCCCAAAAUAAGUGUCUUUGAUUUAGUACUAAAUGAAAGAGACUUAUUUUGGGACGGAGGGAGUAAUAAAAAUGAUAUAGGAUA	c187966_g1_i3	469	chr2B	666632607	666632645	-
152	miR1439-3p-6	ACGACGAUUACAUAGCCUUGUACUCCCUCCGUUCCAAAAUGGAUGACCCAAGUUUGUACUAAAGUUAGUACAAAGUUGAGACACUUAUUUUGGGACGGAGGGAGUAUUA	c195750_g1_i2	0	chr2B	695410851	695410954	-
153	miR1439-3p-2	UAAUACUCCCUCCGUCCCAAAAUAAGUGUCUCAACUUUGUACUAACUUUAGUACAAACUUGGGUCAUCCAUUUUGGAACGGAGGGAGUACAAGGCUAUGUAAUCGUCGUCA	c195750_g1_i2	0	chr2B	695410853	695410954	+
248	miR1136-5p-8	UUCCCUCCGUUCCGAAUUACUUGUCGCAUGUAUGGAUGUAUCUAGAUGUAUUUUAGUUCUAGAUACAUCCAUUUCUGCGACAAGUAAUUCGGGACGGAGGGAGUA	c189111_g2_i2	38	chr2B	706703627	706703731	+
249	miR1136-5p-6	CUCCCUCCGUCCCGAAUUACUUGUCGCAGAAAUGGAUGUAUCUAGAACUAAAAUACAUCUAGAUACAUCCAUACAUGCGACAAGUAAUUCGGAACGGAGGGAAUA	c189111_g2_i2	36	chr2B	706703627	706703729	-
158	miR1439-3p-5	CUACCCAAAUAAAAAUAUAUUACUCCCUCCGUUCGACAAUACAUGCCUUCCAUUUGUCAAAAUAUAGAUGUAUCUAGACAUGUUUUAGUAUAUAGGAACAUCCAUUUUUGGACAAAUGGAAGUCAAGUAUUUUGGAACGGAGGGAGUAAGUUGUAAGGUGAGCUAGAUUA	c188413_g2_i1	1027	chr2B	709138586	709138714	+
156	miR1439-3p-7	UCUGCCCUGGGACUGGGAUGUACUCCCUCCGUUCCACAAUACAUGCCUUCCAUUUGUCAAAAUAUAGAUGUAUCUAGACAUGUUUUAGUAUAUAGGUACAUCCAUUUUUUGACAAAUGGAAGUCAAGUAUUUUGGAACGGAGGGAGUAGUUAUCAGGGCCUAGACUUUGG	c194572_g4_i3	80	chr2B	709138586	709138714	+
155	miR1439-3p-1	GCAUCAUUUUAGUUCAUAUGUACUCCCUCCGUUCCACAAUACAUGCCUUCCAUUUGUCAAAAUAUAGAUGUAUCUAGACAUGUUUUAGUAUAUAGGUACAUCCAUUUUUUGACAAAUGGAAGUCAAGUAUUUUGGAACGGAGGGAGUAGUUCAUAACAAUCCAAUACAAU	c194572_g4_i4	23	chr2B	709138586	709138714	+
120	miR1436-3p-16	UGAAGCUAUAUAUAUAGUACUUCCUCCGUCCCAUAAUAUAAGACGUCUUACAUUAUGAGACGGAGGGAGUGCCAUUGAAUCCUUGGGGUU	c137260_g1_i1	154	chr2B	713548735	713548788	-
175	miR1117-3p-2	AUUCCACCCUUUGGUCCCUGUUGGUGCCACGAACCGGUACUAAUGAGGCUGUGGCCCCACGAGCACCUUUAGUACCUGUUCGUGGCACGAACCGGUACUAGAGUUUCUUACUA	c180303_g1_i1	54	chr2B	749059468	749060037	-
132	miR1436-3p-14	CAUGUCAUCAUGAAUGAUACUCCCUCCGUCCCACAAUAUAAGAACGUUUUUCAAGCUUUGGUAGUUUGAAAAACGUUCUUAUAUUAUGGAACGGAGGGAGUAGAAAACUAGACUUUACUAA	c184834_g3_i4	320	chr2B	762802109	762802194	-
185	miR1120-3p-4	CAUCAUGAAUGAUACUCCCUCCGUCCCACAAUAUAAGAACGUUUUUCAAGCUUUGGUAGUUUGAAAAACGUUCUUAUAUUAUGGAACGGAGGGAGUAGAAAACUAGACUUU	c184834_g3_i4	325	chr2B	762802109	762802194	-
222	miR1130-5p-6	AUGCUGACAAAGUAAUACUCCCUCCGUCCCAUCAUGUAAGACGUUUUUUGAGUGUCAAAAAACGUCUUACAUUAUGGGACGGAGGGAGUAAUUAACAUACUUGUACG	c195255_g1_i3	1664	chr2B	782178756	782178841	+
229	miR1130-5p-7	CAGCAUGAAGAAUCAUACUCCCUCUGUCCCAUAAUGUAAGACGCUUUUUGACUCUAGUCUAGUGUCAAAAAACAUCUUUACAUUAUGGGACGGAGGGAGUAUUUUUCUGAGAUCAAAG	c160951_g1_i2	85	chr2B	788199744	788199834	+
154	miR1439-3p-4	CGGUCUUCAUGGAUAGAAGCUACUCCCUUCGUCCCAUAAUGUAAGACGUUUUUUGACACUACACUAGUGUCAAAAAACGUCUUACAUUAUGGAACGGAGGGAGUAUUAUCUUACUGCAGGGUAGAGA	c195255_g1_i12	1943	chr2B	799161047	799161140	-
116	miR1436-3p-18	UCUUCAUGGAUAGAAGCUACUCCCUUCGUCCCAUAAUGUAAGACGUUUUUUGACACUACACUAGUGUCAAAAAACGUCUUACAUUAUGGAACGGAGGGAGUAUUAUCUUACUGCAGGGUAG	c195255_g1_i12	1946	chr2B	799161047	799161140	-
225	miR1130-5p-1	UUCAUGGAUAGAAGCUACUCCCUUCGUCCCAUAAUGUAAGACGUUUUUUGACACUACACUAGUGUCAAAAAACGUCUUACAUUAUGGAACGGAGGGAGUAUUAUCUUACUGCAGGGU	c195255_g1_i12	1948	chr2B	799161047	799161140	-
226	miR1130-5p-5	UGUUUGCUUUAUUGAUACUCCCUCCGCCCCAUAAUGUAAGACGUUUUUUGACACUAGUGUAGUGUCAAAAAACGUCUUACAUUAUGGGACGAAGGGAGUAGCUUCUAUCCAUGAAGA	c195255_g1_i6	49	chr2B	799161054	799161140	+
118	miR1436-3p-6	AAUGUUUGCUUUAUUGAUACUCCCUCCGCCCCAUAAUGUAAGACGUUUUUUGACACUAGUGUAGUGUCAAAAAACGUCUUACAUUAUGGGACGAAGGGAGUAGCUUCUAUCCAUGAAGACC	c195255_g1_i6	47	chr2B	799161054	799161140	+
221	miR1130-5p-11	UACAAGUAUGUUAAUUACUCCCUCCGUCCCAUAAUGUAAGACGUUUUUUGACACUCAAAAAACGUCUUACAUGAUGGGACGGAGGGAGUAUUACUUUGUCAGCAUUA	c195255_g1_i3	1666	chr2B	799214210	799214295	-
176	miR1117-3p-1	GUAAGAAACUCUAGUACCGGUUCGUGCCACGAACAGGUACUAAAGGUGCUCGUGGGGCCACAGCCUCAUUAGUACCGGUUCGUGGCACCAACAGGGACCAAAGGGUGGAAUUG	c180303_g1_i1	52	chr2D	11728	11841	-
175	miR1117-3p-2	AUUCCACCCUUUGGUCCCUGUUGGUGCCACGAACCGGUACUAAUGAGGCUGUGGCCCCACGAGCACCUUUAGUACCUGUUCGUGGCACGAACCGGUACUAGAGUUUCUUACUA	c180303_g1_i1	54	chr2D	11730	11843	+
115	miR1436-3p-29	AUCCAGGGCAAGCGAAAUACUCCAUCCGUCCCAAAAUAGCUUGCAAAAACGUCUUGCAUUAUGGGACGGAGGGAGUACCAACUAGCAUAAGAUUAU	c156833_g1_i1	85	chr2D	630130	630173	+
191	miR1122-3p-1	AUUCUUGUCUUAGAUUUGUCUAAAUACGGAUGUAUCAAGUCACGUUUUAGUAUUAGAUACAUCCGUAUCUAGACAAAUCCAAGACAAGUAAUU	c193194_g1_i5	1009	chr2D	9569051	9569143	-
234	miR1135-3p-2	UGCAAAUGUACUACUCCCUCCGUUCGAAAUUACUUGUCUCGGAAAUGAAUGUAUCUAGAACUAAAAUACGUCUAGAUACAUCCAUUUCUGCGACAAGUAAUUCCGAACGAAGAGAGUACUAGAAAGUAAUA	c198714_g1_i1	2487	chr2D	13492459	13492567	-
250	miR1136-5p-2	CUCUCUUCGUUCGGAAUUACUUGUCGCAGAAAUGGAUGUAUCUAGACGUAUUUUAGUUCUAGAUACAUUCAUUUCCGAGACAAGUAAUUUCGAACGGAGGGAGUA	c198714_g1_i1	2502	chr2D	13492469	13492567	+
222	miR1130-5p-6	AUGCUGACAAAGUAAUACUCCCUCCGUCCCAUCAUGUAAGACGUUUUUUGAGUGUCAAAAAACGUCUUACAUUAUGGGACGGAGGGAGUAAUUAACAUACUUGUACG	c195255_g1_i3	1664	chr2D	13622454	13622542	+
111	miR1436-3p-10	CGUACAAGUAUGUUAAUUACUCCCUCCGUCCCAUAAUGUAAGACGUUUUUUGACACUCAAAAAACGUCUUACAUGAUGGGACGGAGGGAGUAUUACUUUGUCAGCAUUAAG	c195255_g1_i3	1664	chr2D	13622454	13622542	-
126	miR1436-3p-12	UACUAGAUGCAAAAUACUACUCCCUCUGUCCCAUAAUAUAAGAGCGUUUUUGGUAUUAUACUAGUGUCAAAAACGCUUUUAUAUUAUGGGACGGAGAGAGUGAUUAUUAAUACGGACAAUU	c195891_g1_i4	1240	chr2D	13994897	13994985	+
122	miR1436-3p-20	UGUGGAAUAUAAGAUUAUACUCCCUCUGACCCAUAAUAUGAGAUACCUUUUGACACUACACUGGUGUUAAAAAACGUCUUACAUUAUGUGACGGAGGGAGUAUCUGAUGCUGAUU	c128672_g1_i1	0	chr2D	14591933	14591965	+
161	miR1439-3p-3	GAUCAACGUGCAUAGACAUGUACUCCCUCUGUUUCAAAUUACAAUUUGAACAAAAACCACGACAAGUACGUAAUUUGGAACGGAGGGAGUAUGUGGGUAGGUAUAUGUAUAUU	c134472_g2_i1	48	chr2D	15403072	15403117	-
230	miR1131-5p-1	GGCUAGCCGGCCGCUCUCAUUAGUACCGGUUCAUGGUGAACCUUUAGCACCGGUUCAUGCCACGAACCAGUACUAAAG	c135840_g1_i1	132	chr2D	20865649	20865727	-
178	miR1117-5p-1	CUUUAGUACUGGUUCGUGGCAUGAACCGGUGCUAAAGGUUCACCAUGAACCGGUACUAAUGAGAGCGGCCGGCUAG	c135840_g1_i1	134	chr2D	20865649	20865725	+
220	miR1130-5p-4	GGUUCGUUUCUUUAGUACUCCCUCCGUCCCAUAAUGUAAGACGUUUUUUGACACUAGUGUAGUGUCAAAAAACGUCUUACAUUAUGGGACGAAGGGAGUAGCUUCUAUCCAUGAAGA	c195255_g1_i7	51	chr2D	25037882	25037969	-
109	miR1436-3p-5	AUGGUUCGUUUCUUUAGUACUCCCUCCGUCCCAUAAUGUAAGACGUUUUUUGACACUAGUGUAGUGUCAAAAAACGUCUUACAUUAUGGGACGAAGGGAGUAGCUUCUAUCCAUGAAGACC	c195255_g1_i7	49	chr2D	25037882	25037969	-
228	miR1130-5p-3	CCCUCUGUCCCAUAAUGUAAGACGUUUUUUAACAUAAGUAUAGUGUCAAAAAGCGGUCUUACAUUUUGGGACGGAGGGAGUAUUUGCCAGGAGAG	c188112_g1_i4	671	chr2D	25037883	25037964	-
227	miR1130-5p-2	CCCUCUGUCCCAUAAUGUAAGACGUUUUUUAACAUAAGUAUAGUGUCAAAAAGCGGUCUUACAUUUUGGGACGGAGGGAGUAAUUCAUAAUAGCA	c188112_g2_i6	609	chr2D	25037883	25037964	-
108	miR1436-3p-13	CUUUGAUCUCAGAAAAAUACUCCCUCCGUCCCAUAAUGUAAGACGUUUUUGACACUAACGUAGUGUAGAACAUCUUACAUUAUGGGACAAAGGGAGUACCAAACAAACAAGCAAGAC	c196670_g1_i2	2455	chr2D	30251886	30251922	+
219	miR1130-5p-9	UUGAUCUCAGAAAAAUACUCCCUCCGUCCCAUAAUGUAAGACGUUUUUGACACUAACGUAGUGUAGAACAUCUUACAUUAUGGGACAAAGGGAGUACCAAACAAACAAGCAAG	c196670_g1_i2	2457	chr2D	30251886	30251922	+
121	miR1436-3p-11	CCCCAAGGAUUCAAUGGCACUCCCUCCGUCUCAUAAUGUAAGACGUCUUAUAUUAUGGGACGGAGGAAGUACUAUAUAUAUAGCUUCACA	c137260_g1_i1	152	chr2D	30402896	30402924	+
211	miR1125-5p-1	CUUACUUUGACCAUAAAUUUAACGGACGAGACCGACUGCGGCGGGAGAAAAAGUUACAUAAUUAAAAACUUCUUUCGAAUACGAAUUCACUGAUAUAAUUUUUGCUUCCGCCGCAAUCGGUCUUGGUAGUUAAAUUUACGGUCAAAGUUGAAG	c187580_g2_i1	190	chr2D	32176522	32176672	+
194	miR1122-3p-4	UGACUUGAAUUUAUCUAGAUACGGAUGUAUCUAACACUAAAACAUGUCUACAUAUAUCCGUAUCUAGACAAAUCUGAGUCAACUAAUU	c193194_g5_i1	369	chr2D	42582865	42582942	-
193	miR1122-3p-11	UUAGUUGACUCAGAUUUGUCUAGAUACGGAUAUAUGUAGACAUGUUUUAGUGUUAGAUACAUCCGUAUCUAGAUAAAUUCAAGUCA	c193194_g5_i1	371	chr2D	42582867	42582942	+
147	miR1436-3p-15	GAAGAGGAAAUAUAAUAUGCUCCCUCUGUCCCAUAGUAUAAGAUCUUAUUACAUCCAAUCUGCUCAUAAAUUGGAUGUAAGAUCUUAUAUUAUGCGACGGAGGGAGUACUUAACAAAAAUCACCAGC	c41939_g1_i1	5	chr2D	43090092	43090130	-
188	miR1120-3p-3	UCGUGUAUGAGCUACUCCCUCUGUCCCAGAAUAUAAGAACGUUUUUGACAUGAUGCUAGUGUUAAAAACAUUAUUAUAUUUUGGGACGGAGGGAGUAGUAAUGAUGGAACU	c184691_g1_i3	16	chr2D	44063981	44064066	+
263	miR1139-5p-2	UGUUACUCCCCACUAUAGAGGUAGUAACAUAGACUAGUAACAUAUGCAUGUUACUAGUCUAAGUUACUCCCCACUAUGACCAGCCUUG	c188395_g1_i11	68	chr2D	47755917	47755994	-
203	miR1122-3p-13	UUACUUGACCCAUAUUUAUCUAGACACGGAUGUAUCUAGACACUAAACAAGUAUAGAUACAUUCGUAUCUACACAAAUGAAAGUCAAGUAAUC	c188928_g1_i1	17	chr2D	58672157	58672236	+
131	miR1436-3p-22	ACCACAUGUAUAAAACUUACUCCCUGCGUCCCAAAAUAAGUGUCUUUGAUUUAGUACUAAAUGAAAGAGACUUAUUUUGGGACGGAGGGAGUAAUAAAAAUGAUAUAGGAUA	c187966_g1_i3	469	chr2D	78531434	78531528	+
129	miR1436-3p-3	GGAUCGAUCGUACGUUGUACUCCCUUCGUUCCGAAUUACUUGUCUUGGAUUUGUCUAGAUACGGAUGUAUCUAAUACUAAAACGUGACUUGAUACAUCCGUAUUUAGACAAAUCUAAGACAAGAAUUUUGGGACGGAGGGAGUACAAGCAACAUCCAACUGUU	c193194_g1_i5	972	chr2D	83539583	83539715	+
235	miR1135-3p-4	UUUACUGAGUACUCCCCUUCCGUCCCGAAUUACUUGUCGCAGAAAUGGAUGUAUCUAGAACUAAAAUACAUCUAGAUACAUCCAUACCUGCGACAAGUAAUUCGGAAUGGAGGGAGUAGUAAGUAGUAGAA	c189111_g2_i3	78	chr2D	87030974	87031083	-
237	miR1135-3p-1	UUUACUGAGUACUCCCCUUCCGUCCCGAAUUACUUGUCGCAGAAAUGGAUGUAUCUAGAACUAAAAUACAUCUAGAUACAUCCAUACCUGCGACAAGUAAUUCGGAAUGGAGGGAGUAGUAGUGAACUGUU	c189111_g2_i1	28	chr2D	87030974	87031083	-
242	miR1136-5p-1	CCCCUUCCGUCCCGAAUUACUUGUCGCAGAAAUGGAUGUAUCUAGAACUAAAAUACAUCUAGAUACAUCCAUACCUGCGACAAGUAAUUCGGAAUGGAGGGAGUA	c189111_g2_i1	41	chr2D	87030976	87031076	-
245	miR1136-5p-3	CUCCCUCCGUUCCGAAUUACUUGUCGCAUGUAUGGAUGUAUCUAGAUGUAUUUUAGUUCUAGAUACAUCCAUUUCUGCGACGAGUAAUUUGAAACGGAGGGAGUA	c195519_g4_i1	716	chr2D	87030978	87031083	+
241	miR1136-5p-4	CUCCCUCCAUUCCGAAUUACUUGUCGCAGGUAUGGAUGUAUCUAGAUGUAUUUUAGUUCUAGAUACAUCCAUUUCUGCGACAAGUAAUUCGGGACGGAAGGGGAG	c189111_g2_i1	43	chr2D	87030978	87031081	+
249	miR1136-5p-6	CUCCCUCCGUCCCGAAUUACUUGUCGCAGAAAUGGAUGUAUCUAGAACUAAAAUACAUCUAGAUACAUCCAUACAUGCGACAAGUAAUUCGGAACGGAGGGAAUA	c189111_g2_i2	36	chr2D	87030979	87031081	-
248	miR1136-5p-8	UUCCCUCCGUUCCGAAUUACUUGUCGCAUGUAUGGAUGUAUCUAGAUGUAUUUUAGUUCUAGAUACAUCCAUUUCUGCGACAAGUAAUUCGGGACGGAGGGAGUA	c189111_g2_i2	38	chr2D	87030979	87031083	+
238	miR1135-3p-3	CAGUUCACUACUACUCCCUCCAUUCCGAAUUACUUGUCGCAGGUAUGGAUGUAUCUAGAUGUAUUUUAGUUCUAGAUACAUCCAUUUCUGCGACAAGUAAUUCGGGACGGAAGGGGAGUACUCAGUAAAGU	c189111_g2_i1	30	chr2D	87035731	87035839	+
236	miR1135-3p-5	CUACUACUUACUACUCCCUCCAUUCCGAAUUACUUGUCGCAGGUAUGGAUGUAUCUAGAUGUAUUUUAGUUCUAGAUACAUCCAUUUCUGCGACAAGUAAUUCGGGACGGAAGGGGAGUACUCAGUAAAGU	c189111_g2_i3	80	chr2D	87035731	87035839	+
229	miR1130-5p-7	CAGCAUGAAGAAUCAUACUCCCUCUGUCCCAUAAUGUAAGACGCUUUUUGACUCUAGUCUAGUGUCAAAAAACAUCUUUACAUUAUGGGACGGAGGGAGUAUUUUUCUGAGAUCAAAG	c160951_g1_i2	85	chr2D	87247211	87247296	-
207	miR1122-5p-1	GUCUUAGACUUGAAGGUGUUUAGGUACAUCCGUAUCUAGACAAAUAAUUCGGUAGAUAGGGAGUAUGUAAUAUGCCUUCUUUGUUGAGCCUA	c89465_g1_i1	179	chr2D	87755022	87755048	-
251	miR1136-5p-5	CUCCGUUCCAAAUUACUUGUCGCAGAAAUUGAUGUAUCUAAAAUUAAAAUACAUCUAGAUACAUCCAUCUCAAUGACAAGUAUUUCCGGACGGAGGAGUAG	c106551_g1_i1	0	chr2D	99934033	99934119	-
151	miR1436-3p-4	CAACGUUGUAUUACUACUACUCCCUCCGUUCCAGAAUAGAUGACUCAACUUUGUACUAACUUUAGUACAAACUUGGGUCAUCCAUUUUGGAACGGAGGGAGUACAAGGCUAUGUAAUCGUCG	c164803_g1_i1	206	chr2D	113490407	113490493	-
140	miR1436-3p-17	UGGGCAAGGUUAAAUGCUACUCCCCCCAUUCCAUAAUAUAAGACCGUGUGCCACAGGUAUAUUAUGGGAUGGAGGGAGUAUUAAAAAACUAGUCUUGGU	c164415_g1_i1	7	chr2D	114517547	114517676	-
218	miR1128-5p-2	UGUGUAUGUAUGUCAUUUUGUAGUACUCCCUCCGUCCCAAAAUAAGUAUCUCAGUGUCAAUAACGUUCCUAUAUUAUGGGACGGAGGGAGUACUAAACUUGA	c189690_g6_i1	164	chr2D	124806560	124811038	+
155	miR1439-3p-1	GCAUCAUUUUAGUUCAUAUGUACUCCCUCCGUUCCACAAUACAUGCCUUCCAUUUGUCAAAAUAUAGAUGUAUCUAGACAUGUUUUAGUAUAUAGGUACAUCCAUUUUUUGACAAAUGGAAGUCAAGUAUUUUGGAACGGAGGGAGUAGUUCAUAACAAUCCAAUACAAU	c194572_g4_i4	23	chr2D	147350365	147350499	-
156	miR1439-3p-7	UCUGCCCUGGGACUGGGAUGUACUCCCUCCGUUCCACAAUACAUGCCUUCCAUUUGUCAAAAUAUAGAUGUAUCUAGACAUGUUUUAGUAUAUAGGUACAUCCAUUUUUUGACAAAUGGAAGUCAAGUAUUUUGGAACGGAGGGAGUAGUUAUCAGGGCCUAGACUUUGG	c194572_g4_i3	80	chr2D	147350370	147350499	-
158	miR1439-3p-5	CUACCCAAAUAAAAAUAUAUUACUCCCUCCGUUCGACAAUACAUGCCUUCCAUUUGUCAAAAUAUAGAUGUAUCUAGACAUGUUUUAGUAUAUAGGAACAUCCAUUUUUGGACAAAUGGAAGUCAAGUAUUUUGGAACGGAGGGAGUAAGUUGUAAGGUGAGCUAGAUUA	c188413_g2_i1	1027	chr2D	147350371	147350499	-
221	miR1130-5p-11	UACAAGUAUGUUAAUUACUCCCUCCGUCCCAUAAUGUAAGACGUUUUUUGACACUCAAAAAACGUCUUACAUGAUGGGACGGAGGGAGUAUUACUUUGUCAGCAUUA	c195255_g1_i3	1666	chr2D	163251005	163251137	+
199	miR1122-3p-6	CUACAUACAGAUGUAUCAAGUCACGUUUUAGUAUUAGAUACAUCCGUAUCUAGACAAAUCCAAGACAAGUAAUU	c191224_g2_i2	290	chr2D	169749357	169749430	-
132	miR1436-3p-14	CAUGUCAUCAUGAAUGAUACUCCCUCCGUCCCACAAUAUAAGAACGUUUUUCAAGCUUUGGUAGUUUGAAAAACGUUCUUAUAUUAUGGAACGGAGGGAGUAGAAAACUAGACUUUACUAA	c184834_g3_i4	320	chr2D	170277738	170277827	-
185	miR1120-3p-4	CAUCAUGAAUGAUACUCCCUCCGUCCCACAAUAUAAGAACGUUUUUCAAGCUUUGGUAGUUUGAAAAACGUUCUUAUAUUAUGGAACGGAGGGAGUAGAAAACUAGACUUU	c184834_g3_i4	325	chr2D	170277738	170277827	-
120	miR1436-3p-16	UGAAGCUAUAUAUAUAGUACUUCCUCCGUCCCAUAAUAUAAGACGUCUUACAUUAUGAGACGGAGGGAGUGCCAUUGAAUCCUUGGGGUU	c137260_g1_i1	154	chr2D	175822983	175823012	-
123	miR1436-3p-21	CUCCCUCCGUCCCAUAAUAUAAGUAGCAGUGUCAAAAACGCUAUUAUAUUAUGGGACAGAGGGAGUAUUACAGAUUAUGUGGUUCA	c47726_g1_i1	0	chr2D	199351017	199351059	+
226	miR1130-5p-5	UGUUUGCUUUAUUGAUACUCCCUCCGCCCCAUAAUGUAAGACGUUUUUUGACACUAGUGUAGUGUCAAAAAACGUCUUACAUUAUGGGACGAAGGGAGUAGCUUCUAUCCAUGAAGA	c195255_g1_i6	49	chr2D	204417081	204417169	+
118	miR1436-3p-6	AAUGUUUGCUUUAUUGAUACUCCCUCCGCCCCAUAAUGUAAGACGUUUUUUGACACUAGUGUAGUGUCAAAAAACGUCUUACAUUAUGGGACGAAGGGAGUAGCUUCUAUCCAUGAAGACC	c195255_g1_i6	47	chr2D	204417081	204417169	+
116	miR1436-3p-18	UCUUCAUGGAUAGAAGCUACUCCCUUCGUCCCAUAAUGUAAGACGUUUUUUGACACUACACUAGUGUCAAAAAACGUCUUACAUUAUGGAACGGAGGGAGUAUUAUCUUACUGCAGGGUAG	c195255_g1_i12	1946	chr2D	204417082	204417169	-
225	miR1130-5p-1	UUCAUGGAUAGAAGCUACUCCCUUCGUCCCAUAAUGUAAGACGUUUUUUGACACUACACUAGUGUCAAAAAACGUCUUACAUUAUGGAACGGAGGGAGUAUUAUCUUACUGCAGGGU	c195255_g1_i12	1948	chr2D	204417082	204417169	-
154	miR1439-3p-4	CGGUCUUCAUGGAUAGAAGCUACUCCCUUCGUCCCAUAAUGUAAGACGUUUUUUGACACUACACUAGUGUCAAAAAACGUCUUACAUUAUGGAACGGAGGGAGUAUUAUCUUACUGCAGGGUAGAGA	c195255_g1_i12	1943	chr2D	204417082	204417169	-
224	miR1130-5p-10	CCUGCAGUAAGAUAAUACUCCCUCCGUUCCAUAAUGUAAGACGUUUUUUGACACUAGUGUAGUGUCAAAAAACGUCUUACAUUAUGGGACGAAGGGAGUAGCUUCUAUCCAUGAAGA	c195255_g1_i12	1950	chr2D	204417082	204417169	+
117	miR1436-3p-1	ACCCUGCAGUAAGAUAAUACUCCCUCCGUUCCAUAAUGUAAGACGUUUUUUGACACUAGUGUAGUGUCAAAAAACGUCUUACAUUAUGGGACGAAGGGAGUAGCUUCUAUCCAUGAAGACC	c195255_g1_i12	1948	chr2D	204417082	204417169	+
260	miR1137-3p-3	UCCCUCCGUUCCAAAAUAGAUGACGCAACUUUAUACUAACUUUAGUACAAAGUUAAUACAAAGUUGAGUCAUCUAUUUUGAAACGGAGGAAGU	c80075_g1_i1	43	chr2D	218385389	218385482	-
247	miR1136-5p-7	CUCCCUCUGUUUCGAAUUACUUGUCGCACGUAUGGAUGUAUCUAGAUGUAUUUUAGUUCUAGAUACAUCUAUUUUUGCUCGACGAUUAAUUUGAAACGGAGGGAGUA	c189111_g1_i3	34	chr2D	268312855	268312960	-
182	miR1118-5p-1	GCACUACAUUGUGGAAUGGAGAGAGUAUGAAACAUGACAUUAAUGUACACUCAAUUUUCUCUCAUGCACAGUAGUGCAGUACCUCAGCAUGCUA	c175003_g1_i1	0	chr2D	298940023	298940052	-
192	miR1122-3p-5	AUUCUUGUCUUAGAUUUGUCUAAAUACGGAUGUAUCAAGUCACGUUUUAGUAUUAGAUACAUCCGUAUCUAGACAAAUCUAAGACAAGAAUUU	c193194_g1_i4	1009	chr2D	315869153	315869246	-
189	miR1122-3p-12	UUAUUUGUUUUAGAUUUAUCUAGAUACGGAUGUAUCUAACACUAAAACGUGUCUAGAUACAUCCGUACCUAGACAAGUAAUCAGGCGGAGGGA	c195787_g1_i1	1486	chr2D	335120940	335121016	+
217	miR1128-5p-1	GUUACAACUGUGAUAAUAUUUUCUACUCCCUCCGUCCCAAAAUUCUUAUCUUAGAUUUGUCUAGAUACGGAUAUAUCAAGACAAGAAUUUUGGGACAGAGGUAGUAGUAAAUUGCAUUUUCAUCUUCUAGU	c199396_g2_i3	59	chr2D	347360314	347360368	-
124	miR1436-3p-7	AUGAAAAUGCAAUUUACUACUACCUCUGUCCCAAAAUUCUUGUCUUGAUAUAUCCGUAUCUAGACAAAUCUAAGAUAAGAAUUUUGGGACGGAGGGAGUAGAAAAUAUUAUCACAGUUG	c199396_g2_i3	63	chr2D	347360314	347360368	+
136	miR1436-3p-32	UGGGCAAGGUUAAAUGCUACUCCCCCCAUUCCAUAAUAUAAGACCGUGUGCCACAGGUAUAUUAUGGGAUGGAGGGAGUAUCUUUUAAGGUUCAGUGUA	c164415_g2_i1	7	chr2D	351057933	351057975	-
166	miR818-3p-1	CUAAAACACAUACUCCCUCCGUCCCAUAGUAUAAGACGUUUUUGCAAGCUAUAUUAGCUUUAGAAAACCUCUUAUAUUAUGGGAUGGGAUGAGUGGUAAGGAGAACA	c18469_g1_i1	75	chr2D	399055211	399055237	-
110	miR1436-3p-19	UAAUGCUGACAAAGUAAUACUCCCUCCGUCCCAUCAUGUAAGACGUUUUUUGAGUGUCAAAAAACGUCUUACAUUAUGGGACGGAGGGAGUAAUUAACAUACUUGUACGGA	c195255_g1_i3	1662	chr2D	462859779	462861358	-
259	miR1137-3p-4	CCAAAAUAGAUGACUCAACUUUAUACUAACUUUAGUACAAAGUUAAUACAAAGUUGAGUCAUCUAUUUUGAAACGGAGGGAGU	c190274_g2_i1	893	chr2D	468096846	468096929	-
261	miR1137-3p-2	UUCCUCCGUUUCAAAAUAGAUGACUCAACUUUGUAUUAACUUUGUACUAAAGUUAGUAUAAAGUUGCGUCAUCUAUUUUGGAACGGAGGGAAU	c80075_g1_i1	41	chr2D	468096850	468096939	+
141	miR1436-3p-31	ACCAAAUAUCAUUGAAAUAUUCCCUCUGUUCCAUAAUAUAAAAACAUUUUUAACACUGCACUAGUGUCAAAAAAAAAGCUCGUAUAUUAUGGGACAGAGGGAGUAUAUUACAAAACAAUUCUGC	c105842_g1_i1	47	chr2D	480173319	480173411	-
206	miR1122-3p-8	AAGCCUGUCUUAGAUUUGUCUAAUACACAUGUAUCUAACACUAAAACGUAUCUAGAUACAUCUGUAUCUAGACAAAUUUAAGAAAAGCUUUU	c104288_g1_i1	95	chr2D	484677734	484677817	-
145	miR1436-3p-26	UAAUAAUCGAGCGAAACUACUCCCUACAUUCCAUAAUAUAAGAACCAUUUUAUAUUAUGGGACGAAGGGAGUAAUGCUGAAUGCACAUAGCA	c44618_g1_i1	137	chr2D	496635991	496636017	-
143	miR1436-3p-8	ACUCCCUCAAUUCCAUAAUACUUGCCGUGGUUUUAGUUCAAAUUUGAACAACAACCAUGACAAGUAUUAUGGAACGGAGGGAGUACAUUUCAGUGUUCAUCUAC	c56811_g1_i1	112	chr2D	500366516	500366608	-
198	miR1122-3p-7	UUACUUGUCUUAGGUUUGUCUAGAUACGGAUGUAUCUAGACUUAUUUUAGUGCUAGAUAUCUCCGUAUCUAGACAAAUCUAAGAC	c191224_g3_i1	200	chr2D	500648513	500648598	-
195	miR1122-3p-3	GUCUUAGAUUUGUCUAGAUACGGAGAUAUCUAGCACUAAAAUAAGUCUAGAUACAUCCGUAUCUAGACAAAUCCAAGACAAGUAAUU	c191224_g2_i4	290	chr2D	500648513	500648600	+
196	miR1122-3p-10	UUACUUGUCUUGGAUUUGUCUAGAUACGGAUGUAUCUAGACUUAUUUUAGUGCUAGAUAUCUCCGUAUCUAGACAAAUCUAAGAC	c191224_g2_i4	292	chr2D	500648513	500648598	-
197	miR1122-3p-9	GUCUUAGAUUUGUCUAGAUACGGAGAUAUCUAGCACUAAAAUAAGUCUAGAUACAUCCGUAUCUAGACAAACCUAAGACAAGUAAUU	c191224_g3_i1	198	chr2D	500648513	500648600	+
209	miR1122-3p-2	CAAACAUAAUACUACUUGUCUUAGAUUUGUCAUGUAUUUUGACACAUUUUAGUGUUAGAUACGUCCAUAUCUAGACAAAUCU	c164541_g1_i1	414	chr2D	508254711	508254747	-
112	miR1436-3p-24	CUUUGAUCUCAGAAAAAUACUCCCUCCGUCCCAUAAUGUAAAGAUGUUUUUUGACACUAGACUAGAGUCAAAAAGCGUCUUACAUUAUGGGACAGAGGGAGUAUGAUUCUUCAUGCUGAGAA	c160951_g1_i2	85	chr2D	511922603	511922688	-
183	miR1120-3p-1	UAUGCUGUAUUGUACUCCCUCCGUCCCAAAAUAUAAGAACGUUUUUAACACUACACUAAUGUCAAAAACGUUCUUAUAUUAUGCGACGGAGGAAGUAAUUGUUUGUAUAGA	c180565_g1_i1	1136	chr2D	513253123	513253209	+
184	miR1120-3p-2	UAUACAAACAAUUACUUCCUCCGUCGCAUAAUAUAAGAACGUUUUUGACAUUAGUGUAGUGUUAAAAACGUUCUUAUAUUUUGGGACGGAGGGAGUACAAUACAGCAUACA	c180565_g1_i1	1134	chr2D	513253123	513253209	-
135	miR1436-3p-9	CGAUCUAUACAAACAAUUACUUCCUCCGUCGCAUAAUAUAAGAACGUUUUUGACAUUAGUGUAGUGUUAAAAACGUUCUUAUAUUUUGGGACGGAGGGAGUACAAUACAGCAUACAAACAG	c180565_g1_i1	1129	chr2D	513253123	513253209	-
130	miR1436-3p-30	AUUCAGGACGGAGGGAGUACUCCCUCAGUCCCAAAAUUCUUGUCUUAGAUUUGUCUAGAUACGGAUGUAUCUAAUACUAAAACGUGACUUGAUACAUCCGUAUUUAGACAAAUCUAAGACAAGAAUUUUGGGACGGAGGGAGUACAAGCAACAUCCAACUGUU	c193194_g1_i4	972	chr2D	536091025	536091153	-
233	miR1133-5p-1	UAGAGCAUGUGUGACUGGACUAUAUAUUCCCUCCAUCCGAAAAAACUUGGGACAAGCUUUUUUGGAUGGAGGGAGUAUGUUGGACUGGAAUAUAUGUGUC	c191416_g1_i5	558	chr2D	545854975	545855004	+
264	miR1139-5p-1	GCCAAGGCUGGUCAUAGUGGGGAGUAACUUAGACUAGUAACAUGCAUAUGUUACUAGUCUAUGUUACUACCUCUAUAGUGGGGAGUAACAUAU	c188395_g1_i11	65	chr2D	581016177	581016258	-
262	miR1137-3p-1	UCCCUCCGUUCUAAAAUAGAUGACCUAACUUUAUACUAACUUUGUACUAAAGUUAAUAUAAAGUUGAGUCAUCUAUAUUGGAA	c195146_g2_i1	1591	chr2D	593274253	593274336	-
125	miR1436-3p-27	UUGUCCGUAUUAAUAAUCACUCUCUCCGUCCCAUAAUAUAAAAGCGUUUUUGACACUAGUAUAAUACCAAAAACGCUCUUAUAUUAUGGGACAGAGGGAGUAGUAUUUUGCAUCUAGUAUU	c195891_g1_i4	1238	chr2D	594917928	594918025	+
213	miR1127-5p-1	GGGGUAGCACUGGUAGCUACUCCCUCCGUUCGGAAUUAGUUGUCACAGAAAUGGAUGUAUCUAAACGAACGGAGGGAGUAUAUUGGUAGGAAGGUUUGA	c183204_g1_i3	63	chr2D	603979341	603979387	-
214	miR1127-5p-2	UAUUAGUUCUUAGAAGCUACUCCCUCCGUUCGGAAUUAGUUGUCACAGAAAUGGAUGUAUCUAAACGAACGGAGGGAGUAUAUUGGUAGGAAGGUUUGA	c183204_g1_i2	63	chr2D	603979341	603979387	-
153	miR1439-3p-2	UAAUACUCCCUCCGUCCCAAAAUAAGUGUCUCAACUUUGUACUAACUUUAGUACAAACUUGGGUCAUCCAUUUUGGAACGGAGGGAGUACAAGGCUAUGUAAUCGUCGUCA	c195750_g1_i2	0	chr2D	607997423	607997510	-
152	miR1439-3p-6	ACGACGAUUACAUAGCCUUGUACUCCCUCCGUUCCAAAAUGGAUGACCCAAGUUUGUACUAAAGUUAGUACAAAGUUGAGACACUUAUUUUGGGACGGAGGGAGUAUUA	c195750_g1_i2	0	chr2D	607997423	607997510	+
149	miR1436-3p-23	CUUUGCACAUUUAGACAUACUCCCUCCUUCCCAUAAUAUGAGAGCGUUUUCUACGCUACACUAGUGUCAAAAACACUCUUAUUAUGGGACAGAGGGAGUAGUAACUAUUUGAAAGUUUG	c14299_g1_i1	212	chr2D	621556919	621557005	+
107	miR1436-3p-28	CUUGCUUGUUUGUUUGGUACUCCCUUUGUCCCAUAAUGUAAGAUGUUCUACACUACGUUAGUGUCAAAAACGUCUUACAUUAUGGGACGGAGGGAGUAUUUUUCUGAGAUCAAAGCU	c196670_g1_i2	2457	chr2D	638323124	638323171	+
223	miR1130-5p-8	UGUGACUAUAUAUAUUACUCCCUCCAUCUCAUAAUAUAAGACGUGUUUUGAUACUAUGACAGUGUCAAAAUAUGUCUUAUAUUAUGAGACAGAGGGAUUAUAUAUUAGGGGUAUGUG	c209012_g1_i1	153	chr2D	641069842	641069924	-
144	miR1436-3p-2	GACUUAUUGUAACACACUACUCCCUCCGUUCCACAAUAUAAGACAUAGCUUGCAACAACGUCUUAUAUUAUGGGGCGGAGGGAGUACAUCCUAAAUGGUUAUGCG	c47954_g1_i1	53	chr2D	642381734	642381772	-
113	miR1436-3p-25	AUCCAGGGCAAGCGAAAUACUCCAUCCGUCCCAAAAUAGCUUGCAAAAACGUCUUGCAUUAUGGGACGGAGGGAGUACCACAGAAUAGGCAGCACA	c156833_g1_i2	85	chr2D	651840136	651840169	-
141	miR1436-3p-31	ACCAAAUAUCAUUGAAAUAUUCCCUCUGUUCCAUAAUAUAAAAACAUUUUUAACACUGCACUAGUGUCAAAAAAAAAGCUCGUAUAUUAUGGGACAGAGGGAGUAUAUUACAAAACAAUUCUGC	c105842_g1_i1	47	chr3A	1082243	1082326	-
233	miR1133-5p-1	UAGAGCAUGUGUGACUGGACUAUAUAUUCCCUCCAUCCGAAAAAACUUGGGACAAGCUUUUUUGGAUGGAGGGAGUAUGUUGGACUGGAAUAUAUGUGUC	c191416_g1_i5	558	chr3A	9323327	9323355	+
220	miR1130-5p-4	GGUUCGUUUCUUUAGUACUCCCUCCGUCCCAUAAUGUAAGACGUUUUUUGACACUAGUGUAGUGUCAAAAAACGUCUUACAUUAUGGGACGAAGGGAGUAGCUUCUAUCCAUGAAGA	c195255_g1_i7	51	chr3A	14819736	14819824	+
109	miR1436-3p-5	AUGGUUCGUUUCUUUAGUACUCCCUCCGUCCCAUAAUGUAAGACGUUUUUUGACACUAGUGUAGUGUCAAAAAACGUCUUACAUUAUGGGACGAAGGGAGUAGCUUCUAUCCAUGAAGACC	c195255_g1_i7	49	chr3A	14819736	14819824	+
192	miR1122-3p-5	AUUCUUGUCUUAGAUUUGUCUAAAUACGGAUGUAUCAAGUCACGUUUUAGUAUUAGAUACAUCCGUAUCUAGACAAAUCUAAGACAAGAAUUU	c193194_g1_i4	1009	chr3A	16460585	16460678	+
228	miR1130-5p-3	CCCUCUGUCCCAUAAUGUAAGACGUUUUUUAACAUAAGUAUAGUGUCAAAAAGCGGUCUUACAUUUUGGGACGGAGGGAGUAUUUGCCAGGAGAG	c188112_g1_i4	671	chr3A	17364949	17365036	-
227	miR1130-5p-2	CCCUCUGUCCCAUAAUGUAAGACGUUUUUUAACAUAAGUAUAGUGUCAAAAAGCGGUCUUACAUUUUGGGACGGAGGGAGUAAUUCAUAAUAGCA	c188112_g2_i6	609	chr3A	17364956	17365036	-
122	miR1436-3p-20	UGUGGAAUAUAAGAUUAUACUCCCUCUGACCCAUAAUAUGAGAUACCUUUUGACACUACACUGGUGUUAAAAAACGUCUUACAUUAUGUGACGGAGGGAGUAUCUGAUGCUGAUU	c128672_g1_i1	0	chr3A	17364987	17365040	+
166	miR818-3p-1	CUAAAACACAUACUCCCUCCGUCCCAUAGUAUAAGACGUUUUUGCAAGCUAUAUUAGCUUUAGAAAACCUCUUAUAUUAUGGGAUGGGAUGAGUGGUAAGGAGAACA	c18469_g1_i1	75	chr3A	36231290	36231332	+
185	miR1120-3p-4	CAUCAUGAAUGAUACUCCCUCCGUCCCACAAUAUAAGAACGUUUUUCAAGCUUUGGUAGUUUGAAAAACGUUCUUAUAUUAUGGAACGGAGGGAGUAGAAAACUAGACUUU	c184834_g3_i4	325	chr3A	37802085	37802204	+
206	miR1122-3p-8	AAGCCUGUCUUAGAUUUGUCUAAUACACAUGUAUCUAACACUAAAACGUAUCUAGAUACAUCUGUAUCUAGACAAAUUUAAGAAAAGCUUUU	c104288_g1_i1	95	chr3A	45603046	45603138	-
198	miR1122-3p-7	UUACUUGUCUUAGGUUUGUCUAGAUACGGAUGUAUCUAGACUUAUUUUAGUGCUAGAUAUCUCCGUAUCUAGACAAAUCUAAGAC	c191224_g3_i1	200	chr3A	57867578	57867663	-
195	miR1122-3p-3	GUCUUAGAUUUGUCUAGAUACGGAGAUAUCUAGCACUAAAAUAAGUCUAGAUACAUCCGUAUCUAGACAAAUCCAAGACAAGUAAUU	c191224_g2_i4	290	chr3A	57867578	57867665	+
197	miR1122-3p-9	GUCUUAGAUUUGUCUAGAUACGGAGAUAUCUAGCACUAAAAUAAGUCUAGAUACAUCCGUAUCUAGACAAACCUAAGACAAGUAAUU	c191224_g3_i1	198	chr3A	57867578	57867665	+
196	miR1122-3p-10	UUACUUGUCUUGGAUUUGUCUAGAUACGGAUGUAUCUAGACUUAUUUUAGUGCUAGAUAUCUCCGUAUCUAGACAAAUCUAAGAC	c191224_g2_i4	292	chr3A	57867578	57867663	-
143	miR1436-3p-8	ACUCCCUCAAUUCCAUAAUACUUGCCGUGGUUUUAGUUCAAAUUUGAACAACAACCAUGACAAGUAUUAUGGAACGGAGGGAGUACAUUUCAGUGUUCAUCUAC	c56811_g1_i1	112	chr3A	68289792	68289880	-
229	miR1130-5p-7	CAGCAUGAAGAAUCAUACUCCCUCUGUCCCAUAAUGUAAGACGCUUUUUGACUCUAGUCUAGUGUCAAAAAACAUCUUUACAUUAUGGGACGGAGGGAGUAUUUUUCUGAGAUCAAAG	c160951_g1_i2	85	chr3A	80100551	80100633	-
112	miR1436-3p-24	CUUUGAUCUCAGAAAAAUACUCCCUCCGUCCCAUAAUGUAAAGAUGUUUUUUGACACUAGACUAGAGUCAAAAAGCGUCUUACAUUAUGGGACAGAGGGAGUAUGAUUCUUCAUGCUGAGAA	c160951_g1_i2	85	chr3A	80100551	80100633	+
126	miR1436-3p-12	UACUAGAUGCAAAAUACUACUCCCUCUGUCCCAUAAUAUAAGAGCGUUUUUGGUAUUAUACUAGUGUCAAAAACGCUUUUAUAUUAUGGGACGGAGAGAGUGAUUAUUAAUACGGACAAUU	c195891_g1_i4	1240	chr3A	95529583	95529674	+
125	miR1436-3p-27	UUGUCCGUAUUAAUAAUCACUCUCUCCGUCCCAUAAUAUAAAAGCGUUUUUGACACUAGUAUAAUACCAAAAACGCUCUUAUAUUAUGGGACAGAGGGAGUAGUAUUUUGCAUCUAGUAUU	c195891_g1_i4	1238	chr3A	95529583	95529674	-
151	miR1436-3p-4	CAACGUUGUAUUACUACUACUCCCUCCGUUCCAGAAUAGAUGACUCAACUUUGUACUAACUUUAGUACAAACUUGGGUCAUCCAUUUUGGAACGGAGGGAGUACAAGGCUAUGUAAUCGUCG	c164803_g1_i1	206	chr3A	101391893	101391945	+
145	miR1436-3p-26	UAAUAAUCGAGCGAAACUACUCCCUACAUUCCAUAAUAUAAGAACCAUUUUAUAUUAUGGGACGAAGGGAGUAAUGCUGAAUGCACAUAGCA	c44618_g1_i1	137	chr3A	107766879	107766905	-
158	miR1439-3p-5	CUACCCAAAUAAAAAUAUAUUACUCCCUCCGUUCGACAAUACAUGCCUUCCAUUUGUCAAAAUAUAGAUGUAUCUAGACAUGUUUUAGUAUAUAGGAACAUCCAUUUUUGGACAAAUGGAAGUCAAGUAUUUUGGAACGGAGGGAGUAAGUUGUAAGGUGAGCUAGAUUA	c188413_g2_i1	1027	chr3A	112955849	112955981	-
147	miR1436-3p-15	GAAGAGGAAAUAUAAUAUGCUCCCUCUGUCCCAUAGUAUAAGAUCUUAUUACAUCCAAUCUGCUCAUAAAUUGGAUGUAAGAUCUUAUAUUAUGCGACGGAGGGAGUACUUAACAAAAAUCACCAGC	c41939_g1_i1	5	chr3A	137577687	137577814	+
230	miR1131-5p-1	GGCUAGCCGGCCGCUCUCAUUAGUACCGGUUCAUGGUGAACCUUUAGCACCGGUUCAUGCCACGAACCAGUACUAAAG	c135840_g1_i1	132	chr3A	143440121	143440199	+
178	miR1117-5p-1	CUUUAGUACUGGUUCGUGGCAUGAACCGGUGCUAAAGGUUCACCAUGAACCGGUACUAAUGAGAGCGGCCGGCUAG	c135840_g1_i1	134	chr3A	143440123	143440199	-
140	miR1436-3p-17	UGGGCAAGGUUAAAUGCUACUCCCCCCAUUCCAUAAUAUAAGACCGUGUGCCACAGGUAUAUUAUGGGAUGGAGGGAGUAUUAAAAAACUAGUCUUGGU	c164415_g1_i1	7	chr3A	149572336	149572362	+
251	miR1136-5p-5	CUCCGUUCCAAAUUACUUGUCGCAGAAAUUGAUGUAUCUAAAAUUAAAAUACAUCUAGAUACAUCCAUCUCAAUGACAAGUAUUUCCGGACGGAGGAGUAG	c106551_g1_i1	0	chr3A	151317988	151318056	-
107	miR1436-3p-28	CUUGCUUGUUUGUUUGGUACUCCCUUUGUCCCAUAAUGUAAGAUGUUCUACACUACGUUAGUGUCAAAAACGUCUUACAUUAUGGGACGGAGGGAGUAUUUUUCUGAGAUCAAAGCU	c196670_g1_i2	2457	chr3A	160293929	160294013	-
149	miR1436-3p-23	CUUUGCACAUUUAGACAUACUCCCUCCUUCCCAUAAUAUGAGAGCGUUUUCUACGCUACACUAGUGUCAAAAACACUCUUAUUAUGGGACAGAGGGAGUAGUAACUAUUUGAAAGUUUG	c14299_g1_i1	212	chr3A	168540330	168540416	-
120	miR1436-3p-16	UGAAGCUAUAUAUAUAGUACUUCCUCCGUCCCAUAAUAUAAGACGUCUUACAUUAUGAGACGGAGGGAGUGCCAUUGAAUCCUUGGGGUU	c137260_g1_i1	154	chr3A	170234614	170234687	-
121	miR1436-3p-11	CCCCAAGGAUUCAAUGGCACUCCCUCCGUCUCAUAAUGUAAGACGUCUUAUAUUAUGGGACGGAGGAAGUACUAUAUAUAUAGCUUCACA	c137260_g1_i1	152	chr3A	170234616	170234687	+
176	miR1117-3p-1	GUAAGAAACUCUAGUACCGGUUCGUGCCACGAACAGGUACUAAAGGUGCUCGUGGGGCCACAGCCUCAUUAGUACCGGUUCGUGGCACCAACAGGGACCAAAGGGUGGAAUUG	c180303_g1_i1	52	chr3A	177950443	177952224	-
175	miR1117-3p-2	AUUCCACCCUUUGGUCCCUGUUGGUGCCACGAACCGGUACUAAUGAGGCUGUGGCCCCACGAGCACCUUUAGUACCUGUUCGUGGCACGAACCGGUACUAGAGUUUCUUACUA	c180303_g1_i1	54	chr3A	177950443	177952224	+
118	miR1436-3p-6	AAUGUUUGCUUUAUUGAUACUCCCUCCGCCCCAUAAUGUAAGACGUUUUUUGACACUAGUGUAGUGUCAAAAAACGUCUUACAUUAUGGGACGAAGGGAGUAGCUUCUAUCCAUGAAGACC	c195255_g1_i6	47	chr3A	200126728	200126814	+
116	miR1436-3p-18	UCUUCAUGGAUAGAAGCUACUCCCUUCGUCCCAUAAUGUAAGACGUUUUUUGACACUACACUAGUGUCAAAAAACGUCUUACAUUAUGGAACGGAGGGAGUAUUAUCUUACUGCAGGGUAG	c195255_g1_i12	1946	chr3A	200126729	200126814	-
225	miR1130-5p-1	UUCAUGGAUAGAAGCUACUCCCUUCGUCCCAUAAUGUAAGACGUUUUUUGACACUACACUAGUGUCAAAAAACGUCUUACAUUAUGGAACGGAGGGAGUAUUAUCUUACUGCAGGGU	c195255_g1_i12	1948	chr3A	200126729	200126814	-
261	miR1137-3p-2	UUCCUCCGUUUCAAAAUAGAUGACUCAACUUUGUAUUAACUUUGUACUAAAGUUAGUAUAAAGUUGCGUCAUCUAUUUUGGAACGGAGGGAAU	c80075_g1_i1	41	chr3A	201038075	201038162	-
161	miR1439-3p-3	GAUCAACGUGCAUAGACAUGUACUCCCUCUGUUUCAAAUUACAAUUUGAACAAAAACCACGACAAGUACGUAAUUUGGAACGGAGGGAGUAUGUGGGUAGGUAUAUGUAUAUU	c134472_g2_i1	48	chr3A	213131934	213131981	+
236	miR1135-3p-5	CUACUACUUACUACUCCCUCCAUUCCGAAUUACUUGUCGCAGGUAUGGAUGUAUCUAGAUGUAUUUUAGUUCUAGAUACAUCCAUUUCUGCGACAAGUAAUUCGGGACGGAAGGGGAGUACUCAGUAAAGU	c189111_g2_i3	80	chr3A	221571420	221571546	+
235	miR1135-3p-4	UUUACUGAGUACUCCCCUUCCGUCCCGAAUUACUUGUCGCAGAAAUGGAUGUAUCUAGAACUAAAAUACAUCUAGAUACAUCCAUACCUGCGACAAGUAAUUCGGAAUGGAGGGAGUAGUAAGUAGUAGAA	c189111_g2_i3	78	chr3A	221571420	221571541	-
224	miR1130-5p-10	CCUGCAGUAAGAUAAUACUCCCUCCGUUCCAUAAUGUAAGACGUUUUUUGACACUAGUGUAGUGUCAAAAAACGUCUUACAUUAUGGGACGAAGGGAGUAGCUUCUAUCCAUGAAGA	c195255_g1_i12	1950	chr3A	233696259	233696345	+
154	miR1439-3p-4	CGGUCUUCAUGGAUAGAAGCUACUCCCUUCGUCCCAUAAUGUAAGACGUUUUUUGACACUACACUAGUGUCAAAAAACGUCUUACAUUAUGGAACGGAGGGAGUAUUAUCUUACUGCAGGGUAGAGA	c195255_g1_i12	1943	chr3A	233696259	233696345	-
117	miR1436-3p-1	ACCCUGCAGUAAGAUAAUACUCCCUCCGUUCCAUAAUGUAAGACGUUUUUUGACACUAGUGUAGUGUCAAAAAACGUCUUACAUUAUGGGACGAAGGGAGUAGCUUCUAUCCAUGAAGACC	c195255_g1_i12	1948	chr3A	233696259	233696345	+
245	miR1136-5p-3	CUCCCUCCGUUCCGAAUUACUUGUCGCAUGUAUGGAUGUAUCUAGAUGUAUUUUAGUUCUAGAUACAUCCAUUUCUGCGACGAGUAAUUUGAAACGGAGGGAGUA	c195519_g4_i1	716	chr3A	256934690	256934795	+
111	miR1436-3p-10	CGUACAAGUAUGUUAAUUACUCCCUCCGUCCCAUAAUGUAAGACGUUUUUUGACACUCAAAAAACGUCUUACAUGAUGGGACGGAGGGAGUAUUACUUUGUCAGCAUUAAG	c195255_g1_i3	1664	chr3A	274756392	274756549	-
221	miR1130-5p-11	UACAAGUAUGUUAAUUACUCCCUCCGUCCCAUAAUGUAAGACGUUUUUUGACACUCAAAAAACGUCUUACAUGAUGGGACGGAGGGAGUAUUACUUUGUCAGCAUUA	c195255_g1_i3	1666	chr3A	274756394	274756547	-
222	miR1130-5p-6	AUGCUGACAAAGUAAUACUCCCUCCGUCCCAUCAUGUAAGACGUUUUUUGAGUGUCAAAAAACGUCUUACAUUAUGGGACGGAGGGAGUAAUUAACAUACUUGUACG	c195255_g1_i3	1664	chr3A	274756447	274756549	+
110	miR1436-3p-19	UAAUGCUGACAAAGUAAUACUCCCUCCGUCCCAUCAUGUAAGACGUUUUUUGAGUGUCAAAAAACGUCUUACAUUAUGGGACGGAGGGAGUAAUUAACAUACUUGUACGGA	c195255_g1_i3	1662	chr3A	274756447	274756551	+
194	miR1122-3p-4	UGACUUGAAUUUAUCUAGAUACGGAUGUAUCUAACACUAAAACAUGUCUACAUAUAUCCGUAUCUAGACAAAUCUGAGUCAACUAAUU	c193194_g5_i1	369	chr3A	332556188	332556276	+
209	miR1122-3p-2	CAAACAUAAUACUACUUGUCUUAGAUUUGUCAUGUAUUUUGACACAUUUUAGUGUUAGAUACGUCCAUAUCUAGACAAAUCU	c164541_g1_i1	414	chr3A	332556194	332556273	-
203	miR1122-3p-13	UUACUUGACCCAUAUUUAUCUAGACACGGAUGUAUCUAGACACUAAACAAGUAUAGAUACAUUCGUAUCUACACAAAUGAAAGUCAAGUAAUC	c188928_g1_i1	17	chr3A	365363094	365363186	+
262	miR1137-3p-1	UCCCUCCGUUCUAAAAUAGAUGACCUAACUUUAUACUAACUUUGUACUAAAGUUAAUAUAAAGUUGAGUCAUCUAUAUUGGAA	c195146_g2_i1	1591	chr3A	374623205	374623286	-
260	miR1137-3p-3	UCCCUCCGUUCCAAAAUAGAUGACGCAACUUUAUACUAACUUUAGUACAAAGUUAAUACAAAGUUGAGUCAUCUAUUUUGAAACGGAGGAAGU	c80075_g1_i1	43	chr3A	391030910	391031003	-
211	miR1125-5p-1	CUUACUUUGACCAUAAAUUUAACGGACGAGACCGACUGCGGCGGGAGAAAAAGUUACAUAAUUAAAAACUUCUUUCGAAUACGAAUUCACUGAUAUAAUUUUUGCUUCCGCCGCAAUCGGUCUUGGUAGUUAAAUUUACGGUCAAAGUUGAAG	c187580_g2_i1	190	chr3A	401713454	401713604	-
217	miR1128-5p-1	GUUACAACUGUGAUAAUAUUUUCUACUCCCUCCGUCCCAAAAUUCUUAUCUUAGAUUUGUCUAGAUACGGAUAUAUCAAGACAAGAAUUUUGGGACAGAGGUAGUAGUAAAUUGCAUUUUCAUCUUCUAGU	c199396_g2_i3	59	chr3A	420720271	420720328	-
124	miR1436-3p-7	AUGAAAAUGCAAUUUACUACUACCUCUGUCCCAAAAUUCUUGUCUUGAUAUAUCCGUAUCUAGACAAAUCUAAGAUAAGAAUUUUGGGACGGAGGGAGUAGAAAAUAUUAUCACAGUUG	c199396_g2_i3	63	chr3A	420720271	420720328	+
123	miR1436-3p-21	CUCCCUCCGUCCCAUAAUAUAAGUAGCAGUGUCAAAAACGCUAUUAUAUUAUGGGACAGAGGGAGUAUUACAGAUUAUGUGGUUCA	c47726_g1_i1	0	chr3A	431125521	431125572	+
131	miR1436-3p-22	ACCACAUGUAUAAAACUUACUCCCUGCGUCCCAAAAUAAGUGUCUUUGAUUUAGUACUAAAUGAAAGAGACUUAUUUUGGGACGGAGGGAGUAAUAAAAAUGAUAUAGGAUA	c187966_g1_i3	469	chr3A	438607517	438607557	+
132	miR1436-3p-14	CAUGUCAUCAUGAAUGAUACUCCCUCCGUCCCACAAUAUAAGAACGUUUUUCAAGCUUUGGUAGUUUGAAAAACGUUCUUAUAUUAUGGAACGGAGGGAGUAGAAAACUAGACUUUACUAA	c184834_g3_i4	320	chr3A	466063506	466063599	-
184	miR1120-3p-2	UAUACAAACAAUUACUUCCUCCGUCGCAUAAUAUAAGAACGUUUUUGACAUUAGUGUAGUGUUAAAAACGUUCUUAUAUUUUGGGACGGAGGGAGUACAAUACAGCAUACA	c180565_g1_i1	1134	chr3A	467098922	467099012	+
135	miR1436-3p-9	CGAUCUAUACAAACAAUUACUUCCUCCGUCGCAUAAUAUAAGAACGUUUUUGACAUUAGUGUAGUGUUAAAAACGUUCUUAUAUUUUGGGACGGAGGGAGUACAAUACAGCAUACAAACAG	c180565_g1_i1	1129	chr3A	467098922	467099012	+
183	miR1120-3p-1	UAUGCUGUAUUGUACUCCCUCCGUCCCAAAAUAUAAGAACGUUUUUAACACUACACUAAUGUCAAAAACGUUCUUAUAUUAUGCGACGGAGGAAGUAAUUGUUUGUAUAGA	c180565_g1_i1	1136	chr3A	467098927	467099012	-
199	miR1122-3p-6	CUACAUACAGAUGUAUCAAGUCACGUUUUAGUAUUAGAUACAUCCGUAUCUAGACAAAUCCAAGACAAGUAAUU	c191224_g2_i2	290	chr3A	469077354	469077427	-
249	miR1136-5p-6	CUCCCUCCGUCCCGAAUUACUUGUCGCAGAAAUGGAUGUAUCUAGAACUAAAAUACAUCUAGAUACAUCCAUACAUGCGACAAGUAAUUCGGAACGGAGGGAAUA	c189111_g2_i2	36	chr3A	510181213	510181315	-
248	miR1136-5p-8	UUCCCUCCGUUCCGAAUUACUUGUCGCAUGUAUGGAUGUAUCUAGAUGUAUUUUAGUUCUAGAUACAUCCAUUUCUGCGACAAGUAAUUCGGGACGGAGGGAGUA	c189111_g2_i2	38	chr3A	510181213	510181317	+
113	miR1436-3p-25	AUCCAGGGCAAGCGAAAUACUCCAUCCGUCCCAAAAUAGCUUGCAAAAACGUCUUGCAUUAUGGGACGGAGGGAGUACCACAGAAUAGGCAGCACA	c156833_g1_i2	85	chr3A	514311100	514311196	+
115	miR1436-3p-29	AUCCAGGGCAAGCGAAAUACUCCAUCCGUCCCAAAAUAGCUUGCAAAAACGUCUUGCAUUAUGGGACGGAGGGAGUACCAACUAGCAUAAGAUUAU	c156833_g1_i1	85	chr3A	514311100	514311180	+
136	miR1436-3p-32	UGGGCAAGGUUAAAUGCUACUCCCCCCAUUCCAUAAUAUAAGACCGUGUGCCACAGGUAUAUUAUGGGAUGGAGGGAGUAUCUUUUAAGGUUCAGUGUA	c164415_g2_i1	7	chr3A	539904918	539904942	+
219	miR1130-5p-9	UUGAUCUCAGAAAAAUACUCCCUCCGUCCCAUAAUGUAAGACGUUUUUGACACUAACGUAGUGUAGAACAUCUUACAUUAUGGGACAAAGGGAGUACCAAACAAACAAGCAAG	c196670_g1_i2	2457	chr3A	540240407	540240479	-
108	miR1436-3p-13	CUUUGAUCUCAGAAAAAUACUCCCUCCGUCCCAUAAUGUAAGACGUUUUUGACACUAACGUAGUGUAGAACAUCUUACAUUAUGGGACAAAGGGAGUACCAAACAAACAAGCAAGAC	c196670_g1_i2	2455	chr3A	540240407	540240479	-
191	miR1122-3p-1	AUUCUUGUCUUAGAUUUGUCUAAAUACGGAUGUAUCAAGUCACGUUUUAGUAUUAGAUACAUCCGUAUCUAGACAAAUCCAAGACAAGUAAUU	c193194_g1_i5	1009	chr3A	569419087	569426534	+
218	miR1128-5p-2	UGUGUAUGUAUGUCAUUUUGUAGUACUCCCUCCGUCCCAAAAUAAGUAUCUCAGUGUCAAUAACGUUCCUAUAUUAUGGGACGGAGGGAGUACUAAACUUGA	c189690_g6_i1	164	chr3A	571797920	571797947	+
153	miR1439-3p-2	UAAUACUCCCUCCGUCCCAAAAUAAGUGUCUCAACUUUGUACUAACUUUAGUACAAACUUGGGUCAUCCAUUUUGGAACGGAGGGAGUACAAGGCUAUGUAAUCGUCGUCA	c195750_g1_i2	0	chr3A	579387561	579387620	-
152	miR1439-3p-6	ACGACGAUUACAUAGCCUUGUACUCCCUCCGUUCCAAAAUGGAUGACCCAAGUUUGUACUAAAGUUAGUACAAAGUUGAGACACUUAUUUUGGGACGGAGGGAGUAUUA	c195750_g1_i2	0	chr3A	579387561	579387620	+
250	miR1136-5p-2	CUCUCUUCGUUCGGAAUUACUUGUCGCAGAAAUGGAUGUAUCUAGACGUAUUUUAGUUCUAGAUACAUUCAUUUCCGAGACAAGUAAUUUCGAACGGAGGGAGUA	c198714_g1_i1	2502	chr3A	583676590	583676688	-
234	miR1135-3p-2	UGCAAAUGUACUACUCCCUCCGUUCGAAAUUACUUGUCUCGGAAAUGAAUGUAUCUAGAACUAAAAUACGUCUAGAUACAUCCAUUUCUGCGACAAGUAAUUCCGAACGAAGAGAGUACUAGAAAGUAAUA	c198714_g1_i1	2487	chr3A	585500962	585501070	-
247	miR1136-5p-7	CUCCCUCUGUUUCGAAUUACUUGUCGCACGUAUGGAUGUAUCUAGAUGUAUUUUAGUUCUAGAUACAUCUAUUUUUGCUCGACGAUUAAUUUGAAACGGAGGGAGUA	c189111_g1_i3	34	chr3A	586413475	586413580	+
259	miR1137-3p-4	CCAAAAUAGAUGACUCAACUUUAUACUAACUUUAGUACAAAGUUAAUACAAAGUUGAGUCAUCUAUUUUGAAACGGAGGGAGU	c190274_g2_i1	893	chr3A	588522616	588522699	-
214	miR1127-5p-2	UAUUAGUUCUUAGAAGCUACUCCCUCCGUUCGGAAUUAGUUGUCACAGAAAUGGAUGUAUCUAAACGAACGGAGGGAGUAUAUUGGUAGGAAGGUUUGA	c183204_g1_i2	63	chr3A	610593484	610593530	+
213	miR1127-5p-1	GGGGUAGCACUGGUAGCUACUCCCUCCGUUCGGAAUUAGUUGUCACAGAAAUGGAUGUAUCUAAACGAACGGAGGGAGUAUAUUGGUAGGAAGGUUUGA	c183204_g1_i3	63	chr3A	610593484	610593530	+
193	miR1122-3p-11	UUAGUUGACUCAGAUUUGUCUAGAUACGGAUAUAUGUAGACAUGUUUUAGUGUUAGAUACAUCCGUAUCUAGAUAAAUUCAAGUCA	c193194_g5_i1	371	chr3A	621323764	621323836	-
226	miR1130-5p-5	UGUUUGCUUUAUUGAUACUCCCUCCGCCCCAUAAUGUAAGACGUUUUUUGACACUAGUGUAGUGUCAAAAAACGUCUUACAUUAUGGGACGAAGGGAGUAGCUUCUAUCCAUGAAGA	c195255_g1_i6	49	chr3A	629669324	629669411	+
130	miR1436-3p-30	AUUCAGGACGGAGGGAGUACUCCCUCAGUCCCAAAAUUCUUGUCUUAGAUUUGUCUAGAUACGGAUGUAUCUAAUACUAAAACGUGACUUGAUACAUCCGUAUUUAGACAAAUCUAAGACAAGAAUUUUGGGACGGAGGGAGUACAAGCAACAUCCAACUGUU	c193194_g1_i4	972	chr3A	642715813	642715942	+
129	miR1436-3p-3	GGAUCGAUCGUACGUUGUACUCCCUUCGUUCCGAAUUACUUGUCUUGGAUUUGUCUAGAUACGGAUGUAUCUAAUACUAAAACGUGACUUGAUACAUCCGUAUUUAGACAAAUCUAAGACAAGAAUUUUGGGACGGAGGGAGUACAAGCAACAUCCAACUGUU	c193194_g1_i5	972	chr3A	642715814	642715942	+
223	miR1130-5p-8	UGUGACUAUAUAUAUUACUCCCUCCAUCUCAUAAUAUAAGACGUGUUUUGAUACUAUGACAGUGUCAAAAUAUGUCUUAUAUUAUGAGACAGAGGGAUUAUAUAUUAGGGGUAUGUG	c209012_g1_i1	153	chr3A	651513239	651513267	-
144	miR1436-3p-2	GACUUAUUGUAACACACUACUCCCUCCGUUCCACAAUAUAAGACAUAGCUUGCAACAACGUCUUAUAUUAUGGGGCGGAGGGAGUACAUCCUAAAUGGUUAUGCG	c47954_g1_i1	53	chr3A	652668086	652668127	-
44	miR398-3p-1	AUUCCUGCGGGGUCGAGCUGGGAACACAUGAGAUAUGAACCGCUUGAUUGAAUAUCAACUCAUGUGUUCUCAGGUCGCCCCCGCUGGAGCCUCCUCGCCGCAG	c151556_g1_i1	406	chr3A	658244016	658244119	-
188	miR1120-3p-3	UCGUGUAUGAGCUACUCCCUCUGUCCCAGAAUAUAAGAACGUUUUUGACAUGAUGCUAGUGUUAAAAACAUUAUUAUAUUUUGGGACGGAGGGAGUAGUAAUGAUGGAACU	c184691_g1_i3	16	chr3A	661044295	661044380	-
238	miR1135-3p-3	CAGUUCACUACUACUCCCUCCAUUCCGAAUUACUUGUCGCAGGUAUGGAUGUAUCUAGAUGUAUUUUAGUUCUAGAUACAUCCAUUUCUGCGACAAGUAAUUCGGGACGGAAGGGGAGUACUCAGUAAAGU	c189111_g2_i1	30	chr3A	664694638	664694745	+
242	miR1136-5p-1	CCCCUUCCGUCCCGAAUUACUUGUCGCAGAAAUGGAUGUAUCUAGAACUAAAAUACAUCUAGAUACAUCCAUACCUGCGACAAGUAAUUCGGAAUGGAGGGAGUA	c189111_g2_i1	41	chr3A	664694638	664694738	-
237	miR1135-3p-1	UUUACUGAGUACUCCCCUUCCGUCCCGAAUUACUUGUCGCAGAAAUGGAUGUAUCUAGAACUAAAAUACAUCUAGAUACAUCCAUACCUGCGACAAGUAAUUCGGAAUGGAGGGAGUAGUAGUGAACUGUU	c189111_g2_i1	28	chr3A	664694638	664694745	-
241	miR1136-5p-4	CUCCCUCCAUUCCGAAUUACUUGUCGCAGGUAUGGAUGUAUCUAGAUGUAUUUUAGUUCUAGAUACAUCCAUUUCUGCGACAAGUAAUUCGGGACGGAAGGGGAG	c189111_g2_i1	43	chr3A	664694640	664694743	+
189	miR1122-3p-12	UUAUUUGUUUUAGAUUUAUCUAGAUACGGAUGUAUCUAACACUAAAACGUGUCUAGAUACAUCCGUACCUAGACAAGUAAUCAGGCGGAGGGA	c195787_g1_i1	1486	chr3A	686191231	686191311	+
207	miR1122-5p-1	GUCUUAGACUUGAAGGUGUUUAGGUACAUCCGUAUCUAGACAAAUAAUUCGGUAGAUAGGGAGUAUGUAAUAUGCCUUCUUUGUUGAGCCUA	c89465_g1_i1	179	chr3A	695814973	695815065	-
155	miR1439-3p-1	GCAUCAUUUUAGUUCAUAUGUACUCCCUCCGUUCCACAAUACAUGCCUUCCAUUUGUCAAAAUAUAGAUGUAUCUAGACAUGUUUUAGUAUAUAGGUACAUCCAUUUUUUGACAAAUGGAAGUCAAGUAUUUUGGAACGGAGGGAGUAGUUCAUAACAAUCCAAUACAAU	c194572_g4_i4	23	chr3A	716070234	716070362	-
156	miR1439-3p-7	UCUGCCCUGGGACUGGGAUGUACUCCCUCCGUUCCACAAUACAUGCCUUCCAUUUGUCAAAAUAUAGAUGUAUCUAGACAUGUUUUAGUAUAUAGGUACAUCCAUUUUUUGACAAAUGGAAGUCAAGUAUUUUGGAACGGAGGGAGUAGUUAUCAGGGCCUAGACUUUGG	c194572_g4_i3	80	chr3A	716070234	716070362	-
264	miR1139-5p-1	GCCAAGGCUGGUCAUAGUGGGGAGUAACUUAGACUAGUAACAUGCAUAUGUUACUAGUCUAUGUUACUACCUCUAUAGUGGGGAGUAACAUAU	c188395_g1_i11	65	chr3A	743023181	743023264	-
263	miR1139-5p-2	UGUUACUCCCCACUAUAGAGGUAGUAACAUAGACUAGUAACAUAUGCAUGUUACUAGUCUAAGUUACUCCCCACUAUGACCAGCCUUG	c188395_g1_i11	68	chr3A	743023184	743023264	+
182	miR1118-5p-1	GCACUACAUUGUGGAAUGGAGAGAGUAUGAAACAUGACAUUAAUGUACACUCAAUUUUCUCUCAUGCACAGUAGUGCAGUACCUCAGCAUGCUA	c175003_g1_i1	0	chr3A	746375040	746375076	+
109	miR1436-3p-5	AUGGUUCGUUUCUUUAGUACUCCCUCCGUCCCAUAAUGUAAGACGUUUUUUGACACUAGUGUAGUGUCAAAAAACGUCUUACAUUAUGGGACGAAGGGAGUAGCUUCUAUCCAUGAAGACC	c195255_g1_i7	49	chr3B	3395726	3395812	-
220	miR1130-5p-4	GGUUCGUUUCUUUAGUACUCCCUCCGUCCCAUAAUGUAAGACGUUUUUUGACACUAGUGUAGUGUCAAAAAACGUCUUACAUUAUGGGACGAAGGGAGUAGCUUCUAUCCAUGAAGA	c195255_g1_i7	51	chr3B	3395726	3395812	-
248	miR1136-5p-8	UUCCCUCCGUUCCGAAUUACUUGUCGCAUGUAUGGAUGUAUCUAGAUGUAUUUUAGUUCUAGAUACAUCCAUUUCUGCGACAAGUAAUUCGGGACGGAGGGAGUA	c189111_g2_i2	38	chr3B	10891117	10891221	-
245	miR1136-5p-3	CUCCCUCCGUUCCGAAUUACUUGUCGCAUGUAUGGAUGUAUCUAGAUGUAUUUUAGUUCUAGAUACAUCCAUUUCUGCGACGAGUAAUUUGAAACGGAGGGAGUA	c195519_g4_i1	716	chr3B	10891117	10891222	-
238	miR1135-3p-3	CAGUUCACUACUACUCCCUCCAUUCCGAAUUACUUGUCGCAGGUAUGGAUGUAUCUAGAUGUAUUUUAGUUCUAGAUACAUCCAUUUCUGCGACAAGUAAUUCGGGACGGAAGGGGAGUACUCAGUAAAGU	c189111_g2_i1	30	chr3B	10891117	10891224	-
236	miR1135-3p-5	CUACUACUUACUACUCCCUCCAUUCCGAAUUACUUGUCGCAGGUAUGGAUGUAUCUAGAUGUAUUUUAGUUCUAGAUACAUCCAUUUCUGCGACAAGUAAUUCGGGACGGAAGGGGAGUACUCAGUAAAGU	c189111_g2_i3	80	chr3B	10891117	10891224	-
235	miR1135-3p-4	UUUACUGAGUACUCCCCUUCCGUCCCGAAUUACUUGUCGCAGAAAUGGAUGUAUCUAGAACUAAAAUACAUCUAGAUACAUCCAUACCUGCGACAAGUAAUUCGGAAUGGAGGGAGUAGUAAGUAGUAGAA	c189111_g2_i3	78	chr3B	10891117	10891224	+
237	miR1135-3p-1	UUUACUGAGUACUCCCCUUCCGUCCCGAAUUACUUGUCGCAGAAAUGGAUGUAUCUAGAACUAAAAUACAUCUAGAUACAUCCAUACCUGCGACAAGUAAUUCGGAAUGGAGGGAGUAGUAGUGAACUGUU	c189111_g2_i1	28	chr3B	10891117	10891224	+
249	miR1136-5p-6	CUCCCUCCGUCCCGAAUUACUUGUCGCAGAAAUGGAUGUAUCUAGAACUAAAAUACAUCUAGAUACAUCCAUACAUGCGACAAGUAAUUCGGAACGGAGGGAAUA	c189111_g2_i2	36	chr3B	10891119	10891221	+
241	miR1136-5p-4	CUCCCUCCAUUCCGAAUUACUUGUCGCAGGUAUGGAUGUAUCUAGAUGUAUUUUAGUUCUAGAUACAUCCAUUUCUGCGACAAGUAAUUCGGGACGGAAGGGGAG	c189111_g2_i1	43	chr3B	10891119	10891222	-
242	miR1136-5p-1	CCCCUUCCGUCCCGAAUUACUUGUCGCAGAAAUGGAUGUAUCUAGAACUAAAAUACAUCUAGAUACAUCCAUACCUGCGACAAGUAAUUCGGAAUGGAGGGAGUA	c189111_g2_i1	41	chr3B	10891124	10891224	+
207	miR1122-5p-1	GUCUUAGACUUGAAGGUGUUUAGGUACAUCCGUAUCUAGACAAAUAAUUCGGUAGAUAGGGAGUAUGUAAUAUGCCUUCUUUGUUGAGCCUA	c89465_g1_i1	179	chr3B	13773958	13773984	+
120	miR1436-3p-16	UGAAGCUAUAUAUAUAGUACUUCCUCCGUCCCAUAAUAUAAGACGUCUUACAUUAUGAGACGGAGGGAGUGCCAUUGAAUCCUUGGGGUU	c137260_g1_i1	154	chr3B	30381873	30381901	+
121	miR1436-3p-11	CCCCAAGGAUUCAAUGGCACUCCCUCCGUCUCAUAAUGUAAGACGUCUUAUAUUAUGGGACGGAGGAAGUACUAUAUAUAUAGCUUCACA	c137260_g1_i1	152	chr3B	30381873	30381901	-
251	miR1136-5p-5	CUCCGUUCCAAAUUACUUGUCGCAGAAAUUGAUGUAUCUAAAAUUAAAAUACAUCUAGAUACAUCCAUCUCAAUGACAAGUAUUUCCGGACGGAGGAGUAG	c106551_g1_i1	0	chr3B	39740912	39740987	+
158	miR1439-3p-5	CUACCCAAAUAAAAAUAUAUUACUCCCUCCGUUCGACAAUACAUGCCUUCCAUUUGUCAAAAUAUAGAUGUAUCUAGACAUGUUUUAGUAUAUAGGAACAUCCAUUUUUGGACAAAUGGAAGUCAAGUAUUUUGGAACGGAGGGAGUAAGUUGUAAGGUGAGCUAGAUUA	c188413_g2_i1	1027	chr3B	41432991	41433119	+
155	miR1439-3p-1	GCAUCAUUUUAGUUCAUAUGUACUCCCUCCGUUCCACAAUACAUGCCUUCCAUUUGUCAAAAUAUAGAUGUAUCUAGACAUGUUUUAGUAUAUAGGUACAUCCAUUUUUUGACAAAUGGAAGUCAAGUAUUUUGGAACGGAGGGAGUAGUUCAUAACAAUCCAAUACAAU	c194572_g4_i4	23	chr3B	41432991	41433119	+
156	miR1439-3p-7	UCUGCCCUGGGACUGGGAUGUACUCCCUCCGUUCCACAAUACAUGCCUUCCAUUUGUCAAAAUAUAGAUGUAUCUAGACAUGUUUUAGUAUAUAGGUACAUCCAUUUUUUGACAAAUGGAAGUCAAGUAUUUUGGAACGGAGGGAGUAGUUAUCAGGGCCUAGACUUUGG	c194572_g4_i3	80	chr3B	41432991	41433125	+
233	miR1133-5p-1	UAGAGCAUGUGUGACUGGACUAUAUAUUCCCUCCAUCCGAAAAAACUUGGGACAAGCUUUUUUGGAUGGAGGGAGUAUGUUGGACUGGAAUAUAUGUGUC	c191416_g1_i5	558	chr3B	42463516	42463552	+
141	miR1436-3p-31	ACCAAAUAUCAUUGAAAUAUUCCCUCUGUUCCAUAAUAUAAAAACAUUUUUAACACUGCACUAGUGUCAAAAAAAAAGCUCGUAUAUUAUGGGACAGAGGGAGUAUAUUACAAAACAAUUCUGC	c105842_g1_i1	47	chr3B	45692831	45692904	+
199	miR1122-3p-6	CUACAUACAGAUGUAUCAAGUCACGUUUUAGUAUUAGAUACAUCCGUAUCUAGACAAAUCCAAGACAAGUAAUU	c191224_g2_i2	290	chr3B	48859413	48859487	-
194	miR1122-3p-4	UGACUUGAAUUUAUCUAGAUACGGAUGUAUCUAACACUAAAACAUGUCUACAUAUAUCCGUAUCUAGACAAAUCUGAGUCAACUAAUU	c193194_g5_i1	369	chr3B	51974550	51974638	-
193	miR1122-3p-11	UUAGUUGACUCAGAUUUGUCUAGAUACGGAUAUAUGUAGACAUGUUUUAGUGUUAGAUACAUCCGUAUCUAGAUAAAUUCAAGUCA	c193194_g5_i1	371	chr3B	51974552	51974638	+
206	miR1122-3p-8	AAGCCUGUCUUAGAUUUGUCUAAUACACAUGUAUCUAACACUAAAACGUAUCUAGAUACAUCUGUAUCUAGACAAAUUUAAGAAAAGCUUUU	c104288_g1_i1	95	chr3B	54468224	54468314	-
211	miR1125-5p-1	CUUACUUUGACCAUAAAUUUAACGGACGAGACCGACUGCGGCGGGAGAAAAAGUUACAUAAUUAAAAACUUCUUUCGAAUACGAAUUCACUGAUAUAAUUUUUGCUUCCGCCGCAAUCGGUCUUGGUAGUUAAAUUUACGGUCAAAGUUGAAG	c187580_g2_i1	190	chr3B	63144319	63144469	+
125	miR1436-3p-27	UUGUCCGUAUUAAUAAUCACUCUCUCCGUCCCAUAAUAUAAAAGCGUUUUUGACACUAGUAUAAUACCAAAAACGCUCUUAUAUUAUGGGACAGAGGGAGUAGUAUUUUGCAUCUAGUAUU	c195891_g1_i4	1238	chr3B	109456292	109456389	-
197	miR1122-3p-9	GUCUUAGAUUUGUCUAGAUACGGAGAUAUCUAGCACUAAAAUAAGUCUAGAUACAUCCGUAUCUAGACAAACCUAAGACAAGUAAUU	c191224_g3_i1	198	chr3B	155517282	155517369	-
195	miR1122-3p-3	GUCUUAGAUUUGUCUAGAUACGGAGAUAUCUAGCACUAAAAUAAGUCUAGAUACAUCCGUAUCUAGACAAAUCCAAGACAAGUAAUU	c191224_g2_i4	290	chr3B	155517282	155517369	-
198	miR1122-3p-7	UUACUUGUCUUAGGUUUGUCUAGAUACGGAUGUAUCUAGACUUAUUUUAGUGCUAGAUAUCUCCGUAUCUAGACAAAUCUAAGAC	c191224_g3_i1	200	chr3B	155517284	155517369	+
196	miR1122-3p-10	UUACUUGUCUUGGAUUUGUCUAGAUACGGAUGUAUCUAGACUUAUUUUAGUGCUAGAUAUCUCCGUAUCUAGACAAAUCUAAGAC	c191224_g2_i4	292	chr3B	155517284	155517369	+
126	miR1436-3p-12	UACUAGAUGCAAAAUACUACUCCCUCUGUCCCAUAAUAUAAGAGCGUUUUUGGUAUUAUACUAGUGUCAAAAACGCUUUUAUAUUAUGGGACGGAGAGAGUGAUUAUUAAUACGGACAAUU	c195891_g1_i4	1240	chr3B	176056400	176056490	+
261	miR1137-3p-2	UUCCUCCGUUUCAAAAUAGAUGACUCAACUUUGUAUUAACUUUGUACUAAAGUUAGUAUAAAGUUGCGUCAUCUAUUUUGGAACGGAGGGAAU	c80075_g1_i1	41	chr3B	176135925	176136014	-
247	miR1136-5p-7	CUCCCUCUGUUUCGAAUUACUUGUCGCACGUAUGGAUGUAUCUAGAUGUAUUUUAGUUCUAGAUACAUCUAUUUUUGCUCGACGAUUAAUUUGAAACGGAGGGAGUA	c189111_g1_i3	34	chr3B	177029316	177029421	-
147	miR1436-3p-15	GAAGAGGAAAUAUAAUAUGCUCCCUCUGUCCCAUAGUAUAAGAUCUUAUUACAUCCAAUCUGCUCAUAAAUUGGAUGUAAGAUCUUAUAUUAUGCGACGGAGGGAGUACUUAACAAAAAUCACCAGC	c41939_g1_i1	5	chr3B	179919133	179919263	+
221	miR1130-5p-11	UACAAGUAUGUUAAUUACUCCCUCCGUCCCAUAAUGUAAGACGUUUUUUGACACUCAAAAAACGUCUUACAUGAUGGGACGGAGGGAGUAUUACUUUGUCAGCAUUA	c195255_g1_i3	1666	chr3B	185967822	185967912	-
222	miR1130-5p-6	AUGCUGACAAAGUAAUACUCCCUCCGUCCCAUCAUGUAAGACGUUUUUUGAGUGUCAAAAAACGUCUUACAUUAUGGGACGGAGGGAGUAAUUAACAUACUUGUACG	c195255_g1_i3	1664	chr3B	185967828	185967912	+
185	miR1120-3p-4	CAUCAUGAAUGAUACUCCCUCCGUCCCACAAUAUAAGAACGUUUUUCAAGCUUUGGUAGUUUGAAAAACGUUCUUAUAUUAUGGAACGGAGGGAGUAGAAAACUAGACUUU	c184834_g3_i4	325	chr3B	216608058	216608169	-
132	miR1436-3p-14	CAUGUCAUCAUGAAUGAUACUCCCUCCGUCCCACAAUAUAAGAACGUUUUUCAAGCUUUGGUAGUUUGAAAAACGUUCUUAUAUUAUGGAACGGAGGGAGUAGAAAACUAGACUUUACUAA	c184834_g3_i4	320	chr3B	218106759	218106880	-
219	miR1130-5p-9	UUGAUCUCAGAAAAAUACUCCCUCCGUCCCAUAAUGUAAGACGUUUUUGACACUAACGUAGUGUAGAACAUCUUACAUUAUGGGACAAAGGGAGUACCAAACAAACAAGCAAG	c196670_g1_i2	2457	chr3B	218348080	218348164	-
108	miR1436-3p-13	CUUUGAUCUCAGAAAAAUACUCCCUCCGUCCCAUAAUGUAAGACGUUUUUGACACUAACGUAGUGUAGAACAUCUUACAUUAUGGGACAAAGGGAGUACCAAACAAACAAGCAAGAC	c196670_g1_i2	2455	chr3B	218348080	218348164	-
107	miR1436-3p-28	CUUGCUUGUUUGUUUGGUACUCCCUUUGUCCCAUAAUGUAAGAUGUUCUACACUACGUUAGUGUCAAAAACGUCUUACAUUAUGGGACGGAGGGAGUAUUUUUCUGAGAUCAAAGCU	c196670_g1_i2	2457	chr3B	218348080	218348164	+
218	miR1128-5p-2	UGUGUAUGUAUGUCAUUUUGUAGUACUCCCUCCGUCCCAAAAUAAGUAUCUCAGUGUCAAUAACGUUCCUAUAUUAUGGGACGGAGGGAGUACUAAACUUGA	c189690_g6_i1	164	chr3B	238011786	238011829	+
112	miR1436-3p-24	CUUUGAUCUCAGAAAAAUACUCCCUCCGUCCCAUAAUGUAAAGAUGUUUUUUGACACUAGACUAGAGUCAAAAAGCGUCUUACAUUAUGGGACAGAGGGAGUAUGAUUCUUCAUGCUGAGAA	c160951_g1_i2	85	chr3B	242564627	242564713	+
229	miR1130-5p-7	CAGCAUGAAGAAUCAUACUCCCUCUGUCCCAUAAUGUAAGACGCUUUUUGACUCUAGUCUAGUGUCAAAAAACAUCUUUACAUUAUGGGACGGAGGGAGUAUUUUUCUGAGAUCAAAG	c160951_g1_i2	85	chr3B	242564627	242564713	-
223	miR1130-5p-8	UGUGACUAUAUAUAUUACUCCCUCCAUCUCAUAAUAUAAGACGUGUUUUGAUACUAUGACAGUGUCAAAAUAUGUCUUAUAUUAUGAGACAGAGGGAUUAUAUAUUAGGGGUAUGUG	c209012_g1_i1	153	chr3B	243922451	243922538	+
115	miR1436-3p-29	AUCCAGGGCAAGCGAAAUACUCCAUCCGUCCCAAAAUAGCUUGCAAAAACGUCUUGCAUUAUGGGACGGAGGGAGUACCAACUAGCAUAAGAUUAU	c156833_g1_i1	85	chr3B	246190998	246191031	+
113	miR1436-3p-25	AUCCAGGGCAAGCGAAAUACUCCAUCCGUCCCAAAAUAGCUUGCAAAAACGUCUUGCAUUAUGGGACGGAGGGAGUACCACAGAAUAGGCAGCACA	c156833_g1_i2	85	chr3B	246190998	246191031	+
131	miR1436-3p-22	ACCACAUGUAUAAAACUUACUCCCUGCGUCCCAAAAUAAGUGUCUUUGAUUUAGUACUAAAUGAAAGAGACUUAUUUUGGGACGGAGGGAGUAAUAAAAAUGAUAUAGGAUA	c187966_g1_i3	469	chr3B	258077723	258077768	-
136	miR1436-3p-32	UGGGCAAGGUUAAAUGCUACUCCCCCCAUUCCAUAAUAUAAGACCGUGUGCCACAGGUAUAUUAUGGGAUGGAGGGAGUAUCUUUUAAGGUUCAGUGUA	c164415_g2_i1	7	chr3B	274094629	274094655	-
123	miR1436-3p-21	CUCCCUCCGUCCCAUAAUAUAAGUAGCAGUGUCAAAAACGCUAUUAUAUUAUGGGACAGAGGGAGUAUUACAGAUUAUGUGGUUCA	c47726_g1_i1	0	chr3B	276061018	276061104	+
191	miR1122-3p-1	AUUCUUGUCUUAGAUUUGUCUAAAUACGGAUGUAUCAAGUCACGUUUUAGUAUUAGAUACAUCCGUAUCUAGACAAAUCCAAGACAAGUAAUU	c193194_g1_i5	1009	chr3B	308173494	308173587	+
118	miR1436-3p-6	AAUGUUUGCUUUAUUGAUACUCCCUCCGCCCCAUAAUGUAAGACGUUUUUUGACACUAGUGUAGUGUCAAAAAACGUCUUACAUUAUGGGACGAAGGGAGUAGCUUCUAUCCAUGAAGACC	c195255_g1_i6	47	chr3B	308911119	308911202	+
117	miR1436-3p-1	ACCCUGCAGUAAGAUAAUACUCCCUCCGUUCCAUAAUGUAAGACGUUUUUUGACACUAGUGUAGUGUCAAAAAACGUCUUACAUUAUGGGACGAAGGGAGUAGCUUCUAUCCAUGAAGACC	c195255_g1_i12	1948	chr3B	308911119	308911202	+
116	miR1436-3p-18	UCUUCAUGGAUAGAAGCUACUCCCUUCGUCCCAUAAUGUAAGACGUUUUUUGACACUACACUAGUGUCAAAAAACGUCUUACAUUAUGGAACGGAGGGAGUAUUAUCUUACUGCAGGGUAG	c195255_g1_i12	1946	chr3B	308911119	308911202	-
154	miR1439-3p-4	CGGUCUUCAUGGAUAGAAGCUACUCCCUUCGUCCCAUAAUGUAAGACGUUUUUUGACACUACACUAGUGUCAAAAAACGUCUUACAUUAUGGAACGGAGGGAGUAUUAUCUUACUGCAGGGUAGAGA	c195255_g1_i12	1943	chr3B	308911119	308911202	-
224	miR1130-5p-10	CCUGCAGUAAGAUAAUACUCCCUCCGUUCCAUAAUGUAAGACGUUUUUUGACACUAGUGUAGUGUCAAAAAACGUCUUACAUUAUGGGACGAAGGGAGUAGCUUCUAUCCAUGAAGA	c195255_g1_i12	1950	chr3B	308911119	308911202	+
226	miR1130-5p-5	UGUUUGCUUUAUUGAUACUCCCUCCGCCCCAUAAUGUAAGACGUUUUUUGACACUAGUGUAGUGUCAAAAAACGUCUUACAUUAUGGGACGAAGGGAGUAGCUUCUAUCCAUGAAGA	c195255_g1_i6	49	chr3B	308911119	308911202	+
225	miR1130-5p-1	UUCAUGGAUAGAAGCUACUCCCUUCGUCCCAUAAUGUAAGACGUUUUUUGACACUACACUAGUGUCAAAAAACGUCUUACAUUAUGGAACGGAGGGAGUAUUAUCUUACUGCAGGGU	c195255_g1_i12	1948	chr3B	308911119	308911202	-
122	miR1436-3p-20	UGUGGAAUAUAAGAUUAUACUCCCUCUGACCCAUAAUAUGAGAUACCUUUUGACACUACACUGGUGUUAAAAAACGUCUUACAUUAUGUGACGGAGGGAGUAUCUGAUGCUGAUU	c128672_g1_i1	0	chr3B	345401356	345401398	-
145	miR1436-3p-26	UAAUAAUCGAGCGAAACUACUCCCUACAUUCCAUAAUAUAAGAACCAUUUUAUAUUAUGGGACGAAGGGAGUAAUGCUGAAUGCACAUAGCA	c44618_g1_i1	137	chr3B	366462041	366462067	+
260	miR1137-3p-3	UCCCUCCGUUCCAAAAUAGAUGACGCAACUUUAUACUAACUUUAGUACAAAGUUAAUACAAAGUUGAGUCAUCUAUUUUGAAACGGAGGAAGU	c80075_g1_i1	43	chr3B	371742714	371742807	-
189	miR1122-3p-12	UUAUUUGUUUUAGAUUUAUCUAGAUACGGAUGUAUCUAACACUAAAACGUGUCUAGAUACAUCCGUACCUAGACAAGUAAUCAGGCGGAGGGA	c195787_g1_i1	1486	chr3B	382323018	382323093	+
135	miR1436-3p-9	CGAUCUAUACAAACAAUUACUUCCUCCGUCGCAUAAUAUAAGAACGUUUUUGACAUUAGUGUAGUGUUAAAAACGUUCUUAUAUUUUGGGACGGAGGGAGUACAAUACAGCAUACAAACAG	c180565_g1_i1	1129	chr3B	420287194	420287277	-
192	miR1122-3p-5	AUUCUUGUCUUAGAUUUGUCUAAAUACGGAUGUAUCAAGUCACGUUUUAGUAUUAGAUACAUCCGUAUCUAGACAAAUCUAAGACAAGAAUUU	c193194_g1_i4	1009	chr3B	423348788	423348881	+
228	miR1130-5p-3	CCCUCUGUCCCAUAAUGUAAGACGUUUUUUAACAUAAGUAUAGUGUCAAAAAGCGGUCUUACAUUUUGGGACGGAGGGAGUAUUUGCCAGGAGAG	c188112_g1_i4	671	chr3B	429130333	429140275	+
209	miR1122-3p-2	CAAACAUAAUACUACUUGUCUUAGAUUUGUCAUGUAUUUUGACACAUUUUAGUGUUAGAUACGUCCAUAUCUAGACAAAUCU	c164541_g1_i1	414	chr3B	431888103	431888143	+
250	miR1136-5p-2	CUCUCUUCGUUCGGAAUUACUUGUCGCAGAAAUGGAUGUAUCUAGACGUAUUUUAGUUCUAGAUACAUUCAUUUCCGAGACAAGUAAUUUCGAACGGAGGGAGUA	c198714_g1_i1	2502	chr3B	453267962	453268060	+
264	miR1139-5p-1	GCCAAGGCUGGUCAUAGUGGGGAGUAACUUAGACUAGUAACAUGCAUAUGUUACUAGUCUAUGUUACUACCUCUAUAGUGGGGAGUAACAUAU	c188395_g1_i11	65	chr3B	461704057	461704147	-
263	miR1139-5p-2	UGUUACUCCCCACUAUAGAGGUAGUAACAUAGACUAGUAACAUAUGCAUGUUACUAGUCUAAGUUACUCCCCACUAUGACCAGCCUUG	c188395_g1_i11	68	chr3B	461704060	461704147	+
217	miR1128-5p-1	GUUACAACUGUGAUAAUAUUUUCUACUCCCUCCGUCCCAAAAUUCUUAUCUUAGAUUUGUCUAGAUACGGAUAUAUCAAGACAAGAAUUUUGGGACAGAGGUAGUAGUAAAUUGCAUUUUCAUCUUCUAGU	c199396_g2_i3	59	chr3B	464164476	464164605	-
124	miR1436-3p-7	AUGAAAAUGCAAUUUACUACUACCUCUGUCCCAAAAUUCUUGUCUUGAUAUAUCCGUAUCUAGACAAAUCUAAGAUAAGAAUUUUGGGACGGAGGGAGUAGAAAAUAUUAUCACAGUUG	c199396_g2_i3	63	chr3B	464164476	464164605	+
140	miR1436-3p-17	UGGGCAAGGUUAAAUGCUACUCCCCCCAUUCCAUAAUAUAAGACCGUGUGCCACAGGUAUAUUAUGGGAUGGAGGGAGUAUUAAAAAACUAGUCUUGGU	c164415_g1_i1	7	chr3B	480212799	480212825	-
153	miR1439-3p-2	UAAUACUCCCUCCGUCCCAAAAUAAGUGUCUCAACUUUGUACUAACUUUAGUACAAACUUGGGUCAUCCAUUUUGGAACGGAGGGAGUACAAGGCUAUGUAAUCGUCGUCA	c195750_g1_i2	0	chr3B	547064314	547064416	+
152	miR1439-3p-6	ACGACGAUUACAUAGCCUUGUACUCCCUCCGUUCCAAAAUGGAUGACCCAAGUUUGUACUAAAGUUAGUACAAAGUUGAGACACUUAUUUUGGGACGGAGGGAGUAUUA	c195750_g1_i2	0	chr3B	547064314	547064416	-
143	miR1436-3p-8	ACUCCCUCAAUUCCAUAAUACUUGCCGUGGUUUUAGUUCAAAUUUGAACAACAACCAUGACAAGUAUUAUGGAACGGAGGGAGUACAUUUCAGUGUUCAUCUAC	c56811_g1_i1	112	chr3B	550734761	550734803	+
203	miR1122-3p-13	UUACUUGACCCAUAUUUAUCUAGACACGGAUGUAUCUAGACACUAAACAAGUAUAGAUACAUUCGUAUCUACACAAAUGAAAGUCAAGUAAUC	c188928_g1_i1	17	chr3B	555051971	555052050	-
144	miR1436-3p-2	GACUUAUUGUAACACACUACUCCCUCCGUUCCACAAUAUAAGACAUAGCUUGCAACAACGUCUUAUAUUAUGGGGCGGAGGGAGUACAUCCUAAAUGGUUAUGCG	c47954_g1_i1	53	chr3B	555606285	555606368	+
259	miR1137-3p-4	CCAAAAUAGAUGACUCAACUUUAUACUAACUUUAGUACAAAGUUAAUACAAAGUUGAGUCAUCUAUUUUGAAACGGAGGGAGU	c190274_g2_i1	893	chr3B	559542597	559542680	+
175	miR1117-3p-2	AUUCCACCCUUUGGUCCCUGUUGGUGCCACGAACCGGUACUAAUGAGGCUGUGGCCCCACGAGCACCUUUAGUACCUGUUCGUGGCACGAACCGGUACUAGAGUUUCUUACUA	c180303_g1_i1	54	chr3B	560141858	560141897	-
151	miR1436-3p-4	CAACGUUGUAUUACUACUACUCCCUCCGUUCCAGAAUAGAUGACUCAACUUUGUACUAACUUUAGUACAAACUUGGGUCAUCCAUUUUGGAACGGAGGGAGUACAAGGCUAUGUAAUCGUCG	c164803_g1_i1	206	chr3B	562596630	562596720	-
184	miR1120-3p-2	UAUACAAACAAUUACUUCCUCCGUCGCAUAAUAUAAGAACGUUUUUGACAUUAGUGUAGUGUUAAAAACGUUCUUAUAUUUUGGGACGGAGGGAGUACAAUACAGCAUACA	c180565_g1_i1	1134	chr3B	563779454	563779539	-
183	miR1120-3p-1	UAUGCUGUAUUGUACUCCCUCCGUCCCAAAAUAUAAGAACGUUUUUAACACUACACUAAUGUCAAAAACGUUCUUAUAUUAUGCGACGGAGGAAGUAAUUGUUUGUAUAGA	c180565_g1_i1	1136	chr3B	563779454	563779539	+
129	miR1436-3p-3	GGAUCGAUCGUACGUUGUACUCCCUUCGUUCCGAAUUACUUGUCUUGGAUUUGUCUAGAUACGGAUGUAUCUAAUACUAAAACGUGACUUGAUACAUCCGUAUUUAGACAAAUCUAAGACAAGAAUUUUGGGACGGAGGGAGUACAAGCAACAUCCAACUGUU	c193194_g1_i5	972	chr3B	580970026	580970153	+
262	miR1137-3p-1	UCCCUCCGUUCUAAAAUAGAUGACCUAACUUUAUACUAACUUUGUACUAAAGUUAAUAUAAAGUUGAGUCAUCUAUAUUGGAA	c195146_g2_i1	1591	chr3B	636046504	636046587	+
188	miR1120-3p-3	UCGUGUAUGAGCUACUCCCUCUGUCCCAGAAUAUAAGAACGUUUUUGACAUGAUGCUAGUGUUAAAAACAUUAUUAUAUUUUGGGACGGAGGGAGUAGUAAUGAUGGAACU	c184691_g1_i3	16	chr3B	674722426	674722523	+
44	miR398-3p-1	AUUCCUGCGGGGUCGAGCUGGGAACACAUGAGAUAUGAACCGCUUGAUUGAAUAUCAACUCAUGUGUUCUCAGGUCGCCCCCGCUGGAGCCUCCUCGCCGCAG	c151556_g1_i1	406	chr3B	688862889	688863002	-
166	miR818-3p-1	CUAAAACACAUACUCCCUCCGUCCCAUAGUAUAAGACGUUUUUGCAAGCUAUAUUAGCUUUAGAAAACCUCUUAUAUUAUGGGAUGGGAUGAGUGGUAAGGAGAACA	c18469_g1_i1	75	chr3B	691962222	691962269	-
182	miR1118-5p-1	GCACUACAUUGUGGAAUGGAGAGAGUAUGAAACAUGACAUUAAUGUACACUCAAUUUUCUCUCAUGCACAGUAGUGCAGUACCUCAGCAUGCUA	c175003_g1_i1	0	chr3B	725971899	725971929	+
130	miR1436-3p-30	AUUCAGGACGGAGGGAGUACUCCCUCAGUCCCAAAAUUCUUGUCUUAGAUUUGUCUAGAUACGGAUGUAUCUAAUACUAAAACGUGACUUGAUACAUCCGUAUUUAGACAAAUCUAAGACAAGAAUUUUGGGACGGAGGGAGUACAAGCAACAUCCAACUGUU	c193194_g1_i4	972	chr3B	740427292	740427419	+
227	miR1130-5p-2	CCCUCUGUCCCAUAAUGUAAGACGUUUUUUAACAUAAGUAUAGUGUCAAAAAGCGGUCUUACAUUUUGGGACGGAGGGAGUAAUUCAUAAUAGCA	c188112_g2_i6	609	chr3B	744871333	744871488	-
230	miR1131-5p-1	GGCUAGCCGGCCGCUCUCAUUAGUACCGGUUCAUGGUGAACCUUUAGCACCGGUUCAUGCCACGAACCAGUACUAAAG	c135840_g1_i1	132	chr3B	745483153	745483231	-
178	miR1117-5p-1	CUUUAGUACUGGUUCGUGGCAUGAACCGGUGCUAAAGGUUCACCAUGAACCGGUACUAAUGAGAGCGGCCGGCUAG	c135840_g1_i1	134	chr3B	745483153	745483229	+
176	miR1117-3p-1	GUAAGAAACUCUAGUACCGGUUCGUGCCACGAACAGGUACUAAAGGUGCUCGUGGGGCCACAGCCUCAUUAGUACCGGUUCGUGGCACCAACAGGGACCAAAGGGUGGAAUUG	c180303_g1_i1	52	chr3B	750149249	750149286	+
149	miR1436-3p-23	CUUUGCACAUUUAGACAUACUCCCUCCUUCCCAUAAUAUGAGAGCGUUUUCUACGCUACACUAGUGUCAAAAACACUCUUAUUAUGGGACAGAGGGAGUAGUAACUAUUUGAAAGUUUG	c14299_g1_i1	212	chr3B	750617072	750617161	-
234	miR1135-3p-2	UGCAAAUGUACUACUCCCUCCGUUCGAAAUUACUUGUCUCGGAAAUGAAUGUAUCUAGAACUAAAAUACGUCUAGAUACAUCCAUUUCUGCGACAAGUAAUUCCGAACGAAGAGAGUACUAGAAAGUAAUA	c198714_g1_i1	2487	chr3B	790165383	790165503	-
213	miR1127-5p-1	GGGGUAGCACUGGUAGCUACUCCCUCCGUUCGGAAUUAGUUGUCACAGAAAUGGAUGUAUCUAAACGAACGGAGGGAGUAUAUUGGUAGGAAGGUUUGA	c183204_g1_i3	63	chr3B	797599856	797599902	-
214	miR1127-5p-2	UAUUAGUUCUUAGAAGCUACUCCCUCCGUUCGGAAUUAGUUGUCACAGAAAUGGAUGUAUCUAAACGAACGGAGGGAGUAUAUUGGUAGGAAGGUUUGA	c183204_g1_i2	63	chr3B	802367757	802367803	+
110	miR1436-3p-19	UAAUGCUGACAAAGUAAUACUCCCUCCGUCCCAUCAUGUAAGACGUUUUUUGAGUGUCAAAAAACGUCUUACAUUAUGGGACGGAGGGAGUAAUUAACAUACUUGUACGGA	c195255_g1_i3	1662	chr3B	823738542	823738622	-
111	miR1436-3p-10	CGUACAAGUAUGUUAAUUACUCCCUCCGUCCCAUAAUGUAAGACGUUUUUUGACACUCAAAAAACGUCUUACAUGAUGGGACGGAGGGAGUAUUACUUUGUCAGCAUUAAG	c195255_g1_i3	1664	chr3B	823738542	823738624	-
161	miR1439-3p-3	GAUCAACGUGCAUAGACAUGUACUCCCUCUGUUUCAAAUUACAAUUUGAACAAAAACCACGACAAGUACGUAAUUUGGAACGGAGGGAGUAUGUGGGUAGGUAUAUGUAUAUU	c134472_g2_i1	48	chr3B	827014356	827014413	+
175	miR1117-3p-2	AUUCCACCCUUUGGUCCCUGUUGGUGCCACGAACCGGUACUAAUGAGGCUGUGGCCCCACGAGCACCUUUAGUACCUGUUCGUGGCACGAACCGGUACUAGAGUUUCUUACUA	c180303_g1_i1	54	chr3D	2006391	2006504	-
176	miR1117-3p-1	GUAAGAAACUCUAGUACCGGUUCGUGCCACGAACAGGUACUAAAGGUGCUCGUGGGGCCACAGCCUCAUUAGUACCGGUUCGUGGCACCAACAGGGACCAAAGGGUGGAAUUG	c180303_g1_i1	52	chr3D	2006393	2006506	+
124	miR1436-3p-7	AUGAAAAUGCAAUUUACUACUACCUCUGUCCCAAAAUUCUUGUCUUGAUAUAUCCGUAUCUAGACAAAUCUAAGAUAAGAAUUUUGGGACGGAGGGAGUAGAAAAUAUUAUCACAGUUG	c199396_g2_i3	63	chr3D	7173393	7173447	-
217	miR1128-5p-1	GUUACAACUGUGAUAAUAUUUUCUACUCCCUCCGUCCCAAAAUUCUUAUCUUAGAUUUGUCUAGAUACGGAUAUAUCAAGACAAGAAUUUUGGGACAGAGGUAGUAGUAAAUUGCAUUUUCAUCUUCUAGU	c199396_g2_i3	59	chr3D	7173491	7173520	+
207	miR1122-5p-1	GUCUUAGACUUGAAGGUGUUUAGGUACAUCCGUAUCUAGACAAAUAAUUCGGUAGAUAGGGAGUAUGUAAUAUGCCUUCUUUGUUGAGCCUA	c89465_g1_i1	179	chr3D	11111859	11111886	+
230	miR1131-5p-1	GGCUAGCCGGCCGCUCUCAUUAGUACCGGUUCAUGGUGAACCUUUAGCACCGGUUCAUGCCACGAACCAGUACUAAAG	c135840_g1_i1	132	chr3D	17641837	17641915	-
178	miR1117-5p-1	CUUUAGUACUGGUUCGUGGCAUGAACCGGUGCUAAAGGUUCACCAUGAACCGGUACUAAUGAGAGCGGCCGGCUAG	c135840_g1_i1	134	chr3D	17641837	17641913	+
260	miR1137-3p-3	UCCCUCCGUUCCAAAAUAGAUGACGCAACUUUAUACUAACUUUAGUACAAAGUUAAUACAAAGUUGAGUCAUCUAUUUUGAAACGGAGGAAGU	c80075_g1_i1	43	chr3D	26587717	26587806	-
261	miR1137-3p-2	UUCCUCCGUUUCAAAAUAGAUGACUCAACUUUGUAUUAACUUUGUACUAAAGUUAGUAUAAAGUUGCGUCAUCUAUUUUGGAACGGAGGGAAU	c80075_g1_i1	41	chr3D	26587717	26587806	+
156	miR1439-3p-7	UCUGCCCUGGGACUGGGAUGUACUCCCUCCGUUCCACAAUACAUGCCUUCCAUUUGUCAAAAUAUAGAUGUAUCUAGACAUGUUUUAGUAUAUAGGUACAUCCAUUUUUUGACAAAUGGAAGUCAAGUAUUUUGGAACGGAGGGAGUAGUUAUCAGGGCCUAGACUUUGG	c194572_g4_i3	80	chr3D	32145447	32145579	+
155	miR1439-3p-1	GCAUCAUUUUAGUUCAUAUGUACUCCCUCCGUUCCACAAUACAUGCCUUCCAUUUGUCAAAAUAUAGAUGUAUCUAGACAUGUUUUAGUAUAUAGGUACAUCCAUUUUUUGACAAAUGGAAGUCAAGUAUUUUGGAACGGAGGGAGUAGUUCAUAACAAUCCAAUACAAU	c194572_g4_i4	23	chr3D	32145447	32145579	+
158	miR1439-3p-5	CUACCCAAAUAAAAAUAUAUUACUCCCUCCGUUCGACAAUACAUGCCUUCCAUUUGUCAAAAUAUAGAUGUAUCUAGACAUGUUUUAGUAUAUAGGAACAUCCAUUUUUGGACAAAUGGAAGUCAAGUAUUUUGGAACGGAGGGAGUAAGUUGUAAGGUGAGCUAGAUUA	c188413_g2_i1	1027	chr3D	32145450	32145578	+
206	miR1122-3p-8	AAGCCUGUCUUAGAUUUGUCUAAUACACAUGUAUCUAACACUAAAACGUAUCUAGAUACAUCUGUAUCUAGACAAAUUUAAGAAAAGCUUUU	c104288_g1_i1	95	chr3D	33188950	33189167	-
213	miR1127-5p-1	GGGGUAGCACUGGUAGCUACUCCCUCCGUUCGGAAUUAGUUGUCACAGAAAUGGAUGUAUCUAAACGAACGGAGGGAGUAUAUUGGUAGGAAGGUUUGA	c183204_g1_i3	63	chr3D	39898807	39898857	-
122	miR1436-3p-20	UGUGGAAUAUAAGAUUAUACUCCCUCUGACCCAUAAUAUGAGAUACCUUUUGACACUACACUGGUGUUAAAAAACGUCUUACAUUAUGUGACGGAGGGAGUAUCUGAUGCUGAUU	c128672_g1_i1	0	chr3D	43577842	43577898	-
250	miR1136-5p-2	CUCUCUUCGUUCGGAAUUACUUGUCGCAGAAAUGGAUGUAUCUAGACGUAUUUUAGUUCUAGAUACAUUCAUUUCCGAGACAAGUAAUUUCGAACGGAGGGAGUA	c198714_g1_i1	2502	chr3D	46265944	46266042	+
229	miR1130-5p-7	CAGCAUGAAGAAUCAUACUCCCUCUGUCCCAUAAUGUAAGACGCUUUUUGACUCUAGUCUAGUGUCAAAAAACAUCUUUACAUUAUGGGACGGAGGGAGUAUUUUUCUGAGAUCAAAG	c160951_g1_i2	85	chr3D	47483255	47483344	+
112	miR1436-3p-24	CUUUGAUCUCAGAAAAAUACUCCCUCCGUCCCAUAAUGUAAAGAUGUUUUUUGACACUAGACUAGAGUCAAAAAGCGUCUUACAUUAUGGGACAGAGGGAGUAUGAUUCUUCAUGCUGAGAA	c160951_g1_i2	85	chr3D	47483255	47483344	-
161	miR1439-3p-3	GAUCAACGUGCAUAGACAUGUACUCCCUCUGUUUCAAAUUACAAUUUGAACAAAAACCACGACAAGUACGUAAUUUGGAACGGAGGGAGUAUGUGGGUAGGUAUAUGUAUAUU	c134472_g2_i1	48	chr3D	49459936	49460002	+
264	miR1139-5p-1	GCCAAGGCUGGUCAUAGUGGGGAGUAACUUAGACUAGUAACAUGCAUAUGUUACUAGUCUAUGUUACUACCUCUAUAGUGGGGAGUAACAUAU	c188395_g1_i11	65	chr3D	59798315	59798392	-
263	miR1139-5p-2	UGUUACUCCCCACUAUAGAGGUAGUAACAUAGACUAGUAACAUAUGCAUGUUACUAGUCUAAGUUACUCCCCACUAUGACCAGCCUUG	c188395_g1_i11	68	chr3D	59798315	59798392	+
145	miR1436-3p-26	UAAUAAUCGAGCGAAACUACUCCCUACAUUCCAUAAUAUAAGAACCAUUUUAUAUUAUGGGACGAAGGGAGUAAUGCUGAAUGCACAUAGCA	c44618_g1_i1	137	chr3D	83495313	83495386	+
211	miR1125-5p-1	CUUACUUUGACCAUAAAUUUAACGGACGAGACCGACUGCGGCGGGAGAAAAAGUUACAUAAUUAAAAACUUCUUUCGAAUACGAAUUCACUGAUAUAAUUUUUGCUUCCGCCGCAAUCGGUCUUGGUAGUUAAAUUUACGGUCAAAGUUGAAG	c187580_g2_i1	190	chr3D	94883117	94883267	+
227	miR1130-5p-2	CCCUCUGUCCCAUAAUGUAAGACGUUUUUUAACAUAAGUAUAGUGUCAAAAAGCGGUCUUACAUUUUGGGACGGAGGGAGUAAUUCAUAAUAGCA	c188112_g2_i6	609	chr3D	121532613	121532698	-
149	miR1436-3p-23	CUUUGCACAUUUAGACAUACUCCCUCCUUCCCAUAAUAUGAGAGCGUUUUCUACGCUACACUAGUGUCAAAAACACUCUUAUUAUGGGACAGAGGGAGUAGUAACUAUUUGAAAGUUUG	c14299_g1_i1	212	chr3D	121982006	121982094	+
147	miR1436-3p-15	GAAGAGGAAAUAUAAUAUGCUCCCUCUGUCCCAUAGUAUAAGAUCUUAUUACAUCCAAUCUGCUCAUAAAUUGGAUGUAAGAUCUUAUAUUAUGCGACGGAGGGAGUACUUAACAAAAAUCACCAGC	c41939_g1_i1	5	chr3D	126943723	126943852	+
209	miR1122-3p-2	CAAACAUAAUACUACUUGUCUUAGAUUUGUCAUGUAUUUUGACACAUUUUAGUGUUAGAUACGUCCAUAUCUAGACAAAUCU	c164541_g1_i1	414	chr3D	127339215	127339288	-
141	miR1436-3p-31	ACCAAAUAUCAUUGAAAUAUUCCCUCUGUUCCAUAAUAUAAAAACAUUUUUAACACUGCACUAGUGUCAAAAAAAAAGCUCGUAUAUUAUGGGACAGAGGGAGUAUAUUACAAAACAAUUCUGC	c105842_g1_i1	47	chr3D	137128941	137129028	+
132	miR1436-3p-14	CAUGUCAUCAUGAAUGAUACUCCCUCCGUCCCACAAUAUAAGAACGUUUUUCAAGCUUUGGUAGUUUGAAAAACGUUCUUAUAUUAUGGAACGGAGGGAGUAGAAAACUAGACUUUACUAA	c184834_g3_i4	320	chr3D	143247187	143247271	-
185	miR1120-3p-4	CAUCAUGAAUGAUACUCCCUCCGUCCCACAAUAUAAGAACGUUUUUCAAGCUUUGGUAGUUUGAAAAACGUUCUUAUAUUAUGGAACGGAGGGAGUAGAAAACUAGACUUU	c184834_g3_i4	325	chr3D	143247187	143247271	-
166	miR818-3p-1	CUAAAACACAUACUCCCUCCGUCCCAUAGUAUAAGACGUUUUUGCAAGCUAUAUUAGCUUUAGAAAACCUCUUAUAUUAUGGGAUGGGAUGAGUGGUAAGGAGAACA	c18469_g1_i1	75	chr3D	149608413	149608480	-
182	miR1118-5p-1	GCACUACAUUGUGGAAUGGAGAGAGUAUGAAACAUGACAUUAAUGUACACUCAAUUUUCUCUCAUGCACAGUAGUGCAGUACCUCAGCAUGCUA	c175003_g1_i1	0	chr3D	161086453	161086480	-
121	miR1436-3p-11	CCCCAAGGAUUCAAUGGCACUCCCUCCGUCUCAUAAUGUAAGACGUCUUAUAUUAUGGGACGGAGGAAGUACUAUAUAUAUAGCUUCACA	c137260_g1_i1	152	chr3D	184364133	184364161	-
120	miR1436-3p-16	UGAAGCUAUAUAUAUAGUACUUCCUCCGUCCCAUAAUAUAAGACGUCUUACAUUAUGAGACGGAGGGAGUGCCAUUGAAUCCUUGGGGUU	c137260_g1_i1	154	chr3D	184364133	184364161	+
192	miR1122-3p-5	AUUCUUGUCUUAGAUUUGUCUAAAUACGGAUGUAUCAAGUCACGUUUUAGUAUUAGAUACAUCCGUAUCUAGACAAAUCUAAGACAAGAAUUU	c193194_g1_i4	1009	chr3D	210618386	210618479	-
191	miR1122-3p-1	AUUCUUGUCUUAGAUUUGUCUAAAUACGGAUGUAUCAAGUCACGUUUUAGUAUUAGAUACAUCCGUAUCUAGACAAAUCCAAGACAAGUAAUU	c193194_g1_i5	1009	chr3D	210618387	210618479	-
194	miR1122-3p-4	UGACUUGAAUUUAUCUAGAUACGGAUGUAUCUAACACUAAAACAUGUCUACAUAUAUCCGUAUCUAGACAAAUCUGAGUCAACUAAUU	c193194_g5_i1	369	chr3D	225855552	225855640	-
193	miR1122-3p-11	UUAGUUGACUCAGAUUUGUCUAGAUACGGAUAUAUGUAGACAUGUUUUAGUGUUAGAUACAUCCGUAUCUAGAUAAAUUCAAGUCA	c193194_g5_i1	371	chr3D	225855554	225855640	+
234	miR1135-3p-2	UGCAAAUGUACUACUCCCUCCGUUCGAAAUUACUUGUCUCGGAAAUGAAUGUAUCUAGAACUAAAAUACGUCUAGAUACAUCCAUUUCUGCGACAAGUAAUUCCGAACGAAGAGAGUACUAGAAAGUAAUA	c198714_g1_i1	2487	chr3D	230761592	230761702	-
117	miR1436-3p-1	ACCCUGCAGUAAGAUAAUACUCCCUCCGUUCCAUAAUGUAAGACGUUUUUUGACACUAGUGUAGUGUCAAAAAACGUCUUACAUUAUGGGACGAAGGGAGUAGCUUCUAUCCAUGAAGACC	c195255_g1_i12	1948	chr3D	264150683	264150785	+
154	miR1439-3p-4	CGGUCUUCAUGGAUAGAAGCUACUCCCUUCGUCCCAUAAUGUAAGACGUUUUUUGACACUACACUAGUGUCAAAAAACGUCUUACAUUAUGGAACGGAGGGAGUAUUAUCUUACUGCAGGGUAGAGA	c195255_g1_i12	1943	chr3D	264150692	264150786	-
116	miR1436-3p-18	UCUUCAUGGAUAGAAGCUACUCCCUUCGUCCCAUAAUGUAAGACGUUUUUUGACACUACACUAGUGUCAAAAAACGUCUUACAUUAUGGAACGGAGGGAGUAUUAUCUUACUGCAGGGUAG	c195255_g1_i12	1946	chr3D	264150700	264150786	-
225	miR1130-5p-1	UUCAUGGAUAGAAGCUACUCCCUUCGUCCCAUAAUGUAAGACGUUUUUUGACACUACACUAGUGUCAAAAAACGUCUUACAUUAUGGAACGGAGGGAGUAUUAUCUUACUGCAGGGU	c195255_g1_i12	1948	chr3D	264150700	264150786	-
233	miR1133-5p-1	UAGAGCAUGUGUGACUGGACUAUAUAUUCCCUCCAUCCGAAAAAACUUGGGACAAGCUUUUUUGGAUGGAGGGAGUAUGUUGGACUGGAAUAUAUGUGUC	c191416_g1_i5	558	chr3D	272438727	272438763	+
130	miR1436-3p-30	AUUCAGGACGGAGGGAGUACUCCCUCAGUCCCAAAAUUCUUGUCUUAGAUUUGUCUAGAUACGGAUGUAUCUAAUACUAAAACGUGACUUGAUACAUCCGUAUUUAGACAAAUCUAAGACAAGAAUUUUGGGACGGAGGGAGUACAAGCAACAUCCAACUGUU	c193194_g1_i4	972	chr3D	283328266	283328395	-
126	miR1436-3p-12	UACUAGAUGCAAAAUACUACUCCCUCUGUCCCAUAAUAUAAGAGCGUUUUUGGUAUUAUACUAGUGUCAAAAACGCUUUUAUAUUAUGGGACGGAGAGAGUGAUUAUUAAUACGGACAAUU	c195891_g1_i4	1240	chr3D	286748314	286748401	+
125	miR1436-3p-27	UUGUCCGUAUUAAUAAUCACUCUCUCCGUCCCAUAAUAUAAAAGCGUUUUUGACACUAGUAUAAUACCAAAAACGCUCUUAUAUUAUGGGACAGAGGGAGUAGUAUUUUGCAUCUAGUAUU	c195891_g1_i4	1238	chr3D	286748314	286748401	-
259	miR1137-3p-4	CCAAAAUAGAUGACUCAACUUUAUACUAACUUUAGUACAAAGUUAAUACAAAGUUGAGUCAUCUAUUUUGAAACGGAGGGAGU	c190274_g2_i1	893	chr3D	290590963	290591046	-
151	miR1436-3p-4	CAACGUUGUAUUACUACUACUCCCUCCGUUCCAGAAUAGAUGACUCAACUUUGUACUAACUUUAGUACAAACUUGGGUCAUCCAUUUUGGAACGGAGGGAGUACAAGGCUAUGUAAUCGUCG	c164803_g1_i1	206	chr3D	300603425	300603511	-
184	miR1120-3p-2	UAUACAAACAAUUACUUCCUCCGUCGCAUAAUAUAAGAACGUUUUUGACAUUAGUGUAGUGUUAAAAACGUUCUUAUAUUUUGGGACGGAGGGAGUACAAUACAGCAUACA	c180565_g1_i1	1134	chr3D	318602371	318602456	-
183	miR1120-3p-1	UAUGCUGUAUUGUACUCCCUCCGUCCCAAAAUAUAAGAACGUUUUUAACACUACACUAAUGUCAAAAACGUUCUUAUAUUAUGCGACGGAGGAAGUAAUUGUUUGUAUAGA	c180565_g1_i1	1136	chr3D	318602371	318602456	+
135	miR1436-3p-9	CGAUCUAUACAAACAAUUACUUCCUCCGUCGCAUAAUAUAAGAACGUUUUUGACAUUAGUGUAGUGUUAAAAACGUUCUUAUAUUUUGGGACGGAGGGAGUACAAUACAGCAUACAAACAG	c180565_g1_i1	1129	chr3D	318602371	318602456	-
238	miR1135-3p-3	CAGUUCACUACUACUCCCUCCAUUCCGAAUUACUUGUCGCAGGUAUGGAUGUAUCUAGAUGUAUUUUAGUUCUAGAUACAUCCAUUUCUGCGACAAGUAAUUCGGGACGGAAGGGGAGUACUCAGUAAAGU	c189111_g2_i1	30	chr3D	320383088	320383969	+
242	miR1136-5p-1	CCCCUUCCGUCCCGAAUUACUUGUCGCAGAAAUGGAUGUAUCUAGAACUAAAAUACAUCUAGAUACAUCCAUACCUGCGACAAGUAAUUCGGAAUGGAGGGAGUA	c189111_g2_i1	41	chr3D	320383088	320383962	-
214	miR1127-5p-2	UAUUAGUUCUUAGAAGCUACUCCCUCCGUUCGGAAUUAGUUGUCACAGAAAUGGAUGUAUCUAAACGAACGGAGGGAGUAUAUUGGUAGGAAGGUUUGA	c183204_g1_i2	63	chr3D	321893258	321893308	-
131	miR1436-3p-22	ACCACAUGUAUAAAACUUACUCCCUGCGUCCCAAAAUAAGUGUCUUUGAUUUAGUACUAAAUGAAAGAGACUUAUUUUGGGACGGAGGGAGUAAUAAAAAUGAUAUAGGAUA	c187966_g1_i3	469	chr3D	326704444	326704475	+
153	miR1439-3p-2	UAAUACUCCCUCCGUCCCAAAAUAAGUGUCUCAACUUUGUACUAACUUUAGUACAAACUUGGGUCAUCCAUUUUGGAACGGAGGGAGUACAAGGCUAUGUAAUCGUCGUCA	c195750_g1_i2	0	chr3D	339857326	339857416	-
152	miR1439-3p-6	ACGACGAUUACAUAGCCUUGUACUCCCUCCGUUCCAAAAUGGAUGACCCAAGUUUGUACUAAAGUUAGUACAAAGUUGAGACACUUAUUUUGGGACGGAGGGAGUAUUA	c195750_g1_i2	0	chr3D	339857326	339857415	+
245	miR1136-5p-3	CUCCCUCCGUUCCGAAUUACUUGUCGCAUGUAUGGAUGUAUCUAGAUGUAUUUUAGUUCUAGAUACAUCCAUUUCUGCGACGAGUAAUUUGAAACGGAGGGAGUA	c195519_g4_i1	716	chr3D	350675534	350675639	+
249	miR1136-5p-6	CUCCCUCCGUCCCGAAUUACUUGUCGCAGAAAUGGAUGUAUCUAGAACUAAAAUACAUCUAGAUACAUCCAUACAUGCGACAAGUAAUUCGGAACGGAGGGAAUA	c189111_g2_i2	36	chr3D	350675535	350675637	-
248	miR1136-5p-8	UUCCCUCCGUUCCGAAUUACUUGUCGCAUGUAUGGAUGUAUCUAGAUGUAUUUUAGUUCUAGAUACAUCCAUUUCUGCGACAAGUAAUUCGGGACGGAGGGAGUA	c189111_g2_i2	38	chr3D	350675535	350675639	+
115	miR1436-3p-29	AUCCAGGGCAAGCGAAAUACUCCAUCCGUCCCAAAAUAGCUUGCAAAAACGUCUUGCAUUAUGGGACGGAGGGAGUACCAACUAGCAUAAGAUUAU	c156833_g1_i1	85	chr3D	363276441	363276474	-
113	miR1436-3p-25	AUCCAGGGCAAGCGAAAUACUCCAUCCGUCCCAAAAUAGCUUGCAAAAACGUCUUGCAUUAUGGGACGGAGGGAGUACCACAGAAUAGGCAGCACA	c156833_g1_i2	85	chr3D	363276441	363276474	-
189	miR1122-3p-12	UUAUUUGUUUUAGAUUUAUCUAGAUACGGAUGUAUCUAACACUAAAACGUGUCUAGAUACAUCCGUACCUAGACAAGUAAUCAGGCGGAGGGA	c195787_g1_i1	1486	chr3D	383551193	383551269	+
262	miR1137-3p-1	UCCCUCCGUUCUAAAAUAGAUGACCUAACUUUAUACUAACUUUGUACUAAAGUUAAUAUAAAGUUGAGUCAUCUAUAUUGGAA	c195146_g2_i1	1591	chr3D	409449246	409449329	+
199	miR1122-3p-6	CUACAUACAGAUGUAUCAAGUCACGUUUUAGUAUUAGAUACAUCCGUAUCUAGACAAAUCCAAGACAAGUAAUU	c191224_g2_i2	290	chr3D	431000354	431000424	+
140	miR1436-3p-17	UGGGCAAGGUUAAAUGCUACUCCCCCCAUUCCAUAAUAUAAGACCGUGUGCCACAGGUAUAUUAUGGGAUGGAGGGAGUAUUAAAAAACUAGUCUUGGU	c164415_g1_i1	7	chr3D	435306832	435306923	-
247	miR1136-5p-7	CUCCCUCUGUUUCGAAUUACUUGUCGCACGUAUGGAUGUAUCUAGAUGUAUUUUAGUUCUAGAUACAUCUAUUUUUGCUCGACGAUUAAUUUGAAACGGAGGGAGUA	c189111_g1_i3	34	chr3D	435653886	435653991	-
219	miR1130-5p-9	UUGAUCUCAGAAAAAUACUCCCUCCGUCCCAUAAUGUAAGACGUUUUUGACACUAACGUAGUGUAGAACAUCUUACAUUAUGGGACAAAGGGAGUACCAAACAAACAAGCAAG	c196670_g1_i2	2457	chr3D	443428574	443428655	-
108	miR1436-3p-13	CUUUGAUCUCAGAAAAAUACUCCCUCCGUCCCAUAAUGUAAGACGUUUUUGACACUAACGUAGUGUAGAACAUCUUACAUUAUGGGACAAAGGGAGUACCAAACAAACAAGCAAGAC	c196670_g1_i2	2455	chr3D	443428574	443428655	-
111	miR1436-3p-10	CGUACAAGUAUGUUAAUUACUCCCUCCGUCCCAUAAUGUAAGACGUUUUUUGACACUCAAAAAACGUCUUACAUGAUGGGACGGAGGGAGUAUUACUUUGUCAGCAUUAAG	c195255_g1_i3	1664	chr3D	450889860	450889905	-
197	miR1122-3p-9	GUCUUAGAUUUGUCUAGAUACGGAGAUAUCUAGCACUAAAAUAAGUCUAGAUACAUCCGUAUCUAGACAAACCUAAGACAAGUAAUU	c191224_g3_i1	198	chr3D	465005755	465005842	-
195	miR1122-3p-3	GUCUUAGAUUUGUCUAGAUACGGAGAUAUCUAGCACUAAAAUAAGUCUAGAUACAUCCGUAUCUAGACAAAUCCAAGACAAGUAAUU	c191224_g2_i4	290	chr3D	465005755	465005842	-
198	miR1122-3p-7	UUACUUGUCUUAGGUUUGUCUAGAUACGGAUGUAUCUAGACUUAUUUUAGUGCUAGAUAUCUCCGUAUCUAGACAAAUCUAAGAC	c191224_g3_i1	200	chr3D	465005757	465005842	+
196	miR1122-3p-10	UUACUUGUCUUGGAUUUGUCUAGAUACGGAUGUAUCUAGACUUAUUUUAGUGCUAGAUAUCUCCGUAUCUAGACAAAUCUAAGAC	c191224_g2_i4	292	chr3D	465005757	465005842	+
110	miR1436-3p-19	UAAUGCUGACAAAGUAAUACUCCCUCCGUCCCAUCAUGUAAGACGUUUUUUGAGUGUCAAAAAACGUCUUACAUUAUGGGACGGAGGGAGUAAUUAACAUACUUGUACGGA	c195255_g1_i3	1662	chr3D	469455429	469455514	-
129	miR1436-3p-3	GGAUCGAUCGUACGUUGUACUCCCUUCGUUCCGAAUUACUUGUCUUGGAUUUGUCUAGAUACGGAUGUAUCUAAUACUAAAACGUGACUUGAUACAUCCGUAUUUAGACAAAUCUAAGACAAGAAUUUUGGGACGGAGGGAGUACAAGCAACAUCCAACUGUU	c193194_g1_i5	972	chr3D	496179898	496180026	+
237	miR1135-3p-1	UUUACUGAGUACUCCCCUUCCGUCCCGAAUUACUUGUCGCAGAAAUGGAUGUAUCUAGAACUAAAAUACAUCUAGAUACAUCCAUACCUGCGACAAGUAAUUCGGAAUGGAGGGAGUAGUAGUGAACUGUU	c189111_g2_i1	28	chr3D	502148455	502148562	+
235	miR1135-3p-4	UUUACUGAGUACUCCCCUUCCGUCCCGAAUUACUUGUCGCAGAAAUGGAUGUAUCUAGAACUAAAAUACAUCUAGAUACAUCCAUACCUGCGACAAGUAAUUCGGAAUGGAGGGAGUAGUAAGUAGUAGAA	c189111_g2_i3	78	chr3D	502148455	502148562	+
236	miR1135-3p-5	CUACUACUUACUACUCCCUCCAUUCCGAAUUACUUGUCGCAGGUAUGGAUGUAUCUAGAUGUAUUUUAGUUCUAGAUACAUCCAUUUCUGCGACAAGUAAUUCGGGACGGAAGGGGAGUACUCAGUAAAGU	c189111_g2_i3	80	chr3D	502148455	502148562	-
241	miR1136-5p-4	CUCCCUCCAUUCCGAAUUACUUGUCGCAGGUAUGGAUGUAUCUAGAUGUAUUUUAGUUCUAGAUACAUCCAUUUCUGCGACAAGUAAUUCGGGACGGAAGGGGAG	c189111_g2_i1	43	chr3D	502148457	502148560	-
220	miR1130-5p-4	GGUUCGUUUCUUUAGUACUCCCUCCGUCCCAUAAUGUAAGACGUUUUUUGACACUAGUGUAGUGUCAAAAAACGUCUUACAUUAUGGGACGAAGGGAGUAGCUUCUAUCCAUGAAGA	c195255_g1_i7	51	chr3D	509262255	509262341	-
107	miR1436-3p-28	CUUGCUUGUUUGUUUGGUACUCCCUUUGUCCCAUAAUGUAAGAUGUUCUACACUACGUUAGUGUCAAAAACGUCUUACAUUAUGGGACGGAGGGAGUAUUUUUCUGAGAUCAAAGCU	c196670_g1_i2	2457	chr3D	509262267	509262344	+
136	miR1436-3p-32	UGGGCAAGGUUAAAUGCUACUCCCCCCAUUCCAUAAUAUAAGACCGUGUGCCACAGGUAUAUUAUGGGAUGGAGGGAGUAUCUUUUAAGGUUCAGUGUA	c164415_g2_i1	7	chr3D	516204480	516204511	+
44	miR398-3p-1	AUUCCUGCGGGGUCGAGCUGGGAACACAUGAGAUAUGAACCGCUUGAUUGAAUAUCAACUCAUGUGUUCUCAGGUCGCCCCCGCUGGAGCCUCCUCGCCGCAG	c151556_g1_i1	406	chr3D	523334351	523334464	-
228	miR1130-5p-3	CCCUCUGUCCCAUAAUGUAAGACGUUUUUUAACAUAAGUAUAGUGUCAAAAAGCGGUCUUACAUUUUGGGACGGAGGGAGUAUUUGCCAGGAGAG	c188112_g1_i4	671	chr3D	523407479	523407555	+
223	miR1130-5p-8	UGUGACUAUAUAUAUUACUCCCUCCAUCUCAUAAUAUAAGACGUGUUUUGAUACUAUGACAGUGUCAAAAUAUGUCUUAUAUUAUGAGACAGAGGGAUUAUAUAUUAGGGGUAUGUG	c209012_g1_i1	153	chr3D	533891420	533891446	-
203	miR1122-3p-13	UUACUUGACCCAUAUUUAUCUAGACACGGAUGUAUCUAGACACUAAACAAGUAUAGAUACAUUCGUAUCUACACAAAUGAAAGUCAAGUAAUC	c188928_g1_i1	17	chr3D	549463742	549463804	+
143	miR1436-3p-8	ACUCCCUCAAUUCCAUAAUACUUGCCGUGGUUUUAGUUCAAAUUUGAACAACAACCAUGACAAGUAUUAUGGAACGGAGGGAGUACAUUUCAGUGUUCAUCUAC	c56811_g1_i1	112	chr3D	554156928	554156951	-
221	miR1130-5p-11	UACAAGUAUGUUAAUUACUCCCUCCGUCCCAUAAUGUAAGACGUUUUUUGACACUCAAAAAACGUCUUACAUGAUGGGACGGAGGGAGUAUUACUUUGUCAGCAUUA	c195255_g1_i3	1666	chr3D	558564572	558564652	+
222	miR1130-5p-6	AUGCUGACAAAGUAAUACUCCCUCCGUCCCAUCAUGUAAGACGUUUUUUGAGUGUCAAAAAACGUCUUACAUUAUGGGACGGAGGGAGUAAUUAACAUACUUGUACG	c195255_g1_i3	1664	chr3D	558564572	558564652	-
123	miR1436-3p-21	CUCCCUCCGUCCCAUAAUAUAAGUAGCAGUGUCAAAAACGCUAUUAUAUUAUGGGACAGAGGGAGUAUUACAGAUUAUGUGGUUCA	c47726_g1_i1	0	chr3D	560813027	560813165	+
188	miR1120-3p-3	UCGUGUAUGAGCUACUCCCUCUGUCCCAGAAUAUAAGAACGUUUUUGACAUGAUGCUAGUGUUAAAAACAUUAUUAUAUUUUGGGACGGAGGGAGUAGUAAUGAUGGAACU	c184691_g1_i3	16	chr3D	561761110	561761195	-
144	miR1436-3p-2	GACUUAUUGUAACACACUACUCCCUCCGUUCCACAAUAUAAGACAUAGCUUGCAACAACGUCUUAUAUUAUGGGGCGGAGGGAGUACAUCCUAAAUGGUUAUGCG	c47954_g1_i1	53	chr3D	581983376	581983404	+
251	miR1136-5p-5	CUCCGUUCCAAAUUACUUGUCGCAGAAAUUGAUGUAUCUAAAAUUAAAAUACAUCUAGAUACAUCCAUCUCAAUGACAAGUAUUUCCGGACGGAGGAGUAG	c106551_g1_i1	0	chr3D	591389385	591389451	+
109	miR1436-3p-5	AUGGUUCGUUUCUUUAGUACUCCCUCCGUCCCAUAAUGUAAGACGUUUUUUGACACUAGUGUAGUGUCAAAAAACGUCUUACAUUAUGGGACGAAGGGAGUAGCUUCUAUCCAUGAAGACC	c195255_g1_i7	49	chr3D	607086263	607086356	-
226	miR1130-5p-5	UGUUUGCUUUAUUGAUACUCCCUCCGCCCCAUAAUGUAAGACGUUUUUUGACACUAGUGUAGUGUCAAAAAACGUCUUACAUUAUGGGACGAAGGGAGUAGCUUCUAUCCAUGAAGA	c195255_g1_i6	49	chr3D	607086270	607086355	-
118	miR1436-3p-6	AAUGUUUGCUUUAUUGAUACUCCCUCCGCCCCAUAAUGUAAGACGUUUUUUGACACUAGUGUAGUGUCAAAAAACGUCUUACAUUAUGGGACGAAGGGAGUAGCUUCUAUCCAUGAAGACC	c195255_g1_i6	47	chr3D	607086270	607086355	-
224	miR1130-5p-10	CCUGCAGUAAGAUAAUACUCCCUCCGUUCCAUAAUGUAAGACGUUUUUUGACACUAGUGUAGUGUCAAAAAACGUCUUACAUUAUGGGACGAAGGGAGUAGCUUCUAUCCAUGAAGA	c195255_g1_i12	1950	chr3D	607086270	607086355	-
218	miR1128-5p-2	UGUGUAUGUAUGUCAUUUUGUAGUACUCCCUCCGUCCCAAAAUAAGUAUCUCAGUGUCAAUAACGUUCCUAUAUUAUGGGACGGAGGGAGUACUAAACUUGA	c189690_g6_i1	164	chr3D	611547304	611552506	+
182	miR1118-5p-1	GCACUACAUUGUGGAAUGGAGAGAGUAUGAAACAUGACAUUAAUGUACACUCAAUUUUCUCUCAUGCACAGUAGUGCAGUACCUCAGCAUGCUA	c175003_g1_i1	0	chr4A	2707486	2707513	+
121	miR1436-3p-11	CCCCAAGGAUUCAAUGGCACUCCCUCCGUCUCAUAAUGUAAGACGUCUUAUAUUAUGGGACGGAGGAAGUACUAUAUAUAUAGCUUCACA	c137260_g1_i1	152	chr4A	6936552	6936613	-
120	miR1436-3p-16	UGAAGCUAUAUAUAUAGUACUUCCUCCGUCCCAUAAUAUAAGACGUCUUACAUUAUGAGACGGAGGGAGUGCCAUUGAAUCCUUGGGGUU	c137260_g1_i1	154	chr4A	6936552	6936613	+
10	miR167-5p-4	CAAGGUGCACCACAAGCUGGUGAAGCUGCCAGCAUGAUCUGAUGACCUAACUCAUGGAUCAGAAUCCAUGUCAAUCAGGUCAUGCUGGAGUUUCAUCUGCUGGUCGGAGCACAACGA	c178189_g1_i1	83	chr4A	19583063	19583101	-
5	miR167-5p-3	AAGGUGCACCACAAGCUGGUGAAGCUGCCAGCAUGAUCUGAUGACCUAACUCAUGGAUCAGAAUCCAUGUCAAUCAGGUCAUGCUGGAGUUUCAUCUGCUGGUCGGAGCACAACG	c178189_g1_i1	84	chr4A	19583063	19583101	-
87	miR167-5p-2	CAAGGUGCACCACAAGCUGGUGAAGCUGCCAGCAUGAUCUGAUGACCUAACUCAUGGAUCAGAAUCCAUGUCAAUCAGGUCAUGCUGGAGUUUCAUCUGCUGGUCGGAGCACAACGA	c178189_g1_i1	83	chr4A	19583063	19583101	-
95	miR167-5p-1	CAAGGUGCACCACAAGCUGGUGAAGCUGCCAGCAUGAUCUGAUGACCUAACUCAUGGAUCAGAAUCCAUGUCAAUCAGGUCAUGCUGGAGUUUCAUCUGCUGGUCGGAGCACAACGA	c178189_g1_i1	83	chr4A	19583063	19583101	-
149	miR1436-3p-23	CUUUGCACAUUUAGACAUACUCCCUCCUUCCCAUAAUAUGAGAGCGUUUUCUACGCUACACUAGUGUCAAAAACACUCUUAUUAUGGGACAGAGGGAGUAGUAACUAUUUGAAAGUUUG	c14299_g1_i1	212	chr4A	31436690	31436774	+
259	miR1137-3p-4	CCAAAAUAGAUGACUCAACUUUAUACUAACUUUAGUACAAAGUUAAUACAAAGUUGAGUCAUCUAUUUUGAAACGGAGGGAGU	c190274_g2_i1	893	chr4A	32702622	32702705	+
247	miR1136-5p-7	CUCCCUCUGUUUCGAAUUACUUGUCGCACGUAUGGAUGUAUCUAGAUGUAUUUUAGUUCUAGAUACAUCUAUUUUUGCUCGACGAUUAAUUUGAAACGGAGGGAGUA	c189111_g1_i3	34	chr4A	36368178	36368283	+
245	miR1136-5p-3	CUCCCUCCGUUCCGAAUUACUUGUCGCAUGUAUGGAUGUAUCUAGAUGUAUUUUAGUUCUAGAUACAUCCAUUUCUGCGACGAGUAAUUUGAAACGGAGGGAGUA	c195519_g4_i1	716	chr4A	36368178	36368283	+
115	miR1436-3p-29	AUCCAGGGCAAGCGAAAUACUCCAUCCGUCCCAAAAUAGCUUGCAAAAACGUCUUGCAUUAUGGGACGGAGGGAGUACCAACUAGCAUAAGAUUAU	c156833_g1_i1	85	chr4A	58913201	58913232	+
251	miR1136-5p-5	CUCCGUUCCAAAUUACUUGUCGCAGAAAUUGAUGUAUCUAAAAUUAAAAUACAUCUAGAUACAUCCAUCUCAAUGACAAGUAUUUCCGGACGGAGGAGUAG	c106551_g1_i1	0	chr4A	60345267	60345335	+
211	miR1125-5p-1	CUUACUUUGACCAUAAAUUUAACGGACGAGACCGACUGCGGCGGGAGAAAAAGUUACAUAAUUAAAAACUUCUUUCGAAUACGAAUUCACUGAUAUAAUUUUUGCUUCCGCCGCAAUCGGUCUUGGUAGUUAAAUUUACGGUCAAAGUUGAAG	c187580_g2_i1	190	chr4A	62305356	62311290	-
238	miR1135-3p-3	CAGUUCACUACUACUCCCUCCAUUCCGAAUUACUUGUCGCAGGUAUGGAUGUAUCUAGAUGUAUUUUAGUUCUAGAUACAUCCAUUUCUGCGACAAGUAAUUCGGGACGGAAGGGGAGUACUCAGUAAAGU	c189111_g2_i1	30	chr4A	64543520	64543629	-
235	miR1135-3p-4	UUUACUGAGUACUCCCCUUCCGUCCCGAAUUACUUGUCGCAGAAAUGGAUGUAUCUAGAACUAAAAUACAUCUAGAUACAUCCAUACCUGCGACAAGUAAUUCGGAAUGGAGGGAGUAGUAAGUAGUAGAA	c189111_g2_i3	78	chr4A	64543520	64543629	+
236	miR1135-3p-5	CUACUACUUACUACUCCCUCCAUUCCGAAUUACUUGUCGCAGGUAUGGAUGUAUCUAGAUGUAUUUUAGUUCUAGAUACAUCCAUUUCUGCGACAAGUAAUUCGGGACGGAAGGGGAGUACUCAGUAAAGU	c189111_g2_i3	80	chr4A	64543520	64543629	-
237	miR1135-3p-1	UUUACUGAGUACUCCCCUUCCGUCCCGAAUUACUUGUCGCAGAAAUGGAUGUAUCUAGAACUAAAAUACAUCUAGAUACAUCCAUACCUGCGACAAGUAAUUCGGAAUGGAGGGAGUAGUAGUGAACUGUU	c189111_g2_i1	28	chr4A	64543520	64543629	+
241	miR1136-5p-4	CUCCCUCCAUUCCGAAUUACUUGUCGCAGGUAUGGAUGUAUCUAGAUGUAUUUUAGUUCUAGAUACAUCCAUUUCUGCGACAAGUAAUUCGGGACGGAAGGGGAG	c189111_g2_i1	43	chr4A	64543523	64543626	-
242	miR1136-5p-1	CCCCUUCCGUCCCGAAUUACUUGUCGCAGAAAUGGAUGUAUCUAGAACUAAAAUACAUCUAGAUACAUCCAUACCUGCGACAAGUAAUUCGGAAUGGAGGGAGUA	c189111_g2_i1	41	chr4A	64543528	64543628	+
141	miR1436-3p-31	ACCAAAUAUCAUUGAAAUAUUCCCUCUGUUCCAUAAUAUAAAAACAUUUUUAACACUGCACUAGUGUCAAAAAAAAAGCUCGUAUAUUAUGGGACAGAGGGAGUAUAUUACAAAACAAUUCUGC	c105842_g1_i1	47	chr4A	84380357	84380481	+
213	miR1127-5p-1	GGGGUAGCACUGGUAGCUACUCCCUCCGUUCGGAAUUAGUUGUCACAGAAAUGGAUGUAUCUAAACGAACGGAGGGAGUAUAUUGGUAGGAAGGUUUGA	c183204_g1_i3	63	chr4A	92164445	92164498	+
214	miR1127-5p-2	UAUUAGUUCUUAGAAGCUACUCCCUCCGUUCGGAAUUAGUUGUCACAGAAAUGGAUGUAUCUAAACGAACGGAGGGAGUAUAUUGGUAGGAAGGUUUGA	c183204_g1_i2	63	chr4A	92164445	92164498	+
143	miR1436-3p-8	ACUCCCUCAAUUCCAUAAUACUUGCCGUGGUUUUAGUUCAAAUUUGAACAACAACCAUGACAAGUAUUAUGGAACGGAGGGAGUACAUUUCAGUGUUCAUCUAC	c56811_g1_i1	112	chr4A	98595096	98595200	-
227	miR1130-5p-2	CCCUCUGUCCCAUAAUGUAAGACGUUUUUUAACAUAAGUAUAGUGUCAAAAAGCGGUCUUACAUUUUGGGACGGAGGGAGUAAUUCAUAAUAGCA	c188112_g2_i6	609	chr4A	102092655	102092735	+
223	miR1130-5p-8	UGUGACUAUAUAUAUUACUCCCUCCAUCUCAUAAUAUAAGACGUGUUUUGAUACUAUGACAGUGUCAAAAUAUGUCUUAUAUUAUGAGACAGAGGGAUUAUAUAUUAGGGGUAUGUG	c209012_g1_i1	153	chr4A	137967311	137972496	-
144	miR1436-3p-2	GACUUAUUGUAACACACUACUCCCUCCGUUCCACAAUAUAAGACAUAGCUUGCAACAACGUCUUAUAUUAUGGGGCGGAGGGAGUACAUCCUAAAUGGUUAUGCG	c47954_g1_i1	53	chr4A	143697357	143697386	-
217	miR1128-5p-1	GUUACAACUGUGAUAAUAUUUUCUACUCCCUCCGUCCCAAAAUUCUUAUCUUAGAUUUGUCUAGAUACGGAUAUAUCAAGACAAGAAUUUUGGGACAGAGGUAGUAGUAAAUUGCAUUUUCAUCUUCUAGU	c199396_g2_i3	59	chr4A	190199888	190199928	-
151	miR1436-3p-4	CAACGUUGUAUUACUACUACUCCCUCCGUUCCAGAAUAGAUGACUCAACUUUGUACUAACUUUAGUACAAACUUGGGUCAUCCAUUUUGGAACGGAGGGAGUACAAGGCUAUGUAAUCGUCG	c164803_g1_i1	206	chr4A	207366890	207366979	-
123	miR1436-3p-21	CUCCCUCCGUCCCAUAAUAUAAGUAGCAGUGUCAAAAACGCUAUUAUAUUAUGGGACAGAGGGAGUAUUACAGAUUAUGUGGUUCA	c47726_g1_i1	0	chr4A	222527871	222527954	-
199	miR1122-3p-6	CUACAUACAGAUGUAUCAAGUCACGUUUUAGUAUUAGAUACAUCCGUAUCUAGACAAAUCCAAGACAAGUAAUU	c191224_g2_i2	290	chr4A	365508690	365508764	+
248	miR1136-5p-8	UUCCCUCCGUUCCGAAUUACUUGUCGCAUGUAUGGAUGUAUCUAGAUGUAUUUUAGUUCUAGAUACAUCCAUUUCUGCGACAAGUAAUUCGGGACGGAGGGAGUA	c189111_g2_i2	38	chr4A	381221329	381221433	+
229	miR1130-5p-7	CAGCAUGAAGAAUCAUACUCCCUCUGUCCCAUAAUGUAAGACGCUUUUUGACUCUAGUCUAGUGUCAAAAAACAUCUUUACAUUAUGGGACGGAGGGAGUAUUUUUCUGAGAUCAAAG	c160951_g1_i2	85	chr4A	428286657	428286742	+
145	miR1436-3p-26	UAAUAAUCGAGCGAAACUACUCCCUACAUUCCAUAAUAUAAGAACCAUUUUAUAUUAUGGGACGAAGGGAGUAAUGCUGAAUGCACAUAGCA	c44618_g1_i1	137	chr4A	433666148	433666173	-
191	miR1122-3p-1	AUUCUUGUCUUAGAUUUGUCUAAAUACGGAUGUAUCAAGUCACGUUUUAGUAUUAGAUACAUCCGUAUCUAGACAAAUCCAAGACAAGUAAUU	c193194_g1_i5	1009	chr4A	472926004	472926096	+
192	miR1122-3p-5	AUUCUUGUCUUAGAUUUGUCUAAAUACGGAUGUAUCAAGUCACGUUUUAGUAUUAGAUACAUCCGUAUCUAGACAAAUCUAAGACAAGAAUUU	c193194_g1_i4	1009	chr4A	472926004	472926097	+
189	miR1122-3p-12	UUAUUUGUUUUAGAUUUAUCUAGAUACGGAUGUAUCUAACACUAAAACGUGUCUAGAUACAUCCGUACCUAGACAAGUAAUCAGGCGGAGGGA	c195787_g1_i1	1486	chr4A	477033222	477033298	+
193	miR1122-3p-11	UUAGUUGACUCAGAUUUGUCUAGAUACGGAUAUAUGUAGACAUGUUUUAGUGUUAGAUACAUCCGUAUCUAGAUAAAUUCAAGUCA	c193194_g5_i1	371	chr4A	477033235	477033302	-
194	miR1122-3p-4	UGACUUGAAUUUAUCUAGAUACGGAUGUAUCUAACACUAAAACAUGUCUACAUAUAUCCGUAUCUAGACAAAUCUGAGUCAACUAAUU	c193194_g5_i1	369	chr4A	477033235	477033315	+
218	miR1128-5p-2	UGUGUAUGUAUGUCAUUUUGUAGUACUCCCUCCGUCCCAAAAUAAGUAUCUCAGUGUCAAUAACGUUCCUAUAUUAUGGGACGGAGGGAGUACUAAACUUGA	c189690_g6_i1	164	chr4A	478168097	478168123	+
166	miR818-3p-1	CUAAAACACAUACUCCCUCCGUCCCAUAGUAUAAGACGUUUUUGCAAGCUAUAUUAGCUUUAGAAAACCUCUUAUAUUAUGGGAUGGGAUGAGUGGUAAGGAGAACA	c18469_g1_i1	75	chr4A	510953141	510953187	-
188	miR1120-3p-3	UCGUGUAUGAGCUACUCCCUCUGUCCCAGAAUAUAAGAACGUUUUUGACAUGAUGCUAGUGUUAAAAACAUUAUUAUAUUUUGGGACGGAGGGAGUAGUAAUGAUGGAACU	c184691_g1_i3	16	chr4A	515610430	515610515	-
233	miR1133-5p-1	UAGAGCAUGUGUGACUGGACUAUAUAUUCCCUCCAUCCGAAAAAACUUGGGACAAGCUUUUUUGGAUGGAGGGAGUAUGUUGGACUGGAAUAUAUGUGUC	c191416_g1_i5	558	chr4A	523049401	523049501	+
260	miR1137-3p-3	UCCCUCCGUUCCAAAAUAGAUGACGCAACUUUAUACUAACUUUAGUACAAAGUUAAUACAAAGUUGAGUCAUCUAUUUUGAAACGGAGGAAGU	c80075_g1_i1	43	chr4A	532353508	532353601	+
261	miR1137-3p-2	UUCCUCCGUUUCAAAAUAGAUGACUCAACUUUGUAUUAACUUUGUACUAAAGUUAGUAUAAAGUUGCGUCAUCUAUUUUGGAACGGAGGGAAU	c80075_g1_i1	41	chr4A	532353508	532353597	-
203	miR1122-3p-13	UUACUUGACCCAUAUUUAUCUAGACACGGAUGUAUCUAGACACUAAACAAGUAUAGAUACAUUCGUAUCUACACAAAUGAAAGUCAAGUAAUC	c188928_g1_i1	17	chr4A	534541488	534541580	+
122	miR1436-3p-20	UGUGGAAUAUAAGAUUAUACUCCCUCUGACCCAUAAUAUGAGAUACCUUUUGACACUACACUGGUGUUAAAAAACGUCUUACAUUAUGUGACGGAGGGAGUAUCUGAUGCUGAUU	c128672_g1_i1	0	chr4A	534554119	534554212	-
228	miR1130-5p-3	CCCUCUGUCCCAUAAUGUAAGACGUUUUUUAACAUAAGUAUAGUGUCAAAAAGCGGUCUUACAUUUUGGGACGGAGGGAGUAUUUGCCAGGAGAG	c188112_g1_i4	671	chr4A	534554130	534554181	+
126	miR1436-3p-12	UACUAGAUGCAAAAUACUACUCCCUCUGUCCCAUAAUAUAAGAGCGUUUUUGGUAUUAUACUAGUGUCAAAAACGCUUUUAUAUUAUGGGACGGAGAGAGUGAUUAUUAAUACGGACAAUU	c195891_g1_i4	1240	chr4A	543333323	543333427	-
125	miR1436-3p-27	UUGUCCGUAUUAAUAAUCACUCUCUCCGUCCCAUAAUAUAAAAGCGUUUUUGACACUAGUAUAAUACCAAAAACGCUCUUAUAUUAUGGGACAGAGGGAGUAGUAUUUUGCAUCUAGUAUU	c195891_g1_i4	1238	chr4A	543333325	543333427	+
158	miR1439-3p-5	CUACCCAAAUAAAAAUAUAUUACUCCCUCCGUUCGACAAUACAUGCCUUCCAUUUGUCAAAAUAUAGAUGUAUCUAGACAUGUUUUAGUAUAUAGGAACAUCCAUUUUUGGACAAAUGGAAGUCAAGUAUUUUGGAACGGAGGGAGUAAGUUGUAAGGUGAGCUAGAUUA	c188413_g2_i1	1027	chr4A	547789899	547790030	-
155	miR1439-3p-1	GCAUCAUUUUAGUUCAUAUGUACUCCCUCCGUUCCACAAUACAUGCCUUCCAUUUGUCAAAAUAUAGAUGUAUCUAGACAUGUUUUAGUAUAUAGGUACAUCCAUUUUUUGACAAAUGGAAGUCAAGUAUUUUGGAACGGAGGGAGUAGUUCAUAACAAUCCAAUACAAU	c194572_g4_i4	23	chr4A	547789899	547790027	-
156	miR1439-3p-7	UCUGCCCUGGGACUGGGAUGUACUCCCUCCGUUCCACAAUACAUGCCUUCCAUUUGUCAAAAUAUAGAUGUAUCUAGACAUGUUUUAGUAUAUAGGUACAUCCAUUUUUUGACAAAUGGAAGUCAAGUAUUUUGGAACGGAGGGAGUAGUUAUCAGGGCCUAGACUUUGG	c194572_g4_i3	80	chr4A	547789899	547790027	-
111	miR1436-3p-10	CGUACAAGUAUGUUAAUUACUCCCUCCGUCCCAUAAUGUAAGACGUUUUUUGACACUCAAAAAACGUCUUACAUGAUGGGACGGAGGGAGUAUUACUUUGUCAGCAUUAAG	c195255_g1_i3	1664	chr4A	548540110	548540808	+
110	miR1436-3p-19	UAAUGCUGACAAAGUAAUACUCCCUCCGUCCCAUCAUGUAAGACGUUUUUUGAGUGUCAAAAAACGUCUUACAUUAUGGGACGGAGGGAGUAAUUAACAUACUUGUACGGA	c195255_g1_i3	1662	chr4A	548540110	548540808	-
222	miR1130-5p-6	AUGCUGACAAAGUAAUACUCCCUCCGUCCCAUCAUGUAAGACGUUUUUUGAGUGUCAAAAAACGUCUUACAUUAUGGGACGGAGGGAGUAAUUAACAUACUUGUACG	c195255_g1_i3	1664	chr4A	548540110	548540808	-
178	miR1117-5p-1	CUUUAGUACUGGUUCGUGGCAUGAACCGGUGCUAAAGGUUCACCAUGAACCGGUACUAAUGAGAGCGGCCGGCUAG	c135840_g1_i1	134	chr4A	550334692	550334768	-
221	miR1130-5p-11	UACAAGUAUGUUAAUUACUCCCUCCGUCCCAUAAUGUAAGACGUUUUUUGACACUCAAAAAACGUCUUACAUGAUGGGACGGAGGGAGUAUUACUUUGUCAGCAUUA	c195255_g1_i3	1666	chr4A	578581966	578582060	-
152	miR1439-3p-6	ACGACGAUUACAUAGCCUUGUACUCCCUCCGUUCCAAAAUGGAUGACCCAAGUUUGUACUAAAGUUAGUACAAAGUUGAGACACUUAUUUUGGGACGGAGGGAGUAUUA	c195750_g1_i2	0	chr4A	584930960	584931060	+
153	miR1439-3p-2	UAAUACUCCCUCCGUCCCAAAAUAAGUGUCUCAACUUUGUACUAACUUUAGUACAAACUUGGGUCAUCCAUUUUGGAACGGAGGGAGUACAAGGCUAUGUAAUCGUCGUCA	c195750_g1_i2	0	chr4A	584930960	584931060	-
112	miR1436-3p-24	CUUUGAUCUCAGAAAAAUACUCCCUCCGUCCCAUAAUGUAAAGAUGUUUUUUGACACUAGACUAGAGUCAAAAAGCGUCUUACAUUAUGGGACAGAGGGAGUAUGAUUCUUCAUGCUGAGAA	c160951_g1_i2	85	chr4A	587726449	587726536	-
147	miR1436-3p-15	GAAGAGGAAAUAUAAUAUGCUCCCUCUGUCCCAUAGUAUAAGAUCUUAUUACAUCCAAUCUGCUCAUAAAUUGGAUGUAAGAUCUUAUAUUAUGCGACGGAGGGAGUACUUAACAAAAAUCACCAGC	c41939_g1_i1	5	chr4A	590907977	590908017	-
249	miR1136-5p-6	CUCCCUCCGUCCCGAAUUACUUGUCGCAGAAAUGGAUGUAUCUAGAACUAAAAUACAUCUAGAUACAUCCAUACAUGCGACAAGUAAUUCGGAACGGAGGGAAUA	c189111_g2_i2	36	chr4A	594216333	594217972	+
195	miR1122-3p-3	GUCUUAGAUUUGUCUAGAUACGGAGAUAUCUAGCACUAAAAUAAGUCUAGAUACAUCCGUAUCUAGACAAAUCCAAGACAAGUAAUU	c191224_g2_i4	290	chr4A	596468802	596468889	+
197	miR1122-3p-9	GUCUUAGAUUUGUCUAGAUACGGAGAUAUCUAGCACUAAAAUAAGUCUAGAUACAUCCGUAUCUAGACAAACCUAAGACAAGUAAUU	c191224_g3_i1	198	chr4A	596468802	596468889	+
198	miR1122-3p-7	UUACUUGUCUUAGGUUUGUCUAGAUACGGAUGUAUCUAGACUUAUUUUAGUGCUAGAUAUCUCCGUAUCUAGACAAAUCUAAGAC	c191224_g3_i1	200	chr4A	596468802	596468887	-
196	miR1122-3p-10	UUACUUGUCUUGGAUUUGUCUAGAUACGGAUGUAUCUAGACUUAUUUUAGUGCUAGAUAUCUCCGUAUCUAGACAAAUCUAAGAC	c191224_g2_i4	292	chr4A	596468802	596468887	-
206	miR1122-3p-8	AAGCCUGUCUUAGAUUUGUCUAAUACACAUGUAUCUAACACUAAAACGUAUCUAGAUACAUCUGUAUCUAGACAAAUUUAAGAAAAGCUUUU	c104288_g1_i1	95	chr4A	600910352	600910425	+
262	miR1137-3p-1	UCCCUCCGUUCUAAAAUAGAUGACCUAACUUUAUACUAACUUUGUACUAAAGUUAAUAUAAAGUUGAGUCAUCUAUAUUGGAA	c195146_g2_i1	1591	chr4A	610270345	610270409	+
226	miR1130-5p-5	UGUUUGCUUUAUUGAUACUCCCUCCGCCCCAUAAUGUAAGACGUUUUUUGACACUAGUGUAGUGUCAAAAAACGUCUUACAUUAUGGGACGAAGGGAGUAGCUUCUAUCCAUGAAGA	c195255_g1_i6	49	chr4A	614251429	614251514	+
224	miR1130-5p-10	CCUGCAGUAAGAUAAUACUCCCUCCGUUCCAUAAUGUAAGACGUUUUUUGACACUAGUGUAGUGUCAAAAAACGUCUUACAUUAUGGGACGAAGGGAGUAGCUUCUAUCCAUGAAGA	c195255_g1_i12	1950	chr4A	614251429	614251514	+
117	miR1436-3p-1	ACCCUGCAGUAAGAUAAUACUCCCUCCGUUCCAUAAUGUAAGACGUUUUUUGACACUAGUGUAGUGUCAAAAAACGUCUUACAUUAUGGGACGAAGGGAGUAGCUUCUAUCCAUGAAGACC	c195255_g1_i12	1948	chr4A	614251429	614251514	+
225	miR1130-5p-1	UUCAUGGAUAGAAGCUACUCCCUUCGUCCCAUAAUGUAAGACGUUUUUUGACACUACACUAGUGUCAAAAAACGUCUUACAUUAUGGAACGGAGGGAGUAUUAUCUUACUGCAGGGU	c195255_g1_i12	1948	chr4A	614251429	614251514	-
154	miR1439-3p-4	CGGUCUUCAUGGAUAGAAGCUACUCCCUUCGUCCCAUAAUGUAAGACGUUUUUUGACACUACACUAGUGUCAAAAAACGUCUUACAUUAUGGAACGGAGGGAGUAUUAUCUUACUGCAGGGUAGAGA	c195255_g1_i12	1943	chr4A	614251429	614251514	-
116	miR1436-3p-18	UCUUCAUGGAUAGAAGCUACUCCCUUCGUCCCAUAAUGUAAGACGUUUUUUGACACUACACUAGUGUCAAAAAACGUCUUACAUUAUGGAACGGAGGGAGUAUUAUCUUACUGCAGGGUAG	c195255_g1_i12	1946	chr4A	614251429	614251514	-
118	miR1436-3p-6	AAUGUUUGCUUUAUUGAUACUCCCUCCGCCCCAUAAUGUAAGACGUUUUUUGACACUAGUGUAGUGUCAAAAAACGUCUUACAUUAUGGGACGAAGGGAGUAGCUUCUAUCCAUGAAGACC	c195255_g1_i6	47	chr4A	614251429	614251514	+
230	miR1131-5p-1	GGCUAGCCGGCCGCUCUCAUUAGUACCGGUUCAUGGUGAACCUUUAGCACCGGUUCAUGCCACGAACCAGUACUAAAG	c135840_g1_i1	132	chr4A	616071901	616071979	-
207	miR1122-5p-1	GUCUUAGACUUGAAGGUGUUUAGGUACAUCCGUAUCUAGACAAAUAAUUCGGUAGAUAGGGAGUAUGUAAUAUGCCUUCUUUGUUGAGCCUA	c89465_g1_i1	179	chr4A	617491838	617491869	+
183	miR1120-3p-1	UAUGCUGUAUUGUACUCCCUCCGUCCCAAAAUAUAAGAACGUUUUUAACACUACACUAAUGUCAAAAACGUUCUUAUAUUAUGCGACGGAGGAAGUAAUUGUUUGUAUAGA	c180565_g1_i1	1136	chr4A	625241038	625241121	-
129	miR1436-3p-3	GGAUCGAUCGUACGUUGUACUCCCUUCGUUCCGAAUUACUUGUCUUGGAUUUGUCUAGAUACGGAUGUAUCUAAUACUAAAACGUGACUUGAUACAUCCGUAUUUAGACAAAUCUAAGACAAGAAUUUUGGGACGGAGGGAGUACAAGCAACAUCCAACUGUU	c193194_g1_i5	972	chr4A	628200701	628209524	-
131	miR1436-3p-22	ACCACAUGUAUAAAACUUACUCCCUGCGUCCCAAAAUAAGUGUCUUUGAUUUAGUACUAAAUGAAAGAGACUUAUUUUGGGACGGAGGGAGUAAUAAAAAUGAUAUAGGAUA	c187966_g1_i3	469	chr4A	629375399	629375489	+
161	miR1439-3p-3	GAUCAACGUGCAUAGACAUGUACUCCCUCUGUUUCAAAUUACAAUUUGAACAAAAACCACGACAAGUACGUAAUUUGGAACGGAGGGAGUAUGUGGGUAGGUAUAUGUAUAUU	c134472_g2_i1	48	chr4A	636220415	636220460	-
130	miR1436-3p-30	AUUCAGGACGGAGGGAGUACUCCCUCAGUCCCAAAAUUCUUGUCUUAGAUUUGUCUAGAUACGGAUGUAUCUAAUACUAAAACGUGACUUGAUACAUCCGUAUUUAGACAAAUCUAAGACAAGAAUUUUGGGACGGAGGGAGUACAAGCAACAUCCAACUGUU	c193194_g1_i4	972	chr4A	668166018	668166147	+
209	miR1122-3p-2	CAAACAUAAUACUACUUGUCUUAGAUUUGUCAUGUAUUUUGACACAUUUUAGUGUUAGAUACGUCCAUAUCUAGACAAAUCU	c164541_g1_i1	414	chr4A	687265125	687265166	-
219	miR1130-5p-9	UUGAUCUCAGAAAAAUACUCCCUCCGUCCCAUAAUGUAAGACGUUUUUGACACUAACGUAGUGUAGAACAUCUUACAUUAUGGGACAAAGGGAGUACCAAACAAACAAGCAAG	c196670_g1_i2	2457	chr4A	697899833	697899919	-
108	miR1436-3p-13	CUUUGAUCUCAGAAAAAUACUCCCUCCGUCCCAUAAUGUAAGACGUUUUUGACACUAACGUAGUGUAGAACAUCUUACAUUAUGGGACAAAGGGAGUACCAAACAAACAAGCAAGAC	c196670_g1_i2	2455	chr4A	697899833	697899919	-
107	miR1436-3p-28	CUUGCUUGUUUGUUUGGUACUCCCUUUGUCCCAUAAUGUAAGAUGUUCUACACUACGUUAGUGUCAAAAACGUCUUACAUUAUGGGACGGAGGGAGUAUUUUUCUGAGAUCAAAGCU	c196670_g1_i2	2457	chr4A	697899833	697899919	+
140	miR1436-3p-17	UGGGCAAGGUUAAAUGCUACUCCCCCCAUUCCAUAAUAUAAGACCGUGUGCCACAGGUAUAUUAUGGGAUGGAGGGAGUAUUAAAAAACUAGUCUUGGU	c164415_g1_i1	7	chr4A	705016020	705016047	-
136	miR1436-3p-32	UGGGCAAGGUUAAAUGCUACUCCCCCCAUUCCAUAAUAUAAGACCGUGUGCCACAGGUAUAUUAUGGGAUGGAGGGAGUAUCUUUUAAGGUUCAGUGUA	c164415_g2_i1	7	chr4A	708188764	708197158	-
220	miR1130-5p-4	GGUUCGUUUCUUUAGUACUCCCUCCGUCCCAUAAUGUAAGACGUUUUUUGACACUAGUGUAGUGUCAAAAAACGUCUUACAUUAUGGGACGAAGGGAGUAGCUUCUAUCCAUGAAGA	c195255_g1_i7	51	chr4A	712733706	712733804	+
109	miR1436-3p-5	AUGGUUCGUUUCUUUAGUACUCCCUCCGUCCCAUAAUGUAAGACGUUUUUUGACACUAGUGUAGUGUCAAAAAACGUCUUACAUUAUGGGACGAAGGGAGUAGCUUCUAUCCAUGAAGACC	c195255_g1_i7	49	chr4A	712733706	712733804	+
124	miR1436-3p-7	AUGAAAAUGCAAUUUACUACUACCUCUGUCCCAAAAUUCUUGUCUUGAUAUAUCCGUAUCUAGACAAAUCUAAGAUAAGAAUUUUGGGACGGAGGGAGUAGAAAAUAUUAUCACAGUUG	c199396_g2_i3	63	chr4A	712849256	712849304	+
263	miR1139-5p-2	UGUUACUCCCCACUAUAGAGGUAGUAACAUAGACUAGUAACAUAUGCAUGUUACUAGUCUAAGUUACUCCCCACUAUGACCAGCCUUG	c188395_g1_i11	68	chr4A	730412079	730412165	-
264	miR1139-5p-1	GCCAAGGCUGGUCAUAGUGGGGAGUAACUUAGACUAGUAACAUGCAUAUGUUACUAGUCUAUGUUACUACCUCUAUAGUGGGGAGUAACAUAU	c188395_g1_i11	65	chr4A	730412079	730412168	+
175	miR1117-3p-2	AUUCCACCCUUUGGUCCCUGUUGGUGCCACGAACCGGUACUAAUGAGGCUGUGGCCCCACGAGCACCUUUAGUACCUGUUCGUGGCACGAACCGGUACUAGAGUUUCUUACUA	c180303_g1_i1	54	chr4A	735914978	735915025	+
176	miR1117-3p-1	GUAAGAAACUCUAGUACCGGUUCGUGCCACGAACAGGUACUAAAGGUGCUCGUGGGGCCACAGCCUCAUUAGUACCGGUUCGUGGCACCAACAGGGACCAAAGGGUGGAAUUG	c180303_g1_i1	52	chr4A	735914979	735915025	-
113	miR1436-3p-25	AUCCAGGGCAAGCGAAAUACUCCAUCCGUCCCAAAAUAGCUUGCAAAAACGUCUUGCAUUAUGGGACGGAGGGAGUACCACAGAAUAGGCAGCACA	c156833_g1_i2	85	chr4A	736473804	736473835	-
135	miR1436-3p-9	CGAUCUAUACAAACAAUUACUUCCUCCGUCGCAUAAUAUAAGAACGUUUUUGACAUUAGUGUAGUGUUAAAAACGUUCUUAUAUUUUGGGACGGAGGGAGUACAAUACAGCAUACAAACAG	c180565_g1_i1	1129	chr4A	740001497	740001582	-
184	miR1120-3p-2	UAUACAAACAAUUACUUCCUCCGUCGCAUAAUAUAAGAACGUUUUUGACAUUAGUGUAGUGUUAAAAACGUUCUUAUAUUUUGGGACGGAGGGAGUACAAUACAGCAUACA	c180565_g1_i1	1134	chr4A	740001497	740001582	-
132	miR1436-3p-14	CAUGUCAUCAUGAAUGAUACUCCCUCCGUCCCACAAUAUAAGAACGUUUUUCAAGCUUUGGUAGUUUGAAAAACGUUCUUAUAUUAUGGAACGGAGGGAGUAGAAAACUAGACUUUACUAA	c184834_g3_i4	320	chr4A	741609311	741609395	+
185	miR1120-3p-4	CAUCAUGAAUGAUACUCCCUCCGUCCCACAAUAUAAGAACGUUUUUCAAGCUUUGGUAGUUUGAAAAACGUUCUUAUAUUAUGGAACGGAGGGAGUAGAAAACUAGACUUU	c184834_g3_i4	325	chr4A	741609311	741609395	+
234	miR1135-3p-2	UGCAAAUGUACUACUCCCUCCGUUCGAAAUUACUUGUCUCGGAAAUGAAUGUAUCUAGAACUAAAAUACGUCUAGAUACAUCCAUUUCUGCGACAAGUAAUUCCGAACGAAGAGAGUACUAGAAAGUAAUA	c198714_g1_i1	2487	chr4A	743670127	743670242	-
250	miR1136-5p-2	CUCUCUUCGUUCGGAAUUACUUGUCGCAGAAAUGGAUGUAUCUAGACGUAUUUUAGUUCUAGAUACAUUCAUUUCCGAGACAAGUAAUUUCGAACGGAGGGAGUA	c198714_g1_i1	2502	chr4A	743670134	743670239	+
217	miR1128-5p-1	GUUACAACUGUGAUAAUAUUUUCUACUCCCUCCGUCCCAAAAUUCUUAUCUUAGAUUUGUCUAGAUACGGAUAUAUCAAGACAAGAAUUUUGGGACAGAGGUAGUAGUAAAUUGCAUUUUCAUCUUCUAGU	c199396_g2_i3	59	chr4B	9958628	9958791	+
120	miR1436-3p-16	UGAAGCUAUAUAUAUAGUACUUCCUCCGUCCCAUAAUAUAAGACGUCUUACAUUAUGAGACGGAGGGAGUGCCAUUGAAUCCUUGGGGUU	c137260_g1_i1	154	chr4B	18634163	18634247	+
147	miR1436-3p-15	GAAGAGGAAAUAUAAUAUGCUCCCUCUGUCCCAUAGUAUAAGAUCUUAUUACAUCCAAUCUGCUCAUAAAUUGGAUGUAAGAUCUUAUAUUAUGCGACGGAGGGAGUACUUAACAAAAAUCACCAGC	c41939_g1_i1	5	chr4B	21653407	21653499	-
166	miR818-3p-1	CUAAAACACAUACUCCCUCCGUCCCAUAGUAUAAGACGUUUUUGCAAGCUAUAUUAGCUUUAGAAAACCUCUUAUAUUAUGGGAUGGGAUGAGUGGUAAGGAGAACA	c18469_g1_i1	75	chr4B	21653475	21653501	-
151	miR1436-3p-4	CAACGUUGUAUUACUACUACUCCCUCCGUUCCAGAAUAGAUGACUCAACUUUGUACUAACUUUAGUACAAACUUGGGUCAUCCAUUUUGGAACGGAGGGAGUACAAGGCUAUGUAAUCGUCG	c164803_g1_i1	206	chr4B	23323017	23323103	-
188	miR1120-3p-3	UCGUGUAUGAGCUACUCCCUCUGUCCCAGAAUAUAAGAACGUUUUUGACAUGAUGCUAGUGUUAAAAACAUUAUUAUAUUUUGGGACGGAGGGAGUAGUAAUGAUGGAACU	c184691_g1_i3	16	chr4B	30369977	30370065	+
184	miR1120-3p-2	UAUACAAACAAUUACUUCCUCCGUCGCAUAAUAUAAGAACGUUUUUGACAUUAGUGUAGUGUUAAAAACGUUCUUAUAUUUUGGGACGGAGGGAGUACAAUACAGCAUACA	c180565_g1_i1	1134	chr4B	41965938	41966023	+
183	miR1120-3p-1	UAUGCUGUAUUGUACUCCCUCCGUCCCAAAAUAUAAGAACGUUUUUAACACUACACUAAUGUCAAAAACGUUCUUAUAUUAUGCGACGGAGGAAGUAAUUGUUUGUAUAGA	c180565_g1_i1	1136	chr4B	41965938	41966024	-
223	miR1130-5p-8	UGUGACUAUAUAUAUUACUCCCUCCAUCUCAUAAUAUAAGACGUGUUUUGAUACUAUGACAGUGUCAAAAUAUGUCUUAUAUUAUGAGACAGAGGGAUUAUAUAUUAGGGGUAUGUG	c209012_g1_i1	153	chr4B	43110876	43110910	+
234	miR1135-3p-2	UGCAAAUGUACUACUCCCUCCGUUCGAAAUUACUUGUCUCGGAAAUGAAUGUAUCUAGAACUAAAAUACGUCUAGAUACAUCCAUUUCUGCGACAAGUAAUUCCGAACGAAGAGAGUACUAGAAAGUAAUA	c198714_g1_i1	2487	chr4B	43259608	43259722	+
250	miR1136-5p-2	CUCUCUUCGUUCGGAAUUACUUGUCGCAGAAAUGGAUGUAUCUAGACGUAUUUUAGUUCUAGAUACAUUCAUUUCCGAGACAAGUAAUUUCGAACGGAGGGAGUA	c198714_g1_i1	2502	chr4B	43259611	43259716	-
131	miR1436-3p-22	ACCACAUGUAUAAAACUUACUCCCUGCGUCCCAAAAUAAGUGUCUUUGAUUUAGUACUAAAUGAAAGAGACUUAUUUUGGGACGGAGGGAGUAAUAAAAAUGAUAUAGGAUA	c187966_g1_i3	469	chr4B	49466787	49466851	-
245	miR1136-5p-3	CUCCCUCCGUUCCGAAUUACUUGUCGCAUGUAUGGAUGUAUCUAGAUGUAUUUUAGUUCUAGAUACAUCCAUUUCUGCGACGAGUAAUUUGAAACGGAGGGAGUA	c195519_g4_i1	716	chr4B	54037933	54038038	+
207	miR1122-5p-1	GUCUUAGACUUGAAGGUGUUUAGGUACAUCCGUAUCUAGACAAAUAAUUCGGUAGAUAGGGAGUAUGUAAUAUGCCUUCUUUGUUGAGCCUA	c89465_g1_i1	179	chr4B	67856697	67856723	+
211	miR1125-5p-1	CUUACUUUGACCAUAAAUUUAACGGACGAGACCGACUGCGGCGGGAGAAAAAGUUACAUAAUUAAAAACUUCUUUCGAAUACGAAUUCACUGAUAUAAUUUUUGCUUCCGCCGCAAUCGGUCUUGGUAGUUAAAUUUACGGUCAAAGUUGAAG	c187580_g2_i1	190	chr4B	72900095	72900245	+
136	miR1436-3p-32	UGGGCAAGGUUAAAUGCUACUCCCCCCAUUCCAUAAUAUAAGACCGUGUGCCACAGGUAUAUUAUGGGAUGGAGGGAGUAUCUUUUAAGGUUCAGUGUA	c164415_g2_i1	7	chr4B	76897329	76897360	-
247	miR1136-5p-7	CUCCCUCUGUUUCGAAUUACUUGUCGCACGUAUGGAUGUAUCUAGAUGUAUUUUAGUUCUAGAUACAUCUAUUUUUGCUCGACGAUUAAUUUGAAACGGAGGGAGUA	c189111_g1_i3	34	chr4B	79997160	79997265	+
149	miR1436-3p-23	CUUUGCACAUUUAGACAUACUCCCUCCUUCCCAUAAUAUGAGAGCGUUUUCUACGCUACACUAGUGUCAAAAACACUCUUAUUAUGGGACAGAGGGAGUAGUAACUAUUUGAAAGUUUG	c14299_g1_i1	212	chr4B	82163377	82163462	-
228	miR1130-5p-3	CCCUCUGUCCCAUAAUGUAAGACGUUUUUUAACAUAAGUAUAGUGUCAAAAAGCGGUCUUACAUUUUGGGACGGAGGGAGUAUUUGCCAGGAGAG	c188112_g1_i4	671	chr4B	99966650	99966726	+
227	miR1130-5p-2	CCCUCUGUCCCAUAAUGUAAGACGUUUUUUAACAUAAGUAUAGUGUCAAAAAGCGGUCUUACAUUUUGGGACGGAGGGAGUAAUUCAUAAUAGCA	c188112_g2_i6	609	chr4B	99966650	99966726	+
113	miR1436-3p-25	AUCCAGGGCAAGCGAAAUACUCCAUCCGUCCCAAAAUAGCUUGCAAAAACGUCUUGCAUUAUGGGACGGAGGGAGUACCACAGAAUAGGCAGCACA	c156833_g1_i2	85	chr4B	105711569	105711620	+
115	miR1436-3p-29	AUCCAGGGCAAGCGAAAUACUCCAUCCGUCCCAAAAUAGCUUGCAAAAACGUCUUGCAUUAUGGGACGGAGGGAGUACCAACUAGCAUAAGAUUAU	c156833_g1_i1	85	chr4B	105711569	105711628	+
213	miR1127-5p-1	GGGGUAGCACUGGUAGCUACUCCCUCCGUUCGGAAUUAGUUGUCACAGAAAUGGAUGUAUCUAAACGAACGGAGGGAGUAUAUUGGUAGGAAGGUUUGA	c183204_g1_i3	63	chr4B	106357616	106357663	-
109	miR1436-3p-5	AUGGUUCGUUUCUUUAGUACUCCCUCCGUCCCAUAAUGUAAGACGUUUUUUGACACUAGUGUAGUGUCAAAAAACGUCUUACAUUAUGGGACGAAGGGAGUAGCUUCUAUCCAUGAAGACC	c195255_g1_i7	49	chr4B	107553537	107553622	+
222	miR1130-5p-6	AUGCUGACAAAGUAAUACUCCCUCCGUCCCAUCAUGUAAGACGUUUUUUGAGUGUCAAAAAACGUCUUACAUUAUGGGACGGAGGGAGUAAUUAACAUACUUGUACG	c195255_g1_i3	1664	chr4B	107553537	107553627	+
220	miR1130-5p-4	GGUUCGUUUCUUUAGUACUCCCUCCGUCCCAUAAUGUAAGACGUUUUUUGACACUAGUGUAGUGUCAAAAAACGUCUUACAUUAUGGGACGAAGGGAGUAGCUUCUAUCCAUGAAGA	c195255_g1_i7	51	chr4B	107553537	107553622	+
260	miR1137-3p-3	UCCCUCCGUUCCAAAAUAGAUGACGCAACUUUAUACUAACUUUAGUACAAAGUUAAUACAAAGUUGAGUCAUCUAUUUUGAAACGGAGGAAGU	c80075_g1_i1	43	chr4B	107776875	107776968	+
143	miR1436-3p-8	ACUCCCUCAAUUCCAUAAUACUUGCCGUGGUUUUAGUUCAAAUUUGAACAACAACCAUGACAAGUAUUAUGGAACGGAGGGAGUACAUUUCAGUGUUCAUCUAC	c56811_g1_i1	112	chr4B	139763254	139763347	+
192	miR1122-3p-5	AUUCUUGUCUUAGAUUUGUCUAAAUACGGAUGUAUCAAGUCACGUUUUAGUAUUAGAUACAUCCGUAUCUAGACAAAUCUAAGACAAGAAUUU	c193194_g1_i4	1009	chr4B	142519064	142519157	+
155	miR1439-3p-1	GCAUCAUUUUAGUUCAUAUGUACUCCCUCCGUUCCACAAUACAUGCCUUCCAUUUGUCAAAAUAUAGAUGUAUCUAGACAUGUUUUAGUAUAUAGGUACAUCCAUUUUUUGACAAAUGGAAGUCAAGUAUUUUGGAACGGAGGGAGUAGUUCAUAACAAUCCAAUACAAU	c194572_g4_i4	23	chr4B	155719443	155719571	-
129	miR1436-3p-3	GGAUCGAUCGUACGUUGUACUCCCUUCGUUCCGAAUUACUUGUCUUGGAUUUGUCUAGAUACGGAUGUAUCUAAUACUAAAACGUGACUUGAUACAUCCGUAUUUAGACAAAUCUAAGACAAGAAUUUUGGGACGGAGGGAGUACAAGCAACAUCCAACUGUU	c193194_g1_i5	972	chr4B	158279379	158279509	-
191	miR1122-3p-1	AUUCUUGUCUUAGAUUUGUCUAAAUACGGAUGUAUCAAGUCACGUUUUAGUAUUAGAUACAUCCGUAUCUAGACAAAUCCAAGACAAGUAAUU	c193194_g1_i5	1009	chr4B	158279397	158279485	+
263	miR1139-5p-2	UGUUACUCCCCACUAUAGAGGUAGUAACAUAGACUAGUAACAUAUGCAUGUUACUAGUCUAAGUUACUCCCCACUAUGACCAGCCUUG	c188395_g1_i11	68	chr4B	165907368	165907445	-
264	miR1139-5p-1	GCCAAGGCUGGUCAUAGUGGGGAGUAACUUAGACUAGUAACAUGCAUAUGUUACUAGUCUAUGUUACUACCUCUAUAGUGGGGAGUAACAUAU	c188395_g1_i11	65	chr4B	165907368	165907445	+
130	miR1436-3p-30	AUUCAGGACGGAGGGAGUACUCCCUCAGUCCCAAAAUUCUUGUCUUAGAUUUGUCUAGAUACGGAUGUAUCUAAUACUAAAACGUGACUUGAUACAUCCGUAUUUAGACAAAUCUAAGACAAGAAUUUUGGGACGGAGGGAGUACAAGCAACAUCCAACUGUU	c193194_g1_i4	972	chr4B	180671161	180671289	+
197	miR1122-3p-9	GUCUUAGAUUUGUCUAGAUACGGAGAUAUCUAGCACUAAAAUAAGUCUAGAUACAUCCGUAUCUAGACAAACCUAAGACAAGUAAUU	c191224_g3_i1	198	chr4B	210282781	210282868	+
196	miR1122-3p-10	UUACUUGUCUUGGAUUUGUCUAGAUACGGAUGUAUCUAGACUUAUUUUAGUGCUAGAUAUCUCCGUAUCUAGACAAAUCUAAGAC	c191224_g2_i4	292	chr4B	210282781	210282866	-
195	miR1122-3p-3	GUCUUAGAUUUGUCUAGAUACGGAGAUAUCUAGCACUAAAAUAAGUCUAGAUACAUCCGUAUCUAGACAAAUCCAAGACAAGUAAUU	c191224_g2_i4	290	chr4B	210282781	210282868	+
261	miR1137-3p-2	UUCCUCCGUUUCAAAAUAGAUGACUCAACUUUGUAUUAACUUUGUACUAAAGUUAGUAUAAAGUUGCGUCAUCUAUUUUGGAACGGAGGGAAU	c80075_g1_i1	41	chr4B	216815000	216815089	-
224	miR1130-5p-10	CCUGCAGUAAGAUAAUACUCCCUCCGUUCCAUAAUGUAAGACGUUUUUUGACACUAGUGUAGUGUCAAAAAACGUCUUACAUUAUGGGACGAAGGGAGUAGCUUCUAUCCAUGAAGA	c195255_g1_i12	1950	chr4B	249778563	249778649	-
116	miR1436-3p-18	UCUUCAUGGAUAGAAGCUACUCCCUUCGUCCCAUAAUGUAAGACGUUUUUUGACACUACACUAGUGUCAAAAAACGUCUUACAUUAUGGAACGGAGGGAGUAUUAUCUUACUGCAGGGUAG	c195255_g1_i12	1946	chr4B	249778563	249778649	+
154	miR1439-3p-4	CGGUCUUCAUGGAUAGAAGCUACUCCCUUCGUCCCAUAAUGUAAGACGUUUUUUGACACUACACUAGUGUCAAAAAACGUCUUACAUUAUGGAACGGAGGGAGUAUUAUCUUACUGCAGGGUAGAGA	c195255_g1_i12	1943	chr4B	249778563	249778649	+
117	miR1436-3p-1	ACCCUGCAGUAAGAUAAUACUCCCUCCGUUCCAUAAUGUAAGACGUUUUUUGACACUAGUGUAGUGUCAAAAAACGUCUUACAUUAUGGGACGAAGGGAGUAGCUUCUAUCCAUGAAGACC	c195255_g1_i12	1948	chr4B	249778563	249778649	-
225	miR1130-5p-1	UUCAUGGAUAGAAGCUACUCCCUUCGUCCCAUAAUGUAAGACGUUUUUUGACACUACACUAGUGUCAAAAAACGUCUUACAUUAUGGAACGGAGGGAGUAUUAUCUUACUGCAGGGU	c195255_g1_i12	1948	chr4B	249778563	249778649	+
226	miR1130-5p-5	UGUUUGCUUUAUUGAUACUCCCUCCGCCCCAUAAUGUAAGACGUUUUUUGACACUAGUGUAGUGUCAAAAAACGUCUUACAUUAUGGGACGAAGGGAGUAGCUUCUAUCCAUGAAGA	c195255_g1_i6	49	chr4B	249778563	249778649	-
118	miR1436-3p-6	AAUGUUUGCUUUAUUGAUACUCCCUCCGCCCCAUAAUGUAAGACGUUUUUUGACACUAGUGUAGUGUCAAAAAACGUCUUACAUUAUGGGACGAAGGGAGUAGCUUCUAUCCAUGAAGACC	c195255_g1_i6	47	chr4B	249778563	249778649	-
218	miR1128-5p-2	UGUGUAUGUAUGUCAUUUUGUAGUACUCCCUCCGUCCCAAAAUAAGUAUCUCAGUGUCAAUAACGUUCCUAUAUUAUGGGACGGAGGGAGUACUAAACUUGA	c189690_g6_i1	164	chr4B	256256460	256256487	-
111	miR1436-3p-10	CGUACAAGUAUGUUAAUUACUCCCUCCGUCCCAUAAUGUAAGACGUUUUUUGACACUCAAAAAACGUCUUACAUGAUGGGACGGAGGGAGUAUUACUUUGUCAGCAUUAAG	c195255_g1_i3	1664	chr4B	273246527	273251782	-
259	miR1137-3p-4	CCAAAAUAGAUGACUCAACUUUAUACUAACUUUAGUACAAAGUUAAUACAAAGUUGAGUCAUCUAUUUUGAAACGGAGGGAGU	c190274_g2_i1	893	chr4B	286072453	286079569	+
144	miR1436-3p-2	GACUUAUUGUAACACACUACUCCCUCCGUUCCACAAUAUAAGACAUAGCUUGCAACAACGUCUUAUAUUAUGGGGCGGAGGGAGUACAUCCUAAAUGGUUAUGCG	c47954_g1_i1	53	chr4B	328008210	328008238	-
236	miR1135-3p-5	CUACUACUUACUACUCCCUCCAUUCCGAAUUACUUGUCGCAGGUAUGGAUGUAUCUAGAUGUAUUUUAGUUCUAGAUACAUCCAUUUCUGCGACAAGUAAUUCGGGACGGAAGGGGAGUACUCAGUAAAGU	c189111_g2_i3	80	chr4B	330522366	330522473	-
235	miR1135-3p-4	UUUACUGAGUACUCCCCUUCCGUCCCGAAUUACUUGUCGCAGAAAUGGAUGUAUCUAGAACUAAAAUACAUCUAGAUACAUCCAUACCUGCGACAAGUAAUUCGGAAUGGAGGGAGUAGUAAGUAGUAGAA	c189111_g2_i3	78	chr4B	330522366	330522473	+
241	miR1136-5p-4	CUCCCUCCAUUCCGAAUUACUUGUCGCAGGUAUGGAUGUAUCUAGAUGUAUUUUAGUUCUAGAUACAUCCAUUUCUGCGACAAGUAAUUCGGGACGGAAGGGGAG	c189111_g2_i1	43	chr4B	330522368	330522471	-
242	miR1136-5p-1	CCCCUUCCGUCCCGAAUUACUUGUCGCAGAAAUGGAUGUAUCUAGAACUAAAAUACAUCUAGAUACAUCCAUACCUGCGACAAGUAAUUCGGAAUGGAGGGAGUA	c189111_g2_i1	41	chr4B	330522373	330522473	+
141	miR1436-3p-31	ACCAAAUAUCAUUGAAAUAUUCCCUCUGUUCCAUAAUAUAAAAACAUUUUUAACACUGCACUAGUGUCAAAAAAAAAGCUCGUAUAUUAUGGGACAGAGGGAGUAUAUUACAAAACAAUUCUGC	c105842_g1_i1	47	chr4B	331541235	331541288	-
189	miR1122-3p-12	UUAUUUGUUUUAGAUUUAUCUAGAUACGGAUGUAUCUAACACUAAAACGUGUCUAGAUACAUCCGUACCUAGACAAGUAAUCAGGCGGAGGGA	c195787_g1_i1	1486	chr4B	371292848	371292921	-
145	miR1436-3p-26	UAAUAAUCGAGCGAAACUACUCCCUACAUUCCAUAAUAUAAGAACCAUUUUAUAUUAUGGGACGAAGGGAGUAAUGCUGAAUGCACAUAGCA	c44618_g1_i1	137	chr4B	381378240	381378266	-
156	miR1439-3p-7	UCUGCCCUGGGACUGGGAUGUACUCCCUCCGUUCCACAAUACAUGCCUUCCAUUUGUCAAAAUAUAGAUGUAUCUAGACAUGUUUUAGUAUAUAGGUACAUCCAUUUUUUGACAAAUGGAAGUCAAGUAUUUUGGAACGGAGGGAGUAGUUAUCAGGGCCUAGACUUUGG	c194572_g4_i3	80	chr4B	397791829	397791957	-
158	miR1439-3p-5	CUACCCAAAUAAAAAUAUAUUACUCCCUCCGUUCGACAAUACAUGCCUUCCAUUUGUCAAAAUAUAGAUGUAUCUAGACAUGUUUUAGUAUAUAGGAACAUCCAUUUUUGGACAAAUGGAAGUCAAGUAUUUUGGAACGGAGGGAGUAAGUUGUAAGGUGAGCUAGAUUA	c188413_g2_i1	1027	chr4B	397791829	397791957	-
209	miR1122-3p-2	CAAACAUAAUACUACUUGUCUUAGAUUUGUCAUGUAUUUUGACACAUUUUAGUGUUAGAUACGUCCAUAUCUAGACAAAUCU	c164541_g1_i1	414	chr4B	404964288	404964328	+
214	miR1127-5p-2	UAUUAGUUCUUAGAAGCUACUCCCUCCGUUCGGAAUUAGUUGUCACAGAAAUGGAUGUAUCUAAACGAACGGAGGGAGUAUAUUGGUAGGAAGGUUUGA	c183204_g1_i2	63	chr4B	411535395	411535441	+
140	miR1436-3p-17	UGGGCAAGGUUAAAUGCUACUCCCCCCAUUCCAUAAUAUAAGACCGUGUGCCACAGGUAUAUUAUGGGAUGGAGGGAGUAUUAAAAAACUAGUCUUGGU	c164415_g1_i1	7	chr4B	414218402	414218500	-
199	miR1122-3p-6	CUACAUACAGAUGUAUCAAGUCACGUUUUAGUAUUAGAUACAUCCGUAUCUAGACAAAUCCAAGACAAGUAAUU	c191224_g2_i2	290	chr4B	415221195	415221269	+
107	miR1436-3p-28	CUUGCUUGUUUGUUUGGUACUCCCUUUGUCCCAUAAUGUAAGAUGUUCUACACUACGUUAGUGUCAAAAACGUCUUACAUUAUGGGACGGAGGGAGUAUUUUUCUGAGAUCAAAGCU	c196670_g1_i2	2457	chr4B	422101754	422101788	-
198	miR1122-3p-7	UUACUUGUCUUAGGUUUGUCUAGAUACGGAUGUAUCUAGACUUAUUUUAGUGCUAGAUAUCUCCGUAUCUAGACAAAUCUAAGAC	c191224_g3_i1	200	chr4B	460161286	460161370	-
221	miR1130-5p-11	UACAAGUAUGUUAAUUACUCCCUCCGUCCCAUAAUGUAAGACGUUUUUUGACACUCAAAAAACGUCUUACAUGAUGGGACGGAGGGAGUAUUACUUUGUCAGCAUUA	c195255_g1_i3	1666	chr4B	471155211	471155296	-
185	miR1120-3p-4	CAUCAUGAAUGAUACUCCCUCCGUCCCACAAUAUAAGAACGUUUUUCAAGCUUUGGUAGUUUGAAAAACGUUCUUAUAUUAUGGAACGGAGGGAGUAGAAAACUAGACUUU	c184834_g3_i4	325	chr4B	514058034	514058120	-
132	miR1436-3p-14	CAUGUCAUCAUGAAUGAUACUCCCUCCGUCCCACAAUAUAAGAACGUUUUUCAAGCUUUGGUAGUUUGAAAAACGUUCUUAUAUUAUGGAACGGAGGGAGUAGAAAACUAGACUUUACUAA	c184834_g3_i4	320	chr4B	514058034	514058120	-
203	miR1122-3p-13	UUACUUGACCCAUAUUUAUCUAGACACGGAUGUAUCUAGACACUAAACAAGUAUAGAUACAUUCGUAUCUACACAAAUGAAAGUCAAGUAAUC	c188928_g1_i1	17	chr4B	517963679	517963758	-
248	miR1136-5p-8	UUCCCUCCGUUCCGAAUUACUUGUCGCAUGUAUGGAUGUAUCUAGAUGUAUUUUAGUUCUAGAUACAUCCAUUUCUGCGACAAGUAAUUCGGGACGGAGGGAGUA	c189111_g2_i2	38	chr4B	522533491	522533595	+
249	miR1136-5p-6	CUCCCUCCGUCCCGAAUUACUUGUCGCAGAAAUGGAUGUAUCUAGAACUAAAAUACAUCUAGAUACAUCCAUACAUGCGACAAGUAAUUCGGAACGGAGGGAAUA	c189111_g2_i2	36	chr4B	522533491	522533593	-
251	miR1136-5p-5	CUCCGUUCCAAAUUACUUGUCGCAGAAAUUGAUGUAUCUAAAAUUAAAAUACAUCUAGAUACAUCCAUCUCAAUGACAAGUAUUUCCGGACGGAGGAGUAG	c106551_g1_i1	0	chr4B	522533521	522533589	-
182	miR1118-5p-1	GCACUACAUUGUGGAAUGGAGAGAGUAUGAAACAUGACAUUAAUGUACACUCAAUUUUCUCUCAUGCACAGUAGUGCAGUACCUCAGCAUGCUA	c175003_g1_i1	0	chr4B	525268108	525268202	-
238	miR1135-3p-3	CAGUUCACUACUACUCCCUCCAUUCCGAAUUACUUGUCGCAGGUAUGGAUGUAUCUAGAUGUAUUUUAGUUCUAGAUACAUCCAUUUCUGCGACAAGUAAUUCGGGACGGAAGGGGAGUACUCAGUAAAGU	c189111_g2_i1	30	chr4B	530471418	530471526	-
237	miR1135-3p-1	UUUACUGAGUACUCCCCUUCCGUCCCGAAUUACUUGUCGCAGAAAUGGAUGUAUCUAGAACUAAAAUACAUCUAGAUACAUCCAUACCUGCGACAAGUAAUUCGGAAUGGAGGGAGUAGUAGUGAACUGUU	c189111_g2_i1	28	chr4B	530471418	530471531	+
124	miR1436-3p-7	AUGAAAAUGCAAUUUACUACUACCUCUGUCCCAAAAUUCUUGUCUUGAUAUAUCCGUAUCUAGACAAAUCUAAGAUAAGAAUUUUGGGACGGAGGGAGUAGAAAAUAUUAUCACAGUUG	c199396_g2_i3	63	chr4B	563018400	563018457	+
122	miR1436-3p-20	UGUGGAAUAUAAGAUUAUACUCCCUCUGACCCAUAAUAUGAGAUACCUUUUGACACUACACUGGUGUUAAAAAACGUCUUACAUUAUGUGACGGAGGGAGUAUCUGAUGCUGAUU	c128672_g1_i1	0	chr4B	567355706	567355744	+
230	miR1131-5p-1	GGCUAGCCGGCCGCUCUCAUUAGUACCGGUUCAUGGUGAACCUUUAGCACCGGUUCAUGCCACGAACCAGUACUAAAG	c135840_g1_i1	132	chr4B	571949557	571949635	+
178	miR1117-5p-1	CUUUAGUACUGGUUCGUGGCAUGAACCGGUGCUAAAGGUUCACCAUGAACCGGUACUAAUGAGAGCGGCCGGCUAG	c135840_g1_i1	134	chr4B	571949559	571949635	-
229	miR1130-5p-7	CAGCAUGAAGAAUCAUACUCCCUCUGUCCCAUAAUGUAAGACGCUUUUUGACUCUAGUCUAGUGUCAAAAAACAUCUUUACAUUAUGGGACGGAGGGAGUAUUUUUCUGAGAUCAAAG	c160951_g1_i2	85	chr4B	590054693	590061946	-
112	miR1436-3p-24	CUUUGAUCUCAGAAAAAUACUCCCUCCGUCCCAUAAUGUAAAGAUGUUUUUUGACACUAGACUAGAGUCAAAAAGCGUCUUACAUUAUGGGACAGAGGGAGUAUGAUUCUUCAUGCUGAGAA	c160951_g1_i2	85	chr4B	590054693	590061946	+
135	miR1436-3p-9	CGAUCUAUACAAACAAUUACUUCCUCCGUCGCAUAAUAUAAGAACGUUUUUGACAUUAGUGUAGUGUUAAAAACGUUCUUAUAUUUUGGGACGGAGGGAGUACAAUACAGCAUACAAACAG	c180565_g1_i1	1129	chr4B	605173158	605173253	+
161	miR1439-3p-3	GAUCAACGUGCAUAGACAUGUACUCCCUCUGUUUCAAAUUACAAUUUGAACAAAAACCACGACAAGUACGUAAUUUGGAACGGAGGGAGUAUGUGGGUAGGUAUAUGUAUAUU	c134472_g2_i1	48	chr4B	605943423	605943476	-
219	miR1130-5p-9	UUGAUCUCAGAAAAAUACUCCCUCCGUCCCAUAAUGUAAGACGUUUUUGACACUAACGUAGUGUAGAACAUCUUACAUUAUGGGACAAAGGGAGUACCAAACAAACAAGCAAG	c196670_g1_i2	2457	chr4B	633973446	633973481	-
108	miR1436-3p-13	CUUUGAUCUCAGAAAAAUACUCCCUCCGUCCCAUAAUGUAAGACGUUUUUGACACUAACGUAGUGUAGAACAUCUUACAUUAUGGGACAAAGGGAGUACCAAACAAACAAGCAAGAC	c196670_g1_i2	2455	chr4B	633973446	633973481	-
121	miR1436-3p-11	CCCCAAGGAUUCAAUGGCACUCCCUCCGUCUCAUAAUGUAAGACGUCUUAUAUUAUGGGACGGAGGAAGUACUAUAUAUAUAGCUUCACA	c137260_g1_i1	152	chr4B	637590401	637590433	-
110	miR1436-3p-19	UAAUGCUGACAAAGUAAUACUCCCUCCGUCCCAUCAUGUAAGACGUUUUUUGAGUGUCAAAAAACGUCUUACAUUAUGGGACGGAGGGAGUAAUUAACAUACUUGUACGGA	c195255_g1_i3	1662	chr4B	638146279	638146364	+
152	miR1439-3p-6	ACGACGAUUACAUAGCCUUGUACUCCCUCCGUUCCAAAAUGGAUGACCCAAGUUUGUACUAAAGUUAGUACAAAGUUGAGACACUUAUUUUGGGACGGAGGGAGUAUUA	c195750_g1_i2	0	chr4B	646855893	646855996	-
153	miR1439-3p-2	UAAUACUCCCUCCGUCCCAAAAUAAGUGUCUCAACUUUGUACUAACUUUAGUACAAACUUGGGUCAUCCAUUUUGGAACGGAGGGAGUACAAGGCUAUGUAAUCGUCGUCA	c195750_g1_i2	0	chr4B	647126754	647126844	+
125	miR1436-3p-27	UUGUCCGUAUUAAUAAUCACUCUCUCCGUCCCAUAAUAUAAAAGCGUUUUUGACACUAGUAUAAUACCAAAAACGCUCUUAUAUUAUGGGACAGAGGGAGUAGUAUUUUGCAUCUAGUAUU	c195891_g1_i4	1238	chr4B	653746021	653746106	-
126	miR1436-3p-12	UACUAGAUGCAAAAUACUACUCCCUCUGUCCCAUAAUAUAAGAGCGUUUUUGGUAUUAUACUAGUGUCAAAAACGCUUUUAUAUUAUGGGACGGAGAGAGUGAUUAUUAAUACGGACAAUU	c195891_g1_i4	1240	chr4B	653746021	653746106	+
194	miR1122-3p-4	UGACUUGAAUUUAUCUAGAUACGGAUGUAUCUAACACUAAAACAUGUCUACAUAUAUCCGUAUCUAGACAAAUCUGAGUCAACUAAUU	c193194_g5_i1	369	chr4B	659336511	659336599	-
193	miR1122-3p-11	UUAGUUGACUCAGAUUUGUCUAGAUACGGAUAUAUGUAGACAUGUUUUAGUGUUAGAUACAUCCGUAUCUAGAUAAAUUCAAGUCA	c193194_g5_i1	371	chr4B	659336513	659336599	+
262	miR1137-3p-1	UCCCUCCGUUCUAAAAUAGAUGACCUAACUUUAUACUAACUUUGUACUAAAGUUAAUAUAAAGUUGAGUCAUCUAUAUUGGAA	c195146_g2_i1	1591	chr4B	660537508	660537588	-
206	miR1122-3p-8	AAGCCUGUCUUAGAUUUGUCUAAUACACAUGUAUCUAACACUAAAACGUAUCUAGAUACAUCUGUAUCUAGACAAAUUUAAGAAAAGCUUUU	c104288_g1_i1	95	chr4B	661115126	661115209	+
175	miR1117-3p-2	AUUCCACCCUUUGGUCCCUGUUGGUGCCACGAACCGGUACUAAUGAGGCUGUGGCCCCACGAGCACCUUUAGUACCUGUUCGUGGCACGAACCGGUACUAGAGUUUCUUACUA	c180303_g1_i1	54	chr4B	666852743	666852814	+
176	miR1117-3p-1	GUAAGAAACUCUAGUACCGGUUCGUGCCACGAACAGGUACUAAAGGUGCUCGUGGGGCCACAGCCUCAUUAGUACCGGUUCGUGGCACCAACAGGGACCAAAGGGUGGAAUUG	c180303_g1_i1	52	chr4B	666852780	666852814	-
123	miR1436-3p-21	CUCCCUCCGUCCCAUAAUAUAAGUAGCAGUGUCAAAAACGCUAUUAUAUUAUGGGACAGAGGGAGUAUUACAGAUUAUGUGGUUCA	c47726_g1_i1	0	chr4B	672320581	672320622	-
161	miR1439-3p-3	GAUCAACGUGCAUAGACAUGUACUCCCUCUGUUUCAAAUUACAAUUUGAACAAAAACCACGACAAGUACGUAAUUUGGAACGGAGGGAGUAUGUGGGUAGGUAUAUGUAUAUU	c134472_g2_i1	48	chr4D	5081616	5081662	+
151	miR1436-3p-4	CAACGUUGUAUUACUACUACUCCCUCCGUUCCAGAAUAGAUGACUCAACUUUGUACUAACUUUAGUACAAACUUGGGUCAUCCAUUUUGGAACGGAGGGAGUACAAGGCUAUGUAAUCGUCG	c164803_g1_i1	206	chr4D	6599112	6599193	-
247	miR1136-5p-7	CUCCCUCUGUUUCGAAUUACUUGUCGCACGUAUGGAUGUAUCUAGAUGUAUUUUAGUUCUAGAUACAUCUAUUUUUGCUCGACGAUUAAUUUGAAACGGAGGGAGUA	c189111_g1_i3	34	chr4D	8411319	8411424	-
112	miR1436-3p-24	CUUUGAUCUCAGAAAAAUACUCCCUCCGUCCCAUAAUGUAAAGAUGUUUUUUGACACUAGACUAGAGUCAAAAAGCGUCUUACAUUAUGGGACAGAGGGAGUAUGAUUCUUCAUGCUGAGAA	c160951_g1_i2	85	chr4D	10971527	10971618	-
229	miR1130-5p-7	CAGCAUGAAGAAUCAUACUCCCUCUGUCCCAUAAUGUAAGACGCUUUUUGACUCUAGUCUAGUGUCAAAAAACAUCUUUACAUUAUGGGACGGAGGGAGUAUUUUUCUGAGAUCAAAG	c160951_g1_i2	85	chr4D	10971530	10971618	+
175	miR1117-3p-2	AUUCCACCCUUUGGUCCCUGUUGGUGCCACGAACCGGUACUAAUGAGGCUGUGGCCCCACGAGCACCUUUAGUACCUGUUCGUGGCACGAACCGGUACUAGAGUUUCUUACUA	c180303_g1_i1	54	chr4D	14449235	14449348	-
176	miR1117-3p-1	GUAAGAAACUCUAGUACCGGUUCGUGCCACGAACAGGUACUAAAGGUGCUCGUGGGGCCACAGCCUCAUUAGUACCGGUUCGUGGCACCAACAGGGACCAAAGGGUGGAAUUG	c180303_g1_i1	52	chr4D	14449237	14449350	+
130	miR1436-3p-30	AUUCAGGACGGAGGGAGUACUCCCUCAGUCCCAAAAUUCUUGUCUUAGAUUUGUCUAGAUACGGAUGUAUCUAAUACUAAAACGUGACUUGAUACAUCCGUAUUUAGACAAAUCUAAGACAAGAAUUUUGGGACGGAGGGAGUACAAGCAACAUCCAACUGUU	c193194_g1_i4	972	chr4D	15801022	15801149	+
192	miR1122-3p-5	AUUCUUGUCUUAGAUUUGUCUAAAUACGGAUGUAUCAAGUCACGUUUUAGUAUUAGAUACAUCCGUAUCUAGACAAAUCUAAGACAAGAAUUU	c193194_g1_i4	1009	chr4D	15801038	15801131	-
121	miR1436-3p-11	CCCCAAGGAUUCAAUGGCACUCCCUCCGUCUCAUAAUGUAAGACGUCUUAUAUUAUGGGACGGAGGAAGUACUAUAUAUAUAGCUUCACA	c137260_g1_i1	152	chr4D	24770011	24770039	-
209	miR1122-3p-2	CAAACAUAAUACUACUUGUCUUAGAUUUGUCAUGUAUUUUGACACAUUUUAGUGUUAGAUACGUCCAUAUCUAGACAAAUCU	c164541_g1_i1	414	chr4D	28238499	28238539	+
262	miR1137-3p-1	UCCCUCCGUUCUAAAAUAGAUGACCUAACUUUAUACUAACUUUGUACUAAAGUUAAUAUAAAGUUGAGUCAUCUAUAUUGGAA	c195146_g2_i1	1591	chr4D	29863836	29863916	+
222	miR1130-5p-6	AUGCUGACAAAGUAAUACUCCCUCCGUCCCAUCAUGUAAGACGUUUUUUGAGUGUCAAAAAACGUCUUACAUUAUGGGACGGAGGGAGUAAUUAACAUACUUGUACG	c195255_g1_i3	1664	chr4D	43548868	43548945	+
221	miR1130-5p-11	UACAAGUAUGUUAAUUACUCCCUCCGUCCCAUAAUGUAAGACGUUUUUUGACACUCAAAAAACGUCUUACAUGAUGGGACGGAGGGAGUAUUACUUUGUCAGCAUUA	c195255_g1_i3	1666	chr4D	43548868	43548945	-
111	miR1436-3p-10	CGUACAAGUAUGUUAAUUACUCCCUCCGUCCCAUAAUGUAAGACGUUUUUUGACACUCAAAAAACGUCUUACAUGAUGGGACGGAGGGAGUAUUACUUUGUCAGCAUUAAG	c195255_g1_i3	1664	chr4D	43548870	43548945	-
135	miR1436-3p-9	CGAUCUAUACAAACAAUUACUUCCUCCGUCGCAUAAUAUAAGAACGUUUUUGACAUUAGUGUAGUGUUAAAAACGUUCUUAUAUUUUGGGACGGAGGGAGUACAAUACAGCAUACAAACAG	c180565_g1_i1	1129	chr4D	49788479	49788568	-
183	miR1120-3p-1	UAUGCUGUAUUGUACUCCCUCCGUCCCAAAAUAUAAGAACGUUUUUAACACUACACUAAUGUCAAAAACGUUCUUAUAUUAUGCGACGGAGGAAGUAAUUGUUUGUAUAGA	c180565_g1_i1	1136	chr4D	49788479	49788568	+
184	miR1120-3p-2	UAUACAAACAAUUACUUCCUCCGUCGCAUAAUAUAAGAACGUUUUUGACAUUAGUGUAGUGUUAAAAACGUUCUUAUAUUUUGGGACGGAGGGAGUACAAUACAGCAUACA	c180565_g1_i1	1134	chr4D	49788479	49788568	-
227	miR1130-5p-2	CCCUCUGUCCCAUAAUGUAAGACGUUUUUUAACAUAAGUAUAGUGUCAAAAAGCGGUCUUACAUUUUGGGACGGAGGGAGUAAUUCAUAAUAGCA	c188112_g2_i6	609	chr4D	53246130	53246164	-
234	miR1135-3p-2	UGCAAAUGUACUACUCCCUCCGUUCGAAAUUACUUGUCUCGGAAAUGAAUGUAUCUAGAACUAAAAUACGUCUAGAUACAUCCAUUUCUGCGACAAGUAAUUCCGAACGAAGAGAGUACUAGAAAGUAAUA	c198714_g1_i1	2487	chr4D	60634351	60634459	-
250	miR1136-5p-2	CUCUCUUCGUUCGGAAUUACUUGUCGCAGAAAUGGAUGUAUCUAGACGUAUUUUAGUUCUAGAUACAUUCAUUUCCGAGACAAGUAAUUUCGAACGGAGGGAGUA	c198714_g1_i1	2502	chr4D	60634361	60634459	+
251	miR1136-5p-5	CUCCGUUCCAAAUUACUUGUCGCAGAAAUUGAUGUAUCUAAAAUUAAAAUACAUCUAGAUACAUCCAUCUCAAUGACAAGUAUUUCCGGACGGAGGAGUAG	c106551_g1_i1	0	chr4D	61143350	61143427	-
213	miR1127-5p-1	GGGGUAGCACUGGUAGCUACUCCCUCCGUUCGGAAUUAGUUGUCACAGAAAUGGAUGUAUCUAAACGAACGGAGGGAGUAUAUUGGUAGGAAGGUUUGA	c183204_g1_i3	63	chr4D	61143411	61143435	-
217	miR1128-5p-1	GUUACAACUGUGAUAAUAUUUUCUACUCCCUCCGUCCCAAAAUUCUUAUCUUAGAUUUGUCUAGAUACGGAUAUAUCAAGACAAGAAUUUUGGGACAGAGGUAGUAGUAAAUUGCAUUUUCAUCUUCUAGU	c199396_g2_i3	59	chr4D	64605180	64605311	-
124	miR1436-3p-7	AUGAAAAUGCAAUUUACUACUACCUCUGUCCCAAAAUUCUUGUCUUGAUAUAUCCGUAUCUAGACAAAUCUAAGAUAAGAAUUUUGGGACGGAGGGAGUAGAAAAUAUUAUCACAGUUG	c199396_g2_i3	63	chr4D	64605188	64605307	+
188	miR1120-3p-3	UCGUGUAUGAGCUACUCCCUCUGUCCCAGAAUAUAAGAACGUUUUUGACAUGAUGCUAGUGUUAAAAACAUUAUUAUAUUUUGGGACGGAGGGAGUAGUAAUGAUGGAACU	c184691_g1_i3	16	chr4D	70112867	70112952	-
113	miR1436-3p-25	AUCCAGGGCAAGCGAAAUACUCCAUCCGUCCCAAAAUAGCUUGCAAAAACGUCUUGCAUUAUGGGACGGAGGGAGUACCACAGAAUAGGCAGCACA	c156833_g1_i2	85	chr4D	72677893	72677937	+
115	miR1436-3p-29	AUCCAGGGCAAGCGAAAUACUCCAUCCGUCCCAAAAUAGCUUGCAAAAACGUCUUGCAUUAUGGGACGGAGGGAGUACCAACUAGCAUAAGAUUAU	c156833_g1_i1	85	chr4D	72677893	72677953	+
145	miR1436-3p-26	UAAUAAUCGAGCGAAACUACUCCCUACAUUCCAUAAUAUAAGAACCAUUUUAUAUUAUGGGACGAAGGGAGUAAUGCUGAAUGCACAUAGCA	c44618_g1_i1	137	chr4D	82638819	82638843	+
153	miR1439-3p-2	UAAUACUCCCUCCGUCCCAAAAUAAGUGUCUCAACUUUGUACUAACUUUAGUACAAACUUGGGUCAUCCAUUUUGGAACGGAGGGAGUACAAGGCUAUGUAAUCGUCGUCA	c195750_g1_i2	0	chr4D	93828196	93828282	+
214	miR1127-5p-2	UAUUAGUUCUUAGAAGCUACUCCCUCCGUUCGGAAUUAGUUGUCACAGAAAUGGAUGUAUCUAAACGAACGGAGGGAGUAUAUUGGUAGGAAGGUUUGA	c183204_g1_i2	63	chr4D	113330337	113330383	-
207	miR1122-5p-1	GUCUUAGACUUGAAGGUGUUUAGGUACAUCCGUAUCUAGACAAAUAAUUCGGUAGAUAGGGAGUAUGUAAUAUGCCUUCUUUGUUGAGCCUA	c89465_g1_i1	179	chr4D	116468786	116468812	+
199	miR1122-3p-6	CUACAUACAGAUGUAUCAAGUCACGUUUUAGUAUUAGAUACAUCCGUAUCUAGACAAAUCCAAGACAAGUAAUU	c191224_g2_i2	290	chr4D	121054095	121054169	-
126	miR1436-3p-12	UACUAGAUGCAAAAUACUACUCCCUCUGUCCCAUAAUAUAAGAGCGUUUUUGGUAUUAUACUAGUGUCAAAAACGCUUUUAUAUUAUGGGACGGAGAGAGUGAUUAUUAAUACGGACAAUU	c195891_g1_i4	1240	chr4D	121405467	121405552	-
123	miR1436-3p-21	CUCCCUCCGUCCCAUAAUAUAAGUAGCAGUGUCAAAAACGCUAUUAUAUUAUGGGACAGAGGGAGUAUUACAGAUUAUGUGGUUCA	c47726_g1_i1	0	chr4D	134127021	134127059	-
107	miR1436-3p-28	CUUGCUUGUUUGUUUGGUACUCCCUUUGUCCCAUAAUGUAAGAUGUUCUACACUACGUUAGUGUCAAAAACGUCUUACAUUAUGGGACGGAGGGAGUAUUUUUCUGAGAUCAAAGCU	c196670_g1_i2	2457	chr4D	160826733	160826822	+
108	miR1436-3p-13	CUUUGAUCUCAGAAAAAUACUCCCUCCGUCCCAUAAUGUAAGACGUUUUUGACACUAACGUAGUGUAGAACAUCUUACAUUAUGGGACAAAGGGAGUACCAAACAAACAAGCAAGAC	c196670_g1_i2	2455	chr4D	160826733	160826822	-
219	miR1130-5p-9	UUGAUCUCAGAAAAAUACUCCCUCCGUCCCAUAAUGUAAGACGUUUUUGACACUAACGUAGUGUAGAACAUCUUACAUUAUGGGACAAAGGGAGUACCAAACAAACAAGCAAG	c196670_g1_i2	2457	chr4D	160826733	160826822	-
182	miR1118-5p-1	GCACUACAUUGUGGAAUGGAGAGAGUAUGAAACAUGACAUUAAUGUACACUCAAUUUUCUCUCAUGCACAGUAGUGCAGUACCUCAGCAUGCUA	c175003_g1_i1	0	chr4D	164881431	164881459	+
155	miR1439-3p-1	GCAUCAUUUUAGUUCAUAUGUACUCCCUCCGUUCCACAAUACAUGCCUUCCAUUUGUCAAAAUAUAGAUGUAUCUAGACAUGUUUUAGUAUAUAGGUACAUCCAUUUUUUGACAAAUGGAAGUCAAGUAUUUUGGAACGGAGGGAGUAGUUCAUAACAAUCCAAUACAAU	c194572_g4_i4	23	chr4D	180253813	180259984	+
156	miR1439-3p-7	UCUGCCCUGGGACUGGGAUGUACUCCCUCCGUUCCACAAUACAUGCCUUCCAUUUGUCAAAAUAUAGAUGUAUCUAGACAUGUUUUAGUAUAUAGGUACAUCCAUUUUUUGACAAAUGGAAGUCAAGUAUUUUGGAACGGAGGGAGUAGUUAUCAGGGCCUAGACUUUGG	c194572_g4_i3	80	chr4D	180253813	180259984	+
122	miR1436-3p-20	UGUGGAAUAUAAGAUUAUACUCCCUCUGACCCAUAAUAUGAGAUACCUUUUGACACUACACUGGUGUUAAAAAACGUCUUACAUUAUGUGACGGAGGGAGUAUCUGAUGCUGAUU	c128672_g1_i1	0	chr4D	182071715	182071812	-
118	miR1436-3p-6	AAUGUUUGCUUUAUUGAUACUCCCUCCGCCCCAUAAUGUAAGACGUUUUUUGACACUAGUGUAGUGUCAAAAAACGUCUUACAUUAUGGGACGAAGGGAGUAGCUUCUAUCCAUGAAGACC	c195255_g1_i6	47	chr4D	182071715	182071800	-
226	miR1130-5p-5	UGUUUGCUUUAUUGAUACUCCCUCCGCCCCAUAAUGUAAGACGUUUUUUGACACUAGUGUAGUGUCAAAAAACGUCUUACAUUAUGGGACGAAGGGAGUAGCUUCUAUCCAUGAAGA	c195255_g1_i6	49	chr4D	182071715	182071800	-
141	miR1436-3p-31	ACCAAAUAUCAUUGAAAUAUUCCCUCUGUUCCAUAAUAUAAAAACAUUUUUAACACUGCACUAGUGUCAAAAAAAAAGCUCGUAUAUUAUGGGACAGAGGGAGUAUAUUACAAAACAAUUCUGC	c105842_g1_i1	47	chr4D	195727120	195727202	+
178	miR1117-5p-1	CUUUAGUACUGGUUCGUGGCAUGAACCGGUGCUAAAGGUUCACCAUGAACCGGUACUAAUGAGAGCGGCCGGCUAG	c135840_g1_i1	134	chr4D	200634807	200634883	+
230	miR1131-5p-1	GGCUAGCCGGCCGCUCUCAUUAGUACCGGUUCAUGGUGAACCUUUAGCACCGGUUCAUGCCACGAACCAGUACUAAAG	c135840_g1_i1	132	chr4D	200634807	200634885	-
238	miR1135-3p-3	CAGUUCACUACUACUCCCUCCAUUCCGAAUUACUUGUCGCAGGUAUGGAUGUAUCUAGAUGUAUUUUAGUUCUAGAUACAUCCAUUUCUGCGACAAGUAAUUCGGGACGGAAGGGGAGUACUCAGUAAAGU	c189111_g2_i1	30	chr4D	211385330	211385437	-
245	miR1136-5p-3	CUCCCUCCGUUCCGAAUUACUUGUCGCAUGUAUGGAUGUAUCUAGAUGUAUUUUAGUUCUAGAUACAUCCAUUUCUGCGACGAGUAAUUUGAAACGGAGGGAGUA	c195519_g4_i1	716	chr4D	211385330	211385435	-
248	miR1136-5p-8	UUCCCUCCGUUCCGAAUUACUUGUCGCAUGUAUGGAUGUAUCUAGAUGUAUUUUAGUUCUAGAUACAUCCAUUUCUGCGACAAGUAAUUCGGGACGGAGGGAGUA	c189111_g2_i2	38	chr4D	211385330	211385434	-
236	miR1135-3p-5	CUACUACUUACUACUCCCUCCAUUCCGAAUUACUUGUCGCAGGUAUGGAUGUAUCUAGAUGUAUUUUAGUUCUAGAUACAUCCAUUUCUGCGACAAGUAAUUCGGGACGGAAGGGGAGUACUCAGUAAAGU	c189111_g2_i3	80	chr4D	211385330	211385437	-
241	miR1136-5p-4	CUCCCUCCAUUCCGAAUUACUUGUCGCAGGUAUGGAUGUAUCUAGAUGUAUUUUAGUUCUAGAUACAUCCAUUUCUGCGACAAGUAAUUCGGGACGGAAGGGGAG	c189111_g2_i1	43	chr4D	211385332	211385435	-
249	miR1136-5p-6	CUCCCUCCGUCCCGAAUUACUUGUCGCAGAAAUGGAUGUAUCUAGAACUAAAAUACAUCUAGAUACAUCCAUACAUGCGACAAGUAAUUCGGAACGGAGGGAAUA	c189111_g2_i2	36	chr4D	211385332	211385434	+
242	miR1136-5p-1	CCCCUUCCGUCCCGAAUUACUUGUCGCAGAAAUGGAUGUAUCUAGAACUAAAAUACAUCUAGAUACAUCCAUACCUGCGACAAGUAAUUCGGAAUGGAGGGAGUA	c189111_g2_i1	41	chr4D	211385337	211385437	+
147	miR1436-3p-15	GAAGAGGAAAUAUAAUAUGCUCCCUCUGUCCCAUAGUAUAAGAUCUUAUUACAUCCAAUCUGCUCAUAAAUUGGAUGUAAGAUCUUAUAUUAUGCGACGGAGGGAGUACUUAACAAAAAUCACCAGC	c41939_g1_i1	5	chr4D	216251238	216251336	+
206	miR1122-3p-8	AAGCCUGUCUUAGAUUUGUCUAAUACACAUGUAUCUAACACUAAAACGUAUCUAGAUACAUCUGUAUCUAGACAAAUUUAAGAAAAGCUUUU	c104288_g1_i1	95	chr4D	242209204	242209287	-
197	miR1122-3p-9	GUCUUAGAUUUGUCUAGAUACGGAGAUAUCUAGCACUAAAAUAAGUCUAGAUACAUCCGUAUCUAGACAAACCUAAGACAAGUAAUU	c191224_g3_i1	198	chr4D	244612719	244612806	+
198	miR1122-3p-7	UUACUUGUCUUAGGUUUGUCUAGAUACGGAUGUAUCUAGACUUAUUUUAGUGCUAGAUAUCUCCGUAUCUAGACAAAUCUAAGAC	c191224_g3_i1	200	chr4D	244612719	244612804	-
196	miR1122-3p-10	UUACUUGUCUUGGAUUUGUCUAGAUACGGAUGUAUCUAGACUUAUUUUAGUGCUAGAUAUCUCCGUAUCUAGACAAAUCUAAGAC	c191224_g2_i4	292	chr4D	244612719	244612804	-
195	miR1122-3p-3	GUCUUAGAUUUGUCUAGAUACGGAGAUAUCUAGCACUAAAAUAAGUCUAGAUACAUCCGUAUCUAGACAAAUCCAAGACAAGUAAUU	c191224_g2_i4	290	chr4D	244612719	244612806	+
144	miR1436-3p-2	GACUUAUUGUAACACACUACUCCCUCCGUUCCACAAUAUAAGACAUAGCUUGCAACAACGUCUUAUAUUAUGGGGCGGAGGGAGUACAUCCUAAAUGGUUAUGCG	c47954_g1_i1	53	chr4D	255410737	255410773	-
228	miR1130-5p-3	CCCUCUGUCCCAUAAUGUAAGACGUUUUUUAACAUAAGUAUAGUGUCAAAAAGCGGUCUUACAUUUUGGGACGGAGGGAGUAUUUGCCAGGAGAG	c188112_g1_i4	671	chr4D	266952287	266952329	-
191	miR1122-3p-1	AUUCUUGUCUUAGAUUUGUCUAAAUACGGAUGUAUCAAGUCACGUUUUAGUAUUAGAUACAUCCGUAUCUAGACAAAUCCAAGACAAGUAAUU	c193194_g1_i5	1009	chr4D	295430922	295432492	-
152	miR1439-3p-6	ACGACGAUUACAUAGCCUUGUACUCCCUCCGUUCCAAAAUGGAUGACCCAAGUUUGUACUAAAGUUAGUACAAAGUUGAGACACUUAUUUUGGGACGGAGGGAGUAUUA	c195750_g1_i2	0	chr4D	298252563	298252663	+
259	miR1137-3p-4	CCAAAAUAGAUGACUCAACUUUAUACUAACUUUAGUACAAAGUUAAUACAAAGUUGAGUCAUCUAUUUUGAAACGGAGGGAGU	c190274_g2_i1	893	chr4D	298543469	298543552	-
261	miR1137-3p-2	UUCCUCCGUUUCAAAAUAGAUGACUCAACUUUGUAUUAACUUUGUACUAAAGUUAGUAUAAAGUUGCGUCAUCUAUUUUGGAACGGAGGGAAU	c80075_g1_i1	41	chr4D	298543473	298543562	+
264	miR1139-5p-1	GCCAAGGCUGGUCAUAGUGGGGAGUAACUUAGACUAGUAACAUGCAUAUGUUACUAGUCUAUGUUACUACCUCUAUAGUGGGGAGUAACAUAU	c188395_g1_i11	65	chr4D	308308353	308308443	-
263	miR1139-5p-2	UGUUACUCCCCACUAUAGAGGUAGUAACAUAGACUAGUAACAUAUGCAUGUUACUAGUCUAAGUUACUCCCCACUAUGACCAGCCUUG	c188395_g1_i11	68	chr4D	308308356	308308443	+
129	miR1436-3p-3	GGAUCGAUCGUACGUUGUACUCCCUUCGUUCCGAAUUACUUGUCUUGGAUUUGUCUAGAUACGGAUGUAUCUAAUACUAAAACGUGACUUGAUACAUCCGUAUUUAGACAAAUCUAAGACAAGAAUUUUGGGACGGAGGGAGUACAAGCAACAUCCAACUGUU	c193194_g1_i5	972	chr4D	323835975	323836103	+
132	miR1436-3p-14	CAUGUCAUCAUGAAUGAUACUCCCUCCGUCCCACAAUAUAAGAACGUUUUUCAAGCUUUGGUAGUUUGAAAAACGUUCUUAUAUUAUGGAACGGAGGGAGUAGAAAACUAGACUUUACUAA	c184834_g3_i4	320	chr4D	327383469	327383561	-
185	miR1120-3p-4	CAUCAUGAAUGAUACUCCCUCCGUCCCACAAUAUAAGAACGUUUUUCAAGCUUUGGUAGUUUGAAAAACGUUCUUAUAUUAUGGAACGGAGGGAGUAGAAAACUAGACUUU	c184834_g3_i4	325	chr4D	327383469	327383561	-
260	miR1137-3p-3	UCCCUCCGUUCCAAAAUAGAUGACGCAACUUUAUACUAACUUUAGUACAAAGUUAAUACAAAGUUGAGUCAUCUAUUUUGAAACGGAGGAAGU	c80075_g1_i1	43	chr4D	359359874	359359952	+
223	miR1130-5p-8	UGUGACUAUAUAUAUUACUCCCUCCAUCUCAUAAUAUAAGACGUGUUUUGAUACUAUGACAGUGUCAAAAUAUGUCUUAUAUUAUGAGACAGAGGGAUUAUAUAUUAGGGGUAUGUG	c209012_g1_i1	153	chr4D	359681471	359681550	+
143	miR1436-3p-8	ACUCCCUCAAUUCCAUAAUACUUGCCGUGGUUUUAGUUCAAAUUUGAACAACAACCAUGACAAGUAUUAUGGAACGGAGGGAGUACAUUUCAGUGUUCAUCUAC	c56811_g1_i1	112	chr4D	366328189	366328293	+
193	miR1122-3p-11	UUAGUUGACUCAGAUUUGUCUAGAUACGGAUAUAUGUAGACAUGUUUUAGUGUUAGAUACAUCCGUAUCUAGAUAAAUUCAAGUCA	c193194_g5_i1	371	chr4D	366693375	366693461	-
194	miR1122-3p-4	UGACUUGAAUUUAUCUAGAUACGGAUGUAUCUAACACUAAAACAUGUCUACAUAUAUCCGUAUCUAGACAAAUCUGAGUCAACUAAUU	c193194_g5_i1	369	chr4D	366693375	366693463	+
125	miR1436-3p-27	UUGUCCGUAUUAAUAAUCACUCUCUCCGUCCCAUAAUAUAAAAGCGUUUUUGACACUAGUAUAAUACCAAAAACGCUCUUAUAUUAUGGGACAGAGGGAGUAGUAUUUUGCAUCUAGUAUU	c195891_g1_i4	1238	chr4D	371926813	371926897	-
136	miR1436-3p-32	UGGGCAAGGUUAAAUGCUACUCCCCCCAUUCCAUAAUAUAAGACCGUGUGCCACAGGUAUAUUAUGGGAUGGAGGGAGUAUCUUUUAAGGUUCAGUGUA	c164415_g2_i1	7	chr4D	394728660	394728691	-
235	miR1135-3p-4	UUUACUGAGUACUCCCCUUCCGUCCCGAAUUACUUGUCGCAGAAAUGGAUGUAUCUAGAACUAAAAUACAUCUAGAUACAUCCAUACCUGCGACAAGUAAUUCGGAAUGGAGGGAGUAGUAAGUAGUAGAA	c189111_g2_i3	78	chr4D	415293007	415295444	-
237	miR1135-3p-1	UUUACUGAGUACUCCCCUUCCGUCCCGAAUUACUUGUCGCAGAAAUGGAUGUAUCUAGAACUAAAAUACAUCUAGAUACAUCCAUACCUGCGACAAGUAAUUCGGAAUGGAGGGAGUAGUAGUGAACUGUU	c189111_g2_i1	28	chr4D	415293007	415295444	-
140	miR1436-3p-17	UGGGCAAGGUUAAAUGCUACUCCCCCCAUUCCAUAAUAUAAGACCGUGUGCCACAGGUAUAUUAUGGGAUGGAGGGAGUAUUAAAAAACUAGUCUUGGU	c164415_g1_i1	7	chr4D	435008713	435008740	-
120	miR1436-3p-16	UGAAGCUAUAUAUAUAGUACUUCCUCCGUCCCAUAAUAUAAGACGUCUUACAUUAUGAGACGGAGGGAGUGCCAUUGAAUCCUUGGGGUU	c137260_g1_i1	154	chr4D	437508896	437508924	-
189	miR1122-3p-12	UUAUUUGUUUUAGAUUUAUCUAGAUACGGAUGUAUCUAACACUAAAACGUGUCUAGAUACAUCCGUACCUAGACAAGUAAUCAGGCGGAGGGA	c195787_g1_i1	1486	chr4D	439780232	439780304	+
166	miR818-3p-1	CUAAAACACAUACUCCCUCCGUCCCAUAGUAUAAGACGUUUUUGCAAGCUAUAUUAGCUUUAGAAAACCUCUUAUAUUAUGGGAUGGGAUGAGUGGUAAGGAGAACA	c18469_g1_i1	75	chr4D	440036012	440036054	-
10	miR167-5p-4	CAAGGUGCACCACAAGCUGGUGAAGCUGCCAGCAUGAUCUGAUGACCUAACUCAUGGAUCAGAAUCCAUGUCAAUCAGGUCAUGCUGGAGUUUCAUCUGCUGGUCGGAGCACAACGA	c178189_g1_i1	83	chr4D	447643801	447643839	+
5	miR167-5p-3	AAGGUGCACCACAAGCUGGUGAAGCUGCCAGCAUGAUCUGAUGACCUAACUCAUGGAUCAGAAUCCAUGUCAAUCAGGUCAUGCUGGAGUUUCAUCUGCUGGUCGGAGCACAACG	c178189_g1_i1	84	chr4D	447643801	447643839	+
87	miR167-5p-2	CAAGGUGCACCACAAGCUGGUGAAGCUGCCAGCAUGAUCUGAUGACCUAACUCAUGGAUCAGAAUCCAUGUCAAUCAGGUCAUGCUGGAGUUUCAUCUGCUGGUCGGAGCACAACGA	c178189_g1_i1	83	chr4D	447643801	447643839	+
95	miR167-5p-1	CAAGGUGCACCACAAGCUGGUGAAGCUGCCAGCAUGAUCUGAUGACCUAACUCAUGGAUCAGAAUCCAUGUCAAUCAGGUCAUGCUGGAGUUUCAUCUGCUGGUCGGAGCACAACGA	c178189_g1_i1	83	chr4D	447643801	447643839	+
[truncated: 928 more rows]

[truncated: 1 more sheets: Bdi_Comparison]
