# Supplementary material for: A Comprehensive Prescription for Plant miRNA Identification
Source: Front Plant Sci. 2017 Jan 24;7:2058. doi: 10.3389/fpls.2016.02058 (PMC5258749; doi:10.3389/fpls.2016.02058)
Supplement: Supplementary file 6 [file Table6.XLSX]

## Sheet: Bdi Genome_pre-miRNA
Supplementary Document 6 (excel): Expressed pre-miRNA results for all identified miRNAs from B. distachyon genome.
Index Number	miRNA ID	Number of Aligned Reads	Mature miRNA Sequence	Pre-miRNA Sequence
3850	miR1122-3p-27	1	UAGAUACAUGCGUAUCUAGA	UUAAGUGUUGCAACUUAAUCUAGAUACACAUGUAUCUAGACGCGUUUUAGUAUGUAGAUACAUGCGUAUUUAGACAAAGUUGCGACACUUAAUA
3835	miR1122-3p-33	14	UAGAUACAUGCGUAUUUAGA	UGAAGUGUCGCAAUUUUGUCUAAAUACGCAUGUAUCUAGAUGUGUUUUAGUGUGUAGGUACAUGCGUAUCUAGAGAAAUUGUGACACUUGAUAC
3867	miR1122-3p-42	4	UAGGUACAUGCGUAUCUAGA	CUACUUUGUACUAAAUCCUCCGGCUGGAAUUACUUGUCAUUGAUUUAAUACAACUUUGUACUAAAUCUGAGACAAGUAAUUCCGGCCGGAGGGAGUAACAGAUUUGUAAG
4054	miR1135-3p-12	1	CUGUGACAAGUAAUUCCGGUCGGA	AGGGAUAGUGCGUCCUAUGUUCAGGGGAGAUGACACCCACUCCAAGCGGAUGGACACACAUGGCCUAGUAACUAAUUGAACUGAGCCGACCCAUCAGAUCGAUGUCGGUGUCAUCUCUCCUGAACAAAGGACCCAAUCCCAAUCC
4045	miR1135-3p-2	2	CUGAGACAAGUAAUUCCGGCCGGA	UAAAGUCUAGCUACUCCCUCUGGCUGGAAUUACUUGUUGAUUUAGGACAACUUUGUAGUUUGUACUAAAUCUGUGACAAGUAAUUCCGGUCGGAGGAAAUAGCAUUUUCUAGCU
349	miR1432-3p-1	2	UCGGUGUCAUCUCUCCUGAAC	AUUGGGAUUGGGUCCUUUGUUCAGGAGAGAUGACACCGACAUCGAUCUGAUGGGUCGGCUCAGUUCAAUUAGUUACUAGGCCAUGUGUGUCCAUCCGCUUGGAGUGGGUGUCAUCUCCCCUGAACAUAGGACGCACUAUCCCUGU
348	miR1432-3p-2	2	UGGGUGUCAUCUCCCCUGAAC	GAUUUAGUACGAAGUUGUACUCCCUCCGUCCCGAAUUAACUGACAUGAAGUUGUAUAUAUUCUUAUACAAAUCCAUGUCAGUUAUUUUGGGACGGAGGGAGUAUACAAUCAGCGACAAUUAA
2055	miR1436-3p-193	1	GAAUUAUGGGACGGAGGGAGU	AUUUCAUUGGUAUAUGAUACUCCCUCCGUCCCAAAAUAACUGUCGUGGAAUUGCAUACUUUCUUAUACAAAUCCACGUCACUUAUUUUGGGACGGAGGGAGUAUAUGAAUGUUAUAUUUCAU
2160	miR1436-3p-237	8	UUAUUUUGGGACGGAGGGAGU	UACGUGGCAUGGUACGGUACUUCCCCGUACCACAAAGAUUGGCACGAAUUUGGACUUGCUCUAGUUCAAAUUUGUACCAAUCUUUAUGGGACGGAGGGAGUAGUUGUUGAAUAUACGGUAA
2569	miR1436-3p-244	1	UCUUUAUGGGACGGAGGGAGU	UGUCAUGUAUUAGUAACUACUCCCUCCUUUUCAUAGUUCUUGUCUCAAAUUUGCCCAAAAAUAGAUGUAUCUAUUCCUAAAAAACGUCUAAAUACAUGUAAUAUUUUGACAAGAAUUAUGGAACGGAGGGAGUAAUUGCGCAUUUUAGCAACC
2150	miR1436-3p-331	3	GAAUUAUGGAACGGAGGGAGU	UGUAUGGGCGGCUUGGGCGGUGACAGAAGAGAGUGAGCACACGGCCGGUCGUCACACGACGGCGCCGCCGUGUCGCGGCCGCGUGCUCACUGCUCUUCCUGUCAUCCACUAGCUCUCUCCGAUUCC
2406	miR1436-3p-344	2	GAAUUAUGGAACGGAGGGAGU	CUUUCCAAUUUACAAAGAAGUACUCCCUCCGUUCCUAAAUACUUGUCGAUGUUUUAGUACAAGUUUGCACUAAAACAGCGACAAGUAUUUAGGAACGGAGGGAGUAUGAUUUUGCUGGACAUGGGCUU
2777	miR1436-3p-35	1	UUAUUUUGGGACGGAGGGAGU	CUUAUUAGAAAAUGUACUACUUCCUCCGUUCCAUAAAAUAAGGCGCCCACGCAUUUCGAGGUCCAACUUGAACCAUCAAUUAGAGUAACAAAAUGUGAAUUAUGUAUUAUAAAUAGGUCCAACUUGAACCUAUUUUUAUAAUACAUAAUUCACAUUUUGUUAUCUAAUUGGUGGUCAAAGCAAAAUCUUGAAAUGCGUGCGUGCCUUAUAUUAUGGAACGGAGGGAGUAUUAUGGAUUCUAUUUGCAU
2478	miR1436-3p-51	2	AUAUUAUGGAACGGAGGGAGU	GAUGUGGCCUUGAUUGAUACUCCCUCCAUCCCAUAAUUCUUGUCGCUAAUUUGAACUAAAACAACGACAAGAAUUAUGGGACGGAGGGAGUAGCUAUGAUCUUACCUAGGA
3115	miR1439-3p-122	4	UUAUGGAACGGAGGGAGUAUU	AUGGUGAGUUGAAAAUGUUCUACUCACUCCGUCCAACAAAGGAUGUCUCAACUUUAACUAAAUUUGAAUGCAUCUAUACACUAAGUCAUGUCUAGAUACAUCCAAAUUUUGACAAACUUGAGACAUCUUUUGUUGAACGGAGUGAGUAUAUCUAUAUUUGUGGGGUAGUU
3379	miR1439-3p-13	2	UUUAGGAACGGAGGGAGUAUA	GCAUUUUCUUUUCUCUCUCUUACUACCUCUGUUCCAUAAUAUAACGCGUGCACACAUUUCGAGGUUUUGCUUUGACCAUCAAUUAGACCAACAAAAUGUGAACUAUGUAUUAUAAAAGUUAUACCAUUGGAAACUUCUUUCAAAUAUGAAUCUAUUGUUAUAUUUUUAUAACAUGAAAUUCACAUUCUGUUGGUGUAAUGUAAUUGAUGGUCAAAGUUAGACAUCGAAAUGCGUGGGCACGUUAUAUUUUGGAACGGAGGGAGUAGUUCACUUUGAAUAGAAAUGCC
3382	miR1439-3p-210	8	UUGUUGAACGGAGUGAGUAUA	UUUGAAAGCUUCAUCUUGAGUACUCCCUCCGUUCCAUAAUUCUUGUCUCAAAUUUGCUUAAAAAUGGAUGCAUCUAUUCCUAAAAGUGUCUAGAUACAUGUAAGAUUUCGACAAGAAUUAUGGAACGGAGGGAGUAUCUUAUUUAGCUAGGAUAUGAU
3147	miR1439-3p-236	1	UUAUGGAACGGAGGGAGUAUC	AUUAAUCGAUCAUCGGCUGCGUGCCUGGCUCCCUGUAUGCCACACAUGUAGCCCGAUCCGUGCCGAGGUUGGAUGCUGUGGGUGGCGUGCAAGGAGCCAAGCAUGCAUACAUACAAGCUCCAUGAU
2956	miR1439-3p-3	6	UUUAGGAACGGAGGGAGUAUG	AUAUGACUCAGCUUGGAAGGUACUCCCUCCAUGUGCACUAAAACAACGACAAGUAUUUAGGAACGGAGGGAGUAUAUCAUAUCUGCUCAGAUUUGU
3208	miR1439-3p-36	3	UUUUGGAACGGAGGGAGUAGU	GAGUUUACAAUCUAGCUAGUUACUCCCUCCGUUUCAUAAAGAUUGGCACGGCUUUGUACUAGAGCUAGUUCAAAGCCGUGCCAAUCUUUAUGGAACGGAGGGAGUAUUGAAUAGUUUGGUUCUUAAUC
1178	miR156-3p-2	3	GCUCACUGCUCUUCCUGUCAUC	GACCGGCCGGUUAAGGGUGAUGACAGAAGAGAGAGAGCACAACCCAGCACCAGCGUGAAACACCGGCCGUCGGCCCGGUCGCUGAGGCAAGGGCCGUGUGCUCUCUGCUCUCUCUGUCAUGGCCAUCCCACGGACCA
1504	miR156-5p-1	3	UGACAGAAGAGAGAGAGCACA	GAGCUGGGUCUUUGGAGGUUUGACAGAAGAGAGUGAGCACACGCGGUGGUUUCCUAGCAUGCAGGAGCCAUGCUGGGAGCUGCGCGUGCUCACCCUCUCUCUGUCAGCCGUUCACCAUGCCCCA
56	miR156-5p-5	3	UGACAGAAGAGAGUGAGCAC	CAGGGUCAUGUGUGCGCGCGGUGACAGAAGAGAGUGAGCACACGGCCGGGCGGGACGGCACCCGGCGGAUUGGUGCCGUCGCGGCCGCGUGCUCACUGCUCUGUCUGUCACCUUUGCCCAGAAGGCCGC
11943	miR157-5p-3	3	GUGACAGAAGAGAGUGAGCAC	UUAAGUGUCGCAACUUUGUCUAGAUAUGCAUGUACCUACACACUAAAACGAGUCUAGAUACAUGCGUAUCUAGACAAAGUUGCGACACUUAAUA
77	miR160-3p-2	1	CGUGCAAGGAGCCAAGCAUGC	AUCUGAUCAAGACUGUGCUGUGCCUGGCUCCCUGUAUGCCACACAUGUAGCCCAGCCCAUGAAUGUGGUUUGCCUGCUGUGGGUGGCGUGCAAGGAGCCAAGCAUGCAUUACGCAUUAUGAUCAAU
389	miR160-3p-4	1	GCGUGCAAGGAGCCAAGCAUG	UUAAUCGAUCAUCGGCUGCGUGCCUGGCUCCCUGUAUGCCACACAUGUAGCCCGAUCCGUGCCGAGGUUGGAUGCUGUGGGUGGCGUGCAAGGAGCCAAGCAUGCAUACAUACAAGCUCCAUGA
236	miR160-5p-14	1	GCCUGGCUCCCUGUAUGCCAC	AUGUGCACCAUACAAGCUGGUGAAGCUGCCAGCAUGAUCUGAUCUGACCAUAUAUCUAGAUUGGCAUGGAUGGAUAUGUGAUAUGAUCUGAUCAGGUCAUGCUGGAGUUUCAUCUGCUGGUUGGGAGCACGAUC
1125	miR160-5p-6	1	UGCCUGGCUCCCUGUAUGCCACA	UCUGAUCAAGACUGUGCUGUGCCUGGCUCCCUGUAUGCCACACAUGUAGCCCAGCCCAUGAAUGUGGUUUGCCUGCUGUGGGUGGCGUGCAAGGAGCCAAGCAUGCAUUACGCAUUAUGAUCAA
231	miR160-5p-9	1	GCCUGGCUCCCUGUAUGCCAC	UAAUCGAUCAUCGGCUGCGUGCCUGGCUCCCUGUAUGCCACACAUGUAGCCCGAUCCGUGCCGAGGUUGGAUGCUGUGGGUGGCGUGCAAGGAGCCAAGCAUGCAUACAUACAAGCUCCAUG
1699	miR167-5p-1	4	UGAAGCUGCCAGCAUGAUCUGA	CUUGUGCGCCACAAGUAGAUGAAGCUGCCAGCAUGAUCUGAACUCCACGCACCACAUGUGUAUCUUGGUGCUGUGUACUCGAUCUUCAGAUUGAUUACAUGCACGCAUGAGAAACUGUGCAGGCGAUCUGCAGAUCAUCUGGCAGCUUCAUUUUCUCAUGGCAGCACACCG
308	miR167-5p-11	2	UGAAGCUGCCAGCAUGAUCUAG	AGGCAAGAGCCACUCAGGCUAGCCAAGGUGACUGCCUAUCGCCAAACUCAUCUGAAACCUGGCAUGUAAUUAACCAGGACUUCUGAAGGAGCAAAUAUAGGCAAGUCAUCCUUGGCUACCGGAGGAAGCAGGCUCUGGC
115	miR167-5p-2	2	GAAGCUGCCAGCAUGAUCUGA	AUGUGCACCAUACAAGCUGGUGAAGCUGCCAGCAUGAUCUGAUCUGACCAUAUAUCUAGAUUGGCAUGGAUGGAUAUGUGAUAUGAUCUGAUCAGGUCAUGCUGGAGUUUCAUCUGCUGGUUGGGAGCACGAUC
1767	miR167-5p-7	2	UGAAGCUGCCAGCAUGAUCU	GGGAUGCUCAUGUGAAAGAGUGAAGCUGCCAGCAUGAUCUAGCUUUGAUCCAAUGUAUGUCUCUACGUGUGGAUCCUUGUUAGAUCAUGCCUGACAGCCUCAUUUCUUCGCAAACGUUUGGGCA
117	miR169-3p-1	6	GGCAAGUCAUCCUUGGCUAC	AGGCUUGGGGACUAUGGUGCAGCCAAGGAUGACUUGCCGAUCGAAACGAUGCACAAUAUGCAUCGAUCGGCGAGUUGUUCUUGGCUACAUCUUAGCUCCUGCCCCUCA
119	miR169-3p-2	6	GGCGAGUUGUUCUUGGCUAC	ACGAGAUAGAGAGUGGAAUGUAGCCAAGGAUGACUUGCCGGGUAUGUGCAUGUACGCUUCAGGGAAUUAUAUGCAUCCCUGGUCUGAAUCCAUGCUGAUAUUUCCCGGCAGGUUGUUCUUGGCUAACAUCUUGCUCUCUUUCUCUCA
1243	miR169-3p-3	3	GGCAGGUUGUUCUUGGCUAAC	GAGGCAAGAGCCACUCAGGCUAGCCAAGGUGACUGCCUAUCGCCAAACUCAUCUGAAACCUGGCAUGUAAUUAACCAGGACUUCUGAAGGAGCAAAUAUAGGCAAGUCAUCCUUGGCUACCGGAGGAAGCAGGCUCUGGCC
17	miR169-3p-4	5	GGCAAGUCAUCCUUGGCUACC	CCAGAGCCUGCUUCCUCCGGUAGCCAAGGAUGACUUGCCUAUAUUUGCUCCUUCAGAAGUCCUGGUUAAUUACAUGCCAGGUUUCAGAUGAGUUUGGCGAUAGGCAGUCACCUUGGCUAGCCUGAGUGGCUCUUGCCUCUUA
1610	miR169-5p-1	8	UAGCCAAGGAUGACUUGCCUAU	GCCAGAGCCUGCUUCCUCCGGUAGCCAAGGAUGACUUGCCUAUAUUUGCUCCUUCAGAAGUCCUGGUUAAUUACAUGCCAGGUUUCAGAUGAGUUUGGCGAUAGGCAGUCACCUUGGCUAGCCUGAGUGGCUCUUGCCUC
33	miR169-5p-11	1	GUAGCCAAGGAUGACUUGCCU	CCAGAGCCUGCUUCCUCCGGUAGCCAAGGAUGACUUGCCUAUAUUUGCUCCUUCAGAAGUCCUGGUUAAUUACAUGCCAGGUUUCAGAUGAGUUUGGCGAUAGGCAGUCACCUUGGCUAGCCUGAGUGGCUCUUGCCUCUUA
134	miR169-5p-12	3	UAGCCAAGGAUGACUUGCCUG	GAUAAGGGGUUUGGCCCUGAUAGCCAAGGAUGACUUGCCUGUGCAUGUCCUCCCUUGAUCGCUUGCAUAAUUUCAUAUAUGCAUGUGAUCUCGAUUUAUCACAGGCAGUCUCCUUGGCUAGCCUGGGUGCCUCUUAUC
1051	miR169-5p-13	6	UAGCCAAGGAUGACUUGCCU	AGCUAGCUGCAGUGUACAUGUAGCCAAGGAUGAAUUGCCGGCCGGCGUUUGUCGAUGGUACUCAGCCGGAGAUCGCGCGAUUGAGCCGGCAAGUCAUUUGUGGCUACGUCUUUGCCUCCUUUUCUCAU
142	miR169-5p-14	1	UAGCCAAGGAUGAAUUGCCGG	CCAGAGCCUGCUUCCUCCGGUAGCCAAGGAUGACUUGCCUAUAUUUGCUCCUUCAGAAGUCCUGGUUAAUUACAUGCCAGGUUUCAGAUGAGUUUGGCGAUAGGCAGUCACCUUGGCUAGCCUGAGUGGCUCUUGCCUCUUA
529	miR169-5p-15	5	UAGCCAAGGAUGACUUGCCUA	AGCAAGGGGCUUAUCUCUGAUAGCCAAGGAUGACUUGCCUGUGUCAUACUUCAAGGCUUGGCAACAUGAUGCAUGAGCCUUUGUUGUAGUCUCAUAGGCAGUCUCCUUGGCUAGCCUGAGUGGCUCUUGCG
1052	miR169-5p-17	5	UAGCCAAGGAUGACUUGCCU	GAGGACUAGAGCUGAUUCGGUAGCCAAGGAUGACUUGCCUAAAUGUGUCUAUGUAAUUCAUCUGAGUUGGCAUGGGACCGUUAAUUUUAGGCAUGUCUUCCUUGGCUAUUCGGAGUGCCUCUUUGCUGCUC
1054	miR169-5p-18	1	UAGCCAAGGAUGACUUGCCU	GAUAAGGGGUUUGGCCCUGAUAGCCAAGGAUGACUUGCCUGUGCAUGUCCUCCCUUGAUCGCUUGCAUAAUUUCAUAUAUGCAUGUGAUCUCGAUUUAUCACAGGCAGUCUCCUUGGCUAGCCUGGGUGCCUCUUAUC
29	miR169-5p-2	14	GUAGCCAAGGAUGACUUGCCU	GAGGACUAGAGCUGAUUCGGUAGCCAAGGAUGACUUGCCUAAAUGUGUCUAUGUAAUUCAUCUGAGUUGGCAUGGGACCGUUAAUUUUAGGCAUGUCUUCCUUGGCUAUUCGGAGUGCCUCUUUGCUGCUC
1049	miR169-5p-21	1	UAGCCAAGGAUGACUUGCCU	AUUGGUCUCUCUCUGCAAUUUCCCACAGCUUUAUUGAACAGCACUCUUGCAGUUAAGCAUAAGCUAAGUAGCAUCCAUUGCAGAUGCAGUUCAAGAAAGCUGUGGAAGAUAGCAAAGAGGGCCAUGCAU
1607	miR169-5p-22	5	UAGCCAAGGAUGACUUGCCUGU	UCAGGAAGCUAGUGGAGGACUCCAAAGGGAUCGCAUUGAUCUCAUCAGCUGCAUCCAAGCAUGAAUCAACGGAUGGAUGGAUCGAUGCAUAUGCAAGAUCAGUGCAAUCCCUUUGGAAUUCUCGACUCGCCUCUGCCUC
1612	miR169-5p-3	7	UAGCCAAGGAUGACUUGCCUAA	GAGGACUAGAGCUGAUUCGGUAGCCAAGGAUGACUUGCCUAAAUGUGUCUAUGUAAUUCAUCUGAGUUGGCAUGGGACCGUUAAUUUUAGGCAUGUCUUCCUUGGCUAUUCGGAGUGCCUCUUUGCUGCUC
531	miR169-5p-4	7	UAGCCAAGGAUGACUUGCCUA	AACGAGAUAGAGAGUGGAAUGUAGCCAAGGAUGACUUGCCGGGUAUGUGCAUGUACGCUUCAGGGAAUUAUAUGCAUCCCUGGUCUGAAUCCAUGCUGAUAUUUCCCGGCAGGUUGUUCUUGGCUAACAUCUUGCUCUCUUUCUCUCACG
140	miR169-5p-6	1	UAGCCAAGGAUGACUUGCCGG	UGAGGACUAGAGCUGAUUCGGUAGCCAAGGAUGACUUGCCUAAAUGUGUCUAUGUAAUUCAUCUGAGUUGGCAUGGGACCGUUAAUUUUAGGCAUGUCUUCCUUGGCUAUUCGGAGUGCCUCUUUGCUGCUCA
32	miR169-5p-7	6	GUAGCCAAGGAUGACUUGCCG	ACGAGAUAGAGAGUGGAAUGUAGCCAAGGAUGACUUGCCGGGUAUGUGCAUGUACGCUUCAGGGAAUUAUAUGCAUCCCUGGUCUGAAUCCAUGCUGAUAUUUCCCGGCAGGUUGUUCUUGGCUAACAUCUUGCUCUCUUUCUCUCAC
1613	miR169-5p-8	6	UAGCCAAGGAUGACUUGCCGGG	GAUAAGGGGUUUGGCCCUGAUAGCCAAGGAUGACUUGCCUGUGCAUGUCCUCCCUUGAUCGCUUGCAUAAUUUCAUAUAUGCAUGUGAUCUCGAUUUAUCACAGGCAGUCUCCUUGGCUAGCCUGGGUGCCUCUUAUC
575	miR171-3p-2	1	UGAUUGAGCCGUGCCAAUAUC	UACUGGCUGGGAGAGUGCGAUGUUGGCACGGUUCAAUCAAAUCGGGUGGUCUCUGCAUGCACUGGCUUGCGAGCAAGCUGCGAUGAUGUUUCGCUCCAUCUGAUUGAGCCGUGCCAAUAUCGCAAGCUUCUUUGCCUAGCA
931	miR171-3p-5	1	UGAGCCGUGCCAAUAUCACGU	UUAAUGUAUUAUAGACGCGGUAUUGGUGCGGUUCAAUCAGAAAGCUGGCGCUCCGGACGCAAAAGGGGUUCCUCUCUUUGAUUGAGCCGUGCCAAUAUCACGUUUUGCUUGACUCGUAU
576	miR171-3p-8	1	UGAUUGAGCCGUGCCAAUAUC	ACGAGAUAGAGAGUGGAAUGUAGCCAAGGAUGACUUGCCGGGUAUGUGCAUGUACGCUUCAGGGAAUUAUAUGCAUCCCUGGUCUGAAUCCAUGCUGAUAUUUCCCGGCAGGUUGUUCUUGGCUAACAUCUUGCUCUCUUUCUCUCAC
592	miR171-5p-2	1	UGUUGGCACGGUUCAAUCAAA	UACUGGCUGGGAGAGUGCGAUGUUGGCACGGUUCAAUCAAAUCGGGUGGUCUCUGCAUGCACUGGCUUGCGAGCAAGCUGCGAUGAUGUUUCGCUCCAUCUGAUUGAGCCGUGCCAAUAUCGCAAGCUUCUUUGCCUAGCA
212	miR393-5p-1	19	UCCAAAGGGAUCGCAUUGAUCU	UCAGGAAGCUAGUGGAGGACUCCAAAGGGAUCGCAUUGAUCUCAUCAGCUGCAUCCAAGCAUGAAUCAACGGAUGGAUGGAUCGAUGCAUAUGCAAGAUCAGUGCAAUCCCUUUGGAAUUCUCGACUCGCCUCUGCCUC
616	miR393-5p-2	19	UCCAAAGGGAUCGCAUUGAUC	AUCACGUUUGGUGAUGUCCGGAGUUUCCCGCAGACACUUCACGAGUGCCUAUUUUCAUGGGUUGUUGUGAAGUGUUUGGGGAACUCUUGGUUCUACCAAGCUUUUAGU
3485	miR395-3p-2	1	GUGAAGUGUUUGGGGAACUCUU	CAUGUUUGGUAUUAUCAUGAGUUCCCUGCAAGCACUUCACGAGGCACUAUCCCAAGGGCUACUGUGAAGUGUUUGGGGGAACUCUUGGUGUCACCAAGCUUUCA
625	miR395-3p-8	1	GUGAAGUGUUUGGGGGAACUC	GGGGGCUGGAGCAGCAGCGGUGGAAGGGGCAUGCAGAGGAGCAGGGAUGAUGGGGGGUUGUACUCUGCUUCUUCCCCUCUCGUUCUCCUGUGCCUGCCUCUUCCAUUCCUGCUGCUACCGCCGUGCU
1017	miR396-3p-1	1	UUCAAGAAAGCUGUGGAAGA	AAGUCCUAGUUUUUUCCUAAGUCAAACUUCUUUAGAAUUGACCGGGUUUAUAGAAAAAAAUCUACUGAGAUCUACAAUAUCAAACGAGUAUACUAUGAAACUAUAUAUAAUGACAGAUUUAUUAAAACUAAUUUGUAUUUCUAAAUGUUGGUAGAUUUUUCUAUAAAUUUGAUCAAAUUUAAAGAAGUUUGACUUAGGACAAAGCUAAACUUCUU
3504	miR437-3p-4	1	AAAUUUAAAGAAGUUUGACUU	AAGUCCUAGUUUUUUCCUAAGUCAAACUUCUUUAGAAUUGACCGGGUUUAUAGAAAAAAAUCUACUGAGAUCUACAAUAUCAAACGAGUAUACUAUGAAACUAUAUAUAAUGACAGAUUUAUUAAAACUAAUUUGUAUUUCUAAAUGUUGGUAGAUUUUUCUAUAAAUUUGAUCAAAUUUAAAGAAGUUUGACUUAGGACAAAGCUAAACUUCUU
830	miR528-3p-1	4	CCUGUGCCUGCCUCUUCCAUU	GGGGGCUGGAGCAGCAGCGGUGGAAGGGGCAUGCAGAGGAGCAGGGAUGAUGGGGGGUUGUACUCUGCUUCUUCCCCUCUCGUUCUCCUGUGCCUGCCUCUUCCAUUCCUGCUGCUACCGCCG
831	miR528-5p-1	4	UGGAAGGGGCAUGCAGAGGAG	AAGAAUGGUGUGAUUUUUGCUGCAUUUGCACCUGCACCUACAUCGAAGGAACGAUAGAAGCACUGCACCUAUUUCAUCAAUUAUCGUCAUGCAGGCUUCUUGAUCCUCCUCCUAAGCUGCUUAGGUGCAGUGGCAGAUGCAGGUGUAUCACAGGAAUUUUCGG
833	miR530-3p-1	2	AGGUGCAGUGGCAGAUGCAGG	AAGAUUAAUGUAUUAUAGACGCGGUAUUGGUGCGGUUCAAUCAGAAAGCUGGCGCUCCGGACGCAAAAGGGGUUCCUCUCUUUGAUUGAGCCGUGCCAAUAUCACGUUUUGCUUGACUCGUAUUGUA

## Sheet: Bdi Transcriptome_pre-miRNA
Supplementary Document 6 (excel): Expressed pre-miRNA results for all identified miRNAs from B. distachyon transcriptome.
Index Number	miRNA ID	Number of Aligned Reads	Mature miRNA Sequence	Pre-miRNA Sequence
1145	miR1122-3p-1	1	UAGGUACAUGCGUAUCUAGA	UUAAGUGUCGCAACUUUGUCUAGAUACACAUGUAUCUAGGCAUGUUUUAGUUGUAGGUACAUGCGUAUCUAGACAAAGUUGCGACACUUAAUA
11481150	miR1122-3p-2	2	UAGGUACAUGCGUAUCUAGA	UAAGAGUCGCAAUUUUUUUCUAGAUCCGCAUGUAUCUAGACGCGUUUUAGUGUGUAGGUACAUGCGUAUCUAGAUAAAACUGCGACAGGUAAUA
11421143	miR1122-3p-3	2	UAGAUACAUGCGUAUCUAGA	UUUGUCUAGAUACACAUGUAUCUACAUAUUAAAACGCGUCUAGAUACAUGCGUAUCUAGACUUAGUUGCGACACUUAAUA
11471149	miR1122-3p-4	2	UAGAUACAUGCGGAUCUAGA	UUACCUGUCGCAGUUUUAUCUAGAUACGCAUGUACCUACACACUAAAACGCGUCUAGAUACAUGCGGAUCUAGAAAAAAAUUGCGACUCUUAAU
1153	miR1122-3p-5	14	UAGAUACAUACGUAUUUAGA	UUAAAUGUCACAACUUUGUUUAAAUACGCACGUAUCUAGACGCGUUUUGGUGUGUAGAUACAUACGUAUUUAGACAAAGUUGCGACACCUUAAG
1152	miR1122-3p-6	1	UAGAUACAUCCGUAUUUUGA	UUCGUGUCAUAUUAAGUGACAAAAUAUUACAUGUAUCUAGACGUUCUUUAAACAUAGAUACAUCCGUAUUUUGACAAAUUUGAGACAAGUAUUA
1144	miR1122-3p-7	1	UAGGUACAUGCGUAUCUAGA	CUAGAUAUGCAUGUAUCUAGACGCUUUUUAGUAUGUAGGUACAUGCGUAUCUAGACAAAAUUGCAACACUUAAUA
1151	miR1122-3p-8	1	UAGAUACAUGUGUAUCUAGA	UUAAUCGUCACAACUUUGUCUAGAUAGCAUGUACCUACACACUGAAACGCGUCUAGAUACAUGUGUAUCUAGACCAAAGCUAUGAAAAUUAAU
1166	miR1133-5p-1	1	AAUAUACUCCCUCCGUCCGAAU	UGGCAUCAUUGAUGCAAUCUAAUAUACUCCCUCCGUCCGAAUUAAUUGACGUGGAUUUGUAUAAAAUUCUAUACAAAAUCCAUAUAAAAUUCUAUACAAAAUCCACGUCAAAUUCGGGACGGAGGGAGUACUAGAAAUGCAAGCAAUUUUCAGA
1173	miR1135-3p-1	1	CUGCGACAAGAAAUUCCGGCCGGA	GAUUGACAUGGUUCUCCCUCCGGCCAGAAUUGCUUGUAGCAGAUUUAGUACAACUUUGAACUAAAUCUGCGACAAGAAAUUCCGGCCGGAGGGAGUAUAUCCAUUUUAAC
1172	miR1135-3p-2	1	CUGCGACAAGUAAUUUGGAUCGGA	AACAAGAAUAUUACUCCCUCCGAUCAAAUUACUUGUCGCAGCUUUGUCCGGAUACGCAUGUAUCUGGACGCAUUUCACCGUAUAGAUACAUCAUACAUGCAUAUCACUAUCUAGACAAAGCUGCGACAAGUAAUUUGGAUCGGAGAGAGCAACACUUUUGUAAG
1171	miR1135-3p-3	1	CUGAGACAAGUAAUUCCGGCCGGA	UGUAAGACAAUUACUCCCUCCGGACGGAAUUACUUGUCACUGAUUUAGUACAACUUUGUAAUACUAAAUCUGAGACAAGUAAUUCCGGCCGGAGGCAGUAUGUAAAAUAUAUA
11741175	miR1139-5p-1	2	GUAGUAACAUAGACUAGUAACA	UGUUACUACCCACUAUUAAAGUAGUAACAUAGACUAGUAACAUAUGUAUGUUACUAGCUUAUGUUACUAGCUUACGUUACUCACCACUACCAC
93,95	miR1432-3p-1	2	UGGGUGUCAUCUCCCCUGAAC	AUUGGGAUUGGGUCCUUUGUUCAGGAGAGAUGACACCGACAUCGAUCUGAUGGGUCGGCUCAGUUCAAUUAGUUACUAGGCCAUGUGUGUCCAUCCGCUUGGAGUGGGUGUCAUCUCCCCUGAACAUAGGACGCACUAUCCCUGU
94,96	miR1432-3p-2	2	UCGGUGUCAUCUCUCCUGAAC	AGGGAUAGUGCGUCCUAUGUUCAGGGGAGAUGACACCCACUCCAAGCGGAUGGACACACAUGGCCUAGUAACUAAUUGAACUGAGCCGACCCAUCAGAUCGAUGUCGGUGUCAUCUCUCCUGAACAAAGGACCCAAUCCCAAUCC
965	miR1435-5p-1	1	UUUCCUAAGUCAAACUUCUU	AAUAUAAGAAGUCCUAGUUUUUUCCUAAGUCAAACUUCUUUAGAAUUGACCGGGUUUAUAGAAAAAAAUCUACUGAGAUCUACAAUAUCAAACGAGUAUACUAUGAAACUAUAUAUAAUGACAGAUUUAUUAAAACUAAUUUGUAUUUCUAAAUGUUGGUAGAUUUUUCUAUAAAUUUGAUCAAAUUUAAAGAAGUUUGACUUAGGACAAAGC
984	miR1436-3p-1	1	UCUUUAUGGGACGGAGGGAGU	AAUGAUCCCUAGUUUUCUACUCCCUCCGUUACAUAAGAUUGGCGUGGCUUUGAAUAAGAGCUAGUUCAAAGCCGCGCCAAUCUUUAUGGGACGGAGGGAGU
996997	miR1436-3p-10	2	UUAUUUUGGGACGGAGGGAGU	ACGUUUGACUACUGACUUGCUCCCUCCGUCUCAAAUCAACUGAGUGGAUCGAUUUGUAUAAGAAUCUAUACAAAACCACGUCACUUAUUUUGGGACGGAGGGAGUACAAGAAAUGGGCCACUCUU
979	miR1436-3p-11	3	UAUUUAUGGGACGGAGGGAGU	CAAGGUAAAAAAAAAGGUAGUCCCUCCGUUUCAUAAAGAUUGACGUGGUUUUGAACUAGCUCUAGUUUAAAACCGUGCCAAUAUUUAUGGGACGGAGGGAGUAAUGCAGAGUGACAUUUAUU
972	miR1436-3p-2	1	GAAUUAUGGGACGGAGGGAGU	UUGACAUUGAUAGUCAGUACUCCCUCAGUCCCGUAAUUCUUGUUGUUGUUCUAGUUCAAAUUUGCUAAAACAACGAAAAGAAUUAUGGGACGGAGGGAGU
966	miR1436-3p-3	1	UUAUUAUGGGACGGAGGGAGU	UAGUCUAAUAAUAAUAGUACUUCCUCCGUCCAAAAUAAGUGACUUGGAUUAUACAAAUCCACUUAUUAUGGGACGGAGGGAGU
1002	miR1436-3p-4	1	GAAUUAUGGUACGGAGGGAGU	AGAACAGACUCCGAAAGUACUCUCUCCAUCCCAUAAUUCUUGUCGCUGUUGUAGUAAAAAUUUGAACUAAAACAUAAAUUUGAACUAAAACAGCCACAAGAAUUAUGGUACGGAGGGAGUACAAUGUAGCUGCCUAUCGC
993	miR1436-3p-5	1	AUAUUCUGGGACGGAGGGAGU	UCUUGCCAAUAAGAUAGUACUCCCUCUGUCCUGUAAUAUAAGAUGUUGUUACAACCAGUAUAGGAGUUAAUAUGUUGUAACAACAUCUUAUAUUCUGGGACGGAGGGAGUAGUACUUUUCUAGUUAUUUU
976977978	miR1436-3p-6	3	UCUUUAUGGGACGGAGGGAGU	AUCGUGGAUGUACAUAAUACUCUCUCCCUUUCAUAAAGAUUGGCACAGUUUUAAACUAGAACUAGUUCAAAACCGUGUCAAUCUUUAUGGGACGGAGGGAGUAAUAUUUUAGAGGAUUCCAU
987	miR1436-3p-7	1	GAAUUAUGGGAUGGAGGGAGU	ACUCCCUCCAUUUCAUAAUUCUUGACGCAAGUUUUCUCUAAAAUGAGUGAACCUACACACUAAAACUGCGUCAAGAAUUAUGGGAUGGAGGGAGUAGAUACUAGUAACCAGUAUC
985	miR1436-3p-8	1	UUUUUAUGGGACGGAGGGAGU	UGAAACAAGCAUGAUACUACUCCCUCCGUGCCACAAAGAUUGGCACGGAUUUGAACUCCGUGCCAAUUUUUAUGGGACGGAGGGAGUACUAAUCAAACCUAACCGUG
980983	miR1436-3p-9	2	UCUUUAUGGGACGGAGGGAGU	AUCGUGGAUGUACAUAAUACUCUCUCCCUUUCAUAAAGAUUGGCACAGUUUUAAACUAGAACUAGUUCAAAACCGUGUCAAUCUUUAUGGGACGGAGGGAGUAGGAGAUUGAUCUCUUACUA
1038	miR1439-3p-1	1	UUAUGGAUCGGAGUGAGUAUC	GGACUUCACAAUAUAUAAUCUACUUCCUCCGAUCCAUAAUAACUGUUGUGUUUCAGAUUUGGAAUUAACUUAGUACAUAGUUGUACUAAAUCUGAGAUACUUAUUAUGGAUCGGAGUGAGUAUCUCAUAAAAACAAACUGUUAC
10131025	miR1439-3p-2	2	UUUUGGGACGGAGUGAGUACA	AAUAUGCCUUGUGAUUAUUGUACUCCCUCCGUCGCAAAAUAAGUGACUUGGAUUAGUAUAAUAAGUGACGUGGAUUUGUAUACAAAUCCAAAUCACUUAUUUUGGGACGGAGUGAGUACAAUGAAUGUCUUUCGACACCG
1018	miR1439-3p-3	1	UUUUGGAACGGAGAGAGUAGU	AAAACAAGUUUCAAACAUUUUACUCCCUCUGUCCCAAAAUAAGUGACAUGGAUUUAUACAAAUCCACAUCAGUUAUUUUGGAACGGAGAGAGUAGUAUUUCCAGAAUCCAGAUUCG
1039	miR1439-3p-4	1	UUAUGGAACGGAGGGAGUAUG	AUAUUGUUGGGCUUGUGGAAUACUCCUCUGUUCCAUAAAGAUUGGCCGUGCCAAUCUUUAUAGUUCUAGUUCAAAGCCAUGCCAAUCGUUAUGGAACGGAGGGAGUAUGAAAUAGAGUUGAUUUAGUAC
1006	miR1439-3p-5	1	UUUUGGAACGGAGGGAGUAUA	ACACAUCAUUUAACAAAACGUACUCCCUCCGUCCCGAAAUAAGUGACGUGUAUUUUAUAGAAUCCACGUCACUUAUUUUGGAACGGAGGGAGUAUAUGACUUUUCGAUUUUAGCCU
1024	miR1439-3p-6	1	UUUUGGAUCGGAGUGAGUAGC	CAAGCACAUAUGCAGUUAUCUACUACCUCCGAUCCAAAAUAAGUGUCGCAGUUUUGAACUAGACUUGAACUAGGCUUAGUUCAAAACUGAGACACUUAUUUUGGAUCGGAGUGAGUAGCUAUUUCCAGGAAGUGCCUAA
10331034	miR1439-3p-7	2	UUGUGGAACGGAGGGAGUAUG	UCCACCAACUCAUUUGUAAUUAUUCUUUCCGUUUCAUAAAGAUUGGCACGAUUAGUUCAAAAUCGUGCCAAUCUUUGUGGAACGGAGGGAGUAUGCAAAUAGAACUUCACAUAAA
1040	miR1439-3p-8	1	UUUAGGAACGGAGGGAGUAUG	GUGCCAAUGAGUUUGACAUAUAUUCCCUCCGUCCCUAAAUUCUUGUUGUGAUUUUACUUCAAAGAAUUUAGGAACGGAGGGAGUAUGAAUUUAGGAAACACUCAAAG
10221023	miR1439-3p-9	2	UUUUGGAUCGGAGGGAGUAUU	AAUGUGUUUUCUUGAUCAUGUACUACCUCCGAUCCGAAAUAAGUGUCGCAGUUCUGAACUAGGCUUAGUUCAAAACUGACACUUAUUUUGGAUCGGAGGGAGUAUUAUAUUAGUACAUAAUAAAAU
103112122126487	miR156-3p-1	11	GCUCACUCCUCUUUCUGUCAGC	UUGAGAGGGCCUCGAGAGAUUGACAGAAGAGAGUGAGCACACGGCGUGAUGUCCGGCAUAUGUAUGCCGUCGUCGCCGCGUGCUCACUCCUCUUUCUGUCAGCCUCUUUCUCUCCGGAGUUUA
98,99,100	miR156-3p-2	3	GCUCACCCUCUCUCUGUCAGC	GAUGGCGGUGUCAGAACGGCUGACAGAAGAGAGUGAGCACACAGCGGCAGCCUGCAUCUGGAGCUAAAGACGAUGAUGUGUCGAUGCAUGUGAAGAAGGGGAAAAAGAGAUAGGCGCAGCUGCUGUUGCGUGCUCACCCUCUCUCUGUCAGCUCUCCUCUCCCCCCUCGGGA
2,3,4,106,107,108,115,116,117,119,120,121,123,124,125,269,272,275,293,294,295,297,298,299,337,338,339,450,451,452,453,454,455,558,559,560,561,562,563,564,565,566,567,568,569,570,571,572	miR156-5p-1	3	UGACAGAAGAGAGUGAGCAC	GAUGGCGGUGUCAGAACGGCUGACAGAAGAGAGUGAGCACACAGCGGCAGCCUGCAUCUGGAGCUAAAGACGAUGAUGUGUCGAUGCAUGUGAAGAAGGGGAAAAAGAGAUAGGCGCAGCUGCUGUUGCGUGCUCACCCUCUCUCUGUCAGCUCUCCUCUCCCCCCUCGGGA
23,24,25,441,442,443,662,663,664,1091,1092,1093,1094,1095,1096	miR156-5p-2	3	UGACAGAAGAGAGUGAGCACA	GAUGGCGGUGUCAGAACGGCUGACAGAAGAGAGUGAGCACACAGCGGCAGCCUGCAUCUGGAGCUAAAGACGAUGAUGUGUCGAUGCAUGUGAAGAAGGGGAAAAAGAGAUAGGCGCAGCUGCUGUUGCGUGCUCACCCUCUCUCUGUCAGCUCUCCUCUCCCCCCUCGGGA
340341342401402	miR156-5p-3	3	CUGACAGAAGAGAGUGAGCAC	CGAUGGCGGUGUCAGAACGGCUGACAGAAGAGAGUGAGCACACAGCGGCAGCCUGCAUCUGGAGCUAAAGACGAUGAUGUGUCGAUGCAUGUGAAGAAGGGGAAAAAGAGAUAGGCGCAGCUGCUGUUGCGUGCUCACCCUCUCUCUGUCAGCUCUCCUCUCCCCCCUCGGGAC
130131	miR160-3p-1	2	GCGUGCAAGGAGCCAAGCAUG	GCUGCGUGCCUGGCUCCCUGUAUGCCACACAUGUAGCCCGAUCCGUGCCGAGGUUGGAUGCUGUGGGUGGCGUGCAAGGAGCCAAGCAUGCAUACAUACAAGCUCCAUGA
553	miR160-3p-2	2	CGUGCAAGGAGCCAAGCAUGC	GCUGCGUGCCUGGCUCCCUGUAUGCCACACAUGUAGCCCGAUCCGUGCCGAGGUUGGAUGCUGUGGGUGGCGUGCAAGGAGCCAAGCAUGCAUACAUACAAGCUCCAUGAU
13429230303504	miR160-5p-1	2	UGCCUGGCUCCCUGUAUGCCA	GCUGCGUGCCUGGCUCCCUGUAUGCCACACAUGUAGCCCGAUCCGUGCCGAGGUUGGAUGCUGUGGGUGGCGUGCAAGGAGCCAAGCAUGCAUACAUACAAGCUCCAUGA
5	miR160-5p-2	2	GCCUGGCUCCCUGUAUGCCAC	GCUGCGUGCCUGGCUCCCUGUAUGCCACACAUGUAGCCCGAUCCGUGCCGAGGUUGGAUGCUGUGGGUGGCGUGCAAGGAGCCAAGCAUGCAUACAUACAAGCUCCAUG
459	miR160-5p-3	2	UGCCUGGCUCCCUGUAUGCCACA	GCUGCGUGCCUGGCUCCCUGUAUGCCACACAUGUAGCCCGAUCCGUGCCGAGGUUGGAUGCUGUGGGUGGCGUGCAAGGAGCCAAGCAUGCAUACAUACAAGCUCCAUGA
404405406407496	miR166-3p-1	4	UCGGACCAGGCUUCAUUCCC	UUGAGGGGAAUGUUGUCUGGCUCGGGGUUCUCUUUAUUUCUAUGCCUCUCUCUAUCCCCCCCUCCUCAAUCUCUCUAGCUUUGAUUGGAUCGAGAGAAGAUCGAUCGAUCCAAGAAGAGUUCUGAGAAGGGGGAUGAAGAGAGUAGACGUAUGUGUGUAGAUCUCGGACCAGGCUUCAUUCCCCCCAAAUACAAGGGCUCCCA
57,58,59,60,158,159,160,161,305,306,307,308,309,310,311,312,313,314,315,316,317,318,320,321,322,323,325,326,327,328,330,331,332,333,334,335,574,575,576,577,578,579,580,581,582,583,584,585	miR166-3p-2	4	UCGGACCAGGCUUCAUUCCCC	UUGAGGGGAAUGUUGUCUGGCUCGGGGUUCUCUUUAUUUCUAUGCCUCUCUCUAUCCCCCCCUCCUCAAUCUCUCUAGCUUUGAUUGGAUCGAGAGAAGAUCGAUCGAUCCAAGAAGAGUUCUGAGAAGGGGGAUGAAGAGAGUAGACGUAUGUGUGUAGAUCUCGGACCAGGCUUCAUUCCCCCCAAAUACAAGGGCUCCCAU
460461462463	miR166-3p-3	4	UCGGACCAGGCUUCAUUCC	UUGAGGGGAAUGUUGUCUGGCUCGGGGUUCUCUUUAUUUCUAUGCCUCUCUCUAUCCCCCCCUCCUCAAUCUCUCUAGCUUUGAUUGGAUCGAGAGAAGAUCGAUCGAUCCAAGAAGAGUUCUGAGAAGGGGGAUGAAGAGAGUAGACGUAUGUGUGUAGAUCUCGGACCAGGCUUCAUUCCCCCCAAAUACAAGGGCUCCC
492493494495	miR166-5p-1	4	GGAAUGUUGUCUGGCUCGGGG	UUGAGGGGAAUGUUGUCUGGCUCGGGGUUCUCUUUAUUUCUAUGCCUCUCUCUAUCCCCCCCUCCUCAAUCUCUCUAGCUUUGAUUGGAUCGAGAGAAGAUCGAUCGAUCCAAGAAGAGUUCUGAGAAGGGGGAUGAAGAGAGUAGACGUAUGUGUGUAGAUCUCGGACCAGGCUUCAUUCCCCCCAAAUACAAGGGCUCCCAU
910914918	miR167-5p-1	2	UGAAGCUGCCAGCAUGAUCU	AUGUGCACCAUACAAGCUGGUGAAGCUGCCAGCAUGAUCUGAUCUGACCAUAUAUCUAGAUUGGCAUGGAUGGAUAUGUGAUAUGAUCUGAUCAGGUCAUGCUGGAGUUUCAUCUGCUGGUUGGGAGCACGAUC
14,20,178,181,184,187,409,535	miR167-5p-2	2	UGAAGCUGCCAGCAUGAUCUG	AUGUGCACCAUACAAGCUGGUGAAGCUGCCAGCAUGAUCUGAUCUGACCAUAUAUCUAGAUUGGCAUGGAUGGAUAUGUGAUAUGAUCUGAUCAGGUCAUGCUGGAGUUUCAUCUGCUGGUUGGGAGCACGAUC
655	miR167-5p-3	2	GAAGCUGCCAGCAUGAUCUGA	UGUGCACCAUACAAGCUGGUGAAGCUGCCAGCAUGAUCUGAUCUGACCAUAUAUCUAGAUUGGCAUGGAUGGAUAUGUGAUAUGAUCUGAUCAGGUCAUGCUGGAGUUUCAUCUGCUGGUUGGGAGCACGAU
858	miR167-5p-4	2	UGAAGCUGCCAGCAUGAUCUGA	AUGUGCACCAUACAAGCUGGUGAAGCUGCCAGCAUGAUCUGAUCUGACCAUAUAUCUAGAUUGGCAUGGAUGGAUAUGUGAUAUGAUCUGAUCAGGUCAUGCUGGAGUUUCAUCUGCUGGUUGGGAGCACGAUC
538539	miR169-3p-1	5	GGCAGGUUGUUCUUGGCUAAC	ACGAGAUAGAGAGUGGAAUGUAGCCAAGGAUGACUUGCCGGGUAUGUGCAUGUACGCUUCAGGGAAUUAUAUGCAUCCCUGGUCUGAAUCCAUGCUGAUAUUUCCCGGCAGGUUGUUCUUGGCUAACAUCUUGCUCUCUUUCUCUCA
698708716735737	miR169-3p-2	6	GGCAAGUCAUCCUUGGCUAC	AGGCAAGAGCCACUCAGGCUAGCCAAGGUGACUGCCUAUCGCCAAACUCAUCUGAAACCUGGCAUGUAAUUAACCAGGACUUCUGAAGGAGCAAAUAUAGGCAAGUCAUCCUUGGCUACCGGAGGAAGCAGGCUCUGGC
692721723	miR169-3p-3	3	GGCGAGUUGUUCUUGGCUAC	AGGCUUGGGGACUAUGGUGCAGCCAAGGAUGACUUGCCGAUCGAAACGAUGCACGAUAUGCAUUGAUCGGCGAGUUGUUCUUGGCUACAUCUUAGCUCCUGCCCCUCA
26,27,28,29,30,31	miR169-3p-4	6	GGCAAGUCAUCCUUGGCUACC	GAGGCAAGAGCCACUCAGGCUAGCCAAGGUGACUGCCUAUCGCCAAACUCAUCUGAAACCUGGCAUGUAAUUAACCAGGACUUCUGAAGGAGCAAAUAUAGGCAAGUCAUCCUUGGCUACCGGAGGAAGCAGGCUCUGGCC
721912215938718	miR169-5p-1	5	UAGCCAAGGAUGACUUGCCGG	ACGAGAUAGAGAGUGGAAUGUAGCCAAGGAUGACUUGCCGGGUAUGUGCAUGUACGCUUCAGGGAAUUAUAUGCAUCCCUGGUCUGAAUCCAUGCUGAUAUUUCCCGGCAGGUUGUUCUUGGCUAACAUCUUGCUCUCUUUCUCUCAC
68,69,70,92,97,101,372,373,374,605,606,607,752,757,765,829,834,836,1117,1118,1119	miR169-5p-10	3	GCAGCCAAGGAUGACUUGCCG	UUAGGCUUGGGGACUAUGGUGCAGCCAAGGAUGACUUGCCGAUCGAAACGAUGCACGAUAUGCAUUGAUCGGCGAGUUGUUCUUGGCUACAUCUUAGCUCCUGCCCCUCAUG
767776786798809	miR169-5p-11	1	UAGCCAAGGAUGACUUGCCUGU	AGCAAGGGGCUUAUCUCUGAUAGCCAAGGAUGACUUGCCUGUGUCAUACUUCAAGGCUUGGCAACAUGAUGCAUGAGCCUUUGUUGUAGUCUCAUAGGCAGUCUCCUUGGCUAGCCUGAGUGGCUCUU
85,86,87,88,89,90,109,110,111,113,114,118,376,377,378,379,380,381,609,610,611,612,613,614,787,795,797,806,808,817,847,848,852,857,862,863,1121,1122,1123,1124,1125,1126	miR169-5p-12	6	GUAGCCAAGGAUGACUUGCCU	GCCAGAGCCUGCUUCCUCCGGUAGCCAAGGAUGACUUGCCUAUAUUUGCUCCUUCAGAAGUCCUGGUUAAUUACAUGCCAGGUUUCAGAUGAGUUUGGCGAUAGGCAGUCACCUUGGCUAGCCUGAGUGGCUCUUGCCUC
21486490293696	miR169-5p-2	1	UAGCCAAGGAUGACUUGCCUG	AGCAAGGGGCUUAUCUCUGAUAGCCAAGGAUGACUUGCCUGUGUCAUACUUCAAGGCUUGGCAACAUGAUGCAUGAGCCUUUGUUGUAGUCUCAUAGGCAGUCUCCUUGGCUAGCCUGAGUGGCUCUU
768769770771772	miR169-5p-3	6	UAGCCAAGGAUGACUUGCCUAU	CCAGAGCCUGCUUCCUCCGGUAGCCAAGGAUGACUUGCCUAUAUUUGCUCCUUCAGAAGUCCUGGUUAAUUACAUGCCAGGUUUCAGAUGAGUUUGGCGAUAGGCAGUCACCUUGGCUAGCCUGAGUGGCUCUUGCCUCUUA
422	miR169-5p-4	5	UAGCCAAGGAUGACUUGCCG	ACGAGAUAGAGAGUGGAAUGUAGCCAAGGAUGACUUGCCGGGUAUGUGCAUGUACGCUUCAGGGAAUUAUAUGCAUCCCUGGUCUGAAUCCAUGCUGAUAUUUCCCGGCAGGUUGUUCUUGGCUAACAUCUUGCUCUCUUUCUCUCAC
415	miR169-5p-5	1	UAGCCAAGGAUGACUUGCCU	AGCAAGGGGCUUAUCUCUGAUAGCCAAGGAUGACUUGCCUGUGUCAUACUUCAAGGCUUGGCAACAUGAUGCAUGAGCCUUUGUUGUAGUCUCAUAGGCAGUCUCCUUGGCUAGCCUGAGUGGCUCUU
774784794805816	miR169-5p-6	5	UAGCCAAGGAUGACUUGCCGGG	ACGAGAUAGAGAGUGGAAUGUAGCCAAGGAUGACUUGCCGGGUAUGUGCAUGUACGCUUCAGGGAAUUAUAUGCAUCCCUGGUCUGAAUCCAUGCUGAUAUUUCCCGGCAGGUUGUUCUUGGCUAACAUCUUGCUCUCUUUCUCUCAC
202203204205206	miR169-5p-7	6	UAGCCAAGGAUGACUUGCCUA	CCAGAGCCUGCUUCCUCCGGUAGCCAAGGAUGACUUGCCUAUAUUUGCUCCUUCAGAAGUCCUGGUUAAUUACAUGCCAGGUUUCAGAUGAGUUUGGCGAUAGGCAGUCACCUUGGCUAGCCUGAGUGGCUCUUGCCUCUUA
61,91,371,604,750,827,1116	miR169-5p-8	5	GUAGCCAAGGAUGACUUGCCG	AACGAGAUAGAGAGUGGAAUGUAGCCAAGGAUGACUUGCCGGGUAUGUGCAUGUACGCUUCAGGGAAUUAUAUGCAUCCCUGGUCUGAAUCCAUGCUGAUAUUUCCCGGCAGGUUGUUCUUGGCUAACAUCUUGCUCUCUUUCUCUCACG
416417418419420	miR169-5p-9	6	UAGCCAAGGAUGACUUGCCU	CCAGAGCCUGCUUCCUCCGGUAGCCAAGGAUGACUUGCCUAUAUUUGCUCCUUCAGAAGUCCUGGUUAAUUACAUGCCAGGUUUCAGAUGAGUUUGGCGAUAGGCAGUCACCUUGGCUAGCCUGAGUGGCUCUUGCCUCUUA
838	miR171-3p-1	1	UGAUUGAGCCGUGCCAAUAUCG	AGACUGGCUGGGAGAGUGCGAUGUUGGCACGGUUCAAUCAAAUCGGGUGGUCUCUGCAUGCACUGGCUUGCGAGCAAGCUGCGAUGAUGUUUCGCUCUAUCUGAUUGAGCCGUGCCAAUAUCGCAAGCUUCUUUGCCUAGCAA
2512532554384810	miR171-3p-2	1	UGAUUGAGCCGUGCCAAUAUC	GACUGGCUGGGAGAGUGCGAUGUUGGCACGGUUCAAUCAAAUCGGGUGGUCUCUGCAUGCACUGGCUUGCGAGCAAGCUGCGAUGAUGUUUCGCUCUAUCUGAUUGAGCCGUGCCAAUAUCGCAAGCUUCUUUGCCUAGCA
336	miR171-3p-3	1	UGAGCCGUGCCAAUAUCGCAA	ACUAGACUGGCUGGGAGAGUGCGAUGUUGGCACGGUUCAAUCAAAUCGGGUGGUCUCUGCAUGCACUGGCUUGCGAGCAAGCUGCGAUGAUGUUUCGCUCUAUCUGAUUGAGCCGUGCCAAUAUCGCAAGCUUCUUUGCCUAGCAACCG
257	miR171-5p-1	1	UGUUGGCACGGUUCAAUCAAA	GACUGGCUGGGAGAGUGCGAUGUUGGCACGGUUCAAUCAAAUCGGGUGGUCUCUGCAUGCACUGGCUUGCGAGCAAGCUGCGAUGAUGUUUCGCUCUAUCUGAUUGAGCCGUGCCAAUAUCGCAAGCUUCUUUGCCUAGCA
259	miR2118-3p-1	1	UUUCCGAUGCCUCCCAUGCCUA	AAGAGGGUCUGAGAGCGUUGGGUAUGGGAACAUGGAGGAAGCCUGGACUCUUCUUUUCCUCUAAAACUAGAGGUUGAGAUUUGUUUCACAUGUUUUUCCGAUGCCUCCCAUGCCUAUUGGAGCA
260262264390392	miR393-5p-1	19	UCCAAAGGGAUCGCAUUGAUC	UCAGGAAGCUAGUGGAGGACUCCAAAGGGAUCGCAUUGAUCUCAUCAGCUGCAUCCAAGCAUGAAUCAACGGAUGGAUGGAUCGAUGCAUAUGCAAGAUCAGUGCAAUCCCUUUGGAAUUCUCGACUCGCCUCUGCCUC
115411561159116	miR393-5p-2	19	UCCAAAGGGAUCGCAUUGAUCU	UCAGGAAGCUAGUGGAGGACUCCAAAGGGAUCGCAUUGAUCUCAUCAGCUGCAUCCAAGCAUGAAUCAACGGAUGGAUGGAUCGAUGCAUAUGCAAGAUCAGUGCAAUCCCUUUGGAAUUCUCGACUCGCCUCUGCCUC
266267268270271	miR395-3p-1	1	GCGAAGUGUUUGGGGGAACUC	AACGUUUGGUGUUACCAGGAGUUUCCUGCAAACACUUCACGAGUGCCUAUUUUAAUGGGUUGUUGCGAAGUGUUUGGGGGAACUCUUGAUGUCACCAAGCUUCUA
1177	miR399-3p-1	1	UGCCAAAGGAGAUUUGCCC	CAGGGUGAGUCUUCCUUGGCAGUGUUCGCCUCCGGGAACCGGCGAUCAACCACUGGACACUGCCAAAGGAGAUUUGCCCAGCAAUGCAGUACUGCGGCC
1051	miR437-3p-1	1	AAAUUUAAAGAAGUUUGACUU	AAGUCCUAGUUUUUUCCUAAGUCAAACUUCUUUAGAAUUGACCGGGUUUAUAGAAAAAAAUCUACUGAGAUCUACAAUAUCAAACGAGUAUACUAUGAAACUAUAUAUAAUGACAGAUUUAUUAAAACUAAUUUGUAUUUCUAAAUGUUGGUAGAUUUUUCUAUAAAUUUGAUCAAAUUUAAAGAAGUUUGACUUAGGACAAAGC
105310631066	miR444-3p-1	1	UGCAGUUGCUGCCUCUAGCUU	GCAAAGGGAGGCAGCAAGCUUGAGACAACAACUGCACAACUUGCAAGAAAAUCAUCGGUAUGGCCCGAAACGAUUUUCUUGCACGUUAUGCAGUUGCUGCCUCUAGCUUGCCGCCUCCACUUGCAGCAA
66110521061	miR444-3p-2	1	UUGUUGUCUCAAGCUUGCUGC	CAGUUGCUGCAAGUGGAGGCGGCAAGCUAGAGGCAGCAACUGCAUAACGUGCAAGAAAAUCGUUUCGGGCCAUACCGAUGAUUUUCUUGCAAGUUGUGCAGUUGUUGUCUCAAGCUUGCUGCCUCCCUUUGC
55610571060	miR444-3p-3	1	UGCAGUUGUUGUCUCAAGCUU	GCUGCAAGUGGAGGCGGCAAGCUAGAGGCAGCAACUGCAUAACGUGCAAGAAAAUCGUUUCGGGCCAUACCGAUGAUUUUCUUGCAAGUUGUGCAGUUGUUGUCUCAAGCUUGCUGCCUCCCUUUGC
10551058	miR444-3p-4	1	UGUUGUCUCAAGCUUGCUGCC	UCAGUUGCUGCAAGUGGAGGCGGCAAGCUAGAGGCAGCAACUGCAUAACGUGCAAGAAAAUCGUUUCGGGCCAUACCGAUGAUUUUCUUGCAAGUUGUGCAGUUGUUGUCUCAAGCUUGCUGCCUCCCUUUGC
1065	miR444-3p-5	1	CUGUGGCUUUCAUGCAAGUUU	AAGUCUGAUGAAAUGUGAACACUUGUGAGCCACUGAGCCUAAAGGCUGUGGCUUUCAUGCAAGUUUCAAAGCACUCCAUAAAUAAU
284285286287	miR528-3p-1	4	CCUGUGCCUGCCUCUUCCAUU	GGGGGCUGGAGCAGCAGCGGUGGAAGGGGCAUGCAGAGGAGCAGGGAUGAUGGGGGGUUGUACUCUGCUUCUUCCCCUCUCGUUCUCCUGUGCCUGCCUCUUCCAUUCCUGCUGCUACCGCCGUGCU
288289290291	miR528-5p-1	4	UGGAAGGGGCAUGCAGAGGAG	GGGGGCUGGAGCAGCAGCGGUGGAAGGGGCAUGCAGAGGAGCAGGGAUGAUGGGGGGUUGUACUCUGCUUCUUCCCCUCUCGUUCUCCUGUGCCUGCCUCUUCCAUUCCUGCUGCUACCGCCG

## Sheet: Tae Genome_pre-miRNA
Supplementary Document 6 (excel): Expressed pre-miRNA results for all identified miRNAs from T. aestivumgenome.
Index Number	miRNA ID	Number of Aligned Reads	Mature miRNA Sequence	Pre-miRNA Sequence
3.76238e+79	miR1117-3p-1005	1	UAGUACCGGUUCGUGGCACGAACC	GGUUAGACCUUUAGUCCCGGUUCGAGCCACCAACCGGUACUAAUGGGGUUUGAGGCAUUAGUACCGGUUCGUGGCACGAACCGGUACUAAAGGUCCCAUUUU
5264	miR1117-3p-1028	1	UAGUACCGGUUCGUGGCACGAACC	AGGAGGACCUUUAGUACUGGUUCGUGCCACGAACCGGUACUAAAGGUGCUGGAGGGGGCCCAGACUGACAACAUCCUGCCACCACCCUCAUUAGUACCGGUUCGUGGCACGAACCGGUGCUAAAGGUUAGCCACG
3962	miR1117-3p-103	1	UAGUACCGGUUCGUGGCACGAACC	UGGCUAACCUUUAGCACCGGUUCGUGCCACGAACCGGUACUAAUGAGGGUGGUGGCAGGAUGUUGUCAGUCUGGGCCCCCUUCAGCACCUUUAGUACCGGUUCGUGGCACGAACCGGUACUAAAGGUCCUCCUGC
7205	miR1117-3p-1036	1	UAGUACCGGUUCGUGGCACGAACC	AGGAGGACCUAUAGUACCGGUUCGUGGCACGAACCGGUACUAAAGGUGCUGGAGGGGGCCCAGACUAACAACAUCCUGCCACCACUCUCAUUAGUACCGGUUCGUGGCACGAACCGGUGCUAAAGGUUAGCCACG
4421	miR1117-3p-1053	1	UAGUACCGGUUCGUGGCACGAACC	GGUUAGACCUUUAGUCCCGAUUCGAGCCACCAACCGGUACUAAUGGGGUUUGAGGCAUUAGUACCGGUUCGUGGCACGAACCGGUACUAAAGGUCCCAUUUU
4434	miR1117-3p-1063	1	UAGUACCGGUUCGUGGCACGAACC	GGUUAGACCUUUAGUCCUGGUUCGAGCCACCAACCGGUACUAAUGGGGUUUGAGGCAUUAGUACCGGUUCGUGGCACGAACCGGUACUAAAGGUCCCAUUUU
6740	miR1117-3p-1071	1	UAGUACCGGUUCGUGGCACGAACC	AGGAGGACCUAUAGUACCGGUUCGUGGCACGAACCGGUACUAAAGGUGCUGGAGGGGGCCCAGACUGACAACAUCCUGCCACCACCCUUAUUAGUACCGGUUCGUGGCACGAACCGGUGCUAAAGGUUAGCCACG
6702	miR1117-3p-1080	1	UAGUACCGGUUCGUGGCACGAACC	ACGUCGACCUAUAGUACCGGUUCGUGGCACGAACCGGUACUAAAGGUGCUGGAGGGGGCCCAGACUGACAACAUCCUGCCACCAACCUCAUUAGUACCGGUUCGUGGCACGAACCGGUGCUAAAGGUUAGCCACG
3810	miR1117-3p-1114	1	UAGUACCGGUUCGUGGCACGAACC	GGUUAGACCUUUAGUCCCGGUUCGAGCCACCAACCGGUACUAAUGGUGUUUGAGGCAUUAGUACCGGUUCGUGGCACGAACCGGUACUAAAGGUCCCAUUUU
4.47946e+23	miR1117-3p-1117	1	UAGUACCGGUUCGUGGCACGAACC	AGGAGGACCUAUAGUACCGGUUCGUGGCACGAACCGGUACUAAAGGUGCUGGAGGGGGCCCAGACUGACAACAUCCUGCCACCACCCUCAUUAGUACCGGUUCGUGGCACGAACCGGUGCUAAAGGUUAGCCACG
5873	miR1117-3p-1122	1	UAGUACCGGUUCGUGGCACGAACC	AGGAGGACCUAUAGUACCGGUUCGUGCCACGAACCGGUACUAAAGGUGCUGGAGGGGGCCCAGACUGACAACAUCCUGCCACCACCCUCAUUAGUACCGGUUCGUGGCACGAACCGGUGCUAAAGUUUCGCCACG
5879	miR1117-3p-1132	1	UAGUACCGGUUCGUGGCACGAACC	AUUCCACCCUUUGGUCCCUGUUGGUGCCACGAACCGGUACUAAUGAGGCUGUGGCCCCACGAGCACAUUUAGUACCGGUUCGUGGCACGAACCGGUACUAGAGUUUCUUACUA
4473	miR1117-3p-1134	1	UAGUACCGGUUCGUGGCACGAACC	AGGAGGACCUAUAGUACCGGUUCGUGGCACGAACCGGUACUAAAGGUGCUGGAGGGGGCCCACACUGACAACAUCCUGCCACCACCCUCAUUAGUACCGGUUCGUGGCACGAACCGAUGCUAAAGGUUAGCCACG
4581	miR1117-3p-1141	1	UAGUACCGGUUCGUGGCACGAACC	GGUUAGACCUUUAGUCCCAGUUCGAGCCACCAACCGGUACUAAUGGGGUUUGAGGCAUUAGUACCGGUUCGUGGCACGAACCGGUACUAAAGGUUCCAUUUU
365236533689	miR1117-3p-1154	1	UAGUACCGGUUCGUGGCACGAACC	AGGAGGACCUUUAGUACCGGUUCGUGCCACGAACCGGUACUAAAGGUGCUGGAGGGGGCCCAGACUGACUACAUCCUGCCACCACCCUCAUUAGUACCGGUUCGUGGCACGAACCGGUGCUAAAGGUUAGCCACG
3601	miR1117-3p-1159	1	UAGUACCGGUUCGUGGCACGAACC	GGUUAGACCUUUAGUCGCGGUUCGAGCCACCAACCGGUACUAAUGGGAUUUGAGGCAUUAGUACCGGUUCGUGGCACGAACCGGUACUAAAGGUCCCAUUUU
5492	miR1117-3p-1191	1	UAGUACCGGUUCGUGGCACGAACC	AGGAGGACCUAUAGUACCGGUUCGUGGCACGAACCAGUACUAAAGGUGCUGGAGGGGGCCCAGACUGACAACAUCCUGCCACCACCCUCAUUAGUACCGGUUCGUGGCACGAACCGGUGCUAAAGGUUAGCCACG
4716	miR1117-3p-1217	1	UAGUACCGGUUCGUGGCACGAACC	AGGAGGACCUAUAGUACCGGUUCGUGGCACGAACCGGUACUAAAGGUGCUGGAGAGGGCCCAGACUGACAACAUCCUGCCACCACCCUCAUUAGUACCGGUUCGUGGCACGAACCGGUGCUAAAGGUUAGCCACG
3764	miR1117-3p-1222	1	UAGUACCGGUUCGUGGCACGAACC	AUUCCACCCUUUGGUCCCGGUUGGUGCCACGAACUGGUACUAAUGAGGCUGUGGCCCCACGAGCACCUUUAGUACCGGUUCGUGGCACGAACCGGUACUAGAGUUUCCUACUA
4991	miR1117-3p-1228	1	UAGUACCGGUUCGUGGCACGAACC	GGUUAAACCUUUAGUCCCGGUUCGAGCCACCAACCGGUACUAAUGGGGUUUGAGGCAUUAGUACCGGUUCGUGGCACGAACCGAUACUAAAGGUCCCAUUUU
7070	miR1117-3p-123	1	UAGUACCGGUUCGUGGCACGAACC	GGUUAGACCUUUAGUCCCGGUUUGAGCCACCAACCGGUACUAAUGGGGUUUGAGGCAUUAGUACCGGUUCGUGGCACGAACCGAUACUAAAGGUCCCAUUUU
6423	miR1117-3p-1243	1	UAGUACCGGUUCGUGGCACGAACC	GGUUAGACCUUUAGUCCCGGUUCGAGCCACCAACCGGUACUAAUGGGGUUUCAGGCAUUAGUACCGGUUCGUGGCACGAACCGGUACUAAAGGUCCCAUUUU
4488	miR1117-3p-125	1	UAGUACCGGUUCGUGGCACGAACC	UGUUAGACCUUUAGUCCCGGUUCGAGCCACCAACCGGUACUAAUGGGGUUUGAGGCAUUAGUACCGGUUCGUGGCACGAACCGGUACUAAAGGUCCCAUUUU
3802	miR1117-3p-1251	1	UAGUACCGGUUCGUGGCACGAACC	GGUUAGACCUUUAGUCCCGGUUCGAGCCACCAACCGGUACUAAUGGGGUUUGAGGCAUUAGUACCGGUUCGUGGCACGAACCGAUACUAAAGGUCCCAUUUU
3747	miR1117-3p-1252	1	UAGUACCGGUUCGUGGCACGAACC	AUUCCACCCUUUGGUCCAUGUUAGUGCCACGAACCGGUACUAAUGAGGUUGUGGCCCCACGAGCACCUUUAGUACCGGUUCGUGGCACGAACCGGUACUAGAGUUUCUUAGUA
4632	miR1117-3p-1253	1	UAGUACCGGUUCGUGGCACGAACC	AGGAGGACCUAUAGUACCGGUUUGUGCCACGAACCGGUACUAAAGGUGCUGGAGGGGGCCCAGACUGACAACAUCCUGCCACCACCCUCAUUAGUACCGGUUCGUGGCACGAACCGGUGCUAAAGGUUAGCCACG
4039	miR1117-3p-1260	1	UAGUACCGGUUCGUGGCACGAACC	AAUGGGACCUUUAGUACCAGUUCGUGCCAUGAACCGGUACUAAUGCCUCAAACCCCAUUAGUACCGGUUCGUGGCACGAACCGGGACUAAAGGUCUAACCCU
6771	miR1117-3p-1265	1	UAGUACCGGUUCGUGGCACGAACC	GGUUAGACCUUUAGUCCCGGUUCGUGCCACCAACCGGUACUAAUGGGGUUUGAGGCACUAGUACCGGUUCGUGGCACGAACCGGUACUAAAGGUCCCAUUUU
5883	miR1117-3p-1269	1	UAGUACCGGUUCGUGGCACGAACC	GGUUAGACCUUUAGUCCCGGUUCGAGCCACCAACCGCUACUAAUGGGGUUUGAGGCAUUAGUACCGGUUCGUGGCACGAACCGGUACUAAAGGUCCCAUUUU
4489	miR1117-3p-1286	1	UAGUACCGGUUCGUGGCACGAACC	GGUUAGACCUUUAGUCCCGGUUCGAGCCAGCAACCGGUAAUAAUGGGGUUUGAGGCAUUAGUACCGGUUCGUGGCACGAACCGGUACUAAAGGUCCCAUUUU
4700	miR1117-3p-1325	1	UAGUACCGGUUCGUGGCACGAACC	AGUUAGACCUUUAGUCCCGGUUCGAGCCACCAACCGGUACUAAUGGGGUUUGAGGCAUUAGUACCGGUUCGUGGCACGAACCGGUACUAAAGGUCCCAUUUU
7026	miR1117-3p-1345	1	UAGUACCGGUUCGUGGCACGAACC	AGGAGGACCUAUAGUACCGGUUCGUGGCACGAACCGGUACUAAAGGUGCUGGAGGGGGCCCAGACUGACAACAUCCUGACACCACCCUCAUUAGUACCGGUUCGUGGCACGAACCGGUGCUAAAGGUUAGCCACG
4566	miR1117-3p-1361	1	UAGUACCGGUUCGUGGCACGAACC	AGGAGGACCUAUAGUACCGGUUCGUGGCACGAACCGGUACUAAAGGUGCUGGUGGGGGCCCAGACUGACAACAUCCUACCACCACCCUCAUUAGUACCGGUUCGUGGCACGAACCGGUGCUAAAGGUUAGCCACG
5052	miR1117-3p-1368	1	UAGUACCGGUUCGUGGCACGAACC	AGGAGGACCUUUAGUACCGGUUCGUGCCACGAACCAGUACUAAAGGUGCUGGAGGGGGCCCAGACUGACAACAUCCUGCCACCACCCUCAUUAGUACCGGUUCGUGGCACGAACCGGUGCUAAAGGUUAGCCACG
35453633	miR1117-3p-1370	1	UAGUACCGGUUCGUGGCACGAACC	GGUUAGACCUUUAGUCCCGGUUCGAGCCACCAACCGAUACUAAUGGGGUUUGAGGCAUUAGUACCGGUUCGUGGCACGAACCGGUACUAAAGGUCCCAUUUU
36113614	miR1117-3p-1372	1	UAGUACCGGUUCGUGGCACGAACC	AGGAGGACCUAUAGUACCGGUUCGUGGCACGAACCGGUACUGAAGGUGCUGGAGGGGGCCCAGACUGACAACAUCCUGCCACCACCCUCAUUAGUACCGGUUCGUGGCACGAACCGGUGCUAAAGGUUAGCCACA
3.73838e+63	miR1117-3p-1373	1	UAGUACCGGUUCGUGGCACGAACC	AUUCCACCCUUUGGUCCCGGUUGGUGCCACGAACCGGUACUAAUGAGGCUGUGGCCCCACGAGCACCUUUAGUACCGGUUCGUGGCACGAACCGGUACUAGAGUUUCUUACUA
4410	miR1117-3p-1381	1	UAGUACCGGUUCGUGGCACGAACC	GGUUAGACCUUUAGUCCCGGUUCGAGCCACCAAUCGAUACUAAUGGGGUUUGAGGCAUUAGUACCGGUUCGUGGCACGAACCGGUACUAAAGGUCCCAUUUU
6774	miR1117-3p-1383	1	UAGUACCGGUUCGUGGCACGAACC	ACGUCGACCUAUAGUACCGGUUCGUGGCACGAACUGAUACUAAAGGUGCUGGAGGGGGCCCAGACUGACAACAUCCUGCCACCACCCUCAUUAGUACCGGUUCGUGGCACGAACCGGUGCUAAAGGUUAGCCACG
4462	miR1117-3p-1387	1	UAGUACCGGUUCGUGGCACGAACC	ACGUCGACCUAUAGUACCGGUUCGUGGCACGAACCAGUACUAAAGGUGCUGGAGGGGGCCCAGACUGACAACAUCCCGCCACCACCCUCAUUAGUACCGGUUCGUGGCACGAACCGGUGCUAAAGGUUAGCCACG
6439	miR1117-3p-139	1	UAGUACCGGUUCGUGGCACGAACC	AGAGGAACCUUUAGUACCGGUUCAUGCCACGAACCGGUACUAAAGAGAAUGGGGCCCGGCCAGCACCUUUAGUACCGGUUCGUGGCACGAACCGGUAGUAAAGAGGUUGUGGC
44204445	miR1117-3p-1392	1	UAGUACCGGUUCGUGGCACGAACC	GGACGAACCUUUAGUACCGGUUCAUGCCACGAACCGGUACUAAAGAGAAUGGGGCCCGGCCAGCACCUUUAGUACCGGUUCGUGGCACGAACCGGUAGUAAAGAGGUUGUGGC
6185	miR1117-3p-1393	1	UAGUACCGGUUCGUGGCACGAACC	ACGUCGACCUUUAGUACCGGUUCGUGCCACGAACCGGUACUAAAGGUGCUGGAGGGGGCCCAGACUGACAACAUCCUGCCACCACUCUCAUUAGUACCGGUUCGUGGCACGAACCGGUGCUAAAGGUUAGCCACG
6442	miR1117-3p-140	1	UAGUACCGGUUCGUGGCACGAACC	AUUCCACCCUUUGGUCCCUGUUGGUGCCACGAACCGGUACUAAUGAGGCUGUGGCCCCACAAGCACCUUUAGUACCGGUUCGUGGCACGAACCGGUACUAGAGUUUCUUACUA
6195	miR1117-3p-1401	1	UAGUACCGGUUCGUGGCACGAACC	ACGUCGACCUAUAGUACUGGUUCGUGGCACGAACCGGUACUAAAGGUGCUGGAGGGGGCCCAGACUGACAACAUCCUGCCACCACCCUCAUUAGUACCGGUUCGUGGCACGAACCGGUGCUAAAGGUUAGCCACG
7158	miR1117-3p-1403	1	UAGUACCGGUUCGUGGCACGAACC	AAAAAACAGCUUACGUCUGGUUCAUCCAUGAACCGGUACUAAAGGUGCUCGUGGGGCCCCAGCCUUACCUGACACAACCUCAUUAGUACCGGUUCGUGGCACGAACCGGCACUAAAUGGUGAUGGUG
3750	miR1117-3p-1416	1	UAGUACCGGUUCGUGGCACGAACC	AUUCCACCAUUUGGUCCCGGUUGGUGCCACGAACCGGUACUGAUGAGGCUGUGGCCCCACGAGCACCUUUAGUACCGGUUCGUGGCACGAACCGGUACUAGAGUUUCUUACUA
3588	miR1117-3p-142	1	UAGUACCGGUUCGUGGCACGAACC	ACGUCGACCUAUAGUACCGGUUCGUGGCACGAACCGGUACUAAAGGUGCUGGAGGGGGCCCAGACUGACAACAUCCUGCCACCACCUUCAUUAGUACCGGUUCGUGGCACGAACCGGUGCUAAAGGUUAGCCACG
4974	miR1117-3p-1469	1	UAGUACCGGUUCGUGGCACGAACC	AUUCCACCCUUUAGUCCCGGUUGGUGCCACGAACCGGUACUAAUGAGGCUGUGGCCCCACGAGCACCUUUAGUACCGGUUCGUGGCACGAACCGGUACUAGAGUUCCUUACUA
7115	miR1117-3p-1474	1	UAGUACCGGUUCGUGGCACGAACC	AGGAGGACCUAUAGUACCGGUUCGUGGCACGAACCGGUACUAAAGGUGCUGGAGGGGGCCCAGACGGGCAACAUCCUGCCACCACCCUCAUUAGUACCGGUUCGUGGCACGAACCAGUGCUAAAGGUUAGCCACA
4059	miR1117-3p-148	1	UAGUACCGGUUCGUGGCACGAACC	AGGAGGACCUAUAGUACCGGUUCGUGGCACGAACUGGUACUAAAGGUGCUGGAGGGGGCCCAGACUGACAACAUACUGCCACCACCCUCAUUAGUACCGGUUCGUGGCACGAACCGGUGCUAAAGGUUAGCCACG
37775934	miR1117-3p-1480	1	UAGUACCGGUUCGUGGCACGAACC	AUUCCACCCUUUGGUCCCGGUUGGUGCCAUGAACCGGUACUAAUGAGGCUGUGGCCCCACGAGCACCUUUAGUACCGGUUCGUGGCACGAACCGGUACUAGAGUUUCUUACUA
5031	miR1117-3p-1492	1	UAGUACCGGUUCGUGGCACGAACC	AGGAGGACCUAUAGUACCGGUUCGUGGCACGAACCGGUACUAAAGGUGCUGGAGGGGGCCCAGACUGACAACAUCCUGCCACCACCAUCAUUAGUACCGGUUCGUGGCACGAACCGGUGCUAAAGGUUAGCCACG
4497	miR1117-3p-1493	1	UAGUACCGGUUCGUGGCACGAACC	AGGAGGACCUAUAGUACCGGUUCGUGGCACGAACCGGUACUAAAGGUGCUGGAGGGGGCCCAAACUGACAACAUCCUGCCACCACCUUCAUUAGUACCGGUUCGUGGCACGAACCGGUGCUAAAGGUUAGCCACG
5919	miR1117-3p-1495	1	UAGUACCGGUUCGUGGCACGAACC	AUUCCACCCUUUGGUCCCGGUUGGUGCCAUGAACCGGUACUGAUGAGGCUGUGGCCCCACGAGCACCUUUAGUACCGGUUCGUGGCACGAACCGGUACUAGAUUUUCUUACUA
52016156	miR1117-3p-1507	1	UAGUACCGGUUCGUGGCACGAACC	AGGAGGACCUAUAGUACCGGUUCGUGGCACGAACCGGUACUAAAGGUGCUGGAGGGGGCCCAGACUGGCAACAUCCUGCCACCACCCUCAUUAGUACCGGUUCGUGGCACGAACCGGUGCUAAAGGUUAGCCACG
36315712	miR1117-3p-1515	1	UAGUACCGGUUCGUGGCACGAACC	AGGAGGACCUAUAGUACCGGUUCGUGGCACGAACCGGUACUAAAGGUGCUGGAGGGGGCCCAGACUGACAACAUCCUGCCACCACCCUCAUUAGUACCGGUUCGUGGCACGAACCGGUGCUAAAGGUUAGCCAUG
3758	miR1117-3p-168	1	UAGUACCGGUUCGUGGCACGAACC	AUUCUACCCUUUGGUCCCGGUUGGUGCCACGAACCGGUACUGAUGAGGCUGUGGCCCCACGAGCACCUUUAGUACCGGUUCGUGGCACGAACCGGUACUAGAGUUUCUUACUA
3562	miR1117-3p-182	1	UAGUACCGGUUCGUGGCACGAACC	AGGAGGACCUAUAGUACCGGUUCGUGGCACGAACCGAUACUAAAGGUGCUGGAGGGACCCAGACUGACAACAUCCUGCCACCACCCUCAUUAGUACCGGUUCGUGGCACGAACCGGUGCUAAAGGUUAGCCACG
7045	miR1117-3p-183	1	UAGUACCGGUUCGUGGCACGAACC	AGGAGGACCUUUAGUACCGGUUCGUGCCACGAACCGGUACUAAAGGUGCUGGAGGGUGCCCAGACUGACAACAUCCUGCCACCACCCUCAUUAGUACCGGUUCGUGGCACGAACCAGUGCUAAAGGUUAGCCACG
4423	miR1117-3p-196	1	UAGUACCGGUUCGUGGCACGAACC	GGUUAGACCUUUAGUCCCGGUUCGAGCCACCAACCGGUAUUAAUGGGGUUUGAGGCAUUAGUACCGGUUCGUGGCACGAACCGGUACUAAAGGUCCCAUUUU
5844	miR1117-3p-215	1	UAGUACCGGUUCGUGGCACGAACC	AGGAGGACCUAUAGUACCGGUUCAUGGCACGAACCGGUACUAAAGGUGCUGGAGGGGGCCCAGACUGACAACAUCCUGCCACCACCCUCAUUAGUACCGGUUCGUGGCACGAACCGGUGCUAAAGGUUAGCCACG
7263	miR1117-3p-216	1	UAGUACCGGUUCGUGGCACGAACC	AGGAGGACCUAUAGUACCGGUUCGUGGCACGAACCGGUACUAAAGGUGCUAGAGGGGGCCCAGACUGACAACAUCCUGCCACCACCCUCAUUAGUACCGGUUCGUGGCACGAACCGGUGCUAAAGGUUAGCCACG
4073	miR1117-3p-222	1	UAGUACCGGUUCGUGGCACGAACC	AGGAGGACCUAUAGUACCGGUUCGUGGCACGAACCGGUACUAAAGGUGCUGGAGGGGGCCCACACUGACAACAUCCUGCCACCACCCUCAUUAGUACCGGUUCGUGGCACGAACCGGUGCUAAAGGUUAGCCACG
3836	miR1117-3p-226	1	UAGUACCGGUUCGUGGCACGAACC	CAAUUCCACCCUUUGGUCGGUUGGUGCCACGAACCGGUACUAAUGAGGCUAUGGCCCCACGAGCACCUUUAGUACCGGUUCGUGGCACGAACCGGUACUAGAGUUUCUUACUA
6449	miR1117-3p-247	1	UAGUACCGGUUCGUGGCACGAACC	GGUUAGACCUUUAGUCCCGGUUCGAGCCACCAACUGGUACUAAUGGGGUUUGAGGCAUUAGUACCGGUUCGUGGCACGAACCGGUACUAAAGGUCCCAUUUU
5944	miR1117-3p-250	1	UAGUACCGGUUCGUGGCACGAACC	AUUCCACCCUUUGGUGCCGGUUGGUGCCACGAACCGGUACUAAUGAGGCUGUGGCCCCACGAGCACCUUUAGUACCGGUUCGUGGCACGAACCGUACUAGAGUUUCUUACUAA
5898	miR1117-3p-253	1	UAGUACCGGUUCGUGGCACGAACC	AUUCCAUCCUUUGGUCCCGGUUGGUGCCACGAACCGGUACUAAUGAGGCUGUGGCCCCACGAGCACCUUUAGUACCGGUUCGUGGCACGAACCGCUACUAGAGUUUCUUACUA
5479	miR1117-3p-266	1	UAGUACCGGUUCGUGGCACGAACC	AGGAGGACCUUUAGUACCGGUUCGUGCCACGGACCGGUACUAAAGGUGCUGGAGGGGGCCCAGACUGACAACAUCCUGCCACCACCCUCAUUAGUACCGGUUCGUGGCACGAACCGGUGCUAAAGGUUAGCCACG
3617	miR1117-3p-27	1	UAGUACCGGUUCGUGGCACGAACC	AUUCCACCCUUUGUUCCCGGUUGGUGCCACGAACCGGUACUAAUGAGGCUGUGGCCCCACGAGCACCUUUAGUACCGGUUCGUGGCACGAACCCGUACUAGAGUUUCUUACUA
3961	miR1117-3p-272	1	UAGUACCGGUUCGUGGCACGAACC	AGGAGGACCUUUAGUACCGGUUCGUGCCACGAACCGGUACUAAAGGUGCUGAAGGGGGCCCAGACUGACAACAUCCUGCCACCACCCUCAUUAGUACCGGUUCGUGGCACGAACCGGUGCUAAAGGUUAGCCACG
39515994	miR1117-3p-282	1	UAGUACCGGUUCGUGGCACGAACC	ACGUCGACCUAUAGUACCGGUUCGUGGCACGAACCGGUACUAAAGGUGCUGGAGGGGGCCCAGACUGACAACAUCCUGCCACCACCCUCAGUAGUACCGGUUCGUGGCACGAACCGGUGCUAAAGGUUAGCCACG
6023	miR1117-3p-287	1	UAGUACCGGUUCGUGGCACGAACC	AGGAGGACCUAUAGUACCGGUUCGUGGCACGAACCGAUACUAAAGGUGCUGGAGGGGGCCUAGACUGACAACAUCCUGCCAGCACCCUCAUUAGUACCGGUUCGUGGCACGAACCGGUGCUAAAGGUUAGCCACG
5223	miR1117-3p-289	1	UAGUACCGGUUCGUGGCACGAACC	ACGUCGACCUAUAGUACCGGUUCGUGGCACGAACCGGUACUAAAGGUGCUGGAGGGGGCCCAGACUGACAACAUCCUGCCACCACCCUCAUUAGUACCGGUUCGUGGCACGAACCGGUGCUAAAGGUUAGCCACG
4983	miR1117-3p-297	1	UAGUACCGGUUCGUGGCACGAACC	GAGGAGAUCUUUAGUACCGGUUCAUGCCACGAACCGGUACUAAAGAGAAUGGGGCCCGGCCAGCACCUUUAGUACCGGUUCGUGGCACGAACCGGUAGUAAAGAGGUUGUGGC
3756	miR1117-3p-30	1	UAGUACCGGUUCGUGGCACGAACC	GGUUAGACCUUUAGUCCCGGUUCGAGCCACCAACCGGCACUAAUGGGGUUUGAGGCAUUAGUACCGGUUCGUGGCACGAACCGGUACUAAAGGUCCCAUUUU
50035010	miR1117-3p-318	1	UAGUACCGGUUCGUGGCACGAACC	GGUCAGACCUUUAGUCCUGGUUCGAGCCACCAACCGGUACUAAUGGGGUUUGAGGCAUUAGUACCGGUUCGUGGCACGAACCGGUACUGGAGGUCCCAUUUU
58235824	miR1117-3p-325	1	UAGUACCGGUUCGUGGCACGAACC	GGUUAGACCUUUAGUCCCGGUUCGAGCCACCAAUCUGUACUAAUGGGGUUUGAGGCAUUAGUACCGGUUCGUGGCACGAACCGGUACUAAAGGUCCCAUUUU
3832	miR1117-3p-332	1	UAGUACCGGUUCGUGGCACGAACC	GGUUAGACCUUUAGUCCCGGUUCGAGCCACCAACCGGUACUAAUGGGGUUUGAGGCAUUAGUACCGGUUCGUGGCACGAACCGGUACUAAAGGUCCCAUUAU
4950	miR1117-3p-338	1	UAGUACCGGUUCGUGGCACGAACC	AUUCCACCCUUUGGUCCCGGUUGGUGCCACGAACCGGUACUAAUGAGGCUGUGGCCCCACCAGCACCUUUAGUACCGGUUCGUGGCACGAACCGGUACUAGAGUUUCUUACUA
4730	miR1117-3p-349	1	UAGUACCGGUUCGUGGCACGAACC	AGGAGGACCUUUAGUACCGGUUCGUGCCACGAACUGGUACUAAAGGUGCUGGAGGGGGCCCAGACUGACAACAUCCUGCCACCACCCUCAUUAGUACCGGUUCGUGGCACGAACCGGUGCUAAAGGUUAGCCACG
3837	miR1117-3p-358	1	UAGUACCGGUUCGUGGCACGAACC	AUUGCACCCUUUGGUCCCGGUUGGUGCCACGAACCGGUACUAAUGAGGCUGUGGCCCCACGAGCACCUUUAGUACCGGUUCGUGGCACGAACCGGUACUAGAGUUUCUUACUA
5087	miR1117-3p-375	1	UAGUACCGGUUCGUGGCACGAACC	ACGUCGACCUAUAGUAUCGGUUCGUGGCAUGAACCGGUACUAAAGGUGCUGGAGGGGGCCCAGACUGACAACAUCCUGCCACCACCCUCAGUAGUACCGGUUCGUGGCACGAACCGGUGCUAAAGGUUAGCCACG
5761	miR1117-3p-376	1	UAGUACCGGUUCGUGGCACGAACC	AGGACGACCUUUAGUACCGGUUCGUGCCACGAACCGGUACUAAAGGUGCUGGAGGGGGCCCAGACUGACAACAUCCUGCCACCACUCUCAUUAGUACCGGUUCGUGGCACGAACCGGUGCUAAAGGUUAGCCACG
54665467	miR1117-3p-377	1	UAGUACCGGUUCGUGGCACGAACC	GGUUAGACCUUUAGUCCCGGUUCGAGCCACCAACCGGUACUAAUGGGGUUUGAGUCAUUAGUACCGGUUCGUGGCACGAACCGGUACUAAAGGUCCAAUUUU
6479	miR1117-3p-382	1	UAGUACCGGUUCGUGGCACGAACC	GGUUAGACCUUUAGUCCAGGUUCGAGCCAUCAACCGGUACUAAUGGGGUUUGAGGCAUUAGUACCGGUUCGUGGCACGAACCAGUACUAAAGGUCCCAUUUU
4440	miR1117-3p-392	1	UAGUACCGGUUCGUGGCACGAACC	AAUUCCACCCUUUGGUCCGGUUGGUGCCACGAACCGGUACUAAUGAGGCUGUGGCCCCACGAGCACCUUUAGUACCGGUUCGUGGCACGAACCGGUACUAGAGUUUCUUACUA
4931	miR1117-3p-403	1	UAGUACCGGUUCGUGGCACGAACC	AUUCCACCCUUUGGUCCCGGUUGGUGCCACGAACCGGUACUAACGAGGCUGUGGCCCCACGAGCACCUUUAGUACCGGUUCGUGGCACGAACCGAUACUAGAGUUUCUUACUA
44425878	miR1117-3p-405	1	UAGUACCGGUUCGUGGCACGAACC	AUUCCACCCUUUGGUCCCUGUUGGUGCCACGAACCGGUACUAAUGAGGCUGUGGCCCCACGAGCACCUUUAGUACCGGUUCGUGGCACGAACCGGCACUAGAGUUUCUUACUA
3602	miR1117-3p-41	1	UAGUACCGGUUCGUGGCACGAACC	AUUCCACCCUUUGGUCCCUGUUGGUGCCACGAACCGGUACUAAUGAGGCUGUGGCCCCACGAGCACCUUUAGUACCGGUUCGUGGCACGAACCGGUACUAGAGUCUCUUACUA
6998	miR1117-3p-415	1	UAGUACCGGUUCGUGGCACGAACC	GGUUAGACCUUUAGUCCCGGUUCGAGCCACCAACCGGUACUAAUGGGGCUUGAGGCAUUAGUACCGGUUCGUGGCACGAACCGGUACCAAAGGUCCCAUUUU
3699	miR1117-3p-435	1	UAGUACCGGUUCGUGGCACGAACC	AGGAGGACCUAUAGUACCGGUUCGUGGCACGAACCGGUACUAAAGGUGCUGCAGGGGGCCCAGACUGACAACAUCCUGCCACCACCCUCAUUAGUACCGGUUCGUGGCACGAACCGGUGCUAAAGGUUAGCCACG
6533	miR1117-3p-454	1	UAGUACCGGUUCGUGGCACGAACC	AGGAGGACCUAUAGUAUCGGUUCGUGGCACGAACCAGUACUAAAGGUGCCGGGUGGGGCCCAGACUGGCAACAUCCUGCCACCACCCUCAUUAGUACCGGUUCGUGGCACGAACCGGUGCUAAAGGUUAGCCACG
5074	miR1117-3p-463	1	UAGUACCGGUUCGUGGCACGAACC	AGGAGGACCUAUAGUACCGGUUCGUGCCACGAACCGGUACUAAAGGUGCUGGAGGGGGCCCAGACUGACAACAUCCUGCCACCACCCUCAUUAGUACCGGUUCGUGGCACGAACCGGUGCUAAAUGUUAGCCACG
4735	miR1117-3p-473	1	UAGUACCGGUUCGUGGCACGAACC	AGGAGGACCUAUAGUACCGGUUCGUGGCACGAACCGGUACUAAAGGUGCUGGAGGGGGCCCAGACUGACAACAUCUUGCCACCACCCUCAUUAGUACCGGUUCGUGGCACGAACCGGUGCUAAAGGUUAGCCACG
5909	miR1117-3p-480	1	UAGUACCGGUUCGUGGCACGAACC	AUUCCACCCUUUGGUCCCUGUUGGUGCCACGAACCGGUACUAAUGAGGCUGUGGCCCCACGAGCACCUUUAGUACCGGUUCGUGGCACGAACCGAUACUAGAGUUUCUUACUA
5943	miR1117-3p-488	1	UAGUACCGGUUCGUGGCACGAACC	AUUCCACCCUUUGGUGCCGGUUGGUGCCACGAACCGGUACUAAUGAGGCUGUGGCCCCACGAGCACCUUUAGUACCGGUUCGUGGCACGAACCGGUACUAGAGUUUCUUACUA
4948	miR1117-3p-505	1	UAGUACCGGUUCGUGGCACGAACC	AUUCCACCCUUUGGUCCCGGUUGGUGCCAUGAACCGGUACUAAUGAGGCUGUGGCCCCACAAGCACCUUUAGUACCGGUUCGUGGCACGAACCGGUACUAGAGUUUCUUACUA
499755996074	miR1117-3p-51	1	UAGUACCGGUUCGUGGCACGAACC	AGGAGGACCUAUAGUACCGGUUCGUGGCACGAACCGGUACUAAAGGUGCCGGGUGGGGCCCAGACUGGCAACAUCCUGCCACCACCCUCAUUAGUACCGGUUCGUGGCACGAACCGGUGCUAAAGGUUAGCCACG
5189	miR1117-3p-518	1	UAGUACCGGUUCGUGGCACGAACC	AGGAGGACCUUUAGUACCGGUUCGUGCCACGAACCGGUACUAAAGGUGCUGGAGGAGGCCCAGACUGACAACAUCCUGCCACCACCCUCAUUAGUACCGGUUCGUGGCACGAACCGGUGCUAAAGGUUAGCCACG
4098	miR1117-3p-543	1	UAGUACCGGUUCGUGGCACGAACC	AGGAGGACCUUUAGUACCGGUUCGUGCCACGAACCGGUACUAAAGGUGCUGGAGGGGGCCCAGACUGACAACAUCCUGCCACCAUCCUCAUUAGUACCGGUUCGUGGCACGAACCGGUGCUAAAGGUUAGCCACG
4938	miR1117-3p-552	1	UAGUACCGGUUCGUGGCACGAACC	GAUUAGACCUUUAGUCCCGGUUCGAGCCACCAACCGAUACUAAUGGGGUUUGAGGCAUUAGUACCGGUUCGUGGCACGAACCGGUACUAAAGGUCCCAUUUU
6450	miR1117-3p-566	1	UAGUACCGGUUCGUGGCACGAACC	AUUCCACCCUUUGGUUCCGGUUGGUGCCACGAACCGGUACUAAUGAGGCUGUGGCCCCACGAGCACCUUUAGUACCGGUUCGUGGCACGAACCGGUACUAGAGUUUCUUACUA
6452	miR1117-3p-567	1	UAGUACCGGUUCGUGGCACGAACC	GGUUAGACCUUUAGUCCCGGUUCGAGCCACCAACCGGUACUAAUGGGGUUUAAGGCAUUAGUACCGGUUCGUGGCACGAACCGGUACUAAAGGUCCCAUUUU
5538	miR1117-3p-575	1	UAGUACCGGUUCGUGGCACGAACC	UGAUAGACCUUUAGUCCCGGUUCAAGCCACCAACCGGUACUAAUGGGGUUUGAGGCAUUAGUACCGGUUCGUGGCACGAACCGGUACUAAAGGUCCCAUUUU
4939	miR1117-3p-582	1	UAGUACCGGUUCGUGGCACGAACC	AUUCCACCCUUUGGUCCCUGUUGGUGCCACGAACCGGUACUAAUGAGGCUGUGGCCCCACGAGCACCUUUAGUACCGGUUCGUGGCACGAACCAGUACUAGAGUUUCUUACUA
3821	miR1117-3p-589	1	UAGUACCGGUUCGUGGCACGAACC	GUUUAGACCUUUAGUCCCGGUUCGAGCCACCAACCGGUACUAAUGGGGUUUGAGGCAUUAGUACCGGUUCGUGGCACGAACCGGUAUUAAAGGUCCCAUUUU
4470	miR1117-3p-591	1	UAGUACCGGUUCGUGGCACGAACC	AGGAGGACCUAUAGUACCGGUUCGUGGCAUGAACCGGUACUAAAGGUGCUGGAGGGGGCCCACACUGACAACAUCCUGCCACCACCCUCAUUAGUACCGGUUCGUGGCACGAACCGAUGCUAAAGGUUAGCCACG
7011	miR1117-3p-610	1	UAGUACCGGUUCGUGGCACGAACC	AUUCCACCCUUUGGUCCCGGUUGGUGCCACGAACCGGUACUAAUGAGGUUGUGGCCCCACGAGCACCUUUAGUACCGGUUCGUGGCACGAACCGGUACUAGAGUUUCUUACUA
3739	miR1117-3p-612	1	UAGUACCGGUUCGUGGCACGAACC	GGUUAGACCUUUAGUCCCGGUUCGAGCCACCAACCGGUACUAAUGGGGUUUGAGGCACUAGUACCGGUUCGUGGCACGAACCGGUACUAAAGGUCCCAUUUU
5853	miR1117-3p-630	1	UAGUACCGGUUCGUGGCACGAACC	ACGUCGACCUAUAGUACCGGUUCGUGGCACGAACCGGUACUAAAGGUGUUGGAAGGGGCCCAGACUGACAACAUCCUGCCACCACCUUCAUUAGUACCGGUUCGUGGCACGAACCGGUGCUAAAGGUUAGCCACG
5913	miR1117-3p-644	1	UAGUACCGGUUCGUGGCACGAACC	AUUCCACCCUUUGGUCCCGGUUGGUGCCACGAACCGGUACUAAUGAGGCUGUCGCCCCACGAGCACCUUUAGUACCGGUUCGUGGCACGAACCGGUACUAGUGUUUCUUACUA
3814	miR1117-3p-645	1	UAGUACCGGUUCGUGGCACGAACC	AUUCCACCCUUUGGUCCAUGUUGGUGCCACGAACCGGUACUAAUGAGGCUGUGGCCCCACGAGCACUUUUAGUACCGGUUCGUGGCACGAACCGGUACUAGAGUUUCUUACUA
5764	miR1117-3p-653	1	UAGUACCGGUUCGUGGCACGAACC	AGGAGGACCGAUAGUACCGGUUCGUGGCACGAACCGGUACUAAAGGUGCUGGAGGGGGCCCAGACUGACAACAUCCUGCCACCACCCUCAUUAGUACCGGUUCGUGGCACGAACCGGUGCUAAAGGUUAGCCACG
6719	miR1117-3p-665	1	UAGUACCGGUUCGUGGCACGAACC	AGGAGGACCUUUAGUACCGGUUCGUGCCACGAACCGGUACUAAAGGUGCUGGAGGGGGCCCAGACUGACAACUUCUUGCCACCACCCUCAUUAGUACCGGUUCGUGGCACGAACCGGUGCUAAAGGUUAGCCACG
6519	miR1117-3p-696	1	UAGUACCGGUUCGUGGCACGAACC	AGGAGAACCUAUAGUACCGGUUCGUGGCACGAACCGGUACUAAAGGUGCUGGAGGGGGCCCACACUGACAACAUCCUGCCACCACCCUCAUUAGUACCGGUUCGUGGCACGAACCGGUGCUAAAGGUUAGCCACG
5455	miR1117-3p-715	1	UAGUACCGGUUCGUGGCACGAACC	GGUUAGACCUUUAGUCCCGGUUCGAGCCACCAACCGGUACUAAUGGGGUUUGAGGCAUUAGUACCGGUUCGUGGCACGAACCGGUACUAAAGGUCCCAUAUU
3790	miR1117-3p-756	1	UAGUACCGGUUCGUGGCACGAACC	GGUUAGACCUUUACGCCCGGUUCGAGCCACCAACCGGUACUAAUGGGGUUUGAGGCAUUAGUACCGGUUCGUGGCACGAACCGGUACUAAAGGUCCCAUUUU
4927	miR1117-3p-757	1	UAGUACCGGUUCGUGGCACGAACC	AUUCCACCCUUUGGUCCCUGUUGGUGCCACGAACCGGUACUAAUGAGGCUGUGGACCCACGAGCACCUUUAGUACCGGUUCGUGGCACGAACCGGUACUAGAGUUUCUUACUA
5929	miR1117-3p-766	1	UAGUACCGGUUCGUGGCACGAACC	AUUCCACCCUUUGGUCCUGGUUGGUGCCACGAACCGGUACUAAUGAGGCUGUGGCCCCACGAGCACCUUUAGUACCGGUUCGUGGCACGAACCGGUACUAGAGUUUCUUACUA
3541	miR1117-3p-783	1	UAGUACCGGUUCGUGGCACGAACC	GGUUAGACCUUUAGUCCCGGUUCGGGCCACCAACCGGUGCUAAUGGGGUUUGAGGCAUUAGUACCGGUUCGUGGCACGAACCGGUACUAAAGGUCCCAUUUU
39555081	miR1117-3p-79	1	UAGUACCGGUUCGUGGCACGAACC	GGUUAGACCUUUAGUCCCGGUUCAAGCCACCAACCGGUACUAAUGGGGUUUGAGGCAUUAGUACCGGUUCGUGGCACGAACCGGUACUAAAGGUCCCAUUUU
47206121	miR1117-3p-791	1	UAGUACCGGUUCGUGGCACGAACC	GGUUAGACCUUUAGUCCCGGUUCAUGCCACCAACCGGUACUAAUGGGGUUUGAGGCAUUAGUACCGGUUCGUGGCACGAACCGGUACUAAAGGUCCCAUUUU
5562	miR1117-3p-792	1	UAGUACCGGUUCGUGGCACGAACC	AGGAGGACCUAUAGUACCGGUUCGUGGCACGAACCGGUACUAAAGGUGCUGGAGGGGGCCUAGACUGACAACAUCCUGCCACCACCCUCAUUAGUACCGGUUCGUGGCACGAACCGGGGCUAAAGGUUAGCCACG
5482	miR1117-3p-797	1	UAGUACCGGUUCGUGGCACGAACC	AGGAGGACCUUUAGUACCAGUUCGUGCCACGAACCAGUACUAAAGGUGCUGGAGGGGGCCCAGACUGACAACAUCCUGCCACCACCCUCAUUAGUACCGGUUCGUGGCACGAACCGGUGCUAAAGGUUAGCCAUG
4.52945e+35	miR1117-3p-799	1	UAGUACCGGUUCGUGGCACGAACC	AGGAGGACCUUUAGUACCGGUUCGUGCCACGAACCGGUACUAAAGGUGCUGGAGGGGGCCCAGACUGACAACAUCCUGCCACCACCCUCAUUAGUACCGGUUCGUGGCACGAACCGGUGCUAAAGGUUAGCCACG
3.53435e+23	miR1117-3p-800	1	UAGUACCGGUUCGUGGCACGAACC	AAUGGGACCUUUAGUACCUGUUCGUGCCAUGAACCGGUACUAAUGCCUCAAACCCCAUUAGUACCGGUUCGUGGCACGAACCGGGACUAAAGGUCUAACCCU
6690	miR1117-3p-823	1	UAGUACCGGUUCGUGGCACGAACC	ACGUCGACCUAUAGUACCGGUUCGUGGCACGAACCGGUACUAAAGGUGUUGGAGGGGGCCCAGACUGACAACAUCCUGCCACCACCCUCAUUAGUACCGGUUCGUGGCACGAACCGGUGCUAAAGGUUAGCCACG
4647	miR1117-3p-830	1	UAGUACCGGUUCGUGGCACGAACC	GGUUAGACCUUUAGUCCCGGUUUGAGCCACCAACCGGUACUAAUGGGGUUUGAGGCAUUAGUACCGGUUCGUGGCACGAACCGGUACUAAAGGUCCCAUUUU
4970	miR1117-3p-846	1	UAGUACCGGUUCGUGGCACGAACC	AUUCCACCCUUUAGUCCCUGUUGGUGCCACGAACCGGUACUAAUGAGGCUGUGGCCCCACGAGCACCUUUAGUACCGGUUCGUGGCACGAACCGGUACUAGAGUUUCUUACUA
3558	miR1117-3p-85	1	UAGUACCGGUUCGUGGCACGAACC	AGGAGGACCUAUAGUACCGUUUCGUGGCACGAACCGGUACUAAAGGUGCUGGAGGGGGCCCAGACUGACAACAUCCUGCCACCACCCUCAUUAGUACCGGUUCGUGGCACGAACCGGUGCUAAAGGUUAGCCAUG
4060	miR1117-3p-853	1	UAGUACCGGUUCGUGGCACGAACC	AAGAGGACCUAUAGUACCGGUUCGUGGCACGAACCGGUACUAAAGGUGCUGGAGGGGGCCCAGACUGACAACAUCCUGCCACCACCCUCAUUAGUACCGGUUCGUGGCACGAACCGGUGCUAAAGGUUAGCCACG
5894	miR1117-3p-863	1	UAGUACCGGUUCGUGGCACGAACC	AUUCCACCCUUUGGUCCCGGUUGGUGCCACGAACCGUUACUAAUGAGGCUGUGGCCCCACGAGCACCUUUAGUACCGGUUCGUGGCACGAACCGGUACUAGAGUUUCUUACUA
7007	miR1117-3p-873	1	UAGUACCGGUUCGUGGCACGAACC	AUUCCAUCCUUUGGUCCCGGUUGGUGCCACGAACCGGUAUUAAUGAGGCUGUGGCCCCACGAGCACCUUUAGUACCGGUUCGUGGCACGAACCGGUACUAGAGUUUCUUACUA
3741	miR1117-3p-876	1	UAGUACCGGUUCGUGGCACGAACC	AUUCCACCCUUUGGUCCCUGUUGGUGCCAUGAACCGGUACUAAUGAGGCUGUGGCCCCACGAGCACCUUUAGUACCGGUUCGUGGCACGAACCGGUACUAGAGUUUCUUACUA
5946	miR1117-3p-895	1	UAGUACCGGUUCGUGGCACGAACC	AUUCCACCCUUUGGUCCCGGUUGGUGCCACGAACCGGUACUAAUGAGGCUGUGGCCCCACGAGCACCUUUAGUACCGGUUCGUGGCACGAACCGAUACUAGAGUUUCUUACUA
4068	miR1117-3p-902	1	UAGUACCGGUUCGUGGCACGAACC	AGGAGGACCUAUAGUACCGGUUCGUGGCACGAACCGGUACUAAAGGUGCUGGAGGGGGCCCAGACUGACAACAUCCUACCACCACCCUCAUUAGUACCGGUUCGUGGCACGAACCGGUGCUAAAGGUUAGCCACG
6762	miR1117-3p-914	1	UAGUACCGGUUCGUGGCACGAACC	AGGAGGACCUUUAGUACCGGUUCGUGCCACGAACCAGUACUAAAGGUGCUGGAGGGGGCCCAGACUGACAACAUCCUGCCAUCACCCUCAUUAGUACCGGUUCGUGGCACGAACCGGUGCUAAAGGUUAGCCACG
44655896	miR1117-3p-930	1	UAGUACCGGUUCGUGGCACGAACC	GGUUAGACCUUUAGUCCCGGUUCGAGCCACCAACAGGUACUAAUGGGGUUUGAGGCAUUAGUACCGGUUCGUGGCACGAACCGGUACUAAAGGUCCCAUUUU
440859326996	miR1117-3p-948	1	UAGUACCGGUUCGUGGCACGAACC	AUUCCACCCUUUGGUCCCUGUUGGUGCCACGAACCGGUACUAAUGAGGCUGUGGCCCCACGAGCACCUUUAGUACCGGUUCGUGGCACGAACCGGUACUAGAGUUUCUUACUA
3761	miR1117-3p-97	1	UAGUACCGGUUCGUGGCACGAACC	AUUCCACCCUUUGCUCCCAGUUGGUGCCAUGAACCGGUACUAAUGAGGCUGUGGCCCCACGAGCACCUUUAGUACCGGUUCGUGGCACGAACCAGUACUAGAGUUUCUUACUA
4431	miR1117-3p-980	1	UAGUACCGGUUCGUGGCACGAACC	GGUUAGACCUUUUGUCCCGGUUCGAGCCACCAACCGGUACUAAUGGGGUUUGAGGCAUUAGUACCGGUUCGUGGCACGAACCAGUACUAAAGGUCCCAUUUU
5109	miR1117-3p-985	1	UAGUACCGGUUCGUGGCACGAACC	AGGAGGACCUAUAGUACCGGUUCGUGCCACGAACCGGUACUAAAGGUGCUGGAGGGGGCCCAGACUGACAACAUCCUGCCACCACCCUUAUUAGUACCGGUUCGUGGCACGAACCGGUGCUAAAGGUUAGCCACG
6739	miR1117-5p-1005	1	UAGUACCGGUUCGUGGCACGAACC	UUUAUAUGCAGGAGGACCUAUAGUACCGGUUCGUGGCACGAACCGGUACUAAAGGUGCUGGAGGGGGCCCAGACUGACAACAUCCUGCCACCACCCUUAUUAGUACCGGUUCGUGGCACGAACCGGUGCUAAAGGUUAGCCACGAACCGGUAC
3648	miR1117-5p-1006	1	UAGUACCGGUUCGUGGCACGAACC	CAUCCUGCCACUACCCUCAUUAGUACCGGUUCGUGGCACGAACCGGUGCUAAAGGUUAGCCACGAACCGGUACUAAUGAGAGCGGCUCGGCUAGCCG
3722	miR1117-5p-1011	1	UAGUACCGGUUCGUGGCACGAACC	GAGUUUGAAAAUGGGACCUUUAGUACCGGUUCGUGGCACGAACCGGGACUAAAGGUCUCAACCCCAUUAGUUCCGGUUCGUGCCACAAACCGGGACUAAAAGGGAGGAGCCUUAGUCGCG
7037	miR1117-5p-1018	1	UAGUACCGGUUCGUGGCACGAACC	CAUCCUGCCACCAGCCUCAUUAGUACCGGUUCGUGGCACGAACCGGUGCUAAAGGUUAGCCACGAACCGGUACUAAUGAGAGCGGCCCGGCUAGCCG
6000	miR1117-5p-1019	1	UAGUACCGGUUCGUGGCACGAACC	CAUCUUGCCACCACCCUCAUUAGUACCGGUUCGUGGCACGAACCGGUGCUAAAGGUUAGCCACGAACCGGUACUAAUGAGAGCGGCCCGGCUAGCCG
4664	miR1117-5p-1020	1	UAGUACCGGUUCGUGGCACGAACC	ACAUCCUGCCACCACCUCAUUAGUACCGGUUCGUGGCACGAACCGGUGCUAAAGGUUAGCCACGAACCGGUACUAAUGAGAGCGGCCCGGCUAGCCG
5089	miR1117-5p-1021	1	UAGUACCGGUUCGUGGCACGAACC	CAUCCUGCCACCACUCUCAUUAGUACCGGUUCGUGGCACGAACCGGUGCUAAAGGUUAGCCACGAACCGGUACUAAUGAGAGCGGCCCGACUAGCCG
7251	miR1117-5p-1023	1	UAGUACCGGUUCGUGGCACGAACC	CAUCCUGCCACCACUUUCUUUAGUACCGGUUCGUGGCACGAACCGGUGCUAAAGGUUUGCCACGAACCGGUACUAAAGAGCUCCUCCCGCCUAGCCG
52006155	miR1117-5p-1027	1	UAGUACCGGUUCGUGGCACGAACC	UUUAUAUGCAGGAGGACCUAUAGUACCGGUUCGUGGCACGAACCGGUACUAAAGGUGCUGGAGGGGGCCCAGACUGGCAACAUCCUGCCACCACCCUCAUUAGUACCGGUUCGUGGCACGAACCGGUGCUAAAGGUUAGCCACGAACCGGUAC
51247082	miR1117-5p-1033	1	UAGUACCGGUUCGUGGCACGAACC	CAUCCUGCCACCACCCUCAUUAGUACCGGUUCGUGGCACGAACCGGUGCUAAAGGUUAGCCACGAACCGGUACUAAUGAGAGAGGCCCGGCUAGCCG
5965	miR1117-5p-1035	1	UAGUACCGGUUCGUGGCACGAACC	CAUCCUGCCACCACUCUCAUUAGUACCGGUUCGUGGCACGAACCGGUGCUAAAGGUUAGCCACGAACCGGUACUAAUGAGAGCGGCCCGGCUAGCGG
4736	miR1117-5p-1036	1	UAGUACCGGUUCGUGGCACGAACC	UUUAUAUGCAGGAGGACCUAUAGUACCGGUUCGUGGCACGAACCGGUACUAAAGGUGCUGGAGGGGGCCCAGACUGACAACAUCUUGCCACCACCCUCAUUAGUACCGGUUCGUGGCACGAACCGGUGCUAAAGGUUAGCCACGAACCGGUGC
5073	miR1117-5p-1038	1	UAGUACCGGUUCGUGGCACGAACC	CAUCCUGCCACCACUCUCAUUAGUACCGGUUCGUGGCACGAACCGGUGCUAAAGGUUAGCCAUGAACCGGUACUAAUGAGAGCGGCCCAGCUAGCCG
6034	miR1117-5p-1041	1	UAGUACCGGUUCGUGGCACGAACC	UUUAUAUGCAGGAGGACCUAUAGUACCGGUUCGUGGCACGAACCGGUACUAAAGGUGCUGGAGGGGGCCCAGACUGACAACAUCCUGCCACCACCCUCAUUAGUACCGGUUCGUGGCACGAACCGGUGCUAAAGGUUAGCCACGAACCGAUAC
7062	miR1117-5p-1052	1	UAGUACCGGUUCGUGGCACGAACC	AAGUUUGAAAAUGGGACCUUUAGUACCGGUUCGUGGCACGAACCGGGACUAAAGGUCUCAAACCCAUUAGUUCCGGUUCGUGCCACAAACCGGGACUAAAAGGGAGGAGCUUUAGUCGCG
4.11444e+19	miR1117-5p-1058	1	UAGUACCGGUUCGUGGCACGAACC	CAUCCUGCCACCACCCUCAUUAGUACCGGUUCGUGGCACGAACCGGUGCUAAAGGUUCGCCACGAACCGGUACUAAUGAAAGCGGCCCGGCUAGCCG
4496	miR1117-5p-1064	1	UAGUACCGGUUCGUGGCACGAACC	CAUCCUGCCAUCACCCUCAUUAGUACCGGUUCGUGGCACGAACCGGUGCUAAAGGUUAGCCACGAACCGGUACUAAUGAGAGCGGCCCGGCUAGCCG
7177	miR1117-5p-1067	1	UAGUACCGGUUCGUGGCACGAACC	CAUCCUGCCACCACUCUCAUUAGUACCGGUUCGUGGCACGAACCGGUGCUAAAGGUUAGCCACGAACCGGUACUAAUGAGAGCGGCCCGGCUAGCAG
6520	miR1117-5p-1069	1	UAGUACCGGUUCGUGGCACGAACC	UUUAUAUGCAGGAGAACCUAUAGUACCGGUUCGUGGCACGAACCGGUACUAAAGGUGCUGGAGGGGGCCCACACUGACAACAUCCUGCCACCACCCUCAUUAGUACCGGUUCGUGGCACGAACCGGUGCUAAAGGUUAGCCACGAACCAGUGC
7267	miR1117-5p-1088	1	UAGUACCGGUUCGUGGCACGAACC	CAUCCUGCCACAACUCUCAUUAGUACCGGUUCGUGGCACGAACCGGUGCUAAAGGUUCGCCACGAACCGGUACUAAUGAGAGCGGCCCGGCUAGCCG
6595	miR1117-5p-1093	1	UAGUACCGGUUCGUGGCACGAACC	CAUCCUGCCACUACCCUCAUUAGUACCGGUUCGUGGCACGAACCGGUGCUAAAGGUUAGCCACGAACCGGUACUAAUGAGAGCGGCCCGGCUAGCCG
5996	miR1117-5p-1104	1	UAGUACCGGUUCGUGGCACGAACC	CAUCCUGCCACCACCCUCAUUAGUACCGGUUCGUGGCACGAACCGGUGCUAAAGGUUAGCCACGAACCGGUACUAAUUAGAGCGGCCCGGCUAGCCG
44865038	miR1117-5p-111	1	UAGUACCGGUUCGUGGCACGAACC	CAUCCUGCCACCACUCUCAUUAGUACCGGUUCGUGGCACGAACCGGUGCUAAAGGUUAGCCAUGAACCGGUACUAAUGAGAGCGGCCCGGCUAGCCG
7239	miR1117-5p-1117	1	UAGUACCGGUUCGUGGCACGAACC	UUUAUAUGCAGGAGGACCUAUAGUACCGGUUCGUGGCACGAACCGGUACUAAAGGUGCUGGAGGGGGCCCAGAUUGACAACAUCCUGCCACCACCCUCAUUAGUACCGGUUCAUGGCACGAACCGGUGCUAAAGGUUAGCCACGAACCGGUAC
39535598	miR1117-5p-113	1	UAGUACCGGUUCGUGGCACGAACC	CAUCCUGCCACCACUCUCAUUAGUACCGGUUCGUGGCACGAACCGGUGCUAAAGGUUAGCCACGAACCGGUACUAAUGAGAGCGGCCCGGCUAACCG
3630	miR1117-5p-1131	1	UAGUACCGGUUCGUGGCACGAACC	UUUAUAUGCAGGAGGACCUAUAGUACCGGUUCGUGGCACGAACCGGUACUAAAGGUGCUGGAGGGGGCCCAGACUGACAACAUCCUGCCACCACCCUCAUUAGUACCGGUUCGUGGCACGAACCGGUGCUAAAGGUUAGCCAUGAACCGGUGC
6516	miR1117-5p-1140	1	UAGUACCGGUUCGUGGCACGAACC	CAUCCUGCCACCACCCUCAUUAGUACCGGUUCGUGGCACGAACCAGUGCUAAAGGUUAGCCACGAACCAGUACUAAUGAGAGCGGCCCGGCUAGCCG
3942	miR1117-5p-1144	1	UAGUACCGGUUCGUGGCACGAACC	CAUCCUGCCACCACUCUCAUUAGUACCGGUUCGUGGCACGAACCGGUGCUAAAGGUUAGCCACGAACCGGUACUAAUGAGAGUGGCCUGGCUAGACG
4608	miR1117-5p-1149	1	UAGUACCGGUUCGUGGCACGAACC	CAUCCUGCCACCACCCUCAUUAGUACCGGUUCGUGGCACGAACCGGUCCUAAAGGUUAGCCACGAACCGGUACUAAUGAGAGCGUCCCAGCUAGCCG
5075	miR1117-5p-1160	1	UAGUACCGGUUCGUGGCACGAACC	CAUCCUGCCACCACUCUCAUUAGUACCGGUUCGUGGCACGAACCGGUGCUAAAGGUUAGCCACGAACCGGUACUAAUGAGAGCGGCCUGGCUAGCCA
5241	miR1117-5p-1164	1	UAGUACCGGUUCGUGGCACGAACC	UUUAUAUGCAGGAGGACCUAUAGUACCGGUUCGUGGCACGAACCGGUACUAAAGGUGCUGGAGGGGGCCCAGACUGACAACAUCCUGCCACCACCCUCAUUAGUAUCGGUUCGUGGCACGAACCGGUGCUAAAGGUUAGCCACGAACCGGUAC
3598,3618,3668,3847,3877,3894,3900,3911,3943,3952,3980,4025,4031,4047,4504,4512,4550,4557,4575,4582,4603,4636,4641,4656,4688,5066,5084,5121,5125,5134,5141,5143,5213,5216,5224,5237,5477,5490,5509,5513,5518,5557,5586,5597,5771,5780,5789,5857,5968,5997,5998,6008,6051,6060,6072,6116,6144,6147,6148,6189,6514,6515,6521,6563,6576,6601,6617,6669,6672,6675,6729,6751,6796,7092,7101,7104,7110,7125,7131,7135…	miR1117-5p-1165	1	UAGUACCGGUUCGUGGCACGAACC	CAUCCUGCCACCACUCUCAUUAGUACCGGUUCGUGGCACGAACCGGUGCUAAAGGUUAGCCACGAACCGGUACUAAUGAGAGCGGCCCGGCUAGCCG
46636534	miR1117-5p-1167	1	UAGUACCGGUUCGUGGCACGAACC	CAUCCUGCCACCACUUUCUUUAGUACCGGUUCGUGGCACGAACCAGUGCUAAAGGUUCGCCACGAACCGGUACUAAAGAGCUCCUCCCGCCUAGCCG
5831	miR1117-5p-1168	1	UAGUACCGGUUCGUGGCACGAACC	UUUAUAUGCAGGAGGACCUAUAGUACCGGUUCGUGGCACGAACCGGUAUGAAAGGUGCUGGAGGGGGCCCACACUGACAACAUCCUGCCACCACCCUCAUUAGUACCGGUUCAUGGCACGAACCGGUGCUAAGGUUAGCCACGAACCGGUGC
7116	miR1117-5p-1177	1	UAGUACCGGUUCGUGGCACGAACC	UUUAUAUGCAGGAGGACCUAUAGUACCGGUUCGUGGCACGAACCGGUACUAAAGGUGCUGGAGGGGGCCCAGACGGGCAACAUCCUGCCACCACCCUCAUUAGUACCGGUUCGUGGCACGAACCAGUGCUAAAGGUUAGCCACAAACCAGUAC
5088	miR1117-5p-1180	1	UAGUACCGGUUCGUGGCACGAACC	CAUCCUGCCACCACCCUCAUUAGUACCGGUUCGUGGCACGAACCGGUUCUAAAGGUUAGCCACGAACCGGUACUAAUGAGAGCGGCCCGGCUAGCCG
5872	miR1117-5p-1188	1	UAGUACCGGUUCGUGGCACGAACC	CAUCCUGCCACCACCCUCAUUAGUACCGGUUCGUGGCACGAACCGGUGCUAAAGGUUAGCCACGAACCGGUACUAAUGAGAGCGGCCCGGCUAGCUG
3563	miR1117-5p-1190	1	UAGUACCGGUUCGUGGCACGAACC	UUUAUAUGCAGGAGGACCUAUAGUACCGGUUCGUGGCACGAACCGAUACUAAAGGUGCUGGAGGGACCCAGACUGACAACAUCCUGCCACCACCCUCAUUAGUACCGGUUCGUGGCACGAACCGGUGCUAAAGGUUAGCCACGAACCAGUAC
5144	miR1117-5p-1192	1	UAGUACCGGUUCGUGGCACGAACC	UUUAUAUGCAGGAGGACCUAUAGUACCGGUUCGUGGCACGAACCGGUACUAAAGGUGCUGUAGGGGGCCCAGACUGACAACAUCCUGCCACCAUCCUCAUUAGUACUGGUUCGUGGCACGAACCGGUGCUAAAGGUUAGCCACGAACCGGUAC
57115713	miR1117-5p-1194	1	UAGUACCGGUUCGUGGCACGAACC	UUUAUAUGCAGGAGGACCUAUAGUACCGGUUCGUGGCACGAACCGGUACUAAAGGUGCUGGAGGGGGCCCAGACUGACAACAUCCUGCCACCACCCUCAUUAGUACCGGUUCGUGGCACGAACCGGUGCUAAAGGUUAGCCAUGAACCGGUAC
7217	miR1117-5p-1196	1	UAGUACCGGUUCGUGGCACGAACC	CAUCCUACCACCACUCUCAUUAGUACCGGUUCGUGGCACGAACCGGUGCUAAAGGUUAGCCACGAACCGGUACUAAUGAGAGCGGCCCGGCUAGCCG
6032	miR1117-5p-12	1	UAGUACCGGUUCGUGGCACGAACC	CAUCCUGCCACCACUAUCAUUAGUACCGGUUCGUGGCACGAACCGAUGCUAAAGGUUAGCCACGAACCGGUACUAAUGAGAGCGGCCCGGCUAGCCG
6197	miR1117-5p-1212	1	UAGUACCGGUUCGUGGCACGAACC	CAUCCUUCCACCACUCUCAUUAGUACCGGUUCGUGGCACGAACCGGUGCUAAAGGUUAGCCACGAACCGGUACUAAUGAGAGCGGCCCGGCUAGCCA
4166	miR1117-5p-1222	1	UAGUACCGGUUCGUGGCACGAACC	CAUCCUGCCACCACUCUCAUUAGUACCGGUUCGUGGCACGAACCGGUGCUAAAGGUUAGCCACGAACCGGUACUAAUGAAAGCGGCUCGGCUAGCCG
499851026073	miR1117-5p-130	1	UAGUACCGGUUCGUGGCACGAACC	UUUAUAUGCAGGAGGACCUAUAGUACCGGUUCGUGGCACGAACCGGUACUAAAGGUGCCGGGUGGGGCCCAGACUGGCAACAUCCUGCCACCACCCUCAUUAGUACCGGUUCGUGGCACGAACCGGUGCUAAAGGUUAGCCACGAACCGGUAC
6694	miR1117-5p-135	1	UAGUACCGGUUCGUGGCACGAACC	CAUCCUGCCACCACUCUCAUUAGUACCGGUUCGUGGCACGAACCGGUGCUAAAGGUUAGCCACGGACCAGUACUAAUGAGAGCGGCCCGGCUAGCCG
5036	miR1117-5p-14	1	UAGUACCGGUUCGUGGCACGAACC	UUUAUAUGCAGGAGGACCUAUAGUACCGGUUCGUGGCACGAACCGGUACUAAAGGUGCUGGAGGGGGCCCAGACUAACAACAUCCUGCCACCACCCUCAUUAGUACCAGUUCGUGGCACGAACCGGUGCUAAAGGUUAGCCAUGAACCGGUAA
3893	miR1117-5p-164	1	UAGUACCGGUUCGUGGCACGAACC	CAUCCUGCCACCACUCUCAUUAGUACCGGUUCGUGGCACGAACCGGUGCUAAAGGUUAGCCACGAACCGGUACUAAUGAGAGCGGCCCGCUAGCCGU
6627	miR1117-5p-170	1	UAGUACCGGUUCGUGGCACGAACC	CAUCCUGCCACCACCCUCAUUAGUACCGGUUCGUGGCACGAACCGGUGCUAAAGGUUAUCCACGAACCGGUACUAAUGAGAGCGGCCCGGCUAGCCG
7345	miR1117-5p-183	1	UAGUACCGGUUCGUGGCACGAACC	CAUCCUGCCACCACUCUCAUUAGUACCGGUUCGUGGCACGAACCGGUGCUAAAGGUUCGCCACGAACCGGUACUAAUGAGAGCGGCCCGGCUAGCUG
6022	miR1117-5p-186	1	UAGUACCGGUUCGUGGCACGAACC	UUUAUAUGCAGGAGGACCUAUAGUACCGGUUCGUGGCACGAACCGAUACUAAAGGUGCUGGAGGGGGCCUAGACUGACAACAUCCUGCCAGCACCCUCAUUAGUACCGGUUCGUGGCACGAACCGGUGCUAAAGGUUAGCCACGAACCGGUAC
3609	miR1117-5p-190	1	UAGUACCGGUUCGUGGCACGAACC	CAUCCUGCAGCCACCCUCAUUAGUACCGGUUCGUGGCACGAACCGGUGCUAAAGGUUAGUCACGAACCGGUACUAAUGAGAGCGGCCCGGCUAGCCG
3564	miR1117-5p-193	1	UAGUACCGGUUCGUGGCACGAACC	GAGUUUGAAAAUGGGACCUUUAGUACCGGUUCGUGGCACGAACCGGGACUAAAGGUCUCAACCCCAUUAGUUCCGGUUCGUGCCACAAACCGCGACUAAAAGGGAGGAGCUUUAGNNNNN
5186	miR1117-5p-194	1	UAGUACCGGUUCGUGGCACGAACC	CAUCCUGCCACCAUUCUCGUUAGUACCGGUUCGUGGCACGAACCGGUGCUAAAGGUUAGCCACGAACCGGUACUAAUGAGAGCGGCCCGGCUAGCCG
5955	miR1117-5p-20	1	UAGUACCGGUUCGUGGCACGAACC	CAUCUUGCCACCACACUCAUUAGUACCGGUUCGUGGCACGAACCGGUGCUAAAGGUUAGCCACGAACCGAUACUAAUGAGAGCGGCCCGGCUAGCCG
7259	miR1117-5p-200	1	UAGUACCGGUUCGUGGCACGAACC	CAUCCUUCCACCACUUUCUUUAGUACCGGUUCGUGGCACGAACCGGUGCUAAAGGUUCGCCACGAACCGGUACUAAAGAGCUCCUCCCGCCUAGCCG
7071	miR1117-5p-205	1	UAGUACCGGUUCGUGGCACGAACC	CAUCCUUCCACCACUCUCAUUAGUACCGGUUCGUGGCACGAACCGGUGCUAAAGGUUAGCCACGAACCAGUACUAAUGAGAGCGGCCCGGCUAGCCG
7084	miR1117-5p-217	1	UAGUACCGGUUCGUGGCACGAACC	CAUCCUGCCACCACUCUCAUUAGUACCGGUUCGUGGCACGAACCGGUGCUAAAGGUUAGCCACGGACCGGUACUAAUGAGAGCGGCCCAGCUAGCCG
5794	miR1117-5p-219	1	UAGUACCGGUUCGUGGCACGAACC	UUUAUAUGCAGGAGGACCUAUAGUACCGGUUCGUGGCACGAACCGGUACUAAAGGUGCUAGAGGGGGCCCAGACUGACAACAUCCUGCCACCACCCUCAUUAGUACCGAUUCGUGGCACGAACCGGUGCUAAAGGUUAGCCACCAACCGGUAC
6787	miR1117-5p-236	1	UAGUACCGGUUCGUGGCACGAACC	CAUCCUGCCACCACCCUCAUUAGUACCGGUUCGUGGCACGAACCGGUGCUAAAGGUUCGCCACGAACCGGUACUAAUGAAAGCAGCCCGGCUAUCCG
6560	miR1117-5p-242	1	UAGUACCGGUUCGUGGCACGAACC	CAUCCUGCCACCACCCUCAUUAGUACCGGUUCGUGGCACGAACCGGUGCUAAAGGUUAGCCACGAACCGGUACUAAUGAGAGCGGCCAGGCUAGCCG
7281	miR1117-5p-248	1	UAGUACCGGUUCGUGGCACGAACC	CAUCCUGCCACCACUUUCUUUAGUACCGGUUCGUGGCACGAACCGGUCCUAAAGGUUCGCCACGAACCGGUACUAAAGAGCUCCUCCCGCCUAGCCG
4170	miR1117-5p-268	1	UAGUACCGGUUCGUGGCACGAACC	CAUCCUGCCACUACUCUCAUUAGUACCGGUUCGUGGCACGAACCGGUGCUAAAGGUUCGCCACGAACCGGUACUAAUGAGAGCGGCCCGGCUAGCCU
4646	miR1117-5p-270	1	UAGUACCGGUUCGUGGCACGAACC	CAUCCUGCCACCACUCUCAUUAGUACCGGUUCGUGGCACGAACCGGUGCUAAAGGUUAGCCACGAACCGGUACUAAUGAGAGCGGCCCGGUUAGCCG
3986	miR1117-5p-272	1	UAGUACCGGUUCGUGGCACGAACC	CAUCCUGCCACCACCCUCAUUAGUACCGGUUCGUGGCACGAACCGGUGCUAAAGGUUAGCCACGAACCGGUACUAAUGAAAGCGGCCCGGCUAGCCG
6979	miR1117-5p-273	1	UAGUACCGGUUCGUGGCACGAACC	CAUCCUGCCACCACUCUCAUUAGUACCGGUUCGUGGCACGAACCGGUGCUAAAGGUUCGCCACGAACCGGUACUAAUGAGAGCGGCCCGGCUAGCCA
4040	miR1117-5p-277	1	UAGUACCGGUUCGUGGCACGAACC	GAGUUUGAAAAUGGGACCUUUAGUACCGGUUCGUGGCACGAACCGGUACUAAUGCCUCAAACCCCAUUAGUACCGGUUGGUGGCUCGAACCGGGACUAAAGGUCUAACCUUUAGUACCGG
4061	miR1117-5p-281	1	UAGUACCGGUUCGUGGCACGAACC	UUCAUAUGCAAGAGGACCUAUAGUACCGGUUCGUGGCACGAACCGGUACUAAAGGUGCUGGAGGGGGCCCAGACUGACAACAUCCUGCCACCACCCUCAUUAGUACCGGUUCGUGGCACGAACCGGUGCUAAAGGUUAGCCACGAAACGGUAC
5101	miR1117-5p-29	1	UAGUACCGGUUCGUGGCACGAACC	CAUCCUGCCACCACCCUCAUUAGUACCGGUUCGUGGCACGAACCGGUGCUAAAGGUUAGCCACGAACCGGUACUAAUGGGAGCGGCCCGGCUAGCCG
5225	miR1117-5p-291	1	UAGUACCGGUUCGUGGCACGAACC	CAUCCUGCCACCACCCUCAUUAGUACCGGUUCGUGGCACGAACCGGUGCUAAAGGUUAGCCACAAACCGGUACUAAUGAGAGCGGCCCGGCUAGCCG
5096	miR1117-5p-297	1	UAGUACCGGUUCGUGGCACGAACC	UUUAUAUGCAGGAGGACCUAUAGUACCGGUUCGUGGCACGAACCGGUACUAAAGGUGCUGGAGGGGGCCCAGACUGACAACAUCCUGCCACCAUCCUCAUUAGUACCAGUUCGUGGCACGAACCGGUGCUAAAGGUUAGCCACGAACCGGUAC
6670	miR1117-5p-301	1	UAGUACCGGUUCGUGGCACGAACC	CAUCCUGCCACCACUCUAAUUAGUACCGGUUCGUGGCACGAACCAGUGCUAAAGGUUAGCCACGAACCGGUACUAAUGAGAGCGGCCCGGCUAGCCG
6775	miR1117-5p-303	1	UAGUACCGGUUCGUGGCACGAACC	CAUCCGGCCACCACCCUCAUUAGUACCGGUUCGUGGCACGAACCGGUGCUAAAGGUUAGCCACGAACCGGUACUAAUGAGAGCGGCCCGGCUAGCCG
7169	miR1117-5p-318	1	UAGUACCGGUUCGUGGCACGAACC	CAUCAUGCCACCACCCUCAUUAGUACCGGUUCGUGGCACGAACCGGUGCUAAAGGUUAGCCACGAACCGGUACUAAUGAGAGCGGCCCGGCUAGCCG
3919	miR1117-5p-324	1	UAGUACCGGUUCGUGGCACGAACC	CAUCCUGCCACCACUCUCAUUAGUACCGGUUCGUGGCACGAACCGGUGCUAAAGGUUAGCCACGAACCGAUACUAAUGAGAGCGGCCCGGCUAGCCG
7067	miR1117-5p-326	1	UAGUACCGGUUCGUGGCACGAACC	CAUCCUGCCACCACCCUCAUUAGUACCGGUUCGUGGCACGAACCUGUGCUAAAGGUUAGCCACGAACCGGUACUAAUGAGAGCGGCCCGGCUAGCCA
7111	miR1117-5p-334	1	UAGUACCGGUUCGUGGCACGAACC	CAUCCUGCCACCACUCUCAUUAGUACCGGUUCGUGGCACGAACCGGUGCUAAAGGUUUGCCACGAACCGGUACUAAUGAGAGCGGCCCGGCUAGCCG
5600	miR1117-5p-337	1	UAGUACCGGUUCGUGGCACGAACC	UUUAUAUGUAGGAGGACCUAUAGUACCGGUUCGUGGCACGAACCGGUACUAAAGGUGCCGGGUGGGGCCCAGACUGGCAACAUCCUGCCACCACCCUCAUUAGUACCGGUUCGUGGCACGAACCGGUGCUAAAGGUUAGCCACGAACCGGUAC
7272	miR1117-5p-338	1	UAGUACCGGUUCGUGGCACGAACC	CAUCCUGCCACCACUCUCAUUAGUACCGGUUCGUGGCACGAACCGGUGCUAAAGGUUAGCCACGAACUGGUACUAAUGAAAGCGGCCCGGCUAGCCG
5115	miR1117-5p-339	1	UAGUACCGGUUCGUGGCACGAACC	UUUAUAUGCAGGAGGACCUAUAGUACCGGUUCGUGGCACGAACCGGUACUAAAGGUGCUGGAGGGGGCCCAGACUGACAACAUCCUGCCACUAGCCUCAUUAGUACCGGUUCGUGCCACGAACCGGUGCUAAAGGUUAGCCACAAACCGGUAC
7025	miR1117-5p-345	1	UAGUACCGGUUCGUGGCACGAACC	UUUAUAUGCAGGAGGACCUAUAGUACCGGUUCGUGGCACGAACCGGUACUAAAGGUGCUGGAGGGGGCCCAGACUGACAACAUCCUGACACCACCCUCAUUAGUACCGGUUCGUGGCACGAACCGGUGCUAAAGGUUAGCCACGAACCAGUAC
4471	miR1117-5p-346	1	UAGUACCGGUUCGUGGCACGAACC	UUUAUAUGCAGGAGGACCUAUAGUACCGGUUCGUGGCACGAACCGGUACUAAAGGUGCUGGAGGGGGCCCACACUGACAACAUCCUGCCACCACCCUCAUUAGUACCGGUUAGUGGCACGAACCGAUGCUAAAGGUUAGCCACGAACCGGUGC
5151	miR1117-5p-347	1	UAGUACCGGUUCGUGGCACGAACC	CAUCCUGCCACCACCCUCAUUAGUACCGGUUCGUGGCACGAACCGGUGUUAAAGGUUAGCCACGAACCGGUACUAAUGAGAGCGGCCCGGCUAGCCG
4464	miR1117-5p-358	1	UAGUACCGGUUCGUGGCACGAACC	CAUCCUGCCACCACUCUCAUUAGUACCGGUUCGUGGCACGAACCGGUGCUAAAGGUUAGCCACGAACCGGUACUAACGAGAGCAGCCCGGCUA
5217	miR1117-5p-36	1	UAGUACCGGUUCGUGGCACGAACC	UUUAUAUGCAGGAGGACCUAUAGUACCGGUUCGUGGCACGAACCGGUACUAAAGGUGCUAGAGGGGGCCCAGACUGACAACAUCCUGCCACCACCCUCAUUAGUACCGGUUCGUGGCACGAACUGGUGCUAAAGGUUAGCCACGAACCGGUAC
7204	miR1117-5p-362	1	UAGUACCGGUUCGUGGCACGAACC	UUUAUAUGCAGGAGGACCUAUAGUACCGGUUCGUGGCACGAACCGGUACUAAAGGUGCUGGAGGGGGCCCAGACUAACAACAUCCUGCCACCACUCUCAUUAGUACCGGUUCGUGGCACGAACCGGUGCUAAAGGUUAGCCACGAGCCGGUAC
3887	miR1117-5p-372	1	UAGUACCGGUUCGUGGCACGAACC	UUUAUAUGCAGUAGGACCUAUAGUACCGGUUCGUGGCACGAACCGGUACUAAAGGUGCUGGAGGGGGCCCAGACUGACAACAUCCUUCCACCACCCUCAUUAGUACCGGUUUGUGGCACGAACCGGUGCUAAAGGUUAGCCACGAACCGGUAC
3.94945e+19	miR1117-5p-380	1	UAGUACCGGUUCGUGGCACGAACC	CAUCCUGCCACCACUCUCAUUAGUACCGGUUCGUGGCACGAACCGGUGCUAAAGGUUAGCCACGAACCGGUACUAAUGAGAGUGGCCCGGCUAGCCG
4340	miR1117-5p-381	1	UAGUACCGGUUCGUGGCACGAACC	CAUCCUGCCACCACUCUCAUUAGUACCGGUUCGUGGCACGAACCGGUGCUAAAGGUUCGUCACGAACCGGUACUAAUGAAAGCGGCCCGGCUAGCCA
4094	miR1117-5p-384	1	UAGUACCGGUUCGUGGCACGAACC	GAGUUUGAAAAUGGGACCUUUAGUACCGGUUCGUGGCACGAACCGGGACUAAAGGUCUCAACCCCAUUAGUUCCGGUUCGUGCCACAAACCGCGACUAAAAGGGAGGAGCUUUAGU
7236	miR1117-5p-395	1	UAGUACCGGUUCGUGGCACGAACC	CAUCCUGCCACCACUCUCAUUAGUACCGGUUCGUGGCACGAACCGGUGCUAAAGGUUAGCCACGAACCGGUACUAAUGAGAGAGGCCCGGCUAGCCA
4511	miR1117-5p-396	1	UAGUACCGGUUCGUGGCACGAACC	UUUAUAUGCAGGAGGACCUAUAGUACCGGUUCGUGGCACGAACCGCUACUAAAGGUGCUGGAGGGGGCCCAGACUGGCAACAUCCUACCACCACCCUCAUUAGUACCGGUUCAUGGCACGAACCGGUGCUAAAGGUUAGCCACGAACCGGUAC
38415507	miR1117-5p-4	1	UAGUACCGGUUCGUGGCACGAACC	CAUCCUGCCACCACUCUCAUUAGUACCGGUUCGUGGCACGAACCGGUGCUAAAGGUUAGCCACGAACCGGUACUAAUGAGAGCGGCCCGACUAGCCA
5318	miR1117-5p-402	1	UAGUACCGGUUCGUGGCACGAACC	CAUCCUGCCACCACUAUCAUUAGUACCGGUUCGUGGCACGAACCGGUGCUAAAGGUUCGCCACGAACCGGUACUAAUGAGAGCGGCCCGGCUAGCCG
6163	miR1117-5p-408	1	UAGUACCGGUUCGUGGCACGAACC	UUUAUAUGCAGGAGGACCUAUAGUACCGGUUCGUGGCACGAACCGGUACUAAAGGUGCUGGAGGGGGCCCAGACUGACAACAUCCUGCCACCACCCUCAUUAGUACUGGUUCGUGGCAUGAACCGGUGCUAAAGGUUAGCCACGAACCGGUAC
4042	miR1117-5p-410	1	UAGUACCGGUUCGUGGCACGAACC	CAUCCUGCCACCACUCUCAUUAGUACCGGUUCGUGGCACGAACCAGUGCUAAAGGUUAGCCACGAACCGGUACUAAUGAGAGCGUCCCGGCUAGCCG
5095	miR1117-5p-418	1	UAGUACCGGUUCGUGGCACGAACC	CAUCCUGCCACCACUGUCAUUAGUACCGGUUCGUGGCACGAACCGGUGCUAAAGGUUAGCCACGAACCGGUACUAAUGAGAGCGGCCCGGCUAGCCG
4.59652e+39	miR1117-5p-420	1	UAGUACCGGUUCGUGGCACGAACC	CAUCCUGCCACCACUCUCAUUAGUACCGGUUCGUGGCACGAACCGGUGCUAAAGGUUAGCCACGAACCGGUACUAAUGAGAGCGGCCCGGCUAGCCA
5842	miR1117-5p-425	1	UAGUACCGGUUCGUGGCACGAACC	CAUCCUGCCACCACUUUCUUUAGUACCGGUUCGUGGCACGAACCGGUGCUAAAGGUUCGCCACGAACCGGUACUAAAGAUCUCCUCCCGCCUAGCCG
3612	miR1117-5p-433	1	UAGUACCGGUUCGUGGCACGAACC	CAUCCUGCCACCACCCUCAUUAGUACCGGUUCGUGGCACGAACCGGUGCUAAAGGUUAGUCACGAACCGGUACUAAUGAGAGCGGCCCGGCUAGCCG
4990	miR1117-5p-440	1	UAGUACCGGUUCGUGGCACGAACC	UUUAUAUGCAGGAGGACCUAUAGUACCGGUUCGUGGCACGAACCGGUACUAAAGGUGCUGGAGGGGGCCCAGACUGACAACAUCCUGCCACCACCCUCAUUAGUACCGGUUUGUGGCAUGAACCGGUGCUAAAGGUUAGCCACGAACCGGUAC
7134	miR1117-5p-441	1	UAGUACCGGUUCGUGGCACGAACC	UUUAUAUGCAGGAGGACCUAUAGUACCGGUUCGUGGCACGAACCGGUACUAAAGGUGCCGGGUGGGGCCCAGACUGGCAACAUCCUGCCACCACCCUCAUUAGUACCAGUUCGUGGCACGAACCGGUGCUAAAGGUUAGCCACGAACCGGUAC
5563	miR1117-5p-443	1	UAGUACCGGUUCGUGGCACGAACC	UUUAUAUGCAGGAGGACCUAUAGUACCGGUUCGUGGCACGAACCGGUACUAAAGGUGCUGGAGGGGGCCUAGACUGACAACAUCCUGCCACCACCCUCAUUAGUACCGGUUCGUGGCACGAACCGGGGCUAAAGGUUAGCCACGAACCGGUAC
3.84839e+23	miR1117-5p-450	1	UAGUACCGGUUCGUGGCACGAACC	CAUCCUGCCACCACUCUCAUUAGUACCGGUUCGUGGCACGAACCAGUGCUAAAGGUUAGCCACGAACCGGUACUAAUGAGAGCGGCCCGGCUAGCCG
5493	miR1117-5p-47	1	UAGUACCGGUUCGUGGCACGAACC	UUUAUAUGCAGGAGGACCUAUAGUACCGGUUCGUGGCACGAACCAGUACUAAAGGUGCUGGAGGGGGCCCAGACUGACAACAUCCUGCCACCACCCUCAUUAGUACCGGUUCGUGGCACGAACCGGUGCUAAAGGUUAGCCACGAACCAGUAC
7097	miR1117-5p-471	1	UAGUACCGGUUCGUGGCACGAACC	CAUCCUGCCACCACCCUCAUUAGUACCGGUUCGUGGCACGAACCGGUGCUAAAGGUUAGCCACGAACCGGUACUAAUGAGAGCGGCCUGGCUAGCCG
6614	miR1117-5p-476	1	UAGUACCGGUUCGUGGCACGAACC	CAUCCUGCCACCACUCUCAUUAGUACCGGUUCGUGGCACGAACCGAUGCUAAAGGUUAGCCACGAACCGGUACUAAUGAGAGCGGCCCGGCUAGCCA
7032	miR1117-5p-484	1	UAGUACCGGUUCGUGGCACGAACC	CAUCCUGCCACCAUCCUCAUUAGUACCGGUUCGUGGCACGAACCGGUGCUAAAGGUUAGCCACGAACCGGUACUAAUGAGAGAGGCCCGGCUAGCCG
4712	miR1117-5p-49	1	UAGUACCGGUUCGUGGCACGAACC	CAUCCUGCCACCACUUUCUUUAGUACCGGUUCGUGGCACGAACCGGUGCUAAAGGUUCGCCACGAACCGGUACUAAAGAGCUCCUGCCGCCUAGCCG
4478	miR1117-5p-495	1	UAGUACCGGUUCGUGGCACGAACC	UUUAUAUGCAGGAGGACCUAUAGUACCGGUUCGUGGCACGAACCGGUACUAAAGGUGCUGGAGGGGGCCCAGACUGACAACAUCCUGCCACCACCCUCAUUAGUACCGGUUCGUGGCACGAACCGGUGCUAAAGGUUAGCCACGAACCGGUGC
6392	miR1117-5p-500	1	UAGUACCGGUUCGUGGCACGAACC	UAUCCUGCCACCACUUUCAUUAGUACCGGUUCGUGGCACGAACCGGUGCUAAAGGUUCGCCACGAACCGGUACUAAUGAGAGCGGCCCGGCUAGCCG
5488	miR1117-5p-503	1	UAGUACCGGUUCGUGGCACGAACC	CAUCUUGCCACCACUUUCUUUAGUACCGGUUCGUGGCACGAACCGGUGCUAAAGGUUCGCCACGAACCGGUACUAAAGAGCUCCUCCCGCCUAGCCG
368637003880	miR1117-5p-516	1	UAGUACCGGUUCGUGGCACGAACC	CAUCCUGCCACCACUCUCAUUAGUACCGGUUCGUGGCACGAACCGGUGCUAAAGGUUAACCACGAACCGGUACUAAUGAGAGCGGCCCGGCUAGCCG
5044	miR1117-5p-526	1	UAGUACCGGUUCGUGGCACGAACC	CAUCCUGGCACCACUCUCAUUAGUACCGGUUCGUGGCACGAACCGGUGCUAAAGGUUAGCCAUGAACCGGUACUAAUGAGAGCGGCCCGGCUAGCCG
5530	miR1117-5p-527	1	UAGUACCGGUUCGUGGCACGAACC	GAGUUUGAAAAUGGAACCUUUAGUACCGGUUCGUGGCACGAACCGGGACUAAAGGUCUCAACCCCAUUAGUUCCGGUUCGUGCCACAAACCGGGACUAAAAGGGAGGAGCUUUAGUCGCG
7089	miR1117-5p-529	1	UAGUACCGGUUCGUGGCACGAACC	CAUCCUGCCACCACUCUCAUUAGUACCGGUUCGUGGCACGAACCGGUGCUAAAGGUUAGCCACGAACCAGUACUAAUGAGAGCGGCCCGGCUAGCCA
4472	miR1117-5p-548	1	UAGUACCGGUUCGUGGCACGAACC	UUUAUAUGCAGGAGGACCUAUAGUACCGGUUCGUGGCACGAACCGGUACUAAAGGUGCUGGAGGGGGCCCACACUGACAACAUCCUGCCACCACCCUCAUUAGUACCGGUUCGUGGCACGAACCGAUGCUAAAGGUUAGCCACGAACCGGUGC
40486754	miR1117-5p-55	1	UAGUACCGGUUCGUGGCACGAACC	CAUCCUGCCACCACUUUCUUUAGUACCGGUUCGUGGCACGAACCGGUGCUAAAGGUUCGCCACGAACCGGUACUAAAGAGCUCCUCCCACCUAGCCG
6084	miR1117-5p-554	1	UAGUACCGGUUCGUGGCACGAACC	CAUCUUGCCACCACCCUCAUUAGUACCGGUUCGUGGCACGAACCAGUGCUAAAGGUUAGCCACGAACCGGUACUAAUGAGAGCGGCCCGGCUAGCCG
6142	miR1117-5p-555	1	UAGUACCGGUUCGUGGCACGAACC	CAUCCUGCCACCACUCUCAUUAGUACCGGUUCGUGGCACGAACCGGUGCUAAAGGUUAGCCACGAACCGGUACUAAUGAGAGCGACCCGGCUAGCCG
4191525161117180	miR1117-5p-558	1	UAGUACCGGUUCGUGGCACGAACC	CAUCCUGCCACCACUUUCUUUAGUACCGGUUCGUGGCACGAACCGGUGCUAAAGGUUCGCCACGAACCGGUACUAAAGAGCUCCUCCCGCCUAGCCG
7126	miR1117-5p-560	1	UAGUACCGGUUCGUGGCACGAACC	CAUCCUGCGACCACCCUCAUUAGUACCGGUUCGUGGCACGAACCGGUGCUAAAGGUUAGCCACGAACCGGUACUAAUGAGAGCGGCCCGGCUAGCCG
4505	miR1117-5p-565	1	UAGUACCGGUUCGUGGCACGAACC	UUUAUAUGCAGGAGGACCUAUAGUACCGGUUCGUGGCACGAACCGGUACUAAAGGUGCUGGAGGGGGCCCAGACUGACAACAUCCUGCCACCAUCCUCAUUAGUACCGGUUCGUGGCACGAACCGGUGCUAAAGGUUAGCCACGAACCGGUGC
5710	miR1117-5p-578	1	UAGUACCGGUUCGUGGCACGAACC	CAUCCUGCCACCACCCUCAUUAGUACCGGUUCGUGGCACGAACCGGUGCUAAAGGUUAGCCAUGAACCGGUACUAAUGAGAGCAGCCCGGCUAGCCG
5030	miR1117-5p-579	1	UAGUACCGGUUCGUGGCACGAACC	UUUAUAUGCAGGAGGACCUAUAGUACCGGUUCGUGGCACGAACCGGUACUAAAGGUGCUGGAGGGGGCCCAGACUGACAACAUCCUGCCACCACCAUCAUUAGUACCGGUUCGUGGCACGAACCGGUGCUAAAGGUUAGCCACGAACCGGUAC
6737	miR1117-5p-583	1	UAGUACCGGUUCGUGGCACGAACC	CAUCCUGCCACCAUCCUCAUUAGUACCGGUUCGUGGCACGAACCGGUGCUAAAGGUUAGCCACGAACCGGUACUAAUGGGAGCGGCCCGGCUAGCCG
4732	miR1117-5p-584	1	UAGUACCGGUUCGUGGCACGAACC	UAUCCUGCCACCACUCUCAUUAGUACCGGUUCGUGGCACGAACCGGUGCUAAAGGUUAGCCACGAACCGGUACUAAUGAGAGCGGCCCGGCUAGCCG
7244	miR1117-5p-594	1	UAGUACCGGUUCGUGGCACGAACC	UUUAUAUGCAGGAGGACCUAUAGUACCGGUUCGUGGCACGAACCGGUACUAAAGGUGCUGGAGGGGGCCCAGACUGACAACAUCCUGCCACCACCCUCAUUAGUACCGGUUCAUGGCACGAACCGGUGCUAAAGGUUAGCCACGAACCGGUAC
455267257035	miR1117-5p-595	1	UAGUACCGGUUCGUGGCACGAACC	UUUAUAUGCAGGAGGACCUAUAGUACCGGUUCGUGGCACGAACCGGUACUAAAGGUGCUGGAGGGGGCCCAGACUGACAACAUCCUGCCACCACCCUCAUUAGUACCGGUUCGUGGCACGAACCGGUGCUAAAGGUUAGCCACGAACCGGUAC
6773	miR1117-5p-598	1	UAGUACCGGUUCGUGGCACGAACC	UUUAUAUGCAGGAGGACCUAUAGUACCGGUUCGUGGCACGAACCGGUACUAAAGGUGCUGGAGGGGGCCCAGACUGACAACAUCCUGCCACCACCCUCAUUAGUACCGGUUCCUGGCACGAACCGGUGCUAAAGGUUAGCCACGAACCGGUAC
39216738	miR1117-5p-599	1	UAGUACCGGUUCGUGGCACGAACC	CAUUCUGCCACCACUCUCAUUAGUACCGGUUCGUGGCACGAACCGGUGCUAAAGGUUAGCCACGAACCGGUACUAAUGAGAGCGGCCCGGCUAGCCG
4498	miR1117-5p-602	1	UAGUACCGGUUCGUGGCACGAACC	UUUAUAUGCAGGAGGACCUAUAGUACCGGUUCGUGGCACGAACCGGUACUAAAGGUGCUGGAGGGGGCCCAAACUGACAACAUCCUGCCACCACCUUCAUUAGUACCGGUUCGUGGCACGAACCGGUGCUAAAGGUUAGCCACGAACCGGUAC
4081	miR1117-5p-609	1	UAGUACCGGUUCGUGGCACGAACC	CAUCCUGCCACCACCCUCAUUAGUACCGGUUCGUGGCACGAACCGGUGCUAAAGGUUAGCCACGAACCGGUACUAAUGAGAGAGGCCCCGCUAGCUA
51775372	miR1117-5p-612	1	UAGUACCGGUUCGUGGCACGAACC	GAGUUUGAAAAUGGGACCUUUAGUACCGGUUCGUGGCACGAACCGGGACUAAAGGUCUCAACCCCAUUAGUUCCGGUUCGUGCCACCAACCGCGACUAAAAUGGAGGAGCUUUAGUNNNN
3547	miR1117-5p-622	1	UAGUACCGGUUCGUGGCACGAACC	CAUCCUGCCACCACCCUCAUUAGUACCGGUUCGUGGCACGAACCGGUGCUAAUGGUUAGCCACGAACCGGUACUAAUGGGAGCGGCCCGGCUAGCCG
4567	miR1117-5p-623	1	UAGUACCGGUUCGUGGCACGAACC	UUUAUAUGCAGGAGGACCUAUAGUACCGGUUCGUGGCACGAACCGGUACUAAAGGUGCUGGUGGGGGCCCAGACUGACAACAUCCUACCACCACCCUCAUUAGUACCGGUUCGUGGCACGAACCGGUGCUAAAGGUUAGCCACGAACCGGUAC
4069	miR1117-5p-625	1	UAGUACCGGUUCGUGGCACGAACC	UUUAUAUGCAGGAGGACCUAUAGUACCGGUUCGUGGCACGAACCGGUACUAAAGGUGCUGGAGGGGGCCCAGACUGACAACAUCCUACCACCACCCUCAUUAGUACCGGUUCGUGGCACGAACCGGUGCUAAAGGUUAGCCACGAACCGGUAC
4999	miR1117-5p-626	1	UAGUACCGGUUCGUGGCACGAACC	CAUCCUGCCACCACUCUCAUUAGUACCGGUUCGUGGCACGAACCGGUGUUAAAGGUUAGCCACGAACCGGUACUAAUGAGAGCGGCCCGGCUAGCCG
5174	miR1117-5p-641	1	UAGUACCGGUUCGUGGCACGAACC	CAUCCUGCCACCACUCUCAUUAGUACCGGUUCGUGGCACGAACCGGUGCUAAAGGUUAGCCAUGAAGCGGUACUAAUGAGAGCGGCCCGGCUAGCCG
599561866678	miR1117-5p-642	1	UAGUACCGGUUCGUGGCACGAACC	CAUCCUGCCACCACUCUCAUUAGUACCGGUUCGUGGCACGAACCGGUGCUAAAGGUUAGCCACGAACCGGUACUAAUGAGAGCGGCCCAGCUAGCCG
5226	miR1117-5p-643	1	UAGUACCGGUUCGUGGCACGAACC	UUUAUAUGCAGGAGGACCUAUAGUACCGGUUCGUGGCACGAACCGGUACUAAAGGUGCUGGAGGGGGCCCAGACUGACAACAUCCUGCCACCACCCUCAUUAGUACCGGUUCGUGGCAUGAACCGGUGCUAAAGGUUAGCCACGAACCGGUAC
5111	miR1117-5p-652	1	UAGUACCGGUUCGUGGCACGAACC	CAUCCUGCCACCACUCUCAUUAGUACCGGUUCGUGGCACGAACCGGUUCUAAAGGUUAGCCACGAACCGGUACUAAUGAGAGCGGCCCGGCUAGCCU
39356571	miR1117-5p-666	1	UAGUACCGGUUCGUGGCACGAACC	CAUCCUGCCACCACCCUCAUUAGUACCGGUUCGUGGCACGAACCGGUGCUAAAGGUUAGCCACGAACCGGUACUAAUGAGAGCGGCCCGGCUAGCCA
5763	miR1117-5p-67	1	UAGUACCGGUUCGUGGCACGAACC	UUUAUAUGCAGGAGGACCGAUAGUACCGGUUCGUGGCACGAACCGGUACUAAAGGUGCUGGAGGGGGCCCAGACUGACAACAUCCUGCCACCACCCUCAUUAGUACCGGUUCGUGGCACGAACCGGUGCUAAAGGUUAGCCACGAACCG
6026	miR1117-5p-673	1	UAGUACCGGUUCGUGGCACGAACC	CAUCCUGCCACCACCCUCAUUAGUACCGGUUCGUGGCACGAACCGGUACUAAAGGUUAGCCACGAACCGGUACUAAUGAGAGCGGCCCGGCUAGCCA
6048	miR1117-5p-676	1	UAGUACCGGUUCGUGGCACGAACC	UAUCCUGCCACCACCCUCAUUAGUACCGGUUCGUGGCACGAACCGGUGCUAAAGGUUAGCCACGAACCGGUACUAAUGAGAGCGGCCCGGCUAGCCG
397240834644	miR1117-5p-677	1	UAGUACCGGUUCGUGGCACGAACC	CAUCCUGCCACCACCCUCAUUAGUACCGGUUCGUGGCACGAACCGGUGCUAAAGGUUAGCCACGAACUGGUACUAAUGAGAGCGGCCCGGCUAGCCG
36763677	miR1117-5p-69	1	UAGUACCGGUUCGUGGCACGAACC	GAGUUUGAAAAUGGGACCUUUAGUACCGGUUCGUGGCACGAACCGGGACUAAAGGUCUCAACCCCAUUAGUUCCGGUUCGUGCCACCAACCGCGACUAAAAGGGAGGAGCUUUAGUCGCG
5279	miR1117-5p-699	1	UAGUACCGGUUCGUGGCACGAACC	CAUCCUGCCACCAUUCUCAUUAGUACCGGUUCGUGGCACGAACCGGUGCUAAAGGUUCGCCACGAACCGGUACUAAUGAGAGCGGCCCGGCUAGCCG
7329	miR1117-5p-704	1	UAGUACCGGUUCGUGGCACGAACC	CAUCCUGCCACCACUCUCAUUAGUACCGGUUCGUGGCACGAACCGGUGCUAAAGGUUAGCCACGAACCGGUACUAAUGAGAGCGGCCCGGCUAGCUA
4724	miR1117-5p-72	1	UAGUACCGGUUCGUGGCACGAACC	UUUAUAUGCAGGAGGACCUAUAGUACCGGUUCGUGGCACGAACCGGUACUAAAGGUGCUGGAGGGGGCCUAGACUGACGACAUCCUGCCACCACUCUCAUUAGUACCGGUUCAUGGCACGAACCGGUGCUAAAGGUUAGCCACGAACCGUUAC
7105	miR1117-5p-722	1	UAGUACCGGUUCGUGGCACGAACC	CAUCCUGCCACCACUCUCAUUAGUACCGGUUCGUGGCACGAACCGGUGCUAAAGGUUAGCCACGAACCGAUACUAAUGAGAGCGGCCUGGCUAGCCG
4070	miR1117-5p-726	1	UAGUACCGGUUCGUGGCACGAACC	CAUCCUGCCACCACUUUCUUUAGUACCGGUUCGUGGCACGAACCGGUGCGAAAGGUUCGCCACGAACCGGUACUAAAGAGCUCCUCCCGCCUAGCCG
3565	miR1117-5p-73	1	UAGUACCGGUUCGUGGCACGAACC	CAUCAUGCCACCACUCUCAUUAGUACCGGUUCGUGGCACGAACCGGUGCUAAAGGUUAGCCACGAACCGGUACUAAUGAGAGCGGCCCGGCUAGCCG
4457	miR1117-5p-734	1	UAGUACCGGUUCGUGGCACGAACC	ACAUCCUGCCCCACCCUCAUUAGUACCGGUUCGUGGCACGAACCGGUGCUAAAGGUUAGCCACGAACCGGUACUAAUGAGAGCGGCCCGGCUAGCCG
4907	miR1117-5p-736	1	UAGUACCGGUUCGUGGCACGAACC	CAUCCUGCCACCACUCUCAUUAGUACCGGUUCGUGGCACGAACCGGUGCUAAAGGUUAGCCACGAACCGGUACUAAUGAAAGCGCCCCGGCUAGCCC
6646	miR1117-5p-752	1	UAGUACCGGUUCGUGGCACGAACC	CAUCCUGCCACCACUCUCAUUAGUACCGGUUCGUGGCACGAACCGGUGCUAAAGGUUAGCCACGAACCGGUACUAAUGAGAGCGGCCCGGCUAGCCU
4.12153e+19	miR1117-5p-755	1	UAGUACCGGUUCGUGGCACGAACC	CAUCCUGCCACCACUCUCAUUAGUACCGGUUCGUGGCACGAACCGGUGCUAAAGGUUCGCCACGAACCGGUACUAAUGAGAGCGGCCCGGCUAGCCG
3.63436e+19	miR1117-5p-764	1	UAGUACCGGUUCGUGGCACGAACC	CAUCCUGCCACCAUUCUCAUUAGUACCGGUUCGUGGCACGAACCGGUGCUAAAGGUUAGCCACGAACCGGUACUAAUGAGAGCGGCCCGGCUAGCCG
4631	miR1117-5p-77	1	UAGUACCGGUUCGUGGCACGAACC	CAUCCUGCCACCACCCUCAUUAGUACCGGUUCGUGGCACGAACCGGUGUUAAAGGUUAGCCACGAACCGGUACUAAUGAGAGCGACCCGGCUAGCCG
4684	miR1117-5p-773	1	UAGUACCGGUUCGUGGCACGAACC	CAUCCUGCCACCACUCUCAUUAGUACCGGUUCGUGGCACGAACCGGUGCUAAAGGUUAGCCACGAAUCGGUACUAAUGAGAGCGGCCCGGCUAGCCG
3960	miR1117-5p-782	1	UAGUACCGGUUCGUGGCACGAACC	CAUCCUGCCACCACCCUCAUUAGUACCGGUUCGUGGCACGAACCGGUGCUAAAGGUUAGCCACGAACCGGUACUAAUGAGAGUGGCCCGGCUAGCCA
36567256	miR1117-5p-784	1	UAGUACCGGUUCGUGGCACGAACC	CAUCCUGCCACCACUCUCAUUAGUACCGGUUCGUGGCACGAACCGGUGCUAAAGGUUAGCCACGAACCGGUACUAAUGAGAGCGGUCCGGCUAGCCG
4066	miR1117-5p-787	1	UAGUACCGGUUCGUGGCACGAACC	CAUCCUGCCACCACCCUCAUUAGUACCGGUUCGUGGCACGAACCGGUGCUAAAGGUUAGCCACGAAUCGGUACUAAUGAGAGCGGCCCGGCUAGCCG
7133	miR1117-5p-8	1	UAGUACCGGUUCGUGGCACGAACC	CAUCCUGCCACCACCCUCAUUAGUACCGGUUCGUGGCACGAACCGAUGCUAAAGGUUAGCCACGAACCGGUACUAAUGGGAGCGGCCCAGCUAGGCG
6006	miR1117-5p-80	1	UAGUACCGGUUCGUGGCACGAACC	CAUCCUGCCACCACUCUCAUUAGUACCGGUUCGUGGCACGAACCGGUGCUAAAGGUUAGCCACGAACCGGAACUAAUGAGAGCGGCCCGGCUAGCCG
66047155	miR1117-5p-81	1	UAGUACCGGUUCGUGGCACGAACC	CAUCCUGCCACCACUCUCAUUAGUACCGGUUCGUGGCACGAACCGAUGCUAAAGGUUAGCCACGAACCGGUACUAAUGAGAGCGGCCCGGCUAGCCG
720172027203	miR1117-5p-813	1	UAGUACCGGUUCGUGGCACGAACC	UUUAUAUGCAGGAGGACCUAUAGUACCGGUUCGUGGCACGAACCGGUACUAAAGGUGCUGGAGGGGGCCUAGACUGACAACAUCCUGCCACCACCCUCAUUAGUACCAGUUCGUGGCACGAACCGGUGCUAAAGGUUAGCCACGAACCGGUAC
3853	miR1117-5p-815	1	UAGUACCGGUUCGUGGCACGAACC	UUUAUAUGCAGGAGGACCUAUAGUACCGGUUCGUGGCACGAACCGGUACUAAAGGUGCUGGAGGGGGCCCAGACUGACAACAUCCUGCCACCACCCUCAUUAGUACCGGUUCGUGGCACGAAGCGGUUCUAUAGGUUAGCCACGAACAGGUAC
3732	miR1117-5p-817	1	UAGUACCGGUUCGUGGCACGAACC	GAGUUUGAAAAUGGGACCUUUAGUACCGGUUCGUGGCACGAACCGGGACUAAAGGUCUCAACCCCAUUAGUUCCGGUUCGUGCCACAAACCGCGACUAAAAGGGAGGAGCUUUAGUNNNN
6710	miR1117-5p-82	1	UAGUACCGGUUCGUGGCACGAACC	CAUCCUGCCACCACUCUCAUUAGUACCGGUUCGUGGCACGAACCGGUGCUAAAGGUUAGCCACGAACCAGUACUAAUGAGAGCGGCCCGGCUAGCCG
5029	miR1117-5p-823	1	UAGUACCGGUUCGUGGCACGAACC	GAGUUUGAAAAUGGGACCUUUAGUACCGGUUCGUGGCACGAACCGGGACUAAAGGUCUCAACCCCAUUAGUUCCGGUUCGUGCCACAAACCGCGACUAAAAGGGAGGAGCUUUAGUCNNN
6717	miR1117-5p-83	1	UAGUACCGGUUCGUGGCACGAACC	UUGAUAUGCAGGAGGACCUAUAGUACCGGUUCGUGGCACGAACCGGUACUAAAGGGGCUGGAGGGGGCCCAGACUGACAACAUCCUUCCACCACCCUCAUUAGUACCGGUUCGUGGCACGAAUCGGUGCUAAAGGUUAGCCACGAACCGGUAC
5267	miR1117-5p-837	1	UAGUACCGGUUCGUGGCACGAACC	UUUAUAUGCAGGAGGACCUAUAGUACCGGUUCGUGGCACGAACCGGUACUAAAGAUGCUGGAGGGGGCCCAGACUGACAACAUCCUGCCACCACCCUCAUUAGUACCGGUUCGUGGCACGAACCGGUGCUAAAGGUUAGCCACGAACCGGUAC
5162	miR1117-5p-841	1	UAGUACCGGUUCGUGGCACGAACC	CAUCCUACCACCACUCUCAUUAGUACCGGUUCGUGGCACGAACCGGUGCUAAAGGUUAGCCACGAACCGGUACUAAUGAGAGCGGCCCGGCUAGCUG
3948	miR1117-5p-85	1	UAGUACCGGUUCGUGGCACGAACC	UUUAUAUGCAGGAGGACCUAUAGUACCGGUUCGUGGCACGAACCGGUACUAAAGGUGCUGGAGGGGGCCCAGACUGACAACAUCCUGCCACCACCCUCAUUAGUACCGGUUCAUGGCAUGAACCGGUGCUAAAGGUUAGCCACGAGCCGGUAC
5106	miR1117-5p-854	1	UAGUACCGGUUCGUGGCACGAACC	CAUCCUGCCACCACUCUCAUUAGUACCGGUUCGUGGCACGAACCGGUGCUAAAGGUUAGCCACGAACCGGUACUAAUGAGAGAGGCCCGGCUAGCCG
7273	miR1117-5p-858	1	UAGUACCGGUUCGUGGCACGAACC	CAUCCUGCCACCACUCUCAGUAGUACCGGUUCGUGGCACGAACCGGUGCUAAAGGUUAGCCACGAACCGGUACUAAUGAAAGCGGCCCGGCUAGUCG
5957	miR1117-5p-859	1	UAGUACCGGUUCGUGGCACGAACC	CAUCCUGCCACCACUCUCAUUAGUACCGGUUCGUGGCACGAACCGGUGCUAAAGGUUAGCCACGAACUGGUACUAAUGAGAGCGUCCCGGCUAGCCG
6778	miR1117-5p-861	1	UAGUACCGGUUCGUGGCACGAACC	CAUCCUGCCACCACGCUCAUUAGUACCGGUUCGUGGCACGAACCGGUGCUAAAGGUUAGCCACGAACCGGUACUAAUGAGAGCGGCCCGGCUAGCCG
4000	miR1117-5p-864	1	UAGUACCGGUUCGUGGCACGAACC	CAUCCUGCCACCACUCUCAUUAGUACCGGUUCGUGGCACGAACCGGUGCUAAAGGUUAGCCACGAACCGGUACUAAUGUGAGCGGCCCGGCUAGCCG
3578	miR1117-5p-867	1	UAGUACCGGUUCGUGGCACGAACC	CAUCCUGCCACCACCCUCAUUAGUACCGGUUCGUGGCACGAACCGGUGCUAAAGGUUAGCCAUGAACCGGUACUAAUGAGAGCGGCCCGGCUAGCCG
5795	miR1117-5p-874	1	UAGUACCGGUUCGUGGCACGAACC	CAUCCUGCCACCACUUUCUUUAGUACCGGUUCGUGGCACGAACCGGUGCUAAAGGUUCGCCACGAACCGGUACUAAAGAGCUCCUCCCGCCUAGCCA
4993	miR1117-5p-883	1	UAGUACCGGUUCGUGGCACGAACC	CAUCCUGCCACCACUCUUAUUAGUACCGGUUCGUGGCACGAACCGGUGCUAAAGGUUAGCCACGAACCGGUACUAAUGAGAGCGGCCCGGCUAGCCG
4346	miR1117-5p-888	1	UAGUACCGGUUCGUGGCACGAACC	UAGUUUGAAAAUGGGACCUUUAGUACCGGUUCGUGGCACGAACCGGGACUAAAGGUCUCAACCCCAUUAGUUCCGGUUCGUGCCACCAACCGCGACUAAAAGGGAGGAGCUUUAGUCGCG
4015	miR1117-5p-895	1	UAGUACCGGUUCGUGGCACGAACC	CAUCCUGCCACCACUCUCAUUAGUACCGGUUCGUGGCACGAACCGGUGCUAAAGGUUAGCCACGAACCGGUACUAAUGAGAGCGGCCCGGAUAGCCG
3.67238e+123	miR1117-5p-899	1	UAGUACCGGUUCGUGGCACGAACC	CAUCCUGCCACCACCCUCAUUAGUACCGGUUCGUGGCACGAACCGGUGCUAAAGGUUAGCCACGAACCGGUACUAAUGAGAGCGGCCCGGCUAGCCG
7108	miR1117-5p-916	1	UAGUACCGGUUCGUGGCACGAACC	CAUCCUGCCACCACUCUCAUUAGUACCGGUUCGUGGCACGAACCGGUGCUAAAGGUUAGCCAUGAACCGGUACUAAUGAGAGCGGCCCGGCUAGCAA
7230	miR1117-5p-920	1	UAGUACCGGUUCGUGGCACGAACC	CAUCCUGCCACCACUCUCAUUAGUACCGGUUCGUGGCACGAACCGGUGCUAAAGGUUAGCCACGAACCGGUACUAAUGAGAGCGGCCCGGCUAGCUG
4072	miR1117-5p-929	1	UAGUACCGGUUCGUGGCACGAACC	UUUAUAUGCAGGAGGACCUAUAGUACCGGUUCGUGGCACGAACCGGUACUAAAGGUGCUGGAGGGGGCCCACACUGACAACAUCCUGCCACCACCCUCAUUAGUACCGGUUCGUGGCACGAACCGGUGCUAAAGGUUAGCCACGAACCGGUGC
7049	miR1117-5p-931	1	UAGUACCGGUUCGUGGCACGAACC	UUUAUAUGCAGGAGGACCUAUAGUACCGGUUCGUGGCACGAACCGGUACUAAAGGUGCUGGAGGGGGCCCAGACUGACAACAUCCUGCCACCACCCUCAUUAUUACCGGUUCGUGGCACGAACCGGUGCUAAAGGUUAGCCACGAACCGGUGC
456559646724	miR1117-5p-932	1	UAGUACCGGUUCGUGGCACGAACC	CAUCCUGCCACCAUCCUCAUUAGUACCGGUUCGUGGCACGAACCGGUGCUAAAGGUUAGCCACGAACCGGUACUAAUGAGAGCGGCCCGGCUAGCCG
6642	miR1117-5p-933	1	UAGUACCGGUUCGUGGCACGAACC	CAUCCUGCCACCACCCUCAUUAGUACCGGUUCGUGGCACGAACCGGUGCUAAAGGUUAGGCACGAACCGGUACUAAUGAGAGCGGCCCGGCUAGCCG
36103613	miR1117-5p-936	1	UAGUACCGGUUCGUGGCACGAACC	UUUAUAUGCAGGAGGACCUAUAGUACCGGUUCGUGGCACGAACCGGUACUGAAGGUGCUGGAGGGGGCCCAGACUGACAACAUCCUGCCACCACCCUCAUUAGUACCGGUUCGUGGCACGAACCGGUGCUAAAGGUUAGCCACAAACCGGUAC
6580	miR1117-5p-937	1	UAGUACCGGUUCGUGGCACGAACC	CAUCCUGCCACCACUCUCAUUAGUACCGGUUCGUGGCACGAACCAGUGCUAAAGGUUAGCCACGAACCGGUACUAAUGAGAGCGGCCCGACUAGCCG
5319	miR1117-5p-938	1	UAGUACCGGUUCGUGGCACGAACC	CAUCCUGCCACCACUCUCAUUAGUACCGGUUCGUGGCACGAACCGGCGCUAAAGGUUAGCCACGAACCGGUACUAAUGAGAGCGGCCCGGCUAGCCA
7094	miR1117-5p-94	1	UAGUACCGGUUCGUGGCACGAACC	UUUAUAUGCAGGAGGACCUAUAGUACCGGUUCGUGGCACGAACCGGUACUAAAGAUGCUAGAGGGGGCCCAGACUGACAACAUCCUGCCACCACCCUCAUUAGUACCGGUUCGUGGCACGAACCGGUGCUAAAGGUUAGCCACGAACCGGUAC
5606	miR1117-5p-943	1	UAGUACCGGUUCGUGGCACGAACC	CAUCCUGCCACCACUCUCAUUAGUACCGGUUCGUGGCACGAACCAGUGCUAAAGGUUAGCCACGAACCGGUACUAAUGAAAGCGGCCCGGCUAGCCG
4629	miR1117-5p-953	1	UAGUACCGGUUCGUGGCACGAACC	UUUAUAUGCAGGAGGACCUAUAGUACCGGUUCGUGGCACGAACCGGUACUAAAGGUGCUGGAGGGGGCCCAGACUGACAACAUCCUGCCACCACCCUCAUUAGUACCAGUUCGUGGCACGAACCGGUGCUAAAGGUUAGCCACAAACCGGUAC
7260	miR1117-5p-958	1	UAGUACCGGUUCGUGGCACGAACC	CAUCCUGUCACCACUCUCAUUAGUACCGGUUCGUGGCACGAACCGGUGCUAAAGGUUAGCCACGAACCGGUACUAAUGAGAGCGGCCCGGCUAGCCG
553455357113	miR1117-5p-959	1	UAGUACCGGUUCGUGGCACGAACC	CAUCCUGCCACCACUCUCAUUAGUACCGGUUCGUGGCACGAACCGGUGCUAAAGGUUAGCCAUGAACCGGUACUAAUGAGAGCGGCCCGGCUAGCUG
3698	miR1117-5p-96	1	UAGUACCGGUUCGUGGCACGAACC	NNNAUAUGCAGGAGGACCUAUAGUACCGGUUCGUGGCACGAACCGGUACUAAAGGUGCUGCAGGGGGCCCAGACUGACAACAUCCUGCCACCACCCUCAUUAGUACCGGUUCGUGGCACGAACCGGUGCUAAAGGUUAGCCACGAACCAGUAC
4082	miR1117-5p-961	1	UAGUACCGGUUCGUGGCACGAACC	UUUAUAUGCAGGAGGACCUAUAGUACCGGUUCGUGGCACGAACCGGUACUAAAGGUGCUGGAGUGGGCCCAGACUGACAACAUCCUGCCACCACCCUCAUUAGUACCGGUUCGUGGCACGAACCGGUGCUAAAGGUUAGCCACGAACCGGUAC
7096	miR1117-5p-963	1	UAGUACCGGUUCGUGGCACGAACC	UUUAUAUGAAGGAGGACCUAUAGUACCGGUUCGUGGCACGAACCGGUACUAAAGGUGCUGGAGGGGGCCCAGACUGACAACAUCCUGCCACCACCCUCAUUAGUACCGGUUCGUGGCACGAACCGGUGCUAAAGGUUAGCCACGAACCGGUAC
3527	miR1117-5p-964	1	UAGUACCGGUUCGUGGCACGAACC	CAUCCUGCCGCCACUCUCAUUAGUACCGGUUCGUGGCACGAACCGGUGCUAAAGGUUAGCCAUGAACCGGUACUAAUGAGAGCGGCCCGGCUAGCCU
5526	miR1117-5p-97	1	UAGUACCGGUUCGUGGCACGAACC	CAUCCUGCCACCACUCUCAUUAGUACCGGUUCGUGGCACGAACCUGUGCUAAAGGUUAGCCACGAACCGGUACUAAUGAGAGCGGCCCGGCUAGCCG
6910	miR1117-5p-976	1	UAGUACCGGUUCGUGGCACGAACC	CAUCCUGCCACCACCCUCAUUAGUACCGGUUCGUGGCACGAACCGGUGCUAAAGGUUUGCCAUGAACCGGUACUAAUGAAAGCGGCCCGGCUAGCCA
7053	miR1117-5p-980	1	UAGUACCGGUUCGUGGCACGAACC	CAUACUGCCACCACUCUCAUUAGUACCGGUUCGUGGCACGAACCGGUGCUAAAGGUUAGCCAUGAACCGGUACUAAUGAGAGCGGCCCGGCUAGCCG
6329	miR1117-5p-982	1	UAGUACCGGUUCGUGGCACGAACC	GAGUUUGAAAAUGGGACCUUUAGUACCGGUUCGUGGCACGAACCGGGACUAAAGGUCUCAACCCCAUUAGUUCCGGUUCGUGCCACAAACCGCGACUAAAAGGGAGGAGCUUUAGGGCCA
7024	miR1117-5p-984	1	UAGUACCGGUUCGUGGCACGAACC	CAUCCUGCCACCACCCUCAUUAGUACCGGUUCGUGGCACGAACCGGUGCUAAAGGUUAGCCACGAACCGGUACUAAUGAGAGCGGCCCGACUAGCCG
3924	miR1117-5p-988	1	UAGUACCGGUUCGUGGCACGAACC	UUUAUAUGCAGGAGGACCUAUAGUACCGGUUCGUGGCACGAACCGGUACUAAAGGUGCUGGAGGGGGCCCAGACUGACAACAUCCUGCCACCACCCUCAUUAGUACCGGUUCGUGGCACGAACUGGUGCUAAAGGUUAGCCACGAACCGGUAC
3852	miR1117-5p-991	1	UAGUACCGGUUCGUGGCACGAACC	UUUAUAUGCAGGAGGACCUAUAGUACCGGUUCGUGGCACGAACCGGUACUAAAGGUGCUGGAGGGGGCCCAGACUGACAACAUCCUGCCACCACCCUCAUUAGUACCGGUUCGUGACACGAACUGGUGCUAAAGGUUAGCCACGAACCGGUAC
61067076	miR1117-5p-995	1	UAGUACCGGUUCGUGGCACGAACC	CAUCCUGCCACCACUCUCAUUAGUACCGGUUCGUGGCACGAACCGGUGCUAAAGGUUAGCCACGAACCGGUACUAAUGAGAGCAGCCCGGCUAGCCG
4822	miR1117-5p-997	1	UAGUACCGGUUCGUGGCACGAACC	CAUCCCGCCACCACUCUCAUUAGUACCGGUUCGUGGCACGAACCGGUGCUAAAGGUUCGCCACGAACCGGUACUAAUGAGAGCGGCCCGGCUAGCCG
7529	miR1118-3p-7	29	CACUACAUUAUGGAAUGGAGGGA	CACUGUGCUGUGUCAUACUCCCUCCGUUCCAAAAUAUAGUGCGCCCGCGCUUCCGGAGGUCCAACUUUGACCAUAAAUUUAACCAAUGAGACCAACUGCGGCGGGAGAAAAAAUUAUAUAAUUGAAAACUUCUUUCGAAUACGAAUUCACUGAUAUAAUUUUUGCUUCCGCCGCAAUCGGUCUUGGUAGUUAAAUUUACGGUCAAAGUUGAAGCACGUGGAUAGAGGAAGCACUACAUUAUGGAAUGGAGGGAGUAUGUUGUAGGCAAUGAUU
10292	miR1122-3p-1	2	UAGAUACAUCCGUAUCUAGA	AUUCUUGUCUUAGAUUAGUCUAGAUACAGAUGUAUCAAGUCACAUUUUAGUAUUAGAUACAUCCGUAUCUAGACAAAUCUAAGACAAGAAAUU
7709	miR1122-3p-10	6	UAGAUACAUCCGUAUCUAGA	AUUCUUGUCUUAGAUUUGUCUAGAUACGGAUGUAUUAAGUCACAUUUUAGUAUUAGAUACAUCCGUAUCUAGACAAAUCUAAGACAAGAAAUU
8.04694e+30	miR1122-3p-100	17	UAGAUACAUCCGUAUCUAGA	UUACUUGUCUUGGAUUUGUCUAGAUACAGAUGUAUCUAGACUCAUUUUAGUGCUAGAUACAUCCGUAUCUAGACAAAUCUAAGACAAGUAAUU
8897	miR1122-3p-1001	10	UAGAUACAUCCGUAUCUAGA	AUUCUUGUCCUAGAUUUGUCUAAAUACGGAUGUAUCAAGUCAUGUUUUAGUAUUAGAUACAUCCGUAUCUAGACGAAUCUAAGACAAGAAUUU
7721	miR1122-3p-1002	5	UAGAUACAUCCGUAUCUAGA	AUUCUUGUCUUAGAUUUGUCUAAAUACGGAUGUAUCAAGUCACAUUUUAGUAUUAGAUACAUCCGUAUCUAGACGAAUCGAAGAUAAGAAUAU
9255	miR1122-3p-1003	1	UAGAUACAUCCGUAUCUAGA	AUUCUUGUCUUAGAUUUGUCUAGAUACGGAUGUAUCAAUUCACAUUUUAGUAUUAGAUACAUCCGUAUCUAGACAAAUAUAAGACAAGAAAUU
7867	miR1122-3p-1004	11	UAGAUACAUCCGUAUCUAGA	AUUCUUGUCUUAGAUUUGUCUAAAUACGGAUGUAUCAAGUCACGUUUUUGUAUUAGAUACAUCCGUAUCUAGACUAAUCUAAGACAAGAAUUU
8142	miR1122-3p-1005	6	UAGAUACAUCCGUAUCUAGA	AUUCUUGUCUUAGAUUUGUCUAAAUACGGAUGUAUCAAGUCACGUUUUGGUAUUAGAUACAUCCGUAUCUAGACUAUUCUAAGACAAGAAUUU
8852	miR1122-3p-1006	6	UAGAUACAUCCGUAUCUAGA	AUUCUUGUCUUAGUUUUGUCUAGAUACGGAUGUAUCAAGUCACAUUUUAGUAUUAGAUACAUCCGUAUCUAGACAAAUCUAAGACAAGAAAUU
10641	miR1122-3p-1007	6	UAGAUACAUCCGUAUCUAGA	AUUCUUGUCUUAGAUUUGUCUAAAUACGGAUGUAUCAAGUCCGUUUUGGUAUUAGAUACAUCCGUAUCUAGACUAAUCUAAGACAAGAAUUU
94469953	miR1122-3p-1008	5	UAGAUACAUCCGUAUCUAGA	AUUCUUGUCUUAGAUUUGUCUAGAUACGGAUGUAUCAAAUCACAUUUUAGUAUUAGAUACAUCCGUAUCUAGAAAAAUCUAAGACAAGAAAUU
8304	miR1122-3p-1009	1	UAGAUACAUCCGUAUCUAGA	AUUCUUGUCUAAGAUUUUUCUAGAUACGGAUGUAUCAAGUCACAUUUUAGUAUUAGAUACAUCCGUAUCUAGACAAAUCUAAGACAAGAAAUU
9105	miR1122-3p-101	1	UAGAUACAUCCGUAUCUAGA	AUUCUUGUCUUAGAUUUGUCUAAACACGGAUGUAUCAAGUCACGUUUUGGUAUUAGAUACAUCCGUAUCUAGACUAAUCUAAGACAAGAAUUU
9617	miR1122-3p-1010	6	UAGAUACAUCCGUAUCUAGA	AUUCUUGUCUUAGAUUUGUCUAAAUACGGAUGUAUCAAGUCACGUUUUGGUAUUAGAUACAUCCGUAUCUAGACUAAUCUAAGACAUGAAUUU
86369017	miR1122-3p-1012	2	UAGAUACAUCCGUAUCUAGA	UUACUUGUCUUGAAUUUGUCUAGAUACAGAGGUAUCUAGCACUAAAAUGAGUCUAGAUACAUCCGUAUCUAGACAAAUCCAAGACAAGUAAUU
8566	miR1122-3p-1014	1	UAGAUACAUCCGUAUCUAGA	AUUCUUGUCUUAGAUUUGUCUAGAUAUGGAUGUAUCAAGUCACAUUUUAGUAUUAGAUACAUCCGUAUCUAGACAAGUCUAAGACAAGAAAUU
8180872010104	miR1122-3p-1015	2	UAGAUACAUCCGUAUCUAGA	AUUCUUGUCUUAGAUUUGUCUAGAUACAGAUGUAUCAAGUCACAUUUUAGUAUUAGAUACAUCCGUAUCUAGACAAAUCUAAGACAGGAAAUU
8747	miR1122-3p-1016	7	UAGAUACAUCCGUAUCUAGA	AUUCUUGUCUUAGAUUUGUCUAAAUACGGAUGUAUCAAGUCACGUUUUAGUAAUAGAUACAUCCGUAUCUAGACGAAUCUGAGACAAGAAUUU
10862	miR1122-3p-1017	3	UAGAUACAUCCGUAUCUAGA	UUACUUGUCUUGGAUUUGUCUACAUACAGAUGUAUCUAGACUCAUUUUAGUGCUAGAUACAUCCGUAUCUAGAUAAAUCUAAGACAAGUAAUU
10584	miR1122-3p-1019	12	UAGAUACAUCCGUAUCUAGA	UUACUUGUCUUACAUUUGUCUAGAUACGAAGGUAUCUAGCACUAAAAUGAGUCUAGAUACAUCCGUAUCUAGACAAAUCCAAGACAAGUAAUU
8890	miR1122-3p-1020	2	UAGAUACAUCCGUAUCUAGA	AUUCUUGUCUUAGAUUUGUCUAGAUACAGAUGUAUCAAGUCACAUUUUAGUAUUAGAUACAUCCGUAUCUAGACAAAUCUAAGACAAUAAAUU
7.71994e+26	miR1122-3p-1022	11	UAGAUACAUCCGUAUCUAGA	AUUCUUGUCUUAGAUUUGUCUAAAUACGGAUGUAUCAAGUCAUGUUUUGGUAUUAGAUACAUCCGUAUCUAGACUAAUCUAAGACAAGAAUUU
10137	miR1122-3p-1023	9	UAGAUACAUCCGUAUCUAGA	AUUCUUGUCUUAAAUUUGUCUAUAUACGGAUGUAUCAAGUCACGUUUUAGUAUUAGAUACAUCCGUAUCUAGACUAAUCUAAGACAAGAAUUU
8961	miR1122-3p-1024	6	UAGAUACAUCCGUAUCUAGA	AUUCUUGUCUUAGAAUUGUCUAGAUACGGAUGUAUCAAGUCACAUUUUAGUAUUAGAUACAUCCGUAUCUAGACAAAUCUAAGACAAGAAAUU
8966	miR1122-3p-1026	1	UAGAUACAUCCGUAUCUAGA	AUUCUUGUCUUAGAUUUGUCUAGAUACACAUGUAUCAAGUCACAUUUUAGUAUUAGAUACAUCCGUAUCUAGAAAAAUCUAAGACAAGAAAUU
9767	miR1122-3p-1027	1	UAGAUACAUCCGUAUCUAGA	AUUCUUGUCUUAUAUUUUUCUAGAUACGGAUGUAUCAAGUCACAUUUUAGUAUUAGAUACAUCCGUAUCUAGACAAAUCUAAGACAAGAAAUU
9987	miR1122-3p-103	1	UAGAUACAUCCGUAUCUAGA	AUUCAUGUCUUUGAUUUGUCUAGAUACGGAUGUAUCAAGUCACAUUUUAGUAUUAGAUACAUCCGUAUCUAGAAAAAUCUAAGACAAGAAAUU
9113	miR1122-3p-1030	10	UAGAUACAUCCGUAUCUAGA	AUUCUUGUCUUAGAUUUGUCUAAAUACGGAUGUACCAAGUCACGUUUUAGUAUUAGAUACAUCCGUAUCUAGAUAAAUCUAAGACAAGAAUUU
8.29486e+44	miR1122-3p-1032	6	UAGAUACAUCCGUAUCUAGA	AUUAUUGUCUUAGAUUUGUCUAGAUACGGAUGUAUCAAGUCACAUUUUAGUAUUAGAUACAUCCGUAUCUAGACAAAUCUAAGACAAGAAAUU
7696	miR1122-3p-1033	12	UAGAUACAUCCGUAUCUAGA	AUUCUUAUCUUAGAUUUGUCUAAAUACGGAUGUAUCAAGUCACAUUUUAGUAUUAGAUACAUCCGUAUCUAGACAAAUCUAAGACAAGAAUUU
8052	miR1122-3p-1037	11	UAGAUACAUCCGUAUCUAGA	UUACUUGUCUUGGAUUUGUCUAGAUACAGAGGUAUCUAGCACUAAAAUAAGUCUAGAUACAUCCGUAUCUAGACAAAUCCAAGACAAGUAAUU
10703	miR1122-3p-1039	11	UAGAUACAUCCGUAUCUAGA	AUUCUUGUCUUGAAUUUGUCUAAAUACGGAUGUAUCAAGUCACGUUUUAGUAUUAGAUACAUCCGUAUCUAGACAAAUCUAAGACAAGAAUUU
8337	miR1122-3p-104	1	UAGAUACAUCCGUAUCUAGA	AUUCUUGUCUUAGAUUUGUCUAGAUACGGAUGUAUCAAGUCACGUUCUAGUAUUAGAUACAUCCGUAUCUAGACAAAUUUAAGACAAGAAUUU
10407	miR1122-3p-1041	3	UAGAUACAUCCGUAUCUAGA	UUACUUGUCUUAGAUUUGUCUAGAUACAAAUGUAUCUAGCACUAAAAUGAGUCUAGAUACAUCCGUAUCUAGAAAAAUCCAAGACAAGUAAUU
8045	miR1122-3p-1042	13	UAGAUACAUCCGUAUCUAGA	AUUCUUGUAUUAGAUUUGUCUAAAUACGGAUGUAUCAAGUCACGUUUUAGUAUUAGAUACAUCCGUAUCUAGACGAAUCUAAGACAAGAAUUU
7774	miR1122-3p-1043	1	UAGAUACAUCCGUAUCUAGA	AUUCUUGUCUUAGAUUUGUCUAGAUACGGAUGUAUCAAGUCACAUUUGAGUAUUAGAUACAUCCGUAUCUAGACAAAUCUAAGACAAGAAAUU
8233	miR1122-3p-1044	9	UAGAUACAUCCGUAUCUAGA	UUCUUGUCUUAGAUUUUGUCUUAAUACGGAUGUAUCAAGUCACGUUUUAGUAUUAGAUACAUCCGUAUCUAGACAAAUCUAAGACAAGAAUUU
8841	miR1122-3p-1045	2	UAGAUACAUCCGUAUCUAGA	AUUCUUUUCUUAGAUUUGUCUAGAUACAGAUGUAUCAAGUCACAUUUUAGUAUUAGAUACAUCCGUAUCUAGACAAAUCUAAGACAAGAAAUU
1096911059	miR1122-3p-1046	16	UAGAUACAUCCGUAUCUAGA	UUACUUGUCUUAGAUUUGUCUAGAUACGGAGGUAUCUAGCACUAAAAUGAGUCUAGAUACAUCCGUAUCUAGACAAAUCCAAGACAAGUACUC
8396	miR1122-3p-1047	15	UAGAUACAUCCGUAUCUAGA	AUUCUUGUCUUAAAUUUGUCUAAAUACGGAUGUAUCAAGUCAUGUUUUAGUAUUAGAUACAUCCGUAUCUAGACAAAUCUAAGACAAGAAUUU
10481	miR1122-3p-1049	7	UAGAUACAUCCGUAUCUAGA	UUACUUGUCAUGGAUUUGUCUAGAUACGGAUGUAUGUAGACUCAUUUUAGUGCUAGAUACAUCCGUAUCUAGACAAAUCUAAGACAAGUAAUU
8784	miR1122-3p-105	4	UAGAUACAUCCGUAUCUAGA	AUUCUUGUCUUAGAUUUGUCUAAAUACGGAUGUAUCUAGUUACAUUUUAGUGUUAGAUACAUCCGUAUCUAGACAAAUAUAAGACAAGAAUUU
9177	miR1122-3p-1050	6	UAGAUACAUCCGUAUCUAGA	AUUCUUGUCUUAGAUUUGUCUCGAUACGGAUGUAUCAAGUCACAUUUUAGUAUUAGAUACAUCCGUAUCUAGACAAAUCUAAGACAAGAAUUU
10646	miR1122-3p-1052	6	UAGAUACAUCCGUAUCUAGA	AAUUCUUGUUUAGAUUUGUCUAGAUACGGAUGUAUCAAGUCACAUUUUAGUAUUAGAUACAUCCGUAUCUAGACAAAUCUAAGACAAGAAAUU
8.46085e+16	miR1122-3p-1053	13	UAGAUACAUCCGUAUCUAGA	UUACUUGUCUUAGAUUUGUCUAGAUACGGAGGUAUCUAGCACUAAAAUGAGUCUAGAUACAUCCGUAUCUAGACAAAUCCAAGACAACUAAUU
9952	miR1122-3p-1054	1	UAGAUACAUCCGUAUCUAGA	AUUCUUGUCUUAGAUUUGCCUAGAUACGGAUGUAUCAAGUCACAUUUUAGUAUUAGAUACAUCCGUAUCUAGACAAAUCUAAGAGAAGAAAUU
10010	miR1122-3p-1056	17	UAGAUACAUCCGUAUCUAGA	UUACUUGUCUUGGAUUUGUCUAGAUACGAAUGUAUCUAGACUCAUUUUAGUGCUAGAUACAUCCGUAUCUAGACAAAUCUAAGACAAGUAAUU
9436	miR1122-3p-1057	6	UAGAUACAUCCGUAUCUAGA	AUUCUUGUCUUAGAUUUGUCUAGAUAUGGAUGUAUCAAGUCACAUUUUAGUAUUAGAUACAUCCGUAUCUAGACAAAUCUAAGACAAGAAAUC
915111024	miR1122-3p-1058	7	UAGAUACAUCCGUAUCUAGA	AUUCUUGUCUUAGAUUUGUCUAGAUACGGAAGUAUCAAGUCACAUUUUAGUAUUAGAUACAUCCGUAUCUAGACAAAUCUAAGACAAGAAAUU
9647	miR1122-3p-106	5	UAGAUACAUCCGUAUCUAGA	AUUCUUGUCUUAGAUUUGUCUAAGUACGGAUGUAUCAAGUCACGUUUUAGUAUUAGAUACAUCCGUAUCUAGACGGAUCUAAGACAAGAAUUU
9693	miR1122-3p-1060	16	UAGAUACAUCCGUAUCUAGA	AUUCUUGUCUUAGAUUUGUCUAAAUACGGAUGUAUCAAGUCAUAUUUUAGUAUUAGAUACAUCCGUAUCUAGACAAAUCUAAGACAAGAAUUU
8754	miR1122-3p-1061	4	UAGAUACAUCCGUAUCUAGA	AUUCUUGUCUUAGAUUUAUCUAGAUACGGAUGUAUCAAAUCACGUUUUAGUAUUAGAUACAUCCGUAUCUAGACAAAUCUAAGAUAAGAAUUU
10621	miR1122-3p-1064	11	UAGAUACAUCCGUAUCUAGA	UUAUUUGUCUUAGAUUUGUCUAGAUACGGAAGUAUCUAGCACUAAAAUAAGUCUAGAUACAUCCGUAUCUAGACAAAUCCAAGACAAGUAAUU
8101	miR1122-3p-1065	1	UAGAUACAUCCGUAUCUAGA	GUUCUUGUCUUAGAUUUGUCUAGAUACAGAUGUAUCAAGUCAUAUUUUAGUAUUAGAUACAUCCGUAUCUAGACAAAUCUAAGACAAGAAAUU
8850	miR1122-3p-1066	3	UAGAUACAUCCGUAUCUAGA	AAUUUUGUCUUAGAUUUGUCUAAAUACGUAUGUAUCAAGUCAUGUUUUAGUAUUAGAUACAUCCGUAUCUAGACUAAUCUAAGACAAGAAUUU
8948	miR1122-3p-1067	2	UAGAUACAUCCGUAUCUAGA	AUUCUUGUCUUAGAUUUGUCUAGAUACGGAUGUAUCAAGUCACAUUUUAGCAUUAGAUACAUCCGUAUCUAGACAAUUCUAAGACAAGAAAUU
8502	miR1122-3p-1069	4	UAGAUACAUCCGUAUCUAGA	AUACUUGUCUUAGAUUUGUCUAAAUACGGAUGUAUCUAGUUACAUUUUAGUGUUAGAUACAUCCGUAUCUAGACAAAUGUAAGACAAGAAUUC
9988	miR1122-3p-107	2	UAGAUACAUCCGUAUCUAGA	UUACUUGUCUUAGAUUUGUCUAGAUACGGAUGUAUGUAGACUCAUUUUAGUGCUAGAUACAUCCGUAUCUAGACAAAUCGAAGACAAGUAAUU
8221	miR1122-3p-1070	1	UAGAUACAUCCGUAUCUAGA	AUUCUUGUCUUAGAUUAUUCUAGAUACGGAUGUAUCAAGUCACAUUUUAGUAUUAGAUACAUCCGUAUCUAGAAAGAUCUAAGACAAGAAAUU
9228	miR1122-3p-1071	5	UAGAUACAUCCGUAUCUAGA	AUUCUUGUCUUAGAUUUGUCUAAAUACGGAUGAAUCAAGUCACGUUUUAGUAUUAGAUACAUCCGUAUCUAGAUAAAAUCUAAGACAAGAAUU
8742	miR1122-3p-1073	1	UAGAUACAUCCGUAUCUAGA	AUUCUUGUCUUAGAUUUGUCUAAUAUGGAUGUAUCAAGUCAUGUUUUAGUAUUAGAUACAUCCGUAUCUAGACAAAUUUAAGACAAGAAUUU
82161049210610	miR1122-3p-1074	12	UAGAUACAUCCGUAUCUAGA	UUACUUGUCUUGGAUUUAUCUAGAUACGGAGGUAUCUAGCACUAAAAUGAGUCUAGAUACAUCCGUAUCUAGACAAAUCCAAGACAAGUAAUU
8469	miR1122-3p-1077	5	UAGAUACAUCCGUAUCUAGA	AUUCUUGUCUUAGAUUUGUCUAGAUACGGAUGUAUCAAUUCACAUUUUAGUAUUAGAUACAUCCGUAUCUAGACAAAUCUAAGAUAAGAAAUU
9390	miR1122-3p-1078	3	UAGAUACAUCCGUAUCUAGA	AUUCUUGUCUUAGAUCUGUCUAAAUACGGAUGUAUCAAGUCAUGUUUUAGUACUAGAUACAUCCGUAUCUAGACGAAUCUAAGACAAGAAUUU
8592	miR1122-3p-108	1	UAGAUACAUCCGUAUCUAGA	AUUAUUCUCUUAGAUUUGUCUAGAUACGGAUGUAUCAAGUCACAUUUUAGUAUUAGAUACAUCCGUAUCUAGACAAAUCUAAGACAAGAAAUU
8802	miR1122-3p-1080	1	UAGAUACAUCCGUAUCUAGA	AUUCUUGUCUUAUAUUUGUCUAGAUACGGAUGCAUCAAGUCACAUUUUAGUAUUAGAUACAUCCGUAUCUAGACAAAUCUAAGACAAGAAAUU
7899	miR1122-3p-1081	13	UAGAUACAUCCGUAUCUAGA	UUACUUGUCUUAGAUUUGUCUAAAUACGGAUGUAUCUAGCACUAAAAUAAGUCUAGAUACAUCCGUAUCUAGACAAAUUCAAGACAAGUAAUU
10827	miR1122-3p-1083	1	UAGAUACAUCCGUAUCUAGA	AUUCUUGUCUUAGAUUUGUCUAGAUACAGAUGCAUCAAGUCACAUUUUAGUAUUAGAUACAUCCGUAUCUAGACAAAUCUAAGACAAGAAUUU
10751	miR1122-3p-1084	6	UAGAUACAUCCGUAUCUAGA	AUUCUUGUCUUAGAUUUGUCUAGAAACGGAUGUAUCAAGUCACAUUUUAGUAUUAGAUACAUCCGUAUCUAGACAAAUCUAAGACAAGAAAUU
7933	miR1122-3p-1088	1	UAGAUACAUCCGUAUCUAGA	AUUUUUGUCUUAAAUUUGUCUAAAUACGGAUGUAUCAAGUCACUUUUUAGUAUUAGAUACAUCCGUAUCUAGACUAAUCUAAGACAAGAAUUU
7945	miR1122-3p-1089	2	UAGAUACAUCCGUAUCUAGA	AUUCUUGUCUUAGAUUUGUCUAGAUACGGAUGUAUCAAGUCACAUUUUUGCAUUAGAUACAUCCGUAUCUAGACAAAUCUAAGACAAGAAAUU
10811	miR1122-3p-109	12	UAGAUACAUCCGUAUCUAGA	AUUCUUGUCUUAGAUUUGUCUAAAUAUGGAUGUAUCAAGUCAUGUUUUAGUAUUAGAUACAUCCGUAUCUAGACAAAUCUAAGACAAGAAUUU
9683	miR1122-3p-1090	1	UAGAUACAUCCGUAUCUAGA	AUUCUUGUCUUAGAUUUGUCUAGAUACGGAUGUAUCAAGUCACAUGUUAGUAUUAGAUACAUCCGUAUCUAGACAAAUCUAAGACAAGAAAUU
9698	miR1122-3p-1091	7	UAGAUACAUCCGUAUCUAGA	AUUCUUGUCUUAGAUUUGUCUAAAUACGGAUGUAUCAAGUCAUGUUUUAGUAUUAGAUACAUCCGUAUCUAGACAAAACUAAGACAAGAUUUU
9069	miR1122-3p-1093	11	UAGAUACAUCCGUAUCUAGA	UUACUUGUCUUGGAUUUGUCUAGAUACGGAUGUAUCUAGACUUAUUUUAGUGCUAGAUACAUCCGUAUCUAGACAAAUCUAAUACAAGUAAUU
9758	miR1122-3p-1095	14	UAGAUACAUCCGUAUCUAGA	AUUCUUGUCUUAGAUUUGUCUAGAUACGGAUGUAUCAAGUCACGUUUUAGUAUUAGAUACAUCCGUAUCUAGACAAAUCUAAGACAAGAAAUU
10715	miR1122-3p-1098	1	UAGAUACAUCCGUAUCUAGA	UUACUUGUUUUGGAUUUGUCUAGAUACAUCCGUAUCUAGAUUCAUUUUAGUGCUAGAUACAUCCGUAUCUAGACAAAUCUAAGACAAGUAAUU
9843	miR1122-3p-1099	10	UAGAUACAUCCGUAUCUAGA	UUACUUGUCUUGGAUUUGUCUAGAUACGGAGGUAUCUAGCACUAAAAUGAGUUUAGAUACAUCCGUAUCUAGACAAAUUCAAGACAAGUAAUU
10293	miR1122-3p-11	6	UAGAUACAUCCGUAUCUAGA	AUUCAUGUCUUAGAUUUAUCUAGAUACGGAUGUAUCAAGUCACGUUUUAGUAUUAGAUACAUCCGUAUCUAGACAAAUCUAAGACAAGAAUUU
10843	miR1122-3p-1100	10	UAGAUACAUCCGUAUCUAGA	AUUCUUGUCUUAGAUUUGUCUAGAUACGGAUCUAUCAAGUCACAUUUUAGUAUUAGAUACAUCCGUAUCUAGACAAAUCUAAGACAAGAAUUU
914410782	miR1122-3p-1101	11	UAGAUACAUCCGUAUCUAGA	AUUCUUGUCUUAAAUUUGUCUAAAUACGGAUGAAUCAAGUCACGUUUUAGUAUUAGAUACAUCCGUAUCUAGACAAAUCUAAGACAAGAAUUU
88519452	miR1122-3p-1102	9	UAGAUACAUCCGUAUCUAGA	UUACUUGUCUUCGAUUUGUCUAGAUACAGAGGUAUCUAUCACUAAAAUGAGUCUAGAUACAUCCGUAUCUAGACAAAUUCAAGACAAGUAAUU
9461	miR1122-3p-1103	1	UAGAUACAUCCGUAUCUAGA	UUACUUGUCUUAGAUUUGUCUAGAUACAGAGGUAUCUAACACUAAAAUGAGUCUAGAUACAUCCGUAUCUAGACAAAUCCAAAACAAGUAAUU
10816	miR1122-3p-1105	11	UAGAUACAUCCGUAUCUAGA	UUACUUGUCUUGAAUUUGUCUAGAUACGGAUGUAUUUAGACUCAUUUUAGUGUUAGAUACAUCCGUAUCUAGACAAAUCUAAGACAAGUAAUU
7794	miR1122-3p-1106	15	UAGAUACAUCCGUAUCUAGA	AUUCUUGUCUUAGAUUUGUCUAAAUACGGAUGUAUCAAGUCACGUUCUAGUAUUAGAUACAUCCGUAUCUAGACAAAUCUAAGACAAGAAUUU
10144	miR1122-3p-1107	1	UAGAUACAUCCGUAUCUAGA	AUUCUUGUCUUAGAUUUGUCUAGAUACGGAUGUAUCAAGUCACAAUUUAGUAUUAGAUACAUCCGUAUCUAGACAAAUCUAAGACAAGAUUUC
8809	miR1122-3p-1108	7	UAGAUACAUCCGUAUCUAGA	AUUCUUGUCUUAGAUUUGUCUAGAUACGGAUGUAUCAAGUCACAUUUUAGUAUUAGAUACAUCCGUAUCUAGACAAAUCUAAGACAAUAAUUU
9660	miR1122-3p-1110	6	UAGAUACAUCCGUAUCUAGA	AUUCUUGUCUGAGAUUUGUCUAGAUACGGAUGUAUCAAGUCACAUUUUAGUAUUAGAUACAUCCGUAUCUAGACAAAUCUAAGACAAGAAAUU
8572	miR1122-3p-1112	12	UAGAUACAUCCGUAUCUAGA	UUACUUGUCUUAGAUUUGUCUAGAUACGGAGGUAUCUAGCUCUAACAUGAGUCUAGAUACAUCCGUAUCUAGACAAAUCCAAGACAAGUAAUU
9391	miR1122-3p-112	1	UAGAUACAUCCGUAUCUAGA	AUUCUUCUCUUAAAUUUGUCUAAAUACGAAUGUAUCAAGUCACGUUUUAGUAUUAGAUACAUCCGUAUCUAGACUAAUCUAAGACAAGAAUUU
10391	miR1122-3p-1120	6	UAGAUACAUCCGUAUCUAGA	AUUCUUGUCUUAGAUUUGUCUAGAUACGGAUGCAUCAAGUCACAUUUUAGUAUUAGAUACAUCCGUAUCUAGACAAAUCUAAGACAAGAAUUU
84788756	miR1122-3p-1121	1	UAGAUACAUCCGUAUCUAGA	AAUCUUGUCUUAGAUUUGUCUAGAUACGGAUGUAUCAAGUCACAUUUUAGUAUUAGAUACAUCCGUAUCUAGACAAAUCUAAGACAAGAAAUU
8269	miR1122-3p-1122	1	UAGAUACAUCCGUAUCUAGA	AUUCUUGUCUUAGAUUGGUCUAAAUACGGAGGUAUCAAGUCACGUUUUGGUAUUAGAUACAUCCGUAUCUAGACUAAUCUAAGACAAGAAUUU
8472	miR1122-3p-1125	1	UAGAUACAUCCGUAUCUAGA	AUUCUUGUCUUAGAUUUGUCUAGAUACGGAUGUAUCAAGUCACAUUUUAGUAUUAGAUACAUCCGUAUCUAGACAAUCUAAGACAAGAAAUUU
10311	miR1122-3p-1127	6	UAGAUACAUCCGUAUCUAGA	GUUCUUGUCUUAGAUUUGUCUAGAUACGGAUGUAUCAAGUCACAUUUUAGUAUUAGAUACAUCCGUAUCUAGAAAAAUCUAAGACAAGAAUUC
10674	miR1122-3p-113	1	UAGAUACAUCCGUAUCUAGA	AUUCUUGUCUUAAAUUUGUCUAAAUACAAAUGUAUCAAGUCACGUUUUAGUACUAGAUACAUCCGUAUCUAGACAAAUCUAAGACAAGAAUUU
8686	miR1122-3p-1130	1	UAGAUACAUCCGUAUCUAGA	AUUCUUGUAUUAGAUUUGUCUAGGUACGGAUGUAUCAAGUCACAUUUUAGUAUUAGAUACAUCCGUAUCUAGACAAAUCUAAGACAAGAAAUU
7864	miR1122-3p-1131	3	UAGAUACAUCCGUAUCUAGA	AUUCUUGUCUUAGAUUUAUCUAGAUACGAAUGUAUCAAGUCACAUUUUAGUAUUAGAUACAUCCGUAUCUAGACAAAUCUAAGACAAGAAAUU
104881049610607	miR1122-3p-1134	14	UAGAUACAUCCGUAUCUAGA	UUACUUGUCUUAAAUUUGUCUAGAUACGGAGGUAUCUAGCACUAAAAUGAGUCUAGAUACAUCCGUAUCUAGACAAAUUCAAGACAAGUAAUU
10283	miR1122-3p-1136	1	UAGAUACAUCCGUAUCUAGA	AUUUUUGUCUUAGAUUUGUCUUAAUACGAAUGUAUCAAGUCACGUUUUAGUAUUAGAUACAUCCGUAUCUAGACAAAUUUAAGACAAGAAUUU
1005410616	miR1122-3p-1137	14	UAGAUACAUCCGUAUCUAGA	UUACUUGUCUUAGAUUUAUCUAGAUACGGAGGUAUCUAGCACUAAAAUAAGUCUAGAUACAUCCGUAUCUAGACAAAUCCAAGACAAGUAAUU
10013	miR1122-3p-1138	1	UAGAUACAUCCGUAUCUAGA	UUUCUUGUCUUAGAUUUGUCUAGAUACGGAUGUAUCUAAUACUAAAAUGUGACUAGAUACAUCCGUAUCUAGAAAAAUCUAAGACAAGAAUUU
10189	miR1122-3p-1139	9	UAGAUACAUCCGUAUCUAGA	AUUCUUGUCUUAAAUUUGUCUAAAUACGGAUGUAUCAAGUCACAUUUUAGUAUUAGAUACAUCCGUAUCUAGACAAAUAUAAGACAAGAAUUU
10490	miR1122-3p-114	14	UAGAUACAUCCGUAUCUAGA	UUACUUGUCUUAGAUUUGUCUAGAUAUGGAGGUAUCUAGCACUAAAAUAAGUCUAGAUACAUCCGUAUCUAGACAAAUCCAAGACAAGUAAUU
10900	miR1122-3p-1141	7	UAGAUACAUCCGUAUCUAGA	AUUCUUGUCUUAGAUUUGUCUAGAUACAGAUGUAUCAAGUCACAUUUUAGUAUUAGAUACAUCCGUAUCUAGACAAAUCUAAGACAAGAAUUU
994211032	miR1122-3p-1142	15	UAGAUACAUCCGUAUCUAGA	UUACUUGUCUUGGAUUUGUCUAGAUACGGAUGUAUCUAGACUCAUUUUAGUGCUAGAUACAUCCGUAUCUAGAAAAAUCUAAGACAAGUAAUU
7805	miR1122-3p-1144	2	UAGAUACAUCCGUAUCUAGA	AUUCUUGUCUUAGAUUUGUCUAGAUACAGAUGUAUUAAGUCACAUUUUAGUAUUAGAUACAUCCGUAUCUAGACAAAUCUAAGACAAGAAAUU
8733	miR1122-3p-115	1	UAGAUACAUCCGUAUCUAGA	AUUCUUGUCUUAGAUUUGUCUAGAUACAGAUGUAUCAAGUCACAUUUUAGUACUAGAUACAUCCGUAUCUAGACAAAUCUAAGACAAGAAAUU
9653	miR1122-3p-1151	1	UAGAUACAUCCGUAUCUAGA	AUGCUUGUCUUAGAUUUGUCUAGAUACGGAUGUAUCAAGUCACAUUUUAGUAUUAGAUACAUCCGUAUCUAGACAAAUCUAAGACAAGAAAUU
9891	miR1122-3p-1152	17	UAGAUACAUCCGUAUCUAGA	AUUUUUGUCUUAGAUUUGUCUAAAUACGGAUGUAUCAAGUCACGUUUUAGUAUUAGAUACAUCCGUAUCUAGACAAAUCUAAGACAAGAAUUU
10447	miR1122-3p-1154	12	UAGAUACAUCCGUAUCUAGA	UUACUUGUCUUAAAUUUGUCUAGAUACGGAAGUAUCUAGCACUAAAAUGAGUCUAGAUACAUCCGUAUCUAGACAAAUUCAAGACAAGUAAUU
10053	miR1122-3p-1159	13	UAGAUACAUCCGUAUCUAGA	UUACUUGUCUUAGAUUUGUCUAGAUACGGAGGUAUCUAGCACUAAAAUGAGUCUAGAUACAUCCGUAUCUAGACAAAUCCAAGACAAGCAAUU
9433	miR1122-3p-1160	12	UAGAUACAUCCGUAUCUAGA	UUAAUUGUCUUAGAUUUGUCUAGAUACGGAGGUAUCUAGCACUAAAAUGAGUCUAGAUACAUCCGUAUCUAGACAAAUCCAAGACAAAUAAUU
7665	miR1122-3p-1161	9	UAGAUACAUCCGUAUCUAGA	AUUCUUGUCUUAGAUUUGUCUAGAUACGGAUGUAUCAAGUCAUGUUUUAGUAUUAGAUACAUCCGUAUCUAGACCAAUCUAAGACAAGAAUUU
8299	miR1122-3p-1163	10	UAGAUACAUCCGUAUCUAGA	AUUCUUGUCUUAGAUUUGUCUAGAUACGGAUGUAUCAAGUCAUGUUUUAGUAUUAGAUACAUCCGUAUCUAGACAAAUCUAAGACAAGAAAUU
7744	miR1122-3p-1166	1	UAGAUACAUCCGUAUCUAGA	AUUCUUGUCUUAGAUUUGUCUAGAUACGGAAGUAUCAAGUCACAUUUUAGUAUUAGAUACAUCCGUAUCUAGACAAAUAUAAGACAAGAAAUU
8868	miR1122-3p-1167	1	UAGAUACAUCCGUAUCUAGA	UUACUUGUCUUGGAUUUGUCUAGAUACAUAUAUAUCUAGACUCAUUUUAAUGCUAGAUACAUCCGUAUCUAGAUAAAUCUAAGACAAGUAGUU
802610875	miR1122-3p-1168	2	UAGAUACAUCCGUAUCUAGA	AUUCUUGUCUUAGAUUUGUCUAGAUAUGGAUGUAUCAAGUCACAUUUUAGUAUUAGAUACAUCCGUAUCUAGACAAAUCUAAGACAAUAAAUU
99659966	miR1122-3p-1169	14	UAGAUACAUCCGUAUCUAGA	AUUCUUGUCUUAAAUUUGUCUAAAUACGGAUGUAUCAAGUCACGUUUUAGUAUUAGAUACAUCCGUAUCUAGACUAAUCUAAGACAAGAAUUU
8495	miR1122-3p-1170	1	UAGAUACAUCCGUAUCUAGA	AUUCUUGUCUUAGAUUUGUCUAAGUAUGGAUGUAUCAAGUCACGUUUUAGUAUUAGAUACAUCCGUAUCUAGAAAAAUUUAAGACAAGAAUUU
8496	miR1122-3p-1174	1	UAGAUACAUCCGUAUCUAGA	AUUCUUGUCUUAGACUUGUCUAGAUAGGGAUGUAUCAAGUCACAUUUUAGUAUUAGAUACAUCCGUAUCUAGACAAAUCUAAGACAAGAAAUU
8690	miR1122-3p-1175	14	UAGAUACAUCCGUAUCUAGA	AUUCUUGUCUUAGAUUUGUCUAAAUACAGAUGUAUCAAGUCACAUUUUAGUAUUAGAUACAUCCGUAUCUAGACAAAUCUAAGACAAGAAUUU
8955	miR1122-3p-1176	11	UAGAUACAUCCGUAUCUAGA	UUACUUGUCUUAGAUUUUUCUAGAUACGGAGGUAUCUAGCAUUAAAAUGAGUCUAGAUACAUCCGUAUCUAGACAAAUCCAAGACAAGUAAUU
9045	miR1122-3p-1177	5	UAGAUACAUCCGUAUCUAGA	UUACUUGUCUUGGAUUUGUCUAGAUACAUAUGUAUCUAGAUUCAUUUUAGUGCUAGAUACAUCCGUAUCUAGACAAAUCUAAGACAAGUAAUU
8449	miR1122-3p-1178	1	UAGAUACAUCCGUAUCUAGA	AUUCUUGUCUUAGAUUUUUCUAGAUACGGAUGUAUCAAGUCACAUUUUAGUAUUAGAUACAUCCGUAUCUAGACAAAUCUAAUACAAGAAAUU
10523	miR1122-3p-1179	16	UAGAUACAUCCGUAUCUAGA	UUACUUGUCUUAGAUUUGUCUAGAUACGGAGGUAUCUAGCACUAAAAUGAGUCUAGAUACAUCCGUAUCUAGACAAAUCCAAGACAAGUACUU
10038	miR1122-3p-1181	19	UAGAUACAUCCGUAUCUAGA	AUUCUUGUCUUAGAUUUGUCUAAAUACGGAUGUAUCAAGUCACGUUUUAGUAUUAGAUACAUCCGUAUCUAGACAAAUCUAACACAAGAAUUU
8053	miR1122-3p-1183	5	UAGAUACAUCCGUAUCUAGA	AUUCUUGUUUUAGAUUUGUCUAAAUAUGGAUGUAUCAAGUCACAUUUUAGUAUUAGAUACAUCCGUAUCUAGACAAAUCUAAGACAAGAAUUU
8372	miR1122-3p-1184	1	UAGAUACAUCCGUAUCUAGA	UUACUUGUCUUGGAUUUGUCUAUAUACGGAUGUAUCUAGCACUAUAAUGAGUCUAGAUACAUCCGUAUCUAGACAAAUCAAAGACAAGUAAUU
11060	miR1122-3p-1185	1	UAGAUACAUCCGUAUCUAGA	AUUCUUGUCUUACUUUUUUCUAAAUACGGAUGUAUCAAGUCAUGUUUUAGUAUUAGAUACAUCCGUAUCUAGACAAAUCUAAGACAAGAAUUU
9464	miR1122-3p-1186	2	UAGAUACAUCCGUAUCUAGA	AUUCUUGUCUUAAAUUUGUCUAAAUACGGAUGUAUCAAGUAACGUUUUAGUAUUAGAUACAUCCGUAUCUAGACGACUCUAAGACAAGAAUUU
10519	miR1122-3p-1187	2	UAGAUACAUCCGUAUCUAGA	CUUCUUGUCUUAGAUUUGUCUAGAUACAGAUGUAUCAAGUCACAUUUUAGUAUUAGAUACAUCCGUAUCUAGACAAAUCCAAGACAAGAAAUU
10254	miR1122-3p-1189	6	UAGAUACAUCCGUAUCUAGA	AUUCUUGUCUUAGAUUUGUCUAUAUACGGAUGUAUCAAGUCACAUUUUAGUAUUAGAUACAUCCGUAUCUAGAAAAAUCUAAGACAAGAAAUU
9616	miR1122-3p-119	1	UAGAUACAUCCGUAUCUAGA	AUUCUUUUCUUAGAUUUGUCUAGAUACGGAUGUAUCAAGUCACAUUUUAGUAUUAGAUACAUCCGUAUCUAGACAAAUCUAAGAAAAGAAAUU
80858505	miR1122-3p-1191	17	UAGAUACAUCCGUAUCUAGA	UUACUUGUCUUAGAUUUGUCUAGAUACAGAAGUAUCUAGCACUAAAAUGAGUCUAGAUACAUCCGUAUCUAGACAAAUCCAAGACAAGUAAUU
8492	miR1122-3p-1194	1	UAGAUACAUCCGUAUCUAGA	UUACUUGUCUUGGAUUUGUCUAGAUACAGAUAUAUCUAGACUCAUUUUAAUGCUAGAUACAUCCGUAUCUAGACAAAUCCAAGACAAGUAAUU
10828	miR1122-3p-1195	6	UAGAUACAUCCGUAUCUAGA	AUUCUUGUCUUAGAUUUGUCUAAAUACGGAUGAAUCAAGUCACGUUUUGGUAUUAGAUACAUCCGUAUCUAGACUAAUCUAAGACAAGAAUUU
8404	miR1122-3p-1197	4	UAGAUACAUCCGUAUCUAGA	AUUCUUGUCUUGGAUUUGUCUAGAUACGGAUGUAUCAAUUCACAUUUUAGUAUUAGAUACAUCCGUAUCUAGACAAAUCUAAGAUAAGAAAUU
9971	miR1122-3p-1198	15	UAGAUACAUCCGUAUCUAGA	UUACUUGUCUUAGAUUUGUCUAGAUACGGAGGUAUGUAGCACUAAAAUGAGUCUAGAUACAUCCGUAUCUAGACAAAUCCAAGACAAGUAAUU
10125	miR1122-3p-1199	13	UAGAUACAUCCGUAUCUAGA	AUUCUUGUCUUAGAUUUGUUUAAAUACGGAUGUAUCAAGUCACGUUUUAGUAUUAGAUACAUCCGUAUCUAGACGAAUCUAAGACAAGAAUUU
9286	miR1122-3p-12	6	UAGAUACAUCCGUAUCUAGA	ACUCUUGUAUUAGAUUUGUCUAGAUACGGAUGUAUCAAGUCACAUUUUAGUAUUAGAUACAUCCGUAUCUAGACAAAUCUAAGACAAGAAUUU
9764	miR1122-3p-120	5	UAGAUACAUCCGUAUCUAGA	AUUCUUGUCUUAGAUUUGUCUAGAUACGGAUGUAUCUAAUACUAAAACGUAACUAGAUACAUCCGUAUCUAGACAAAUCUAAGACAAGAAUUU
10307	miR1122-3p-1200	15	UAGAUACAUCCGUAUCUAGA	UUACUUGUCUUGGAUUUGUCUACAUACGGAUGUAUCUAGACUCAUUUUAGUGCUAGAUACAUCCGUAUCUAGACAAAUCUAAGACAAGUAAUU
9026	miR1122-3p-1202	1	UAGAUACAUCCGUAUCUAGA	ACUCUUAUUUUAGAUUUGUCUAGAUACGGAUGUAUCAAGUCACGUUUUAGUAUUAGAUACAUCCGUAUCUAGACAAAUCUAAGACAAUAAUUU
10808	miR1122-3p-1203	9	UAGAUACAUCCGUAUCUAGA	AUUCUUGUCUUAGAUUUGUGUAAAUACGGAUGUAUCAAGUCAUGUUUUAGUAUUAGAUACAUCCGUAUCUAGACGAAUCUAAGACAAGAAUUU
8314	miR1122-3p-1204	11	UAGAUACAUCCGUAUCUAGA	AUUCUUGUCUUAGAUUUGUCUAAAUACGGAUGUAUCAAGUCACGUUUUAGUAUUAGAUACAUCCGUAUCUAGACUAAUCUAAGGCAAGAAUUU
10758	miR1122-3p-1205	8	UAGAUACAUCCGUAUCUAGA	AUUCUUGUCUUAGAUUUGUCUAGAUACGGAUGUAUCAAGUCACGUUUUAGUAUUAGAUACAUCCGUAUCUAGACAAAUCCAAGACAAGAAUUU
10155	miR1122-3p-1206	1	UAGAUACAUCCGUAUCUAGA	AUUCUUGUCUUAGAUUUGUAUAGAUGCGGAUGUAUCAAGUCACAUUUUAGUAUUAGAUACAUCCGUAUCUAGACAAAUCUAAGACAAGAAAUU
10883	miR1122-3p-1208	6	UAGAUACAUCCGUAUCUAGA	UUAGUUGUCUUGGGUUUGUCUAGAUACGGAUGUAUCUAGACUCAUUUUAGUGCUAGAUACAUCCGUAUCUAGACAAAUCUAAGACAAGUAAUU
7850	miR1122-3p-1209	1	UAGAUACAUCCGUAUCUAGA	AUUCUUGUCUUAGAUUUUUCUAGAUACGGAUGUAUCAAGUCACAUUUUAGUAUUAGAUACAUCCGUAUCUAGAAAAAUCUAGGACAAGAAAUU
9787	miR1122-3p-121	5	UAGAUACAUCCGUAUCUAGA	AUUCUUGUCUUAGAUUUGUCUAAAUACGGAUGUAUUAAGUCGCAUUUUAGUAUUAGAUACAUCCGUAUCUAGACAAAUCUAAGACAAGAAUUU
7809	miR1122-3p-1210	1	UAGAUACAUCCGUAUCUAGA	AUUCUUGUCUUAAAUUUGUCUAAAUACGGAUGUAUCAUGUCACUUUUUAGUAUUAGAUACAUCCGUAUCUAGACUAAUCUAAGACAAGAAUUU
8488	miR1122-3p-1211	17	UAGAUACAUCCGUAUCUAGA	AUUCUUGUCUUAUAUUUGUCUAAAUACGGAUGUAUCAAGUCACGUUUUAGUAUUAGAUACAUCCGUAUCUAGACAAAUCUAAGACAAGAAUUU
7710	miR1122-3p-1212	1	UAGAUACAUCCGUAUCUAGA	AUUCUUGUCUUAGAUUUGUCUAGAUACGGAUGUAUCAAGUCACAUUUUAGUACUAGAUACAUCCGUAUCUAGACAAAUCUAAGACAAGAAAUU
90099766	miR1122-3p-1213	6	UAGAUACAUCCGUAUCUAGA	AUUCUUGUCUUAGAUUUGUCUAGAUACGGGUGUAUCAAGUCACAUUUUAGUAUUAGAUACAUCCGUAUCUAGACAAAUCUAAGACAAGAAAUU
10968	miR1122-3p-1215	12	UAGAUACAUCCGUAUCUAGA	UUACUUGUCUUAGAUUUGUCUAGAUACGAAGGUAUCUAGCACUAAAAUGAGUCUAGAUACAUCCGUAUCUAGACAAAUCCAAAACAAGUAAUU
7647	miR1122-3p-1218	1	UAGAUACAUCCGUAUCUAGA	AUUCUUGUCUUAGAUUUGUCUAGAUAUAGAUGUAUCAAGUCACAUUUUAGUAUUAGAUACAUCCGUAUCUAGAAAAAUCUAGGACAAGAAGUU
10259	miR1122-3p-1220	6	UAGAUACAUCCGUAUCUAGA	AUUCUUGUCUUAGAUUUGUCUAAAUACGGAUGUAGCAAGUCACAUUUUAGUAUUAGAUACAUCCGUAUCUAGACUAAUCUAAGACAAGAAUUU
856495279757	miR1122-3p-1221	6	UAGAUACAUCCGUAUCUAGA	AAUUUUGUCUUAGAUUUGUCUAGAUACGGAUGUAUCAAGUCACAUUUUAGUAUUAGAUACAUCCGUAUCUAGACAAAUCUAAGACAAGAAAUU
7646	miR1122-3p-1224	1	UAGAUACAUCCGUAUCUAGA	AUUCUUGUCUUAGAUUUGUCUAGAUACAGAUGUAUCAAGUCACAUUGUAGUAUUAGAUACAUCCGUAUCUAGACAAAUCUAAGACAAGAAAUU
8124	miR1122-3p-1225	15	UAGAUACAUCCGUAUCUAGA	AUUCUUGUCUUAAAUUUGUCUAAAUACGGAUGUAUCAAGUCACAUUUUAGUAUUAGAUACAUCCGUAUCUAGACAAAUCUAAGACAAGAAUUU
800487049873	miR1122-3p-1226	6	UAGAUACAUCCGUAUCUAGA	AUUCUUGUCUUAGAUUUGUCUAGAUACGGAUGUAUCAAGUCACAUUUUAGUAUUAGAUACAUCCGUAUCUAGACAAACCUAAGACAAGAAAUU
9077	miR1122-3p-1227	2	UAGAUACAUCCGUAUCUAGA	CUACUUGUCUUAAUUUUGUCUAGAUACGGAGGUAUCUAGCAUUAAAAUGAGUCUAGAUACAUCCGUAUCUAGACAAAUCUAAGACAAGUAAUU
800081068387	miR1122-3p-1229	2	UAGAUACAUCCGUAUCUAGA	AUUCUUGUCUUAGAUUUGUCUAGAUACAUAUGUAUCAAGUCACAUUUUAGUAUUAGAUACAUCCGUAUCUAGACAAAUCUAAGACAAGAAAUU
948010966	miR1122-3p-123	17	UAGAUACAUCCGUAUCUAGA	UUACUUGUCUUAGAUUUGUCUAGAUACGGAGGUAUCUAGCACUAAAAUGAGUCUAGAUACAUCCGUAUCUAGACAAAUUCAAGACAAGUAAUU
10514	miR1122-3p-1230	9	UAGAUACAUCCGUAUCUAGA	AUUCUUGUCUUAGAUUUUUCUAAAUACGGAUGUAUCAAGUCACGUUUUAGUAUUAGAUACAUCCGUAUCUAGACUAAUCUAAGACAAGAAUUU
10802	miR1122-3p-1231	1	UAGAUACAUCCGUAUCUAGA	AUUCUUGUCUUAGAUUUGUCUAGAUACGGAUGUAUCAAGUCACAUUUUAGUAUUAGAUACAUCCGUAUCUAGAAAAAUGUAAGACAAGAAAUU
90819457	miR1122-3p-1234	15	UAGAUACAUCCGUAUCUAGA	UUACUUGUCGUAGAUUUGUCUAGAUACGGAGGUAUCUAGCACUAAAAUGAGUCUAGAUACAUCCGUAUCUAGACAAAUCCAAGACAAGUAAUU
9450	miR1122-3p-1235	1	UAGAUACAUCCGUAUCUAGA	ACUCUUGUCUUAGAUUUUUCUAGAUACGGAUGUAUCAAGUCACAUUUUAGUAUUAGAUACAUCCGUAUCUAGACAAAUCUAAGACAAGAAAUU
7973	miR1122-3p-1238	6	UAGAUACAUCCGUAUCUAGA	AUUCUUGUCUUAGAUUUGUCUAGAUACGGAUGUAUCAAGUCACAUUUUAGUAUUAGAUACAUCCGUAUCUAGACAAAUCUUAGACAAGAAAUU
9235	miR1122-3p-1239	1	UAGAUACAUCCGUAUCUAGA	AUUCUUGUCUUAGAUUUGUCUAGAUACGGAUUGAUCAAGUCACAUUUUAGUAUUAGAUACAUCCGUAUCUAGACAAAUCUAAGACAAGAAAUU
10304	miR1122-3p-124	1	UAGAUACAUCCGUAUCUAGA	AUUCUUGUCUUAGAUUUUUCUAGAUACGGAUGUAUCAAGUCACAUUUUAGUAUUAGAUACAUCCGUAUCUAGAAAAAUCUAAGACAAGAAAUU
8678	miR1122-3p-1241	6	UAGAUACAUCCGUAUCUAGA	ACUCUUGUCUUAGAUUUGCCUAAAUACGGAUGUAUCAAGUCACAUUUUAGUAUUAGAUACAUCCGUAUCUAGACAAAUUUAAGACAAGAAUUU
10073	miR1122-3p-1242	3	UAGAUACAUCCGUAUCUAGA	AUUCUUGUCCUAGAUUUGUCUAAAUAUGGAUGUAUCAAGUCACGUUUUAGUAUUAGAUACAUCCGUAUCUAGACAAAUUUAAGACAAAAAUUU
9718	miR1122-3p-1243	1	UAGAUACAUCCGUAUCUAGA	GUUGUUGUCUUAGAUUUGUCUAGAUACAGAUGUAUCAAGUCACAUUUUAGUAUUAGAUACAUCCGUAUCUAGACAAAUCUAAGACAAGAAAUU
7.8398e+94	miR1122-3p-1244	8	UAGAUACAUCCGUAUCUAGA	AUUCUUGUCUUAGAUUUUUCUAGAUACGGAUGUAUCAAGUCACAUUUUAGUAUUAGAUACAUCCGUAUCUAGACAAAUCUAAGACAAGAAAUU
10058	miR1122-3p-1245	4	UAGAUACAUCCGUAUCUAGA	UUACUUGUCUUAGAUUUGUCUAGAUACAGAUGUAUCUAGACUCAUUUUAGUGCUAGAUACAUCCGUAUCUAGACAAAUCGAAGACAAGUAAUU
9277	miR1122-3p-1246	18	UAGAUACAUCCGUAUCUAGA	AUUCUUGUCUUAGAUUUGUCUAAAUACGGAUGUAUCAGUCACGUUUUAGUAUUAGAUACAUCCGUAUCUAGACAAAUCUAAGACAAGAAUUU
10527	miR1122-3p-1248	14	UAGAUACAUCCGUAUCUAGA	UUACUUGUCUUGGAUUUGUCUAGAUACGGAGGUAUCUAGCACUAAAAUGAGUCUAGAUACAUCCGUAUCUAGACAAAUUCAAGACAAGUAAUU
10404	miR1122-3p-1249	2	UAGAUACAUCCGUAUCUAGA	AUUCUUGUCUUAGAUAUGUCUAGAUACAGAUGUAUCAAGUCACAUUUUAGUAUUAGAUACAUCCGUAUCUAGACAAAUCUAAGACAAGAAAUU
9323	miR1122-3p-1251	1	UAGAUACAUCCGUAUCUAGA	AUUCUUGUCUUAGAUUUAUCUAGAUAUGGAUGUAUCAAGUCACAUUUUAGUAUUAGAUACAUCCGUAUCUAGACAAAUCUAAGACAAGAAAUU
9197	miR1122-3p-1252	1	UAGAUACAUCCGUAUCUAGA	AUUCUUGUCUUAGAUUUGACUAGAUACGGAUGUAUCAAGUCACAUUUUAGUAUUAGAUACAUCCGUAUCUAGAAAAAUCUAAGACAAGAAAUU
8038	miR1122-3p-1254	1	UAGAUACAUCCGUAUCUAGA	UUACUUGUCUUAGAUUUGUGUAAAUACAGAUGUAUCUAGACUCAUUUUAAUGCUAGAUACAUCCGUAUCUAGACAAAUCUAAGACAAGUAAUU
11049	miR1122-3p-1255	1	UAGAUACAUCCGUAUCUAGA	AUUCUUGUCUUAGAUUUGUCUAGAUACGGAUGUAUCAAGUCAUAUUUUAGUAUUAGAUACAUCCGUAUCUAGACAAAUUAAGACAAGAAAUUG
7928	miR1122-3p-1256	2	UAGAUACAUCCGUAUCUAGA	AUUCUUGUCUUAGAUUUGUCUAGAUACAGAUGUAUCAAGUCACAUUUUAGUAUUAGAUACAUCCGUAUCUAGACAAAUCUUAGACAAGAAAUU
10809	miR1122-3p-1257	1	UAGAUACAUCCGUAUCUAGA	AUUCUUGUCUUAGACUUGUCUAGAUAUGGAUGUAUCAAGUCACAUUUUAGUAUUAGAUACAUCCGUAUCUAGAAAAAUCUAAGACAAGAAAUU
8043	miR1122-3p-1258	1	UAGAUACAUCCGUAUCUAGA	AUUAUUGUCUUAGAUUUGUCUAGAUAUGGAUGUAUCAAGUCACAUUUUAGUAUUAGAUACAUCCGUAUCUAGACAAAUCUAAGACAAGAAAUU
9023	miR1122-3p-1259	8	UAGAUACAUCCGUAUCUAGA	UUACUUGUCUUAGAUUUGUCUAGAUACGAAUGUAUCUAGCACUAAAAUGAGUCUAGAUACAUCCGUAUCUAGACAAAUCAAAGACAAGUAAUU
7656765776857690	miR1122-3p-126	1	UAGAUACAUCCGUAUCUAGA	AUUCGUGUCUUAGAUUUGUCUAGAUACGGAUGUAUCAAGUCACAUUUUAGUAUUAGAUACAUCCGUAUCUAGAGAAAUCUAAGACAAGAAAUU
78029751	miR1122-3p-1261	2	UAGAUACAUCCGUAUCUAGA	AUUCUUGUCUUAGAUUUGUAUAGAUACAGAUGUAUCAAGUCACAUUUUAGUAUUAGAUACAUCCGUAUCUAGACAAAUCUAAGACAAGAAAUU
10143	miR1122-3p-1263	1	UAGAUACAUCCGUAUCUAGA	AUUCUUGUCUUAGAUUUGUCUAGAUACGGAUGUAUCAAGUCACAAUUUAGUAUUAGAUACAUCCGUAUCUAGACAAAUCUAAGACAUGAAAUU
85148698	miR1122-3p-1267	8	UAGAUACAUCCGUAUCUAGA	AUUCUUGUCUUAAAUUUGUCUAGAUACGGAUGUAUCAAGUCACAUUUUAGUAUUAGAUACAUCCGUAUCUAGACAAAUCUAAGACAAGAAUUU
7957	miR1122-3p-1268	7	UAGAUACAUCCGUAUCUAGA	AUUCUUGUCUUAAACUUGUCUAAAUACGGAUGUAUCAAGUCACGUUUUAGUAUUAGAUACAUCCGUAUCUAGACAAAUCUAAGACAGGAAUUU
9656	miR1122-3p-1269	11	UAGAUACAUCCGUAUCUAGA	UUUCUUGUCUUAGAUUUGUCUAGAUACGGAUGUAUCAAGUCACAUUUUAGUAUUAGAUACAUCCGUAUCUAGACAAAUCUAAGACAAGAAAUU
10681	miR1122-3p-127	9	UAGAUACAUCCGUAUCUAGA	AUUCUUGUCUUACAUUUGUCUAAAUACGGAUGUAUCAAGUCACGUUUUAGUAUUAGAUACAUCCGUAUCUAGAGAAAUUUAAGACAAGAAUUU
786510446	miR1122-3p-1270	12	UAGAUACAUCCGUAUCUAGA	AUUCUUGUCUUAGAUUUGUCUAAAUACGGAUAUAUCAAGUCACAUUUUAGUAUUAGAUACAUCCGUAUCUAGACAAAUCUAAGACAAGAAUUU
9867	miR1122-3p-1272	7	UAGAUACAUCCGUAUCUAGA	UUACUUGUCUUGGAUUUGUCUAGAUACAGAUGUAUCUAGACUCAUUUUAGUGCUAGAUACAUCCGUAUCUAGACAAGUCUAAGACAAGUAAUU
10508	miR1122-3p-1273	4	UAGAUACAUCCGUAUCUAGA	AUUCUUGUCUUAGAUUUGUCUAAAUACAGAUGUAUCUAGUUACAUUUUAGUGUUAGAUACAUCCGUAUCUAGACAAAUGUAAGACAAGAAUUU
9489	miR1122-3p-1274	1	UAGAUACAUCCGUAUCUAGA	AUUCUUGUCUUAGAUUUGUCUAGAUACAGAUGUAUCAAGUCACAUUUUAGUAUUAGAUACAUCCGUAUCUAGAGAAAUCUAAGAUAAGAAAUU
10493	miR1122-3p-1275	7	UAGAUACAUCCGUAUCUAGA	UUACUUGUCUUGAAUUUGUCUAGAUACGGAUGUAUCUAGACUUAUUUUAGUACUAGAUACAUCCGUAUCUAGAUAAAUCUAAGACAAGUAAUU
7855	miR1122-3p-1276	1	UAGAUACAUCCGUAUCUAGA	AUUCUUGUCUUAGAUUUGUCUAGAUACGGAUGUGUCAAGUCACAUUUUAGUAUUAGAUACAUCCGUAUCUAGACAAAUCUAAGACAAGAUAUU
910991169865	miR1122-3p-1279	19	UAGAUACAUCCGUAUCUAGA	AUUCUUGUCUUAGAUUUGUCUAAAUACGGAUGUAUCAAGUCACGUUUUAGUAUUAGAUACAUCCGUAUCUAGACGAAUCUAAGACAAGAAUUU
8409	miR1122-3p-1281	1	UAGAUACAUCCGUAUCUAGA	ACUCUUGUCUUAGAUUUGUCUAGAUACAGAUGUAUCAAGUCACAUUUUAGUAUUAGAUACAUCCGUAUCUAGACAAAUCUAAGACAAGAAAUU
7949	miR1122-3p-1282	1	UAGAUACAUCCGUAUCUAGA	AUUCUUGUCUUAGAUUUGUCUAGAUACGGAUGUAUCAAGUCACAUUUUAGUAUUAGAUACAUCCGUAUCUAGACAAAUCUAUGACAUGAAAUU
8591	miR1122-3p-1284	2	UAGAUACAUCCGUAUCUAGA	AUUCUUGUCUUAAAUUUGUCUAGAUACAGAUGUAUCAAGUCACAUUUUAGUAUUAGAUACAUCCGUAUCUAGACAAAUCUAAGACAAGAAAUU
10952	miR1122-3p-1286	7	UAGAUACAUCCGUAUCUAGA	AUUCUUGUCUUAGAUUUGUCUAAAUAUGGAUAUAUCAAGUCACGUUUUAGUAUUAGAUACAUCCGUAUCUAGACGAAUCUAAGACAAGAAUUU
9770	miR1122-3p-1288	1	UAGAUACAUCCGUAUCUAGA	AUUCUUGUCUAAGAUUUGUCUAGAUACGGAUGUAUCAAGUCACAUUUUAGUAUUAGAUACAUCCGUAUCUAGACAAAUCCAAGACAAGAAAUU
7886	miR1122-3p-1289	1	UAGAUACAUCCGUAUCUAGA	AUUCUUGUCUUAGAUUUUUCUAGAUACGGAUGUAUCAAGUCACAUUUUAGUAUUAGAUACAUCCGUAUCUAGAGAAAUCUAAGACAAGAAAUU
9554	miR1122-3p-1291	2	UAGAUACAUCCGUAUCUAGA	AUUCUUGUCUUAGAUUUGUCUAAAUACGGAUGUAUCAAGUCAUGUUUUGGUAUUAGAUACAUCCGUAUCUAGACUAAUCUAAGACAUGAAUUU
8902	miR1122-3p-1292	2	UAGAUACAUCCGUAUCUAGA	UUACUUGUCUUAGAUUUGUCUAGAUACGGAUGAAUCUAGACUCAUUUUAGUGCUAGAUACAUCCGUAUCUAGACAAAUCUAAGAUAAGUAAUU
9488	miR1122-3p-1294	8	UAGAUACAUCCGUAUCUAGA	UUACUUGUCUUGGAUUUGUCUAAAUACAGAUGUAUCUAGACUCAUUUUAGUGCUAGAUACAUCCGUAUCUAGACAAAUCUAAGACAAGUAAUU
10471	miR1122-3p-1295	8	UAGAUACAUCCGUAUCUAGA	UUACUUGUCUUGGAUUUGUCUAGAUACAGAUGUAUCUAGACUCAUUUUAGUGCUAGAUACAUCCGUAUCUAGACAAAUCCAAGACAAGUAAUU
8.20982e+46	miR1122-3p-1296	8	UAGAUACAUCCGUAUCUAGA	UUACUUGUCUUAGAUUUGUCUAGAUACGGAUGUAUCUAGACUCAUUUUAGUGCUAGAUACAUCCGUAUCUAGACAAAUCGAAGACAAGUAAUU
8140900092629970	miR1122-3p-1297	6	UAGAUACAUCCGUAUCUAGA	AUUCUUGUCCUAGAUUUGUCUAGAUACGGAUGUAUCAAGUCACAUUUUAGUAUUAGAUACAUCCGUAUCUAGACAAAUCUAAGACAAGAAAUU
11043	miR1122-3p-1299	12	UAGAUACAUCCGUAUCUAGA	UUAUUUGUCUUAGAUUUGUCUAGAUACGGAGGUAUCUAGCACUAAAAUGAGUCUAGAUACAUCCGUAUCUAGACAAAUCCAAAACAAGUAAUU
10983	miR1122-3p-13	1	UAGAUACAUCCGUAUCUAGA	AUUCUUGUCUUAGAUUUGUCUAGAUACGGAUCUAUCAAGUCACAUUUUAGUAUUAGAUACAUCCGUAUCUAGAAAAAUCUAAGACAAGAAAUU
9710971297149710	miR1122-3p-130	14	UAGAUACAUCCGUAUCUAGA	UUACUUGUCUUGAAUUUGUCUAGAUACAUAUGUAUCUAGACUCAUUUUAGUGCUAGAUACAUCCGUAUCUAGACAAAUCUAAGACAAGUAAUU
9501	miR1122-3p-1300	9	UAGAUACAUCCGUAUCUAGA	AUUCUUGUCUUAGAUUUGUCUAAAUAUGGAUGUGUCAAGUCACGUUUUAGUAUUAGAUACAUCCGUAUCUAGACAAAUCUAAGAUAAGAAUUU
84418717	miR1122-3p-1301	6	UAGAUACAUCCGUAUCUAGA	AUUCUUGUCUUAGAUUUGUCUAGAUACGGACGUAUCAAGUCACAUUUUAGUAUUAGAUACAUCCGUAUCUAGACAAAUCUAAGACAAGAAAUU
78348476	miR1122-3p-1302	1	UAGAUACAUCCGUAUCUAGA	AUUCUUGUCUUAGAUUUGUCUAGAUAUGGAUGUAUGAAGUCACAUUUUAGUAUUAGAUACAUCCGUAUCUAGACAAAUCUAAGACAAGAAAUU
10356	miR1122-3p-1303	9	UAGAUACAUCCGUAUCUAGA	AUUCUUGUCUUAGAUUUGUCUAAAUACGGAUGUAUCAAGUCACGUUUUAGUAUUAGAUACAUCCGUAUCUAGACAAAUCUAAGCCAAAAAUUU
9090	miR1122-3p-1305	15	UAGAUACAUCCGUAUCUAGA	AUUCUUGUCUUAGAUUUGUCUAAGUACGGAUGUAUCAAGUCACGUUUUAGUAUUAGAUACAUCCGUAUCUAGACAAAUCUAAGACAAGAAUUU
8861	miR1122-3p-1308	2	UAGAUACAUCCGUAUCUAGA	AUUCUUGUCUUAGAUUUGUCUAGAUACAGAUGUAUCAAGUCACAUUUUAGUAUUAGAUACAUCCGUAUCUAGACAAAUCUAAGACACGAAAUU
10627	miR1122-3p-131	8	UAGAUACAUCCGUAUCUAGA	AUUCUUGUCUUAGAUUUGUCUAGAUACCGAUGUAUCAAGUCACGUUUUAGUAUUAGAUACAUCCGUAUCUAGACAAAUCUAAGACAAGAAUUU
8128	miR1122-3p-1311	15	UAGAUACAUCCGUAUCUAGA	UUACUUGUCUUGGAUUUGUCUAGAUACGGAUGUAUCCAGACUCAUUUUAGUGCUAGAUACAUCCGUAUCUAGACAAAUCUAAGACAAGUAAUU
82058826	miR1122-3p-1313	2	UAGAUACAUCCGUAUCUAGA	AUUCUUGUCUUAGAUUUGUCUAGAUACGGAUGUAUCAAGUCACAUUUUAGCAUUAGAUACAUCCGUAUCUAGACAAAUCUAAGACAAGAAAUU
904196789989	miR1122-3p-1317	6	UAGAUACAUCCGUAUCUAGA	AUUCUUCUCUUAGAUUUGUCUAGAUACGGAUGUAUCAAGUCACAUUUUAGUAUUAGAUACAUCCGUAUCUAGACAAAUCUAAGACAAGAAAUU
9428	miR1122-3p-1318	1	UAGAUACAUCCGUAUCUAGA	AUUCUUGUCUUAGAUUUGUCUAGAUAUGGAUGUAUUAAGUCACAUUUUAGUAUUAGAUACAUCCGUAUCUAGACAAAUCUAAGACAAGAAAUU
7929	miR1122-3p-132	6	UAGAUACAUCCGUAUCUAGA	AUUCUUGUCUUAGAUUUGUCUAAAUACGGUUGUAUCAAGUCACAUUUUAGUAUUAGAUACAUCCGUAUCUAGACUAAUCUAAGACAAGAAUUU
7843	miR1122-3p-1320	6	UAGAUACAUCCGUAUCUAGA	AUUCUUGUCUUAGAUUUGUCUAAAUACGGAUGUAUCAAGUCACGUUUUGGUAUUAGAUACAUCCGUAUCUAGACUAAUCUAAGACAAGAUUUU
9211	miR1122-3p-1322	1	UAGAUACAUCCGUAUCUAGA	AUUAUUGUCUUAGAUUUGUCUAAAUACGAAUGUAUCAAGUCACGUUUUAGUAUUAGAUACAUCCGUAUCUAGACGAAUCUAAGACAAUAAUUU
9470	miR1122-3p-1324	5	UAGAUACAUCCGUAUCUAGA	AUUCUUGUCUAAGAUUUGUCUAAAUACGGAUAUAUCAAGUCACAUUUUAGUAUUAGAUACAUCCGUAUCUAGACAAAUUUAAGACAAGAAUUU
81979362	miR1122-3p-1325	15	UAGAUACAUCCGUAUCUAGA	UUACUUGUCUUAGAUUUGUCUAGAUACGGAUGUAUCUAACACUAAAAUGAGUCUAGAUACAUCCGUAUCUAGACAAAUCCAAGACAAGUAAUU
8270	miR1122-3p-1326	1	UAGAUACAUCCGUAUCUAGA	AUUCUUGUCUUAGAUUUUUCUAGAUACGGAUGUAUCAAGUCACAUUUUAGUAUUAGAUACAUCCGUAUCUAGACAAAUCUGAGACAAGAAAUU
8632	miR1122-3p-1327	1	UAGAUACAUCCGUAUCUAGA	AUUCUUGCCUUAGAUUUGUCUAGAUACGGAUGUAUCAAGUCACAUUUUAGUAUUAGAUACAUCCGUAUCUAGACAAAUCCAAGACAAGAAAUU
8780	miR1122-3p-1329	8	UAGAUACAUCCGUAUCUAGA	AAAUUUGUCUUAGAUUUAUCUAAAUACGGAUGUACCAAGUCACGUUUUAGUAUUAGAUACAUCCGUAUCUAGACGAAUCUAAGACAAGAAUUU
930293339386	miR1122-3p-1331	2	UAGAUACAUCCGUAUCUAGA	AUUCUUGUCUUAGAUUUGUCUAGAUAUAGAUGUAUCAAGUCACAUUUUAGUAUUAGAUACAUCCGUAUCUAGACAAAUCUAAGACAAGAAAUU
10473	miR1122-3p-1332	15	UAGAUACAUCCGUAUCUAGA	UUACUUGUCUUAAAUUUGUCUAGAUACGGAGGUAUCUAGCACUAAAAUGAGUCUAGAUACAUCCGUAUCUAGACAAAUCCAAGACAAGUAAUU
796683529565	miR1122-3p-1333	11	UAGAUACAUCCGUAUCUAGA	AUUCUUGUCUUAGAUUUGUCUAGAUACGGAUGUAUCAAGUCACAUUUUAGUAUUAGAUACAUCCGUAUCUAGACAAAUCUAAGACAAGAAAUA
8100	miR1122-3p-1334	1	UAGAUACAUCCGUAUCUAGA	AUUCCUGUCUUAGAUUUGUCUAGAUACGGAUGUAUCAAGUCACAUUUUAGUAUUAGAUACAUCCGUAUCUAGAAAAAUCUAAGACAAGAAAUU
9497	miR1122-3p-1335	7	UAGAUACAUCCGUAUCUAGA	AUUCUUGUCUUACAUUUGUCUAAAUACGGAGGUAUCAAGUCACGUUUUAGUAUUAGAUACAUCCGUAUCUAGAAAAAUCUAAGACAAGAAUUU
10612	miR1122-3p-1336	13	UAGAUACAUCCGUAUCUAGA	UUACUUGUCUUAGAUUUGUCUAGAUAUGGAGGUAUCUAGCACUAAAAUGAGUCUAGAUACAUCCGUAUCUAGACAAAUACAAGACAAGUAAUU
8905	miR1122-3p-1338	1	UAGAUACAUCCGUAUCUAGA	AUUCUUGUCUUAGAUUUGUCUAGAUACGGAUGUAUCAAGUCACAUAUUAGUAUUAGAUACAUCCGUAUCUAGACAAAUCUAAGACAAGAAAUU
76758768	miR1122-3p-1339	1	UAGAUACAUCCGUAUCUAGA	AUUCUUGUCUUAGAUUUGUCUAGAUACGGAUGUAUCAAGUAACAUUUUAGUAUUAGAUACAUCCGUAUCUAGACAAAUCUAAGACACGAAAUU
882010084	miR1122-3p-1340	11	UAGAUACAUCCGUAUCUAGA	AUUCUUGUCUUAAAUUUGUCUAAAUAUGGAUGUAUCAAGUCACGUUUUAGUAUUAGAUACAUCCGUAUCUAGACAAAUCUAAGACAAGAAUUU
10361	miR1122-3p-1342	4	UAGAUACAUCCGUAUCUAGA	AUUCUUGUCUUAAAUUUGUCUAAAUACGGAUGUAUGUAGUUACAUUUUAGUGUUAGAUACAUCCGUAUCUAGACAAAUGUAAGACAAGAAUUU
8422	miR1122-3p-1343	6	UAGAUACAUCCGUAUCUAGA	AUUCUUGUCUUAGAUUUGUCUAGAUACGGAUGUAUCAAGUCACAUUUUAGUAUUAGAUACAUCCGUAUCUAGACAAAUCAAAGACAAGAAAUU
11010	miR1122-3p-1344	6	UAGAUACAUCCGUAUCUAGA	AUUCUUGUCUUAGAUUUGUCUAGAUAUGGAUGUAUCAAGUCACAUUUUAGUAUUAGAUACAUCCGUAUCUAGACAAAUCUAAGACAAGAAAGU
9001	miR1122-3p-1345	16	UAGAUACAUCCGUAUCUAGA	UUACUUGUCUUAGAUUUGUCUAGAUACAGAGGUAUCUAGCACUAAAAUGAGUCUAGAUACAUCCGUAUCUAGACAAAUUCAAGACAAGUAAUU
10634	miR1122-3p-1346	6	UAGAUACAUCCGUAUCUAGA	AUUCUUGUCUUAGAUUUGUCUAAAUACGGAUGUAUCAAGUCACGUUUUGGUAAUAGAUACAUCCGUAUCUAGACUAAUCUAAGACAAGAAUUU
9284	miR1122-3p-1347	6	UAGAUACAUCCGUAUCUAGA	AUUCUUGUCUUAGAUUUGUCUAGAUACGGAUGUUUCAAGUCACAUUUUAGUAUUAGAUACAUCCGUAUCUAGACAAAUCUAAGACAAGAAAUU
797710086	miR1122-3p-1349	6	UAGAUACAUCCGUAUCUAGA	AUUCUUGUCUUAGAUUUGUCUAGAUACAGAUGUAUCAAGUCACAUUUUAGUAUUAGAUACAUCCGUAUCUAGACAAAUCUAAGAUAAGAAAUU
8.19689e+17	miR1122-3p-135	11	UAGAUACAUCCGUAUCUAGA	AUUCUUGUCUUAGAUUUGUCUACAUACGGAUGUAUCAAGUCACAUUUUAGUAUUAGAUACAUCCGUAUCUAGACAAAUCUAAGACAAGAAAUU
8215	miR1122-3p-1350	13	UAGAUACAUCCGUAUCUAGA	UUACUUGUCUUAGAUUUGUCUAGAUACGGAGGUAUCUAGCACUAAAAUGAGUCUAGAUACAUCCGUAUCUAGACAAAUCCAAGACAAAUAAUU
10613	miR1122-3p-1351	1	UAGAUACAUCCGUAUCUAGA	AUUCUUGUCUCAGAUUUUUCUAAAUACGGAUGUAUCAAGUCACGUUUUAGUAUUAGAUACAUCCGUAUCUAGACGAAUCUAAAACAAGAAUUU
9224	miR1122-3p-1353	11	UAGAUACAUCCGUAUCUAGA	AUUCUUGUCUUAGAAUUGUCUAAAUACGGAUGUAUCAAGUCAUGUUUUAGUAUUAGAUACAUCCGUAUCUAGACAAAUCUAAGACAAGAAUUU
8173	miR1122-3p-1356	1	UAGAUACAUCCGUAUCUAGA	AUUCUUGUCUUAGAUUUGUCUAGUUACGGAUGUAUAAAGUCACAUUUUAGUAUUAGAUACAUCCGUAUCUAGAGAAAUCUAAGACAAGAAAUU
9507989910370	miR1122-3p-1357	6	UAGAUACAUCCGUAUCUAGA	AUUCUUGUCUUAGAUUUGUGUAGAUACGGAUGUAUCAAGUCACAUUUUAGUAUUAGAUACAUCCGUAUCUAGACAAAUCUAAGACAAGAAAUU
9365	miR1122-3p-1358	9	UAGAUACAUCCGUAUCUAGA	UUACUUGUCUUGGAUUUGUCUAGAUACAGAGGUAUCUAACACUAAAAUGAGUCUAGAUACAUCCGUAUCUAGACAAAUUCAAGACAAGUAAUU
8860	miR1122-3p-1359	1	UAGAUACAUCCGUAUCUAGA	UUUCUUGUGUUAGAUUUGUCUAGAUACGGAUGUAUCUAAUACUAAAAUGUGACUAGAUACAUCCGUAUCUAGACAAAUCUAAGACAAGAAUUU
1063910670	miR1122-3p-136	6	UAGAUACAUCCGUAUCUAGA	AUUCUUGUCUUAGAUUUGUCUAGAUACGGAUGUAUCAAGUCACAUUUUAGUAUUAGAUACAUCCGUAUCUAGACAAAUCUAAGUCAAGAAAUU
8479	miR1122-3p-1360	1	UAGAUACAUCCGUAUCUAGA	AUUCAUGCCUUAGAUUUGUCUAGAUACGGAUGUAUCAAGUCACAUUUUAGUAUUAGAUACAUCCGUAUCUAGAAAAAUCUAAGACAAGAAAUU
8400	miR1122-3p-1364	4	UAGAUACAUCCGUAUCUAGA	UUUGUUGUCUUAGAUUUGUCUAAAUACGGAUGUAUCUAGUUACAUUUUAGUGUUAGAUACAUCCGUAUCUAGACAAAUCUAAGACAAGAAUUU
10213	miR1122-3p-1365	24	UAGAUACAUCCGUAUCUAGA	AUUCUUGUCUUAGAUUUGUCUAAAUACGGAUGUAUCAAGUCACGUUUUAGUAUUAGAUACAUCCGUAUCUAGACAAAUCUAAGAGAAGAAUUU
9498	miR1122-3p-1368	3	UAGAUACAUCCGUAUCUAGA	UUACUUGUCUUAGAUUUGUCUAGAUACAGAUGUAUCUAGCAUUAAAAUGAGUCUAGAUACAUCCGUAUCUAGACAAAUCUAAGACAAGUAAUU
9462	miR1122-3p-1369	10	UAGAUACAUCCGUAUCUAGA	UUACUUGUCUUAGAUUUGUCUAGAUACGGAGGUAUUUAGCAUUAAAAUAAGUCUAGAUACAUCCGUAUCUAGACAAAUCCAAGACAAGUAAUU
78389165	miR1122-3p-137	6	UAGAUACAUCCGUAUCUAGA	AUUCUUGUCUUAGAUUUGUCUAGAUACGGAUGUAUCAAGUCACAUUUUAGUAUUAGAUACAUCCGUAUCUAGACAAAUCUAAGACAUGAAAUU
9117	miR1122-3p-1370	1	UAGAUACAUCCGUAUCUAGA	UUACUUGUCUUGGAUUUGUCUAGAUACAUCCGUAUCUAGAUUCAUUUUAGUGCUAGAUACAUCCGUAUCUAGAAAAAUCUAAGACAACUAAUU
8437	miR1122-3p-1371	6	UAGAUACAUCCGUAUCUAGA	AUUCUUGUCUUAGAUUUGUCUAGAUAGGGAUGUAUCAAGUCACAUUUUAGUAUUAGAUACAUCCGUAUCUAGACAAAUCUAAGACAAGAAUUU
10836	miR1122-3p-1372	1	UAGAUACAUCCGUAUCUAGA	AUUCUUUUCUUAGAUUUGUCUAGAUACGGAUGUAUCAAAGUCACAUUUUAGUAUUAGAUACAUCCGUAUCUAGACAAAUCUAAGACAAGAAAUU
7.7408e+34	miR1122-3p-1373	6	UAGAUACAUCCGUAUCUAGA	AUUCUUGUCUUAGAUUUGUCUAGAUACGGAUGUAUCAAGUCACAUUUUAGUAUUAGAUACAUCCGUAUCUAGACAAAUAUAAGACAAGAAAUU
8388	miR1122-3p-1374	8	UAGAUACAUCCGUAUCUAGA	UUACUUGUCUUGGAUUUGUCUAGAUACAAAUGUAUCUAGACUCAUUUUAGUGCUAGAUACAUCCGUAUCUAGACAAAUCUAAGACAAGUAGAU
9728	miR1122-3p-1375	8	UAGAUACAUCCGUAUCUAGA	AUUCUUGUCUUAGAUUUGUCUAGAUAUGGAUGUAUCAAGUCACGUUUUAGUAUUAGAUACAUCCGUAUCUAGACAAAUCUAAGACAAGAAUUU
8183	miR1122-3p-1376	2	UAGAUACAUCCGUAUCUAGA	AUUCUUGUCUUAGAUUUGUCUAGAUACAGAUGUAUCAAGUCACAUUUUAGUAUUAGAUACAUCCGUAUCUAGACAAAUCUAUGACAAGAAAUU
10566	miR1122-3p-1378	1	UAGAUACAUCCGUAUCUAGA	UUACUUAUCUUAGAUUUGUCUAGAUACAAAGGUAUCUAGCACUAAAAUGAGUCUAGAUACAUCCGUAUCUAGACAAAUCCAAGACAAUAAUUC
9607	miR1122-3p-1379	6	UAGAUACAUCCGUAUCUAGA	AUUCUUGUCUUAGAUUUGUCUAAAUACGGAUGUAUCAAGUCACGUUUUGGUAUUAGAUACAUCCGUAUCUAGACUAAUCUAGGACAAGAAUUU
8530	miR1122-3p-138	1	UAGAUACAUCCGUAUCUAGA	AUACUUGUCUUAGAUUUGUCUAGAUACGAAGGUAUCUAGCACCAAAAUGAGUCUAGAUACAUCCGUAUCUAGACAAAUCCAAAACAAGUAAUU
8836	miR1122-3p-1380	1	UAGAUACAUCCGUAUCUAGA	UUCUUGUCUUAGAUUUUGUCUAGAUACGGAUGUAUCAAGUCACAUUUUAGUAUUAGAUACAUCCGUAUCUAGACAAAUCUAACACAAGAAAUU
9437	miR1122-3p-1381	1	UAGAUACAUCCGUAUCUAGA	AUUCUUGUCUUAGAUUUGUCUAGAUACGGAUGCAUCAAGUCACAUUUUAGUAUUAGAUACAUCCGUAUCUAGACAAAUCUAAGACAAGUAAUU
10798	miR1122-3p-1382	6	UAGAUACAUCCGUAUCUAGA	AUUCUUGUCUUAGAUUUGUCUAAAUACGGUUGUAUCAAGUCACAUUUUAGUAUUAGAUACAUCCGUAUCUAGACAAAUAUAAGACAAGAAUUU
8712	miR1122-3p-1383	14	UAGAUACAUCCGUAUCUAGA	UUACUUGUCUUGAAUUUGUCUAGAUACAGAUGUAUUUAGACUCAUUUUAGUGCUAGAUACAUCCGUAUCUAGACAAAUCUAAGACAAGUAAUU
8102	miR1122-3p-1384	14	UAGAUACAUCCGUAUCUAGA	UUACUUGUCUUAGAUUUGUCUAGAUACGGAGGUAUCUAGCACUAAAAUAAGUCUAGAUACAUCCGUAUCUAGACAAAUCUAAGACAAGUAAUU
10931	miR1122-3p-1386	15	UAGAUACAUCCGUAUCUAGA	UUACUUGUCUUGGAUUUGUCUAGAUACGGAUCUAUCUAGACUCAUUUUAGUGCUAGAUACAUCCGUAUCUAGACAAAUCUAAGACAAGUAAUU
8.05682e+71	miR1122-3p-1388	16	UAGAUACAUCCGUAUCUAGA	UUACUUGUCUUGGAUUUGUCUAGAUACGGAGGUAUCUAGCACUAAAAUGAGUCUAGAUACAUCCGUAUCUAGACAAAUCCAAGACAAGUAAUU
7889	miR1122-3p-1389	1	UAGAUACAUCCGUAUCUAGA	AUUCUUGUCUUAGAUUUGUCUAAAUACGGAUGUAUCAAAUCACUUUUUAGUAUUAGAUACAUCCGUAUCUAGACUAAUUUAAGACAAGAAUUU
10505	miR1122-3p-1391	15	UAGAUACAUCCGUAUCUAGA	UUACUUGUCUUGGAUUUGUCUAUAUACGGAUGUAUCUAGACUCAUUUUAGUGCUAGAUACAUCCGUAUCUAGACAAAUCUAAGACAAGUAAUU
8150	miR1122-3p-1393	1	UAGAUACAUCCGUAUCUAGA	UUACUUGUCUUAGAUUUAUCUAGAUAUAGAGGUAUUUAGCACUAAAAUGAGUCUAGAUACAUCCGUAUCUAGACAAAUCCAAGACAAGUAGUA
8644	miR1122-3p-1394	5	UAGAUACAUCCGUAUCUAGA	AUUCUUGUCUUAGAUUUGUUUAAAUACGGAUGUAUCAAGUCACAUUUUAGUAUUAGAUACAUCCGUAUCUAGACAAAUAUAAGACAAGAAUUU
7793	miR1122-3p-1395	1	UAGAUACAUCCGUAUCUAGA	AUUCUUAUCUUAGGUUUGUCUAGAUACGGAUGUAUCAAGUCACAUUUUAGUAUUAGAUACAUCCGUAUCUAGACAAAUCUAAGACAAGAAAUU
11044	miR1122-3p-1396	1	UAGAUACAUCCGUAUCUAGA	UUAAUUGUCUUGAAUUUGUCUAGAUACGGAUGUAUCCAGACUCAUUUUAAUGCUAGAUACAUCCGUAUCUAGACAAAUCUAAGACAAAUAAUU
10094	miR1122-3p-1397	9	UAGAUACAUCCGUAUCUAGA	AUCCUUGUCUUCGAUUUGUCUAAAUACGGAUGUAUCAAGUCAUGUUUUAGUAUUAGAUACAUCCGUAUCUAGACAAAUUUAAGACAAGAAUUU
8817	miR1122-3p-1398	1	UAGAUACAUCCGUAUCUAGA	AAUCUUGUCUUAGAUUUGUAUAGAUACGGAUGUAUCAAGUCACAUUUUAGUAUUAGAUACAUCCGUAUCUAGACAAAUCUAAGACAGGAAAUU
817410455	miR1122-3p-1400	6	UAGAUACAUCCGUAUCUAGA	AUUCUUGUCUUAGAUUUGUCUAGAUACGGAUGUAUCAAGUCACAUUUUAGUAUUAGAUACAUCCGUAUCUAGACAAAUCUAACACAAGAAAUU
10922	miR1122-3p-1402	1	UAGAUACAUCCGUAUCUAGA	CUACUUAUCUUGGAUUUGUCUAGAUACAGAUGUAUCUAGACUUAUUUUAGUGCUAGAUACAUCCGUAUCUAGACAAAUCUAAGACAAAUAAUU
10436	miR1122-3p-1404	1	UAGAUACAUCCGUAUCUAGA	AUUCUUGUCUUAAAUUUGUCUAAAUACGGGUGUAUCAAGUCACAUUUUAGUAUUAGAUACAUCCGUAUCUAGACAAAUCUAAAACAAGAAUUU
8120	miR1122-3p-1405	3	UAGAUACAUCCGUAUCUAGA	AUUCUUGUCUUAGAUUUGUCUAAAUACGGAUGUAUCAAGUCAUGUUUUGGUAUUAGAUACAUCCGUAUCUAGACUAAUCUAAGAAAAGAAUUU
8042	miR1122-3p-1409	8	UAGAUACAUCCGUAUCUAGA	AUUCUUGUCUUAGAUUUGUCUAGAUACGGAUGUAUCAAGUCAUGUUUUAGUAUUAGAUACAUCCGUAUCUAGACAAAUUUAAGACAAGAAUUU
9119	miR1122-3p-141	6	UAGAUACAUCCGUAUCUAGA	AUUCUUGCCUUAGAUUUGUCUAGAUACGGAUGUAUCAAGUCACAUUUUAGUAUUAGAUACAUCCGUAUCUAGACAAAUCUAAGACAAGAAAUU
9322	miR1122-3p-1410	17	UAGAUACAUCCGUAUCUAGA	AUUCAUGUCUUAGAUUUGUCUAAAUACGGAUGUAUCAAGUCACGUUUUAGUAUUAGAUACAUCCGUAUCUAGACAAAUCUAAGACAAGAAUUU
8.80091e+20	miR1122-3p-1411	10	UAGAUACAUCCGUAUCUAGA	AUUCUUGUCUUAGAUUUGUCUAGAUACGGAUGUAUCAAGUCACAUUUUAGUAUUAGAUACAUCCGUAUCUAGACAAAUCUAAGAAAAGAAAUU
8226	miR1122-3p-1412	8	UAGAUACAUCCGUAUCUAGA	AUUCUUGUCUUAAAUUUGUCUAAAUACGGAUGAAUCAAGUCACGUUUUAGUAUUAGAUACAUCCGUAUCUAGAUAAAUCUAAGACAAGAAUUU
9369	miR1122-3p-1413	1	UAGAUACAUCCGUAUCUAGA	AUUCUUGUCUUAGAUUUGUCUAGAUACGGAUGUAUCAAGUCACAUUUUAGUACUAGAUACAUCCGUAUCUAGACAAAUCUAACACAAGAAAUU
7.80479e+20	miR1122-3p-1414	6	UAGAUACAUCCGUAUCUAGA	AUUCUUGUCUUUGAUUUGUCUAGAUACGGAUGUAUCAAGUCACAUUUUAGUAUUAGAUACAUCCGUAUCUAGACAAAUCUAAGACAAGAAAUU
991310992	miR1122-3p-1415	7	UAGAUACAUCCGUAUCUAGA	AUUCUUGUCUUAUAUUUGUCUAAAUACGGAUGUAUCAAGUCACGUUUUGGUAUUAGAUACAUCCGUAUCUAGACUAAUCUAAGACAAGAAUUU
9430	miR1122-3p-1416	15	UAGAUACAUCCGUAUCUAGA	UUACUUGUCUUAGAUUUGUCUAGAUACGUAAGUAUCUAGCACUAAAAUGAGUCUAGAUACAUCCGUAUCUAGACAAAUCCAAGACAAGUAAUU
9762	miR1122-3p-1417	1	UAGAUACAUCCGUAUCUAGA	UUUCUUGUCUUAGAUUUGUCUAGAUACGGAUGUAUCAAGUCAUAUUUUAGUAUUAGAUACAUCCGUAUCUAGACAAAUCUAAGACAAUAAUUU
10536	miR1122-3p-1418	2	UAGAUACAUCCGUAUCUAGA	UUACUUGUUUUGGAUUUGUCUAGAUACAGAGGUAUCUAGCACUAAAAUGAGUCUAGAUACAUCCGUAUCUAGACAAAUCCAAGACAAGUAAUU
8950	miR1122-3p-142	1	UAGAUACAUCCGUAUCUAGA	AUUCUUGUCUUAGAUUUCUCUAGAUACGGAUGUAUCAAGUCACAUUUUAGUAUUAGAUACAUCCGUAUCUAGACAAAUCUAAGACAUGAAAUU
8044	miR1122-3p-1423	8	UAGAUACAUCCGUAUCUAGA	UUACUUGUCCUGGAUUUGUCUAGAUACAGAUGUAUCUAGACUCAUUUUAGUGCUAGAUACAUCCGUAUCUAGACAAAUCUAAGACAAGUAAUU
11022	miR1122-3p-1429	2	UAGAUACAUCCGUAUCUAGA	AUUCUUGUCUUAAAUUUGUCUAAAUACGGAUGUAUGAAGUCAUGUUUUAGUAUUAGAUACAUCCGUAUCUAGAUAAAUCUAAGACAAGAAUUU
8813	miR1122-3p-1431	1	UAGAUACAUCCGUAUCUAGA	AUUCUUGUCUUAGAUUUUUCUAGAUACGGAUGUAUCAAGUCACAUUUUAGUAUUAGAUACAUCCGUAUCUAGACAAAUAUAAGACAAGAAAUU
9862	miR1122-3p-1432	11	UAGAUACAUCCGUAUCUAGA	UUACUUGUCUUGAAUUUGUCUAGAUACGGAUGUAUGUAGACUCAUUUUAGUGCUAGAUACAUCCGUAUCUAGACAAAUCUAAGAUAAGUAAUU
9546	miR1122-3p-1433	1	UAGAUACAUCCGUAUCUAGA	AUUCUUGUCUUAAAUUUGUCUAGAUACGGAUGUAUCAAGUCACAUUUUAGUAUUAGAUACAUCCGUAUCUAGACAAAUCUAAGACAUGAAAUU
10998	miR1122-3p-1434	1	UAGAUACAUCCGUAUCUAGA	AUUCUUGUCUUAGAUUUGUCUAGAUACGGAUGUAUCAAGUCACAUCAUAGUAUUAGAUACAUCCGUAUCUAGACAAAUCUAAGACAAGAAAUU
10617	miR1122-3p-1436	5	UAGAUACAUCCGUAUCUAGA	AUUCUUGUCUUAGAUUUGUCUAGAUACGGAUGUAUCAAGUCACAUUUUAGUGUUAGAUACAUCCGUAUCUAGACAAAUCUAAGAUAAGAAAUU
8262	miR1122-3p-1439	6	UAGAUACAUCCGUAUCUAGA	AUUCUUGUCUUAGAUUUUUCUAAAUACGGAUGUAUCAAGGCACGUUUUAGUAUUAGAUACAUCCGUAUCUAGACAAAUCUAAAACAAGAAUUU
8875	miR1122-3p-144	9	UAGAUACAUCCGUAUCUAGA	UUACUUGUCUUGGAUUUGUCUAGAUACAGAGGCAUCUAGCACUAAAAUGAGUCUAGAUACAUCCGUAUCUAGACAAAUUCAAGACAAGUAAUU
89291005710888	miR1122-3p-1440	15	UAGAUACAUCCGUAUCUAGA	UUACUUGUCUUAGAUUUGUCUAGAUACGGAGGUAUCUAGCAUUAAAAUGAGUCUAGAUACAUCCGUAUCUAGACAAAUCCAAGACAAGUAAUU
9849	miR1122-3p-1441	13	UAGAUACAUCCGUAUCUAGA	AUUCUUGUCUUAAAUUUGUCUAAAUACGGAUGUAUCAAGUCACGUUUUAGUAUUAGAUACAUCCGUAUCUAGACAAAUCUAAGACAAUAAUUU
9376	miR1122-3p-1442	12	UAGAUACAUCCGUAUCUAGA	UUACUUGUCUUAGAUUUGUCUAGAUACGAAGGUAUCUAGCACUAAAUGAGUCUAGAUACAUCCGUAUCUAGACAAAUCCAAGACAAGUAAUU
8866	miR1122-3p-1443	9	UAGAUACAUCCGUAUCUAGA	AUUCUUGUCUUAGAUUUGUCUAGAUACGGAUGUAUCAAGUCACGUUUUAGUAUUAGAUACAUCCGUAUCUAGACAAAUGUAAGACAAGAAUUU
8059	miR1122-3p-1445	9	UAGAUACAUCCGUAUCUAGA	UUACUUGUCUUAGAUUUGUCUAGAUACAGAGGUAUCUAGCACUAAAAUGGGUCUAGAUACAUCCGUAUCUAGACAAAUUCAAGACAAGUAAUU
10905	miR1122-3p-1446	1	UAGAUACAUCCGUAUCUAGA	AUUCUUGUCUUAGAUUUUUCUAGAUAGGGAUGUAUCAAGUCACAUUUUAGUAUUAGAUACAUCCGUAUCUAGACAAAUCUAAGACAAGAAAUU
10420	miR1122-3p-1449	1	UAGAUACAUCCGUAUCUAGA	AUUCUUGUCUUAGAUUUGUCUAGAUACAGAUGUAUCAAGUCACAUUUUAGUAUUAGAUACAUCCGUAUCUAGAAAAAUUUAAGACAAGAAAUU
8569	miR1122-3p-145	4	UAGAUACAUCCGUAUCUAGA	UUACCUGUCUUAGAUUUGUCUAGAUACGGAGGUAUCUAGCAUUAAAAUGAGUCUAGAUACAUCCGUAUCUAGACAAAUCCAAGAAAAGUAAUU
11047	miR1122-3p-1451	1	UAGAUACAUCCGUAUCUAGA	AUUCUUGUCUUAGAUUUGUUUAAAUACAGAUGUAUCAAGUCAUGUUUUAGUAUUAGAUACAUCCGUAUCUAGACGAAUUUAAGAUAAGAAUUU
10949	miR1122-3p-1452	1	UAGAUACAUCCGUAUCUAGA	AUUCUUGUCUUAGAUUUGUCUAGAUACGGAUGUAUCAAGUCACAUUUGAGUAUUAGAUACAUCCGUAUCUAGACAAAUCCAAGACAAGACAGA
8953	miR1122-3p-1453	6	UAGAUACAUCCGUAUCUAGA	AUUCUUGUCUUAGAUUUGUCUAAAUAUGGAUGUAUCAAGUCACGUUUUAGUAUUAGAUACAUCCGUAUCUAGAAGAAUCUAAGACAAGAAUUU
8520	miR1122-3p-1454	2	UAGAUACAUCCGUAUCUAGA	AUUCUUGUCUUAGAUUUGUUUAAAUACGGAUGUAUUAAGUCAUGUUUUAGUAUUAGAUACAUCCGUAUCUAGAUGAAUCUAAGACAAGAAUUU
9019	miR1122-3p-1455	9	UAGAUACAUCCGUAUCUAGA	UUACUUGUCGUAGAUUUGUGUAGAUACGGAGGUAUCUAGCACUAAAAUAAGUCUAGAUACAUCCGUAUCUAGACAAAUCCAAGACAAGUAAUU
10546	miR1122-3p-1459	1	UAGAUACAUCCGUAUCUAGA	AUUCUUGUCUUAGAUUUGUCUAGAUACGGAUGUAUCAAGUCACAUUUUAGUAUUAGAUACAUCCGUAUCUAGACAAACUAAGACAAGAAAUUU
8268	miR1122-3p-146	1	UAGAUACAUCCGUAUCUAGA	UUACUUGUCUUGGAUUUGUCUAGAUACAUCCGUAUCUAGAUUCAUUUUAGUGCUAGAUACAUCCGUAUCUAGACAAAUCUAAGACAAGUAAUU
9754	miR1122-3p-1460	1	UAGAUACAUCCGUAUCUAGA	AUUCUUGUCUUAGAUUUGCCUAGAUAUGGAUGUAUCAAGUCACAUUUUAGUAUUAGAUACAUCCGUAUCUAGACAAAUCUAAGACAAGAAAUU
8522	miR1122-3p-1465	11	UAGAUACAUCCGUAUCUAGA	AUUCUUGUCUUAAAUUUGUCUAAAUACGGAUGUAUCAAGUCACGUUUUAGUAUUAGAUACAUCCGUAUCUAGACAAUUCUAAGACAAGAAUUU
8023	miR1122-3p-1466	3	UAGAUACAUCCGUAUCUAGA	UUACUUGUCUUCGAUUUGUCUAGAUACAGAUGUAUCUAGCACUAAAAUGAGUCUAGAUACAUCCGUAUCUAGACAAAUCUAAGACAAGUAAUU
7943	miR1122-3p-147	1	UAGAUACAUCCGUAUCUAGA	AUUCUUGUCUUAGGUUUGUCUAGAUACGGAUGUAUCAAGUCACAUUUUAGUAUUAGAUACAUCCGUAUCUAGACAAAUAUAAGACAAGAAAUU
11065	miR1122-3p-1471	12	UAGAUACAUCCGUAUCUAGA	UUACUUGUCUUAGAUUUGUCUAGAUACGAAGGUAUCUAACACUAAAAUGAGUCUAGAUACAUCCGUAUCUAGACAAAUCCAAGACAAGUAAUU
8.54493e+21	miR1122-3p-1472	4	UAGAUACAUCCGUAUCUAGA	UUACUUGUCUUGGAUUUGUCUAGAUACAGAAGUAUCUAGCACUAAAAUGAGUCUAGAUACAUCCGUAUCUAGACAAAUCCAAGACAAGUAAUU
7761	miR1122-3p-1473	1	UAGAUACAUCCGUAUCUAGA	AUUCUCGUCUUAGAUUUUUCUAGAUACGGAUGUAUCAAGUCACAUUUUAGUAUUAGAUACAUCCGUAUCUAGACAAAUCUAAGACAAGAAAUU
8.6519e+26	miR1122-3p-1475	6	UAGAUACAUCCGUAUCUAGA	AUUCUUAUCUUAGAUUUGUCUAGAUACGGAUGUAUCAAGUCACAUUUUAGUAUUAGAUACAUCCGUAUCUAGACAAAUCUAAGACAAGAAAUU
8543	miR1122-3p-1477	12	UAGAUACAUCCGUAUCUAGA	AUUCUUGUCUUAGAUUUGUCUAAAUACGGAUGUAUCAAGUCACGUUUUAGUAUUAGAUACAUCCGUAUCUAGACUAAUGUAAGACAAGAAUUU
7968	miR1122-3p-1478	1	UAGAUACAUCCGUAUCUAGA	AUUCUUGUCUUAGAUUUAUCUAGAUACGGAUGUAUCAAGUCACAUUCUAGUAUUAGAUACAUCCGUAUCUAGACAAAUCUAAGACAAGAAAUU
10401	miR1122-3p-1481	1	UAGAUACAUCCGUAUCUAGA	AUUCUUGUCUUAGAUUUGUCUAGAUACGGAUGUAUCAAGUCACAUUUUAGUAAUAGAUACAUCCGUAUCUAGACAAAUCUAAGACAACAAAUU
9028	miR1122-3p-1483	7	UAGAUACAUCCGUAUCUAGA	AUUCUUGUCUUAAAUUUGUCUAAAUACGGAUGUAUCUAGUUACAUUUUAGUGUUAGAUACAUCCGUAUCUAGACAAAUCUAAGACAAGAAUUU
9791	miR1122-3p-1485	1	UAGAUACAUCCGUAUCUAGA	AUUCUUAUCUUAGAUUUGUCUAGAUACGGAUGUAUCAAGUCACAUUUUAGUAUUAGAUACAUCCGUAUCUAGAAAAAUCUAAGACAAGAAAUU
10911	miR1122-3p-1487	4	UAGAUACAUCCGUAUCUAGA	AUUCUUGUCUUAGAUUUGUCUAAAUACGGAUAUAUCUAGUUACAUUUUAGUGUUAGAUACAUCCGUAUCUAGACAAAUCUAAGAUAAGAAUUU
8259	miR1122-3p-1488	1	UAGAUACAUCCGUAUCUAGA	AUUCUUGUCUUAGAUUUGUCUAGAUACGAAUGUAUGAAGUCACAUUUUAGUAUUAGAUACAUCCGUAUCUAGACAAAUCUAAGACAAGAAAUU
10402	miR1122-3p-149	7	UAGAUACAUCCGUAUCUAGA	AUUCUUGUCUUAAAUUUUUCUAAAUACGGAUGUAUCAAAUCACGUUUUAGUAUUAGAUACAUCCGUAUCUAGACAAAUCUAAGACAAGAAUUU
1.01261e+19	miR1122-3p-1490	7	UAGAUACAUCCGUAUCUAGA	AUUCUUGUCUUAGAUUUGUCUAGAUACUGAUGUAUCAAGUCACAUUUUAGUAUUAGAUACAUCCGUAUCUAGACAAAUCUAAGACAAGAAAUU
8758	miR1122-3p-1491	6	UAGAUACAUCCGUAUCUAGA	AUUCUUGUCAUAGAUUUCUCUAAAUACGGAUGUACCAAGUCACGUUUUAGUAUUAGAUACAUCCGUAUCUAGACAAAUCUAAGACAAGAAUUU
9524	miR1122-3p-1492	6	UAGAUACAUCCGUAUCUAGA	AUUCUUGUCUUAGAUUUGUCUAAAUAUGGAUGUAUCAAGUCACAUUUUAGUAUUAGAUACAUCCGUAUCUAGACUAAUCUAAGACAAGAAUUU
10149	miR1122-3p-1494	1	UAGAUACAUCCGUAUCUAGA	AAUCUUGUCCUAGAUUUGUCUAGAUACGGAUGCAUCAAGUCACAUUUUAGUAUUAGAUACAUCCGUAUCUAGACAAAUCUAAGACAAGAAAUU
8167	miR1122-3p-1497	1	UAGAUACAUCCGUAUCUAGA	AUUCUUGUCUUAGAUUUGUCUAAAUACGGAUGUAUCAAUUCAAAUUUUAGUAUUAGAUACAUCCGUAUCUAGACAAAUUUAAGACAAGAAUUU
7813	miR1122-3p-1499	14	UAGAUACAUCCGUAUCUAGA	AUUCUUGUCUUAGAUUUGUCUAAAUACGGAUGUAUCAAGUCAUGUUUUAGUAUUAGAUACAUCCGUAUCUAGACGAAUCUAAGACAAGAAUUU
9260	miR1122-3p-1506	2	UAGAUACAUCCGUAUCUAGA	AUUCUUGUCUUAGAUUUAUCUAGAUACAGAUGUAUCAAGUCACAUUUUAGUAUUAGAUACAUCCGUAUCUAGACAAAUCUAAGACAAGAAAGU
8186	miR1122-3p-1509	15	UAGAUACAUCCGUAUCUAGA	UUACUUGUCUUAGAUUUGUCUAGAUACGGAGGUAUCUAGCACUAAAAUGAGUCUAGAUACAUCCGUAUCUAGACAGAUCCAAGACAAGUAAUU
9208	miR1122-3p-151	10	UAGAUACAUCCGUAUCUAGA	AUUCUUGUCUUAGAUUUGUCUAGAUACGGAUGUAUCAAGUCACAUUUUAGUAUUAGAUACAUCCGUAUCUAGACAAAUCUAAGAUAAGAAUUU
9456	miR1122-3p-1511	4	UAGAUACAUCCGUAUCUAGA	AUUCUUGUCUUAGAUUUAUCUAAAUACAGAUGUAUCAAGUCAUGUUUUAGUAUUAGAUACAUCCGUAUCUAGACGAAUCUAAGACAAGAAUUU
9029	miR1122-3p-1512	9	UAGAUACAUCCGUAUCUAGA	UUACUUGUCUUAGAUUUGUCUAGAUACCGAGGUAUCUACACUAAAAUGAGUCUAGAUACAUCCGUAUCUAGACAAAUUCAAGACAAGUAAUU
8763	miR1122-3p-1513	6	UAGAUACAUCCGUAUCUAGA	AUUCUUGUCUUAGAUUUGUCUAAAUACGGAUGUAUCAAGUCACGUUUCGGUAUUAGAUACAUCCGUAUCUAGACUAAUCUAAGACAAGAAUUU
9419	miR1122-3p-1514	17	UAGAUACAUCCGUAUCUAGA	UUACUUGUCUUAGAUUUGUCUAGAUACAGAGGUAUCUAGCACUAAAAUGAGUCUAGAUACAUCCGUAUCUAGACAAAUCCAAGACAAGUAAUU
10353	miR1122-3p-1517	6	UAGAUACAUCCGUAUCUAGA	AAUUCUUGUCUAGAUUUGUCUAGAUACGGAUGUAUCAAGUCACAUUUUAGUAUUAGAUACAUCCGUAUCUAGACAAAUCUAAGACAAGAAUUU
8390	miR1122-3p-1519	3	UAGAUACAUCCGUAUCUAGA	UUAUUUGUCUUGGAUUUGUCUAGAUACAGAGGUAUCUAGCACUAAAAUGAGUCUAGAUACAUCCGUAUCUAGACAAAUCCAAGACAAGUAAUU
1081811039	miR1122-3p-152	6	UAGAUACAUCCGUAUCUAGA	AUUCUUGUGUUAGAUUUGUCUAGAUACGGAUGUAUCAAGUCACAUUUUAGUAUUAGAUACAUCCGUAUCUAGACAAAUCUAAGACAAGAAAUU
10108	miR1122-3p-1520	1	UAGAUACAUCCGUAUCUAGA	AUUCUUGUCUUAGAUUUGUCUAGAUACCGAUGUAUCAAGUCACGUUCUAGUAUUAGAUACAUCCGUAUCUAGACAAAUUUAAGACAAGAAUUU
8241	miR1122-3p-1524	10	UAGAUACAUCCGUAUCUAGA	AUUCUUGUCUUAGAUUUGUCUAAAUACGGAUGUAUCAAGUCACGUUUUAGUAUUAGAUACAUCCGUAUCUAGACAAAGUUAAGACAAGAAUUU
9750	miR1122-3p-1526	4	UAGAUACAUCCGUAUCUAGA	AUUCUUGUCUUAGAUUUGUCUAAAUACGGAUGUAUCUAGUUUCAUUUUAGUAUUAGAUACAUCCGUAUCUAGACAAAUCUAAGACAAGAAUUU
82881045010451	miR1122-3p-1527	6	UAGAUACAUCCGUAUCUAGA	AUUCUUGUCUUCGAUUUGUCUAGAUACGGAUGUAUCAAGUCACAUUUUAGUAUUAGAUACAUCCGUAUCUAGACAAAUCUAAGACAAGAAAUU
9213	miR1122-3p-1528	9	UAGAUACAUCCGUAUCUAGA	AUUCUUGUCUUAAAUUUGUGUAAAUACGGAUGUAUCAAGUCACGUUUUAGUAUUAGAUACAUCCGUAUCUAGACAAAUAUAAGACAAGAAUUU
10839	miR1122-3p-1529	12	UAGAUACAUCCGUAUCUAGA	UUACUUGUCUUAGAUUUGUCUAGAUGCGAAGGUAUCUAGCACUAAAAUGAGUCUAGAUACAUCCGUAUCUAGACAAAUCCAAGACAAGUAAUU
1004410572	miR1122-3p-153	13	UAGAUACAUCCGUAUCUAGA	UUACUUGUCUUGGAUUUGUCUAGAUAUGGAGGUAUCUAGCACUAAAAUGAGUCUAGAUACAUCCGUAUCUAGACAAAUCCAAGACAAGUAAUU
9998	miR1122-3p-1532	15	UAGAUACAUCCGUAUCUAGA	UUACUUGUCUUAGAUUUGUCUAGAUACGGAGGUAUCUAGCACUAAAAUGAGUCUAGAUACAUCCGUAUCUAGACAAAUCCAAAGACAAGUAAU
10790	miR1122-3p-1535	7	UAGAUACAUCCGUAUCUAGA	AUUACUUGUCUUGGAUUGUCUAGAUAUGGAUGUAUCUAGACUCAUUUUAGUGCUAGAUACAUCCGUAUCUAGACAAAUCUAAGACAAGUAAUU
81989361	miR1122-3p-1539	15	UAGAUACAUCCGUAUCUAGA	UUACUUGUCUUGGAUUUGUCUAGAUACGGAUGUAUCUAGACUCAUUUUAGUGUUAGAUACAUCCGUAUCUAGACAAAUCUAAGACAAGUAAUU
8.0841e+23	miR1122-3p-154	10	UAGAUACAUCCGUAUCUAGA	AUUCUUGUCUUAGAUUUGUCUAGAUACGGAUGUAUCAAGUCACAUUUUAGUAUUAGAUACAUCCGUAUCUAGACAAAUCUAAGAGAAGAAAUU
10048	miR1122-3p-1542	14	UAGAUACAUCCGUAUCUAGA	UUACUUGUCUUAGAUUUGUUUAGAUACGGAGGUAUCUAGCACUAAAAUAAGUCUAGAUACAUCCGUAUCUAGACAAAUCCAAGACAAGUAAUU
9038	miR1122-3p-1543	2	UAGAUACAUCCGUAUCUAGA	UUACUUAUCUUAGAUUUGUCUAGAUACGAAGGUAUCUAGCACUAAAAUGAGUCUAGAUACAUCCGUAUCUAGACAAAUCCAAGCCAAGUAAUU
10315	miR1122-3p-1544	1	UAGAUACAUCCGUAUCUAGA	AUUCUUGUCUUAGAUUUGUCUAGAUAUGAAUGUAUCAAGUCACAUUUUAGUAUUAGAUACAUCCGUAUCUAGACAAAUCUAAGACAAGAAAUU
9.64298e+17	miR1122-3p-1547	16	UAGAUACAUCCGUAUCUAGA	AUUCUUGUCUUAGAUUUGUCUAGAUACGGAUGUAUCAAGUCACGUUUUAGUAUUAGAUACAUCCGUAUCUAGACAAAUCUAAGACAAGAAUUU
8203	miR1122-3p-1548	15	UAGAUACAUCCGUAUCUAGA	UUACUUGUCUUAGAUUUGUCUAGAUACGGAGGUAUCUAGCACUAAAAUGAGUCUAGAUACAUCCGUAUCUAGACAAAUCCAAAACAAGUAAUU
7997	miR1122-3p-1549	5	UAGAUACAUCCGUAUCUAGA	AUUCUUGUCUUAGAUUUGUCUAGAUACAGAUAUAUCAAGUCACAUUUUAGUAUUAGAUACAUCCGUAUCUAGACAAAUCUAAGACAAGAAUUU
9314	miR1122-3p-155	12	UAGAUACAUCCGUAUCUAGA	UUACUUGUCUUGGAUUUGUCUAGAUACGGAUGUAUCUAGACUUAUUUUAAUGCUAGAUACAUCCGUAUCUAGACAAAUCUAAGACAAGUAAUU
7941	miR1122-3p-1550	8	UAGAUACAUCCGUAUCUAGA	AUUCUUGUCUUAAAUUUGUCUAAAUACGGAUGUAUCAAGUCACGUUUUGGUAUUAGAUACAUCCGUAUCUAGACUAAUCUAAGACAAGAAUUU
8417	miR1122-3p-1551	16	UAGAUACAUCCGUAUCUAGA	UUACUUGUCUUAGAUUUGUCUAGAUACAGAUGUAUCUAGCACUAAAAUGAGUCUAGAUACAUCCGUAUCUAGACAAAUCCAAGACAAGUAUUU
8525	miR1122-3p-1555	1	UAGAUACAUCCGUAUCUAGA	UUACUUGUCUUGGAUUUGUCUAGAUACAGAGAUAUCUAGCACUAAAAUGAGUCUAGAUACAUCCGUAUCUAGACAAAUCCAAAACAAGUAAUU
10779	miR1122-3p-1556	1	UAGAUACAUCCGUAUCUAGA	UUACUUGUCUUAGAUUUGUCUAGAUACAUCCGUAUCUAGAUUCAUUUUAGUGCUAGAUACAUCCGUAUCUAGACAAAUCUAAGACAAGUAAUU
8507	miR1122-3p-1558	5	UAGAUACAUCCGUAUCUAGA	AUUCUUGUCAUAGAUUUGUCUAAAUGCGGAUGUAUCAAGUCACGUUUUAGUAUUAGAUACAUCCGUAUCUAGACAAAUCUGAGACAAGAAUUU
10910	miR1122-3p-1559	7	UAGAUACAUCCGUAUCUAGA	AUUCUUCUCUUAGAUUUGUCUACAUACGGAUGUAUCAAGUCACGUUUUAGUAUUAGAUACAUCCGUAUCUAGACGAAUCUAAGACAAGAAUUU
7936	miR1122-3p-156	6	UAGAUACAUCCGUAUCUAGA	AUUCUUGUCUUAGAUUUGUCUAGAAACGGAUGUAUCAAGUCACAUUUUAGUAUUAGAUACAUCCGUAUCUAGACAAAUCUAAGACAAGAAUUU
10285	miR1122-3p-1560	8	UAGAUACAUCCGUAUCUAGA	AAUCUUGUCUUAUAUUUGUCUAAAUACGGAUGUAUCAAGUCAUGUUUCAGUAUUAGAUACAUCCGUAUCUAGACAAAUCUAAGACAAGAAUUU
8798	miR1122-3p-1561	1	UAGAUACAUCCGUAUCUAGA	AUUCUGGUCUUAGAUUUGUCUAGAUAUGGAUGUAUCAAGUCACAUUUUAGUAUUAGAUACAUCCGUAUCUAGACAAAUCUAAGACAAGAAAUU
8108	miR1122-3p-1562	11	UAGAUACAUCCGUAUCUAGA	AUUCUUGUCUUAGAUUUGUCUAAAUAUGGAUGUAUCAAGUCACAUUUUAGUAUUAGAUACAUCCGUAUCUAGACAAAUCUAAGACAAGAAUUU
81571026811001	miR1122-3p-1564	6	UAGAUACAUCCGUAUCUAGA	AUUCUUGUCUUAGAUUUGUCUAGAUACGGAUGUAUCAAGUCACAUUUUAGUAUUAGAUACAUCCGUAUCUAGAGAAAUCUAAGACAAGAAAUU
8493	miR1122-3p-1565	13	UAGAUACAUCCGUAUCUAGA	UUACUUGUCUUAGAUUUGUCUAGAUACAGAGGUAUCUAGCACUAAAAUGGGUCUAGAUACAUCCGUAUCUAGACAAAUCCAAGACAAGUAAUU
1041910623	miR1122-3p-1569	12	UAGAUACAUCCGUAUCUAGA	AUUCUUGUCUUAGAUUUGUCUAAAUACGGAUGUAUCAAGUCACAUUUUAGUAUUAGAUACAUCCGUAUCUAGACAAAUGUAAGACAAGAAUUU
10980	miR1122-3p-157	4	UAGAUACAUCCGUAUCUAGA	AUUCUUGUCUUAGAUUUGUCUAAAUACAGAUAUAUCAAGUCACAUUUUAGUAUUAGAUACAUCCGUAUCUAGACAAAUCUAAGACGAGAAUUU
10898	miR1122-3p-1573	2	UAGAUACAUCCGUAUCUAGA	AUUCUUGUCUUAGAUUUAUCUAAAUACGGAUGUAUCAAGUCAUGUUUUAGUAUUAGAUACAUCCGUAUCUAGACGAAUCUAAGACAAAUUUUU
9281	miR1122-3p-1575	5	UAGAUACAUCCGUAUCUAGA	UUACUUGUCUUGGAUUUGUCUAGAUACGGACGUAUCUAGACUCAUUUUAAUGCUAGAUACAUCCGUAUCUAGACAAAUCUAAGACAAGUAAUU
8909	miR1122-3p-1576	4	UAGAUACAUCCGUAUCUAGA	UUACUUGUCUUGGAUUUGUCUAGAUACAGAUAUAUUUAGACUCAUUUUAGUGCUAGAUACAUCCGUAUCUAGACAAAUCUAAGACAAGUAAUU
10851	miR1122-3p-1578	1	UAGAUACAUCCGUAUCUAGA	AUUCGUAUCUUAGAUUUGUCUAGAUACGGAUGUAUCAAGUCACAUUUUAGUAUUAGAUACAUCCGUAUCUAGACAAAUCUAAGACAAGAAAUU
7880	miR1122-3p-1580	5	UAGAUACAUCCGUAUCUAGA	UUACUUGUCUUGGAUUUGUCUAGAUACGGAUGCAUCUAGACUCAUUUAAGUGCUAGAUACAUCCGUAUCUAGACAAAUCUAAGACAAGUAAUU
9301	miR1122-3p-1581	6	UAGAUACAUCCGUAUCUAGA	UUACUUGUCUUCGAUUUGUCUAAAUACGGAUGUAUCUAGCACUAAAAUGAGUCUAGAUACAUCCGUAUCUAGACAAAUCUAAGACAAGUAAUU
77018727	miR1122-3p-1582	10	UAGAUACAUCCGUAUCUAGA	AUUCUUGUCUUAGAUUUGUCUAGAUACGGAUGUAUCAAUUCACAUUUUAGUAUUAGAUACAUCCGUAUCUAGACAAAUCUAAGACAAGAAAUU
8626	miR1122-3p-1585	11	UAGAUACAUCCGUAUCUAGA	AGUCUUGUCUUAAAUUUUUCUAAAUACGGAUGUAUCAAGUCACGUUUUAGUAUUAGAUACAUCCGUAUCUAGACAAAUCUAAGACAAGAAUUG
8256	miR1122-3p-1587	16	UAGAUACAUCCGUAUCUAGA	AUUCUUGUCUUAGAUUUGUCUAAAUACGGAUGUAUCAAGUCACGUUUUAGUAUUAGAUACAUCCGUAUCUAGACAAAUCUGAGACAAGAAUUU
10275	miR1122-3p-1588	10	UAGAUACAUCCGUAUCUAGA	AUUCUUGUCUUAGAUUUGUCUAAAUAUGGAUGUAUCAAGUCACAUUUUAGUAUUAGAUACAUCCGUAUCUAGACAAAUCUAAGAUAAGAAUUU
9486	miR1122-3p-159	7	UAGAUACAUCCGUAUCUAGA	AUUCUUGUCUUAGAUUUGUCUAAAUACGGAUGUAUCAAGUCACGUUUUAGUAUUAGAUACAUCCGUAUCUAGACAAAGCCACGACAAGAAUUU
7846	miR1122-3p-1591	1	UAGAUACAUCCGUAUCUAGA	AUUCUUGUCUUAGAUUUGUCUAGAUACGGAUGUAUCAAGUCACAGUUUAGUAUUAGAUACAUCCGUAUCUAGACAAAUCUAAGACAAGAAAUU
7694	miR1122-3p-1592	10	UAGAUACAUCCGUAUCUAGA	AUUCUUGUCUUAGAUUUGUCUAAAUACAGAUGUAUCAAGUCACGUUUUAGUAUUAGAUACAUCCGUAUCUAGACUAAUCUAAGACAAGAAUUU
10573	miR1122-3p-1593	1	UAGAUACAUCCGUAUCUAGA	AUUCUUGUCUUAGAUUUGUCUAGAUAUGGAUGCAUCAAGUCACAUUUUAGUAUUAGAUACAUCCGUAUCUAGACAAAUCUAAGACAAGAAAUU
9814	miR1122-3p-1595	1	UAGAUACAUCCGUAUCUAGA	AUUCUCGUCUUAUAUUUGUCUAGAUACGGAUGUAUCAAGUCACAUUUUAGUAUUAGAUACAUCCGUAUCUAGACAAAUCUAAGACAAGAAAUU
9824	miR1122-3p-1597	7	UAGAUACAUCCGUAUCUAGA	AUUCUUGUCUUAGAUUUGUCUAGAUACCGAUGUAUCAAGUCACAUUUUAGUAUUAGAUACAUCCGUAUCUAGACAAAUCUAAGACAAGAAUUU
7632	miR1122-3p-1598	14	UAGAUACAUCCGUAUCUAGA	AUUCUUGUCUUAGAUUUGUCUAAAUACGGAUGUAUCAAGUCAUGUUUUAGUAUUAGAUACAUCCGUAUCUAGACUAAUCUAAGACAAGAAUUU
8281	miR1122-3p-1599	6	UAGAUACAUCCGUAUCUAGA	AUUCUUGUCUUAGAUUUGUCUAAAUACGGAUGUAUCAAGUCACGUUUUGGUAUUAGAUACAUCCGUAUCUAGACUAAUCUAUGACAAGAAUCU
9241	miR1122-3p-16	2	UAGAUACAUCCGUAUCUAGA	UUACUUGUCUUGGAUUUGUCUAGAUACAGAUGUAUCUAGACUCAUUUUAAUGCUAGAUACAUCCGUAUCUAGACAAAUCCAAGACAAGUAAUU
8068	miR1122-3p-160	3	UAGAUACAUCCGUAUCUAGA	UUACUUGUCUUGGAUUUGUCUAGAUACGGAUGUAUAUAGACUCAUUUUAGUGCUAGAUACAUCCGUAUCUAGACAAAUCUAAAACAACUAAUU
9036	miR1122-3p-1600	6	UAGAUACAUCCGUAUCUAGA	UUUCUUGUCUUAGAUUUGCCUAGAUACGGAUGUAUCAAGUCACAUUUUAGUAUUAGAUACAUCCGUAUCUAGACAAAUCUAAGACAAGAAAUU
10095	miR1122-3p-1602	8	UAGAUACAUCCGUAUCUAGA	AUUCUUGUCUUAGAUUUGUCUAAAUACGGAUGAAUCAAUUCACGUUUUAGUAUUAGAUACAUCCGUAUCUAGACAAAUCUAAGACAAGAAUUU
9827	miR1122-3p-1603	1	UAGAUACAUCCGUAUCUAGA	AUUCUUGUCUUAGAUUUCUCUAGAUACGGAUGUAUCAAGUCACAUUUUAGUAUUAGAUACAUCCGUAUCUAGAAAAAUCUGAGACAAGAAUUU
10384	miR1122-3p-1604	1	UAGAUACAUCCGUAUCUAGA	AUUCUUGUCUUAGAUUUGUCUAGAUACGGAGGUAUCAAGUCACAUUUUAGUAUUAGAUACAUCCGUAUCUAGACAAAUGUAAGACAAGAAAUU
7832855710286	miR1122-3p-1605	6	UAGAUACAUCCGUAUCUAGA	AUUCUUGUCUUAGAUUUGUCUUGAUACGGAUGUAUCAAGUCACAUUUUAGUAUUAGAUACAUCCGUAUCUAGACAAAUCUAAGACAAGAAAUU
10035	miR1122-3p-1607	9	UAGAUACAUCCGUAUCUAGA	AUUCUUGUCUUAGAUUUGUCUAAAUACGGAUGUAUCAAGUCACGUUUUAGUAUUAGAUACAUCCGUAUCUAGACGAAUUUAAGACGAGAAUUU
9578	miR1122-3p-1609	4	UAGAUACAUCCGUAUCUAGA	UUACUUGUCUUGGAUUUGUCUAGAUACAGAUGUAUUUAGACUCAUUUUAAUGCUAGAUACAUCCGUAUCUAGACAAAUCUAAGACAAGUAAUU
8576	miR1122-3p-161	13	UAGAUACAUCCGUAUCUAGA	UUACUUGUCUUAGAUUUGUCUAGAUACAGAGGUAUCUAGCACAAAAAUGAGUCUAGAUACAUCCGUAUCUAGACAAAUCCAAGACAAGUAAUU
86589876	miR1122-3p-1610	10	UAGAUACAUCCGUAUCUAGA	AUUCUUGUCUUAGAUUUGUCUAGAUACGGAUAUAUCAAGUCACAUUUUAGUAUUAGAUACAUCCGUAUCUAGACAAAUCUAAGACAAGAAAUU
10789	miR1122-3p-1612	6	UAGAUACAUCCGUAUCUAGA	UUCUUGUCUUAGAUUUUGUCUUAAUAUGGAUGUAUCAAGUCACGUUUUAGUAUUAGAUACAUCCGUAUCUAGACAAAUCUAAGACAAGAAUUU
10510	miR1122-3p-1614	1	UAGAUACAUCCGUAUCUAGA	AAUCUUGUCUUAGAUUUGCCUAGAUACGGAUGUAUCAAGUCACAUUUUAGUAUUAGAUACAUCCGUAUCUAGACAAAUCUAAGACAAGAAAUU
10640	miR1122-3p-1616	5	UAGAUACAUCCGUAUCUAGA	AUUCUUGCCUUAAAUUUGUCUAAAUACGGAUGUAUCAAGUCAUGUUUUAGUAUUAGAUACAUCCGUAUCUAGACGAAUCUAAGACAAGAAUUU
8511	miR1122-3p-1617	12	UAGAUACAUCCGUAUCUAGA	AUUCUUGUCUUGGAUUUGUCUAAAUACGGAUGUAUCAAGUCAUGUUUUAGUAUUAGAUACAUCCGUAUCUAGACAAAUCUAAGACAAGAAUUU
8816	miR1122-3p-1619	1	UAGAUACAUCCGUAUCUAGA	AUUCUUGUCUUAGAUUUUUCUAAAUACGGAUGUAUCUAGUUACAUUUUAGUAUUAGAUACAUCCGUAUCUAGACAAAUCUAAGACAAGAAUUG
10841	miR1122-3p-162	9	UAGAUACAUCCGUAUCUAGA	AUUCUUGUCUUAAAUUUGUCUAAAUACGGAUGUAUCGAGUCACGUUUUAGUAUUAGAUACAUCCGUAUCUAGACGAAUCUAAGACAAGAAUUU
10989	miR1122-3p-1620	5	UAGAUACAUCCGUAUCUAGA	AUUCUUGUCUUAGAUUUUUCUAGAUACGGAUGUAUCAAGUCACAUUUUAGUAUUAGAUACAUCCGUAUCUAGACAAAUCUAAGAUAAGAAAUU
8729	miR1122-3p-1621	1	UAGAUACAUCCGUAUCUAGA	AUUGUUGUCUUAGAUUUGUCUAGAUACGGAUGUAUCAAGUCACAUUUUAGUAUUAGAUACAUCCGUAUCUAGACAAGUCUAAGACAAGAAAUU
9811	miR1122-3p-1622	8	UAGAUACAUCCGUAUCUAGA	UUACUUGUCUUGGAUUUGUCUAGAUACAUAUGUAUCUAGACUCAUUUUAGUGCUAGAUACAUCCGUAUCUAGACAAAUCUAAGACAAGUAAUU
8181	miR1122-3p-1624	6	UAGAUACAUCCGUAUCUAGA	UUUCUUGUCUUAGAUUUGACUAGAUACGGAUGUAUCAAGUCACAUUUUAGUAUUAGAUACAUCCGUAUCUAGACAAAUCUAAGACAAGAAAUU
8451	miR1122-3p-1626	1	UAGAUACAUCCGUAUCUAGA	AUUCUUGUCUUAGAUUUGUCUAGAUAUGGAUGUAUCAAGUCACAUUUUAGUAUUAGAUACAUCCGUAUCUAGAAAAAUCUAAGAUAAGAAAUU
9974	miR1122-3p-1627	16	UAGAUACAUCCGUAUCUAGA	UUACUUGUCUUAGAUUUGUCUAGAUACGGAGGUAUCUAGCACUAAAAUGAGUCUAGAUACAUCCGUAUCUAGACAAAUCAAAGACAAGUAAUU
8164	miR1122-3p-163	3	UAGAUACAUCCGUAUCUAGA	AUUCGUGUCUUAGAUUUAUCUAAAUACGGAUGUAUCAAGUCAUGUUUUAGUAUUAGAUACAUCCGUAUCUAGAUGAAUCUAAGACAAGAAUUU
10598	miR1122-3p-1630	14	UAGAUACAUCCGUAUCUAGA	UUACUUGUCUUAGAUUUGUCUAGAUACGGAGAUAUCUAGCACUAAAAUAAGUCUAGAUACAUCCGUAUCUAGACAAAUCCAAGACAAGUAAUU
9902	miR1122-3p-1631	2	UAGAUACAUCCGUAUCUAGA	UUACUUGUCUUGGAUUUGUCUAGAUACAGAAGUAUCUAGCAAUAAAAUGAGUCUAGAUACAUCCGUAUCUAGACAAAUCCAAGACAAGUAAUU
8673	miR1122-3p-1632	2	UAGAUACAUCCGUAUCUAGA	AUUCUUGUCUUAGAUUUGUCUAGAUACAGAUGUUUCAAGUCACAUUUUAGUAUUAGAUACAUCCGUAUCUAGACAAAUCUAAGACAAGAAAUU
7967	miR1122-3p-1633	8	UAGAUACAUCCGUAUCUAGA	AUUCUUGUCUUAGGUUUAUCUAAAUACGGAUGUAUCAAGUCACGUUUUAGUAUUAGAUACAUCCGUAUCUAGACAAAUCUAAGACAAGAAUUU
10586	miR1122-3p-1635	12	UAGAUACAUCCGUAUCUAGA	UUACUUGUCUUAGAUUUGUUUAGAUACGAAGGUAUCUAGCACUAAAAUGAGUCUAGAUACAUCCGUAUCUAGACAAAUCCAAGACAAGUAAUU
77639874	miR1122-3p-1636	6	UAGAUACAUCCGUAUCUAGA	AUUCUUGUCUUAGAUUUGUCUAGAUACGGAUGUAUCAAGUCACAUUUUAGUAUUAGAUACAUCCGUAUCUAGACAAAUCUGAGACAAGAAAUU
10357	miR1122-3p-1637	6	UAGAUACAUCCGUAUCUAGA	AUUCUUGUCUUAGAUUUGUCUAGAUACGGAUGUAUCAAGUCACGUUUUAGUAUUAGAUACAUCCGUAUCUAGACAAAUCUGAGACAAAAAUUU
8.14382e+55	miR1122-3p-1639	8	UAGAUACAUCCGUAUCUAGA	AUUCUUGUCUUAGAUUUGUCUAGAUACGAAUGUAUCAAGUCACAUUUUAGUAUUAGAUACAUCCGUAUCUAGACAAAUCUAAGACAAGAAAUU
9448	miR1122-3p-164	4	UAGAUACAUCCGUAUCUAGA	UUACUUGUCUUAGAUUUGUCUAGAUACAAAGGUAUCUAGCACUAAAAUGAGUCUAGAUACAUCCGUAUCUAGACAAAUCAAAGACAAGUAAUU
10470	miR1122-3p-1640	7	UAGAUACAUCCGUAUCUAGA	UUACUUGUCUUGAAUUUGUCUAGAUACGGAUGUAUUUAGACUUAUUUUAGUGUUAGAUACAUCCGUAUCUAGACAAAUCUGAGACAAGUAAUU
9514	miR1122-3p-1641	7	UAGAUACAUCCGUAUCUAGA	AUUCUUGUCUUAGAUUUAUCUAGAUACGGAUGUAUCAAGUCACAUUUUAGUAUUAGAUACAUCCGUAUCUAGACAAAUCUAAGACAAGAAUUU
7784	miR1122-3p-1642	1	UAGAUACAUCCGUAUCUAGA	AUUCUUGUCUUAGAUUUGUCUAGAUACGGAUGUAUCAAGUCACUUUUUAGUAGUAGAUACAUCCGUAUCUAGACAAAUCUAAGACAAGAAAUU
9377	miR1122-3p-1643	2	UAGAUACAUCCGUAUCUAGA	UUACUUGUCUUAGAUUUUUCUAGAUACGGACAUAUCUAGCACUAAAAUGAGUCUAGAUACAUCCGUAUCUAGACAAAUCCAAGAGAAGUAAUU
7730	miR1122-3p-1644	1	UAGAUACAUCCGUAUCUAGA	GUUUUUGUCUUAGAUUUGUCUAGAUACGGAUGUAUCAAGUCACAUUUUAGUAUUAGAUACAUCCGUAUCUAGACAAAUCUAAGACAAGAAAUU
97049705	miR1122-3p-1645	3	UAGAUACAUCCGUAUCUAGA	UUACUUAUCUUAAAUUUGUCUAGAUACGGAUGUAUUAGCACUAAAAUGAGUCUAGAUACAUCCGUAUCUAGACAAAUCCAAGACAAGUAAUU
9520	miR1122-3p-1646	9	UAGAUACAUCCGUAUCUAGA	AUUCUUGUCUUAGAUUUGUCUAAAUACGGAUGUAUCAAGUCACGUUUAGUAUUAGAUACAUCCGUAUCUAGAUGAAUCUAAGACAAGAAUUU
7999	miR1122-3p-1648	1	UAGAUACAUCCGUAUCUAGA	UUACUUGUCUCGGAUUUGUCUAGAUACAGAUGUAUCUAGACUCAUUUUAAUGCUAGAUACAUCCGUAUCUAGACAAAUCAAAGACAAAUAAUU
996410046	miR1122-3p-165	12	UAGAUACAUCCGUAUCUAGA	UUACUUGUCUUGGAUUUGUCUAGAUACGGAGAUAUCUAGCACUAAAAUGAGUCUAGAUACAUCCGUAUCUAGACAAAUCCAAGACAAGUAAUU
8595907294669730	miR1122-3p-1650	17	UAGAUACAUCCGUAUCUAGA	UUACUUGUCUUAGAUUUGUCUAGAUACGAAGGUAUCUAGCACUAAAAUGAGUCUAGAUACAUCCGUAUCUAGACAAAUCCAAGACAAGUAAUU
8252	miR1122-3p-1652	6	UAGAUACAUCCGUAUCUAGA	AUUCUUGUCUUAGAUUUGUCUAAAUACGGAUGUAUCAAGUCACGCUUUAGUAUUAGAUACAUCCGUAUCUAGACAAAUCUAAGAUAAAAAUUU
811089269646	miR1122-3p-1654	17	UAGAUACAUCCGUAUCUAGA	UUACUUGUCUUAGAUUUGUCUAGAUACAGAUGUAUCUAGCACUAAAAUGAGUCUAGAUACAUCCGUAUCUAGACAAAUCCAAGACAAGUAAUU
8631	miR1122-3p-1655	12	UAGAUACAUCCGUAUCUAGA	UUACUUGUCUUAGAUUUUUUUAGAUACGGAGGUAUCUAGCACUAAAAUGAGUCUAGAUACAUCCGUAUCUAGACAAAUCCAAGACAAGUAAUU
9881	miR1122-3p-1657	3	UAGAUACAUCCGUAUCUAGA	UUACUUGUCUUGGAUUUGUCUAGAUACGGAUGCAUCUAGACUCAUUUAAAUGCUAGAUACAUCCGUAUCUAGACAAAUCUAAGACAAGUAAUU
9048	miR1122-3p-1658	1	UAGAUACAUCCGUAUCUAGA	AUUUUUGUCUUAGAUUUGUCUAGAUAUGGAUGUAUCAAGUCACAUUUUAGUAUUAGAUACAUCCGUAUCUAGACAAAUCUAAGACAAGAAAGG
9335	miR1122-3p-1659	1	UAGAUACAUCCGUAUCUAGA	AUUCUUGUCUUAGAUUUGUCUAGAUACAGAUGUAUCAAGUCACAUUUUAGUAUUAGAUACAUCCGUAUCUAGAAAAAUCUAAGCCAAGAAAUU
10377	miR1122-3p-1660	16	UAGAUACAUCCGUAUCUAGA	AUUCUUAUCUUAGAUUUGUCUAAAUACGGAUGUAUCAAGUCACGUUUUAGUAUUAGAUACAUCCGUAUCUAGACAAAUCUAAGACAAGAAUUA
10466	miR1122-3p-1661	8	UAGAUACAUCCGUAUCUAGA	AUUCUUGUCUUAGAUUUUUCUAAAUACGGAUGUAUCAAGUCACGUUUUAGUAUUAGAUACAUCCGUAUCUAGACAAAUUUAAGACGAGAAUUU
10308	miR1122-3p-1662	1	UAGAUACAUCCGUAUCUAGA	AUUCUUGUCUUAGAUUUUUAUAGAUACGGAUGUAUCAAGUCACAUUUUAGUAUUAGAUACAUCCGUAUCUAGACAAAUCUAAGACAAGAAAUU
8116	miR1122-3p-1664	1	UAGAUACAUCCGUAUCUAGA	UUACUUGUCUUAGAUUUUUCUAGAUACGAAGAUAUCUAGCACUAAAAUGAGUCUAGAUACAUCCGUAUCUAGACAAAUCCAAAACAAGUAAUU
10644	miR1122-3p-1665	2	UAGAUACAUCCGUAUCUAGA	AUUCUUAUCUUAGAUUUGUCUAAAUACAGAUGUAUCAAGUCACGUUUUAGUGUUAGAUACAUCCGUAUCUAGACAAAUCUAAGACAAGAAUUU
8938	miR1122-3p-1668	12	UAGAUACAUCCGUAUCUAGA	UUACUUGUCUUAGAUUUAUCUAGAUACGGAGGUAUCUAGCACUAAAAUGAGUCUAGAUACAUCCGUAUCUAGAUAAAUCCAAGACAAGUAAUU
8005	miR1122-3p-167	8	UAGAUACAUCCGUAUCUAGA	AUUCUUGUCUUAGAUUUGUCUAGAUACGGAUGUAUCAAGUCAUGUUUUAGUAUUAGAUACAUCCGUAUCUAGACAAUUCUAAGACAAGAAUUU
77769941	miR1122-3p-1670	6	UAGAUACAUCCGUAUCUAGA	AUUCUUGUCUUAGAUUUGUCUAGAUACGGAUGUAUCAAGUCACAUUUUAGUAUUAGAUACAUCCGUAUCUAGACAAAUCUAAUACAAGAAAUU
10750	miR1122-3p-1671	6	UAGAUACAUCCGUAUCUAGA	AUUCUUGUCUUAGAUUUGUCUAAAUACGGAUGUAUCAAGUCACAUUUUUGUAUUAGAUACAUCCGUAUCUAGACUAAUCUAAGACAAGAAUUU
833092729738	miR1122-3p-1673	6	UAGAUACAUCCGUAUCUAGA	AUUCUUGUCUUAGAUUUGUCUAGAUACGGAUGUAUCAAGUCAUAUUUUAGUAUUAGAUACAUCCGUAUCUAGACAAAUCUAAGACAAGAAAUU
9837	miR1122-3p-1675	1	UAGAUACAUCCGUAUCUAGA	AUUCUUGUCUUAGAUUUGUUUAGAUACGGAUGUAUCAAGUCACAUUUUAGUAUUAGAUACAUCCGUAUCUAGACAAACUAAGACAAGAAAUUU
977211073	miR1122-3p-1676	12	UAGAUACAUCCGUAUCUAGA	AUUCUUGUCUUAGAUUUGUCUAAAUCCGGAUGUAUCAAGUCACGUUUUAGUAUUAGAUACAUCCGUAUCUAGACAAAUGUAAGACAAGAAUUU
8202	miR1122-3p-168	4	UAGAUACAUCCGUAUCUAGA	AUUCUUGUCUUAAAUUUUUCUAAAUACGGAUGUAUCAAGUCAUGUUUUAGUAUUAGAUACAUCCGUAUCUAGACUAAUCUAAGACAAGAAUUU
10244	miR1122-3p-1680	10	UAGAUACAUCCGUAUCUAGA	AUUCUUGUCUUAGAUUUGUCUAAAUACAGAUGUAUCAAGUCACGUUUUAGUAUUAGAUACAUCCGUAUCUAGACAAAUUUAAGACAAGAAUUU
8201	miR1122-3p-1681	17	UAGAUACAUCCGUAUCUAGA	CUACUUGUCUUAGAUUUGUCUAGAUACGGAGGUAUCUAGCACUAAAAUAAGUCUAGAUACAUCCGUAUCUAGACAAAUCCAAGACAAGUAAUU
8847	miR1122-3p-1683	4	UAGAUACAUCCGUAUCUAGA	AUUCUUGUCUUAAAUUUGUCUAAAUACGGAUGUAUCUAGUUACAUUUUAGUGUUAGAUACAUCCGUAUCUAGACAAAUGUAAGACAAGAAUUU
7831	miR1122-3p-1684	8	UAGAUACAUCCGUAUCUAGA	AUUCUUGUCUUAGAUUUUUCUAAAUAUGGAUGUAUCAAGUCACGUUUUAGUAUUAGAUACAUCCGUAUCUAGACAAAUUUAAGACAAGAAUUU
10499	miR1122-3p-1685	1	UAGAUACAUCCGUAUCUAGA	AUUCUUGUCUUAUAUUUGUCUAGAUACGGAUGUAUCAAGUCACAUUUUAGUAUUAGAUACAUCCGUAUCUAGACAAAUAUAAGACAAGAAAUU
7689	miR1122-3p-1688	2	UAGAUACAUCCGUAUCUAGA	AUUCUUGUCUUAGAUUUGUCUAAAUACGGAUGUAUCAAGUCAUAUUUUAAUAUUAGAUACAUCCGUAUCUAGACUAAUCUAAGACAAGAAUUU
9481	miR1122-3p-1689	1	UAGAUACAUCCGUAUCUAGA	AUUAUUGUCUUAGAUUUGUCUAGAUACGGAUGUAUCAAGUCACAUUUUAGUAUUAGAUACAUCCGUAUCUAGAUAAAUCUAAGACAAGAAAUU
9651	miR1122-3p-169	1	UAGAUACAUCCGUAUCUAGA	AUUCUUGUCUUAGAUUUGUCUAGAUACGGAUGUAUCAAGUCACAUUUUAGUCUUAGAUACAUCCGUAUCUAGACAAAUCUAAGACAAGAAAUU
8932	miR1122-3p-1690	15	UAGAUACAUCCGUAUCUAGA	AUUCUUGUCUUAGAUUUGUCUAAAUAUGGAUGUAUCAAGUCACGUUUUAGUAUUAGAUACAUCCGUAUCUAGACAAAUCUAAGACAAGAAUUG
8466	miR1122-3p-1691	1	UAGAUACAUCCGUAUCUAGA	AUUAUUGUCUUAGAUUUGUCUAGAUACGGAUGUAUCAAGUCACAUUUUAGUAUUAGAUACAUCCGUAUCUAGACAAAUCUUAGACAAGAAAUU
11029	miR1122-3p-1692	1	UAGAUACAUCCGUAUCUAGA	AUUCUUGUCUUAGAUUUGUCUAGAUACGGAUGUAUCAAGUCACAUUUUAGUAUUAGAUACAUCCGUAUCUAGAAAAAUCUAAGACAAAAAAUU
880192689700	miR1122-3p-1695	15	UAGAUACAUCCGUAUCUAGA	UUACUUGUCUUAGAUUUGUCUAGAUACGGAGGUAUCUAACACUAAAAUGAGUCUAGAUACAUCCGUAUCUAGACAAAUCCAAGACAAGUAAUU
1054710812	miR1122-3p-1696	15	UAGAUACAUCCGUAUCUAGA	UUACUUGUCUUGAAUUUGUCUAGAUACGGAUGUAUCUAGACUCAUUUUAGUGCUAGAUACAUCCGUAUCUAGACAAAUCUAAGACAAGUAAUU
8736	miR1122-3p-1697	12	UAGAUACAUCCGUAUCUAGA	AUUCUUGUCUUAGAUUUGUCUAAAUACGGAUGCAUCAAGUCAUGUUUUAGUAUUAGAUACAUCCGUAUCUAGACAAAUCUAAGACAAGAAUUU
10005	miR1122-3p-1698	10	UAGAUACAUCCGUAUCUAGA	AUUCUUGUCUUAAAUUUAUCUAAAUACGGAUGUAUCAAGUCACGUUUUAGUAUUAGAUACAUCCGUAUCUAGACGAAUCUAAGACAAGAAUUU
8009	miR1122-3p-170	2	UAGAUACAUCCGUAUCUAGA	AUUCUUGUCUUAGAUUUUUCUAAAUACGAAUGUAUCAAGUCACAUUUUAGUAUUAGAUACAUCCGUAUCUAGACAAAGCUACGACAAGAAUUU
8700	miR1122-3p-1700	1	UAGAUACAUCCGUAUCUAGA	AUUCUUGUCUUAGAUUUGUCUAGAUACAAAUGUAUCAAGUCACAUUUUAGUAUUAGAUACAUCCGUAUCUAGAAAAAUCUAAGACAAGAAAUU
9121	miR1122-3p-1701	9	UAGAUACAUCCGUAUCUAGA	AUUCUUGUCUUAGAUUUGUCUAAAUACGGAUAUAUCAAAUCACAUUUUAGUAUUAGAUACAUCCGUAUCUAGACAAAUCUAAGACAAGAAUUU
8786	miR1122-3p-1702	1	UAGAUACAUCCGUAUCUAGA	AUUCUUGUCUUAGAUUUGUCUAGAAAUGGAUGUAUCAAGUCACAUUUUAGUAUUAGAUACAUCCGUAUCUAGACAAAUCUAAGACAAGAAAUU
10394	miR1122-3p-1703	1	UAGAUACAUCCGUAUCUAGA	UUACUUGUCUUGGAUUUGUCUAAAUACAGAUGUAUCUAGACUCAUUUUAAUGCUAGAUACAUCCGUAUCUAGACAAAUUCAAGACAAGUAAUU
8298	miR1122-3p-1704	4	UAGAUACAUCCGUAUCUAGA	AUUCUUGUCUUAGAUUUGUCUAAAUAUGAAUAUAUCAAGUCACAUUUUAGUAUUAGAUACAUCCGUAUCUAGACAAAUCUAAGACAAGAAUUU
10022	miR1122-3p-1705	1	UAGAUACAUCCGUAUCUAGA	AUUCUUGUCUUAGAUUUGUCUAGAUACGGAUGUAUCAAGUCUCAUUUUAGUAUUAGAUACAUCCGUAUCUAGACAAAUCUAAUACAAGAAAUU
8156	miR1122-3p-1707	1	UAGAUACAUCCGUAUCUAGA	AUUCUUGUCUUAGAUUUGUCUAGAUACGGAUGUAUCAAGUCACAUUUUAGUCUUAGAUACAUCCGUAUCUAGACAAAUGUAAGACAAGAAAUU
10168	miR1122-3p-1708	14	UAGAUACAUCCGUAUCUAGA	AUUCUUGUCUUAGAUUUGUCUAAAUACGGAUGUAUCAAGUCACGUUUUAGUAUUAGAUACAUCCGUAUCUAGACGAAUCUAAGACAAAAUUUU
10597	miR1122-3p-1710	2	UAGAUACAUCCGUAUCUAGA	UUACUUGUCUUAGAUUUGUCUAGAUACGGAGGUAUCCAGCAUUAAAAUGAAUCUAGAUACAUCCGUAUCUAGACAAAUCCAAGACAAAUAAUU
83381070410714	miR1122-3p-1711	1	UAGAUACAUCCGUAUCUAGA	AUUCUUGUCUUAGAUUUGUCUAGAUACGGAUGUAUCAAGUCACAUUUCAGUAUUAGAUACAUCCGUAUCUAGACAAAUCUAAGACAAGAAAUU
9643	miR1122-3p-1714	9	UAGAUACAUCCGUAUCUAGA	AUUCUUGUCUUAGAUUUGUCUAAAUACGGAUGUAUCAAGUCACGUUUCAGUAUUAGAUACAUCCGUAUCUAGAUGAAUCUAAGACAAGAAUUU
920610658	miR1122-3p-1715	1	UAGAUACAUCCGUAUCUAGA	AUCCUUGUCUUAGAUUUGUCUAGAUACGGAUGUAUCAAGUCACAUUUUAGUAUUAGAUACAUCCGUAUCUAGACAAAUCUAAGACAAGAAAUU
9499	miR1122-3p-1716	1	UAGAUACAUCCGUAUCUAGA	AUUCUUGUCCGAGAUUUGUCUAGAUACGGAUGUAUCAAGUCACAUUUUAGUAUUAGAUACAUCCGUAUCUAGACAAAUCUAAGACAAGAAAUU
7792844489749240	miR1122-3p-1717	6	UAGAUACAUCCGUAUCUAGA	AUUCUUGUCUUAGGUUUGUCUAGAUACGGAUGUAUCAAGUCACAUUUUAGUAUUAGAUACAUCCGUAUCUAGACAAAUCUAAGACAAGAAAUU
10434	miR1122-3p-1718	1	UAGAUACAUCCGUAUCUAGA	AAUCUUGUCUUAGAUUUGUCUAGAUACGGAUGUAUCAAGUCACAUUUAAGUAUUAGAUACAUCCGUAUCUAGACAAAUCUAAGACAAGAAAUU
9243931210537	miR1122-3p-172	4	UAGAUACAUCCGUAUCUAGA	UUACUUGUCUCAGAUUUGUCUAGAUACGGAUGUAUCUAGACUCAUUUUAGUGCUAGAUACAUCCGUAUCUAGACAAAUCCAAGACAAGUAAUU
9567	miR1122-3p-1720	1	UAGAUACAUCCGUAUCUAGA	UUACUUGUCUUGGAUUUGUCUAGAUACAUCCGUAUCUAGGUUCAUUUUAGUGCUAGAUACAUCCGUAUCUAGACAAAUCUAAGACAAGUAAUU
8663	miR1122-3p-1722	1	UAGAUACAUCCGUAUCUAGA	AUUCUUGUCUUAGAUUUGUCUAGAUACGGAUGUAUCAAGUCACAUUUUAGUAUUAGAUACAUCCGUAUCUAGACAAAUCUAUGAAAAGAAAUU
10256	miR1122-3p-1724	8	UAGAUACAUCCGUAUCUAGA	AUUCUUGUCUUAGAUUUGUCUAAAUACGGAUGUAUCAAAUCAUGUUUUAGUAUUAGAUACAUCCGUAUCUAGAUAAAUCUAAGACAAGAAUUU
10089	miR1122-3p-1725	1	UAGAUACAUCCGUAUCUAGA	AUUCUUGUCUUAGAUUUGUCUAGAUAGGGAUGUAUCAAGUCACAUUUUAGUAUUAGAUACAUCCGUAUCUAGAAAAAUCUAAGACAAGAAAUU
9535	miR1122-3p-1726	16	UAGAUACAUCCGUAUCUAGA	AUUCUUGUCUUAGAUUUGUCUAAAUACGGAUGUAUCAAAUCACGUUUUAGUAUUAGAUACAUCCGUAUCUAGACGAAUCUAAGAAAAGAAUUU
9044	miR1122-3p-173	12	UAGAUACAUCCGUAUCUAGA	UUACUUGUCUUAGAUUUGUUUAGAUACGGAGGUAUCUAGCACUAAAAUGAGUCUAGAUACAUCCGUAUCUAGACAAAUCCAAAACAAGUAAUU
8074	miR1122-3p-1730	5	UAGAUACAUCCGUAUCUAGA	UUAUUUGUCUUAGAUUUGUCUAGAUACGGAUGUAUCUAGACUCAUUUUAGUGCUAGAUACAUCCGUAUCUAGACAAAUCUAAGACAAAUAAUU
9538	miR1122-3p-1731	1	UAGAUACAUCCGUAUCUAGA	AUUCUUGUCUUAGAUUUUUCUAAAUAUGAAUGUAUCAAGUCACGUUUUAGUAUUAGAUACAUCCGUAUCUAGAAAAAUCUAAGACAAGAAUUU
10397	miR1122-3p-1732	2	UAGAUACAUCCGUAUCUAGA	AUUCUUGUCUUAGAUUUGUCUAGGUACAGAUGUAUCAAGUCACAUUUUAGUAUUAGAUACAUCCGUAUCUAGACAAAUCUAAGACAAGAAAUU
10052	miR1122-3p-1733	6	UAGAUACAUCCGUAUCUAGA	AUUCUUGUCUUAGAUUUGUCUAGAUACGGAUGUAUUAAGUCACAUUUUAGUAUUAGAUACAUCCGUAUCUAGACAAAUCUAAGACAAGAAACU
8266	miR1122-3p-1734	1	UAGAUACAUCCGUAUCUAGA	AUUCUGGUCUUACAUUUGUCUAGAUACGGAUGUAUCAAGUCACAUUUUAGUAUUAGAUACAUCCGUAUCUAGACAAAUCUAAGACAAGAAAUU
7961	miR1122-3p-1735	1	UAGAUACAUCCGUAUCUAGA	AUUCUUGUCCUAGAUUUGUUUAGAUACGGAUGUAUCAAGUCACAUUUUAGUAUUAGAUACAUCCGUAUCUAGACAAAUCUAAGACAAGAAAUU
10396	miR1122-3p-1738	1	UAGAUACAUCCGUAUCUAGA	AUUCUUGUCUUACAUUUGUCUAAAUAUGGAUGUAUCAAGUCACGUCUUAGUAUUAGAUACAUCCGUAUCUAGACAAAUCUAAGACAAGAAUUU
7.82685e+16	miR1122-3p-1740	1	UAGAUACAUCCGUAUCUAGA	AUUCUUGUCUUAGAUUUGUCUAAAUAUGGAUGUAUCAAGUCACGUUUUGGUAUUAGAUACAUCCGUAUCUAGACUAAUCUAAGACAAGAAUUU
9002	miR1122-3p-1741	2	UAGAUACAUCCGUAUCUAGA	AUUCUUGUCAUAGAUUUGUCUAGAUACAGAUGUAUCAAGUCACAUUUUAGUAUUAGAUACAUCCGUAUCUAGACAAAUCUAAGACAAGAAAUU
9463	miR1122-3p-1742	7	UAGAUACAUCCGUAUCUAGA	UUACUUGUUUUAGAUUUGUUUAGAUACGGAGGUAUCUAGCACUAAAAUAAGUCUAGAUACAUCCGUAUCUAGACAAAUUCAAGAUAAGUAAUU
8373	miR1122-3p-1747	7	UAGAUACAUCCGUAUCUAGA	AUUCUUGUCUUAAAUUUGUCUAAAUACAGAUGCAUCAAGUCACGUUUUAGUAUUAGAUACAUCCGUAUCUAGACAAAUCUAAGACAAGAAUUU
8375	miR1122-3p-1748	12	UAGAUACAUCCGUAUCUAGA	UUAUUUGUCUUAGAUUUAUCUAGAUACGGAGGUAUCUAGCACUAAAAUGAGUCUAGAUACAUCCGUAUCUAGACAAAUCCAAGACAAGUAAUU
7935	miR1122-3p-1751	10	UAGAUACAUCCGUAUCUAGA	UUACUUUUCUUGAAUUUGUCUAGAUACGGAUGUAUCUAGACUCAUUUUAGUGCUAGAUACAUCCGUAUCUAGACAAAUCUAAGACAAAUAAUU
10649	miR1122-3p-1752	11	UAGAUACAUCCGUAUCUAGA	AUUCUUGUCAUAGAUUUGUCUAAAUACGGAUGUAUCAAGUCACGUUUUAGUAUUAGAUACAUCCGUAUCUAGACUAAUCUAAGACAAGAAUUU
9992	miR1122-3p-1754	4	UAGAUACAUCCGUAUCUAGA	AUUCUUGUCUUAGAUUUGUCUAAAUACGGAUGUAUCAAGUCAUGUUUUGGUAUUAGAUACAUCCGUAUCUAGACUAAUCUAAGAUAAGAAUUU
9402	miR1122-3p-1757	15	UAGAUACAUCCGUAUCUAGA	UUACUUAUCUUGGAUUUGUCUAGAUACGGAUGUAUCUAGACUCAUUUUAGUGCUAGAUACAUCCGUAUCUAGACAAAUCUAAGACAAGUAAUU
9020	miR1122-3p-1758	6	UAGAUACAUCCGUAUCUAGA	AUUCUUGUCUUAGAUUUGUCUAAAUACGGAUGUAUCAAGUCACGUUUUGGUAUUAGAUACAUCCGUAUCUAGACUAAUCUAAGAGAAGAAUUU
10993	miR1122-3p-1760	1	UAGAUACAUCCGUAUCUAGA	AUUCUUGUGUUAGAUUUGUCUAGAUACGGAUGUAUCAUGUCACAUUUUAGUAUUAGAUACAUCCGUAUCUAGACAAAUCUAAGACAAGAAAUU
10604	miR1122-3p-1763	12	UAGAUACAUCCGUAUCUAGA	AUUCUUGUCUUAGAUUUGUCUAAAUACGGAUGUAUCAAGUCACAUUGUAGUAUUAGAUACAUCCGUAUCUAGACAAAUCUAAGACAAGAAUUU
10325	miR1122-3p-1764	1	UAGAUACAUCCGUAUCUAGA	AUUCUUGUCUUAGAUUUCUCUAGUUACGGAUGUAUCAAGUCACAUUUUAGUAUUAGAUACAUCCGUAUCUAGACAAAUCUAAGACAAGAAAUU
11020	miR1122-3p-1765	12	UAGAUACAUCCGUAUCUAGA	UUACUUGUCUUAGAUUUGUCUAGAUACGGAGGUAUCUAGCACCAAAAUAAGUCUAGAUACAUCCGUAUCUAGACAAAUUCAAGACAAGUAAUU
8930	miR1122-3p-177	10	UAGAUACAUCCGUAUCUAGA	UUAUUUGUCUUAGAUUUGUCUAGAUACGGAGGUAUCUAGCACUAAAAUGAGUUUAGAUACAUCCGUAUCUAGACAAAUUCAAGACAAGUAAUU
8258	miR1122-3p-1771	6	UAGAUACAUCCGUAUCUAGA	AAUUCUUGUCUAGAUUUGUCUAAAUACGGAUGUAUCAAGUCACGUUUUGGUAUUAGAUACAUCCGUAUCUAGACUAAUCUAAGACAAGAAUUU
10855	miR1122-3p-1773	10	UAGAUACAUCCGUAUCUAGA	UUACUUGUCUUAGAUUUGUCUAGAUACGGAGAUAUCUAGCACUAAAAUGAGUCUAGAUACAUCCGUAUCUAGACAAAUUCAAAACAAGUAAUU
9274	miR1122-3p-1774	11	UAGAUACAUCCGUAUCUAGA	AUUCUUGUCUUGGAUUUGUCUAAAUACGGAUGUAUCAAGUCACGUUUUAGUAUUAGAUACAUCCGUAUCUAGACUAAUCUAAGACAAGAAUUU
9719	miR1122-3p-1775	4	UAGAUACAUCCGUAUCUAGA	AUUCUUGACUUAGAUUUAUCUAAAUACGGAUGUAUCAAGUCAUGUUUUAGUAUUAGAUACAUCCGUAUCUAGACGAAUCUAAGACAAGAAUUU
801510919	miR1122-3p-1776	2	UAGAUACAUCCGUAUCUAGA	AUUCUUGUCUUAAAUUUUUCUAAAUACGGAUGUAUCAAGUCACGUUUUAGUGUUAGAUACAUCCGUAUCUAGACUAAUCUAAGACAAGAAUUU
7661	miR1122-3p-1782	1	UAGAUACAUCCGUAUCUAGA	AUUUUUGUCUUAGAUUUGUCUAGAUACGGAUGUAUCAAGUCACAUUUUAGUAUUAGAUACAUCCGUAUCUAGACAAAUCUAGGACAAGAAAUU
10838	miR1122-3p-1783	1	UAGAUACAUCCGUAUCUAGA	AUUCUUGUCUUAGAUUUCUCUAGAUACGGAUGUAUCAAGUCACAUUUUAGUAUUAGAUACAUCCGUAUCUAGACAAAUCUAAGAAAAGAAAUU
10936	miR1122-3p-1784	3	UAGAUACAUCCGUAUCUAGA	AUUCUUGUCUUAAAUUUGUCUAAAUACGGAUGUAUCAAGUCACGUUUUAGUAUUAGAUACAUCCGUAUCUAGAAGAAUUUAAGACAAGAAUUU
10246	miR1122-3p-1785	6	UAGAUACAUCCGUAUCUAGA	AUUCUUAUCUUAGAUUUGUCUAAAUACGGAUGUAUCAAGUCACAUUUUAGCAUUAGAUACAUCCGUAUCUAGACAAAUCUAAGACAAGAAUUU
10529	miR1122-3p-1787	1	UAGAUACAUCCGUAUCUAGA	AUUGUUGUCUUAGAUUUGUCUAGAUACGGAUGUAUCAAUUCACAUUUUAGUAUUAGAUACAUCCGUAUCUAGACAAAUCUAAGACAAGAAAUU
7.91179e+184	miR1122-3p-1789	6	UAGAUACAUCCGUAUCUAGA	AUUCUUGUCUUAGAUUUGUCUAGAUAUGGAUGUAUCAAGUCACAUUUUAGUAUUAGAUACAUCCGUAUCUAGACAAAUCUAAGACAAGAAAUU
9250	miR1122-3p-179	16	UAGAUACAUCCGUAUCUAGA	AUUCUUGUCUUGGAUUUGUCUAAAUACGGAUGUAUCAAGUCACGUUUUAGUAUUAGAUACAUCCGUAUCUAGACAAAUCUAAGACAAGAAUUU
9931	miR1122-3p-1791	1	UAGAUACAUCCGUAUCUAGA	AUUCUUGUCUUAGAUUUGUCUAGAUACGGAUGUAUCAAGUCACAUUUUAGUAUUAGAUACAUCCGUAUCUAGACAACUCGAAGACAAGAAAUU
8.46287e+16	miR1122-3p-1792	6	UAGAUACAUCCGUAUCUAGA	AUUCUUGUCUUAGAUUUGUCUAGAUACGGAUGUAUCAAGUCACAUUUUAGUAUUAGAUACAUCCGUAUCUAGACAAAUCUAAGACAGGAAAUU
8545	miR1122-3p-1793	1	UAGAUACAUCCGUAUCUAGA	UUACUUGUUUUAGAUUUGUCUAGAUACGGAAGUAUCUAGCACUAAAAUAAGUUUAGAUACAUCCGUAUCUAGACAAAUCCAAGACAAGUAAUU
10000	miR1122-3p-1794	5	UAGAUACAUCCGUAUCUAGA	AUUAUUGUCUUAGAUUUGUCUAGAAACGGAUGUAUCAAGUCACGUUUUAGUAUUAGAUACAUCCGUAUCUAGACAAAUCUAAGACAAGAAAUU
9658	miR1122-3p-1795	2	UAGAUACAUCCGUAUCUAGA	UUACUUGUCUUGAAUUUGUCUAGAUACAGAUGUAUUUAGACUCAUUUUAAUGCUAGAUACAUCCGUAUCUAGACAAAUCUAAGACAAGUAAUU
76378166	miR1122-3p-18	15	UAGAUACAUCCGUAUCUAGA	UUACUUGUCUUGGAUUUGUCUAGAUACGGAUGUAUCUAGACUCAUUUUAGUGCUAGAUACAUCCGUAUCUAGACAAAUCUAAGGCAAGUAAUU
10588	miR1122-3p-180	2	UAGAUACAUCCGUAUCUAGA	AUUCUUGCCUUAGAUUUGUCUAGAUACAGAUGUAUCAAGUCACAUUUUAGUAUUAGAUACAUCCGUAUCUAGACAAAUCUAAGACAAGAAAUU
10374	miR1122-3p-1801	2	UAGAUACAUCCGUAUCUAGA	AUUCUUGUCUUAGAUUUGUCUAGAUACAGAUGUAGCAAGUCACAUUUUAGUAUUAGAUACAUCCGUAUCUAGACAAAUCUAAGACAAGAAAUU
8039	miR1122-3p-1802	9	UAGAUACAUCCGUAUCUAGA	AUUCUUGUCUUAGAUUUGUCUAAAUACGGAUGUAUCAAGUCACGUUUUAGUAUUAGAUACAUCCGUAUCUAGACAAAUAUAAGACAAUAAUUU
9662	miR1122-3p-1804	4	UAGAUACAUCCGUAUCUAGA	AUUCUUGUCUUAUAUUUGUCUAAAUACGAAUAUAUCAAGUCACAUUUUAGUAUUAGAUACAUCCGUAUCUAGACAAAUCUAAGAUAAGAAUUU
9790	miR1122-3p-1806	12	UAGAUACAUCCGUAUCUAGA	CCCCUUGUCUUAGAUUUGUCUAGAUACGGAUGUAUCAAGUCACAUUUUAGUAUUAGAUACAUCCGUAUCUAGACAAAUCUAAGACAAGAAUUU
10117	miR1122-3p-1807	1	UAGAUACAUCCGUAUCUAGA	AUUCUUGUCUUAGAUUUGUCUACAUACGGAUGUAUCAAGUCACGUUUUGGUAUUAGAUACAUCCGUAUCUAGACUAAUCUAAGACAAGAAUUU
9630	miR1122-3p-1808	6	UAGAUACAUCCGUAUCUAGA	AUUCUUGUCUUAGAUUUGUCUAGAUACAGAUGUAUCAAGUCACUUUUAGUAUUAGAUACAUCCGUAUCUAGACAAAUCUAAGACAAGAAAUU
9032	miR1122-3p-1809	2	UAGAUACAUCCGUAUCUAGA	UUACUUGUUUUAGAUUUGUCUACAUACGGAGGUAUCUAGCACUAAAACGAGUCUAGAUACAUCCGUAUCUAGACAAAUCCAAGACAAGUAAUU
9065	miR1122-3p-1814	10	UAGAUACAUCCGUAUCUAGA	UUACUUGUCUUGAAUUUGUCUAGAUACGGAGGUAUCUAGCACUAAAAUGAGUCUAGAUACAUCCGUAUCUAGACAAAUUCAAGACAAGUAAUU
9054980810657	miR1122-3p-1817	1	UAGAUACAUCCGUAUCUAGA	AUUCUUGUCUUAGAUUUGUCUAGAUACGGAUGUAUCAAGUCACAUUUUAGUAUUAGAUACAUCCGUAUCUAGACAAAUCUAAGACAACAAAUU
9834	miR1122-3p-1818	10	UAGAUACAUCCGUAUCUAGA	AUUCUUGUCUUAGAUUUGUCUAAAUACGGAUGUAUCAAGUCAUGUUUUAUUAUUAGAUACAUCCGUAUCUAGACGAAUCUAAGACAAGAAUUU
9239	miR1122-3p-183	1	UAGAUACAUCCGUAUCUAGA	AAUUUUGUCUUAGAUUUGUCUAGAUACGGAUGUAUCAAGUCACAUUUUAGUAUUAGAUACAUCCGUAUCUAGACAGAUCUAAGACAAGAAAUU
7892	miR1122-3p-186	4	UAGAUACAUCCGUAUCUAGA	AUUCUUGUCUUAAAUUUGUUUAAAUACGGAUGUAUCAAAUCAUGUUUUAGUAUUAGAUACAUCCGUAUCUAGACGAAUCUAAGACAAGAAUUU
7989	miR1122-3p-187	1	UAGAUACAUCCGUAUCUAGA	AUUCUUGUCUUAGAUUUGUCUAGAUAAGGAUGUAUCAAGUCACAUUUUAGUAUUAGAUACAUCCGUAUCUAGAGAAAUCUAAGACAAGAAAUU
8616	miR1122-3p-190	11	UAGAUACAUCCGUAUCUAGA	AUUCUUGUCUUAGAUUUGUCUAGAUACGGAUGUAUCAAGUCACAUUUUAGUAUUAGAUACAUCCGUAUCUAGACAAAUCUAAGACAAGAAAGU
9283	miR1122-3p-191	6	UAGAUACAUCCGUAUCUAGA	UUAAUUGUCUUAGAUUUGUCUAGAUACGGAUGUAUCUAGACUCAUUUUAGUGCUAGAUACAUCCGUAUCUAGACAAAUCUAAGACAAGUAAUU
8888	miR1122-3p-192	2	UAGAUACAUCCGUAUCUAGA	AUUCUUGUCUUAGGUUUGUCUAGAUACAGAUGUAUCAAGUCACAUUUUAGUAUUAGAUACAUCCGUAUCUAGACAAAUCUAAGACAAGAAAUU
10803	miR1122-3p-193	1	UAGAUACAUCCGUAUCUAGA	AUUCUUAUCUUACAUUUGUCUAGAUACGGAUGUAUCAAGUCACAUUUUAGUAUUAGAUACAUCCGUAUCUAGACAAAUCUAAGACAAGAAAUU
102191031910605	miR1122-3p-194	6	UAGAUACAUCCGUAUCUAGA	AUUUUUGUCUUAGAUUUGUCUAGAUACGGAUGUAUCAAGUCACAUUUUAGUAUUAGAUACAUCCGUAUCUAGACAAAUCUAAGACAAGAAAUU
10483	miR1122-3p-196	1	UAGAUACAUCCGUAUCUAGA	UUACUUGUCUUAAAUUUGUCUAGAUACAGAGGUAUCUAACACUAAAAUGAGUCUAGAUACAUCCGUAUCUAGACAAAUCCAAGACAAGUAAAA
7640	miR1122-3p-197	15	UAGAUACAUCCGUAUCUAGA	UCACUUGUCUUGGAUUUGUCUAGAUACAGAUGUAUCUAGACUCAUUUUAGUGCUAGAUACAUCCGUAUCUAGACAAAUCUAAGACAAGUAAUU
7848	miR1122-3p-198	6	UAGAUACAUCCGUAUCUAGA	AAUCUUGUCUUAGAUUUGUCUAGAUACGGAUGUAUCAAGUCACAUUUUAGUAUUAGAUACAUCCGUAUCUAGACAAAUCGAAGACAAGAAUUU
7960	miR1122-3p-199	1	UAGAUACAUCCGUAUCUAGA	AUUCUUGUCUUAGAUUUGUGUAGAUAUGGAUGUAUCAAGUCACAUUUUAGUAUUAGAUACAUCCGUAUCUAGACAAAUCUAAGACAAGAAAUU
9182	miR1122-3p-2	1	UAGAUACAUCCGUAUCUAGA	AUUCUUGUCUUAGAUUUGUCUAGAUACGGAUGUAUCAAGUCACCUUUUAGUAUUAGAUACAUCCGUAUCUAGACGAAUCUAAGAUAAGAAAUU
915010970	miR1122-3p-20	1	UAGAUACAUCCGUAUCUAGA	AUUCUUGUCUUACAUUUUUCUAGAUACGGAUGUAUCAAGUCACAUUUUAGUAUUAGAUACAUCCGUAUCUAGACAAAUCUAAGACAAGAAAUU
803310413	miR1122-3p-201	2	UAGAUACAUCCGUAUCUAGA	UUACUUGUCUUAGAUUUGUCUAGAUACGGAUGUAUUUAGACUCAUUUUAGUGCUAGAUACAUCCGUAUCUAGACAAAUCGAAGACAAGUAAUU
9921	miR1122-3p-202	2	UAGAUACAUCCGUAUCUAGA	UUACUUGUAUUAGAUUUGUCUAGAUACGAAGGUAUCUAGCACUAAAAUGAGUCUAGAUACAUCCGUAUCUAGAAAAAUUCAAGACAAGUAAUU
7766	miR1122-3p-203	1	UAGAUACAUCCGUAUCUAGA	AUUCUUGUCUUAGAUUUGUCUAGAUAUGGAUGUAACAAGUCACAUUUUAGUAUUAGAUACAUCCGUAUCUAGACAAAUCUAAGACAAGAAAUU
7982	miR1122-3p-204	12	UAGAUACAUCCGUAUCUAGA	UUACUUGUCUUAGAUUUGUCUAGAUACGGAGGUAUCUAGCACUAAAAUGAGUGUAGAUACAUCCGUAUCUAGACAAAUCCAAGACAAAUAAUU
8657	miR1122-3p-205	12	UAGAUACAUCCGUAUCUAGA	AUUCUUGUCUUAAAUUUGUCUAAAUACGGAUGUAUCAAGUCACGUUUUAGUAUUAGAUACAUCCGUAUCUAGACGAAUUUAAGACAAGAAUUU
9914	miR1122-3p-208	15	UAGAUACAUCCGUAUCUAGA	UUACUUGUCUUAGAUUUGUCUAGAUACGGAGGUAUAUAGCACUAAAAUGAGUCUAGAUACAUCCGUAUCUAGACAAAUCCAAGACAAGUAAUU
9345	miR1122-3p-209	2	UAGAUACAUCCGUAUCUAGA	AUUCUUGUCUUAAAUUUGUCUAUAUACGGAUGUAUCAAGUCACGUUUUAGUAUUAGAUACAUCCGUAUCUAGACAAAUUUAAUACAAGAAUUU
8893	miR1122-3p-21	3	UAGAUACAUCCGUAUCUAGA	UUACUUGUCUUAGAUUUGACUAGAUACGGAUGUAUCUAGAACUAAAAUGAGUAUAGAUACAUCCGUAUCUAGACAAAUCCAAGACAAGUAAUU
8204	miR1122-3p-210	7	UAGAUACAUCCGUAUCUAGA	AUUCUUGUCUUAAAUUUGUCUAAAUACAGAUAUAUCAAGUCACGUUUUAGUAUUAGAUACAUCCGUAUCUAGACAAAUCUAAGACAAGAAUUU
853410976	miR1122-3p-211	6	UAGAUACAUCCGUAUCUAGA	UUACUUGUCUUGGAUUUGUCUAGAUACGGAUGUAUGUAGACUCAUUUUAGUGCUAGAUACAUCCGUAUCUAGACAAAUCUAAGACAACUAAUU
10978	miR1122-3p-212	6	UAGAUACAUCCGUAUCUAGA	UUACUUGUCUUGGAUUUGUCUAGAUACAGAUGUAUCUAGACUCAUUUUAUUGCUAGAUACAUCCGUAUCUAGACAAAUCUAAGACAAGUAAUU
9568	miR1122-3p-214	22	UAGAUACAUCCGUAUCUAGA	AUACUUGUCUUAGAUUUGUCUAAAUACGGAUGUAUCAAGUCACAUUUUAGUAUUAGAUACAUCCGUAUCUAGACAAAUCUAAGACAAGAAUUU
9879	miR1122-3p-215	1	UAGAUACAUCCGUAUCUAGA	UUACUUGUCUUGGAUUUGUCUAGAUACAAAUGUAUCUAGACUCAUUUUAAUGGUAGAUACAUCCGUAUCUAGACAAAUCUAAGACAAGUAAUU
10302	miR1122-3p-216	8	UAGAUACAUCCGUAUCUAGA	UUACUUGUCUUGGAUUUGUCUAGAUACAGAUAUAUCUAGACUCAUUUUAGUGCUAGAUACAUCCGUAUCUAGACAAAUCUAAGACAAGUAAUU
83718670	miR1122-3p-217	2	UAGAUACAUCCGUAUCUAGA	AUUCUUAUCUUAGAUUUGUCUAGAUACAGAUGUAUCAAGUCACAUUUUAGUAUUAGAUACAUCCGUAUCUAGACAAAUCUAAGACAAGAAAUU
764376777678	miR1122-3p-218	12	UAGAUACAUCCGUAUCUAGA	UUAGUUGUCUUAGAUUUGUCUAGAUACGGAGGUAUCUAACACUAAAAUGAGUCUAGAUACAUCCGUAUCUAGACAAAUCCAAGACAAGUAAUU
9306	miR1122-3p-219	10	UAGAUACAUCCGUAUCUAGA	UUACUUGUCUUAGAUUUGUGUAGAUACGGAUGUAUCUAGCACUAAAAUAAGUCUAGAUACAUCCGUAUCUAGACAAAUCCAAGACAAGUACUC
918310743	miR1122-3p-22	1	UAGAUACAUCCGUAUCUAGA	AUUCUUGUCUUAGAUUUGUCUAGAUACGGAUGUAUCAAGUCACACUUUAGUAUUAGAUACAUCCGUAUCUAGACAAAUCUAAGACAAGAAAUU
1028110491	miR1122-3p-220	15	UAGAUACAUCCGUAUCUAGA	UUACUUGUCUUGGAUUUGUCUAGAUACGGACGUAUCUAGACUCAUUUUAGUGCUAGAUACAUCCGUAUCUAGACAAAUCUAAGACAAGUAAUU
77227812	miR1122-3p-221	7	UAGAUACAUCCGUAUCUAGA	AUUCCUGUCUUAGAUUUGUCUAGAUACGGAUGUAUCAAGUCACAUUUUAGUAUUAGAUACAUCCGUAUCUAGACAAAUCUAAGACAAGAAAUU
10015	miR1122-3p-222	1	UAGAUACAUCCGUAUCUAGA	AUUCUUGUCUUAGAUUUGUCUAAAUACGAUGAAUCAAGUCACGUUUUAGUAUUAGAUACAUCCGUAUCUAGACAAAUUUAAGACAAAAAAUU
7.65377e+16	miR1122-3p-223	12	UAGAUACAUCCGUAUCUAGA	UUACUUGUCUUGGAUUUGUCUAGAUACGAAGGUAUCUAGCACUAAAAUGAGUCUAGAUACAUCCGUAUCUAGACAAAUCCAAGACAAGUAAUU
10854	miR1122-3p-224	1	UAGAUACAUCCGUAUCUAGA	AUUCUUGUCUUAGAUUUGUCUAGAUCGGAUGUAUCAAGUCACAUUUUAGUAUUAGAUACAUCCGUAUCUAGACAAAUCUAAGACAUGAAAUU
10205	miR1122-3p-225	1	UAGAUACAUCCGUAUCUAGA	AUUCUUGUCUUAGAUUUGUCUAGGUACGGGUGUAUCAAGUCACAUUUUAGUAUUAGAUACAUCCGUAUCUAGACAAAUCUAAGACAAGAAAUU
9835	miR1122-3p-226	1	UAGAUACAUCCGUAUCUAGA	UUACUUGUCUUGGAUUUGUCUAGAUACAGAGAUAUCUAGCACUAAAAUGAGUCUAGAUACAUCCGUAUCUAGACAAAUCUAAGACAAGUAAUU
10887	miR1122-3p-229	13	UAGAUACAUCCGUAUCUAGA	UUACUUGUCUUGGAUUUGUCUAGAUACGGAUGUAUCUAGACUCAUUUCAGUGCUAGAUACAUCCGUAUCUAGACAAAUCUAAGACAAGUAAUU
82678539	miR1122-3p-23	11	UAGAUACAUCCGUAUCUAGA	AUUCUUGUCUUAGAUUUGUCUAGAUACGGAUGUAUCAAGUCACAUUUUAGUAUUAGAUACAUCCGUAUCUAGACAAAUCUAAGACAAGAAAAU
868210024	miR1122-3p-230	16	UAGAUACAUCCGUAUCUAGA	UUACUUGUCUUGGAUUUGUCUAGAUACGGAUGUAUCUAGACUCAUUUUAGUGCUAGAUACAUCCGUAUCUAGACAAAUCCAAGACAAGUAAUU
10245	miR1122-3p-231	1	UAGAUACAUCCGUAUCUAGA	AUUCUUGUCUUAGAUUUGUCUAGAUACGGAUGUAUCAAGUCACAUUUUAAGUAUUAGAUACAUCCGUAUCUAGACAAAUCUAAGACAAGAAAUU
10974	miR1122-3p-233	2	UAGAUACAUCCGUAUCUAGA	AUUCUUGUCUUAGAUUUGUCUAGAUACGGAUGUAUCAAUUCACAUUUUAGUAUUAGAUACAUCCGUAUCUAGACAAAUCUAAGACAAUAAAUU
9388	miR1122-3p-234	10	UAGAUACAUCCGUAUCUAGA	UUACUUGUCUUAGAUUUGUCUACAUACGGAGGUAUCUAGCACUAAAAUAAGUUUAGAUACAUCCGUAUCUAGACAAAUUCAAGACAAGUAAUU
10247	miR1122-3p-235	6	UAGAUACAUCCGUAUCUAGA	AUUCUUGUCUUAGAUUUGUCUAAAUACGGAUGUAUCAAGUCACAUUUUAGUAUUAGAUACAUCCGUAUCUAGAGUAAUCUAAGACAAGAAUUU
8276	miR1122-3p-237	7	UAGAUACAUCCGUAUCUAGA	AUUCUUGUCUUAGAUUUGUCUAAAUACGGAUGUAUCAAGUCACACUUUAGUAUUAGAUACAUCCGUAUCUAGACGAAUCUAAGACAAGAAUUU
772310332	miR1122-3p-238	6	UAGAUACAUCCGUAUCUAGA	AUUCUUGUCUUAGAUUUAUCUAGAUACGGAUGUAUCAAGUCACAUUUUAGUAUUAGAUACAUCCGUAUCUAGACAAAUCUAAGACAAGAAAUU
8402	miR1122-3p-239	1	UAGAUACAUCCGUAUCUAGA	AUUCUUGUCUUAGAUUUGUCUAGAUACGGAUGUAUCCAGUCACAUUUUAGUAUUAGAUACAUCCGUAUCUAGAAAAAUCUAAGACAAGAAAUU
9347	miR1122-3p-240	4	UAGAUACAUCCGUAUCUAGA	AUUCUUGUCCUAGAUUUGUCUAAAUAUGGAUGUAUCAAGUCAUGUUUUAGUAUUAGAUACAUCCGUAUCUAGACGAAUCUAAGACAAGAAUUU
9685	miR1122-3p-242	6	UAGAUACAUCCGUAUCUAGA	AUUCUUGUCUUAGAUUUGUCUAUAUACGGAUGUAUCAAGUCACAUUUUAGUAUUAGAUACAUCCGUAUCUAGAUAAAUCUAAGACAAGAAUUU
9217	miR1122-3p-244	10	UAGAUACAUCCGUAUCUAGA	AUUCUUGUCUUAGAUUUGUCUAAAUACGGAUGUAUCAAGUCAUGUUUUUGUAUUAGAUACAUCCGUAUCUAGACGAAUCUAAGACAAGAAUUU
8.28384e+66	miR1122-3p-245	24	UAGAUACAUCCGUAUCUAGA	AUUCUUGUCUUAGAUUUGUCUAAAUACGGAUGUAUCAAGUCACAUUUUAGUAUUAGAUACAUCCGUAUCUAGACAAAUCUAAGACAAGAAUUU
9427	miR1122-3p-246	3	UAGAUACAUCCGUAUCUAGA	UUAUUUGUCUUAGAUUUGUCUAGAUACAGAGGUAUCUAACACUAAAAUGAGUCUAGAUACAUCCGUAUCUAGACAAAUCCAAGACAAGUAAUU
81879371	miR1122-3p-247	6	UAGAUACAUCCGUAUCUAGA	AUUCUUGUCUUAGAUUUGUCUAGAUACGGAUGUAUCAAGUCACAUUUUAGUAUUAGAUACAUCCGUAUCUAGAUAAAUCUAAGACAAGAAAUU
7.66783e+29	miR1122-3p-249	10	UAGAUACAUCCGUAUCUAGA	AUUCUUGUCUUAGAUUUGUCUAGAUACGGAUGUAUCAAAUCACAUUUUAGUAUUAGAUACAUCCGUAUCUAGACAAAUCUAAGACAAGAAAUU
1044210571	miR1122-3p-25	2	UAGAUACAUCCGUAUCUAGA	AUUCUUGUCUUAGAUUUGUCUAGAUACAGAUGUAUCAAGUCACAUUUUAGUAUUAGAUACAUCCGUAUCUAGAUAAAUCUAAGACAAGAAAUU
8912	miR1122-3p-251	1	UAGAUACAUCCGUAUCUAGA	AUUCUUGUCUUAGAUUUGUCUAGAUACGGAUGUAUCAAGUCACAUUUUCGUAUUAGAUACAUCCGUAUCUAGACAAAUCUAAGACAAGAAAUU
10890	miR1122-3p-252	1	UAGAUACAUCCGUAUCUAGA	AUUCUUGUCUUAGAUUUGUCUAGAUACGAAUGUAUCAAGUAACAUUUUAGUAUUAGAUACAUCCGUAUCUAGACAAAUCUAAGACAAGAAAUU
10847	miR1122-3p-255	15	UAGAUACAUCCGUAUCUAGA	UUACUUGUCUUGGAUUUAUCUAGAUACGGAUGUAUCUAGACUCAUUUUAGUGCUAGAUACAUCCGUAUCUAGACAAAUCUAAGACAAGUAAUU
8254	miR1122-3p-256	1	UAGAUACAUCCGUAUCUAGA	AUUUUUGUCUUAAAUUUGUCUAAAUACGGAUGUAUCAAGUCAUGUUUUAGUAUUAGAUACAUCCGUAUCUAGACUAAUUUAAGACAAGAAUUU
10190	miR1122-3p-257	12	UAGAUACAUCCGUAUCUAGA	AUUCUUGUCUUAGAUUUGUCUAAGUACGGAUGUAUCAAGUCACGUUUUAGUAUUAGAUACAUCCGUAUCUAGACGAAUCUAAGACAAGAAUUU
9061	miR1122-3p-258	9	UAGAUACAUCCGUAUCUAGA	AUUCUUGUCUUAGAUUUGUCUAAAUACGGAUGUACCAAGUCACGUUUUAGUAUUAGAUACAUCCGUAUCUAGAUGAAUCUAAGACAAGAAUUU
8446	miR1122-3p-260	11	UAGAUACAUCCGUAUCUAGA	GUUCUUGUCUUAGAUUUGUCUAGAUACGGAUGUAUCAAGUCACAUUUUAGUAUUAGAUACAUCCGUAUCUAGACAAAUCUAAGACAAGAAAUU
9493	miR1122-3p-263	17	UAGAUACAUCCGUAUCUAGA	AUUCUUGUCUUAGAUUUGUCUAAAUACGGAUGUAUCAUGUCACGUUUUAGUAUUAGAUACAUCCGUAUCUAGACAAAUCUAAGACAAGAAUUU
9227	miR1122-3p-264	1	UAGAUACAUCCGUAUCUAGA	AUUCUUGUCUUGGAUUUGUCUACAUACAGAUGUAUCAAGUCACAUUUUAGUAUUAGAUACAUCCGUAUCUAGACAAAUCUAAGACAAGAAAUA
8643	miR1122-3p-266	10	UAGAUACAUCCGUAUCUAGA	AUUCUUGUCUUAGAUUUGUAUAAAUACGGAUGUAUCAAGUCACGUUUUAGUAUUAGAUACAUCCGUAUCUAGACAAAUUUAAGACAAGAAUUU
77998608	miR1122-3p-268	6	UAGAUACAUCCGUAUCUAGA	AUUCUUGUCUUAGAUUUGUCUAGAUGCGGAUGUAUCAAGUCACAUUUUAGUAUUAGAUACAUCCGUAUCUAGACAAAUCUAAGACAAGAAAUU
10200	miR1122-3p-270	12	UAGAUACAUCCGUAUCUAGA	GUUCUUGUCUUAGAUUUGUCUAAAUACGGAUGUAUCAAGUCACGUUUUGGUAUUAGAUACAUCCGUAUCUAGACUAAUCUAAGACAAGAAUUU
9840	miR1122-3p-272	2	UAGAUACAUCCGUAUCUAGA	AUUCUUGUCUUAGAUUUGUCUAGAUACAGAUGUAUCAAGUCACAUUUUAGUAUUAGAUACAUCCGUAUCUAGACAAAUCUAAGUCAAGAAGUU
10429	miR1122-3p-275	7	UAGAUACAUCCGUAUCUAGA	UUUCUUGUCUUAGAUUUGUCUAGAUACGGAUGUAUCAAGUCACAUUUUAGUAUUAGAUACAUCCGUAUCUAGACAAAUCUAAGACAAUAAUUU
9872	miR1122-3p-276	1	UAGAUACAUCCGUAUCUAGA	AUUCUUGUCUUAGAUUUGUCUAGAUACGGAUGUAUCAAGUCACAUUUUAGUACUAGAUACAUCCGUAUCUAGACAAAUCUAAGACAAAAAAUU
10297	miR1122-3p-277	9	UAGAUACAUCCGUAUCUAGA	AUUCUUGUCUUAGAUUUUUCUACAUACGGAUGUAUCAAGUCACAUUUUAGUAUUAGAUACAUCCGUAUCUAGACAAAUCUAAGACAAGAAAUU
9051	miR1122-3p-278	13	UAGAUACAUCCGUAUCUAGA	UUACUUGUCUUAGAUUUGUCUAGAUACGGAGGUAUCUAGCACUAAAAUGAGUGUAGAUACAUCCGUAUCUAGACAAAUCCAAGACAAGUAAUU
9364	miR1122-3p-28	18	UAGAUACAUCCGUAUCUAGA	AUUCUUGUCUUAGAUUUGUCUAAAUACGGAUGUAUCAAGUCACGUUUUAGUAUUAGAUACAUCCGUAUCUAGAUAAAUCUAAGACAAGAAUUU
10004	miR1122-3p-280	4	UAGAUACAUCCGUAUCUAGA	UUACUUGUCUUGGAUUUGUCUAGAUACGGAUGUAUCUAGACUCAUUCUAGUGCUAGAUACAUCCGUAUCUAGACAAAUAUAAGACAAGUAAUU
894911026	miR1122-3p-282	14	UAGAUACAUCCGUAUCUAGA	UUACUUGUCUUAGAUUUGUCUAGAUACGGAGGUAUCUAGCACUAAAAUAAGUCUAGAUACAUCCGUAUCUAGACAAAUUCAAGACAAGUAAUU
9775	miR1122-3p-285	2	UAGAUACAUCCGUAUCUAGA	AUUCUUGUCUUCGAUUUGUCUAGAUACAGAUGUAUCAAGUCACAUUUUAGUAUUAGAUACAUCCGUAUCUAGACAAAUCUAAGACAAGAAAUU
8289	miR1122-3p-286	21	UAGAUACAUCCGUAUCUAGA	UUUUUUGUCUUAGAUUUGUCUAAAUACGGAUGUAUCAAGUCACAUUUUAGUAUUAGAUACAUCCGUAUCUAGACAAAUCUAAGACAAGAAUUU
7.77786e+20	miR1122-3p-287	6	UAGAUACAUCCGUAUCUAGA	AUUCUUGUCUUAUAUUUGUCUAGAUACGGAUGUAUCAAGUCACAUUUUAGUAUUAGAUACAUCCGUAUCUAGACAAAUCUAAGACAAGAAAUU
9765	miR1122-3p-288	1	UAGAUACAUCCGUAUCUAGA	AUUCUUGUCUUAGAUUUGUCUAUAUACGGAUGUAUCAAGUCACAUUUUAGCAUUAGAUACAUCCGUAUCUAGACAAAUCUAAGACAAGAAUUU
9492999510941	miR1122-3p-289	15	UAGAUACAUCCGUAUCUAGA	UUAUUUGUCUUAGAUUUGUCUAGAUACGGAGGUAUCUAGCACUAAAAUGAGUCUAGAUACAUCCGUAUCUAGACAAAUCCAAGACAAGUAAUU
8247	miR1122-3p-291	7	UAGAUACAUCCGUAUCUAGA	AUUCUUGUCUUAGAUUUGUCUAAAUACGGAUGUAUCAAGUCACGUUAUAGUAUUAGAUACAUCCGUAUCUAGACAUAUUUAAGACAAGAAUUU
10354	miR1122-3p-292	1	UAGAUACAUCCGUAUCUAGA	AUUCUUGUCUUAGAUUUGUCUAGAUACGGAUGUAUCAAGUCACAUUUUUGUAUUAGAUACAUCCGUAUCUAGACAAAUCUAAGACAAGAAAUU
10263	miR1122-3p-294	6	UAGAUACAUCCGUAUCUAGA	AUUUUUGUCUUAGAUUUGUCUAAAUACGGAUGUACCAAGUCACGUUUUAGUAUUAGAUACAUCCGUAUCUAGACAAAUCUAAGACAAUAAUUU
960610520	miR1122-3p-298	1	UAGAUACAUCCGUAUCUAGA	AUUCUUGUCUUAGAUUUGUCUAAAUACAGAUGUAUCAAGUCACGUUUUGGUAUUAGAUACAUCCGUAUCUAGACUAAUCUAAGACAAGAAUUU
896310515	miR1122-3p-3	1	UAGAUACAUCCGUAUCUAGA	AUUCUUGUCUUAGAUUUGUCUAGAUACGGAUGUAUCAAGUCACAUUAUAGUAUUAGAUACAUCCGUAUCUAGACAAAUCUAAGACAAGAAAUU
8229	miR1122-3p-30	15	UAGAUACAUCCGUAUCUAGA	UUACUUGUCUUGGAUUUGUCUAGAUACGGAUGCAUCUAGACUCAUUUUAGUGCUAGAUACAUCCGUAUCUAGACAAAUCUAAGACAAGUAAUU
9246	miR1122-3p-301	6	UAGAUACAUCCGUAUCUAGA	AUUCUUGUCUUAGAUUUGUCUAGAUACGGAUGUAUCAAGUCACAUUUUAGUAUUAGAUACAUCCGUAUCUAGACAAAUCUAGGACAAGAAAUU
8.14185e+25	miR1122-3p-302	17	UAGAUACAUCCGUAUCUAGA	UUACUUGUCUUAGAUUUGUCUAGAUACGGAGGUAUCUAGCACUAAAAUAAGUCUAGAUACAUCCGUAUCUAGACAAAUCCAAGACAAGUAAUU
7.78182e+16	miR1122-3p-304	6	UAGAUACAUCCGUAUCUAGA	AUUCUUGUCUUAGAUUUGUCUAGAUACGGAUGUAUCAAGUCACAUUUUAGUAUUAGAUACAUCCGUAUCUAGACAAAUCUAAGGCAAGAAAUU
9740	miR1122-3p-305	10	UAGAUACAUCCGUAUCUAGA	AUUCUUGUCUUAGAUUUGUCUAGAUACGGAUGUAUCAAAUCACAUUUUAGUAUUAGAUACAUCCGUAUCUAGACAAAUCUAAGACAAGAAAAU
7759	miR1122-3p-306	8	UAGAUACAUCCGUAUCUAGA	UUACUUGUCUUGGAUUUGUCUAGAUACAGAUGUAUUUAGACUCAUUUUAGUGCUAGAUACAUCCGUAUCUAGACAAAUCUAAGACAAGUAAUU
8931	miR1122-3p-307	27	UAGAUACAUCCGUAUCUAGA	AUUCUUGUCUUAGAUUUGUCUAAAUACGGAUGUAUCAAGUCACGUUUUAGUAUUAGAUACAUCCGUAUCUAGACAAAUCUAAGACAAGAAUAU
10291	miR1122-3p-308	10	UAGAUACAUCCGUAUCUAGA	UUACUUGUCUUAGAUUUGUCUAGAUACGGAUGUAUCUAGACUUAUUUUAGUGCUAGAUACAUCCGUAUCUAGACAAAUCGAAGACAAGUAAUU
8.26483e+39	miR1122-3p-310	6	UAGAUACAUCCGUAUCUAGA	AUUCUUGUCUUAGAUUUGUCUAGAUAAGGAUGUAUCAAGUCACAUUUUAGUAUUAGAUACAUCCGUAUCUAGACAAAUCUAAGACAAGAAAUU
9425	miR1122-3p-313	1	UAGAUACAUCCGUAUCUAGA	AUUCUUGUCUUAGAUUUGUCUAGAUACGGAUGUAUCAAGUCACAUUGUAGUAUUAGAUACAUCCGUAUCUAGACAAAUCUAAGACAAGAAAUU
7.7008e+45	miR1122-3p-314	16	UAGAUACAUCCGUAUCUAGA	UUACUUGUCUUGGAUUUGUCUAGAUACGGAUGUAUCUAGACUCAUUUUAGUGCUAGAUACAUCCGUAUCUAGACAAAUCUAAGACAAGUAAUU
7.64584e+25	miR1122-3p-315	2	UAGAUACAUCCGUAUCUAGA	AUUCUUGUCUUAGAUUUGUCUAGAUACAAAUGUAUCAAGUCACAUUUUAGUAUUAGAUACAUCCGUAUCUAGACAAAUCUAAGACAAGAAAUU
80109395	miR1122-3p-321	3	UAGAUACAUCCGUAUCUAGA	UUACUUGUCUUGGAUUUGUCUAGAUACGGAUGUAUGUAGACUUAUUUUAGUGCUAGAUACAUCCGUAUCUAGACAAAUCUAAGACAACUAAUU
9153	miR1122-3p-322	6	UAGAUACAUCCGUAUCUAGA	AUUCUUGUCUUAGAUUUGUCUAGAUACGGAUGUAUCAAGUCACAUUUUAGUAUUAGAUACAUCCGUAUCUAGACAAAUCGAAGACAAGAAAUU
9536	miR1122-3p-324	6	UAGAUACAUCCGUAUCUAGA	AAUUCUUGCUUAGAUUUGUCUAGAUACGGAUGUAUCAAGUCACAUUUUAGUAUUAGAUACAUCCGUAUCUAGACAAAUCUAAGACAAGAAAUU
764979878835	miR1122-3p-326	9	UAGAUACAUCCGUAUCUAGA	AUUCUUGUCUUAGAUUUGUCUAAAUACGGAUGUAUCUAGUUACAUUUUAGUAUUAGAUACAUCCGUAUCUAGACAAAUCUAAGACAAGAAUUU
9264	miR1122-3p-327	1	UAGAUACAUCCGUAUCUAGA	AUUCUUGUCUUAGAUUUGUCUACAUACGGAUGUAUCAAGUCACAUUUUAGUAUUAGAUACAUCCGUAUCUAGACAAAUCUAAGACAAAAAAAU
10476	miR1122-3p-328	1	UAGAUACAUCCGUAUCUAGA	AUUCUUGUCUUAGAUUUGUCUAAAUACGGAUGUAUCAAAUCAUAUUUUAGUAUUAGAUACAUCCGUAUCUAGAUAAAUUUAAGACAAGAAUUU
8395	miR1122-3p-329	2	UAGAUACAUCCGUAUCUAGA	AUUCUUGUCUUAGAUUUGUCUAGAUACAGAUGUAUGAAGUCACAUUUUAGUAUUAGAUACAUCCGUAUCUAGACAAAUCUAAGACAAGAAAUU
7.78384e+21	miR1122-3p-33	6	UAGAUACAUCCGUAUCUAGA	AUUCUUGUCUUAGAUUUGUCUAGAUACGGAUGUAUCAAGUCACAUUUUAGUAUUAGAUACAUCCGUAUCUAGACAAAUCCAAGACAAGAAAUU
9261	miR1122-3p-331	1	UAGAUACAUCCGUAUCUAGA	AUUCUUGUCUUAGAUUUGUCUAGAUACGGAUGUAUCAAGUCACAUUUUAGUAUUAGAUACAUCCGUAUCUAGAAAAAUCCGAGACAAGAAUAU
9160	miR1122-3p-334	1	UAGAUACAUCCGUAUCUAGA	UUACUUGUCUUAAAUUUGUCUAGAUACAUCCGUAUCUAGAUUCAUUUUAGUGCUAGAUACAUCCGUAUCUAGACAAAUCUAAGACAAGUAAUU
76707674	miR1122-3p-335	10	UAGAUACAUCCGUAUCUAGA	UUACUUGUCUUGGAUUUGUCUAGAUACAGAGGUAUCUAGCACUAAAAUGAGUCUAGAUACAUCCGUAUCUAGACAAAUUCAAGACAAGUAAUU
8249	miR1122-3p-338	1	UAGAUACAUCCGUAUCUAGA	ACUCUUGUCUUAGAUUUGUCUAGAUACGGAUGUAUCAAGUCACAUUUUAGUAUUAGAUACAUCCGUAUCUAGACAAAUCUCAGACAAGAAAUU
8132	miR1122-3p-34	16	UAGAUACAUCCGUAUCUAGA	AUUCUUGUCUUAGAUUUGUCUAAAUACGGAUGUAUCAAGUCACGUUUUAGUAUUAGAUACAUCCGUAUCUAGACAAAUCUAAGACAGGAAUUU
8.12784e+20	miR1122-3p-340	6	UAGAUACAUCCGUAUCUAGA	AUUCUUGUCUUAGAUUUGUCUAGAUACGGAUGUAUCAUGUCACAUUUUAGUAUUAGAUACAUCCGUAUCUAGACAAAUCUAAGACAAGAAAUU
8206	miR1122-3p-342	15	UAGAUACAUCCGUAUCUAGA	UUACUUGUCUUAGAUUUGUCUAGAUGCGGAGGUAUCUAGCACUAAAAUGAGUCUAGAUACAUCCGUAUCUAGACAAAUCCAAGACAAGUAAUU
10461	miR1122-3p-343	7	UAGAUACAUCCGUAUCUAGA	AUUCUUGUAUUAGAUUUGUCUAAAUACGGAUGUAUCAAGUCAUGUUUUAGUAUUAGAUACAUCCGUAUCUAGACAAAACUAAGACAAGAAUUU
9050	miR1122-3p-346	3	UAGAUACAUCCGUAUCUAGA	UUACUUGUCUUAGAUUUGUCUAGAUAUAGAGGUAUCUAACACUAAAAUGAGUCUAGAUACAUCCGUAUCUAGACAAAUCCAAGACAAGUAAUU
8018	miR1122-3p-347	11	UAGAUACAUCCGUAUCUAGA	UUACUUGUCUUAGAUUUGUCUAGAUACGGAGGUAUCUAGUAUUAAAAUGAGUCUAGAUACAUCCGUAUCUAGACAAAUUCAAGACAAGUAAUU
10543	miR1122-3p-348	12	UAGAUACAUCCGUAUCUAGA	AUUCUUGUCUUAGAUUUGUCUAAAUACGGAUGUAUCAAGUCACGUUUUGGUAUUAGAUACAUCCGUAUCUAGACGAAUCUAAGACAAGAAUUU
7648	miR1122-3p-349	8	UAGAUACAUCCGUAUCUAGA	AUUCUUGUCUUAUAUUUGUCUAAAUACGAAUGUAUCAAGUCACAUUUUAGUAUUAGAUACAUCCGUAUCUAGACAAAUCUAAGACAAGAAUUU
11035	miR1122-3p-350	2	UAGAUACAUCCGUAUCUAGA	UUCUUGUCUUAGAUUUUUUCUAGAUACGAAUGUAUCAAGUCACAUUUUAGUAUUAGAUACAUCCGUAUCUAGACAAAUCUAAGACAAGAAAUU
9475	miR1122-3p-351	1	UAGAUACAUCCGUAUCUAGA	AUUCUUGUCUUAUAUUUGUCUAGAUACGAAUGUAUCAAGUCACAUUUUAGUAUUAGAUACAUCCGUAUCUAGACAAAUCUAAGACAAGAAAUU
9999	miR1122-3p-352	15	UAGAUACAUCCGUAUCUAGA	UUACUUGUCUUAGAUUUGUCUAGAUACGGAGGUAUCUAGCAAUAAAAUGAGUCUAGAUACAUCCGUAUCUAGACAAAUCCAAGACAAGUAAUU
10867	miR1122-3p-354	1	UAGAUACAUCCGUAUCUAGA	AUUCUUUUCUUAGAUUUGUCUAGAUACGGAUGUAUCAAUUCACAUUUUAGUAUUAGAUACAUCCGUAUCUAGACAAAUCUAAGACAAGAAAUU
11057	miR1122-3p-355	14	UAGAUACAUCCGUAUCUAGA	UUACUUGUCUUAGAUUUGUCUAGAUACGGAGGUAUCUAGCAUUAAAAUAAGUCUAGAUACAUCCGUAUCUAGACAAAUCCAAGACAAGUAAUU
8.13088e+31	miR1122-3p-356	6	UAGAUACAUCCGUAUCUAGA	AUUCUUGUCUUAGAUUUGUCUAGAUACGGAUGUGUCAAGUCACAUUUUAGUAUUAGAUACAUCCGUAUCUAGACAAAUCUAAGACAAGAAAUU
10002	miR1122-3p-36	7	UAGAUACAUCCGUAUCUAGA	AUUCUUGUCUUGGAUUUGUCUAGAUACGGAUGUAUCAAGUCACGUUUUAGUAUUAGAUACAUCCGUAUCUAGACAAAUUUAAGACAAGAAUUU
10457	miR1122-3p-360	1	UAGAUACAUCCGUAUCUAGA	AUUCUUGUCUUAGAUUUGUCUAGAUACGGAUGUAUCAAGUAACAUUUUAGUAUUAGAUACAUCCGUAUCUAGAAAAAUCUAAGACAAGAAAUU
10039	miR1122-3p-362	5	UAGAUACAUCCGUAUCUAGA	AUUCUUGUCUUAGAUUUGUCUAAAUAUGGAUGUAUCAAAGUCACGUUUUAGUAUUAGAUACAUCCGUAUCUAGACAAAUAUAAGACAAGAAUUU
10183	miR1122-3p-364	1	UAGAUACAUCCGUAUCUAGA	AUUCUUGUCUUAGAUUUGUCUAGAUACGGAUGUAUCAAGUCACAUUUCAGUAUUAGAUACAUCCGUAUCUAGAAAAAUCUAAGACAAGAAAUU
8596	miR1122-3p-365	14	UAGAUACAUCCGUAUCUAGA	UUACUUGUCUUAGAUUUGUCUAGAUACGGAGGUAUCCAGCACUAAAAUGAGUCUAGAUACAUCCGUAUCUAGACAAAUUCAAGACAAGUAAUU
8937	miR1122-3p-367	2	UAGAUACAUCCGUAUCUAGA	UUACUUGUCUUAGAUUUGUCUAGAUACGGAGAUAUCUAGCACUAGAAUGAGUCUAGAUACAUCCGUAUCUAGACAAAUCCAAAACAAGUAAUU
8432	miR1122-3p-368	1	UAGAUACAUCCGUAUCUAGA	UUACUUGUCUCGGAUUUGUCUAGAUACAGAUGUAUCUAGACUCAUUUUAAUGCUAGAUACAUCCGUAUCUAGACAAAUCUAAGUCAAGUAAUU
8433	miR1122-3p-369	8	UAGAUACAUCCGUAUCUAGA	AUUCUUGUCUUAGAUUCCUCUAAAUACGGAUGUAUCAAGUCACGUUUUAGUAUUAGAUACAUCCGUAUCUAGACAAAUCUAAGACAAGAAUUU
9186	miR1122-3p-37	14	UAGAUACAUCCGUAUCUAGA	AUUCUUGUCUUAGAUUUGUCUAAAUACGGAUGUAUCAAGUCACAUUUUAGUAUUAGAUACAUCCGUAUCUAGAUAAAUCUAAGACAAGAAUUU
7639	miR1122-3p-372	1	UAGAUACAUCCGUAUCUAGA	AUCCUUGUCUUAAAUUUGUCUAAAUACAGAUGUAUUAAGUCAUGUUUUAGUAUUAGAUACAUCCGUAUCUAGAUGAAUCUAAGACAAGAAUUU
10154	miR1122-3p-374	1	UAGAUACAUCCGUAUCUAGA	AUUCUUGUCUUAGAUUUGUCUAGAUAUGGUUGUAUCAAGUCACAUUUUAGUAUUAGAUACAUCCGUAUCUAGACAAAUCUAAGACAAGAAAUU
8939	miR1122-3p-375	2	UAGAUACAUCCGUAUCUAGA	UUACUUGUCUUAGAUUUGUCUAGAUGCGAAGGUAUCUAGCACUAAAAUGAGUCUAGAUACAUCCGUAUCUAGAAAAAUCCAAGACAAGUAAUU
10918	miR1122-3p-376	2	UAGAUACAUCCGUAUCUAGA	UUUCUUGUCUUAAAUUUGUCUAAAUAUGGAUGUAUCAAGUCAUGUUUUAGUAUUAGAUACAUCCGUAUCUAGACGAAUCUAAGACAAGAUUUU
8838	miR1122-3p-377	1	UAGAUACAUCCGUAUCUAGA	UUACUUGUCUUGGAUUUGUCUAGAUACAGAUGUAUUUAGACUCAUUUUAGUGCUAGAUACAUCCGUAUCUAGAUAAAUCUAAGACAAGUAAUU
10202	miR1122-3p-378	1	UAGAUACAUCCGUAUCUAGA	AUUCUUGUCUUAGAUUUGUCUAGACACGGAUGUAUCAAGUCACAUUUUAGUAUUAGAUACAUCCGUAUCUAGACAAAGCUAAGACAAGAAAUU
86679139	miR1122-3p-38	1	UAGAUACAUCCGUAUCUAGA	AUUAUUGUCUUAGAUUUUUCUAGAUACGGAUGUAUCAAGUCACAUUUUAGUAUUAGAUACAUCCGUAUCUAGACAAAUCUAAGACAAGAAAUU
8896	miR1122-3p-380	3	UAGAUACAUCCGUAUCUAGA	AUUCUUGUCUUAAUUUUGUCUAAAUACGGAUGUAUCAAGUCAUGUUUUAGUAUUAGAUACAUCCGUAUCUAGAUGAAUCUAAGACAAGAAUUU
8211	miR1122-3p-381	1	UAGAUACAUCCGUAUCUAGA	AUUUUUGUCUUAGAUUUGUCUAGAUACAGAUGUAUCAAGUCACAUUUUAGUAUUAGAUACAUCCGUAUCUAGACAAAUCUAAGACAAGAAAUU
11017	miR1122-3p-382	12	UAGAUACAUCCGUAUCUAGA	UUACUUGUCUUGGAUUUGUAUAGAUACGGAGGUAUCUAGCACUAAAAUGAGUCUAGAUACAUCCGUAUCUAGACAAAUCCAAGACAAGUAAUU
8934	miR1122-3p-383	2	UAGAUACAUCCGUAUCUAGA	UUACUUGUCUUGAAUUUGUCUAGAUACGAAGGUAUCUAGCACUAAAAUGAGUCUAGAUACAUCCGUAUCUAGACAAAUCCAAGACAAGUAAUU
10472	miR1122-3p-386	1	UAGAUACAUCCGUAUCUAGA	AUUUUUGUCUUAAAUUUAUCUAAAUACGGAUGUAUCAAGUCACAUUUUAGUAUUAGAUACAUCCGUAUCUAGACAAAUCUAAGACAAGAAUUU
9523	miR1122-3p-388	5	UAGAUACAUCCGUAUCUAGA	AUUCUUGUCUUAGAUUUGUCUAAAUACGGAUGUAUCUAGUUACGUUUUAGUAUUAGAUACAUCCGUAUCUAGACAAAUCUAAGAGAAGAAUUU
8490	miR1122-3p-389	1	UAGAUACAUCCGUAUCUAGA	UUUUUUGUCUUAGAUUGGUCUAGAUACGGAUGUAUCAAGUCACAUUUUAGUAUUAGAUACAUCCGUAUCUAGACAAAUCUAAGACAAGAAAUU
10967	miR1122-3p-390	1	UAGAUACAUCCGUAUCUAGA	AUUCUUGUCUUAGAUUUGUCUAGAUACGAAUGUAUCAAGUCACAUUUUAGUACUAGAUACAUCCGUAUCUAGACAAAUCUAAGACAAGAAAUU
7785	miR1122-3p-391	1	UAGAUACAUCCGUAUCUAGA	AUUCGUGUCUUAGAUUUGUCUAGAUACGGAUGUAUCAAGUCUCAUUUUAGUAUUAGAUACAUCCGUAUCUAGACAAAUCUAAGACAAGAAAUU
11054	miR1122-3p-392	12	UAGAUACAUCCGUAUCUAGA	UUACUUGUCUUAGAUUUGUCUAGAUACGAAGGUAUCUAGCACUAAAAUGAGUCUAGAUACAUCCGUAUCUAGACAAAUCAAAGACAAGUAAUU
10008	miR1122-3p-393	7	UAGAUACAUCCGUAUCUAGA	AUUCUUGUCUUAGAUUUGUCUAGAUACGGAUGUAUCAAGUCACAUUUUAGUAUUAGAUACAUCCGUAUCUAGACAAAUCUAAGACAAAAUUUU
1047710618	miR1122-3p-395	15	UAGAUACAUCCGUAUCUAGA	UUACUUGUCUUAGAUUUGUCUAGAUACGGAGGUAUCUAGCACUAAAAUGAGUCUAGAUACAUCCGUAUCUAGAUAAAUCCAAGACAAGUAAUU
8652	miR1122-3p-397	9	UAGAUACAUCCGUAUCUAGA	AUUCUUGUCUUAGAUUUGUCUAAAUAUGGAUGUAUCAAGUCACGUUUUAGUAUUAGAUACAUCCGUAUCUAGACAAAUAUAAGACAAGAAUUU
8873	miR1122-3p-399	6	UAGAUACAUCCGUAUCUAGA	AUUCUUGUUUUAGAUUUGUCUAAAUACGGAUGUAUCAAGUCACGUUUUGGUAUUAGAUACAUCCGUAUCUAGACUAAUCUAAGACAAGAAUUU
772010995	miR1122-3p-403	7	UAGAUACAUCCGUAUCUAGA	AUUCUUGUCUUAGAUUUGUCUAAAUACGGAUGUAUCAAGUCACGUUUUGGUAUUAGAUACAUCCGUAUCUAGACUAAUAUAAGACAAGAAUUU
7746	miR1122-3p-405	2	UAGAUACAUCCGUAUCUAGA	AUUCCUGUCUUAAAUUUGUCUAAAUACGGACGUAUCAAGUCACGUUUUAGUAUUAGAUACAUCCGUAUCUAGACAAAUUUAAGACAAGAAUUU
87229858	miR1122-3p-409	6	UAGAUACAUCCGUAUCUAGA	AUUCUUGUCUUAGAUUUGUCUAGAGACGGAUGUAUCAAGUCACAUUUUAGUAUUAGAUACAUCCGUAUCUAGACAAAUCUAAGACAAGAAAUU
10006	miR1122-3p-410	5	UAGAUACAUCCGUAUCUAGA	AUUUUUGUCUUAGAUUUGUCUAGAUAUGGAUGUAUCAAGUCACGUUUUAGUAUUAGAUACAUCCGUAUCUAGACAAAUCUAAGACAAGAAUUU
10552	miR1122-3p-414	6	UAGAUACAUCCGUAUCUAGA	AUUCUUGUCUUAGAUUUGUCUAGAUACGGAUGUAUCAAGUCACAUUUUAGUAUUAGAUACAUCCGUAUCUAGAUAAAUCUAAGACAAGAAACU
11070	miR1122-3p-416	1	UAGAUACAUCCGUAUCUAGA	UUAUUUGUCUUAGAUUUGUCUAGAUACAGAGGUAUCUAACACUAAAAUGAGUCUAGAUACAUCCGUAUCUAGACAAAUCCAAAACAAGUAAUU
81358615	miR1122-3p-417	1	UAGAUACAUCCGUAUCUAGA	AUUCUUGUCUUAGAUUUGUCUAGAUAUGGAUGUAUCAAGUCACAUUUUAGUAUUAGAUACAUCCGUAUCUAGAUAAAUCUAAGACAAGAAAUU
889210929	miR1122-3p-418	7	UAGAUACAUCCGUAUCUAGA	UUACUUGUCUUAGAUUUGUCUAGAUACGGAUGCAUCUAGUACUAAAAUGAGUCUAGAUACAUCCGUAUCUAGACAAAUCCAAGACAAGUAAUU
8942	miR1122-3p-419	1	UAGAUACAUCCGUAUCUAGA	AUUCUUGUCUUAGAUUUGUCUAGAUACGGAUGUAUCAUGUCACAUUUUAGUAUUAGAUACAUCCGUAUCUAGAGAAAUUUAAGACAAGAAAUU
9297	miR1122-3p-42	8	UAGAUACAUCCGUAUCUAGA	UUACUUGUCUUAGAUUUGUCUAGAUACGGAUGUAUCUAGACUCAUUUUAGUGCUAGAUACAUCCGUAUCUAGACAAAUCCAAGACAAGUAAUU
840510555	miR1122-3p-420	7	UAGAUACAUCCGUAUCUAGA	AUUCUUGUCUUAGAUUUGUCUAUAUACAGAUGUAUCAAGUCACAUUUUAGUAUUAGAUACAUCCGUAUCUAGACAAAUCUAAGACAAGAAAUU
9086	miR1122-3p-423	14	UAGAUACAUCCGUAUCUAGA	GCACUUGUCUUGGAUUUGUCUAGAUACGGAGGUAUCUAGCACUAAAAUAAGUCUAGAUACAUCCGUAUCUAGACAAAUCCAAGACAAGUAAUU
9961	miR1122-3p-424	13	UAGAUACAUCCGUAUCUAGA	AUUCUUGUCUUAGAUUUGUCUAAAUACAGAUGUAUCAAGUCACGUUUUAGUAUUAGAUACAUCCGUAUCUAGACGAAUCUAAGACAAGAAUUU
10948	miR1122-3p-425	1	UAGAUACAUCCGUAUCUAGA	AUUCUUGUCUUAGAUUUGUCUAGAUACGGAUGUAUCAAGUCACAUUUCAGUAUUAGAUACAUCCGUAUCUAGACAAAUCCAAGACAAGACAGA
9278	miR1122-3p-426	6	UAGAUACAUCCGUAUCUAGA	AUUCUUGUCUUAGAUUUGUCUAGAUACAGAUGUAUCAAAUCACAUUUUAGUAUUAGAUACAUCCGUAUCUAGACAAAUCUAAGACAAGAAAUU
9615	miR1122-3p-429	7	UAGAUACAUCCGUAUCUAGA	AUUCUUGUCUUAGAUUUGUCUAAAUACGGAUGUAUGAAGUCACAUUUUAGUAUUAGAUACAUCCGUAUCUAGACGAAUCUAAGACAAGAAUUU
8457	miR1122-3p-43	1	UAGAUACAUCCGUAUCUAGA	AUUCUUGUCUUAGAUUUGUCUAGAUACAGAUUUAUCAAGUCACAUUUUAGUAUUAGAUACAUCCGUAUCUAGACAAAUCUAAGACAAGAAUUU
8570	miR1122-3p-434	1	UAGAUACAUCCGUAUCUAGA	AAAGCUUUCCUAGAUUUGUGUAGAUAUGAAUGUAUUUAGACACGUUUAUGUUAGAUACAUCCGUAUCUAGAUAAAUCUAAAGCAAAUUUUU
7817	miR1122-3p-436	1	UAGAUACAUCCGUAUCUAGA	AUUCUUGUCUUAAAUUUGUCUAAAUACGGAUAUAUCAAGUCACCUUUUAGUAUUAGAUACAUCCGUAUCUAGACGAAUCUAAGACAAGAAUUU
8779	miR1122-3p-437	6	UAGAUACAUCCGUAUCUAGA	AUUCUUGUCUUAGAUUUGUCUAGAUACGGAUGUAUCAAGUCGCAUUUUAGUAUUAGAUACAUCCGUAUCUAGACAAAUCUAAGACAAGAAAUU
10928	miR1122-3p-438	1	UAGAUACAUCCGUAUCUAGA	AUUCUUGUAUUAAAUUUGUCUAAGUACGGAUGUAUCAAGUCACGUUUUAGUAUUAGAUACAUCCGUAUCUAGACAGAUCUAAGACAAGAAUUU
7.63081e+159	miR1122-3p-439	19	UAGAUACAUCCGUAUCUAGA	UUACUUGUCUUAGAUUUGUCUAGAUACGGAGGUAUCUAGCACUAAAAUGAGUCUAGAUACAUCCGUAUCUAGACAAAUCCAAGACAAGUAAUU
8796	miR1122-3p-44	2	UAGAUACAUCCGUAUCUAGA	AUUCUUGUCUUAGAUUUGUCUAGAUACAGAUGUAUCAAGUCACAUUUUAGUAUUAGAUACAUCCGUAUCUAGACAAAUCUAAGACAGGAAAUC
10265	miR1122-3p-441	4	UAGAUACAUCCGUAUCUAGA	AUUCUUGUCUUACAUUUGUCUAAAUACGGAUGUAUCUAGUUACAUUUUAGUGUUAGAUACAUCCGUAUCUAGACAAAUCUAAGACAAGAAUUU
8007	miR1122-3p-443	1	UAGAUACAUCCGUAUCUAGA	AUUCUUGUCUUAGAUUUGUCUAGAUACGGAUGUAGCAUGUCACAUUUUAGUAUUAGAUACAUCCGUAUCUAGACAAAUCUAAGACAAGAAAUU
9884	miR1122-3p-446	1	UAGAUACAUCCGUAUCUAGA	AUUCUUGUCUUAGAUUUGUCUAGAUACAGAUGUAUCAAGUCACAUUUUAGUAUUAGAUACAUCCGUAUCUAGACAAGUCUAAGACAAGAAAUU
9755	miR1122-3p-447	6	UAGAUACAUCCGUAUCUAGA	AUUCUUGUCUUAGAUUUGUCUAGAUGCGGAUGUAUCAAGUCACAUUUUAGUAUUAGAUACAUCCGUAUCUAGACAAAUCUAAGACAAGAAUUU
10846	miR1122-3p-448	1	UAGAUACAUCCGUAUCUAGA	CUUCUUGUCUUAGAUUUGUCUAGAUACGGAUGUAUCAAGUCACAUUUUAGUAUUAGAUACAUCCGUAUCUAGAAAAAUCUAAGAAAAGAAAUU
81448993	miR1122-3p-449	15	UAGAUACAUCCGUAUCUAGA	UUACUUGUCUUAGAUUUGUCUAGAUACGGAGGUAUCUAGCACUAAAAUGAGUCUAGAUACAUCCGUAUCUAGACAAAUCCAAGAUAAGUAAUU
9543	miR1122-3p-45	8	UAGAUACAUCCGUAUCUAGA	AAUCUUGUCUUAGAUUUGUGUAGAUACGGAUGUAUCAAGUCACGUUUUAGUAUUAGAUACAUCCGUAUCUAGACAAAUCUAAGACAAGAAUUU
9661	miR1122-3p-450	1	UAGAUACAUCCGUAUCUAGA	AUUCUUGUCUUAGAUUUGUCUAGAUGCGGAUGUAUCAAGUCACAUUUUAGUAUUAGAUACAUCCGUAUCUAGACAAAUCCAAGACAAGAAAUU
8491	miR1122-3p-451	7	UAGAUACAUCCGUAUCUAGA	AUUCUUGUCUUAGAUUUGUCUAGAUACGGAUGUAUCAAGUCACGUUUUAGUAUUAGAUACAUCCGUAUCUAGACAAAUUUGAGACAAGAAUUU
9329	miR1122-3p-453	5	UAGAUACAUCCGUAUCUAGA	AUUCUUGUCUUAGAUUUGUCUAGAUACGGAUAUAUCAAGUCACAUUUUAGUAUUAGAUACAUCCGUAUCUAGACAAAUCUAAGAGAAGAAAUU
8383	miR1122-3p-458	3	UAGAUACAUCCGUAUCUAGA	UUACUUGUCUUGGAUUUGUCUAGAUACGGAUUUAUAUAGACUCAUUUUAGUGCUAGAUACAUCCGUAUCUAGACAAAUCUAAGACAACUAAUU
10721	miR1122-3p-459	5	UAGAUACAUCCGUAUCUAGA	AUUCUUGUCUUAGAUUUGUCUAAAUACGGAUGUAUCAAAUCAUGUUUUAGUAUUAGAUACAUCCGUAUCUAGAUGAAUCUAAGACAAGAAUUU
9368	miR1122-3p-46	16	UAGAUACAUCCGUAUCUAGA	UUACUUGUCUUAGAUUUGUCUAGAUACGGAGGUAUCUAGCACUAAAAUGAGUCUAGAUACAUCCGUAUCUAGACAAAUCCAAGACAAGUAGUU
80878234	miR1122-3p-461	1	UAGAUACAUCCGUAUCUAGA	AUUCUUGUCUUAGAUUUGUCUAGAUACGGAUGUAUCAAGUCACAUUUUAGUAUUAGAUACAUCCGUAUCUAGACAAAUCUAAGACAAAAAAUU
8060	miR1122-3p-462	1	UAGAUACAUCCGUAUCUAGA	UUACUUGUCUUAUAUUUGUCUAGAUACGGAGGUAUCAAGCACUAAAAUGAGUCUAGAUACAUCCGUAUCUAGACAAAUCCAAGACAAUUAAUU
8.85611e+23	miR1122-3p-464	13	UAGAUACAUCCGUAUCUAGA	AUUCUUGUCUUAGAUUUGUCUAGAUACGGAUGUAUCAAGUCACAUUUUAGUAUUAGAUACAUCCGUAUCUAGACAAAUCUAAGACAAGAAUUU
7827	miR1122-3p-469	8	UAGAUACAUCCGUAUCUAGA	AUUCUUGUCUUAGAUUUGUCUAAAUACGGAUGAAUCAAGUCACGUUUUAGUAUUAGAUACAUCCGUAUCUAGAGAAAUCUAAGACAAGAAUUU
9441	miR1122-3p-477	1	UAGAUACAUCCGUAUCUAGA	ACUCUUGUCUUAGAAUUGUCUAGAUACAGAUGUAUCAAGUCACAUUUUAGUAUUAGAUACAUCCGUAUCUAGACAAAUCUAAGACAAGAAAUU
9098	miR1122-3p-478	1	UAGAUACAUCCGUAUCUAGA	AUUCUUGUCUUAGAUUUGUCUAGAUACGGAUGUAUCAAGUCACAGUUUAGUAUUAGAUACAUCCGUAUCUAGACAAAUAUAAGACAAGAAAUU
7756	miR1122-3p-479	6	UAGAUACAUCCGUAUCUAGA	AUUCUUGUCUUAAAUUUGUCUAAAUAGGGAUGUAUCAAGUCACAUUUUAGUAUUAGAUACAUCCGUAUCUAGACAAAUCUAAGACAAGAAUUU
10609	miR1122-3p-48	14	UAGAUACAUCCGUAUCUAGA	UUACUUGUCUUAGAUUUGUCUAGAUACGGAGGUAUCUAGCACUAAAAUAAGUCUAGAUACAUCCGUAUCUAGACAAAUCGAAGACAAGUAAUU
9916	miR1122-3p-480	13	UAGAUACAUCCGUAUCUAGA	UUACUUGUCUUGGAUUUGUCUAGAUACGGAGGUAUCUAGCACUAAAUGAGUCUAGAUACAUCCGUAUCUAGACAAAUCCAAGACAAGUAAUU
9039	miR1122-3p-483	3	UAGAUACAUCCGUAUCUAGA	AUUACUUGUUUGGAUUUGCCUAGAUAUGGAUGUAUCUAGACUCAUUUUAGUGCUAGAUACAUCCGUAUCUAGACAAAUCUAAGACAAGUAAUU
10055	miR1122-3p-485	1	UAGAUACAUCCGUAUCUAGA	AUUCUUGUCUUAGGUUUGUCUAGAUACGGAUGUACCAAGUCACAUUUUAGUAUUAGAUACAUCCGUAUCUAGACAAAUCUAAGACAAGAAAUU
10232	miR1122-3p-486	5	UAGAUACAUCCGUAUCUAGA	AUUCUUAUCUUAGAUUUGUCUAAAUACGGAUGUAUCAAGUCACAUUUUAGUAUUAGAUACAUCCGUAUCUAGACAAAUCUGAGACAAGAAAUU
10225	miR1122-3p-487	5	UAGAUACAUCCGUAUCUAGA	AUUCUUGUCUUAGAUUUGUCUAGAUACGGAUGUAUCAAGUCACAUUUUAGUAUUAGAUACAUCCGUAUCUAGAAAAAUCUAAGAUAAGAAAUU
9857	miR1122-3p-489	1	UAGAUACAUCCGUAUCUAGA	AUUCUUGUCUUAGAUUUGUCUAGAUACAGAUGUACCAAGUCACAUUUUAGUAUUAGAUACAUCCGUAUCUAGAAAAAUCAAAGACAAGAAAUU
8487	miR1122-3p-490	2	UAGAUACAUCCGUAUCUAGA	AUUCUUGUCUUAGAUUUGUCUAGAUACGGAUGUAUCAAGUCACAUUGUAGUAUUAGAUACAUCCGUAUCUAGACAAAUCUAAGACAAUAAAUU
9875	miR1122-3p-491	2	UAGAUACAUCCGUAUCUAGA	UUACUUGUCUUGGAUUUGUCUAGAUACGGGUGUAUCUAGACUCAUUUUAGUGUUAGAUACAUCCGUAUCUAGAUAAAUCUAAGACAAGUAAUU
10403	miR1122-3p-493	1	UAGAUACAUCCGUAUCUAGA	AUUCUUGUCUUAGAUUUGUCUAAAUACGAAUGUAUCAAGUCACGUUUUAGUAUUAGAUACAUCCGUAUCUAGACUAAUCUAAGACAAAAAAAU
7870	miR1122-3p-495	4	UAGAUACAUCCGUAUCUAGA	AUUCUUGUCUUAGAUUUGUCUAAAUACGGAUGUAUCUAGUUACAUUUUAGUGUUAGAUACAUCCGUAUCUAGACAAAUCUAAGAAAAGAAUUU
9358	miR1122-3p-496	7	UAGAUACAUCCGUAUCUAGA	AUUCUUGUCUUAAAUUUGUCUAAAUACGGAUAUAUCAAGUCAUGUUUUAGUAUUAGAUACAUCCGUAUCUAGACAAAUCUAAGACAAGAAUUU
8630	miR1122-3p-499	14	UAGAUACAUCCGUAUCUAGA	UAACUUGUCUUAGAUUUGUCUAGAUACAAAGGUAUCUAGCACUAAAAUGAGUCUAGAUACAUCCGUAUCUAGACAAAUCCAAGACAAGUAAUU
7946	miR1122-3p-501	6	UAGAUACAUCCGUAUCUAGA	AUUCUUGUCUUAGAUUUGUCUAGAUACGGAUGUAUCAAGUCACAUUUUAGUAUUAGAUACAUCCGUAUCUAGACAGAUCUAAGACAAGAAUUU
9397	miR1122-3p-502	2	UAGAUACAUCCGUAUCUAGA	AUUCUUGUCUUAAAUUUUUCUAAAUACGGAUGUAUCAAGUCACGUUUUAGUAUUAGAUACAUCCGUAUCUAGACUAAUAUAAGACAAGAAUUU
9951	miR1122-3p-505	10	UAGAUACAUCCGUAUCUAGA	AUUCUUGUCUUAGAUUUGUCUAGAUACGGAUUUAUCAAGUCACAUUUUAGUAUUAGAUACAUCCGUAUCUAGACAAAUCUAAGACAAGAAAUU
10745	miR1122-3p-506	11	UAGAUACAUCCGUAUCUAGA	AUUCUUGUCUUAGAUUUGUCUAAAUACGGAUGUAUCAAGUCAUGUUUUAGUAUUAGAUACAUCCGUAUCUAGACGAAUCUAAGACAAAAAUUU
8583	miR1122-3p-507	13	UAGAUACAUCCGUAUCUAGA	UUACUUGUCUUGGAUUUGUCUAGAUACGGAGGUAUCUAGCACUAAAAUGAGUCUAGAUACAUCCGUAUCUAGACAAAUCAAGACAAGUAAUUC
8814	miR1122-3p-508	1	UAGAUACAUCCGUAUCUAGA	AUUCUUGUCUUAGAUUUUUCUAGAUACGGAUGUAUCAAGUCACAUUUUAGUAUUAGAUACAUCCGUAUCUAGACAAAUCUAACACAAGAAAUU
8071	miR1122-3p-509	3	UAGAUACAUCCGUAUCUAGA	UUACUUGUAUUAGAUUUGUCUAGAUACGGAGGUAUCUAGCAUUAAAAUGAGCCUAGAUACAUCCGUAUCUAGACAAAUCCAAGACAAGUAAUU
8562	miR1122-3p-51	2	UAGAUACAUCCGUAUCUAGA	AUUCUUGUCUUAGAUUUGUCUAGAUACAGAUGUAUCAAGUCACAUUUUAGUAUUAGAUACAUCCGUAUCUAGACAAAUCUGAGACAAGAAAUU
10810	miR1122-3p-510	1	UAGAUACAUCCGUAUCUAGA	AUUCUUGUCUUAGAUUUAUCUAGAUACGGAUGUAUCAAGUCACAUUUUAGUAUUAGAUACAUCCGUAUCUAGAAAAAUCUAAGACAAGAAAUU
7803	miR1122-3p-512	3	UAGAUACAUCCGUAUCUAGA	AUUCUUGUCUUAGAUUUUUCUAGAUACGUAUGUAUCAAGUCACAUUUUAGUAUUAGAUACAUCCGUAUCUAGACAAAUCUAAGACAAGAAAUU
835610693	miR1122-3p-513	6	UAGAUACAUCCGUAUCUAGA	AUUCUUGUCUUAGAUUUGUCUGGAUACGGAUGUAUCAAGUCACAUUUUAGUAUUAGAUACAUCCGUAUCUAGACAAAUCUAAGACAAGAAAUU
9812	miR1122-3p-515	1	UAGAUACAUCCGUAUCUAGA	AUUCAUGUCUUAGAUUUGUCUACAUACAGAUGUAUCAAGUCACAUUUUAGCAUUAGAUACAUCCGUAUCUAGACAAAUCUAAGACAAGAAUUU
8705	miR1122-3p-517	1	UAGAUACAUCCGUAUCUAGA	AUUCUUGUCUUGUAUUUGUCUAAAUACGGAUGUAUCAAGUCACAUUUUAGUAUUAGAUACAUCCGUAUCUAGACAAAUCUAAGACAAUAAUUU
8.8191e+23	miR1122-3p-518	6	UAGAUACAUCCGUAUCUAGA	AUUCUCGUCUUAGAUUUGUCUAGAUACGGAUGUAUCAAGUCACAUUUUAGUAUUAGAUACAUCCGUAUCUAGACAAAUCUAAGACAAGAAAUU
83339614	miR1122-3p-519	1	UAGAUACAUCCGUAUCUAGA	AUUCUUGUCUUAGAUUUGUCUAGAUACGGAUGUAUCAAGUCACAUCUUAGUAUUAGAUACAUCCGUAUCUAGACAAAUCUAAGACAAGAAAUU
10947	miR1122-3p-52	12	UAGAUACAUCCGUAUCUAGA	UUACUUGUCUUAGAUUUGUCUAGAUACGGAGAUAUCUAGCACUAAAAUGAGUCUAGAUACAUCCGUAUCUAGACAAAUCCAAGACAAAUAAUU
9294	miR1122-3p-520	1	UAGAUACAUCCGUAUCUAGA	AUUCUUGUCUUAGAUUUGUCUAGAUACGGAUGUAUCAAGUCACGUUUCAGUAUUAGAUACAUCCGUAUCUAGACAAAUCUAAGACAAGAAAUU
7823	miR1122-3p-525	11	UAGAUACAUCCGUAUCUAGA	AUUCUUGUCUUAGAUUUGUCUAAAUACGGAUGUAUCAAGUCACGUUUUAGUAUUAGAUACAUCCGUAUCUAGACCAAUCUAACACAAGAAUUU
9244	miR1122-3p-526	7	UAGAUACAUCCGUAUCUAGA	AUUCUUGUCUGAGAUUUGUCUAAAUACGGAUGUAUCAAGUCAUGUUUUAGUAUUAGAUACAUCCGUAUCUAGACAAAUCUAAGGCAAGAAUUU
9071	miR1122-3p-527	12	UAGAUACAUCCGUAUCUAGA	AUUCUUCUCUUAGAUUUGUCUAAAUACGGAUGUAUCAAGUCACAUUUUAGUAUUAGAUACAUCCGUAUCUAGACAAAUCUAAGACAAGAAUUU
10562	miR1122-3p-528	1	UAGAUACAUCCGUAUCUAGA	AUUCUUGUCUUAGAUUUGUCUAGAUACAGAUGUAUCAAGUCACAUUUUAGUAUUAGAUACAUCCGUAUCUAGAAAAAUCUAAGACAAGAAAUU
8946	miR1122-3p-53	6	UAGAUACAUCCGUAUCUAGA	AUUCGUGUCUUAGAUUUGUCUAAAUACGGAUGUAUCAAGUCACGUUUUAGUAUUAGAUACAUCCGUAUCUAGACAAAUUUAAGACAAGAGUUU
10513	miR1122-3p-530	1	UAGAUACAUCCGUAUCUAGA	AUUCCUGUCUUAGAUUUGUCUAGAUACAGAUGUAACAAGUCACAUUUUAGUAUUAGAUACAUCCGUAUCUAGACAAAUCUAAGACAAGAAAUU
8551	miR1122-3p-531	1	UAGAUACAUCCGUAUCUAGA	AUUCUUGUCUUAGAUUUGUCUAGAUAUGGAUGUAUAAAGUCACAUUUUAGUAUUAGAUACAUCCGUAUCUAGACAAAUCUAAGACAAGAAAUU
10415	miR1122-3p-533	7	UAGAUACAUCCGUAUCUAGA	AUUCUUGUCUUAGAUUUGUCUAAAUACGGAUGUAUCAAGUCACGUUUUCGUAUUAGAUACAUCCGUAUCUAGACUAAUCUAAGAUAAGAAUUU
857497949950	miR1122-3p-534	7	UAGAUACAUCCGUAUCUAGA	UUUCUUGUCUUAGAUUUGUCUAGAUACGGAUGUAUCUAAUACUAAAAUGUGACUAGAUACAUCCGUAUCUAGACAAAUCUAAGACAAGAAUUU
8366	miR1122-3p-536	4	UAGAUACAUCCGUAUCUAGA	AUUCUUGUCUUAGAUUUGUCUAAAUACAGAUGCAUCUAGUUACAUUUUAGUGUUAGAUACAUCCGUAUCUAGACAAAUGUAAGACAAGAAUUU
10180	miR1122-3p-537	1	UAGAUACAUCCGUAUCUAGA	AUUCUUGUCUUAGAUUUGUCUAGAUACGGAUGUAUCAAGUCACAUUUUAGUAUUAGAUACAUCCGUAUCUAGACAAAUCUAAGAAAAGUAAUU
9948	miR1122-3p-539	1	UAGAUACAUCCGUAUCUAGA	UUACUUGUCUUGGAUUUAUCUAGAUACGGACGUAUCUAACACUAAAAUGAGUCUAGAUACAUCCGUAUCUAGACAAAUCCAAGACAAGUAAUU
9699	miR1122-3p-54	9	UAGAUACAUCCGUAUCUAGA	AUUCUUGUCUUAAAUUUGUCUAAAUACGGAUGUAUCAAGUCACGUUUUAGUAUUAGAUACAUCCGUAUCUAGACGAAACUAAGACAAGAAUUU
9969	miR1122-3p-540	13	UAGAUACAUCCGUAUCUAGA	AUUCUUGUCUUAGAUUUGUCUAAAUACGGAUGUAUCAAGUCACGUUUUAGUAUUAGAUACAUCCGUAUCUAGACGAAUCUAACACAAGAAUUU
9918	miR1122-3p-541	1	UAGAUACAUCCGUAUCUAGA	UUACUUGUCUUGGAUUUGUCUAGAUACAGAUGUAUCCAGACUCAUUUUAAUGCUAGAUACAUCCGUAUCUAGACAAAUCCAAGACAAGUAAUU
10342	miR1122-3p-543	1	UAGAUACAUCCGUAUCUAGA	AUUCUUGUCUUAGAUUUGUCUACAUACGGAUGUAUCAAGUCACAUUUUAGUAUUAGAUACAUCCGUAUCUAGACAAAUCUAAGACAACAAAUU
10501	miR1122-3p-544	15	UAGAUACAUCCGUAUCUAGA	UUACUUGUCUUAGAUUUUUCUAGAUACGGAGGUAUCUAGCACUAAAAUGAGUCUAGAUACAUCCGUAUCUAGACAAAUCCAAGACAAGUAAUU
7633,7652,7662,7664,7673,7687,7697,7704,7705,7706,7707,7717,7725,7726,7728,7729,7732,7735,7737,7741,7742,7749,7753,7754,7755,7760,7762,7764,7769,7772,7780,7782,7787,7788,7791,7798,7801,7808,7811,7814,7815,7816,7818,7819,7821,7822,7824,7830,7837,7841,7842,7844,7852,7854,7856,7863,7868,7869,7872,7874,7877,7881,7887,7890,7891,7895,7896,7898,7902,7909,7912,7924,7925,7926,7927,7930,7931,7932,7934,7940…	miR1122-3p-545	11	UAGAUACAUCCGUAUCUAGA	AUUCUUGUCUUAGAUUUGUCUAGAUACGGAUGUAUCAAGUCACAUUUUAGUAUUAGAUACAUCCGUAUCUAGACAAAUCUAAGACAAGAAAUU
836410792	miR1122-3p-546	5	UAGAUACAUCCGUAUCUAGA	AUUCUUGUUUUAGAUUUGUCUAAAUAUGAAUGUAUCAAGUCACGUUUUAGUAUUAGAUACAUCCGUAUCUAGACAAAUCUAAGACAAGAAUUU
8438	miR1122-3p-547	1	UAGAUACAUCCGUAUCUAGA	AAAUUCUUGUUAGAUUUGUCUAGAUACGGAUGUAUCAAGUCACAUUUUAGUAUUAGAUACAUCCGUAUCUAGACAAAUCUAAGACAAGAAAUU
10239	miR1122-3p-548	11	UAGAUACAUCCGUAUCUAGA	AUUCUUGUCUUAGAUUUGUCUAAAUACGGAUGUAUCAUGUCACAUUUUAGUAUUAGAUACAUCCGUAUCUAGACAAAUCUAAGACAAGAAAUU
9060	miR1122-3p-549	1	UAGAUACAUCCGUAUCUAGA	UUAUUUGUCUUGGAUUUGUCUAGAUACGAAGGUAUCUAGCACGAAAAUGAGUCUAGAUACAUCCGUAUCUAGACAAAUCCAAGACAAGUACUU
8227	miR1122-3p-550	8	UAGAUACAUCCGUAUCUAGA	AUUCUUGUCUUAGAUUUGUCUAAAUACGGAUGUAUCAAGUCAUGUUUUAGUAUUAGAUACAUCCGUAUCUAGACAAAUUUAAGACAAGGAUUU
10772	miR1122-3p-551	1	UAGAUACAUCCGUAUCUAGA	AUUCUUGUCUAAGAUUUGUCUAGAUAUGGAUGUAUCAAGUCACAUUUUAGUAUUAGAUACAUCCGUAUCUAGACAAAUCUAAGACAAGAAAUU
10532	miR1122-3p-552	6	UAGAUACAUCCGUAUCUAGA	AUUCUUGUCUUAGAUUUGUCUAGAUAUGGAUGUAUCAAGUCACAUUUUAGUAUUAGAUACAUCCGUAUCUAGACAAAUCUAAGACAAGAAUUU
8376	miR1122-3p-553	27	UAGAUACAUCCGUAUCUAGA	AAUCUUGUCUUAGAUUUGUCUAAAUACGGAUGUAUCAAGUCACGUUUUAGUAUUAGAUACAUCCGUAUCUAGACAAAUCUAAGACAAGAAUUU
10592	miR1122-3p-555	2	UAGAUACAUCCGUAUCUAGA	AUUCUUGUCUUAGAUUUGUCUAGAUACAGAUGUAUCAAGUCACAUUUUAGUAUUAGAUACAUCCGUAUCUAGACAAAUCUAAGACUAGAAAUU
10083	miR1122-3p-556	1	UAGAUACAUCCGUAUCUAGA	AUUCUUGUCUUAGAUUUGUCUAGAUACAGAUGUAUCAAGUCACAUUAUAGUAUUAGAUACAUCCGUAUCUAGACAAAUCUAAGACAAGAAAUU
9256	miR1122-3p-558	1	UAGAUACAUCCGUAUCUAGA	AUUCUUGUCUUAGAUUUGUCUAGAUACGGAUGUAUCAAGUCACAUUUUAGUAUUAGAUACAUCCGUAUCUAGAGAAGUCUAAGACAAGAAAUU
10250	miR1122-3p-56	1	UAGAUACAUCCGUAUCUAGA	AUUCUUGUCUUAGAUUUGUCUAGAUACGGAUGUAUCAAGUCACAUUUUAGUAUUAGAUACAUCCGUAUCUAGACAAAUCUAAGAAAGAAAUUU
10424	miR1122-3p-560	1	UAGAUACAUCCGUAUCUAGA	AUUCUUGUCUUAGAUUUGUCUAGAUAUGGAUGUAUCAAGUCACAUUUUAGUAUUAGAUACAUCCGUAUCUAGACAGAUCUAAGACAAGAAAUU
7.9768e+16	miR1122-3p-562	7	UAGAUACAUCCGUAUCUAGA	AUUCGUGUCUUAGAUUUGUCUAGAUACGGAUGUAUCAAGUCACAUUUUAGUAUUAGAUACAUCCGUAUCUAGACAAAUCUAAGACAAGAAAUU
10853	miR1122-3p-563	1	UAGAUACAUCCGUAUCUAGA	AUUCUUGUCUUAGAUUUGUCUAAAUGCGGAUGUAUCAAGUCACGUUUUGGUAUUAGAUACAUCCGUAUCUAGACUAAUCUAAGACAAGAAUUU
9282	miR1122-3p-564	3	UAGAUACAUCCGUAUCUAGA	UUACUUGUCUUGGAUUUGUCUAGAUAUAGAGGUAUCUAGCACUAAAAUGAGUCUAGAUACAUCCGUAUCUAGACAAAUCCAAGACAAGUAAUU
7796	miR1122-3p-565	1	UAGAUACAUCCGUAUCUAGA	AUUCUUGUAUUAGAUUUGUCUAGAUACGGAUGUAUCAAGUCACAUUUCAGUAUUAGAUACAUCCGUAUCUAGACAAAUCUAAGACAAGAAAUU
86229483	miR1122-3p-566	2	UAGAUACAUCCGUAUCUAGA	UUACUUGUCUUAGAUUUAUCUAGAUACGAAGAUAUCUAGCACUAAAAUGAGUCUAGAUACAUCCGUAUCUAGACAAAUCCAAGACAAGUAAUU
7634,7638,7663,7747,7768,7770,7833,7836,7851,7900,7914,7938,7952,7953,8020,8040,8062,8093,8104,8131,8161,8182,8284,8401,8424,8439,8463,8558,8561,8594,8597,8684,8685,8718,8738,8743,8804,8825,8849,8872,8903,8986,9008,9012,9030,9042,9118,9124,9125,9147,9162,9196,9207,9340,9409,9515,9540,9547,9590,9602,9618,9619,9663,9665,9743,9781,9810,9815,9831,9861,9896,9919,9936,9956,9968,9981,9985,9993,10064,100…	miR1122-3p-567	7	UAGAUACAUCCGUAUCUAGA	AUUCUUGUCUUAGAUUUGUCUAGAUACAGAUGUAUCAAGUCACAUUUUAGUAUUAGAUACAUCCGUAUCUAGACAAAUCUAAGACAAGAAAUU
83428795	miR1122-3p-568	6	UAGAUACAUCCGUAUCUAGA	AUUCUAGUCUUAGAUUUGUCUAGAUACGGAUGUAUCAAGUCACAUUUUAGUAUUAGAUACAUCCGUAUCUAGACAAAUCUAAGACAAGAAAUU
8863	miR1122-3p-569	7	UAGAUACAUCCGUAUCUAGA	AUUCUUGUCUUAGAUUUGUCUAAAUACGGAUGUAUCAAGUCACGUUUUGGUAUUAGAUACAUCCGUAUCUAGACUAAUCUAAGACAAUAAUUU
10212	miR1122-3p-57	1	UAGAUACAUCCGUAUCUAGA	AUUCUUGUCUUAGACUUGUCUAGACACGGAUGUAUCAAGUCACAUUUUAGUAUUAGAUACAUCCGUAUCUAGACAAAUCUAAGACAAGAAAUU
8509	miR1122-3p-570	13	UAGAUACAUCCGUAUCUAGA	AUUCUUGUCUUAGAUUUGUCUAAAUACGGAUGUAUCAAGUCACAUUUUAGUAUUAGAUACAUCCGUAUCUAGACAAAUAUAAGACAAGAAUUU
9321	miR1122-3p-571	8	UAGAUACAUCCGUAUCUAGA	AUUCUUGUCUUGAAUUUGUCUAAAUACGGAUGUAUCAAGUCACGUUUUAGUAUUAGAUACAUCCGUAUCUAGACUAAUCUAAGACAAGAAUUU
878510753	miR1122-3p-572	7	UAGAUACAUCCGUAUCUAGA	AUUCUUGUCGUAGAUUUGUCUAAAUACAGAUGUAUCAAGUCACGUUUUAGUAUUAGAUACAUCCGUAUCUAGACGAAUCUAAGACAAGAAUUU
9185999710807	miR1122-3p-574	6	UAGAUACAUCCGUAUCUAGA	AAUUCUUGUCUUAGUUUGUCUAGAUACGGAUGUAUCAAGUCACAUUUUAGUAUUAGAUACAUCCGUAUCUAGACAAAUCUAAGACAAGAAAUU
7739,7829,7885,7905,8147,8277,8301,8312,8349,8406,8485,8542,8653,8655,8711,8762,8989,9099,9158,9199,9203,9232,9349,9533,9537,9545,9553,9563,9605,9623,9846,9907,10047,10085,10103,10127,10136,10164,10198,10339,10668,10675,10711,10712,10742,10752,10822,10896,11030	miR1122-3p-575	11	UAGAUACAUCCGUAUCUAGA	AUUCUUGUCUUAGAUUUGUCUAAAUACGGAUGUAUCAAGUCACGUUUUGGUAUUAGAUACAUCCGUAUCUAGACUAAUCUAAGACAAGAAUUU
9732	miR1122-3p-576	1	UAGAUACAUCCGUAUCUAGA	AUUCUUGUUUUAGAUUUGUCUAGAUACGGAUGUAUCAAGUCACAUUUUAGUAUUAGAUACAUCCGUAUCUAGAAAAAUCUAAGACAAGAAAUU
9863	miR1122-3p-577	2	UAGAUACAUCCGUAUCUAGA	AUUCUUGUCUUAGAUUUGUCUAGAUACAGAUCUAUCAAGUCACAUUUUAGUAUUAGAUACAUCCGUAUCUAGACAAAUCUAAGACAAGAAAUU
7.94881e+32	miR1122-3p-579	2	UAGAUACAUCCGUAUCUAGA	AUUCUUGUCUUAGAUUUGUCUAGAUACGGAUGUAUCAAGUCACAUUUUAGUAUUAGAUACAUCCGUAUCUAGACAAAUCUAAGACAAUAAAUU
8.35784e+26	miR1122-3p-580	6	UAGAUACAUCCGUAUCUAGA	AUUCUUGUCUUAGAUUUGUCUAGAUACGGAUGUAUGAAGUCACAUUUUAGUAUUAGAUACAUCCGUAUCUAGACAAAUCUAAGACAAGAAAUU
11061	miR1122-3p-585	14	UAGAUACAUCCGUAUCUAGA	UUACUUGUAUUAGAUUUGUCUAGAUACGGAGGUAUCUAGCACUAAAAUGAGUCUAGAUACAUCCGUAUCUAGACAAAUUCAAGACAAGUAAUU
8834	miR1122-3p-587	12	UAGAUACAUCCGUAUCUAGA	AAUGUUGUCUUAGAUUUGUCUAAAUACGGAUGUAUCAAGUCACGUUUUAGUAUUAGAUACAUCCGUAUCUAGACUAAUGUAAGACAAGAAUUU
766676687883	miR1122-3p-588	6	UAGAUACAUCCGUAUCUAGA	AUUCUUGUCUUACAUUUGUCUAGAUACGGAUGUAUCAAGUCACAUUUUAGUAUUAGAUACAUCCGUAUCUAGACAAAUCUAAGACAAGAAAUU
9603	miR1122-3p-589	2	UAGAUACAUCCGUAUCUAGA	AUUCAUGUCUUAGAUUUGUCUAGAUACGGAUGUAUCAAGUCACAUUUUAGUAUUAGAUACAUCCGUAUCUAGACAAAUCUAACACAAGAAAUU
11063	miR1122-3p-592	13	UAGAUACAUCCGUAUCUAGA	AUUCUUGUCUUAGAUUUGUCUAAAUACGGAUGUAUCAAGUCACAUUUUAGUAUUAGAUACAUCCGUAUCUAGACAAAACUAAGACAAGAAUUU
8394	miR1122-3p-593	1	UAGAUACAUCCGUAUCUAGA	AUUCUUGUCCUAGAUUUGUCUAGAUACGGAUGUAUCAAGUCACAUUUUAGUAUUAGAUACAUCCGUAUCUAGACAAAUCUAGGACAAGAAAUU
8854	miR1122-3p-596	2	UAGAUACAUCCGUAUCUAGA	AUUCUUGUCUUAGAUUUGUCUAGAUACGGAUGUAUCAAGUCACAUUUAAGUAUUAGAUACAUCCGUAUCUAGACAAAUCUAAGACAAUAAAUU
9315	miR1122-3p-597	10	UAGAUACAUCCGUAUCUAGA	AUUCCUGUCUUAGAUUUGUCUAAAUACGGAUGUAUCAAGUCAUGUUUUAGUAUUAGAUACAUCCGUAUCUAGACUAAUCUAAGACAAGAAUUU
10761	miR1122-3p-598	8	UAGAUACAUCCGUAUCUAGA	AUUCUUGUCUUAGAUUUGUCUAAAUACGAAUGUAUCAAGUCACGUUUUAGUAUUAGAUACAUCCGUAUCUAGACAAAUCCAAGACAAGAAUUU
7703	miR1122-3p-6	6	UAGAUACAUCCGUAUCUAGA	AUUCUUGUCUUAGAUUUGUCUAGAUACGGAUGUAUCAAGUCACAUUUUAGUAUUAGAUACAUCCGUAUCUAGACAGAUCUAAGACAAGAAAUU
956110831	miR1122-3p-60	2	UAGAUACAUCCGUAUCUAGA	AUUCUUGUCUUAGAUUUGUCUAGAUACAGAUGUAUCAAGUCACAUUUUAGUAUUAGAUACAUCCGUAUCUAGACAAAUCUAAGAAAAGAAAUU
11004	miR1122-3p-600	1	UAGAUACAUCCGUAUCUAGA	AUUCUUUUCUUAGAUUUGUCUAGAUACGUAUGUAUCAAGUCACAUUUUAGUAUUAGAUACAUCCGUAUCUAGACAAAUCUAAGACAAGAAAUU
8429	miR1122-3p-602	1	UAGAUACAUCCGUAUCUAGA	AUUCUUGUCUUAGAUUUGUCUAGAUACAGAUGUAUCAAGUCACAUUUUAGUGUUAGAUACAUCCGUAUCUAGACAAAUCUAAGACAAGAAAUU
7873	miR1122-3p-604	9	UAGAUACAUCCGUAUCUAGA	AUUCUUGUCUUAGAUUUGUCUAAAUACGGAUGUAUCAAGUCUCGUUUUAGUAUUAGAUACAUCCGUAUCUAGAUGAAUCUAAGACAAGAAUUU
8072	miR1122-3p-605	15	UAGAUACAUCCGUAUCUAGA	UUACUUGUCUUAGAUUUGUCUAGAUACGGAAGUAUCUAGCAUUAAAAUGAGUCUAGAUACAUCCGUAUCUAGACAAAUCCAAGACAAGUAAUU
9745	miR1122-3p-606	1	UAGAUACAUCCGUAUCUAGA	AUUCUUGUCUUAGAUUUGUCUAGAUACAGAUGUAUCAAGUCACAUUUUGUAUUAGAUACAUCCGUAUCUAGACAAAUCUAAGACAAGAAAUU
8054	miR1122-3p-607	13	UAGAUACAUCCGUAUCUAGA	AUUCUUGUCUAAGAUUUGUCUAAAUACGGAUGUAUCAAGUCACGUUUUAGUAUUAGAUACAUCCGUAUCUAGACGAAUCUAAGACAAGAAUUU
10437	miR1122-3p-608	1	UAGAUACAUCCGUAUCUAGA	AUUCUUCUCUGAGAUUUGUCUAGAUACGGAUGUAUCAAGUCACAUUUUAGUAUUAGAUACAUCCGUAUCUAGACAAAUCUAAGACAAGAAAUU
7888	miR1122-3p-609	7	UAGAUACAUCCGUAUCUAGA	AUUCUUGUCUUAGAUUUGUCUAAAUACGGAUGUAUCAAGUCACGUUUUGGUAUUAGAUACAUCCGUAUCUAGACUAAUCUAAGACAAAAAUUU
10517	miR1122-3p-61	1	UAGAUACAUCCGUAUCUAGA	AUUCGUGUCUUAGAUUUGUCUAGAUACGGAUGUAUCAAGUCACAUUUCAGUAUUAGAUACAUCCGUAUCUAGACAAAUCUAAGACAAGAAAUU
10893	miR1122-3p-610	15	UAGAUACAUCCGUAUCUAGA	AUUCUUGUCUUACAUUUGUCUAAAUACGGAUGUAUCAAGUCACGUUUUAGUAUUAGAUACAUCCGUAUCUAGACGAAUCUAAGACAAGAAUUU
8420	miR1122-3p-612	6	UAGAUACAUCCGUAUCUAGA	AUUCUUGUCUUAGAUUUGUCUAGAUACGGAUGUAUCAAGUCACAUUUUAGUAUUAGAUACAUCCGUAUCUAGACAAAUCUAAGACUAGAAAUU
7736954910157	miR1122-3p-613	11	UAGAUACAUCCGUAUCUAGA	AUUCUUGUCUUAGAUUUGUCUAGAUACGGAUGUAUCAAGUCACAUUUUAGUAUUAGAUACAUCCGUAUCUAGACAAAUCUAAGACAAGAAGUU
9908	miR1122-3p-615	1	UAGAUACAUCCGUAUCUAGA	GUUCUUUUCUUAGAUUUGUCUAGAUACGGAUGUGUCAAGUCACAUUUUAGUAUUAGAUACAUCCGUAUCUAGACAAAUCUAAGACAAGAAAUU
789410852	miR1122-3p-616	12	UAGAUACAUCCGUAUCUAGA	AUUCUUGUCUUAGAUUUGUCUAAAUACGGAUGUAUCAAGUCACAUUUUAGUAUUAGAUACAUCCGUAUCUAGACAAAUUUAAGACAAGAAUUU
10027	miR1122-3p-618	1	UAGAUACAUCCGUAUCUAGA	AUUCUUGUCUUAGAUUUGUCUAAAUAUGGAUGUAUCAAGUCACGUUUUGGUAUUAGAUACAUCCGUAUCUAGACUAAUCUAAGACAAGAAUCU
9684	miR1122-3p-619	1	UAGAUACAUCCGUAUCUAGA	UUACUUGUCUUGGAUUUAUCUAGAUACAUCCGUAUCUAGAUUCAUUUUAGUGCUAGAUACAUCCGUAUCUAGACAAAUCUAAGACAAGUAAUU
7659	miR1122-3p-620	15	UAGAUACAUCCGUAUCUAGA	UUACUUGUCUUGGAUUUGUCUAGAUACGGAUGUAUCUAGACUCAUUUUAGUGCUAGAUACAUCCGUAUCUAGAUAAAUCUAAGACAAGUAAUU
9548	miR1122-3p-621	1	UAGAUACAUCCGUAUCUAGA	AUUCUUGUCUUAAAUUUGUCUAGAUAUGGAUGUAUCAAGUCACAUUUUAGUAUUAGAUACAUCCGUAUCUAGACAAAUCUAAGACAAGAAAUU
8967	miR1122-3p-622	3	UAGAUACAUCCGUAUCUAGA	UUAUUUGUCUUGGAUUUAUCUAGAUACGGAGGUAUCUAGCACUAAAAUGAGUCUAGAUACAUCCGUAUCUAGACAAAUCCAAGACAAGUAAUU
9218	miR1122-3p-624	1	UAGAUACAUCCGUAUCUAGA	UUAUUUGUCUUAGAUUUGUCUAAAUACGAAGGUAUCUAGCACUAAAAUGAGUCUAGAUACAUCCGUAUCUAGACAAAUCCAAAACAAGUAAUU
10355	miR1122-3p-627	1	UAGAUACAUCCGUAUCUAGA	AUUCUUGUCUUAGAUUUGUCUAGAUACAGAUGUAUCAAGUCACAUUUUAGUAUUAGAUACAUCCGUAUCUAGAAAAAUCUAAGAUAAGAAAUU
9465	miR1122-3p-629	8	UAGAUACAUCCGUAUCUAGA	UUACUUGUCUUAGAUUUGUCUAGAUACGGAGGUAUCUAACACUAAAAUAAGUCUAGAUACAUCCGUAUCUAGAAAAAUCCAAGACAAAUAAUU
8408	miR1122-3p-63	6	UAGAUACAUCCGUAUCUAGA	CUUCUUGUCUUAGAUUUGUCUAGAUACGGAUGUAUCAAGUAACAUUUUAGUAUUAGAUACAUCCGUAUCUAGACAAAUCUAAGACAAGAAAUU
7731777510777	miR1122-3p-631	6	UAGAUACAUCCGUAUCUAGA	AUUCUUGUCUUAGAGUUGUCUAGAUACGGAUGUAUCAAGUCACAUUUUAGUAUUAGAUACAUCCGUAUCUAGACAAAUCUAAGACAAGAAAUU
9959	miR1122-3p-632	9	UAGAUACAUCCGUAUCUAGA	UUACUUGUCUUAGAUUUGUCUAGGUAGGAGGUAUUUAGCACUAAAAUGAGUCUAGAUACAUCCGUAUCUAGACAAAUUCAAGACAAGUAAUU
7.71881e+20	miR1122-3p-634	7	UAGAUACAUCCGUAUCUAGA	AUUCUUGUCUUAGAUUUGUCUAGAUACGGAUGUAUCAAGUCACAUUUUAGUAUUAGAUACAUCCGUAUCUAGACAAAUUUAAGACAAGAAAUU
9841	miR1122-3p-635	8	UAGAUACAUCCGUAUCUAGA	AUUACUUGUCUGGAUUUGUCUAGAUACAGAUGUAUCUAGACUCAUUUUAGUGCUAGAUACAUCCGUAUCUAGACAAAUCUAAGACAAGUAAUU
8385	miR1122-3p-636	1	UAGAUACAUCCGUAUCUAGA	AUUCUUGUCUUGGAUUUGUCUAGAUACGGAUGUAUCAAGUCACAUUUUAGUAUUAGAUACAUCCGUAUCUAGAAAAAUCUAAGACAAGAAAUU
10218	miR1122-3p-638	14	UAGAUACAUCCGUAUCUAGA	UUACUUGUCUUGGAUUUGUCUAGAUACGGAUGUAUCUAGACUCAUUUUAGUGCUAGAUACAUCCGUAUCUAGACAAAUCUAAGACAAAUAAUU
10123	miR1122-3p-640	1	UAGAUACAUCCGUAUCUAGA	AAUGUUGUCUUAGAUUUGUCUAGAUACAGAUGUAUCAAGUCACAUUUUAGUAUUAGAUACAUCCGUAUCUAGACAAAUCUAAGACAAGAAAUU
9439	miR1122-3p-641	2	UAGAUACAUCCGUAUCUAGA	AUUCUUGUCUUAGAUUUUUCUAGAUACGGAUGUAUCAAGUCACAUUUUAGUAUUAGAUACAUCCGUAUCUAGACAAAUUUAAGACAAGAAAUU
10581	miR1122-3p-642	6	UAGAUACAUCCGUAUCUAGA	AUUCUUGUCUUAGAUUUGUCUAGAUACGGAUGUAUCAAGUCACAUUUUAGUAUUAGAUACAUCCGUAUCUAGACAAAUCUAAGACAAGCAAUU
11005	miR1122-3p-644	5	UAGAUACAUCCGUAUCUAGA	AUUCUUGUCUUAGAUUUGUCUAAAUACGGAUGUAUCAAGUCACGUUUUAGUAGUAUUAGAUACAUCCGUAUCUAGACAAAUCUAAGACAAGAACUU
966610065	miR1122-3p-65	9	UAGAUACAUCCGUAUCUAGA	AUUCUUGUCUUAGAUUUGUCUAAAUACGGAUGUAUCAAGUCAUAUUUUAGUAUUAGAUACAUCCGUAUCUAGACAAAUGUAAGACAAGAAUUU
7800	miR1122-3p-650	5	UAGAUACAUCCGUAUCUAGA	AUUCUUGUCUUAGAUUUAUCUAGAUACGGAUGUAUCAAGUCACAUUUUAGUAUUAGAUACAUCCGUAUCUAGACAAAUCUAAGAUAAGAAAUU
8864	miR1122-3p-651	1	UAGAUACAUCCGUAUCUAGA	AUUCUUGUCUUGGAUUUGUCUAGAUACAGAUGUAUCAAGUCACAUUUUAGUAUUAGAUACAUCCGUAUCUAGAAAAAUCUAAGACCAGAAAUU
8571	miR1122-3p-652	15	UAGAUACAUCCGUAUCUAGA	UUACUUGUCUUAGAUUUGUCUAGAUACGGUGGUAUCUAGCACUAAAAUGAGUCUAGAUACAUCCGUAUCUAGACAAAUCCAAGACAAGUAAUU
8723	miR1122-3p-655	1	UAGAUACAUCCGUAUCUAGA	AUUCUUGUCUUAGGUUUGUCUAGAUACGAAUGUAUCAAGUCACAUUUUAGUAUUAGAUACAUCCGUAUCUAGACAAAUCUAAGACAAGAAAUU
84589222	miR1122-3p-656	1	UAGAUACAUCCGUAUCUAGA	AUUCUUGUCUUAGAUUUGUCUAGAUACGGAUGUAUCAAGUCACAUUUAAGUAUUAGAUACAUCCGUAUCUAGACAAAUCUAAGACAAGAAAUU
8871	miR1122-3p-657	8	UAGAUACAUCCGUAUCUAGA	UUACUUGUCUUUGAUUUGUCUAGAUACGGAUGUAUCUAGACUCAUUUUAGUGCUAGAUACAUCCGUAUCUAGACAAAUCCAAGACAAGUAAUU
1.07191e+19	miR1122-3p-658	1	UAGAUACAUCCGUAUCUAGA	AUUCUUGUCUUAGAUUUGUCUAGAUAUGGAUGUAUCAAGUCACAUUUUAGUAUUAGAUACAUCCGUAUCUAGAAAAAUCUAAGACAAGAAAUU
8193	miR1122-3p-659	8	UAGAUACAUCCGUAUCUAGA	AUUCUUGUCUUAGAUUUGUCUAGAUACGGAUGUAUCAAGUCACAUUUUAGUAUUAGAUACAUCCGUAUCUAGACAAAUCUAAAAUAAGAAAUU
88229342	miR1122-3p-66	1	UAGAUACAUCCGUAUCUAGA	AAUUUUGGCUUAGAUUUGUCUAAAUACGUAUGUAUCAAGUCAUGUUUUAGUAUUAGAUACAUCCGUAUCUAGACUAAUCUAAGACAAGAAUUU
10582	miR1122-3p-661	2	UAGAUACAUCCGUAUCUAGA	AUUCUUGUCUUAGAUUUCUCUAGAUACAGAUGUAUCAAGUCACAUUUUAGUAUUAGAUACAUCCGUAUCUAGACAAAUCUAAGACAAGAAAUU
89549180	miR1122-3p-663	6	UAGAUACAUCCGUAUCUAGA	AUUCUUGUCUUAGCUUUGUCUAGAUACGGAUGUAUCAAGUCACAUUUUAGUAUUAGAUACAUCCGUAUCUAGACAAAUCUAAGACAAGAAAUU
8575	miR1122-3p-665	6	UAGAUACAUCCGUAUCUAGA	AUUCUUGUCUUAGAUUUGUCUAGAUACGGAUGUAUCAAGUCACAUUUUAGUAUUAGAUACAUCCGUAUCUAGACAAAACUAAGACAAGAAAUU
10963	miR1122-3p-667	15	UAGAUACAUCCGUAUCUAGA	UUACUUGUCUUAGAUUUGUCUAGAUACGGGGGUAUCUAGCACUAAAAUGAGUCUAGAUACAUCCGUAUCUAGACAAAUCCAAGACAAGUAAUU
7.66985e+43	miR1122-3p-669	14	UAGAUACAUCCGUAUCUAGA	UUACUUGUCUUGGAUUUGUCUAGAUACAGAGGUAUCUAGCACUAAAAUGAGUCUAGAUACAUCCGUAUCUAGACAAAUCCAAGACAAGUAAUU
814587939120	miR1122-3p-67	6	UAGAUACAUCCGUAUCUAGA	AUUCUUGUCUUAGAUUUGUCUAGGUACGGAUGUAUCAAGUCACAUUUUAGUAUUAGAUACAUCCGUAUCUAGACAAAUCUAAGACAAGAAAUU
8799	miR1122-3p-670	7	UAGAUACAUCCGUAUCUAGA	AUUCUUGUCUUGGUUUUGUCUAAAUACGGAUGUAUCAAGUCACGUUUUAGUAUUAGAUACAUCCGUAUCUAGACAAAUUUAAGACAAGAAUUU
9955	miR1122-3p-672	1	UAGAUACAUCCGUAUCUAGA	AUUCUUGUCUUAGAUUUGUCUAGAUACGGAUGUAUAAAGUCACAUUUUAGUAUUAGAUACAUCCGUAUCUAGAAAAAUCUAAGACAAGAAAUU
10504	miR1122-3p-674	4	UAGAUACAUCCGUAUCUAGA	UUACUUGUCUUGGAUUUGUCUAGAUACAAAUGUAUCUAGACUCAUUUUAGUGCUAGAUACAUCCGUAUCUAGACAAAUCUAAUACAAGUAAUU
8392887910322	miR1122-3p-677	6	UAGAUACAUCCGUAUCUAGA	AUUCUUGUCUUAGAUUUGUCUAGAUACGGAUGCAUCAAGUCACAUUUUAGUAUUAGAUACAUCCGUAUCUAGACAAAUCUAAGACAAGAAAUU
8812	miR1122-3p-68	2	UAGAUACAUCCGUAUCUAGA	AUUCUUGUCUUAGAUUUGUCUAGAUACGGACGUAUCAAGUCACAUUUUAGUAUUAGAUACAUCCGUAUCUAGACAAAUCUAAGACAAUAAAUU
8818	miR1122-3p-683	1	UAGAUACAUCCGUAUCUAGA	AUUAUUGUCUUAGAUUUGUCUAGAUACAGAUGUAUCAAGUCACAUUUUAGUAUUAGAUACAUCCGUAUCUAGACAAAUCUAAGACAAGAAAUU
9859	miR1122-3p-684	7	UAGAUACAUCCGUAUCUAGA	AUUCUUGUCUUAGGUUUGUCUAAAUACGGAUGUAUCAAGUCAAGUUUUAGUGUUAGAUACAUCCGUAUCUAGACAAAUCUAAGACAAGAAUUU
8220	miR1122-3p-686	15	UAGAUACAUCCGUAUCUAGA	UUACUUGUCUUAGAUUUGUCUAGAUACGGUUGUAUCUAGCACUAAAAUGAGUCUAGAUACAUCCGUAUCUAGACAAAUCCAAGACAAGUAAUU
9.3891e+18	miR1122-3p-688	3	UAGAUACAUCCGUAUCUAGA	AUUCUUGUCUUAGAUUUGUCUAGAUACGGAUGUAUCAAGUCACAUUUUAGUGUUAGAUACAUCCGUAUCUAGACAAAUCUAAGACAAGAAAUU
9221	miR1122-3p-69	2	UAGAUACAUCCGUAUCUAGA	AUUCGUGUCUUAGAUUUGUCUAAAUACGGAUGUAUCAAGUCAUGUUUUGGUAUUAGAUACAUCCGUAUCUAGACUAAUCUAAGACAAGAAUUU
957910535	miR1122-3p-690	6	UAGAUACAUCCGUAUCUAGA	AUUCUUGUCUUAGAUUUGUCUAGAUACGCAUGUAUCAAGUCACAUUUUAGUAUUAGAUACAUCCGUAUCUAGACAAAUCUAAGACAAGAAAUU
10329	miR1122-3p-691	2	UAGAUACAUCCGUAUCUAGA	AUUCUUGUCUUAGAUUUGUCUAAAUACAGAUGUAUCAAGUCACGUUUUAGUAUUAGAUACAUCCGUAUCUAGAUAAAUUUAAGAUAAGAAUUU
9633	miR1122-3p-693	1	UAGAUACAUCCGUAUCUAGA	AUUCUUGUCUUAGAUUUGUCUAGAUACAGAUGUAUCAAGUCACAUUUUAGUAUUAGAUACAUCCGUAUCUAGAAAACUCUAAGACAAGAAAUU
765176717676	miR1122-3p-694	11	UAGAUACAUCCGUAUCUAGA	UUACUUGUCUUAGAUUUGUCUAGAUAUGGAGGUAUCAAGCACUAAAAUGAGUCUAGAUACAUCCGUAUCUAGACAAAUCCAAGACAAGUAAAU
10091	miR1122-3p-695	2	UAGAUACAUCCGUAUCUAGA	AUUCUUGUCUUAGAUUUGUCUAGAUACGGAUGUAUCAAGUCACAUUUUAGUAUUAGAUACAUCCGUAUCUAGACAAAUCUAAGGCAAUAAAUU
8589	miR1122-3p-696	6	UAGAUACAUCCGUAUCUAGA	UUACUUGUCUUGGAUUUGUCUAGAUACGGAUGUAUAUAGACUCAUUUUAGUGCUAGAUACAUCCGUAUCUAGACAAAUCUAAGACAACUAAUU
10405	miR1122-3p-697	1	UAGAUACAUCCGUAUCUAGA	AUUCUUGUAUUAGAUUUGUCUAGAUACGGAUGUAUCAAGUCACAUUUUAGUAUUAGAUACAUCCGUAUCUAGACAAAUCUAAGAGAAGAAAUU
9401	miR1122-3p-698	1	UAGAUACAUCCGUAUCUAGA	AUUCUUGUCUUAGAUUUGUCUAGAUACGGAUGUAUCAAGUCACAUUUUAGUAUUAGAUACAUCCGUAUCUAGAAAAAUCUAAGACAACAAAUU
10158	miR1122-3p-699	6	UAGAUACAUCCGUAUCUAGA	AUUCUUGUCUCAGAUUUGUCUAGAUACGGAUGUAUCAAGUCACAUUUUAGUAUUAGAUACAUCCGUAUCUAGACAAAUCUAAGACAAGAAAUU
777180839374	miR1122-3p-700	6	UAGAUACAUCCGUAUCUAGA	AUUGUUGUCUUAGAUUUGUCUAGAUACGGAUGUAUCAAGUCACAUUUUAGUAUUAGAUACAUCCGUAUCUAGACAAAUCUAAGACAAGAAAUU
10780	miR1122-3p-701	7	UAGAUACAUCCGUAUCUAGA	AUUCUUGUCUUAGAUUUGUCUAAAUACGGAUGUAUCAAGUCACAUUUUAGUAUUAGAUACAUCCGUAUCUAGACAAAUUUAAAACAAGAAUUU
10266	miR1122-3p-702	1	UAGAUACAUCCGUAUCUAGA	AUUCUUGUCGUAGAUUUGUCUAGAUACGGAUGUAUCAAGUCACAUUUAAGUAUUAGAUACAUCCGUAUCUAGACAAAUCUAAGACAAGAAAUU
9655	miR1122-3p-703	1	UAGAUACAUCCGUAUCUAGA	AUUCUUGUCUUAGAUUUGUCUAGAUACCGACGUAUCAAGUCACAUUUUAGUAUUAGAUACAUCCGUAUCUAGACAAAUCUAAGACAAGAAAUU
8082	miR1122-3p-704	1	UAGAUACAUCCGUAUCUAGA	UUAUUUGUCUUGGAUUUAUCUAGAUACAGAGGUAUCUAGCACUAAAAUGAGUCUAGAUACAUCCGUAUCUAGACAAAUCCAAGACAAGUAAUU
9438	miR1122-3p-705	3	UAGAUACAUCCGUAUCUAGA	UUACUUGUCUUAGAUUUGUCUAGGUACGGAUGUAUCUAGACUCAUUUUAGUGCUAGAUACAUCCGUAUCUAGACAAAUCGAAGACAAGUAAUU
10583	miR1122-3p-708	2	UAGAUACAUCCGUAUCUAGA	AUUCUUGUCUUAGAUUUGUCUAGAUACAGAUGUCUCAAGUCACAUUUUAGUAUUAGAUACAUCCGUAUCUAGACAAAUCUAAGACAAGAAAUU
8983	miR1122-3p-709	7	UAGAUACAUCCGUAUCUAGA	UUAGUUGUCUUGGAUUUGUCUAGAUACGGAUGUAUCUAGACUCAUUUUAGUGCUAGAUACAUCCGUAUCUAGACAAAUCCAAGACAAGUAAUU
86479304	miR1122-3p-71	17	UAGAUACAUCCGUAUCUAGA	AUUCUUGUCUUACAUUUGUCUAAAUACGGAUGUAUCAAGUCACGUUUUAGUAUUAGAUACAUCCGUAUCUAGACAAAUCUAAGACAAGAAUUU
81488524	miR1122-3p-710	17	UAGAUACAUCCGUAUCUAGA	AUUCUUGUCUUAGAUUUGUCUAAAUACGGAUGUAUCAAGUCACGUUUUAGUAUUAGAUACAUCCGUAUCUAGACAAAUUUAAGACAAGAAUUU
7712	miR1122-3p-713	4	UAGAUACAUCCGUAUCUAGA	AUUCGUGUCUUAGAUUUGUCUAAAUACGGAUGUAUCUAGUUACAUUUUAGUGUUAGAUACAUCCGUAUCUAGACAAAUCUAAGACAAGAAUUU
8129	miR1122-3p-715	1	UAGAUACAUCCGUAUCUAGA	AUUCCUGUCUUAGAUUUGUCUAGAUAUGGAUGUAUCAAGUCACAUUUUAGUAUUAGAUACAUCCGUAUCUAGACAAAUCUAAGACAAGAAAUU
8134	miR1122-3p-716	1	UAGAUACAUCCGUAUCUAGA	AUUCUUGUCUUAUAUUUGUCUAGAUACGGAUGUAUCAAGUCACAUUUUAGUAUUAGAUACAUCCGUAUCUAGACUAAUCUAAGACAAGAAAUU
9435	miR1122-3p-717	15	UAGAUACAUCCGUAUCUAGA	UUACUUGUCUUAGAUUUGUCUAGAUACGGAGGUAUCUAGCACUAAAAUGAGUCUAGAUACAUCCGUAUCUAGACAAAUCCAAGAAAAGUAAUU
83069275	miR1122-3p-718	6	UAGAUACAUCCGUAUCUAGA	AUUCUUGUCUUAGAUAUGUCUAGAUACGGAUGUAUCAAGUCACAUUUUAGUAUUAGAUACAUCCGUAUCUAGACAAAUCUAAGACAAGAAAUU
92989979	miR1122-3p-719	1	UAGAUACAUCCGUAUCUAGA	AUUCUUGUCUUAGAUUUGUCUAGAUACGUAUGUAUCAAGUCACAUUUUAGUAUUAGAUACAUCCGUAUCUAGAUAAAUCUAAGACAAGAAAUU
7879	miR1122-3p-72	1	UAGAUACAUCCGUAUCUAGA	UUACUUGUCUUGAAUUUGUCUAGAUACAGGUGUAUCUAGACCCAUUUUAGUGCUAGAUACAUCCGUAUCUAGACAAAUCUAAGACAAGUAAUU
9927	miR1122-3p-722	14	UAGAUACAUCCGUAUCUAGA	UUCCUUGUUUUAGAUUUGUCUAGAUACGGAGGUAUCUAGCACUAAAAUUAGUCUAGAUACAUCCGUAUCUAGACAAAUCCAAGACAAGUAAUU
8139	miR1122-3p-724	1	UAGAUACAUCCGUAUCUAGA	AUUCUUGUCUUAGAUUUGUCUAGAUACGGAUGUAUCAAGUCACAUUUUAGUAUUAGAUACAUCCGUAUCUAGAAAAAUCUAAGAAAAGAAAUU
11053	miR1122-3p-726	11	UAGAUACAUCCGUAUCUAGA	AUUCUUGUCUUAAAUUUGUCUAAGUACGGAUGUAUCAAGUCACGUUUUAGUAUUAGAUACAUCCGUAUCUAGACAAAUCUAAGACAAGAAUUU
8367	miR1122-3p-728	1	UAGAUACAUCCGUAUCUAGA	AUUCUUAUCUUAAAUUUGUCUAAAUACGGAUGUAUCAAGUCACGUUUCAGUAUUAGAUACAUCCGUAUCUAGACAAAUCUAAGACGAGAAUUU
10733	miR1122-3p-729	1	UAGAUACAUCCGUAUCUAGA	AUUCUUGUCUUAGAUUUGUCUAGGCACGGAUGUAUCAAGUCACAUUUUAGUAUUAGAUACAUCCGUAUCUAGACAAAUCUAAGACAAGAAAUU
9353	miR1122-3p-73	6	UAGAUACAUCCGUAUCUAGA	AUUCUUGUCUUAGAUUUGUCUAAAUACGGACGUAUCAAGUCACGUUUUGGUAUUAGAUACAUCCGUAUCUAGACUAAUCUAAGACAAGAAUUU
88539015	miR1122-3p-730	4	UAGAUACAUCCGUAUCUAGA	UUACUUGUCUUGGAUUUGUCUAGAUACAGAUUUAUCUAGACUCAUUUUAGUGCUAGAUACAUCCGUAUCUAGACAAAUCCAAGACAAGUAAUU
8070	miR1122-3p-737	14	UAGAUACAUCCGUAUCUAGA	UUACUUGUCUUGAAUUUGUCUAGAUACAGGUGUAUCUAGACUCAUUUUAGUGCUAGAUACAUCCGUAUCUAGACAAAUCUAAGACAAGUAAUU
8573	miR1122-3p-738	6	UAGAUACAUCCGUAUCUAGA	AUUCUUGUCUUAGAUUUGUCUAGAUACGGAUGUAUCAAGUCACAUUUUAGUAUUAGAUACAUCCGUAUCUAGACAAAUCUAAGACGAGAAAUU
8172	miR1122-3p-739	12	UAGAUACAUCCGUAUCUAGA	AUUCUUGCCUUAGAUUUGUCUAAAUACGGAUGUAUCAAGUCACGUUUUAGUAUUAGAUACAUCCGUAUCUAGACUAAUCUAAGACAAGAAUUU
11031	miR1122-3p-740	5	UAGAUACAUCCGUAUCUAGA	AUUGUUGUCUUAGAUUUGUCUAGAUACGGAUGUAUCAAAUCACAUUUUAGUAUUAGAUACAUCCGUAUCUAGACAAAUCUAAGACAAGAAAUU
10425	miR1122-3p-741	6	UAGAUACAUCCGUAUCUAGA	AUUCUUGUCUUAGAUUAGUCUAGAUACGGAUGUAUCAAGUCACAUUUUAGUAUUAGAUACAUCCGUAUCUAGACAAAUCUAAGACAAGAAAUU
8.6641e+18	miR1122-3p-742	6	UAGAUACAUCCGUAUCUAGA	AUUCUUGUCUUAGAUUUGUCUAAAUACGGAUGUAUCAAGUCACAUUUUGGUAUUAGAUACAUCCGUAUCUAGACUAAUCUAAGACAAGAAUUU
9337	miR1122-3p-744	1	UAGAUACAUCCGUAUCUAGA	UUACUUGUCUUAGAUUUGUCUAGAUACAGACGUAUUUAGCACUAAAACGAGUCUAGAUACAUCCGUAUCUAGACAAAUCCAAGACAAGUAAUU
936611075	miR1122-3p-749	1	UAGAUACAUCCGUAUCUAGA	AUUCUUGUCUUAAAUUUGUUUAAAUAUGGAUGUAUCAAGUCAUGUUUUAGUAUUAGAUACAUCCGUAUCUAGACAAAUCUAAGACAAGAAUUU
847310252	miR1122-3p-75	6	UAGAUACAUCCGUAUCUAGA	AUUCUUGUCUUAGAUUUGUCUAGAUACGGAUGUAUCAAGUCACAUUUUAGUAUUAGAUACAUCCGUAUCUAGACAAAUGUAAGACAAGAAAUU
9320	miR1122-3p-751	1	UAGAUACAUCCGUAUCUAGA	AUUCUUGUCUUGGAUUUGUCUAGAUACGGAUGUAUCAAGUCACAUUUUAGUAUUAGAUACAUCCGUAUCUAGACAAAUCUAAGACAACAAAUA
88079739	miR1122-3p-754	11	UAGAUACAUCCGUAUCUAGA	AUUCUUGUCUUAGAUUUGUCUAAAUACGGAUGAAUCAAGUCAUGUUUUAGUAUUAGAUACAUCCGUAUCUAGACUAAUCUAAGACAAGAAUUU
10101	miR1122-3p-756	6	UAGAUACAUCCGUAUCUAGA	AUUCUUGUCUUAGAUUUGUCUAAAUACGGAUGUAUAAAGUCACGUUUUGGUAUUAGAUACAUCCGUAUCUAGACUAAUCUAAGACAAGAAUUU
7807	miR1122-3p-758	1	UAGAUACAUCCGUAUCUAGA	AUUCUUGUCUUAGAUUUGUCUAGAUACGGAUGUAUGAAGUCACAUUAUAGUAUUAGAUACAUCCGUAUCUAGACAAAUCUAAGACAAGAAAUU
8904	miR1122-3p-761	6	UAGAUACAUCCGUAUCUAGA	AUUCUUGUCUUAGAUUUGUCUAGAUACGGAUGUAUCAAGUCACAUUUUAGUAUUAGAUACAUCCGUAUCUAGACAAAUCUUAGACAAGAAUUU
9292	miR1122-3p-762	1	UAGAUACAUCCGUAUCUAGA	AAUCUUGUCUUAGAUUUGUCUAGAUACAGAUGUAUCAAGUCACAUUUUAGUAUUAGAUACAUCCGUAUCUAGACAAAUCUAAGACAAGAAAUU
7825	miR1122-3p-763	11	UAGAUACAUCCGUAUCUAGA	AUUCUUGUCUUAGAUUUGUCUAGAUACGGAUGUAUCAAGUCACAUUUUAGUAUUAGAUACAUCCGUAUCUAGACAAAUCUAAGACAAGAACUU
7.8208e+29	miR1122-3p-765	2	UAGAUACAUCCGUAUCUAGA	AUUCUUGUCUUAGAUUUUUCUAGAUACAGAUGUAUCAAGUCACAUUUUAGUAUUAGAUACAUCCGUAUCUAGACAAAUCUAAGACAAGAAAUU
8579	miR1122-3p-766	17	UAGAUACAUCCGUAUCUAGA	UUACUUGUCUUAGAUUUGUCUAGAUACUGAGGUAUCUAGCACUAAAAUGAGUCUAGAUACAUCCGUAUCUAGACAAAUCCAAGACAAGUAAUU
9503	miR1122-3p-77	3	UAGAUACAUCCGUAUCUAGA	AUUCUUGUCUUAGAUUUGUCUAAAUAUGGAUGUAUCAAGUCACGCUUUAGUAUUAGAUACAUCCGUAUCUAGACAAAUCUAAGACAAGAAUUU
8030	miR1122-3p-770	21	UAGAUACAUCCGUAUCUAGA	AUUCUUGUCUUAGAUUUGUCUAAAUACGGAUGUAUCAAGUCAUGUUUUAGUAUUAGAUACAUCCGUAUCUAGACAAAUCUAAGACAAGAAUUU
9680	miR1122-3p-771	10	UAGAUACAUCCGUAUCUAGA	AUUCUUGUCUUACAUUUGUUUAAAUACGGAUGUAUCAAGUCACGUUUUAGUAUUAGAUACAUCCGUAUCUAGACAAAUCUAAGACAAGAAUUU
7847	miR1122-3p-772	5	UAGAUACAUCCGUAUCUAGA	AUUCUUGUCUUAGAUUUGUCUAAAUACGGAUGUAUCAAGUCACGUUUUGGUAUUAGAUACAUCCGUAUCUAGACCAAUCUAAGAAAAGAAUUU
10797	miR1122-3p-775	11	UAGAUACAUCCGUAUCUAGA	UUACUUGUCUUAGGUUUGUCUAGAUACGGAGGUAUCUAGCAUUAAAAUGAGUCUAGAUACAUCCGUAUCUAGACAAAUCCAAGACAAGUAAUU
10229	miR1122-3p-777	1	UAGAUACAUCCGUAUCUAGA	AUUCUUGUCUUAGAUUUGUCUAGAUACGGAUGUAUCAAGUCGCAUUUUAGUGUUAGAUACAUCCGUAUCUAGACAAAUCUAAGACAAGAAAUU
88101068510997	miR1122-3p-778	6	UAGAUACAUCCGUAUCUAGA	AUUCUUGUCUUAGAUUUGUAUAGAUACGGAUGUAUCAAGUCACAUUUUAGUAUUAGAUACAUCCGUAUCUAGACAAAUCUAAGACAAGAAAUU
83651036310579	miR1122-3p-78	6	UAGAUACAUCCGUAUCUAGA	AUUCUUGUCUUAGAUUUGUCUAGAUACGGAUGUAUCGAGUCACAUUUUAGUAUUAGAUACAUCCGUAUCUAGACAAAUCUAAGACAAGAAAUU
10278	miR1122-3p-780	11	UAGAUACAUCCGUAUCUAGA	AUUCUUGUCUUACAUUUGUCUAAAUACGGAUGUAUCAAAUCACAUUUUAGUAUUAGAUACAUCCGUAUCUAGACAAAUCUAAGACAAGAAUUU
8486	miR1122-3p-781	17	UAGAUACAUCCGUAUCUAGA	GUUCUUGUCUUACAUUUGUCUAAAUACGGAUGUAUCAAGUCACGUUUUAGUAUUAGAUACAUCCGUAUCUAGACAAAUCUAAGACAAGAAUUU
8037	miR1122-3p-783	10	UAGAUACAUCCGUAUCUAGA	UUACUUGUCUUGGAUUUAUCUAGAUACGGAGGUAUCUAGCACUAAAAUGAGUCUAGAUACAUCCGUAUCUAGACAAAUUCAAGACAAGUAAUU
8.23583e+85	miR1122-3p-785	6	UAGAUACAUCCGUAUCUAGA	AUUCUUGUCUUAGAUUUGUCUAGAUACGGAUGUAUCAAGUCACAUUUUAGUAUUAGAUACAUCCGUAUCUAGAAAAAUCUAAGACAAGAAAUU
9816	miR1122-3p-787	9	UAGAUACAUCCGUAUCUAGA	AUUCUUGUCUUAGAUUUGUCUAAAUACGGAUGUAUUAAGUCAUGUUUUAGUAUUAGAUACAUCCGUAUCUAGACAAAUUUAAGACAAGAAUUU
8426	miR1122-3p-788	1	UAGAUACAUCCGUAUCUAGA	AUUCUUGUCUUAGAUUUGUCUACAUACAGAUGCAUCAAGUCACAUUUUAGUAUUAGAUACAUCCGUAUCUAGACAAAUCUAAGACAAGAAAUU
8455	miR1122-3p-790	6	UAGAUACAUCCGUAUCUAGA	AUUCUUGUCUUAGAUUUGUCUAGAUAGGAUGUAUCAAGUCACAUUUUAGUAUUAGAUACAUCCGUAUCUAGACAAAUCUAAGACAAGAAAUU
10279	miR1122-3p-791	16	UAGAUACAUCCGUAUCUAGA	UUACUUGUCUUAGAUUUGUCUAGAUACGGAUGUAUCUAGACUCAUUUUAGUGCUAGAUACAUCCGUAUCUAGACAAAUCUAAGACAAGUAAUU
9122	miR1122-3p-793	6	UAGAUACAUCCGUAUCUAGA	AUUCUUGUCUUAGAUUUGUCUACAUACGGAUGUAUCAAGUCACAUUUUAGUAUUAGAUACAUCCGUAUCUAGACCAAUCUAAGACAAGAAAUU
7.75778e+94	miR1122-3p-795	27	UAGAUACAUCCGUAUCUAGA	AUUCUUGUCUUAGAUUUGUCUAAAUACGGAUGUAUCAAGUCACGUUUUAGUAUUAGAUACAUCCGUAUCUAGACAAAUCUAAGACAAGAAUUU
91429541	miR1122-3p-796	1	UAGAUACAUCCGUAUCUAGA	UUUUUUGUCUUAGAUUUGUCUAGAUACGGAUGUAUCAAGUCACAUUUUAGUAUUAGAUACAUCCGUAUCUAGACAAAUCUAAGACAAGAAAUU
8119	miR1122-3p-797	5	UAGAUACAUCCGUAUCUAGA	AUUCUUGUCUUAGAUUUGUCUAGAUACGGAUGUAUCAAGUCACAUUCUAGUAUUAGAUACAUCCGUAUCUAGACAAAUCUAAGAUAAGAAAUU
8117	miR1122-3p-798	1	UAGAUACAUCCGUAUCUAGA	AUUCUUGUCUUAAAUUUGUCUAGAUACGGAUGUAUCAAGUCACAUUUUAGUAUUAGAUACAUCCGUAUCUAGACAAAUCUAACACAAGAAAUU
7876	miR1122-3p-799	5	UAGAUACAUCCGUAUCUAGA	AUUCUUGUCUUAGAUUUGUCUAAAUACAAAUGUAUCAAGUCACGUUUUAGUAUUAGAUACAUCCGUAUCUAGAGAAAUCUAAGACAAGAAUUU
10131	miR1122-3p-8	6	UAGAUACAUCCGUAUCUAGA	AUUCUUGUCUUAGAUUUGUCUAGAUACGUAUGUAUCAAGUCACAUUUUAGUAUUAGAUACAUCCGUAUCUAGACAAAUCUAAGACAAGAAAUU
9571	miR1122-3p-801	1	UAGAUACAUCCGUAUCUAGA	AAAAUUGUCUUAGAUUUGUCUAGAUACGGAUGUAUCAAGUCACAUUUUAGUAUUAGAUACAUCCGUAUCUAGACAAAUCUAAGACAAGAAAUU
10964	miR1122-3p-806	10	UAGAUACAUCCGUAUCUAGA	UUACUUGUCUUAGAUUUGUCUAGAUACGGAGGUAUCUAGCAUUAAAAUAAAUCUAGAUACAUCCGUAUCUAGACAAAUCCAAGACAAGUAAUU
9796	miR1122-3p-807	1	UAGAUACAUCCGUAUCUAGA	AUUCUUGUCUUAUAUUUGUCUAGAUAUGGAUGUAUCAAGUCACAUUUUAGUAUUAGAUACAUCCGUAUCUAGACAAAUCUAAGACAAGAAAUU
10395	miR1122-3p-808	1	UAGAUACAUCCGUAUCUAGA	AUUCUUGUCUUAGAUUUGUCUAGAUACGGAUGUUUCAAGUCACAUUUUAGUAUUAGAUACAUCCGUAUCUAGACAAAUCUAAGGCAAGAAAUU
9903	miR1122-3p-809	6	UAGAUACAUCCGUAUCUAGA	UUACUUGUCUUGGAUUUGUCUAGAUACGGAUGCAUCUAGACUCAUUUUAGUGCUAGAUACAUCCGUAUCUAGAUAAAUCUAAGACAAGUAAUU
7981	miR1122-3p-81	2	UAGAUACAUCCGUAUCUAGA	AUUCUUGUCUUAGAUUUGUCUAAAUACGGAUGUAUCAAGUCAUGUUUUGGUAUUAGAUACAUCCGUAUCUAGACUAAUCUAAGACAAAAAUUU
858110630	miR1122-3p-810	6	UAGAUACAUCCGUAUCUAGA	AUUCUUGUCUUAGACUUGUCUAGAUACGGAUGUAUCAAGUCACAUUUUAGUAUUAGAUACAUCCGUAUCUAGACAAAUCUAAGACAAGAAAUU
10416	miR1122-3p-811	1	UAGAUACAUCCGUAUCUAGA	AUUAUUGUCUUAGAUUUGUCUAGAUACGGAUGUAUCAAGUCACAUUUAAGUAUUAGAUACAUCCGUAUCUAGACAAAUCUAAGACAAGAAAUU
8024	miR1122-3p-813	7	UAGAUACAUCCGUAUCUAGA	AUUCGUGUCUUACAUUUGUCUAAAUACGGAUGUAUCAAGUCACAUUUUAGUAUUAGAUACAUCCGUAUCUAGACAAAUCUAAGACAAGAAUUU
8423	miR1122-3p-814	9	UAGAUACAUCCGUAUCUAGA	UUACUUGUCUUGAAUUUGUCUAGAUACGGAGGUAUCUAGCACUAAAAUAAGUCUAGAUACAUCCGUAUCUAGACAAAUCCAAGACAAGUAAUU
8430	miR1122-3p-815	1	UAGAUACAUCCGUAUCUAGA	AUUCUUAUCUUACAUUUGUCUAGAUAUGGAUGUAUCAAGUCACAUUUUAGUAUUAGAUACAUCCGUAUCUAGAAAAAUCUAAGACAAGAAAUU
10049	miR1122-3p-818	2	UAGAUACAUCCGUAUCUAGA	AUUCUUGUCUUAGAUUUAUCUAAAUACGGAUGUAUCAAGUCAUGUUUUAGUAUUAGAUACAUCCGUAUCUAGACUAAUCUAAGACAAAAUUUU
8996	miR1122-3p-819	1	UAGAUACAUCCGUAUCUAGA	AUGGUUGUCUUAAAUUUUUCUAAAUACGGAUGUAUCAAUUCACGUUUUAGUAUUAGAUACAUCCGUAUCUAGACUAAUCUAAGACAAGAAUUU
8862	miR1122-3p-820	5	UAGAUACAUCCGUAUCUAGA	AUUCUUGUCUUAGAUUUGUCUAGAUAUGGAUGUAUCAAGUCACGUUUUAGUAUUAGAUACAUCCGUAUCUAGACAAAUCUAAGGCAAGAAUUU
9398	miR1122-3p-823	4	UAGAUACAUCCGUAUCUAGA	UUACUUGUCUUAGAUUUGCUUAGAUACGGAAGUAUCUAGCACUAAAAUGAGUCUAGAUACAUCCGUAUCUAGACAAAUCCAAGACAAGUAAUU
8702	miR1122-3p-824	8	UAGAUACAUCCGUAUCUAGA	AUUCUUGUUUUAGAUUUGUCUAAAUACGGAUGUAUCAAGUCACGUUUUCGUAUUAGAUACAUCCGUAUCUAGACAAAUCUAAGACAAGAAUUU
796396599776	miR1122-3p-825	6	UAGAUACAUCCGUAUCUAGA	AUUCUUGUCUUAGAUUUGUCUAGAUACGGAUGUCUCAAGUCACAUUUUAGUAUUAGAUACAUCCGUAUCUAGACAAAUCUAAGACAAGAAAUU
8368	miR1122-3p-826	1	UAGAUACAUCCGUAUCUAGA	AUGCUUGUCAUAGAUUUGUCUAGAUACGGAUGUAUCAAGUCACAUUUUAGUAUUAGAUACAUCCGUAUCUAGACAAAUCUAAGACAAGAAAUU
9924	miR1122-3p-827	7	UAGAUACAUCCGUAUCUAGA	UUAUUUGUCUUAGAUUUGUCUGGAUACGAAGGUAUCUAGCACUAAAAUAAGUCUAGAUACAUCCGUAUCUAGACAAAUUCGAGACAAGUAAUU
9331	miR1122-3p-828	1	UAGAUACAUCCGUAUCUAGA	AUUCUUGUCUUAGACUUGUCUAAAUACUGAUGUAUCAAGUCACAUUUUAGUAUUAGAUACAUCCGUAUCUAGAAAAAUCUAAGACAAGAAAUU
8925	miR1122-3p-83	4	UAGAUACAUCCGUAUCUAGA	AUUCUUGUCUUAGAUUUGUCUAAAUACGGAUGUAUCAAGUCAUGUUUUAGUAUUAGAUACAUCCGUAUCUAGACGAAUUUAAGAUAAAAAUUU
8109	miR1122-3p-831	1	UAGAUACAUCCGUAUCUAGA	AUUCUUGUCUUAGAUUUGUCUAGAUACGGAUGCAUCAAGUCACAUUUUAGUAUUAGAUACAUCCGUAUCUAGACAAAUCUAAGAAAAGAAAUU
8915	miR1122-3p-833	4	UAGAUACAUCCGUAUCUAGA	AUUACUGUCUUGGAUUUGUCUAGAUACGGAUGCAUCUAGAUUCAUUUUAGUGCUAGAUACAUCCGUAUCUAGACAAAUCUAAGACAAGUAAUU
10456	miR1122-3p-834	2	UAGAUACAUCCGUAUCUAGA	UUACUUGUCUUGGAUUUAUCUAGAUACGGAGGUAUCUAGCACUAAAAUGAGUCUAGAUACAUCCGUAUCUAGACAAAUCCAAAACAAGUAAUU
9047	miR1122-3p-835	10	UAGAUACAUCCGUAUCUAGA	AUUCUUGUCUUAGAUUUGUCUAAAUACGGAUGUAUCAAGUCACGUUUUAGUAUUAGAUACAUCCGUAUCUAGACAAAUUUAAGACAAAAAUUU
791379519804	miR1122-3p-839	6	UAGAUACAUCCGUAUCUAGA	AUUCUUGUCUUAGAUUUGUCUCGAUACGGAUGUAUCAAGUCACAUUUUAGUAUUAGAUACAUCCGUAUCUAGACAAAUCUAAGACAAGAAAUU
9894	miR1122-3p-842	14	UAGAUACAUCCGUAUCUAGA	UUACUUGUCUUAGAUUUGUCUAGAUACGGAGGUAUCUAGCACUAAAAUGAGUCUAGAUACAUCCGUAUCUAGACAAAUCCAAAACAAGUACUC
9854	miR1122-3p-843	2	UAGAUACAUCCGUAUCUAGA	AUUCUUGUCUUAUAUUUGUCUAGAUACAGAUGUAUCAAGUCACAUUUUAGUAUUAGAUACAUCCGUAUCUAGACAAAUCUAAGACAAGAAAUU
7.89787e+16	miR1122-3p-845	6	UAGAUACAUCCGUAUCUAGA	AUUCUUGUCUUAGAUUUGUUUAGAUACGGAUGUAUCAAGUCACAUUUUAGUAUUAGAUACAUCCGUAUCUAGACAAAUCUAAGACAAGAAAUU
10858	miR1122-3p-846	18	UAGAUACAUCCGUAUCUAGA	AUUCUUGUCUUAGAUUUGUCUAAAUACGAAUGUAUCAAGUCACGUUUUAGUAUUAGAUACAUCCGUAUCUAGACAAAUCUAAGACAAGAAUUU
1012210748	miR1122-3p-847	6	UAGAUACAUCCGUAUCUAGA	AUUCUUGUCUUAGAUUUGUCUAGAUACGGAUGUAUAAAGUCACAUUUUAGUAUUAGAUACAUCCGUAUCUAGACAAAUCUAAGACAAGAAAUU
8047	miR1122-3p-849	6	UAGAUACAUCCGUAUCUAGA	UUACUUGUCUUGGAUUUGUCUAGAUACAGAUGUAUCUAGACUCAUUUUAAUGCUAGAUACAUCCGUAUCUAGACAAAUCUAAGACAAGUAAUU
7751	miR1122-3p-85	10	UAGAUACAUCCGUAUCUAGA	AUUCUUGUCUUAGAUUUGUCUAGAUACGGAUCUAUCAAGUCACAUUUUAGUAUUAGAUACAUCCGUAUCUAGACAAAUCUAAGACAAGAAAUU
10917	miR1122-3p-850	4	UAGAUACAUCCGUAUCUAGA	AUUCUUGUCUUAGAUUUGUCUAAAUAUGAAUGUAUCAAAUCACGUUUUAGUAUUAGAUACAUCCGUAUCUAGACAAAUCUAAGAUAAGAAUUU
8837	miR1122-3p-851	1	UAGAUACAUCCGUAUCUAGA	AUUUUUGUCUUAAAUUUGUCUAAAUACAAAUGUAUCAAGUCACGUUUUAGUAUUAGAUACAUCCGUAUCUAGACAAAUCUAAGACAAGAAUUU
10762	miR1122-3p-852	6	UAGAUACAUCCGUAUCUAGA	AUUCUUGUCUUAGAUCUGUCUAGAUACGGAUGUAUCAAGUCACAUUUUAGUAUUAGAUACAUCCGUAUCUAGACAAAUCUAAGACAAGAAAUU
8286	miR1122-3p-853	5	UAGAUACAUCCGUAUCUAGA	AUUCUUCUCUUAGAUUUGUCUAAAUAUGGAUGUAUCAAGUCACAUUUUAGUAUUAGAUACAUCCGUAUCUAGACAAAUCUAAGACAAGAAUUU
10624	miR1122-3p-854	8	UAGAUACAUCCGUAUCUAGA	AUUCUUUUCUUAGAUUUGUCUAGAUACGGAUGUAUCAAGUCACGUUUUAGUAUUAGAUACAUCCGUAUCUAGACAAAUCUAAGACAAGAAAUU
9076	miR1122-3p-857	7	UAGAUACAUCCGUAUCUAGA	AUUCUUGUCUUAGAUUUGUCUAGAUACGGAUGUAUCAAGUCACAUUUUAGUAUUAGAUACAUCCGUAUCUAGACUAAUCUAAGACAAGAAAUU
8587	miR1122-3p-858	3	UAGAUACAUCCGUAUCUAGA	UUACUUGUCUUGGAUUUAUCUAGAUAUGGAGGUAUCUAGCACUAAAAUGAGUCUAGAUACAUCCGUAUCUAGACAAAUCCAAGACAAGUAAUU
8244	miR1122-3p-86	1	UAGAUACAUCCGUAUCUAGA	AUUCUUGUCUUAGAUUGUUCUAGAUACGGAUGUAUCAAGUCACAUUUUAGUAUUAGAUACAUCCGUAUCUAGACAAAUCUAAGACAAGAAAUU
9735	miR1122-3p-860	15	UAGAUACAUCCGUAUCUAGA	UUACUUGUCUUGGAUUUGUCUAGAUACGGAUGUAUCUAGACUUAUUUUAGUGCUAGAUACAUCCGUAUCUAGACAAAUCUAAGACAAGUAAUU
80198560	miR1122-3p-864	2	UAGAUACAUCCGUAUCUAGA	AUUCUUGUCUUAGAUUUGUCUAGAUGCAGAUGUAUCAAGUCACAUUUUAGUAUUAGAUACAUCCGUAUCUAGACAAAUCUAAGACAAGAAAUU
777811011	miR1122-3p-866	6	UAGAUACAUCCGUAUCUAGA	AUUCUUGUCAUAGAUUUGUCUAGAUACGGAUGUAUCAAGUCACAUUUUAGUAUUAGAUACAUCCGUAUCUAGACAAAUCUAAGACAAGAAAUU
9495	miR1122-3p-867	13	UAGAUACAUCCGUAUCUAGA	AUUAUUGUCUUAGAUUUGUCUAAAUACGGAUGUAUCAAGUCAUGUUUUAGUAUUAGAUACAUCCGUAUCUAGACAAAUCUAAGACAAGAAUUU
90111006310642	miR1122-3p-868	6	UAGAUACAUCCGUAUCUAGA	AUUCUUGUAUUAGAUUUGUCUAGAUACGGAUGUAUCAAGUCACAUUUUAGUAUUAGAUACAUCCGUAUCUAGACAAAUCUAAGACAAGAAAUU
9982	miR1122-3p-87	2	UAGAUACAUCCGUAUCUAGA	AUUCUUGUCUUAGAUUUGUCUAGAUACAGAUGUAUCAAUUCACAUUUUAGUAUUAGAUACAUCCGUAUCUAGACAAAUCUAAGACAAGAAAUU
10435	miR1122-3p-870	1	UAGAUACAUCCGUAUCUAGA	AUUCUUGUCUUAGAUUUAUCUAGAUACGGAUGUGUCAAGUCACAUUUUAGUAUUAGAUACAUCCGUAUCUAGAAAAAUCUAAGACAAGAAAUU
9309	miR1122-3p-871	6	UAGAUACAUCCGUAUCUAGA	AUUCUUGUCUUAGAUUUGUCUAAAUACGGAUGUAUCAAGUCGCAUUUUAGUAUUAGAUACAUCCGUAUCUAGACUAAUCUAAGACAAGAAUUU
10320	miR1122-3p-872	1	UAGAUACAUCCGUAUCUAGA	AUGCUUGUCUUAGAUUUGUCUAGAUACAGAUGUAUCAAGUCACAUUUUAGUAUUAGAUACAUCCGUAUCUAGACAAAUCUAAGACAAGAAAUU
8913	miR1122-3p-873	24	UAGAUACAUCCGUAUCUAGA	AUUCUUGUCUUAGAUUUGUCUAAAUACGGAUGUAUCAAGUCACGUUUUAGUAUUAGAUACAUCCGUAUCUAGACAAAUCUAAGACUAAGAAUU
9252	miR1122-3p-874	1	UAGAUACAUCCGUAUCUAGA	AUUCUUGUCUUAGAUUUGUCUAGAUACGGAUGUAUCAAGUCACAUUUUAGCAUUAGAUACAUCCGUAUCUAGAAAAACCUAAGACAAGAAGUU
9363	miR1122-3p-876	2	UAGAUACAUCCGUAUCUAGA	UUACUUGUCUUGGAUUUGUCUAGAUACAGAUGUAUCUAGACUCAUUUUAAUGCUAGAUACAUCCGUAUCUAGACAAAUCGAAGACAAGUAAUU
8319	miR1122-3p-877	1	UAGAUACAUCCGUAUCUAGA	AUUCUUGUCUUAGAUUUGUCUAAAUACGGAUCUAUCAAGUCACAUUUUAGUAUUAGAUACAUCCGUAUCUAGACAAAUCUAAGAAAAUAAAUU
10274	miR1122-3p-878	15	UAGAUACAUCCGUAUCUAGA	AUUCUUGUCUUAGAUUUGUCUAAAUAUGGAUGUAUCAAGUCACGUUUUAGUAUUAGAUACAUCCGUAUCUAGACAAAUCUAAGACAAGAAUUU
97899905	miR1122-3p-879	14	UAGAUACAUCCGUAUCUAGA	UUACUUGUCUUAGAUUUGUCUAGAUACGGAGGUAUCUAGCACUAAAAUAAGUCUAGAUACAUCCGUAUCUAGACAAAUCCAAGACAAAUAAUU
9638	miR1122-3p-880	10	UAGAUACAUCCGUAUCUAGA	AUUCUUGUCUUACAUUUGUCUAAAUACGGAUGUAUCAAGUCACGUCUUAGUAUUAGAUACAUCCGUAUCUAGACAAAUCUAAGACAAGAAUUU
7.88479e+36	miR1122-3p-881	6	UAGAUACAUCCGUAUCUAGA	AUUCUUGUCUUGGAUUUGUCUAGAUACGGAUGUAUCAAGUCACAUUUUAGUAUUAGAUACAUCCGUAUCUAGACAAAUCUAAGACAAGAAAUU
10791	miR1122-3p-886	14	UAGAUACAUCCGUAUCUAGA	AUUCUUGUCUUAGAUUUGUCUAAAGACGGAUGUAUCAAGUCACGUUUUAGUAUUAGAUACAUCCGUAUCUAGACAAAUCUAAGACAAGAAUUU
10249	miR1122-3p-887	8	UAGAUACAUCCGUAUCUAGA	UUUUUUGUCUUAGAUUUAUCUAAAUACGGAUGUAUCAAGUCACGUUUUAGUAUUAGAUACAUCCGUAUCUAGACAAACCUAAGACAAGAAUUU
866510406	miR1122-3p-888	6	UAGAUACAUCCGUAUCUAGA	AUUCUUGUCUUAGAUUUGUGUAAAUACGGAUGUAUCAAGUCACGUUUUGGUAUUAGAUACAUCCGUAUCUAGACUAAUCUAAGACAAGAAUUU
8435	miR1122-3p-889	7	UAGAUACAUCCGUAUCUAGA	AUUCUUGUCUUAGAUUUGUCUAAAUGCGGAUGUAUCAAGUCACAUUUUAGUAUUAGAUACAUCCGUAUCUAGACGAAUCUAAGACAAGAAUUU
9449	miR1122-3p-89	12	UAGAUACAUCCGUAUCUAGA	UUACUUGUCUUAGAUUUGUCUAGAUACGAAGGUAUCUAGCACUAAAAUGAGUCUAGAUACAUCCGUAUCUAGACAAAUCCAAGAUAAGUAAUU
8137	miR1122-3p-891	6	UAGAUACAUCCGUAUCUAGA	UUUCUUGUCUUAGAUUUGUCUAGAUACGGAUGUAUCAAGUCACAUUUUAGUAUUAGAUACAUCCGUAUCUAGAAAAAUCUAAGACAAGAAAUU
7903	miR1122-3p-894	6	UAGAUACAUCCGUAUCUAGA	AUUCUUGUCUUGGAUUUGUCUAGAUACGGAUGUAUCAAGUCACAUUUUAGUAUUAGAUACAUCCGUAUCUAGACAAAUCUAAGACAAGAAAUA
10876	miR1122-3p-895	5	UAGAUACAUCCGUAUCUAGA	AUUCUUGUCUUAGAUUUGUUUAAAUACGGAUGUAUCAAGUCACGUUUUAGUAUUAGAUACAUCCGUAUCUAGACAAAUCGAAGACGAGAAUUU
9467	miR1122-3p-896	7	UAGAUACAUCCGUAUCUAGA	AUUCUUGUCUUAGAUUUGUCUAAAUAUGGAUGUAUCAAGUCACGUUUUAGUAUUAGAUACAUCCGUAUCUAGACAAAAUUAAGACAAGAAUUU
9599	miR1122-3p-898	1	UAGAUACAUCCGUAUCUAGA	AUUCUUGUCUUAUAUUUGUCUAAAUACGGAUGUAUCAAGUCACAUUUUAGUAUUAGAUACAUCCGUAUCUAGACAAAUCUAAGACAAUAAAUU
7.97985e+20	miR1122-3p-899	7	UAGAUACAUCCGUAUCUAGA	AUUCAUGUCUUAGAUUUGUCUAGAUACGGAUGUAUCAAGUCACAUUUUAGUAUUAGAUACAUCCGUAUCUAGACAAAUCUAAGACAAGAAAUU
10794	miR1122-3p-90	1	UAGAUACAUCCGUAUCUAGA	AUUCUUGUCUUAGAUUUGUCUAGAUACGGAUGUAUCAAGUCACAUUUAGUUAUUAGAUACAUCCGUAUCUAGACAAAUCUAAGACAAGAAAUU
7773	miR1122-3p-900	5	UAGAUACAUCCGUAUCUAGA	AUUCUUGUCUUAAAUUUGUUUAAAUACGGAUGUAUCAAGUCAUGUUUUAGUAUUAGAUACAUCCGUAUCUAGACGAAUCUAAGACAAGAAUUU
7.73396e+17	miR1122-3p-902	19	UAGAUACAUCCGUAUCUAGA	AUUCUUGUCUUAGAUUUGUCUAAAUACGGAUGUAUCAAGUCACGUUUUAGUAUUAGAUACAUCCGUAUCUAGACUAAUCUAAGACAAGAAUUU
7840	miR1122-3p-903	1	UAGAUACAUCCGUAUCUAGA	AUUCUUGUCUUAGAUUUGUCUAGAUACGAAUGUAUCAAGUCACAUUUUAGUAUUAGAUACAUCCGUAUCUAGAUAAAUCUAAGACAAGAAAUU
8997	miR1122-3p-904	3	UAGAUACAUCCGUAUCUAGA	UUACUUGUCUUGGAUUUGUCUAGAUGCGGAGGUAUCUAGCAUUAAAAUGAGUCUAGAUACAUCCGUAUCUAGACAAAUCCAAGACAAGUAAUU
8662	miR1122-3p-905	12	UAGAUACAUCCGUAUCUAGA	AUUCUUGUCUUAGAUUUGUCUAAAUACGGAUGUAUCAAGUCACAUUUUAGUAUUAGAUACAUCCGUAUCUAGAAAAAUCUAAGACAAGAAUUU
9839	miR1122-3p-906	6	UAGAUACAUCCGUAUCUAGA	AUUCUUGUCUUAGAUUUGUCUAGAUACGGAUGUAUCAAGUCACAUUUUAGUAUUAGAUACAUCCGUAUCUAGACAAAUCUAAGACAAGAUAUU
7682768399009900	miR1122-3p-908	8	UAGAUACAUCCGUAUCUAGA	AUUCUUGUCUUACAUUUGUCUAAAUACGGAUGUAUCAAGUCACGGUUUAGUAUUAGAUACAUCCGUAUCUAGACAAAUGUAAGACAAGAAUUU
8296	miR1122-3p-91	1	UAGAUACAUCCGUAUCUAGA	UUAUUUAUCUUGGAUUUGUCUAGAUAUGGAUGUAUCUAGACUCAUUUUAGUGCUAGAUACAUCCGUAUCUAGACAAAUCUAAAACAAGUACUC
9882	miR1122-3p-910	1	UAGAUACAUCCGUAUCUAGA	UUACUUAUCUUAGAUUUGUCUAGAUACGGAAAUAUCUAGCACUAAAAUGAGUUUAGAUACAUCCGUAUCUAGACAAAUCCAAGACAAGUAAUU
9152	miR1122-3p-911	12	UAGAUACAUCCGUAUCUAGA	AUUCUUGUCUUAGAUUUGUCUAAAUACGGAUGUAUCAAGUCACAUUUAGUAUUAGAUACAUCCGUAUCUAGACAAAUCUAAGACAAGAAUUU
8858	miR1122-3p-912	3	UAGAUACAUCCGUAUCUAGA	AUUCUUGUCUUAGAUUUAUCUAAAUACGAAUGUAUCAAGUCACAUUUUAGUAUUAGAUACAUCCGUAUCUAGACAAAUCUAAGACAAUAAUUU
10177	miR1122-3p-916	1	UAGAUACAUCCGUAUCUAGA	AUUCUUGUCUUAGAUUUGUCUAGAUACGGAUGUAUCAAGUCACAUUUUAGUAGUAGAUACAUCCGUAUCUAGACAAAUCUAAGACAAGAAAUU
10135	miR1122-3p-917	1	UAGAUACAUCCGUAUCUAGA	AUUCUUGUCUUAAAUUUGUCUAAAUACGGAUGUAUCAAGUCACGUUUUGGUAUUAGAUACAUCCGUAUCUAGACUAAUCUAAGAUAAGAAUUU
8535938210383	miR1122-3p-918	10	UAGAUACAUCCGUAUCUAGA	AUUCUUGUCUUAGAUUUGUCUAGAUACGGAUGUAUCAAGUCACAUUUUAGUAUUAGAUACAUCCGUAUCUAGACAAAUCUAAGAUAAGAAAUU
10317	miR1122-3p-919	6	UAGAUACAUCCGUAUCUAGA	AUUCUUGUCUUGGAUUUGACUAAAUACGGAUGUAUCAAGUCACGUUUUAGUAUUAGAUACAUCCGUAUCUAGACUAAUCUAAGACAAGAAUUU
10206	miR1122-3p-92	1	UAGAUACAUCCGUAUCUAGA	AUUCUUGUCUUAGAUUUGUUUAGAUAUGGAUGUAUCAAGUCACAUUUUAGUAUUAGAUACAUCCGUAUCUAGACAAAUCUAAGACAAGAAAUU
86939034	miR1122-3p-920	11	UAGAUACAUCCGUAUCUAGA	AUUCUUGUCUUAGAUUUGUCUAUAUACGGAUGUAUCAAGUCACAUUUUAGUAUUAGAUACAUCCGUAUCUAGACAAAUCUAAGACAAGAAAUU
7724823110899	miR1122-3p-921	1	UAGAUACAUCCGUAUCUAGA	AUUCUUGUCUUAGAUUUGUCUAGAUACGGAUGUAUCAAGUCACAUUUAGUAUUAGAUACAUCCGUAUCUAGACAAAUCUAAGACAAGAAAUU
83158710	miR1122-3p-922	7	UAGAUACAUCCGUAUCUAGA	AUUCUUGUCUUAGAUUUGUCUAAAUACGGAUGUAUCAAGUCACCUUUUAGUAUUAGAUACAUCCGUAUCUAGACUAAUGUAAGACAAGAAUUU
9620	miR1122-3p-923	1	UAGAUACAUCCGUAUCUAGA	AUUCUUGUCUUAGAUUUGUCUAGAUACAGAUGUAUCAAGUCAUAUUUUAGUAUUAGAUACAUCCGUAUCUAGACAAAUCUAAGACAAGAAAUU
9407	miR1122-3p-924	8	UAGAUACAUCCGUAUCUAGA	AAUUUUGUCUUAGAUUUGUCUAAAUACGGAUGUAUCAAGUCACGUUUUAGUAUUAGAUACAUCCGUAUCUAGACAAAACUAAGACAAGAAUUU
10037	miR1122-3p-925	1	UAGAUACAUCCGUAUCUAGA	AUUCUUGUCUUAGAUAUGUCUUGAUACGGAUGUAUCAAGUCACAUUUUAGUAUUAGAUACAUCCGUAUCUAGACAAAUCUAAGACAAGAAAUU
10494	miR1122-3p-927	1	UAGAUACAUCCGUAUCUAGA	AUUCCUGUCUUAGAUUUUUCUAGAUACGGAUGUAUCAAGUCACAUUUUAGUAUUAGAUACAUCCGUAUCUAGACAAAUCUAAGACAAGAAAUU
9046	miR1122-3p-928	6	UAGAUACAUCCGUAUCUAGA	UUACUUGUCUUGGAUUUGUCUAGAUACAGAUGUAUCUAGAUUCAUUUUAGUGCUAGAUACAUCCGUAUCUAGACAAAUCUAAGACAAGUAAUU
9455	miR1122-3p-931	1	UAGAUACAUCCGUAUCUAGA	UUACUUGUCUUGGAUUUGUCUAGAUACAGAUGUAUCUAGAUUCAUUUUAGUGCUAGAUACAUCCGUAUCUAGAUAAAUCUAAGACAAGUAAUU
11046	miR1122-3p-933	7	UAGAUACAUCCGUAUCUAGA	UUACUUGUCUUGGAUUUGUCUAGAUAUGGAUGUAUCUAGACUCAUUUUAGUGCUAGAUACAUCCGUAUCUAGACAAAUCCAAGACAAGUAAUU
11048	miR1122-3p-934	2	UAGAUACAUCCGUAUCUAGA	AUUCUUGUCUUAGAUUUGUCUAGAUACAGAUGUAUCAAGUCACAUUUUAGUAUUAGAUACAUCCGUAUCUAGACAAAUCCAAGACAAGAAAUU
10475	miR1122-3p-935	10	UAGAUACAUCCGUAUCUAGA	UUACUUGUCUUGGAUUUGUCUAGAUACGAAUGUAUCUAGACUUAUUUUAGUGCUAGAUACAUCCGUAUCUAGACAAAUAUAAGACAAGUAAUU
887491559674	miR1122-3p-937	6	UAGAUACAUCCGUAUCUAGA	AUUCUUGUCUUAGAUUUGUCUAGAUACGGAUGUACCAAGUCACAUUUUAGUAUUAGAUACAUCCGUAUCUAGACAAAUCUAAGACAAGAAAUU
1082510826	miR1122-3p-938	7	UAGAUACAUCCGUAUCUAGA	UUAAUUGUCUUGGAUUUGUCUAGAUACGGAUGUAUCUAGACUCAUUUUAGUGCUAGAUACAUCCGUAUCUAGACAAAUCCAAGACAAGUAAUU
8155	miR1122-3p-939	1	UAGAUACAUCCGUAUCUAGA	UUCUUGUCUUAGAUUUGUCCUAAUACGGAUGUAUCAAGUCACAUUUUAGUAUUAGAUACAUCCGUAUCUAGAAAAAUCUAAGACAAGAAAUU
9200	miR1122-3p-940	1	UAGAUACAUCCGUAUCUAGA	UAUCUUGUCUUAGAUUUGUCUAGAUACGGAUGUAUCAAGUCACAUUUUAGUAUUAGAUACAUCCGUAUCUAGACAAAUCUAAGACAAGAAAUU
7779782880219720	miR1122-3p-941	6	UAGAUACAUCCGUAUCUAGA	AUUCUUGUCUUAGAUUUCUCUAGAUACGGAUGUAUCAAGUCACAUUUUAGUAUUAGAUACAUCCGUAUCUAGACAAAUCUAAGACAAGAAAUU
10033	miR1122-3p-942	12	UAGAUACAUCCGUAUCUAGA	UUAUUUGUUUUAGAUUUGUCUAGAUACGGAGGUAUCUAGCACUAAAAUGAGUCUAGAUACAUCCGUAUCUAGACAAAUCCAAGACAAGUAAUU
8994	miR1122-3p-943	1	UAGAUACAUCCGUAUCUAGA	AUUCGUGUCUUAGUUUUGUCUAGAUACGGAUGUAUCAAGUCACAUUUUAGUAUUAGAUACAUCCGUAUCUAGACAAAUCUAAGACAAGAAAUU
10012	miR1122-3p-944	18	UAGAUACAUCCGUAUCUAGA	AUUCUUGUCUUAGAUUUGUCUAAAUACGGAUGUAUCAAGUCACGUUUUAGUAUUAGAUACAUCCGUAUCUAGACAAAUAUAAGACAAGAAUUU
8168	miR1122-3p-947	1	UAGAUACAUCCGUAUCUAGA	AUUCUUGUUUUAGAUUUGACUAAAUACGGAUGAAUCAAGUCACGUUUUAGUAUUAGAUACAUCCGUAUCUAGACAAAUUUAAGACAAGAAUUU
81949055	miR1122-3p-949	9	UAGAUACAUCCGUAUCUAGA	AUUCUUGUCUUAAAUUUGUCUAAAUACGGAUGUAUCAAGUCAUGUUUUAGUAUUAGAUACAUCCGUAUCUAGACAGAUCUAAGACAAGAAUUU
974710119	miR1122-3p-95	6	UAGAUACAUCCGUAUCUAGA	AUUCUUGUCUUAGAUUCGUCUAGAUACGGAUGUAUCAAGUCACAUUUUAGUAUUAGAUACAUCCGUAUCUAGACAAAUCUAAGACAAGAAAUU
8354	miR1122-3p-951	7	UAGAUACAUCCGUAUCUAGA	AUUCUUGUCUUAGACUUGUCUAAAUACGAAUGUAUCAAGUCAUGUUUUAGUAUUAGAUACAUCCGUAUCUAGACAAAUCUAAGACAAGAAUUU
10162	miR1122-3p-954	1	UAGAUACAUCCGUAUCUAGA	AUUCGUGUCUUAAAUUUGUUUAGAUACGGAUGUAUCAAGUCACGUUUUAGUAUUAGAUACAUCCGUAUCUAGACAAAUCUAAGACAAGAAUUU
8468	miR1122-3p-956	6	UAGAUACAUCCGUAUCUAGA	AUUCUUGUCUUAGAUUUGUCUAGAUACGGAUGUAUCAAGUCACAUUUUAGUAUUAGAUACAUCCGUAUCUAGACAAAUGUAAGACAAGAAUUU
10077	miR1122-3p-957	6	UAGAUACAUCCGUAUCUAGA	AUUCUUGUCUUAGAUUUGUCUAAAUACGGAUAUAUCAAGUCACGUUUUGGUAUUAGAUACAUCCGUAUCUAGACUAAUCUAAGACAAGAAUUU
8833	miR1122-3p-958	1	UAGAUACAUCCGUAUCUAGA	AUUCUUGUCUUAGAUUUGUCUAAAUACGGAUGUAUCAAGUCACAUUUUAGUAUUAGAUACAUCCGUAUCUAGAUGAAUGUAAGACAAGAAUUU
10489	miR1122-3p-96	15	UAGAUACAUCCGUAUCUAGA	UUACUUGUCUUAGAUUUGUCUAGAUACGUAUGUAUCUAGCACUAAAAUGAGUCUAGAUACAUCCGUAUCUAGACAAAUCCAAGACAAGUAAUU
802893529357	miR1122-3p-960	15	UAGAUACAUCCGUAUCUAGA	UUACUUGUCUUGGAUUUGUCUAGAUACAGAUGUAUCUAGACUUAUUUUAGUGCUAGAUACAUCCGUAUCUAGACAAAUCUAAGACAAGUAAUU
8660	miR1122-3p-961	1	UAGAUACAUCCGUAUCUAGA	AUUCUUGUCUUAGAUUUGUCUAAAUACGGAUGUAUCAAGUCACAUUUUGGUAUUAGAUACAUCCGUAUCUAGACUAAUCUAAGACAAUAAUUU
10860	miR1122-3p-962	1	UAGAUACAUCCGUAUCUAGA	AUUCUUGUAUUAGAUUUGUCUAGAUACGGAUGUAUCAAGUCACAUUUAAGUAUUAGAUACAUCCGUAUCUAGACAAAUCUAAGACAAGAAACA
8753	miR1122-3p-964	1	UAGAUACAUCCGUAUCUAGA	AUUUUUGUCUUAGAUUUGUCUAGAUACGGAUGUAUCAAGUCACAUUUUAGUACUAGAUACAUCCGUAUCUAGACAAAUCUAAGACAAGAAAUU
784599289972	miR1122-3p-965	7	UAGAUACAUCCGUAUCUAGA	AUUCUUGUCUUAGAUUUUUCUAAAUACGGAUGUAUCAAGUCACGUUUUGGUAUUAGAUACAUCCGUAUCUAGACUAAUCUAAGACAAGAAUUU
8118	miR1122-3p-966	1	UAGAUACAUCCGUAUCUAGA	UUUCUUGUCUUAGAUUUGUCUAGAUACAGAUGUAUCUAAUACUAAAAUGUGACUAGAUACAUCCGUAUCUAGACAAAUCUAAGACAAGAAUUU
8384	miR1122-3p-969	1	UAGAUACAUCCGUAUCUAGA	UUACUUGUCUUGGAUUUGUCUAAAUACAGAUGUAUCUAGACUCAUUUUAAUGCUAGAUACAUCCGUAUCUAGACAAAUCCAAGACAAGUAAUU
76998914	miR1122-3p-97	2	UAGAUACAUCCGUAUCUAGA	AUUCUUGUCUUAGAUUUGUCUAGAUACAGAUGUAUCAAGUCACAUUUUAGUAUUAGAUACAUCCGUAUCUAGACAAAUCUAAGGCAAGAAAUU
9695	miR1122-3p-974	5	UAGAUACAUCCGUAUCUAGA	UUAGUUGUCUUAGAUUUGUCUAGAUACGGAUGUAUCUAGACUCAUUUUAGUGCUAGAUACAUCCGUAUCUAGACAAAUCGAAGACAAGUAAUU
9798	miR1122-3p-977	2	UAGAUACAUCCGUAUCUAGA	AUUCUUGUCUUAGAUUUGUCUAAAUGCGGUUGUAUCAAGUCACGUUUUAGUGUUAGAUACAUCCGUAUCUAGACAAAUCUAAGACAAGAAUUU
9242	miR1122-3p-978	7	UAGAUACAUCCGUAUCUAGA	AUUCUUGUCUUAGAUUUGUGUAAAUACGGAUGUAUCAUGUCACGUUUUAGUAUUAGAUACAUCCGUAUCUAGACAAAUCUAAGACAAGAAUUU
10676	miR1122-3p-979	11	UAGAUACAUCCGUAUCUAGA	AUUCUUGUCUUAGAUUUGUCUAAAUACGGAUGUAUCAAGUCAUGUUUUAGUAUUAGAUACAUCCGUAUCUAGAUGAAUCUAAGACAAGAAUUU
9631	miR1122-3p-98	6	UAGAUACAUCCGUAUCUAGA	AUUCUUGUCUUAGAUUUGUCUAGAUACGGAUGGAUCAAGUCACAUUUUAGUAUUAGAUACAUCCGUAUCUAGACAAAUCUAAGACAAGAAAUU
9058	miR1122-3p-981	3	UAGAUACAUCCGUAUCUAGA	AUUCUUGUCUUAGAUUUCUCUAAAUGCGGAUGUAUCAAGUCAUGUUUUAGUAUUAGAUACAUCCGUAUCUAGACGAAUGUAAGACAAGAAUUU
7915	miR1122-3p-982	8	UAGAUACAUCCGUAUCUAGA	AUUCUUGUCUUAGAUUUGUCUAGAUACGGAUGUAUCAAGUCACAUUUUAGUAUUAGAUACAUCCGUAUCUAGACAAAGCUAAGACAAGAAAUU
10655	miR1122-3p-983	15	UAGAUACAUCCGUAUCUAGA	UUACUUGUCUUGGAUUUGUCUAGAUACGGAUAUAUCUAGACUCAUUUUAGUGCUAGAUACAUCCGUAUCUAGACAAAUCUAAGACAAGUAAUU
10590	miR1122-3p-985	3	UAGAUACAUCCGUAUCUAGA	AUUCUUGUCUUAGAUUUGUCUAAAUACGAAUGUAUCAAGUCAUGUUUUGGUAUUAGAUACAUCCGUAUCUAGACUAAUCUAAGACAAGAAUUU
8614	miR1122-3p-986	12	UAGAUACAUCCGUAUCUAGA	AUUCUUGUCUUAAAUUUGUCUAAAUACGGAUGUAUCAAGUCACGUUUUAGUAUUAGAUACAUCCGUAUCUAGAAAAAUCUAAGACAAGAAUUU
7878	miR1122-3p-987	4	UAGAUACAUCCGUAUCUAGA	AUUCUUGUCUUAGAUUUGUCUAAAUACGGAUGUAUCAAGUCAUGUUUUAGUAUUAGAUACAUCCGUAUCUAGAUGAAUCUAAGACGAGAAUUU
8443	miR1122-3p-988	10	UAGAUACAUCCGUAUCUAGA	AUUCUUGUCUUAGAUUUGUCUAGAUACAGAUGUAUCAAGUCACGUUUUAGUAUUAGAUACAUCCGUAUCUAGACAAAUCUAAGACAAGAAUUU
10023	miR1122-3p-99	2	UAGAUACAUCCGUAUCUAGA	UUACUUUUCUUAGAUUUGUCUAGAUACGGAGGUAUCUAGCACUAAGAUGAGUGUAGAUACAUCCGUAUCUAGACAAAUCCAAGACAAGUAAUU
78758146	miR1122-3p-990	1	UAGAUACAUCCGUAUCUAGA	AUUCUUGUCUUAGAUUUGUCUAGAUACGGAUGUAUCAAGUCACAUUUUAGUAUUAGAUACAUCCGUAUCUAGAAAAACCUAAGACAAGAAAUU
7.85881e+34	miR1122-3p-991	6	UAGAUACAUCCGUAUCUAGA	AUUCUUUUCUUAGAUUUGUCUAGAUACGGAUGUAUCAAGUCACAUUUUAGUAUUAGAUACAUCCGUAUCUAGACAAAUCUAAGACAAGAAAUU
84948839	miR1122-3p-993	11	UAGAUACAUCCGUAUCUAGA	AUUCUUGUCUUAGAUUUGUCUAAAUACGGAUGUAUCAAGUCAUGUUUUAAUAUUAGAUACAUCCGUAUCUAGACUAAUCUAAGACAAGAAUUU
10192	miR1122-3p-996	6	UAGAUACAUCCGUAUCUAGA	AAUUCUUGCUUAGAUUUGUCUAGAUACGGAUGUAUCAAGUCACAUUUUAGUAUUAGAUACAUCCGUAUCUAGACAAAUCUAAGACAAGAACUU
10856	miR1122-3p-997	1	UAGAUACAUCCGUAUCUAGA	AUUCUUGUCUUAGAUUUGUCUAGAUACAGAUGUAUAAAGUCACAUUUUAGUAUUAGAUACAUCCGUAUCUAGACAAAUCUAAGACAAGAAUUU
11095	miR1125-5p-12	33	AACCAACGAGACCAACUGCGGCGG	CCAACUUUGACCAUAAAUUUAACCAACGAGACCAACUGCGGCGGGAGAAAAAAUUAUAUAAUUGAAAACUUCUUUCGAAUACGAAUUCACUGAUAUAAUUUUUGCUCCCGCCGCAAUUGGUCUUGAUAGUUAAAUUUACGGUCAAAAUUGAAA
1108911099	miR1125-5p-13	30	AACCAACGAGACCAACUGCGGCGG	CCAACUUUGACCAUAAAUUUAACCAACGAGACCAACUGCGGCGGAAGAAAAAAUUAUAUAAUUAAAAACUUCUUUCGAAUACGAAUUCACUGAUAUAAUUUUUGCUCCCGCCGCAAUUGGUCUUGGUAGUUAAAUUUAUGGUCAAAGUUGAAG
11105	miR1125-5p-17	3	AACCAACGAGACCAACUGCGGCGG	UCAUGUUUGGCCGUAAAUUUAACCAACGAGACCAACUGCGGCGGGAACAAAAAUUAUAUCGCUGAAUUAUAUCAAAAAUACGAAUUCAGUAGCAUAGGUUUUGCUCCCGCCACAUUCGGUCUUGUUGGUUAAAUUUACGGUCAAACUUAGAU
11098	miR1125-5p-7	36	AACCAACGAGACCAACUGCGGCGG	CCAACUUUGACCAUAAAUUUAACCAACGAGACCAACUGCGGCGGGAGAAAAAAAUUAUAUAAUUGAAAACUUUUUUCGAAUACGAAUUCACUGAUAUAAUUUUUGCUCCCGCCGCAAUUGGUCUUGGUAGUUAAAUUUACGGUCAAAGUUGAAG
11578	miR1131-5p-1	1	UAGUACCGGUUCGUGGCUAACC	GCUAGCCGGGCCGCUCUCAUUAGUACCGGUUCGUGGCUAACCUUUAGCACCGGUUCGUGCCACGAACCGGUACUAAUGAGCGUGGUGGCAGGAUGUU
11512	miR1131-5p-10	1	UAGUACCGGUUCGUGGCUAACC	GCUAGCCGGGCCGCUCUCAUUAGUACCGGUUCGUGGCUAACCUUUAGCACCGGUUCGUACCACGAACCGGUACUAAUGAGAUUGGUGGCAGGAUGUU
11610	miR1131-5p-100	1	UAGUACCGGUUCGUGGCUAACC	CCUAGCUGGGCCGCUCCCAUUAGUACCGGUUCGUGGCUAACCUUUAGCAUCGGUUCGUGCCACGAACCGGUACUAAUGAGGGUGGUGGCAGGAUGUU
11365	miR1131-5p-101	1	UAGUACCGGUUCGUGGCUAACC	GCUAGCCGGGCCGCUCUUAUUAGUACCGGUUCGUGGCUAACCUUUAGCACCGGUUCGUGCCACGAACUGGUACUAAUGAGGAUGGUGGCAGGAUGUU
11319	miR1131-5p-103	1	UAGUACCGGUUCGUGGCUAACC	GCUAGCGGGGCCGCUCUCAUUAGUACCGGUUCGUGGCUAACCUUUAGCACCGGUUCGUGCCAGGAACCGGUACUAAUGAGGGUGGUGGCAGGAUGUU
11272	miR1131-5p-104	1	UAGUACCGGUUCGUGGCUAACC	GCUAGCCGGGCUGCUCUCGUUAGUACCGGUUCGUGGCUAACCUUUAGCACCGGUUCGUGCCACGAACCGGUACUAAUGAGAGUGGUGGCAGGAUGUU
11173	miR1131-5p-105	1	UAGUACCGGUUCGUGGCUAACC	GCUAGCCGGGCCGCUCUCAUUAGUACCGGUUCGUGGCUAACCUUUAGCACCGGUUCGUGCCACGAACCGGUACUAAUGAGAGUGGUGGCAUGAUGUU
11614	miR1131-5p-106	1	UAGUACCGGUUCGUGGCUAACC	GCUAGCCGGGCGGCUCUCAUUAGUACCGGUUCGUGGCUAACCUUUAGCACCGGUUCGUGCCACGAACUGGUACUAAUGAGAGUGGUGGCAGGAUGUU
11364	miR1131-5p-107	1	UAGUACCGGUUCGUGGCUAACC	GCUAGCCGGGCCGCUCUCAUUAGUACCGGUUCGUGGCUAACCUUUAGCACCGGUUCGUGCCACGAACCGGUACUAAUGACAGUGGUGGCAGGAUGUU
11291	miR1131-5p-108	1	UAGUACCGGUUCGUGGCUAACC	GCUAGCCGGGCCGCUCUCAUUAGUACCGGUUCGUGGCUAACCUUUAGCACCGGUUCGUGCCACGAACCGGUACUAAUGAGAGUGGUGGCAGGAUGCU
114731151511556	miR1131-5p-11	1	UAGUACCGGUUCGUGGCUAACC	GCUAGCUGGGCCGCUCUCAUUAGUACCGGUUCGUGGCUAACCUUUAGCACCGGUUCGUGCCACGAACCGGUACUAAUGAGAGUGGUGGCAGGAUGUU
11437	miR1131-5p-110	1	UAGUACCGGUUCGUGGCUAACC	GCUAGCCGGGCCGCUUUCAUUAGUACCGGUUCGUGGCUAACCUUUAGCACUGGUUCGUGCCACGAACCGGUACUAAUGAGAGUGGUGGCAGGAUGUU
11368	miR1131-5p-112	1	UAGUACCGGUUCGUGGCUAACC	GCUAGCCGGGCCGCUCUCAUUAGUACCGGUUCGUGGCUAACCUUUAGAACCGGUUCGUGCCACGAACCGGUACUAAUGAGAGUGGUGGCAGGAUGUU
11394	miR1131-5p-114	1	UAGUACCGGUUCGUGGCUAACC	GCUAGCCGGCCCGCUCUAAUUAGUACCGGUUCGUGGCUAACCUUUAGCACCGGUUCAUGCCACGAACCGGUACUAAUGAGGGUGGUGGCAGGAUGUU
11294	miR1131-5p-117	1	UAGUACCGGUUCGUGGCUAACC	GCUAGCCGGGCCGCUCUAAUUAGUACCGGUUCGUGGCUAACCUUUAGCACCGGUUCGUGCCACGAACCGGUACUAAUGAGGGUGGUGGUAGGAUGUU
11477	miR1131-5p-118	1	UAGUACCGGUUCGUGGCUAACC	GCUAGCCGGGCCGCUCUCAUUAGUACCGGUUCGUGGCUAACCUUUAGCACCGGUUCGUGCCACGAACCGGUACUAAUGAGGGUGGUGGCAAGAUGUU
11311	miR1131-5p-12	1	UAGUACCGGUUCGUGGCUAACC	GCUAGCCGGGUCGCUCUCAUUAGUACCGGUUCGUGGCUAACCUUUAACACCGGUUCGUGCCACGAACCGGUACUAAUGAGGGUGGUGGCAGGAUGUU
11426	miR1131-5p-120	1	UAGUACCGGUUCGUGGCUAACC	GCUAGCCGGGCCGCUCUCGUUAGUACCGGUUCGUGGCUAACCUUUAGCCCCGGUUCGUGCCACGAACCGGUACUAAUGAGGGUGGUGGCAGGAUGUU
11457	miR1131-5p-121	1	UAGUACCGGUUCGUGGCUAACC	GCUAGCCGAGCCGCUCUCAUUAGUACCGGUUCGUGGCUAACCUUUAGCACCGGUUCGUGCCACAAACCGGUACUAAUGAGAGUGGUGGCAGGAUGUU
11567	miR1131-5p-122	1	UAGUACCGGUUCGUGGCUAACC	GCUAGCCGGGCCGCUCUCAUUAGUACCGGUUCGUGGCUAACCUUUAGCACCGGUUCGUGCAACGAACCGGUACUAAUGAGAGUGGUGGCAGGAUGUU
1.11971e+19	miR1131-5p-123	1	UAGUACCGGUUCGUGGCUAACC	GCUAGCCGGGCCGCUCUCAUUAGUACCGGUUCGUGGCUAACCUUUAGCACCGGUUCGUUCCACGAACCGGUACUAAUGAGAGUGGUGGCAGGAUGUU
11613	miR1131-5p-124	1	UAGUACCGGUUCGUGGCUAACC	GCUAGCCGAGCCGCUCUCAUUAGUACCGGUUCGUGGCUAACCUUUAGCACCGGUUCGUGCCACGAACCGGUACUAAUGAGAGUGGUGGCGGAUGUUG
11479	miR1131-5p-125	1	UAGUACCGGUUCGUGGCUAACC	GCGAGCCGGGCCGCUCUCAUUAGUACCGGUUCGUGGCUAACCUUUAGCACCGGUUCGUGCCACGAACCGGUACUAAUGAGAGUGGUGGCAGGAUGUU
11499	miR1131-5p-126	1	UAGUACCGGUUCGUGGCUAACC	GCUAGCCGGGCUGCUCUCAUUAGUACCGGUUCGUGGCUAACCUUUAGCACCGGUUCAUGCCACGAACCGGUACUAAUGAGAGUGGUGGCAGGAUGUU
11524	miR1131-5p-127	1	UAGUACCGGUUCGUGGCUAACC	GCUAGCCGGGCCGCUCUCAUUAGUACCGGUUCGUGGCUAACCUUUAGCACCGGUUCGUGCCACGGACCGGUACUAAUGAGGGUGGUGGCAGGAUGUU
11487	miR1131-5p-128	1	UAGUACCGGUUCGUGGCUAACC	GCUAGCCGGGACACUCUCAUUAGUACCGGUUCGUGGCUAACCUUUAGCACCGGUUCGUGCCACGAACCGGUACUAAUGAGAGUGGUGGCAGGAUGUU
11406	miR1131-5p-129	1	UAGUACCGGUUCGUGGCUAACC	GCUAGCCGGGCCGCUUUCAUUAGUACCGGUUCGUGGCUAACCUUCAGCACCGGUUCGUGCCAUGAACCGGUACUAAUGAGAGUGGUGGCAGGAUGUU
11232	miR1131-5p-13	1	UAGUACCGGUUCGUGGCUAACC	GCUAGCCGGGCCGCUCUCAUUAGUACCGGUUCGUGGCUAACCUUUAGCAUCGGUUCAUGCCACGAACCGGUACUAAUGAGGGUGGUGGCAGGAUGUU
11345	miR1131-5p-130	1	UAGUACCGGUUCGUGGCUAACC	GCUAGCCGGGCCGCUCUCAUUAGUACCGGUUCGUGGCUAACCUUUAGCACCGGUUCGUGCCACGAACCGGUACAAAUGAGGGUGGUGGCAGGAUGUU
11372	miR1131-5p-131	1	UAGUACCGGUUCGUGGCUAACC	GCUAGCCGGGCUGCUCUCAUUAGUACCGGUUCGUGGCUAACCUUUAGCACCGGUCCGUGCCACGAACCAGUACUAAUGAGGGUGGUGGCAGGAUGUU
11488	miR1131-5p-132	1	UAGUACCGGUUCGUGGCUAACC	GCUAGCCGGGCCGCUCUCAUUAGUACCGGUUCGUGGCUAACCUUUAGCACCGGUUCGUGCCACGAACCGGUACUAAUGAGGGUGGUGGCAGGAUAUU
11448	miR1131-5p-133	1	UAGUACCGGUUCGUGGCUAACC	GCUAGCCGGGCCGCUCUCAUUAGUACCGGUUCGUGGCUAACCUUUAGCACCGGUUCGUGCCAGGAUCCGGUACUAAUGAGGGUGGUGGCAGGAUGUU
11263	miR1131-5p-134	1	UAGUACCGGUUCGUGGCUAACC	GCUAGCCGGGCCGCUUUCAUUAGUACCGGUUCGUGGCUAACCUUUAGCACCGGUUCGUGCCACGAACCGGUACUAAUGAGAGUGGUGGCAGGAUGUU
11623	miR1131-5p-135	1	UAGUACCGGUUCGUGGCUAACC	GCUAGCCGGGCCGCUCUCAUUAGUACCGGUUCGUGGCUAACCUUUAGCACCGGUUCGUGCCACGAACCGGUACUAAUGAGGGUGGUGGCAUGAUGUU
11534	miR1131-5p-137	1	UAGUACCGGUUCGUGGCUAACC	GCUAGUCGGGCCGCUCUCAUUAGUACCGGUUCGUGGCUAACCUUUAGCACUGGUUCGUGCCACGAACCGGUACUAAUGAGAGUGGUGGCAGGAUGUU
1121411454	miR1131-5p-14	1	UAGUACCGGUUCGUGGCUAACC	GCUAGCCGGGCCGCUCUCAUUAGUACCGGUUCGUGGCUAACCUUUAGCACCGGUUCGUACCACGAACCGGUACUAAUGAGAGUGGUGGCAGGAUGUU
11536	miR1131-5p-140	1	UAGUACCGGUUCGUGGCUAACC	GCUAGCCGGGCCGCUCUCAUUAGUACCGGUUCGUGGCUAACCUUUAGCACCGGUUCGUGCCACUAACCGGUACUAAUGAGAGUGGUGGCAGGAUGUU
11207	miR1131-5p-141	1	UAGUACCGGUUCGUGGCUAACC	GCUAGCCGGGCCGCUAUCAUUAGUACCGGUUCGUGGCUAACCUUUAGCACCGGUUCGUGCCACGGACCGGUACUAAUGAGAGUGGUGGCAGGAUGUU
11485	miR1131-5p-142	1	UAGUACCGGUUCGUGGCUAACC	GCUAGCCGGGCCGCUCUCAUUAGUACCGGUUCGUGGCUAACCUUUAGCAUCGGUUCGUGCCACGAACCGGUACUAAUGAUAGUGGUGGCAGGAUGUU
11239	miR1131-5p-143	1	UAGUACCGGUUCGUGGCUAACC	GCUAGCCGGGCCGCUUUCAUUAGUACCGGUUCGUGGCUAACCUUUAGCACCGGUUCGUGCCACGAACCGGUACUAAUGAGGGUGGUGGCAGGAUGUU
11608	miR1131-5p-144	1	UAGUACCGGUUCGUGGCUAACC	GCUAGCCGGGCCGCUCCCAUUAGUACCGGUUCGUGGCUAACCUUUAGCACCGGUUCGUACCACGAACUGGUACUAAUGAGGGUGGUGGCAGGAUGUU
11575	miR1131-5p-145	1	UAGUACCGGUUCGUGGCUAACC	GCUAGCCGGGAUGCUCUCAUUAGUACCGGUUCGUGGCUAACCUUUAGCACCGGUUCGUGCCACGAACCGGUACUAAUGAGGGUGGUGGCAGGAUGUU
11644	miR1131-5p-146	1	UAGUACCGGUUCGUGGCUAACC	GCUAGCCAGGCCGCUCUCAUUAGUACCGGUUCGUGGCUAACCUUUAGCACCGGUUCGUGCCAUGAACCGGUACUAAUGAGGGUGGUGGCAGGAUGUU
11218	miR1131-5p-147	1	UAGUACCGGUUCGUGGCUAACC	GCUAGCCGGGCCGCUCUCAUUAGUACCGGUUCGUGGCUAACCUUUAGCACCGGUUCAUGCCAUGAACCGGUACUAAUGAGAGUGGUGGCAGGAUGUU
1122311569	miR1131-5p-148	1	UAGUACCGGUUCGUGGCUAACC	GCUAGCCGGGCCGCUCUCAUUAGUACCGGUUCGUGGCUAACCUUUAGCACCGGUUCGUGCCACGAACCGGUACUAAUGAGAGUGGUGGCAGAAUGUU
11175,11176,11190,11204,11209,11216,11220,11222,11226,11229,11231,11238,11247,11249,11255,11277,11281,11288,11297,11298,11300,11305,11315,11317,11321,11325,11355,11358,11373,11375,11376,11377,11378,11390,11391,11393,11396,11397,11407,11411,11412,11415,11416,11417,11425,11430,11432,11433,11434,11439,11440,11441,11445,11446,11447,11449,11459,11469,11470,11475,11476,11478,11489,11492,11493,11501,115…	miR1131-5p-15	1	UAGUACCGGUUCGUGGCUAACC	GCUAGCCGGGCCGCUCUCAUUAGUACCGGUUCGUGGCUAACCUUUAGCACCGGUUCGUGCCACGAACCGGUACUAAUGAGAGUGGUGGCAGGAUGUU
11399	miR1131-5p-150	1	UAGUACCGGUUCGUGGCUAACC	GCUAGCCGGGCCGCUUUCAUUAGUACCGGUUCGUGGCUAACCUUUAGCACCGGUUCGUGCCACGAACCGAUACUAAUGAGAGUGGUGGCAGGAUGUU
112991132311369	miR1131-5p-151	1	UAGUACCGGUUCGUGGCUAACC	GCUAGCCGGGCCGCUCUCAUUAGUACCGGUUCGUGGCUAACCUUUAGCACCGGUUUGUGCCACGAACCGGUACUAAUGAGAGUGGUGGCAGGAUGUU
11519	miR1131-5p-152	1	UAGUACCGGUUCGUGGCUAACC	GCUAGCCGGGCCGCUCUCAUUAGUACCGGUUCGUGGCUAACCUUUAGCACCGGUUCGUGCCACGAACCGGUACUAAUGAGAGUGGUGGAAGGAUGUU
11322	miR1131-5p-153	1	UAGUACCGGUUCGUGGCUAACC	GCUAGCCGGGCCGCUCUCAUUAGUACCGGUUCGUGGCUAACCUUUAGCACCGGUUCGUGCCACGAACCGGUACUAAUGAGGUGGUGGCAGGAUGUUG
1.12171e+29	miR1131-5p-154	1	UAGUACCGGUUCGUGGCUAACC	GCUAGCCGGGCCGCUCUCAUUAGUACCGGUUCGUGGCUAACCUUUAGCACCGGUUCGUGCCACAAACCGGUACUAAUGAGAGUGGUGGCAGGAUGUU
11574	miR1131-5p-155	1	UAGUACCGGUUCGUGGCUAACC	ACUAGCCGGGCCGCUCUCAUUAGUACCGGUUCGUGGCUAACCUUUAGCACCGGUUCGUGCCAGGAACCGGUACUAAUGAGGGUGGUGGCAGGAUGUU
11635	miR1131-5p-156	1	UAGUACCGGUUCGUGGCUAACC	GCUAACCGGGCCGCUCUCAUUAGUACCGGUUCGUGGCUAACCUUUAGCACCGGUUCGUACCACGAACCGGUACUAAUGAGAGUGGUGGCAGGAUGUU
11628	miR1131-5p-157	1	UAGUACCGGUUCGUGGCUAACC	GCUAGCCGGGCCGCUCUCAUUAGUACCGGUUCGUGGCUAACCUUUAGCACCGGUUCGUGCCACGAACUGGUACUAAUGAGGGUGGUGGCAGGAUGUU
11558	miR1131-5p-158	1	UAGUACCGGUUCGUGGCUAACC	GCUAGCCGGGCCGCUCUCAUUAGUACCGGUUCGUGGCUAACCAUUAGCACCGGUUCGUGCCCCGAACCGGUACUAAUGAGGGUGGUGGCAGGAUGUU
11385	miR1131-5p-159	1	UAGUACCGGUUCGUGGCUAACC	GCUAGCCGGGCCGCUCUCAUUAGUACCGGUUCGUGGCUAACCUUUAGCACCGGUUCGUGCCACGAACCGGUACUAACGAGAAUGGUGGCAGGA
11343	miR1131-5p-16	1	UAGUACCGGUUCGUGGCUAACC	CCUAGCCGGGCCGCUCUCAUUAGUACCGGUUCGUGGCUAACCUUUAGCACCGGUUCGUGCCAGGAACCGGUACUAAUGAGGGUGGUGGCAGGAUGUU
1124611521	miR1131-5p-160	1	UAGUACCGGUUCGUGGCUAACC	GCUAUCCGGGCCGCUCUCAUUAGUACCGGUUCGUGGCUAACCUUUAGCACCGGUUCGUGCCACGAACCGGUACUAAUGAGAGUGGUGGCAGGAUGUU
11418	miR1131-5p-161	1	UAGUACCGGUUCGUGGCUAACC	GCUAGCCGGGCCGCUCUCAUUAGUACCGGUUCGUGGCUAACCUUUAGCACAGGUUCGUGCCACGAACCGGUACUAAUGAGAGUGGUGGCAGGAUGUU
11467	miR1131-5p-162	1	UAGUACCGGUUCGUGGCUAACC	GCUAGCCGGGCCGCUCUCAUUAGUACCGGUUCGUGGCUAACCUUUAGCACCGGUCCGUGCCACGAACCGGUACUAAUGAGGGUGGUGGCAGGAUGUU
1.12051e+29	miR1131-5p-163	1	UAGUACCGGUUCGUGGCUAACC	GCUAGCCGGGCCGCUCUCAUUAGUACCGGUUCGUGGCUAACCUUUAGCACUGGUUCGUGCCACGAACCGGUACUAAUGAGAGUGGUGGCAGGAUGUU
11331	miR1131-5p-164	1	UAGUACCGGUUCGUGGCUAACC	GCUAGCCGGGCCGCUCUCAUUAGUACCGGUUCGUGGCUAACCUUUAGCACCGGUUUGUACCACGAACCGGUACUAAUGAGAGUGGUGGCAGGAUGUU
1127511573	miR1131-5p-165	1	UAGUACCGGUUCGUGGCUAACC	GCUAGCCGGGCCGCUCUCAUUAGUACCGGUUCGUGGCUAACCUUUAGCACCGGUUCGUGCCACGAACCGGUACUAAUGAGGGUGAUGGCAGGAUGUU
11370	miR1131-5p-166	1	UAGUACCGGUUCGUGGCUAACC	GCUAGCCGGGCCGCUCUAAUUAGUACCGGUUCGUGGCUAACCUUUAGCACUGGUUCGUGCCAUGAACCGGUACUAAUGAGGGUGGUGGCAGGAUGUU
11542	miR1131-5p-168	1	UAGUACCGGUUCGUGGCUAACC	GCUAGCCGGGCCGCUCUCAUUAGUACCGGUUCGUGGCUAACCUUUAGCAUCGGUUCGUGCCAUGAACCAGUACUAAUGAGGGUGGUGGCAGGAUGUU
1.12621e+19	miR1131-5p-169	1	UAGUACCGGUUCGUGGCUAACC	GCUAGCCGGGCCGCUCUCAUUAGUACCGGUUCGUGGCUAACCUUUAGCACCGGUUCGUGCCACGAACCGGUACUAAUGAGGAUGGUGGCAGGAUGUU
11611	miR1131-5p-17	1	UAGUACCGGUUCGUGGCUAACC	GCUAGCCGGGCCGCUCCCAUUAGUACCGGUUCGUGGCUAACCUUUAGCACCGGUUCGUGCCACGAACUGGUACUAAUGAGGGUGGUGGCAGGAUGUU
11252	miR1131-5p-171	1	UAGUACCGGUUCGUGGCUAACC	GCUAGCUGGGCCGCUCUCAUUAGUACCGGUUCGUGGCUAACCUUUAGCACCGGUUCGUGCCAUGAACCGGUACUAAUGAGGAUGGUGGCAGGAUGUU
11268	miR1131-5p-173	1	UAGUACCGGUUCGUGGCUAACC	GCUAGCCGGGCCGCUCUCAUUAGUACCGGUUCGUGGCUAACCUUUAGCACCGGUUCGUGCCACGAACCGGUACUAAUGAGGGUGGGGCAGGAUGUUG
11582	miR1131-5p-174	1	UAGUACCGGUUCGUGGCUAACC	GCUAGCCGGGCCGCUCUCAUUAGUACCGGUUCGUGGCUAACCAUUAGCACCGGUUCGUGCCACGGACCGGUACUAAUGAGAGUGGUGGCAGGAUGUU
11174	miR1131-5p-176	1	UAGUACCGGUUCGUGGCUAACC	GCUAGCUGGGCCGCUCUCAUUAGUACCGGUUCGUGGCUAACCUUUAGCACCGGUUCGUGCCACGAACCGGUACUAAUGAAGGUGGUGGCAGGAUGUU
11339	miR1131-5p-177	1	UAGUACCGGUUCGUGGCUAACC	GCUAGCCGGGCCGCUCUCGUUAGUACCGGUUCGUGGCUAACCUUUAGCACCGGUUCAUGCCACAAACCGGUACUAAUGAGGGUGGUGGCAGGAUGUU
11588	miR1131-5p-178	1	UAGUACCGGUUCGUGGCUAACC	GCUAGCCGGGCCGCUCUCAUUAGUACCGGUUCGUGGCUAACCUUUAGCACUGGUUCGUGCCACGAACCGGUACUAAUGAGGGUGGUGGCAGGAUGUU
1145311565	miR1131-5p-179	1	UAGUACCGGUUCGUGGCUAACC	GCUAGCCGGGCCGCUCUCGUUAGUACCGGUUCGUGGCUAACCUUUAGCACCGGUUCGUGCCACGAACCGGUACUAAUGAGGGUGGUGGCAGGAUGUU
11194	miR1131-5p-18	1	UAGUACCGGUUCGUGGCUAACC	GCUAGCCGUGCCGCUCUCAUUAGUACCGGUUCGUGGCUAACCUUUAGCACCGGUUCGUGCCACGAACCAGUACUAAUGAGAGUGGUGGCAGGAUGUU
11314	miR1131-5p-180	1	UAGUACCGGUUCGUGGCUAACC	GCUAGCCGGGCCGCUCUCAUUAGUACCGGUUCGUGGCUAACCUUUAGCACCGGUUCGUGCCAUGAACCGGUACUAAUGAGGGUGGUGGUAGGAUGUU
116311163211633	miR1131-5p-181	1	UAGUACCGGUUCGUGGCUAACC	GCUAGCCGGGCCGCUCUAAUUAGUACCGGUUCGUGGCUAACCUUUAGCACCGGUUCGUGCCACGAACUGGUACUAAUGAGGGUGGUGGCAGGAUGUU
11243	miR1131-5p-182	1	UAGUACCGGUUCGUGGCUAACC	GCUAGCUGGGCCGCUCUCAUUAGUACCGGUUCGUGGCUAACCUUUAGCACCGGUUCGUGCCACGAAUCGGUACUAAUGAGAGUGGUGGCAGGAUGUU
11335	miR1131-5p-184	1	UAGUACCGGUUCGUGGCUAACC	GCUAGCCGGGCCGCUCUCAUUAGUACCGGUUCGUGGCUAACCUUUAGCACCGGUUCGUGCCACGAACCGGUACUAAUGAGAGUGGUGGCAGGAUAUU
11605	miR1131-5p-185	1	UAGUACCGGUUCGUGGCUAACC	GCUAGCCGGGCCGCUCUCAUUAGUACCGGUUCGUGGCUAACCUUUAGCACCGGUUCGUGCCACGAACCGGUACUAAUGAGGGUGGUCGCAGGAUGUU
11382	miR1131-5p-186	1	UAGUACCGGUUCGUGGCUAACC	GCUAGCCGGGCCUCUCUCAUUAGUACCGGUUCGUGGCUAACCUUUAGCACCGGUUCAUGCCACGAACCGGUACUAAUGAGAGUGGUGGCAGGAUGUU
11587	miR1131-5p-187	1	UAGUACCGGUUCGUGGCUAACC	GCUAGCCGGGCCGCUCUCAUUAGUACCGGUUCGUGGCUAACCUUUAGCACCGGUUCGUGCCACGAACCGGUACUAAUGAGGCUGGUGGCAGGAUGUU
11495	miR1131-5p-188	1	UAGUACCGGUUCGUGGCUAACC	GCUAGCCGGGCCGCUCUCAUUAGUACCGGUUCGUGGCUAACCUUUAGCACCGGUUCGUGCCGCGAACCGGUACUAAUGAGAGUGGUGGCAGGAUGUU
11326	miR1131-5p-189	1	UAGUACCGGUUCGUGGCUAACC	GCUAGCCGGGCCGCUAUCAUUAGUACCGGUUCGUGGCUAACCUUUAGCACCGGUUCGUGCCACGAACCGGUACUAAUGAGAGUGGUGGCAGGAUGUU
11258	miR1131-5p-19	1	UAGUACCGGUUCGUGGCUAACC	GCUAGCCUGGCCGCUCUCAUUAGUACCGGUUCGUGGCUAACCUUUAGCACCGGUUCGUGCCACGAACCGGUACUAAUGAGGGUGGUGGUAGGAUGUU
11561	miR1131-5p-190	1	UAGUACCGGUUCGUGGCUAACC	GCUAGCCGGGCCGCUCUCGUUAGUACCGGUUCGUGGCUAACCUUUAGCACCGGUUCAUGCCAUGAACCGGUACUAAUGAGGGUGGUGGCAGGAUGUU
11484	miR1131-5p-191	1	UAGUACCGGUUCGUGGCUAACC	GCUAGCCGGGCCGCUCUCAUUAGUACCGGUUCGUGGCUAACCUUUAGUACCGGUUCGUGCCACGAACCGGUACUAAUGAGGGUGGUGGCAGGAUGUU
11642	miR1131-5p-192	1	UAGUACCGGUUCGUGGCUAACC	GCUAGCCGGGCCGCUCUCGUUAGUACCGGUUCGUGGCUAACCUUUAGCACCGGUUCGUGCCAUGAACCGGUACUAAUGAGGGUGGUGGCAGGAUGUU
11576	miR1131-5p-193	1	UAGUACCGGUUCGUGGCUAACC	GCUAGCCGGGCCGCUCUCAUUAGUACCGGUUCGUGGCUAACCUUUAGCACCGGUUCGUGCCACGAACCGGUACUAAUGAGGGUGGUGGCCGGAUGUU
11237	miR1131-5p-194	1	UAGUACCGGUUCGUGGCUAACC	GCUAGCCGGGCUGCUCUCAUUAGUACCGGUUCGUGGCUAACCUUUAGCACCGGUUCAUGCCACGAACCGGUACUAAUGAGGGUGGUGGCAGGAUGUU
1.11801e+19	miR1131-5p-195	1	UAGUACCGGUUCGUGGCUAACC	GCUAGCCGGGCCACUCUCAUUAGUACCGGUUCGUGGCUAACCUUUAGCACCGGUUCGUUCCACGAACCGGUACUAAUGAGGGUGGUGGCAGGAUGUU
11269	miR1131-5p-196	1	UAGUACCGGUUCGUGGCUAACC	GCUAGCCGGACCGCUCUCAUUAGUACCGGUUCGUGGCUAACCUUUAGCACCGGUUCGUGCCACAAACCGGUACUAAUGAGAGUGGUGGCAGGAUGUU
11509	miR1131-5p-197	1	UAGUACCGGUUCGUGGCUAACC	GCUAGCCGGGCCGCUCUCAUUAGUACCGGUUCGUGGCUAACCUUUAGCACUGGUUCGUGCCACAAACCGGUACUAAUGAGAGUGGUGGCAGGAUGUU
11481	miR1131-5p-198	1	UAGUACCGGUUCGUGGCUAACC	GCUAGCCGGGCCACUCUCAUUAGUACCGGUUCGUGGCUAACCUUUAGCACCGGUUCGUGCCACGAACCGGUACUAAUGAGGGUGCUGGCAGGAUGUU
11597	miR1131-5p-199	1	UAGUACCGGUUCGUGGCUAACC	GCUAGCCAGGCCGCUCUCAUUAGUACCGGUUCGUGGCUAACCUUUAGCACCGGUUCGUGCCACGAACCGGUACUAAUGAGGGUGGUGGCAGGAUGUU
11267	miR1131-5p-2	1	UAGUACCGGUUCGUGGCUAACC	GCUAGCCGGGCCGCUCUCAUUAGUACCGGUUCGUGGCUAACCUUUAGCACCGGUUCGUGCCACGAACCCGUACUAAUGAAGGUGGUGGCAGGAUGUU
11410	miR1131-5p-20	1	UAGUACCGGUUCGUGGCUAACC	GCUAGCCGGGCCGCUCUCAUUAGUACCGGUUCGUGGCUAACCUUUAGCACCGGUUCGUGCCACGAACCGUACUAAUGAGGGUGGUGGCAGGAUGUU
11502	miR1131-5p-200	1	UAGUACCGGUUCGUGGCUAACC	GCUAGCCGGGCCGCUCUCAUUAGUACCGGUUCGUGGCUAACCUUUAGCACCGGUUCGUGCCACGAACCGGUACUAAUGAGAGUGGUGGCAGGAAGUU
1.12301e+24	miR1131-5p-201	1	UAGUACCGGUUCGUGGCUAACC	GCUAGCCGGGCCACUCUCAUUAGUACCGGUUCGUGGCUAACCUUUAGCACCGGUUCGUGCCACGAACCGGUACUAAUGAGAGUGGUGGCAGGAUGUU
11212	miR1131-5p-202	1	UAGUACCGGUUCGUGGCUAACC	GCUAGCCGGGCCGCUCUCAUUAGUACCGGUUCGUGGCUAACCUUUAGCACCGGUUCGUGCCACAAACCGGUACUAAUGAGGGUGGUGGAAGGAUGUU
11287	miR1131-5p-203	1	UAGUACCGGUUCGUGGCUAACC	GCUAGCCGGGCCGCUCUCAUUAGUACCGGUUCGUGGCUAACCUUUAGCACCGGUUCGUGCCACAAACCGGUACUAAUGAGGGUGGUGGUAGGAUGUU
11603	miR1131-5p-204	1	UAGUACCGGUUCGUGGCUAACC	GCUAGCCGGGCCGCUCUCAUUAGUACCGGUUCGUGGCUAACCUUUAGCACCGGUUCAUGCCACGAAACGGUACUAAUGAGAGUGGUGGCAGGAUGUU
11510	miR1131-5p-205	1	UAGUACCGGUUCGUGGCUAACC	GCUAGCCGGGCCGCUCUCGUUAGUACCGGUUCGUGGCUAACCUUUAGCACCGGUUCAUGCCACGAACCAGUACUAAUGAGGGUGGUGGCAGGAUGUU
11455	miR1131-5p-206	1	UAGUACCGGUUCGUGGCUAACC	GCUAGCCGGGCCGCUCUCAUUAGUACCGGUUCGUGGCUAACCUUUAGCACCGGUUCGUGCCACGUACCGGUACUAAUGAGAGUGGUGGCAGGAUGUU
11251	miR1131-5p-207	1	UAGUACCGGUUCGUGGCUAACC	GCUAGCCGGGCCGCUCUCAUUAGUACCGGUUCGUGGCUAACCUUUAGCACCGGUUCGUGCCACGAACCGGUACCAAUGAGAGUGGUGGCAGGAUGUU
11559	miR1131-5p-208	1	UAGUACCGGUUCGUGGCUAACC	GCUAGCCGGGCCGCUCUCAUUAGUACCGGUUCGUGGCUAACCUUUAGCACCGGUUUGUGCCACGAACCGGUACUAAUGAGGGUGGUGGCAGGAUGUU
11215	miR1131-5p-209	1	UAGUACCGGUUCGUGGCUAACC	GGCUAGCGGGCCGCUCUCAUUAGUACCGGUUCGUGGCUAACCUUUAGCACCGGUUCGUGCCACGAACCGGUACUAAUGAGAGUGGUGGCAGGAUGUU
1135911472	miR1131-5p-21	1	UAGUACCGGUUCGUGGCUAACC	GCUAGCCGGGCCGCUCUCAUUAGUACCGGUUCGUGGCUAACCUUUAGCACCGGUUCGUGCCACGAACCGGUACUACUGAGGGUGGUGGCAGGAUGUU
1.13511e+19	miR1131-5p-210	1	UAGUACCGGUUCGUGGCUAACC	GCUAGCCGGGCCGCUCUCAUUAGUACCGGUUCGUGGCUAACCUUUAGCACCGGUUCAUGCCACGAACCGGUACUAAUGAGAGUGGUGGCAGGAUGUU
11328	miR1131-5p-211	1	UAGUACCGGUUCGUGGCUAACC	GCUAGCCGGGCCGCUCUCAUUAGUACCGGUUCGUGGCUAACCUUUAGCACCGGUUCGUGCCAUGAACUGGUACUAAUGAGAGUGGUGGCAGGAUGUU
1118711646	miR1131-5p-212	1	UAGUACCGGUUCGUGGCUAACC	GCUAGCCGGACCGCUCUCAUUAGUACCGGUUCGUGGCUAACCUUUAGCACCGGUUCGUGCCACGAACCGGUACUAAUGAGAGUGGUGGCAGGAUGUU
11179	miR1131-5p-214	1	UAGUACCGGUUCGUGGCUAACC	GCUAGCCGAGCCGCUCUCAUUAGUACCGGUUCGUGGCUAACCUUUAGCACCGGUUCGUGCCACGAACCGGUACUAAUGAGGGUAGUGGCAGGAUGUU
11241	miR1131-5p-215	1	UAGUACCGGUUCGUGGCUAACC	GCUAGCCGGGCCGCUCUUAUUAGUACCGGUUCGUGGCUAACCUUUAGCACCGGUUCGUGCCACGAACCUGUACUAAUGAGAGUGGUGGCAGGAUGUU
1126111400	miR1131-5p-216	1	UAGUACCGGUUCGUGGCUAACC	GCUAGCCGGGCCGCUCUCAUUAGUACCGGUUCGUGGCUAACCUUUAGCACCGGUUCGUGCCACGAACCGAUACUAAUGAGGGUGGUGGCAGGAUGUU
11340	miR1131-5p-217	1	UAGUACCGGUUCGUGGCUAACC	GCUAGCCGGGCCGCUCUCAUUAGUACCGGUUCGUGGCUAACCUUUAGCACCGGUUCGUGCCACGAACCGGUACUAAUAAGAGUGGUGGCAGGAUGUU
11316	miR1131-5p-218	1	UAGUACCGGUUCGUGGCUAACC	GCUAGCCGGGCCGCUCUCAUUAGUACCGGUUCGUGGCUAACCAUUAGCACCGGUUCGUGCCAUGAACCGGUACUAAUGAGAGUGGUGGCAGGAUGUU
11356	miR1131-5p-219	1	UAGUACCGGUUCGUGGCUAACC	GCUAGCCAGGCCGCUCUCAUUAGUACCGGUUCGUGGCUAACCUUUAGCACCGGUUCGUGCCACGAACCGGUACUAAUGAGAGUGGUGGCAGGAUGUU
1128211327	miR1131-5p-22	1	UAGUACCGGUUCGUGGCUAACC	GCUAGCCGGGCCGCUCUCAUUAGUACCGGUUCGUGGCUAACCUUUAGCACCGGUUCGUGCCACGAACAGGUACUAAUGAGGGUGGUGGCAGGAUGUU
1137411593	miR1131-5p-221	1	UAGUACCGGUUCGUGGCUAACC	GCUAGCCGGGCCUCUCUCAUUAGUACCGGUUCGUGGCUAACCUUUAGCACCGGUUCGUGCCACGAACCGGUACUAAUGAGGGUGGUGGCAGGAUGUU
11647	miR1131-5p-223	1	UAGUACCGGUUCGUGGCUAACC	GCUAGCCGGGCCGCUCUCAUUAGUACCGGUUCGUGGCUAACCUUUAGCACCGGUUCGUGCCACGAACCGGUACUAAUGAGAGUGGUGACAGGAUGUU
11405	miR1131-5p-225	1	UAGUACCGGUUCGUGGCUAACC	GCUAGCCGGGCCGCUCUCAUUAGUACCGGUUCGUGGCUAACCUUUAGCGCCGGUUCGUGCCACGAACCGGUACUAAUGAGAGUGGUGGCAGGAUGUU
1138911624	miR1131-5p-227	1	UAGUACCGGUUCGUGGCUAACC	GCUAGCCGGGCCGCUCUCAUUAGUACCGGUUCGUGGCUAACCUUUAGCACCGGUUCGUGCCAUGAACCGGUACUAAUGAGAGUGGUGGCAGGAUGUU
11568	miR1131-5p-228	1	UAGUACCGGUUCGUGGCUAACC	GCUAGCCGGGCCGCUCCCAUUAGUACCGGUUCGUGGCUAACCUUUAGCACCGGUUCGUGCCACGAACCGGUACUAAUGAGGAUGGUGGCAGGAUGUU
11490	miR1131-5p-229	1	UAGUACCGGUUCGUGGCUAACC	GCUAGCCGGGCCGCUCUCAUUAGUACCGGUUCGUGGCUAACCUUUAGCACCGGUUCGUGCCAUGAACAGGUACUAAUGAGAGUGGUGGCAGGAUGUU
11273	miR1131-5p-23	1	UAGUACCGGUUCGUGGCUAACC	GCUAGCCGGGCCGCUCUCGUUAGUACCGGUUCGUGGCUAACCUUUAGCACUGGUUCGUGCCGCGAACCGGUACUAAUGAGGGUGGUGGCAGGAUGUU
11301	miR1131-5p-231	1	UAGUACCGGUUCGUGGCUAACC	GCUAGCCGGGCCGCUCUCAUUAGUACCGGUUCGUGGCUAACCUUUAGCACCGGUUCGUGCCGCGAACCGGUACUAAUGAGGGUGGUGGAAGGAUGUU
11266	miR1131-5p-232	1	UAGUACCGGUUCGUGGCUAACC	GCUAGCCGGGCCGCUCUCAUUAGUACCGGUUCGUGGCUAACCUUUAGCACCGGUUCGUGCCAGGAACCGGUACUAAUGAGGGUGGUGGCAGGAUGUU
11242	miR1131-5p-233	1	UAGUACCGGUUCGUGGCUAACC	GCUAGCCGGGCCGCUCACAUUAGUACCGGUUCGUGGCUAACCUUUAGCACCGGUUCGUGCCACGAACCGGUACUAAUGAGAGUGGUGGCAGGAUGUU
11589	miR1131-5p-235	1	UAGUACCGGUUCGUGGCUAACC	GCUAGCCGGGCCGCUCUCAUUAGUACCGGUUCGUGGCUAACCUUUAGCACCGGUUCGUGCCAUGAACCGGUACUAAUGAGGGUGGUGGCAGGAUGUU
1153911547	miR1131-5p-236	1	UAGUACCGGUUCGUGGCUAACC	GCUAGCCGGGCCGCUCUCAUUAGUACCGGUUCGUGGCUAACCUUUAGCACCGGUUCGUGCCACGAACCGGUACUAAUGAGGGUAGUGGCAGGAUGUU
114981150011591	miR1131-5p-237	1	UAGUACCGGUUCGUGGCUAACC	GCUAGCCGGGCUGCUCUCAUUAGUACCGGUUCGUGGCUAACCUUUAGCACCGGUUCGUGCCACGAACCGGUACUAAUGAGAGUGGUGGCAGGAUGUU
111841118511195	miR1131-5p-238	1	UAGUACCGGUUCGUGGCUAACC	GCUAGCCAGGCCGCUCUCAUUAGUACCGGUUCGUGGCUAACCUUUAGCACCGGUUCGUGCCACGAACCGGUACUAAUGAGGGUGGUGGCAGGAUGUA
11172	miR1131-5p-239	1	UAGUACCGGUUCGUGGCUAACC	GCUAGCCGGGCCGCUCCCAUUAGUACCGGUUCGUGGCUAACCAUUAGCACCGGUUCGUGCCACGAACCGGUACUAAUGAGGGUGGUGGCAGGAUGUU
11338	miR1131-5p-24	1	UAGUACCGGUUCGUGGCUAACC	GCUAGCCGGGGCGCUUUCAUUAGUACCGGUUCGUGGCUAACCUUUAGCACCGGUUCGUGCCACGAACCGGUACUAAUGAGAGUGGUGGCAGGAUGUU
11585	miR1131-5p-240	1	UAGUACCGGUUCGUGGCUAACC	GCUAGCCGGGCCUCUCUCAUUAGUACCGGUUCGUGGCUAACCUUUAGCACCGGUUCGUGCCACGAACCGGUACUAAUGAGGAUGGUGGCAGGAUGUU
11616	miR1131-5p-241	1	UAGUACCGGUUCGUGGCUAACC	GCUAGCCGGGCCACUCUCAUUAGUACCGGUUCGUGGCUAACCUUUAGCACCGGUUCGUGCCACGAACCAGUACUAAUGAGGGUGGUGGCAGGAUGUU
11270	miR1131-5p-25	1	UAGUACCGGUUCGUGGCUAACC	GCUAGCCGGGCCGCUCUCAUUAGUACCGGUUCGUGGCUAACCUUUAGCACCGGUUCGUGCCACGAACCGGUACUAAUGAGGGUGGUGGCGGGAUGUU
11602	miR1131-5p-26	1	UAGUACCGGUUCGUGGCUAACC	GCUAGCCGGGCCGCUCUCAUUAGUACCGGUUCGUGGCUAACCUUUAGCACCGGUUUGUGCCACGACCCGGUACUAAUGAGAGUGGUGGCAGGAUGUU
11192,11203,11206,11227,11234,11235,11248,11259,11279,11283,11284,11286,11289,11292,11303,11304,11308,11310,11312,11329,11332,11333,11334,11336,11348,11349,11350,11353,11354,11362,11381,11386,11395,11403,11404,11408,11413,11458,11462,11463,11471,11483,11518,11531,11532,11546,11560,11577,11595,11596,11617,11629,11648	miR1131-5p-27	1	UAGUACCGGUUCGUGGCUAACC	GCUAGCCGGGCCGCUCUCAUUAGUACCGGUUCGUGGCUAACCUUUAGCACCGGUUCGUGCCACGAACCGGUACUAAUGAGGGUGGUGGCAGGAUGUU
11257	miR1131-5p-28	1	UAGUACCGGUUCGUGGCUAACC	GCUAGCCGGGCCGCUCUCGUUAGUACCGGUUCGUGGCUAACCUUUAGCACCGGUUCGUGCCACGAACCGGUACUAAUGAGGGUGGUGGCAGUAUGUU
1147411586	miR1131-5p-30	1	UAGUACCGGUUCGUGGCUAACC	GCUAGCCGGGCCGCUCUAAUUAGUACCGGUUCGUGGCUAACCUUUAGCACCGGUUCGUGCCACGAACCGGUACUAAUGAGGGUGGUGGCAGGAUGUU
11496	miR1131-5p-31	1	UAGUACCGGUUCGUGGCUAACC	GCUAGCCGGGCCGCUCUCAUUAGUACCGGUUCGUGGCUAACCUUUAGCACUGGUUCGUGCCACGAACCGGUACUAAUGAGGGUGGUGGCAAGAUGUU
11244	miR1131-5p-32	1	UAGUACCGGUUCGUGGCUAACC	GCUAGCCGGGCCGCUCUCAUUAGUACCGGUUCGUGGCUAACCUUUAGCACCGGUUCGUCCCAUGAACCGGUACUAAUGAGAGUGGUGGCAGGAUGUU
11649	miR1131-5p-35	1	UAGUACCGGUUCGUGGCUAACC	ACUAGCCGGGCCGCUUUCAUUAGUACCGGUUCGUGGCUAACCUUUAGCACCGGUUCGUGCCACGAACCGGUACUACUGAGAGUGGUGGCAGGAUGUU
11491	miR1131-5p-36	1	UAGUACCGGUUCGUGGCUAACC	GCUAUCCGGGCCGCUCUCAUUAGUACCGGUUCGUGGCUAACCUUUAGCACCGGUUCGUGCCACGAACCGGUACUAAUGAAAGUGGUGGCAGGAUGUU
11274	miR1131-5p-37	1	UAGUACCGGUUCGUGGCUAACC	GCUAGCCGAGCCGCUCUCAUUAGUACCGGUUCGUGGCUAACCUUUAGCACCGGUUCGUGCCACGAACCGGUACUAAUGAGAGUGGUGGCAGGAUGUU
11461	miR1131-5p-38	1	UAGUACCGGUUCGUGGCUAACC	GCUAACCGGGCCGCUCUCAUUAGUACCGGUUCGUGGCUAACCUUUAGCAUCGGUUCGUGCCACGAACCAGUACUAAUGAGGGUGGUGGCAGGAUGUU
11208	miR1131-5p-39	1	UAGUACCGGUUCGUGGCUAACC	GCUAGCCGGGCCGCUCUCAUUAGUACCGGUUCGUGGCUAACCUUUAGCACCGGUUCGUGCCACGAACCGGUAGUAAUGAGAGUGGUGGCAGGAUGUU
11285	miR1131-5p-4	1	UAGUACCGGUUCGUGGCUAACC	GCUAGCCGGGCCGCUCUCAUUAGUACCGGUUCGUGGCUAACCUUUAACACCGGUUCGUGCCACGGACCGGUACUAAUGAGGGUGGUGGCAGGAUGUU
115411154311618	miR1131-5p-40	1	UAGUACCGGUUCGUGGCUAACC	GCUAGCCGGGCCGCUCUCAUUAGUACCGGUUCGUGGCUAACCUUUAGCAUCGGUUCGUGCCACGAACCGGUACUAAUGAGAGUGGUGGCAGGAUGUU
11360	miR1131-5p-41	1	UAGUACCGGUUCGUGGCUAACC	GCUAGCCGGGCCGCUCUCAUUAGUACCGGUUCGUGGCUAACCUUUAGAACCGGUUCGUGCCACGAACCGGUACUAAUGAGGGUGGUGGCAGGAUGUU
11342	miR1131-5p-42	1	UAGUACCGGUUCGUGGCUAACC	GCUAGCCGGGCCGCUCUCAUUAGUACCGGUUCGUGGCUAACCUUUAACACCGGUUCGUGCCACGAACCGGUACUAAUGAGAGUGGUGGCAGGAUGUU
1.12021e+19	miR1131-5p-43	1	UAGUACCGGUUCGUGGCUAACC	GCUAGUCGGGCCGCUCUCAUUAGUACCGGUUCGUGGCUAACCUUUAGCACCGGUUCGUGCCACGAACCGGUACUAAUGAGAGUGGUGGCAGGAUGUU
11486	miR1131-5p-44	1	UAGUACCGGUUCGUGGCUAACC	GCUAGCCGGGCCGCUCUCAUUAGUACCGGUUCGUGGCUAACCUUUAGCACCGGUUUGUGCCACAAACCGGUACUAAUGAGAGUGGUGGCAGGAUGUU
113441136311460	miR1131-5p-45	1	UAGUACCGGUUCGUGGCUAACC	GCUAGCCGGGCCGCUCUCAUUAGUACCGGUUCGUGGCUAACCUUUAGCACCGGUUCGUGCCACGAACCAGUACUAAUGAGAGUGGUGGCAGGAUGUU
11584	miR1131-5p-46	1	UAGUACCGGUUCGUGGCUAACC	GCUAGUCGGGCCGCUCUCAUUAGUACCGGUUCGUGGCUAACCUUUAGCACCGGUUCGUGCCACGAACCGGUACUAAUGAGGGUGGUGGCAGGAUGUU
11402	miR1131-5p-49	1	UAGUACCGGUUCGUGGCUAACC	GCUAGCUGGGCCGCUCUCAUUAGUACCGGUUCGUGGCUAACCUUUAGCACCGGUUCGUGCCACGAACCGGUACUAAUGAGGGUGGUGGCAGGAUGUU
11552	miR1131-5p-5	1	UAGUACCGGUUCGUGGCUAACC	GCUAGCCGGGCCGCUCUCAUUAGUACCGGUUCGUGGCUAACCUUUAGCACUGGUUCGUGCCACGAACCGGUACUAAUUAGAGUGGUGGCAGGAUGUU
11254	miR1131-5p-50	1	UAGUACCGGUUCGUGGCUAACC	GCUAGCCGGGCCGCUCUCGUUAGUACCGGUUCGUGGCUAACCUUUAGCACCGGUUCGUGCCACGAGCCGGUACUAAUGAGGGUGGUGGCAGGAUGUU
1.11771e+24	miR1131-5p-51	1	UAGUACCGGUUCGUGGCUAACC	GCUAGCCGGGCCGCUCUCAUUAGUACCGGUUCGUGGCUAACCUUUAGCACCGGUUCGUGCCACGAACCGGUACUAAUGAGAAUGGUGGCAGGAUGUU
11302	miR1131-5p-52	1	UAGUACCGGUUCGUGGCUAACC	GCUAGCCUGGCCGCUCUCAUUAGUACCGGUUCGUGGCUAACCUUUAGCACCGGUUCGUGCCACGAACCGGUAGUAAUGAGGGUGGUGGCAGGAUGUU
11511	miR1131-5p-54	1	UAGUACCGGUUCGUGGCUAACC	GCUAGCCGGGCCGCUCUCAUUAGUACCGGUUCGUGGCUAACCUUUAGCACCGGUUCGUGCCACGAACCAGUACUAAUGAGGGUGGUGGCAGGAUGUU
11563	miR1131-5p-55	1	UAGUACCGGUUCGUGGCUAACC	GCUAGCCGGGCCGCUCUCAUUAGUACCGGUUCGUGGCUAACCUUUAGCACCGGUUCGUGCCACGAACCGGUACUAAUGAGGGUGGUGGCAAGAAGUU
1136711639	miR1131-5p-56	1	UAGUACCGGUUCGUGGCUAACC	GCUAGCCGGGCCUCUCUCAUUAGUACCGGUUCGUGGCUAACCUUUAGCACCGGUUCGUGCCACGAACCGGUACUAAUGAGAGUGGUGGCAGGAUGUU
11387	miR1131-5p-57	1	UAGUACCGGUUCGUGGCUAACC	GCUAGCCGGGCCGCUCUCAUUAGUACCGGUUCGUGGCUAACCUUUAGCACCGGUUCGUGCCACGAACCGGUAUUAAUGAGAGUGGUGGCAGGAUGUU
11264	miR1131-5p-58	1	UAGUACCGGUUCGUGGCUAACC	GCUAGCCGAGCCGCUUUCAUUAGUACCGGUUCGUGGCUAACCUUUAGCACCGGUUCGUGCCACGAACCGGUACUAAUGAGAGUGGUGGCAGGAUGUU
11295	miR1131-5p-59	1	UAGUACCGGUUCGUGGCUAACC	GCUAGCCGGGCCGCUCUCAUUAGUACCGGUUCGUGGCUAACCUUUAGCACCGGUUCGUGCCACGAACCAGUAUUAAUGAGAGUGGUGGCAGGAUGUU
1.14821e+19	miR1131-5p-6	1	UAGUACCGGUUCGUGGCUAACC	GCUAGCCGGGCCGCUCUCAUUAGUACCGGUUCGUGGCUAACCUUUAGCACCGGUUCAUGCCACGAACCGGUACUAAUGAGGGUGGUGGCAGGAUGUU
11551	miR1131-5p-61	1	UAGUACCGGUUCGUGGCUAACC	GCUAGCCGGGCUGCUCUCAUUAGUACCGGUUCGUGGCUAACCUUUAGCACCGGUUCGUGCCACGAACCGAUACUAAUGAGGGUGGUGGCAGGAUGUU
1124511619	miR1131-5p-62	1	UAGUACCGGUUCGUGGCUAACC	GCUAGCCGGGCCGCUCUCAUUAGUACCGGUUCGUGGCUAACCUUUAGCAUCGGUUCGUGCCACGAACUGGUACUAAUGAGAGUGGUGGCAGGAUGUU
1119611526	miR1131-5p-63	1	UAGUACCGGUUCGUGGCUAACC	GCUAGCCGGGCCGCUGUCAUUAGUACCGGUUCGUGGCUAACCUUUAGCACCGGUUCGUGCCACGAACCGGUACUAAUGAGAGUGGUGGCAGGAUGUU
11380	miR1131-5p-64	1	UAGUACCGGUUCGUGGCUAACC	GCUAGCCGGGCCGCUCUCAUUAGUACCGGUUCGUGGCUAACCUUUAACACCGGUUCGUGCCACGAACCGGUACUAAUGAGGGUGGUGGCAGGAUGUU
11210	miR1131-5p-65	1	UAGUACCGGUUCGUGGCUAACC	GCUAGCCGGGCCGCUCUCAUUAGUACCGGUUCGUGGCUAACCUUUAGCACCGGUUCAUGCCACGAACCGGUAUUAAUGAGAGUGGUGGCAGGAUGUU
11504	miR1131-5p-66	1	UAGUACCGGUUCGUGGCUAACC	GCUAGCCGGGUCGCUCUCAUUAGUACCGGUUCGUGGCUAACCUUUAGCACCGGUUCGUGCCACGAACCGGUACUAAUGAGAGUGGUGGCAGGAUGUU
11643	miR1131-5p-67	1	UAGUACCGGUUCGUGGCUAACC	GCUAGCCGGGCCGCUCUCAUUAGUACCGGUUCGUGGCUAACCUUUAGCACCGGUUCGUGCCACGAACCAGUACUAAUGAGAGUGGUAGCAGGAUGUU
11421	miR1131-5p-68	1	UAGUACCGGUUCGUGGCUAACC	GCUAGCCAGGCCGCUCCCAUUAGUACCGGUUCGUGGCUAACCUUUAGCACCGGUUCGUGCCAUGAACCGGUACUAAUGAGGGUGGUGGCAGGAUGUU
11306	miR1131-5p-69	1	UAGUACCGGUUCGUGGCUAACC	GCAAGCCGGGCCGCUCUCAUUAGUACCGGUUCGUGGCUAACCUUUAGCACCGGUUCGUGCCACGAACCGGUACUAAUGAGAGUGGUGGCAGGAUGUU
1125611419	miR1131-5p-7	1	UAGUACCGGUUCGUGGCUAACC	GCUAGCCGGGCCGCUCUCAUUAGUACCGGUUCGUGGCUAACCUUUAGCACCGGUUCGUGCCACGAACUGGUACUAAUGAGAGUGGUGGCAGGAUGUU
11260	miR1131-5p-70	1	UAGUACCGGUUCGUGGCUAACC	GCUAGCGGGGCCUCUCUCAUUAGUACCGGUUCGUGGCUAACCUUUAGCACCGGUUCGUGCCACGAACCGGUACUAAUGAGGGUGGUGGCAGGAUGUU
11280	miR1131-5p-72	1	UAGUACCGGUUCGUGGCUAACC	GCUAGCCGGGCCGCUCCCAUUAGUACCGGUUCGUGGCUAACCUUUAGCACCGGUUCGUGCCAUGAACCGGUACUAAUGAGGGUGGUGGUAGGAUGUU
11422	miR1131-5p-74	1	UAGUACCGGUUCGUGGCUAACC	GCUAGCCGGGCCACUCCCAUUAGUACCGGUUCGUGGCUAACCUUUAGCACCGGUUCGUGCCAAGAACCGGUACUAAUGAGGGCGGUGGCAGGAUGUU
11307	miR1131-5p-75	1	UAGUACCGGUUCGUGGCUAACC	GCUAGCUGGGACGCUCUCAUUAGUACCGGUUCGUGGCUAACCUUUAGGACCGGUUCGUGCCACGAACCGGUACUAAUGAGGGUGGUGGCAGGAUGUU
11379	miR1131-5p-76	1	UAGUACCGGUUCGUGGCUAACC	GCUAGCCGGGCCGCUCUCAUUAGUACCGGUUCGUGGCUAACCUUUAGCACCGGUUCGUGCCACGAACCAGUACUAAUGAGGAUGGUGGCAGGAUGUU
11527	miR1131-5p-77	1	UAGUACCGGUUCGUGGCUAACC	GUUAGCCAGGCCGCUCCCAUUAGUACCGGUUCGUGGCUAACCUUUAGCACCGGUUCGUGCCACGAACCGGUACUAAUGAGGGUGGUGGCAGGAUGUU
11318	miR1131-5p-79	1	UAGUACCGGUUCGUGGCUAACC	GCUAACCGGGCCGCUCUCAUUAGUACCGGUUCGUGGCUAACCUUUAGCACCGGUUCGUGCCACGAACCGGUACUAAUGAGAGUGGUGGCAGGAUGUU
11224	miR1131-5p-80	1	UAGUACCGGUUCGUGGCUAACC	GCUAGCCGGGCCGCUCUCAUUAGUACCGGUUCGUGGCUAACCUUUAGCACCGGUUCGUUCCAGGAACCGGUACUAAUGAGGGUGGUGGCAGGAUGUU
1.13411e+29	miR1131-5p-81	1	UAGUACCGGUUCGUGGCUAACC	GCUAGCCGGGCCGCUCCCAUUAGUACCGGUUCGUGGCUAACCUUUAGCACCGGUUCGUGCCACGAACCGGUACUAAUGAGGGUGGUGGCAGGAUGUU
11570	miR1131-5p-82	1	UAGUACCGGUUCGUGGCUAACC	GCUAGCCAGGCCGCUCUCGUUAGUACCGGUUCGUGGCUAACCUUUAGCACCGGUUCGUGCCACGAACCGGUACUAAUAAGGGUGGUGGCAGGA
11213	miR1131-5p-84	1	UAGUACCGGUUCGUGGCUAACC	GCUAGCCGGGCCGCUCUCAUUAGUACCGGUUCGUGGCUAACCUUUAGCACCGGUUCGUGCCACGAAUCGAUACUAAUGAGAGUGGUGGCAGGAUGUU
11253	miR1131-5p-85	1	UAGUACCGGUUCGUGGCUAACC	GCUAGCCGGGACGCUCUCAUUAGUACCGGUUCGUGGCUAACCUUUAGCACUGGUUCGUGCCACGAACCGGUACUAAUGAGAGUGGUGGCAGGAUGUU
11309	miR1131-5p-86	1	UAGUACCGGUUCGUGGCUAACC	ACUAGCCGGGCCGCUCUCAUUAGUACCGGUUCGUGGCUAACCUUUAGCACCGGUUCGUGCCACGAACCAGUACUAAUGAGAGUGGUGGCAGGAUGUU
113831140911634	miR1131-5p-87	1	UAGUACCGGUUCGUGGCUAACC	GCUAGCCGGGCCGCUCUCAUUAGUACCGGUUCGUGGCUAACCUUUAGCACCGGUUCGUGCCACGAACCGGUACUAAUGAGAGUGGUGGUAGGAUGUU
11347	miR1131-5p-88	1	UAGUACCGGUUCGUGGCUAACC	GCUAGCCGGGCCACUCUCGUUAGUACCGGUUCGUGGCUAACCUUUAGCACCGGUUCGUGCCACGAACCGGUACUAAUGAUGGUGGUGGCAGGAUGUU
11228	miR1131-5p-9	1	UAGUACCGGUUCGUGGCUAACC	UCUAGCCAGGCCACUCUCAUUAGUACCGGUUCGUGGCUAACCUUUAGCACCGGUUCGUGCCACGAACCGGUACUAAUGAGAGUGGUGGCAGGAUGUU
11236	miR1131-5p-90	1	UAGUACCGGUUCGUGGCUAACC	GCUAGCCGGGCCACUCUCAUUAGUACCGGUUCGUGGCUAACCUUUAGCACCGGUUCGUGCCACGAACCGGUACUAAUGAGGGUGGUGGCAGGAUGUU
11530	miR1131-5p-91	1	UAGUACCGGUUCGUGGCUAACC	GCUAGCCUGGCCGCUCUCAUUAGUACCGGUUCGUGGCUAACCUUUAGCACCGGUUCGUGCCACGAACCGGUACUAAUGAGGGUGGUGGCAGGAUGUU
11401	miR1131-5p-92	1	UAGUACCGGUUCGUGGCUAACC	GCUAGCCGGGCCGCUCUCAUUAGUACCGGUUCGUGGCUAACCUUUAGCACCGGUUCGUGCCACGAACCGAUACUAAUGAGAGUGGUGGCAGGAUGUU
112331143511538	miR1131-5p-94	1	UAGUACCGGUUCGUGGCUAACC	GUUAGCCGGGCCGCUCUCAUUAGUACCGGUUCGUGGCUAACCUUUAGCACCGGUUCGUGCCACGAACCGGUACUAAUGAGAGUGGUGGCAGGAUGUU
11442	miR1131-5p-95	1	UAGUACCGGUUCGUGGCUAACC	GCUAGCUGGGCCGCUCUUGUUAGUACCGGUUCGUGGCUAACCUUUAGCACCGGUUCGUGCCACGAACCGGUACUAAUGAGGGUGGUGGCAGGA
1127611456	miR1131-5p-97	1	UAGUACCGGUUCGUGGCUAACC	GCUAGCCGGGCCGCUCUCAUUAGUACCGGUUCGUGGCUAACCUUUAGCACCGGUUCGUGCCACGAACCGGUACUAAUGAAGGUGGUGGCAGGAUGUU
11503	miR1131-5p-98	1	UAGUACCGGUUCGUGGCUAACC	GCUAGCCGGGCCGGUCUCAUUAGUACCGGUUCGUGGCUAACCUUUAGCACCGGUUCGUGCCAUGAACCGGUACUAAUGAGAGUGGUGGCAGGAUGUU
11590	miR1131-5p-99	1	UAGUACCGGUUCGUGGCUAACC	GCUAGCCGGGCCGCUCUCAUUAGUACCGGUUCGUGGCUAACCUUUAGCACAGGUUCGUGCCACGAACCGGUACUAAUGAGGGUGGUGGCAGGAUGUU
11972	miR1135-3p-128	2	CUGCGACAAGUAAUUCCGAACGGA	CUAAAAGGUACUACUCCCUCCGUUCGGAAUUACUUGUCUCGAAUAUGGAUGUAUCUAGAACUAAAAUACAUCCAAAUACAUCCAUUUCUGCGACAAGUAAUUCCGAACGGAGGGAGUACCUCUGUUUCUAA
11955	miR1135-3p-198	1	CUGCGACAAGUAAUUCCGAACGGA	AGAAACACAUAUACUCCCUCCGUUAGGAAUUAGUUGUCUCGGAAAUGGAUAUAUCUAGAACUAAAAUACGUCCAGAUACAUCCAUUUCUGCGACAAGUAAUUCCGAACGGAGGGAGUACUUACACUACAUC
11908	miR1135-3p-203	2	CUGCGACAAGUAAUUCCGAACGGA	CUCGUAGUAGUUACUCCCCCCGUUCGGAAUUACUUGUCUCGAAAAUAGAUGUAUCUAGAAUUAAAAUACGUCUAAAUACAUCCACUUCUGCGACAAGUAAUUCCGAACGGAGGGAGUAGGUGUUAACCAUU
12226	miR1135-3p-345	3	CUGCGACAAGUAAUUCCGAACGGA	UUCGUAGUAUCUACUCCCUCCAUUCGGAAUUACUUGUCUCGGAUAUGGAUGUAUCUAGAACUAAAAUACGUCUAGAUACAUCUAUUUCUGCGACAAGUAAUUCCGAACGGAGGGAGUAGUAUCAACUGUUA
11864	miR1135-3p-359	1	CUGCGACAAGUAAUUCCGAACGGA	UAGAUACUAUAUACUCCCUCCGUUCAGAAUUACUUGUCUCGGAUAUGAAUGUAUCUAGAACUAAAAUACAUCUAGAUACAUCCAUUUCUGCGACAAGUAAUUCCGAACGGAGGGAGUAGUUGCAAGUUAGG
11755	miR1135-3p-365	1	CUGCGACAAGUAAUUCCGAACGGA	UGCAUAGAUUGUACUCCCUCCGUUCGGAAUUAUUUGUCUCGGAAAUGGAUGUAUCUAGAAUUAAAAUACGUCUAGAUACAUUCAUUUCUGCGACAAGUAAUUCCGAACGGAGGGAGUAAUUUUGUAGGCAG
11797	miR1135-3p-387	2	CUGCGACAAGUAAUUCCGAACGGA	CGCUAGCUGACUACUCCCUCCGUUUGGAAUUACUUGUCUCGGAAAUGAAUGUACCUAGAACUAAAAUACGUCUAGAUACAUCCAUUUCUGCGACAAGUAAUUCCGAACGGAGGGAGUAGAUGGUAGCAAUU
11693	miR1135-3p-69	2	CUGCGACAAGUAAUUCCGAACGGA	ACAUUAGAACUUACUCUGUUCGUUCGGAAUUACUUGUCUCGGAAAUGGAUGUAUCUAGAAUUAAAAUAUGUCUAGAUACAUCUAUUUCUGCGACAAGUAAUUCCGAACGGAGGGAGUAGCUACCAGUGCUA
12573	miR1136-5p-1	40	UUGUCGCAGGUAUGGAUGUAUCUA	CUCCCUCCGUUCCGAAUUACUUGUCGCAGGUAUGGAUGUAUCUAGAUGUAUUUUAGUUCUAGAUAUAUCCAUUUCUACGACGAGUAAUUUGGAACGGAGGGAGUA
12439	miR1136-5p-10	1	UUGUCGCAGGUAUGGAUGUAUCUA	CUCCCUCCGUUCCGAAUUACUUGUCGCAGGUAUGGAUGUAUCUAGAUGUAUUUUAGUUAUAGAUACAUCCAUUUUUGCGAUAAGUAAUUUGGAACGGAGGAAGUA
12680	miR1136-5p-100	24	UUGUCGCAGGUAUGGAUGUAUCUA	CUCCCUCCGUUCCAAAUUACUUGUCGCAGGUAUGGAUGUAUCUAGAUGUAUUUUAGUUCUAGAUACAUCCAUUUAUGCGACGAGUAAUUUAAAACGGAGGGAGUA
12637	miR1136-5p-101	52	UUGUCGCAGGUAUGGAUGUAUCUA	CUCCCUCCGUUCCGAAUUACUUGUCGCAGGUAUGGAUGUAUCUAGAUGUAUUUUAGUUCUAGAUACAUCCAUUUCUGCGACGAGUAAUUUGGAUCGGAGGGAAUA
12589	miR1136-5p-102	21	UUGUCGCAGGUAUGGAUGUAUCUA	CUCCCUCCAUUCUGAACUACUUGUCGCAGGUAUGGAUGUAUCUAGAUGUAUUUUAGUUCUAGAUACAUUCAUUUCUGCGACGAGUAAUUUAGAACAGAGGGAGUA
12324	miR1136-5p-103	23	UUGUCGCAGGUAUGGAUGUAUCUA	CUCCCUCCGUUCCAAAUUACUUGUCGCAGGUAUGGAUGUAUCUAGAUAUAUUUUAAUUCUAGAUACAUCUAUUUCUGCGACGAGUAAUUUGGAACGGAGGGAGUA
12240	miR1136-5p-104	1	UUGUCGCAGGUAUGGAUGUAUCUA	CUCCCUCCGUUCCGAACUAUUUGUCGCAGGUAUGGAUGUAUCUAGAUGUAUUUUAGUUCUAGAUACAUUCAUUUCAGCGACGAAUAAUUUGGAACGGAGGGAGUA
12502	miR1136-5p-105	24	UUGUCGCAGGUAUGGAUGUAUCUA	CUCCCUCCGUGCAGAAUUACUUGUCGCAGGUAUGGAUGUAUCUAGAUGCAUUUUAGUUCUAGAUACAUCCAUUUCUGCGACGAGUAAUUUGGGACGGAGGGAGUA
12551	miR1136-5p-107	1	UUGUCGCAGGUAUGGAUGUAUCUA	CUCCCUCCGUUCCGAAUUAAUUGUCGCAGGUAUGGAUGUAUCUAGAUGUAUUUUAGUUCUAGAUACAUCCAUUUCUUCGAUAAGUAAUUUGGAAUGGAGGGAGUU
12562	miR1136-5p-108	23	UUGUCGCAGGUAUGGAUGUAUCUA	CUCCCUCCGUUCCGAAUUACUUGUCGCAGGUAUGGAUGUAUCUAGAUGUAUUUUAGUUCUAGAUAUAUCCAUUUCUUCGACGAGUAAUUUGGAACGAAGGGGGUA
12346	miR1136-5p-109	30	UUGUCGCAGGUAUGGAUGUAUCUA	CUCCCUCCGUUCCAAAUUACUUGUCGCAGGUAUGGAUGUAUCUAGAUGUAUUUUAGUUCUAGAUACAUUCAUUUCCGCGACGAGUAAUUUGGAACGGAGGGAGUA
12466	miR1136-5p-11	75	UUGUCGCAGGUAUGGAUGUAUCUA	CUACCUCCGUUCCGAAUUACUUGUCGCAGGUAUGGAUGUAUCUAGAUGUAUUUUAGUUCUAGAUACAUCCAUUUCUGCGACGAGUAAUUUGGAACGGAGGGAGUA
12530	miR1136-5p-110	41	UUGUCGCAGGUAUGGAUGUAUCUA	CUCCCUCCGUUCUGAAUUACUUGUCGCAGGUAUGGAUGUAUCUAGAUGUAUUUUAGUUCUAGAUACAUCCAUUUCUGCGACAAGUAAUUUGGAACGGAGGGAGUA
12334	miR1136-5p-111	31	UUGUCGCAGGUAUGGAUGUAUCUA	CUCCCUCCGUUCUGAAUUACUUGUCGCAGGUAUGGAUGUAUCUAGAUUUAUUUUAGUUCUAGAUACAUCCAUUUCUUCGACGAGUAAUUUGGAACAGAGGGAGUA
12582	miR1136-5p-112	22	UUGUCGCAGGUAUGGAUGUAUCUA	CUCCCUCCGUUCCGAAUUAUUUGUCGCAGGUAUGGAUGUAUCUAGAUGUAUUUUAGUUAUAGGUACAUCCAUUUCUGCAACGAGUAAUUUGGAACGGAGGGAGUA
12563	miR1136-5p-114	36	UUGUCGCAGGUAUGGAUGUAUCUA	CUCCCUCCGUUCCGAAUUACUUGUCGCAGGUAUGGAUGUAUCUAGAUGUAUUUUAGUUCUAGAUGCAUCCAUUUCUGCGAUGAGUAAUUUGGAACGGAGGGAGUA
12459	miR1136-5p-115	41	UUGUCGCAGGUAUGGAUGUAUCUA	CUCCCUCCAUUCCGAAUUACUUGUCGCAGGUAUGGAUGUAUCUAGAUGUAUUUUAGUUCUAGAUACAUCCAUUUCUGCAACGAGUAAUUUGGAACGGAGGGAGUA
12682	miR1136-5p-116	29	UUGUCGCAGGUAUGGAUGUAUCUA	CUCCCUCAGUUCUGAAUUACUUGUCGCAGGUAUGGAUGUAUCUAGAUGUAUUUUAGUUUUAGAUACAUCCAUUUCUGCGAUGAGUAAUUUGGAACGGAGGGAGUA
12481	miR1136-5p-118	24	UUGUCGCAGGUAUGGAUGUAUCUA	CUCCCUCCAUUCCGAAUUACUUGUCGCAGGUAUGGAUGUAUCUAGAUGUAUUUUAGUUUUAGAUACAUCCAUUUCUGCGACAAGUAAUUUGGAAUGGAGGGAGUA
12367	miR1136-5p-119	29	UUGUCGCAGGUAUGGAUGUAUCUA	CUCCCUCCGUUCCGAAUUACUUGUCGCAGGUAUGGAUGUAUCUAGAUGUAUUUUAGUUUGAGAUACAUCCAUUUCUGCGACAAGUAAUUUGGAACGGAGGGAGUA
12307	miR1136-5p-12	1	UUGUCGCAGGUAUGGAUGUAUCUA	CUCCCUCCGUCCUGAAUUAUUUGUCGCAGGUAUGGAUGUAUCUAUAUGUAUUUUAGUUCUAGAUACAUCCAUUUUUGCAACGAGUAAUUUGGAACGGAGGGAGUA
12274	miR1136-5p-121	30	UUGUCGCAGGUAUGGAUGUAUCUA	CUCCCUAGGUUCCGAAUUACUUGUCGCAGGUAUGGAUGUAUCUAGAUGUAUUUUAGUUCUAGAUACAUCCAUUUCUGCAACGAGUAAUUUGGAACGGAGGGAGUA
12281	miR1136-5p-122	29	UUGUCGCAGGUAUGGAUGUAUCUA	CUCCCUCCGUUCCAAAUUACUUGUCGCAGGUAUGGAUGUAUCUAGAUGUAUUUUAGUUCUAGAUACAUCUAUUUCUGCGACCAGUAAUUUGGAACGGAGGGAGUA
12298	miR1136-5p-123	37	UUGUCGCAGGUAUGGAUGUAUCUA	CUCCCUCCGUUCCAAAUUACUUGUCGCAGGUAUGGAUGUAUCUAGAUAUAUUUUAGUUCUAGAUACAUCAAUUUCUGCGACGAGUAAUUUGGAACGGAGGGAGUA
12547	miR1136-5p-124	26	UUGUCGCAGGUAUGGAUGUAUCUA	CUCCCUCCAUUCUGAAUUACUUGUCGCAGGUAUGGAUGUAUCUAGAUGUAUUUUAGUUCUAGAUACAUCCAUUUCUUCGACGAGUAAUUUCGAACGGAGGGAGUA
12565	miR1136-5p-125	37	UUGUCGCAGGUAUGGAUGUAUCUA	CUCCCUCCGUUCCGAAUUACUUGUCGCAGGUAUGGAUGUAUCUAGAUGUAUUUAGUUCUAGAUACAUCCAUUUCUGCGACGAGUAAUUUGGAACGGACGGAGUA
12554	miR1136-5p-126	4	UUGUCGCAGGUAUGGAUGUAUCUA	CUCCCUCUGUUCUGAAUUACUUGUCGCAGGUAUGGAUGUAUCUAGAUGUAUUUUAGUUCUAGAUACAUCUAUUUCUGCGACGAAUAAUUUGAAACGGAGGGAGUA
12463	miR1136-5p-128	27	UUGUCGCAGGUAUGGAUGUAUCUA	CUCCCUCCGUUUCGAAUUACUUGUCGCAGGUAUGGAUGUAUCUAGAUGUAUUUUAGUUCUAGAUACAUCCAUUUCUACGACGAGUAAUUUAGAAUAGAGGGAGUA
12284	miR1136-5p-129	23	UUGUCGCAGGUAUGGAUGUAUCUA	CUCCCUCCGUUCCGAAUUACUUGUCGCAGGUAUGGAUGUAUCUAGAUGUAUUUUAGUUCUAGAUACAUCCAUUUCUUCGACUAGUAAUAUGGAAUGGAGGGAGUA
12407	miR1136-5p-13	42	UUGUCGCAGGUAUGGAUGUAUCUA	CUCCCUCCGUCCCGAAUUACUUGUCGCAGGUAUGGAUGUAUCUAGAUGUAUUUUAGUUCUAGAUACAUCCAUUUCUGCGACGAGUAAUUGGAACGGAGGGAGUAG
12674	miR1136-5p-130	3	UUGUCGCAGGUAUGGAUGUAUCUA	CUCCCUCUGUUUCGAAUUACUUGUCGCAGGUAUGGAUGUAUCUAGAUGUAUUUUAGUUUUAGAUACAUCCAUUUCUCCGGCGAGUAAUUUGGAACGGAGGGAGUA
12435	miR1136-5p-131	35	UUGUCGCAGGUAUGGAUGUAUCUA	CUCCCUCCGUUCCGAAUUACUUGUCGCAGGUAUGGAUGUAUCUAGUUGUAUUGUAGUUCUAGAUACAUCCAUUUCUGCGACGAGUAAUUUGGAACGGAGGGAGUA
12286	miR1136-5p-132	34	UUGUCGCAGGUAUGGAUGUAUCUA	CUCCCUCCGUUCCGAAUUACUUGUCGCAGGUAUGGAUGUAUCUAGAUGUAUUUUAGUUCUAGAUACAUCCAUUUCUUCGACGAUUAAUUUGGAACGGAGGGAGUA
12360	miR1136-5p-133	32	UUGUCGCAGGUAUGGAUGUAUCUA	CUCCCUCCGUUUCGAAUUACUUGUCGCAGGUAUGGAUGUAUCUAGAUGUAUUUUAGUUCUAGAUACAUCCAUUUCUACGACGAGUAAUUUAGAAUGGAGGGAGUA
12673	miR1136-5p-134	47	UUGUCGCAGGUAUGGAUGUAUCUA	CUCCCUCCGUUUUGAAUUACUUGUCGCAGGUAUGGAUGUAUCUAGAUGUAUUUUAGUUCUAGAUACAUCCAUUUCUGCGACGAGUAAUUUGGAACGGAGGGAGUA
12323	miR1136-5p-135	38	UUGUCGCAGGUAUGGAUGUAUCUA	CUCCCUCCGUUCCGAAUUACUUGUCGCAGGUAUGGAUGUAUCUAGAUGUAUUUUAGUUUUAGAUACAUCCAUUUCUGUGACGAGUAAUUUGGAACGGAGGGAGUA
12644	miR1136-5p-138	29	UUGUCGCAGGUAUGGAUGUAUCUA	CUCCCUCCGUUCCGAAUUAGUUGUCGCAGGUAUGGAUGUAUCUAGAUGUAUUUUAGUUCUAGAUACAUCCAUUUCUUCGACGAGUAAUUUUGAACGGAGGGAGUA
12294	miR1136-5p-139	52	UUGUCGCAGGUAUGGAUGUAUCUA	CUCCCUCUGUUCCGAAUUACUUGUCGCAGGUAUGGAUGUAUCUAGAUGUAUUUUAGUUCUAGAUACAUCCAUUUCUGCGACGAGUAAUUUGGAACAGAGGGAGUA
1240912555	miR1136-5p-14	64	UUGUCGCAGGUAUGGAUGUAUCUA	CUCCCUCCGUUCCGAAUUACUUGUCGCAGGUAUGGAUGUAUCUAGAUGUAUUUUAGUUCUAGAUACAUCCAUUUCUUCGACGAGUAAUUUGGAACGGAGGGAGUA
12291	miR1136-5p-140	49	UUGUCGCAGGUAUGGAUGUAUCUA	CUCCCUCCGUUUCGAAUUACUUGUCGCAGGUAUGGAUGUAUCUAGAUGUAUUUUAGUUCUAGAUACAUCCAUUUCUACGACGAGUAAUUUGGAACGGAGGGAGUA
12353	miR1136-5p-141	60	UUGUCGCAGGUAUGGAUGUAUCUA	CUCCCUCCGUUCCGAAUUACUUGUCGCAGGUAUGGAUGUAUCUAGAUGUAUUUUAGUUCUAGAUACAACCAUUUCUGCGACGAGUAAUUUGGAACGGAGGGAGUA
12260	miR1136-5p-142	39	UUGUCGCAGGUAUGGAUGUAUCUA	CUUCCUCCGUUCCGAAUUACUUGUCGCAGGUAUGGAUGUAUCUAAAUGUAUUUUAGUUCUAGAUACAUCCAUUUCUGCGACGAGUAAUUUAGAACGGAGGAAGUA
12560	miR1136-5p-143	43	UUGUCGCAGGUAUGGAUGUAUCUA	CUCCCUCCGUUCCGAAUUACUUGUCGCAGGUAUGGAUGUAUCUAGAUGUAUUUUAAUUUUAGAUACAUCCAUUUCUGCGACGAGUAAUUUGGAACGGAGGGAGUA
12648	miR1136-5p-144	30	UUGUCGCAGGUAUGGAUGUAUCUA	CUCCCUCCGUUCCGAAUUACUUGUCGCAGGUAUGGAUGUAUCUAGAUGUAUUUUAGUUCUAGAUACAUCCACUUCUAUGACGAGUAAUUUGGAACGGAGGGAGUA
1249612578	miR1136-5p-146	55	UUGUCGCAGGUAUGGAUGUAUCUA	CUCCCUCCGUCCCGAAUUACUUGUCGCAGGUAUGGAUGUAUCUAGAUGUAUUUUAGUUCUAGAUACAUCCAUUUCUGCGACGAGUAAUUUGGAACGGAGGGAGUA
12322	miR1136-5p-147	1	UUGUCGCAGGUAUGGAUGUAUCUA	CUCCCUCCGUUCCAAAUUACUUGUCGCAGGUAUGGAUGUAUCUAGAUGUAUUUUAGUUCUAGAUACAUCUGUUCUGCGACGAGUAAUUUGGAAUGGAGGGAGUA
12387	miR1136-5p-148	30	UUGUCGCAGGUAUGGAUGUAUCUA	CUCCCUCCGUUCCGAAUUACUUGUCGCAGGUAUGGAUGUAUCUAGAUGUAUUUUAGUUCUAGAUACAUCCAUUUCUAUGACGAGUAAUUUGGAACGGAAGGAGUA
12621	miR1136-5p-149	27	UUGUCGCAGGUAUGGAUGUAUCUA	CUCCCUCCAUUCCGAAUUACUUGUCGCAGGUAUGGAUGUAUCUAGAUGUACUUUAGUUCUAGAUACAUCCAUUUCUUCGACGAGUAAUUUGGAACGGAGGGAGUU
12506	miR1136-5p-150	2	UUGUCGCAGGUAUGGAUGUAUCUA	ACUCCUCCGUUCCGAAUUACUUGUCGCAGGUAUGGAUGUAUCUAGAUGUAUUUUAGUUCUAGAUACAUCCAUUUCUGCGACGAGUAAUUUGAAAUGGAUGAAGUA
12454	miR1136-5p-151	24	UUGUCGCAGGUAUGGAUGUAUCUA	CUCCCUCCGUUCUAAAUUAUUUGUCGCAGGUAUGGAUGUAUCUAGAUGUAUUUUAGUUCUAGAUACAUCCAUUUCUUCGACGAGUAAUUUGGAACGGAGGGAGUU
12308	miR1136-5p-152	32	UUGUCGCAGGUAUGGAUGUAUCUA	CUCCCUCCGUUCCAAAUUACUUGUCGCAGGUAUGGAUGUAUCUAGAUGUAUUUUAGUUCUAGAUACAUCCAUUUUUGCGACGAGUAAUUUGGAACGAGGGAGUAG
123821250912561	miR1136-5p-154	62	UUGUCGCAGGUAUGGAUGUAUCUA	CUCCCUCCAUUCCGAAUUACUUGUCGCAGGUAUGGAUGUAUCUAGAUGUAUUUUAGUUCUAGAUACAUCCAUUUCUGCGACGAGUAAUUUGGAACGGAGGGAGUA
12647	miR1136-5p-156	59	UUGUCGCAGGUAUGGAUGUAUCUA	CUCCCUCCGUUCCGAAUUACUUGUCGCAGGUAUGGAUGUAUCUAGAUGUAUUUUAGUUCUAGAUACAUCCAUUUCUGCUACGAGUAAUUUGGAACGGAGGGAGUA
12242	miR1136-5p-157	33	UUGUCGCAGGUAUGGAUGUAUCUA	CUCCCUCCGUUCUAAAUUACUUGUCGCAGGUAUGGAUGUAUCUAGAUAUAUUUUAGUUCUAGAUACAUCCAUUUCUGCGACGAGUAAUUUGGAACGGAGGGAGUA
12290	miR1136-5p-160	23	UUGUCGCAGGUAUGGAUGUAUCUA	CUCCCUCCGUUUCGAAUUACUUGUCGCAGGUAUGGAUGUAUCUAGAUGUAUUUUAGUUCUAGAUAUAUCCAUUUCUGCGACGAGUAAUUUGAAACGGAGAGAGUA
12341	miR1136-5p-162	38	UUGUCGCAGGUAUGGAUGUAUCUA	CUCCCUCCGUUCCGAAUUACUUGUCGCAGGUAUGGAUGUAUCUAGAUGUAUUUUCGUUCUAGAUACAUCCAUUUCUGCGACAAGUAAUUUGGAAAGGAGGGAGUA
12306	miR1136-5p-163	23	UUGUCGCAGGUAUGGAUGUAUCUA	CUCCCUUCGUUCCAAAUUACUUGUCGCAGGUAUGGAUGUAUCUAGAUGUAUUUUAGUUCUAGAUACAUCCAUUUCUUCGACGAGUAAUUUGGAACGGAAGGAGUA
12276	miR1136-5p-168	23	UUGUCGCAGGUAUGGAUGUAUCUA	CUCCUUCCGUUUCGAAUUACUUGUCGCAGGUAUGGAUGUAUCUAGAUGUAUUUUAGUUCUAGAUACACCCAUUUUUGCGACGAGUAAUUUGGAACGGAGGGAGUA
12347	miR1136-5p-169	43	UUGUCGCAGGUAUGGAUGUAUCUA	CUCCCUCCGUUCCGAAUUCCUUGUCGCAGGUAUGGAUGUAUCUAGAUGUAUUUUAGUUCUAGAUACAUCCAUUUCUGCGACGAGUAAUUUGGAAUGGAGGG
12657	miR1136-5p-17	29	UUGUCGCAGGUAUGGAUGUAUCUA	CUCCCUCCAUUCCGAAUUACUUGUCGCAGGUAUGGAUGUAUCUAGAUGUAUUUUAGUUCUAGAUACAUCCAUUUCUUCGACGAGUAACUUGGAACGGAGGGAGUA
12267	miR1136-5p-170	24	UUGUCGCAGGUAUGGAUGUAUCUA	CUCCCUCCAUUCCGAAUUAUUUGUCGCAGGUAUGGAUGUAUCUAGAUGUAUUUUAGUUCUAGAUACAUCCAUUUCUUCGACGAGUAAUUUGGAACGAAGGGAGUU
12321	miR1136-5p-171	2	UUGUCGCAGGUAUGGAUGUAUCUA	CUCCCUCCGUCCUGAAUUACUUGUCGCAGGUAUGGAUGUAUCUAGAUGUAUUUUAGUUCUAGAUACAUCCAUUUCUGCGAUGAGUAAUUUGUGACGGAGGGAGUA
12569	miR1136-5p-172	51	UUGUCGCAGGUAUGGAUGUAUCUA	CUCCCUCCGUUCUGAAUUACUUGUCGCAGGUAUGGAUGUAUCUAGAUGUAUUUUAGUUCUAGAUACAUCAAUUUCUGCGACGAGUAAUUUGGAACGGAGGGAGUA
12658	miR1136-5p-173	32	UUGUCGCAGGUAUGGAUGUAUCUA	CUCCCUCCGUUCUGAAUUCCUUGUCGCAGGUAUGGAUGUAUCUAGAUGUAUUUUAGUUCUAGAUACAUCCAUUUCUUCGACGAGUAAUUUGGAACGGAGGG
12528	miR1136-5p-175	42	UUGUCGCAGGUAUGGAUGUAUCUA	CUCCCUCCGUUCCGAAUUACUUGUCGCAGGUAUGGAUGUAUCUAGAUGUAUUUUAGUUCUAGAUACAUCCAUUUCUUCGACGAGUAUUUGGAACGGAGGGAGUUG
12428	miR1136-5p-176	36	UUGUCGCAGGUAUGGAUGUAUCUA	CUCCCUCCGUCCUGAAUUACUUGUCGCAGGUAUGGAUGUAUCUAGAUGUAUUUUAGUUCUAGAUACAUCCAUUUCUGCGACGAGUAAUUUGGAAGGGAGGGAGUA
12626	miR1136-5p-177	32	UUGUCGCAGGUAUGGAUGUAUCUA	CUCCCUCCGUUCCGAAUUACUUGUCGCAGGUAUGGAUGUAUCUAGAUGUAUUUUAGUUCUAGAUACAUUCAUUUCUUCGGCGAGUAAUUUGGAACGGAGGGAGUA
12527	miR1136-5p-178	29	UUGUCGCAGGUAUGGAUGUAUCUA	CUCCCUCCGUUCCAAAUUACUUGUCGCAGGUAUGGAUGUAUCUAGAUGUAUUUUAGUCUAGAUACAUCUAUUUCUGCGACGAGUAAUUUGGAACGGAGGGAGUA
12564	miR1136-5p-180	35	UUGUCGCAGGUAUGGAUGUAUCUA	CUCCCUCCGUUCCGAAUUAGUUGUCGCAGGUAUGGAUGUAUCUAGAUGUAUUUUAGUUCUAGAUACAUUCAUUUCUGCGACGAGUAAUUUGGAACGGAGGGAGUA
12363	miR1136-5p-181	28	UUGUCGCAGGUAUGGAUGUAUCUA	CUCCCUCCGUUCUGAAUUAUUUGUCGCAGGUAUGGAUGUAUCUAGAUGUAUUUUAGUUCUAGAUACAUCCAUUUCUGCGAUGAGUAAUUUGAAACGGAGGGAGUA
12391	miR1136-5p-182	4	UUGUCGCAGGUAUGGAUGUAUCUA	CUCCCUCCAUUCUGAAUUACUUGUCGCAGGUAUGGAUGUAUCUAUAUGUAUUUUAGUUCUAGAUACAUCCAUUUCUGCGAUGAGUAAUUUGGAAUGGAGGGAGUA
12449	miR1136-5p-183	29	UUGUCGCAGGUAUGGAUGUAUCUA	CUCCCUCCAUUCCGAAUUACUUGUCGCAGGUAUGGAUGUAUCUAGAUGUAUUUUAGUUCUAGAUAAAUCCAUUUCUGCGACAAGUAAUUUGGAACGGAGGGAGUA
12437	miR1136-5p-184	60	UUGUCGCAGGUAUGGAUGUAUCUA	CUCCCUCCGUUCCGAAUUACUUGUCGCAGGUAUGGAUGUAUCUAGAUGUAUUUUAGUUCUAGAUACAUCCAUUUCUGCGAUGAGUAAUUUGGAACGGAGGGAGUA
12524	miR1136-5p-185	19	UUGUCGCAGGUAUGGAUGUAUCUA	CUCCCUCCAUUCCAGAUUACUUGUCGCAGGUAUGGAUGUAUCUAGAUGCAUUUUAGUUUUAGAUACAUCCAUUUCUGCGACGAGUAAUUUGGAACAGAGGGAGUA
12374	miR1136-5p-186	43	UUGUCGCAGGUAUGGAUGUAUCUA	CUCCCUCCGUUCCGAAUUACUUGUCGCAGGUAUGGAUGUAUCUAGAUGUAUUUUAGUUCUAGAUACAUCCAUUUCUGCGACGAGUAAUUUGGAAUGGAGAGAGUA
12581	miR1136-5p-187	32	UUGUCGCAGGUAUGGAUGUAUCUA	CUCCCUCCGUUCCGAAUUACUUGUCGCAGGUAUGGAUGUAUCUAGAUGUAUUUUAGUUUUAGAUACAUCCAUUUCCGUGACGAGUAAUUUGGAACGGAGGGAGUA
12338	miR1136-5p-188	46	UUGUCGCAGGUAUGGAUGUAUCUA	CUCCCUCCGUUCCAAAUUACUUGUCGCAGGUAUGGAUGUAUCUAGAUGUAUUUUAGUUCUAGAUACAUCCAUUUCUGCGACGAGUAAUUUGGAACUGAGGGAGUA
12392	miR1136-5p-189	45	UUGUCGCAGGUAUGGAUGUAUCUA	CUCCCUCCGUUCCGAAUUACUUGUCGCAGGUAUGGAUGUAUCUAGAUGUAUUUUAGUUCUAGAUACAUCCAUUUCUGCGAUGAGUAAUUUGGAAUGGAGGGAGUA
12501	miR1136-5p-19	30	UUGUCGCAGGUAUGGAUGUAUCUA	CUCCCUCCGUCCCGAAUUACUUGUCGCAGGUAUGGAUGUAUCUAGAUGUAUUUCAGUUCUAGAUACAUCCAUUUCUGCGACGAGUAAUUUGGGACAGAGGGAGUA
12397	miR1136-5p-190	23	UUGUCGCAGGUAUGGAUGUAUCUA	CUCCCUCCGUUCCGAAUUACUUGUCGCAGGUAUGGAUGUAUCUAGAUGUAUUUUAGUUAUAGAUACAUCCAUUUCUCUGACAAGUAAUUUGGAACGGAGGGAGUA
12588	miR1136-5p-191	58	UUGUCGCAGGUAUGGAUGUAUCUA	CUCCCUCCGUUCCGAAUUACUUGUCGCAGGUAUGGAUGUAUCUAGAUGUAUUUUAGUUCUAGAUACAUCCAUUUCUGCGACGAGUAAUUUAGAACAGAGGGAGUA
12468	miR1136-5p-192	36	UUGUCGCAGGUAUGGAUGUAUCUA	CUCCCUCCGUUCCGAAUUACUUGUCGCAGGUAUGGAUGUAUCUAGAUGUAAUUUAGUUCUAGAUACAUCCAUUUCUGCGACAAGUAAUUUGGAACGGAGGGAGUA
12636	miR1136-5p-193	29	UUGUCGCAGGUAUGGAUGUAUCUA	CUCCCUCCAUUCCGAAUUACUUGUCGCAGGUAUGGAUGUAUCUAGAUGUAUUUUAGUUCUAGAUACAUCCAUUUUUGCGACGACUAAUUUGGAACGGAGGGAGUA
12571	miR1136-5p-194	75	UUGUCGCAGGUAUGGAUGUAUCUA	CUCCCUCCGUUCCGAAUUACUUGUCGCAGGUAUGGAUGUAUCUAGAUGUAUUUUAGUUCUAGAUACAUCCAUUUCUGCGACGAGUAAUUUGGAACGGAGGGAGUG
12249	miR1136-5p-195	44	UUGUCGCAGGUAUGGAUGUAUCUA	CUCCCUCCGUUCCGAAUUACUUGUCGCAGGUAUGGAUGUAUCUAGAUGUAUUUUAGUUCUAGAUACAUCCAUUUCUGCAACGAGUAAUUUGAAACGGAGGGAGCA
123321260312617	miR1136-5p-196	65	UUGUCGCAGGUAUGGAUGUAUCUA	CUCCCUCCGUUCCGAAUUACUUGUCGCAGGUAUGGAUGUAUCUAGAUGUAUUUUAGUUCUAGAUACAUCCAUUUCUGCGACAAGUAAUUUGGAACGGAGGGAGUA
12662	miR1136-5p-197	35	UUGUCGCAGGUAUGGAUGUAUCUA	CUCCCUCCGUUCCGAAUUACUUGUCGCAGGUAUGGAUGUAUCUAGAUGUAUUUUAGUUCUAGAUACGUCCAUCUCUGCGACGAGUAAUUUGGAACGGAGGGAGUA
12522	miR1136-5p-198	27	UUGUCGCAGGUAUGGAUGUAUCUA	CUCCCUCCGUUCUGAAUUACUUGUCGCAGGUAUGGAUGUAUCUAGAUGUAUUUUAGUUCUAGUUACGUCCAUUUCUGCGACGAGUAAUUUGGAACGGAGGAAGUA
12540	miR1136-5p-199	34	UUGUCGCAGGUAUGGAUGUAUCUA	CUCCCUCCGUUCCGAAUUACUUGUCGCAGGUAUGGAUGUAUCUAGAUGUAUUUUAGUUCUAGAUAAAUCCAUUUCUGCGACGAGUAAUUUGGAGCGGAGGGAGUA
12266	miR1136-5p-20	55	UUGUCGCAGGUAUGGAUGUAUCUA	CUCUUUCCGUUUCGAAUUACUUGUCGCAGGUAUGGAUGUAUCUAGAUGUAUUUUAGUUCUAGAUACAUCCAUUUCUGCGACGAGUAAUUUGGAACAGAGGGAGUA
12402	miR1136-5p-201	24	UUGUCGCAGGUAUGGAUGUAUCUA	CUCCCUCCGUUACGAAUUACUUGUCGCAGGUAUGGAUGUAUCUAGAUGUAAUUUAGUUCUAGAUACAUCCAUUUCUGCGACAAGUAAUUUGAAACGGAGGGAGUA
12245	miR1136-5p-203	34	UUGUCGCAGGUAUGGAUGUAUCUA	CUUCCUUCGUCCCGAAUUACUUGUCGCAGGUAUGGAUGUAUCUAGAUGUAUUUUAGUUCUAGAUACAUCCAUUUUUGCGACGAGUAAUUUGGAACGGAGGGAGUA
12635	miR1136-5p-204	40	UUGUCGCAGGUAUGGAUGUAUCUA	CUCCCUCCGUUCCGAAUUACUUGUCGCAGGUAUGGAUGUAUCUAGAUGUAUUUUAGUUCUAGAUACAUCCAUUUCUGUGACGAGUAAUUUAGAACGGAGGAAGUA
12594	miR1136-5p-205	38	UUGUCGCAGGUAUGGAUGUAUCUA	CUCCCUCUGUUCCGAAUUACUUGUCGCAGGUAUGGAUGUAUCUAGAUGUAUUUUAGUUCUAGAUACAUCCAUUUCUUCGACGAGUAAUUUGGAACGGAGGGAGUA
12535	miR1136-5p-206	24	UUGUCGCAGGUAUGGAUGUAUCUA	CUCCCUCCGUUCCGAAUUACUUGUCGCAGGUAUGGAUGUAUCUAGAUGCAUUUUAGUUUUAGAUACAUCCAUUUUCGCGACGAGUAAUUUGGAACGGAGGGAGUA
12327	miR1136-5p-209	25	UUGUCGCAGGUAUGGAUGUAUCUA	CUCCCUCCGUUUCGAAUUACUUGUCGCAGGUAUGGAUGUAUCUAGAUGUAUUUUAGUUCUAGAUACAUCCAUUUCUGUGACGAGUAAUUUGAAACAGAGGAAGUA
12576	miR1136-5p-21	24	UUGUCGCAGGUAUGGAUGUAUCUA	CUCCCUUCGUUCCGAAUUACUUGUCGCAGGUAUGGAUGUAUCUAGAUGUAUUUUAGUUCUUAGAUACAUCCAUUUCUGCGACGAAUAAUUUGAAACGGAGGGAGUA
12318	miR1136-5p-210	41	UUGUCGCAGGUAUGGAUGUAUCUA	ACUCCCUCCGUUCGAAUUACUUGUCGCAGGUAUGGAUGUAUCUAGAUGUAUUUUAGUUCUAGAUGCAUCCAUUUCUGCGACGAGUAAUUUGGAACGGAGGGAGUA
12337	miR1136-5p-211	47	UUGUCGCAGGUAUGGAUGUAUCUA	GUCCCUCCGUUCCGAAUUACUUGUCGCAGGUAUGGAUGUAUCUAGAUGUAUUUUAGUUCUAGAUACAUCCAUUUCUGCGAUGAGUAAUUUGGAACCGAGGGAGUA
12510	miR1136-5p-212	37	UUGUCGCAGGUAUGGAUGUAUCUA	CUCCCUCCGUUCCGAAUUACUUGUCGCAGGUAUGGAUGUAUCUAGAUGUAUUUUAGUUCUAGAUACACCCAUUUUUGCGACGAGUAAUUUGGAACGGAGGGAGUA
12452	miR1136-5p-213	23	UUGUCGCAGGUAUGGAUGUAUCUA	CUCCCUCCGUUCCGAAUUACUUGUCGCAGGUAUGGAUGUAUCUAGAUGUAUUUUAUUUCUAGAUACAUCCAUUUCUUUGACGAGUAAUUUGGAAUAGAGGGAGUA
12316	miR1136-5p-214	34	UUGUCGCAGGUAUGGAUGUAUCUA	CUCCCUCCGUUCCGAAUUACUUGUCGCAGGUAUGGAUGUAUCUAGAUGUAUUUUAUUUCUAGAUACAUCCAUUUCUGCAACGAGUAAUUUGGAACGGAGGGAGUA
1235212384	miR1136-5p-215	75	UUGUCGCAGGUAUGGAUGUAUCUA	CUCCCUCCGUUCCGAAUUACUUGUCGCAGGUAUGGAUGUAUCUAGAUGUAUUUUAGUUCUAGAUACAUCCAUUUCUGCGACGAGUAAUUUGAAACGGAGGGAGUA
12602	miR1136-5p-216	29	UUGUCGCAGGUAUGGAUGUAUCUA	CUCCCUCCGUUCCGAAUUACUUGUCGCAGGUAUGGAUGUAUCUAGAUGUAUUUCAAUUCUAGAUACAUCCAUUUCUGCGAUGAGUAAUUUGGAACGGAGGGAGUA
12482	miR1136-5p-217	47	UUGUCGCAGGUAUGGAUGUAUCUA	CUCCCUCCGUUCCGAAUUACUUGUCGCAGGUAUGGAUGUAUCUAGAUGUAUUUUAGUUCUAGAUACAUUCAUUUUUGCGACGAGUAAUUUGGAACAGAGGGAGUA
12448	miR1136-5p-218	32	UUGUCGCAGGUAUGGAUGUAUCUA	CUCCCUUCGUUCUGAAUUACUUGUCGCAGGUAUGGAUGUAUCUAGAUGUAUUUUAGUUCUAGAUACAUCCAUUUCUUCGACGAGUAAUUUGGAACGGAGGGAGUU
12601	miR1136-5p-219	27	UUGUCGCAGGUAUGGAUGUAUCUA	CUCCCUCCGUUCUGAAUUACUUGUCGCAGGUAUGGAUGUAUCUACAUGUAUUUUAGUUCUAGAUACAUCCAUUUCUUUGACGAGUAAUUUGGAACGGAGGGAGUA
12295	miR1136-5p-220	28	UUGUCGCAGGUAUGGAUGUAUCUA	UUCCCUCCGUCCCAAAUUACUUGUCGCAGGUAUGGAUGUAUCUAGAUGUAUUUUAGUUAUAGAUACAUCCAUUUCUGCGACGAGUAAUUUAGAACGGAGGGAGUA
12335	miR1136-5p-221	25	UUGUCGCAGGUAUGGAUGUAUCUA	CUCCCUCCGUUCUGAAUUACUUGUCGCAGGUAUGGAUGUAUCUAGAUUUAUUUUAGUUCUAGAUACAUCCAUUUCUUCGACGAGUAACUUGGAACGGAGGGAGUA
1225012325	miR1136-5p-223	76	UUGUCGCAGGUAUGGAUGUAUCUA	CUCCCUCCGUUCCGAAUUACUUGUCGCAGGUAUGGAUGUAUCUAGAUGUAUUUUAGUUCUAGAUACAUCCAUUUCUGCGACGAGUAAUUUAGAACGGAGGGAGUA
12689	miR1136-5p-224	40	UUGUCGCAGGUAUGGAUGUAUCUA	CUCCCUCCGUUCCGAAUUACUUGUCGCAGGUAUGGAUGUAUCUAGAUGUAUUUUAGUUCUAGAUACAUCCAAUUCUACGACGAGUAAUUUGGAACGGAGGGAGUA
12329	miR1136-5p-225	35	UUGUCGCAGGUAUGGAUGUAUCUA	CUCCCUCCGUUCCGAAUUACUUGUCGCAGGUAUGGAUGUAUCUAGAUGUAUUUUAGUUCUAGAUACAUCCAUUUCUUCGACAAGUAAUUUGGAACGGAGGGAGUA
12317	miR1136-5p-226	29	UUGUCGCAGGUAUGGAUGUAUCUA	CUCCCUCCGUUCCGAAUUACUUGUCGCAGGUAUGGAUGUAUCUAGAUGUUUUUUAGUUCUAGAUACAUCCAUUUUCCGCGACGAGUAAUUUGGAACGGAGGGAGUA
123611239812499	miR1136-5p-227	62	UUGUCGCAGGUAUGGAUGUAUCUA	CUCCCUCCGUUCCGAAUUACUUGUCGCAGGUAUGGAUGUAUCUAGAUGUAUUUUAGUUCUAGAUACAUCCAUUUCUGUGACGAGUAAUUUGGAACGGAGGGAGUA
12677	miR1136-5p-228	32	UUGUCGCAGGUAUGGAUGUAUCUA	CUCCCUCCAUUCCGAAUUACUUGUCGCAGGUAUGGAUGUAUCUAGAUGUAUUUUAGUUCUAGACACAUCCAUUUCUACGACGAGUAAUUUGGAACGGAGGGAGUA
12420	miR1136-5p-229	1	UUGUCGCAGGUAUGGAUGUAUCUA	CUCCCUCCGUUUCAAAUUAUUUGUCGCAGGUAUGGAUGUAUCUAGAUGUAUUUUAGUUCUAGAUACAUCCAUUUCUGCGACAAGUAAUUUGGAACGGAGUGAGUA
12436	miR1136-5p-23	33	UUGUCGCAGGUAUGGAUGUAUCUA	CUCCCUCCGUUCUGAAUUACUUGUCGCAGGUAUGGAUGUAUCUAGAUGUAUUUUAGUUCUAGAUACAUCCAUUUCUACGACGAGUAAUUUGGAAUGGAGGGAGUA
12651	miR1136-5p-230	24	UUGUCGCAGGUAUGGAUGUAUCUA	CUCCCUCUGUUCCGAAUUAGUUGUCGCAGGUAUGGAUGUAUCUAGAUGUAUUUUAAUUUUAGAUACAUCCAUUUCUGCGACGAGUAAUUUGGAACGGAGGGAGUA
12371	miR1136-5p-232	40	UUGUCGCAGGUAUGGAUGUAUCUA	CUCCCUCCGUUUCGAAUUAUUUGUCGCAGGUAUGGAUGUAUCUAGAUGUAUUUUAGUUCUAGAUACAUCCAUUUCUGUGACGAGUAAUUUGGAACGGAGGGAGUA
12643	miR1136-5p-233	2	UUGUCGCAGGUAUGGAUGUAUCUA	CUCCCUCCGUUCCGAAUUACUUGUCGCAGGUAUGGAUGUAUCUAGUUGUAUUUUAGUUCUAGAUACAUCCAUUUCUGCGACGAGUAAUUUGGAACGGAGUACUCC
12669	miR1136-5p-234	35	UUGUCGCAGGUAUGGAUGUAUCUA	CUCCCUCCGUUCCGAAUUACUUGUCGCAGGUAUGGAUGUAUCUAGAUGUAUUUUAGUUCUAGAUAUAUCCAUUUCUGCGACGAGUAAUUUGGAACGGAAGGAGUA
12271	miR1136-5p-235	61	UUGUCGCAGGUAUGGAUGUAUCUA	CUCCCUCCGUUCCGAAUUACUUGUCGCAGGUAUGGAUGUAUCUAGAUGUAUUUUAGUUCUAGAUACAUCCAUUUCUGCGACGAGUAAUUAGGAACGGAGGGAGUA
12348	miR1136-5p-236	2	UUGUCGCAGGUAUGGAUGUAUCUA	CUCCCUCCAUUCCAAAUUACUUGUCGCAGGUAUGGAUGUAUCUAGAUGUAUUUUAGUUCUAGAUACAUCCAUUUUUGCGAUGAGUAAUUUGGAAAGGAGGGAGUA
12476	miR1136-5p-237	33	UUGUCGCAGGUAUGGAUGUAUCUA	ACUCCUUCGUUCCGAAUUACUUGUCGCAGGUAUGGAUGUAUCUAAAUGUAUUUUAGUUCUAGAUACAUCCAUUUCUGCGACGAGUAAUUUGGAACGGAGGGAGUA
12328	miR1136-5p-238	33	UUGUCGCAGGUAUGGAUGUAUCUA	CUCCCUUCGUUCCGAAUUACUUGUCGCAGGUAUGGAUGUAUCUAGAUGUAUUUUAGUUCUAGAUACAUUCAUUUCUGCGACGAGUAAUUUAGAACGGAGGGAGUA
1.22631e+19	miR1136-5p-239	69	UUGUCGCAGGUAUGGAUGUAUCUA	CUCCCUCCGUUCCGAAUUACUUGUCGCAGGUAUGGAUGUAUCUAGAUGUAUUUUAGUUCUAGAUACAUCCAUUUCUACGACGAGUAAUUUGGAACGGAGGGAGUA
12297	miR1136-5p-24	71	UUGUCGCAGGUAUGGAUGUAUCUA	CUCCCUCCGUUCCGAAUUACUUGUCGCAGGUAUGGAUGUAUCUAGAUGUAUUUUAGUUCUAGAUACAUCCAUUUUUGCGACGAGUAAUUUGGAACGGAGGGAGUA
12362	miR1136-5p-240	32	UUGUCGCAGGUAUGGAUGUAUCUA	CUCCCUUGGUUCCGAAUUACUUGUCGCAGGUAUGGAUGUAUCUAGAUGUAUAUUAGUUCUAGAUACAUCCAUUUCUGCGACGAGUAAUUUGGAACGGAGGGAGUA
12471	miR1136-5p-241	30	UUGUCGCAGGUAUGGAUGUAUCUA	CUCCCUCCUUUCCGAAUUACUUGUCGCAGGUAUGGAUGUAUCUAGAUGUAUUUCAAUUCUAGAUACAUCCAUUUCUGCGACGAGUAAUUUGGAACGGAGGGAGUA
12487	miR1136-5p-242	35	UUGUCGCAGGUAUGGAUGUAUCUA	CUCCCUCCGUUCCAAAUUACUUGUCGCAGGUAUGGAUGUAUCUAGAUGUAUUUUAGUUCUAGAUACAUCCAUUUCUGCGACGAGUGAUUUGGAACGGAGGGAGUA
12599	miR1136-5p-243	64	UUGUCGCAGGUAUGGAUGUAUCUA	CUCCCUCCGUUUCGAAUUACUUGUCGCAGGUAUGGAUGUAUCUAGAUGUAUUUUAGUUCUAGAUACAUCCAUUUCUGCGACGAGUAAUUUGGAACGGAGGGAGUA
12330	miR1136-5p-244	39	UUGUCGCAGGUAUGGAUGUAUCUA	GUUCCUCCGUUCCGAAUUACUUGUCGCAGGUAUGGAUGUAUCUAGAUUUAUUUUAGUUCUAGAUACAUCCAUUUCUGCGACGAGUAAUUUGAAACGGAGGGAGUA
12590	miR1136-5p-245	19	UUGUCGCAGGUAUGGAUGUAUCUA	CUCCAUCUGUUCCAAAUUACUUGUCGCAGGUAUGGAUGUAUCUAGAUGUAUUUUAGUUCUAGAUACAUCCAUUUCUGCGACGAGUAAUUUGAAAUAGAGGGAGUA
12627	miR1136-5p-246	30	UUGUCGCAGGUAUGGAUGUAUCUA	CUCCCUCCGUUCCGAAUUACUUGUCGCAGGUAUGGAUGUAUCUAGAUGUAUUUUAGUUCUGGAUACAUCCAUUUCUACGACGAGUAAUUUGGAAUGGAGGGAGUA
12519	miR1136-5p-248	26	UUGUCGCAGGUAUGGAUGUAUCUA	CUCCCUCUGUUCCGAAUUACUUGUCGCAGGUAUGGAUGUAUCUAGAUGUAUUUUAGUUCUAGAUACAUUCAUUUCUGCGACAAGUAAUUUGAAACGGAGGGAGUA
12411	miR1136-5p-249	33	UUGUCGCAGGUAUGGAUGUAUCUA	CUCCCUCCAUUCCGAAUUACUUGUCGCAGGUAUGGAUGUAUCUAGAUGUAUUUUAGUUCUAGAUACAUCCAUUUCUGCGACAAGUAAUUUGGAACGGAAGGAGUA
12431	miR1136-5p-250	55	UUGUCGCAGGUAUGGAUGUAUCUA	CUCCCUCCGUUCCGAAUUACUUGUCGCAGGUAUGGAUGUAUCUAGAUGUAUUUUAGUUCUAGAUACAUCCAUUUCUGCGACGAGUAAUUUGCAACAGAGGGAGUA
12406	miR1136-5p-252	29	UUGUCGCAGGUAUGGAUGUAUCUA	CUCCCUCCGUUCCAAAUUAGUUGUCGCAGGUAUGGAUGUAUCUAGAUGUAUUUUAGUUCUAGAUACAUCUAUUUCUGCGACGAGUAAUUUGGAACGGAGGGAGUA
12470	miR1136-5p-253	35	UUGUCGCAGGUAUGGAUGUAUCUA	CUCCCUCCCUUCCGAAUUACUUGUCGCAGGUAUGGAUGUAUCUAGAUGUAUUUUAGUUCUAGAUACAUCCAUUUCUUCGACGAGUAAUUUGGAACGGAGGGAGUU
12688	miR1136-5p-255	60	UUGUCGCAGGUAUGGAUGUAUCUA	CUCCCUCCGUUCCGAAUUACUUGUCGCAGGUAUGGAUGUAUCUAGAUGUAUUUUAGUUCUAGAUACAUCCAUUUCUGCGAGGAGUAAUUUGGAACGGAGGGAGUA
12534	miR1136-5p-256	23	UUGUCGCAGGUAUGGAUGUAUCUA	CUCCCUCCGUUCCGACUUACUUGUCGCAGGUAUGGAUGUAUCUAGAUGUAUUUUAGGUCUAGAUACAUCCAUUCUGCGACGAGUAAUUUGAAACGGAGGAAAUA
12567	miR1136-5p-257	63	UUGUCGCAGGUAUGGAUGUAUCUA	CUCACUCCGUUCCGAAUUACUUGUCGCAGGUAUGGAUGUAUCUAGAUGUAUUUUAGUUCUAGAUACAUCCAUUUCUGCGACGAGUAAUUUGGAACGGAGGGAGUA
12492	miR1136-5p-258	32	UUGUCGCAGGUAUGGAUGUAUCUA	CUCCCUCCGUUCUGAAUUACUUGUCGCAGGUAUGGAUGUAUCUACAUGUAUUUUAGUUCUAGAUACAUUCAUUUCUGCGACGAGUAAUUUGGAACGGAGGGAGUG
12536	miR1136-5p-259	60	UUGUCGCAGGUAUGGAUGUAUCUA	CUCCCUCCGUUACGAAUUACUUGUCGCAGGUAUGGAUGUAUCUAGAUGUAUUUUAGUUCUAGAUACAUCCAUUUCUGCGACGAGUAAUUUGGAACGGAGGGAGUA
12612	miR1136-5p-26	62	UUGUCGCAGGUAUGGAUGUAUCUA	CUCCCUCCGUUCCGAAUUACUUGUCGCAGGUAUGGAUGUAUCUAGAUGUAUUUUAGUUCUAGAUACAUCCAUUUGUGCGACGAGUAAUUUGGAACGGAGGGAGUA
12282	miR1136-5p-260	39	UUGUCGCAGGUAUGGAUGUAUCUA	CUCCCUCCGUUCCGAAUUACUUGUCGCAGGUAUGGAUGUAUCUAGAUGUAUUUUAGAUCUAGAUACAUCCAUUUCUGCGACGAGCAAUUUGGAACGGAGGG
12685	miR1136-5p-261	45	UUGUCGCAGGUAUGGAUGUAUCUA	CUCCCUCCGUUCCGAAUUACUUGUCGCAGGUAUGGAUGUAUCUAGAUGUAUUUUAGUUCUAGAUACAUCCAUUUCUAUGACGAGUAAUUUGGAACGGAGGGAGUA
12660	miR1136-5p-262	24	UUGUCGCAGGUAUGGAUGUAUCUA	CUCCCUCCAUUCCGAAUUACUUGUCGCAGGUAUGGAUGUAUCUAGAUGUAUUUUAGUUCUAGAUACAUCCAUUUCUUUGACGAGUAAUUUGGAAUGGAGGGAGUA
12488	miR1136-5p-263	49	UUGUCGCAGGUAUGGAUGUAUCUA	CUCCCUCCGUUCCGAAUUACUUGUCGCAGGUAUGGAUGUAUCUAGAUGUAUUUUAGUUCUAGAUACAUCCAUUUCUGCGACGACUAAUUUGGAACAGAGGGAGUA
123111231212313	miR1136-5p-264	37	UUGUCGCAGGUAUGGAUGUAUCUA	CUCCCUCCGUUCCGAAUUACUUGUCGCAGGUAUGGAUGUAUCUAGAUGUAUUUUAGUUUUAGAUACAUCCAUUUCUGAGACGAGUAAUUUGGAACGGAGGGAGUA
12333	miR1136-5p-265	37	UUGUCGCAGGUAUGGAUGUAUCUA	CUCCCUCCGUUCCGAAUUACUUGUCGCAGGUAUGGAUGUAUCUAGAUGUAUUUUAGUUUUAGAUACAUCCAUUUCUGCGAUGAGUAAUUUGGAACGGAGGGAGUA
12385	miR1136-5p-266	2	UUGUCGCAGGUAUGGAUGUAUCUA	CUCCCUCCAUUUCAAAUUACUUGUCGCAGGUAUGGAUGUAUCUAGAUGUAUUUUACUUCUAGAUACAUCCAUUUCUACGACGAGUAAUUUGGAACGGAGGGGAUA
12467	miR1136-5p-267	38	UUGUCGCAGGUAUGGAUGUAUCUA	CUCCCUCUAUUCCGAAUUACUUGUCGCAGGUAUGGAUGUAUCUAGAUGUAUUUUAGUUCUAGAUACAUCCAUUUCUGCGACGAGUAAUUUGGAACGGAGGGAGUA
12405	miR1136-5p-268	38	UUGUCGCAGGUAUGGAUGUAUCUA	CUCCCUCCGUUUCGAAUUACUUGUCGCAGGUAUGGAUGUAUCUAGAUGUAUUUUAGUUCUAGAUACAUUCAUUUCUGUGACGAGUAAUUUGGAACGGAGGGAGUA
12541	miR1136-5p-27	51	UUGUCGCAGGUAUGGAUGUAUCUA	CUCCCUCCGUUCCGAAUUACUUGUCGCAGGUAUGGAUGUAUCUAGAUGUAUUUUAGUUCUAGAUACAUCAAUUUCUGCGACGAGUAAUUUGGAACGGAGGAAGUA
1224412638	miR1136-5p-270	44	UUGUCGCAGGUAUGGAUGUAUCUA	CUCCCUCCGUUCCGAAUUACUUGUCGCAGGUAUGGAUGUAUCUAGAUGUAUUUUAGUUUUAGAUACAUCCAUUUCUGCGACGAGUAAUUUGAAACGGAGGGAGUA
12623	miR1136-5p-271	24	UUGUCGCAGGUAUGGAUGUAUCUA	CUCCCUCCAUUCCGAAUUACUUGUCGCAGGUAUGGAUGUAUCUAGAUGUAUUUUAGUUCUAGAUACAUCCAUUUUUGUGACGAGUAAUUUGGAACGAAGGGAGUA
1.22431e+184	miR1136-5p-273	76	UUGUCGCAGGUAUGGAUGUAUCUA	CUCCCUCCGUUCCGAAUUACUUGUCGCAGGUAUGGAUGUAUCUAGAUGUAUUUUAGUUCUAGAUACAUCCAUUUCUGCGACGAGUAAUUUGGAACGGAGGGAGUA
12455	miR1136-5p-274	28	UUGUCGCAGGUAUGGAUGUAUCUA	CUCCCUCCGUUCCGAAUUACUUGUCGCAGGUAUGGAUGUAUCUAGAUAUAUUUUAGUUUUAGAUACAUCCAUUUCUGCGACGAGUAAUUUGGAACGGAUGGAGUA
12339	miR1136-5p-275	78	UUGUCGCAGGUAUGGAUGUAUCUA	AUCCCUCCGUUCCGAAUUACUUGUCGCAGGUAUGGAUGUAUCUAGAUGUAUUUUAGUUCUAGAUACAUCCAUUUCUGCGACGAGUAAUUUGGAACGGAGGGAGUA
12460	miR1136-5p-276	42	UUGUCGCAGGUAUGGAUGUAUCUA	CUCCCUCUGUUCCGAAUUACUUGUCGCAGGUAUGGAUGUAUCUAGAUGUAUUUUAGUUCUAGAUACAUCCAUUUCUACGACGAGUAAUUUGGAACGGAGGGAGUA
12508	miR1136-5p-277	37	UUGUCGCAGGUAUGGAUGUAUCUA	CUCCCUCCGUUUUGAAUUACUUGUCGCAGGUAUGGAUGUAUCUAGAUGUAUUUUAGUUCUAGAUACAUCCAUUUCUACGACGAGUAAUUUGGAACGGAGGGAGUA
12619	miR1136-5p-278	1	UUGUCGCAGGUAUGGAUGUAUCUA	CUCCCUCCGUCCCGAAUUACUUGUCGCAGGUAUGGAUGUAUCUAGAUGUGUUUUAGUUCUAGAUACAUCCAUUUCUUUGACAAGUAAUUUGGAACGGAGGGAGUA
12434	miR1136-5p-279	68	UUGUCGCAGGUAUGGAUGUAUCUA	CUCCCUCCGUUCCGAAUUACUUGUCGCAGGUAUGGAUGUAUCUAGAUGUAUUUUAGUUCUAGAUACAUCCAUUUCUGCGACGAGUAGUUUGGAACGGAGGGAGUA
12379	miR1136-5p-280	44	UUGUCGCAGGUAUGGAUGUAUCUA	CUCCCUCCGUUUCGAAUUACUUGUCGCAGGUAUGGAUGUAUCUAGAUGUAUUUUAGUUCUAGGUACAUCCAUUUCUGCGACGAGUAAUUUGGAACGGAGGGAGUA
12491	miR1136-5p-282	31	UUGUCGCAGGUAUGGAUGUAUCUA	CUCCCUUCGUUCCGAAUUACUUGUCGCAGGUAUGGAUGUAUCUACAUGUAUUUUAGUUCUAGAUACAUCCAUUUUUGUGACGAGUAAUUUGGAACGGAGGGAGUA
12278	miR1136-5p-283	56	UUGUCGCAGGUAUGGAUGUAUCUA	CUCCCUCAGUUCCGAAUUACUUGUCGCAGGUAUGGAUGUAUCUAGAUGUAUUUUAGUUCUAGAUACAUCCAUUUCUGCGACGAGUAAUUUGGAACGGAGGGAGUA
12258	miR1136-5p-284	29	UUGUCGCAGGUAUGGAUGUAUCUA	CUCCCUCCGUUCCGAAUUAUUUGUCGCAGGUAUGGAUGUAUCUAGAUGUAUUUUAGUUUUAGAUACAUCCAUUUCUGCGACGAGUAAUUUGGAACGGAGUGAGUA
12598	miR1136-5p-285	50	UUGUCGCAGGUAUGGAUGUAUCUA	CUCCCUCCGUUCCGAAUUACUUGUCGCAGGUAUGGAUGUAUCUAGAUGUAUUUUAGUUCUAGAUACAUCCAUUUCUGCGACGAGUAAUUUGGAACGAAGGGAAUA
12498	miR1136-5p-287	42	UUGUCGCAGGUAUGGAUGUAUCUA	CUUCCUCCGUUCCGAAUUACUUGUCGCAGGUAUGGAUGUAUCUAGAUGUAUUUUAGUUCUAGAUACAUCCAUUUCUGCGACGAGUAAUUCGAAACGGAGGGAGUA
12424	miR1136-5p-288	26	UUGUCGCAGGUAUGGAUGUAUCUA	CUCCCUCCGUUCCAAAUUACUUGUCGCAGGUAUGGAUGUAUCUAGAUAUAUUUUAGUUCUAGAUACAUCCAUUUCUGCGAUGAGUAAUUUGAAACGGAGGGAGUA
12264	miR1136-5p-289	1	UUGUCGCAGGUAUGGAUGUAUCUA	CUCCCUCCGUUCCGAAUUACUUGUCGCAGGUAUGGAUGUAUCUAGAGGUAUUUGAGUUCUAGAUACAUCCAUUUCUGCGACAAGUAAUUCGGAACGGAUGGAGUA
124081257512661	miR1136-5p-29	56	UUGUCGCAGGUAUGGAUGUAUCUA	CUCCCUCUGUUCCGAAUUACUUGUCGCAGGUAUGGAUGUAUCUAGAUGUAUUUUAGUUCUAGAUACAUCCAUUUCUGCGACGAGUAAUUUGGAACGGAGGGAGUA
12319	miR1136-5p-291	42	UUGUCGCAGGUAUGGAUGUAUCUA	CUCACUCCGUUCCGAAUUACUUGUCGCAGGUAUGGAUGUAUCUAGAUGUAUUUUAGUUCUAGAUACAUCCAUUUCUACGACGAGUAAUUUGGAACGGAGGGAGUA
12418	miR1136-5p-292	43	UUGUCGCAGGUAUGGAUGUAUCUA	CUCCCUCCGUUCCGAAUUACUUGUCGCAGGUAUGGAUGUAUCUAGAUGUAUUUUAGUUCUAGAUACAUCCAUUUCUGUGACGAGUAAUUUGAAACGGAGGGAGUA
122571245712591	miR1136-5p-293	65	UUGUCGCAGGUAUGGAUGUAUCUA	CUCCCUCCGUUCCGAAUUACUUGUCGCAGGUAUGGAUGUAUCUAGAUGUAUUUUAGUUCUAGAUACAUCCAUUUCUGCGACGAGUAAUUUGGAAUGGAGGGAGUA
12611	miR1136-5p-294	33	UUGUCGCAGGUAUGGAUGUAUCUA	CUCCCUCUGUUCCGAAUUACUUGUCGCAGGUAUGGAUGUAUCUAGAUGUAUUUUAGUUCUAGAUACAACCAUUUCUUCGACGAGUAAUUUGGAACGGAGGGAGGA
12538	miR1136-5p-295	61	UUGUCGCAGGUAUGGAUGUAUCUA	CUCCCUCCGUUCCGAAUUACUUGUCGCAGGUAUGGAUGUAUCUAGAUGUAUUUUAGUUCUAGAUACAUCCAUUUCUGCGACGAGUAAUUUGGUACGGAGGGAGUA
12369	miR1136-5p-296	24	UUGUCGCAGGUAUGGAUGUAUCUA	CUCCCUUCGUCCCGAAUCACUUGUCGCAGGUAUGGAUGUAUCUAAAUGUAUUUUAGUUCUAGAUACAUCCAUUUCUGCGACGAGUAAUUUGGAACAGAGGGAGAA
12344	miR1136-5p-297	60	UUGUCGCAGGUAUGGAUGUAUCUA	CUCCCUCCGUUCCGAAUUACUUGUCGCAGGUAUGGAUGUAUCUAGAUGUAUUUUAGUUCUAGAUACACCCAUUUCUGCGACGAGUAAUUUGGAACGGAGGGAGUA
12438	miR1136-5p-298	1	UUGUCGCAGGUAUGGAUGUAUCUA	CUCCCUUCGUUCCGAAUUACUUGUCGCAGGUAUGGAUGUAUCUAGAUGUAUUUUAAUUCUAGAUACAUACAUUUCUACGACGAGUAAUUUGGAACGGAGCGAGUA
12631	miR1136-5p-299	42	UUGUCGCAGGUAUGGAUGUAUCUA	CUCCCUCCGUUCUAAAUUACUUGUCGCAGGUAUGGAUGUAUCUAGAUGUAUUUUAGUUCUAGAUACAUCAAUUUCUGCGACGAGUAAUUUGGAACGGAGGGAGUA
12686	miR1136-5p-3	24	UUGUCGCAGGUAUGGAUGUAUCUA	CUCCCUCCGUUUCGAAUUACUUGUCGCAGGUAUGGAUGUAUCUAGAUGUAUUUUAGUUCUAGAUACAUCCAUUUCUAAGACGAGUAAUUUGGAAGGGAGGGAGUA
12484	miR1136-5p-30	2	UUGUCGCAGGUAUGGAUGUAUCUA	CUCCCUCCGUUCCGAAUUACUUGUCGCAGGUAUGGAUGUAUCUAGAUGUAUUUUAGUUCUAGAUAUAUCCAUUUAUGUGACGAGUAAUUUAGAACGGAAGGAGUA
1225612368	miR1136-5p-300	9	UUGUCGCAGGUAUGGAUGUAUCUA	CUCCCUCCGUUCCGAAUUACUUGUCGCAGGUAUGGAUGUAUCUAGAUGUAUUUUAGUUCUAGAUACAUCCAUUUCUGCGACGAGUAAUUUGGAACGGAGUACUCC
12357	miR1136-5p-302	34	UUGUCGCAGGUAUGGAUGUAUCUA	CUCCAUCCGUUCUGAAUUACUUGUCGCAGGUAUGGAUGUAUCUAGAUGUAUUUUAGUUCUAGAUACAUCCAUUUCUGCGAUGAGUAAUUUGGAACGGAGGGAGUA
12556	miR1136-5p-303	42	UUGUCGCAGGUAUGGAUGUAUCUA	CUCCGUCCGUUCCGAAUUACUUGUCGCAGGUAUGGAUGUAUCUAGAUGUAUUUUAGUUCUAGAUACAUCCAUUUCUACGACGAGUAAUUUGGAACGGAGGGAGUA
12446	miR1136-5p-305	35	UUGUCGCAGGUAUGGAUGUAUCUA	CUCCCUCCGUUCCGAACUACUUGUCGCAGGUAUGGAUGUAUCUAGAUGUAUUUUAGUUCUAGAUACAUCCAUUUCUUCGACGAGUAAUUUGGAACGGAGGGAGUA
12671	miR1136-5p-306	42	UUGUCGCAGGUAUGGAUGUAUCUA	CUCCCUCCGUUCUGAAUUACUUGUCGCAGGUAUGGAUGUAUCUAGAUGUAUUUUAGUUCUAGAUACAUCCAUUUCUGCGACGAGUAAUUUGGAACGAAGGGAGUA
12533	miR1136-5p-307	5	UUGUCGCAGGUAUGGAUGUAUCUA	CUCCCUCCGUCCCAAAUUACUUGUCGCAGGUAUGGAUGUAUCUAGAUGUAUUUUAGUUGUAGAUACAUCCGUUUCUGCGACGAGUAAUUUAGAACGGAGGGAGUA
12497	miR1136-5p-308	2	UUGUCGCAGGUAUGGAUGUAUCUA	CUCUCUCCGUUCCAAAUUACUUGUCGCAGGUAUGGAUGUAUCUAGAUGUAUUUUAGUUCUAGAUACAUCCAUUUCUGCAGCAAGUAAUUUGGAACGGAGGGAGUA
12490	miR1136-5p-309	25	UUGUCGCAGGUAUGGAUGUAUCUA	CUCCCUCCGUUCCGAAUUACUUGUCGCAGGUAUGGAUGUAUCUAGAUGUAUUUUAGUUCCAGAUACAUUCAUUUCUACGACGAGUAAUUUGGAACGGAGGAAGUA
12342	miR1136-5p-310	30	UUGUCGCAGGUAUGGAUGUAUCUA	CUCCCUCCAUUCCGAAUUACUUGUCGCAGGUAUGGAUGUAUCUAGAUGUAUUUUAGUUCUAGAUACAUGCAUUUCUGCUACGAGUAAUUUGGAACAGAGGGAGUA
12469	miR1136-5p-311	42	UUGUCGCAGGUAUGGAUGUAUCUA	CUCCCUCCAUUCCGAAUUACUUGUCGCAGGUAUGGAUGUAUCUAGAUGUAUUUUAGUUCUAGAUACAUCCAUUUCUUCGACGAGUAAUUUGGAACGGAGGGAGUA
12248	miR1136-5p-313	36	UUGUCGCAGGUAUGGAUGUAUCUA	CUCCCUCCGUUCCAAAUUACUUGUCGCAGGUAUGGAUGUAUCUAGAUGUAUUUUAGUUCUAGAUACAUCCAUUUAUGCGACGAGUAAUUUGGAACGGAGGGAGUA
12303	miR1136-5p-315	29	UUGUCGCAGGUAUGGAUGUAUCUA	CUCCCUCUGUUCCGAAUUACUUGUCGCAGGUAUGGAUGUAUCUAGAUGUAUUUUAAUUCUAGAUACAUCCAUUUCUGCGACGAGUAAUUUAGAACGAAGGGAGUA
12523	miR1136-5p-316	24	UUGUCGCAGGUAUGGAUGUAUCUA	CUCCCUCUGUUCCGAAUUACUUGUCGCAGGUAUGGAUGUAUCUAUAUGUAUUUUAGUUCUAGAUACAUCCAGUUCUUCGACGAGUAAUUUGGAACGGAGGGAGUA
12305	miR1136-5p-317	42	UUGUCGCAGGUAUGGAUGUAUCUA	CUCCCUCCGUUCCGAAUUACUUGUCGCAGGUAUGGAUGUAUCUAGAUGUAUUUUAGUUCUAGAUACAUUCAUUUCUGCGACGAGUAAUUUGGAACGGAGGAAGUA
12653	miR1136-5p-318	32	UUGUCGCAGGUAUGGAUGUAUCUA	CUCCCUCCGUCCCGAAUUACUUGUCGCAGGUAUGGAUGUAUCUAGAUGUAUUUUAGUUCUAGAUAUAUCCAUUUCUGCGACGAGUAAUUUGGGACGGAGGGAGUA
12646	miR1136-5p-319	28	UUGUCGCAGGUAUGGAUGUAUCUA	UUCCGUCCGUUCCGAAUUACUUGUCGCAGGUAUGGAUGUAUCUAGUUGUAUUUUAGUUCUAGAUACAUCCAUUUCUGCGACGAGUAAUUUGGAACGGAAGGAGUA
12309	miR1136-5p-32	62	UUGUCGCAGGUAUGGAUGUAUCUA	CUCCCUCCGUUCCGAAUUACUUGUCGCAGGUAUGGAUGUAUCUAGAUGUAUUUUAGUUCUAGAUACAUCCAUUUCUGCGACGAGUAAUUUGGAACGGAGGAAGUA
12442	miR1136-5p-321	34	UUGUCGCAGGUAUGGAUGUAUCUA	CUCCCUCCGUUCCGAAUUACUUGUCGCAGGUAUGGAUGUAUCUAGAUGUAUUUUAGUUCUAGGUACAUCCAUUUCUGCCACGAGUAAUUUGGAACGGAGGGAGUA
12390	miR1136-5p-322	61	UUGUCGCAGGUAUGGAUGUAUCUA	CUCCCUCCGUUCCGAAUUACUUGUCGCAGGUAUGGAUGUAUCUAGAUGUAUUUUAGUUCUAGAUACAUCCAUUUCUGCGACGAGUAACUUGGAACGGAGGGAGUA
12597	miR1136-5p-323	25	UUGUCGCAGGUAUGGAUGUAUCUA	CUCCCUCCGUUCCGAAUUACUUGUCGCAGGUAUGGAUGUAUCUAGAUGUAUUUUAGUUCUAGAUACAUUCAUUUCUGCAACGAGUAAUUUGAAACGAAGGGAGUA
12577	miR1136-5p-325	28	UUGUCGCAGGUAUGGAUGUAUCUA	CUCCCUCCGUUCCGAAUUACUUGUCGCAGGUAUGGAUGUAUCUAGAUGUAUUUUAAUUCUAGAUACAUCCAUUUCUGUGACGAGUAAUUUGGAGCAGAGGGAGUA
122731253912649	miR1136-5p-327	61	UUGUCGCAGGUAUGGAUGUAUCUA	CUCCCUCCGUUCUGAAUUACUUGUCGCAGGUAUGGAUGUAUCUAGAUGUAUUUUAGUUCUAGAUACAUCCAUUUCUGCGACGAGUAAUUUGGAACGGAGGGAGUA
12247	miR1136-5p-328	32	UUGUCGCAGGUAUGGAUGUAUCUA	CUCCCUCCGUUCCGAAUUACUUGUCGCAGGUAUGGAUGUAUCUAGAUGUAUUUUAGUUCUAGAUACAUCCAUUUCUGUGACGAGUAAUUUGAAACGGAGCGAGUA
125461254812552	miR1136-5p-329	41	UUGUCGCAGGUAUGGAUGUAUCUA	CUCCCUCCGUUCUGAAUUACUUGUCGCAGGUAUGGAUGUAUCUAGAUGUAUUUUAGUUCUAGAUACAUCCAUUUCUUCGACGAGUAAUUUGGAACGGAGGGAGUA
12606	miR1136-5p-33	30	UUGUCGCAGGUAUGGAUGUAUCUA	CUCCCUCCGUUCCGAUUUACUUGUCGCAGGUAUGGAUGUAUCUAGAUGUAUUUUAGUUCUAGAUACAUCCAUUUCUUUGACGAGUAAUUUGGAACGGAGGGAGUU
12355	miR1136-5p-330	26	UUGUCGCAGGUAUGGAUGUAUCUA	CUCCAUCUGUUCCGAAUUACUUGUCGCAGGUAUGGAUGUAUCUAGAUGUAUUUUAGUUCUAGAUACAUCCAUUUCUGUGACGAGUAAUUUGGAACGGAGUGAGUA
12259	miR1136-5p-331	54	UUGUCGCAGGUAUGGAUGUAUCUA	UUCCCUCCGUUCCGAAUUACUUGUCGCAGGUAUGGAUGUAUCUAGAUGUAUUUUAGUUCUAGAUACAUCCAUUUCUUCGACGAGUAAUUUAGAACGGAGGGAGUA
12372	miR1136-5p-332	30	UUGUCGCAGGUAUGGAUGUAUCUA	CUUCCUUCGUUCCGAAUUACUUGUCGCAGGUAUGGAUGUAUCUAGAUGUAUUUUAGUUUUAGAUACAUCCAUUUCUGGGACGAGUAAUUUGGAACGGAGGGAGGA
12670	miR1136-5p-334	2	UUGUCGCAGGUAUGGAUGUAUCUA	CUCCCUCCAUUUCGAAUUAUUUGUCGCAGGUAUGGAUGUAUCUAGAUGUAUUUUAGUUCUAGAUAUAUCCAUUUCUGCGACGAGUAAUUUGGAACGAAGGGAGUA
12414	miR1136-5p-335	25	UUGUCGCAGGUAUGGAUGUAUCUA	CUCCCUCCGUUCCGAAUUACUUGUCGCAGGUAUGGAUGUAUCUAGAUGUAUUUUAGUUCUAGAUACAUCCAUUUCUGUGACGAGUAAUUUGAAAUGGAGGAAGUA
12417	miR1136-5p-336	35	UUGUCGCAGGUAUGGAUGUAUCUA	CUCCCUCUGUUUCGAAUUACUUGUCGCAGGUAUGGAUGUAUCUAGAUGUAUUUUAGUUCUAGAUACAUCCAUUUCUACGACGAGUAAUUUGGAACGGAGGGAGUA
12605	miR1136-5p-337	53	UUGUCGCAGGUAUGGAUGUAUCUA	CUCCCUCCGUUCCAAAUUACUUGUCGCAGGUAUGGAUGUAUCUAGAUGUAUUUUAGUUCUAGAUACAUCCAUUUCUGCGACGAGUAAUUUGGAACGGAGGGAGUA
12304	miR1136-5p-338	3	UUGUCGCAGGUAUGGAUGUAUCUA	CUCCCUCCAUUCCGAAUUACUUGUCGCAGGUAUGGAUGUAUCUAGAUGUAUUUUAGUUCUAGAUAUAUUCAUUUUUGCGACGAGUAAUUUGAAACGGAGGGAGUA
12580	miR1136-5p-339	39	UUGUCGCAGGUAUGGAUGUAUCUA	CUCCGUCCGUUCCGAAUUACUUGUCGCAGGUAUGGAUGUAUCUAGAUGUAUUUUAGUUCUAGAUACAUCCAUUUCUGCGACGAGUAAUUUGAAACGGAGGAAGUA
1247512675	miR1136-5p-340	48	UUGUCGCAGGUAUGGAUGUAUCUA	CUCCCUCCGUUCCGAAUUACUUGUCGCAGGUAUGGAUGUAUCUAGAUGUAUUUUAGUUCUAGAUACAUUCAUUUCUGCGACGAGUAAUUUGGAACAGAGGGAGUA
12461	miR1136-5p-341	30	UUGUCGCAGGUAUGGAUGUAUCUA	CUCCCUCCGUUCCGAAUUACUUGUCGCAGGUAUGGAUGUAUCUAGAUGUAUUUUAGUUCUAGAUACAUCCAUUUCUGUGACAAGUAAUUUGGAACGAAGGGAGUA
12586	miR1136-5p-342	60	UUGUCGCAGGUAUGGAUGUAUCUA	CUCCCUCCGUUCCGAAUUACUUGUCGCAGGUAUGGAUGUAUCUAGAUGUAUUUUAGUACUAGAUACAUCCAUUUCUGCGACGAGUAAUUUGGAACGGAGGGAGUA
12542	miR1136-5p-343	68	UUGUCGCAGGUAUGGAUGUAUCUA	CUCCCUCCGUUCCGAAUUACUUGUCGCAGGUAUGGAUGUAUCUAGAUGUAUUUUAGUUUUAGAUACAUCCAUUUCUGCGACGAGUAAUUUGGAACGGAGGGAGUA
12456	miR1136-5p-344	47	UUGUCGCAGGUAUGGAUGUAUCUA	CUCCCUCCGUUCUGAAUUACUUGUCGCAGGUAUGGAUGUAUCUAGAUGUAUUUUAGUUCUAGAUACAUCCAUUUCUUCGACGAGUAAUUUGGAACAGAGGGAGUA
12517	miR1136-5p-345	82	UUGUCGCAGGUAUGGAUGUAUCUA	CUCCCUCCGUUCCGAAUUACUUGUCGCAGGUAUGGAUGUAUCUAGAUGUAUUUUAGUUCUAGAUACAUCCAUUUCUGCGACGAGUAAUUUGGAACGGAGGGAGCA
12640	miR1136-5p-346	53	UUGUCGCAGGUAUGGAUGUAUCUA	CUCCCUCCGUUCCGAAUAACUUGUCGCAGGUAUGGAUGUAUCUAGAUGUAUUUUAGUUCUAGAUACAUCCAUUUCUGCGACGAGUAAUUUGGAACGGAGGGAGUA
12687	miR1136-5p-348	27	UUGUCGCAGGUAUGGAUGUAUCUA	CUCCCUCCGUUCUGAAUUACUUGUCGCAGGUAUGGAUGUAUCUAGAUGUAUUUUAGUUCUAGAUACAUCCAUUUCUUCGCCGAGUAAUUUGGAAUGGAGGGAGUC
12473	miR1136-5p-349	59	UUGUCGCAGGUAUGGAUGUAUCUA	CUUCCUCCGUUUCGAAUUACUUGUCGCAGGUAUGGAUGUAUCUAGAUGUAUUUUAGUUCUAGAUACAUCCAUUUCUGCGACGAGUAAUUUGGAACAGAGGGAGUA
12479	miR1136-5p-35	25	UUGUCGCAGGUAUGGAUGUAUCUA	CUCCCUCCGUUCCGAAUAACUUGUCGCAGGUAUGGAUGUAUCUAGAUGUAUUUUAGUUCUAGAUUACAUCCAUUUCUGCGACGAGUAAUUUGAAACGGAGGAAGUA
12500	miR1136-5p-350	28	UUGUCGCAGGUAUGGAUGUAUCUA	CUCCCUUUGUUCUGAAUUACUUGUCGCAGGUAUGGAUGUAUCUAGAUGUAUUUUAGUUCUAGAUACAUCCAUUUCUGUGACGAGUAAUUUGGAACGGAGGGAGUA
1240412618	miR1136-5p-351	64	UUGUCGCAGGUAUGGAUGUAUCUA	CUCCCUCCGUUCCGAAUUACUUGUCGCAGGUAUGGAUGUAUCUAGAUGUAUUUUAGUUCUAGAUACAUUCAUUUCUGCGACGAGUAAUUUGGAACGGAGGGAGUA
1.22391e+19	miR1136-5p-352	60	UUGUCGCAGGUAUGGAUGUAUCUA	CUCCCUCCGUUCCGAAUUACUUGUCGCAGGUAUGGAUGUAUCUAGAUGUAUUUUAGUUCUAGAUAUAUCCAUUUCUGCGACGAGUAAUUUGGAACGGAGGGAGUA
12600	miR1136-5p-353	1	UUGUCGCAGGUAUGGAUGUAUCUA	CUCCCUCCGUUCCGAAUUACUUGUCGCAGGUAUGGAUGUAUCUAAAUGUAUUUUAGUUCUAGAUACAUCCAUUUCUAUGACAAGUAAUUUGGAACGAAGGGAGUA
12515	miR1136-5p-354	1	UUGUCGCAGGUAUGGAUGUAUCUA	CUCCCUCUGUUUCGAAUUACUUGUCGCAGGUAUGGAUGUAUCUAGAUGUAUUUUAGUUCUAGAUACAUCCAUUUCUGCGACGAGUAAUUUGGAAUGGAGAUUUGU
12493	miR1136-5p-355	37	UUGUCGCAGGUAUGGAUGUAUCUA	CUCCCUCCGUUCCGAAUUACUUGUCGCAGGUAUGGAUGUAUCUAAAUGUAUUUUAGUUCUAGAUACAUCCAUUUCUGUGACGAGUAAUUUGGAACGGAGGGAGUA
125041250712668	miR1136-5p-356	68	UUGUCGCAGGUAUGGAUGUAUCUA	CUCCCUCCGUUCCGAAUUACUUGUCGCAGGUAUGGAUGUAUCUAGAUGUAUUUUAGUUCUAGAUACAUCCAUUUCUGCGACGAGUAAUUUGGAACAGAGGGAGUA
12289	miR1136-5p-357	32	UUGUCGCAGGUAUGGAUGUAUCUA	CUCCCUCUGUUCCGAAUUACUUGUCGCAGGUAUGGAUGUAUCUAGAUGUAUUUUAGUUCUAGAUACAUCCAUUUCUUCGACAAGUAAUUUGGAACGGAGGGAGUU
12262	miR1136-5p-359	42	UUGUCGCAGGUAUGGAUGUAUCUA	CUCCCUCCGUUCCGAAUUACUUGUCGCAGGUAUGGAUGUAUCUAGAUGUAUUUUAGUUCUAGAUACAUCCAUUUCUGUGACGAGUAAUAUGGAACGGAGGGAAUA
12388	miR1136-5p-36	10	UUGUCGCAGGUAUGGAUGUAUCUA	CUCCCUCCGUUCCGAAUUACUUGUCGCAGGUAUGGAUGUAUCUAGAUGUAUUUUAGUUCUAGAUACAUCCAUUUCUGCGACGAGUAAUUUAGAAUGAAGGGAAUA
12426	miR1136-5p-37	64	UUGUCGCAGGUAUGGAUGUAUCUA	CUCCCUCCGUUCCGAAUUACUUGUCGCAGGUAUGGAUGUAUCUAAAUGUAUUUUAGUUCUAGAUACAUCCAUUUCUGCGACGAGUAAUUUGGAACGGAGGGAGUA
12451	miR1136-5p-38	39	UUGUCGCAGGUAUGGAUGUAUCUA	CUCCCUUCGUUCUGAAUUACUUGUCGCAGGUAUGGAUGUAUCUAGAUGUAUUUUAGUUCUAGAUACAUCCAUUUCUGCGACGAGUAGUUUGGAACGGAGGGAGUA
12531	miR1136-5p-40	30	UUGUCGCAGGUAUGGAUGUAUCUA	CUCCCUCCGUUCCGAAUUACUUGUCGCAGGUAUGGAUGUAUCUAGAUGUAUUUUACUUCUAGAUACAUCCAUCUCUGCGAUGAGUAAUUUGGAACGGAGGGAGUA
12380	miR1136-5p-41	36	UUGUCGCAGGUAUGGAUGUAUCUA	CUCCCUCCGUUCCGAAUUACUUGUCGCAGGUAUGGAUGUAUCUAGAUGUAUUUUAGUUCUAGGUACAUCCAUUUCUGUGACGAGUAAUUUGGAACGGAGGGAGUA
12655	miR1136-5p-42	1	UUGUCGCAGGUAUGGAUGUAUCUA	CUCCCUCCGUUUUGAAUUACUUGUCGCAGGUAUGGAUGUAUCUAGAUGUAUUUUAGUUCUAGAUAUAUCCAUUUCUGCGACGAGUAAUUUAGAACGAAGGAAGUA
12666	miR1136-5p-43	29	UUGUCGCAGGUAUGGAUGUAUCUA	CUCCCUCCAUUCCGAAUUACUUGUCGCAGGUAUGGAUGUAUCUAGAUGUAUUUUAGUUCUAGAUACAUCUAUUUCUGUGACGAGUAAUUUGGAACGGAGGGAGUA
12607	miR1136-5p-44	1	UUGUCGCAGGUAUGGAUGUAUCUA	CUCCCUCCGUUCCAAAUUACUUGUCGCAGGUAUGGAUGUAUCUAGAUGUAUUUUAGUUCUAGAUACGUCCAUUUCUUUGACGAGUAAUUUGGAAUGGAGGGAGUU
12665	miR1136-5p-47	35	UUGUCGCAGGUAUGGAUGUAUCUA	CUCCCUCCGUUCCGAAUUACUUGUCGCAGGUAUGGAUGUAUCUAGAUAUAUUUUAGUUCUAGAUACAUCCAUUUCUUCGACGAGUAAUUUGGAACGGAGGGAGUA
12292	miR1136-5p-48	29	UUGUCGCAGGUAUGGAUGUAUCUA	CUCCCUCCGUUCUGAAUUACUUGUCGCAGGUAUGGAUGUAUCUAGAUGUAUUUUAGUUCUAGAUACAUCCAUUUCUGCGACAAGUAAUUUAGAACGGAGAGAGUA
12574	miR1136-5p-5	35	UUGUCGCAGGUAUGGAUGUAUCUA	CUCCCUUCGUUCCGAAUUACUUGUCGCAGGUAUGGAUGUAUCUAGAUGUAUUUGAGUUCUAGAUACAUCCAUUUCUGCGACGAGUAAUUUGGAACGGAGGGAGUA
12629	miR1136-5p-50	34	UUGUCGCAGGUAUGGAUGUAUCUA	CUCCCUCCAUUCUGAAUUACUUGUCGCAGGUAUGGAUGUAUCUAGAUGUAUUUUAGUUCUAGAUACAUCCAUUUCUUCGACGAGUAAUUUGGAACGGAGGGAGUA
12419	miR1136-5p-52	28	UUGUCGCAGGUAUGGAUGUAUCUA	CUCCCUCUGUUCUGAAUUACUUGUCGCAGGUAUGGAUGUAUCUAGAUGUAUUUUAGUUCUAGAUACAUCCAUUUCUUCGACGAGUAAUUUGGAACGAAGGGAGUU
12518	miR1136-5p-53	23	UUGUCGCAGGUAUGGAUGUAUCUA	CUCCCUCCGUUCCGAAUUACUUGUCGCAGGUAUGGAUGUAUCUAGAUGUAUUUUAGUUGUAGAUACAUCCAUUUCCGUGACGAGUAAUUAGGAACGGAGGGAGUA
12572	miR1136-5p-54	60	UUGUCGCAGGUAUGGAUGUAUCUA	CUCCCUCCGUUCCGAAUUACUUGUCGCAGGUAUGGAUGUAUCUAGAUGUUUUUUAGUUCUAGAUACAUCCAUUUCUGCGACGAGUAAUUUGGAACGGAGGGAGUA
12395	miR1136-5p-55	32	UUGUCGCAGGUAUGGAUGUAUCUA	CACCCUCCGCUCCGAAUUACUUGUCGCAGGUAUGGAUGUAUCUAAAUGUAUUUUAGUUCUAGAUACAUCCAUUUAUGCGACGAGUAAUUUGGAACAGAGGGAGUA
12443	miR1136-5p-56	42	UUGUCGCAGGUAUGGAUGUAUCUA	CUCCCUCCGUUCUGAAUUACUUGUCGCAGGUAUGGAUGUAUCUAGAUGUAUUUUAGUUCUAGAUACAUCCAUUUCUGCGAUGAGUAAUUUGGAACGGAGGGAGUA
12489	miR1136-5p-57	24	UUGUCGCAGGUAUGGAUGUAUCUA	CUCCCUCCAUUUCGAAUUACUUGUCGCAGGUAUGGAUGUAUCUAGAUGUAUUUUAGUUCUAGAUACAUCCAUUUCUGCGACGAAUAUUUUGGAACGGAGGGAGUA
12447	miR1136-5p-58	44	UUGUCGCAGGUAUGGAUGUAUCUA	CUCCCUCCGUUCCGAAUUACUUGUCGCAGGUAUGGAUGUAUCUAGAUGUGUUUUAGUUCUAGAUACAUCCAUUUCUGCGACGAGUAAUUUGGAAUGGAGGGAGUA
12566	miR1136-5p-59	2	UUGUCGCAGGUAUGGAUGUAUCUA	CUCCCUUCAUUCCGAAAUACUUGUCGCAGGUAUGGAUGUAUCUAGAUGUAUUUUAGUUCUAGAUACAUUCAUUUCUGCAACGAGUAAUUUGGAACGGAGGGAGUA
12440	miR1136-5p-6	60	UUGUCGCAGGUAUGGAUGUAUCUA	CUCCCUCCGUUCCGAAUUACUUGUCGCAGGUAUGGAUGUAUCUAGAUGUAUUUUAGUUCUAGGUACAUCCAUUUCUGCGACGAGUAAUUUGGAACGGAGGGAGUA
12425	miR1136-5p-60	41	UUGUCGCAGGUAUGGAUGUAUCUA	CUCCCUCCGUUUCGAAUUACUUGUCGCAGGUAUGGAUGUAUCUAGAUGUAUUUUAAUUCUAGAUACAUCCAUUUCUGCGACGAGUAAUUUGAAACGGAGGGAGUA
12549	miR1136-5p-61	3	UUGUCGCAGGUAUGGAUGUAUCUA	CUCCCUCCGUUCUAAAUUACUUGUCGCAGGUAUGGAUGUAUCUAGAUGUAUUUUAGUUUUAGAUACAUCCAUUUCUGUGACGAGUAAUUUGAAACGGAGGGAGUA
12652	miR1136-5p-62	23	UUGUCGCAGGUAUGGAUGUAUCUA	CUUCCUUCGUUCCGAAUUACUUGUCGCAGGUAUGGAUGUAUCUAGAUAUAUUUUUGUUCUAGAUACAUCUAUUUCUGCGACGAGUAAUUUGGAACGGAGGGAGUA
12663	miR1136-5p-63	34	UUGUCGCAGGUAUGGAUGUAUCUA	CUCCCUCCGUUCCGAAUUAUUUGUCGCAGGUAUGGAUGUAUCUAGAUGUAUUUUAGUUCUAGAUACAUCCAUUUCUGUGACGAGUAAUUUGAAACGGAGGGAGUA
12429	miR1136-5p-64	45	UUGUCGCAGGUAUGGAUGUAUCUA	CUCCCUCCGUUCCGAAUUACUUGUCGCAGGUAUGGAUGUAUCUAGAUGUAUUUUAGUUUUAGAUACAUCCAUUUCUGCGACAAGUAAUUUGGAACAGAGGGAGUA
12366	miR1136-5p-65	37	UUGUCGCAGGUAUGGAUGUAUCUA	CUCCCUCCGUUCCGAAUGACUUGUCGCAGGUAUGGAUGUAUCUAGAUGUAUUUUAGUUCUAGAUACAUCCAUUUAUGCGACGAGUAAUUUGGAACGGAGGGAGUA
12270	miR1136-5p-66	27	UUGUCGCAGGUAUGGAUGUAUCUA	CUCCCUCCGUUUCGAAUUACUUGUCGCAGGUAUGGAUGUAUCUAGAUGUAUUUUAGUUCUAGAUACAUCCAUUUCUGCGACGAGUAAUUUGGAAUUGAGGAAGUA
12512	miR1136-5p-68	5	UUGUCGCAGGUAUGGAUGUAUCUA	CUCCCUCCAUCCCGAAUUACUUGUCGCAGGUAUGGAUGUAUCUAGAUGUAUUUUAGUUCUAGAUACAUCCAUUUCUGCGACGAGUAAUUUGAGAUGGAGGGAGUA
12558	miR1136-5p-69	34	UUGUCGCAGGUAUGGAUGUAUCUA	CUCCCUCCGUUCCUAAUUACUUGUCGCAGGUAUGGAUGUAUCUAGAUGUAUUUUAGUUCUAGAUACAUCCAUUUCUGCGACAAUUAAUUUGGAACGGAGGGAGUA
12269	miR1136-5p-7	37	UUGUCGCAGGUAUGGAUGUAUCUA	CUCCCUCCGUUCCGAAUUACUUGUCGCAGGUAUGGAUGUAUCUAGAUGUAUUUUAGUUCUAGAUACAUCCAUUUCUGCGACAAGUAAUUUGGAAUGGAGGGGAGU
12401	miR1136-5p-70	40	UUGUCGCAGGUAUGGAUGUAUCUA	CUCCCUUCGUUCUGAAUUACUUGUCGCAGGUAUGGAUGUAUCUAGAUGUAUUUUAGUUCUAGAUACAUCCAUUUCUGCGACGAGUAAUUUGGAACGGAGGGAGUA
12441	miR1136-5p-71	44	UUGUCGCAGGUAUGGAUGUAUCUA	CUCCCUCCAUUUCGAAUUACUUGUCGCAGGUAUGGAUGUAUCUAGAUGUAUUUUAGUUCUAGAUACAUCCAUUUCUGCGACGAGUAAUUUGGAACGGAGGGAGUA
12672	miR1136-5p-72	23	UUGUCGCAGGUAUGGAUGUAUCUA	CUCCCUCCGUUUCGAAUUACUUGUCGCAGGUAUGGAUGUAUCUAGAUGUAUUUUACUUUUAGAUACAUCCAUUUCUGCGACGAGUAAUUUGGAAAGGAGGGAGUA
12625	miR1136-5p-73	34	UUGUCGCAGGUAUGGAUGUAUCUA	CUCCCCCCGUUCCGAAUUACUUGUCGCAGGUAUGGAUGUAUCUAGAUGUAUUUUAGUACUAGAUACAUCCAUUUCUGCGACGAGUAAUUUGGAACGGAGGGAGUA
12393	miR1136-5p-76	45	UUGUCGCAGGUAUGGAUGUAUCUA	CUCCCUCCAUUCCGAAUUACUUGUCGCAGGUAUGGAUGUAUCUAGAUGUAUUUUAGUUCUAGAUACAUCCAUUUUUGCGACGAGUAAUUUGGAACGGAGGGAGUA
12550	miR1136-5p-77	29	UUGUCGCAGGUAUGGAUGUAUCUA	CUCCCUUCGUUCCGAAUUACUUGUCGCAGGUAUGGAUGUAUCUAGCUGUAUUUUAGUUCUAGAUACAUCCAUUUCUUCGACGAGUAAUUUGGAACGGAGGGAGUU
12410	miR1136-5p-78	38	UUGUCGCAGGUAUGGAUGUAUCUA	UCCCUCCCGUUCUGAAUUACUUGUCGCAGGUAUGGAUGUAUCUAGAUGUAUUUUAGUUCUAGAUACAUCUAUUUCUGCGACGAGUAAUUUAGAACGGAGGGAGUA
12681	miR1136-5p-79	62	UUGUCGCAGGUAUGGAUGUAUCUA	CUCCCUCCGUUCCGAAUUACUUGUCGCAGGUAUGGAUGUAUCUAGAUGUAUUUUAGUUCUAGAUACAUCCAUUUCUUCGACGAGUAAUUUGGAACGGAGGGAGUU
12293	miR1136-5p-8	45	UUGUCGCAGGUAUGGAUGUAUCUA	CUCCUUCCAUUCCGAAUUACUUGUCGCAGGUAUGGAUGUAUCUAGAUGUAUUUUAGUUCUAGAUACAUCCAUUUCUGCGACGAGUAAUUUGGAACAGAGGGAGUA
12450	miR1136-5p-80	44	UUGUCGCAGGUAUGGAUGUAUCUA	UUCCCUCCAUUCCGAAUUACUUGUCGCAGGUAUGGAUGUAUCUAGAUGUAUUUUAGUUCUAGAUACAUCCAUUUCUUCGACGAGUAAUUUGGAACGGAGGGAGUA
12365	miR1136-5p-81	61	UUGUCGCAGGUAUGGAUGUAUCUA	CUCCCUCCGUUCCGAAUUACUUGUCGCAGGUAUGGAUGUAUCUAGAUGUAUUUCAGUUCUAGAUACAUCCAUUUCUGCGACGAGUAAUUUGGAACGGAGGGAGUA
12610	miR1136-5p-82	25	UUGUCGCAGGUAUGGAUGUAUCUA	CUCCCUCUGUUCCGAUUUACUUGUCGCAGGUAUGGAUGUAUCUAGAUGUAUUUUAGUUCUAGAUACAUCCAUUCCUGCGACGAGUAAUUUGGAACGGAGGAAGUA
12326	miR1136-5p-83	60	UUGUCGCAGGUAUGGAUGUAUCUA	CUCCCUUCGUUCCGAAUUACUUGUCGCAGGUAUGGAUGUAUCUAGAUGUAUUUUAGUUCUAGAUACAUCCAUUUCUGCGACGAGUAAUUUGGAACGGAGGGAGUA
12444	miR1136-5p-84	32	UUGUCGCAGGUAUGGAUGUAUCUA	CUCCCUCCGUUUCAAAUUACUUGUCGCAGGUAUGGAUGUAUCUAGAUGUAUUUUAGUUCUAGAUACAUCCAUUUCUGUGACGAGUAAUUUGGAACGGAGGGAGUA
12545	miR1136-5p-85	42	UUGUCGCAGGUAUGGAUGUAUCUA	CUCCCUCCGUUCCGAAUUACUUGUCGCAGGUAUGGAUGUAUCUAGAUGUAUUUUAGUUCUAGAUACAUCCAUUUCUUCGACGAGAAAUUUGGAACGGAGGG
12261	miR1136-5p-86	54	UUGUCGCAGGUAUGGAUGUAUCUA	CACCCUCCGUUCCGAAUUACUUGUCGCAGGUAUGGAUGUAUCUAGAUGUAUUUUAGUUCUAGAUACAUCUAUUUCUGCGAUGAGUAAUUUGGAACGGAGGGAGUA
12486	miR1136-5p-87	29	UUGUCGCAGGUAUGGAUGUAUCUA	CUCCCUCCGAUCCGAAUUACUUGUCGCAGGUAUGGAUGUAUCUAGAUGUAUUUUAGUUCUAGAUACGUCCAUUUCUGUGACGAGUAAUUUGGAACAGAGGGAGUA
12389	miR1136-5p-88	34	UUGUCGCAGGUAUGGAUGUAUCUA	GUCCCUCCGUUCCGAAUUACUUGUCGCAGGUAUGGAUGUAUCUAGAUGUAUUUUAGUUCUAGAUACAACCAUUUCUGCAACGAGUAAUUUGGAACGGAGGGAGUA
12453	miR1136-5p-89	46	UUGUCGCAGGUAUGGAUGUAUCUA	CUCCCUCUGUUCCGAAUUACUUGUCGCAGGUAUGGAUGUAUCUAGAUGUAUUUUAGUUCUAGAUACAUCCAUUUCUUCGACGAGUAAUUUGGAACAGAGGGAGUA
12383	miR1136-5p-9	53	UUGUCGCAGGUAUGGAUGUAUCUA	CUCCCUCCGUUCCCAAUUACUUGUCGCAGGUAUGGAUGUAUCUAGAUGUAUUUUAGUUCUAGAUACAUCCAUUUCUGCGACGAGUAAUUUGGAACGGAGGGAGUA
12458	miR1136-5p-90	28	UUGUCGCAGGUAUGGAUGUAUCUA	CUCCCUCCAUUCUGAAUUACUUGUCGCAGGUAUGGAUGUAUCUAGAUGUAUUUUAGUUGUAGAUACAUCCAUUUUUGCGACGAGUAAUUUGGAACGGAGGGAGUA
12628	miR1136-5p-91	43	UUGUCGCAGGUAUGGAUGUAUCUA	CUCUCUCCGUUUCGAAUUACUUGUCGCAGGUAUGGAUGUAUCUAGAUGUAUUUUAGUUCUAGAUACAUCCAUUUCUGCGACGAGUAAUUUGGAACGGAGGGAGUA
1231412579	miR1136-5p-92	35	UUGUCGCAGGUAUGGAUGUAUCUA	CUCCCUCCGUUCCGAAUUACUUGUCGCAGGUAUGGAUGUAUCUAGAUGUAUUUUAGUUCGAGAUACAUCCAUUUCUGCGACAAGUAAUUUGGAACGGAGGGAGUA
12275	miR1136-5p-93	2	UUGUCGCAGGUAUGGAUGUAUCUA	CUCCCUUCAUUCCGAAUUACUUGUCGCAGGUAUGGAUGUAUCUAGAUGUAUUUUAGUUCUAGAUACAUUUAUUUCUGCGACGAGUAAUUUGGAACGGAGCGAGUA
12358	miR1136-5p-96	40	UUGUCGCAGGUAUGGAUGUAUCUA	CUCCCUCCGUUCUGAAUUACUUGUCGCAGGUAUGGAUGUAUCUAGAUGUAUUUUAGUUCUAGAUACAUCCAUUUCUGCAACGAGUAAUUUGGAACGGAGGGAGUA
12343	miR1136-5p-97	2	UUGUCGCAGGUAUGGAUGUAUCUA	CUCCCUCCAUUCCGAAUUACUUGUCGCAGGUAUGGAUGUAUCUAGAUGUCUUUUAGUUCUAGAUACGUCUAUUUCUGCGACGAGUAAUUUGGAAUGGAGGGAGUA
12525	miR1136-5p-98	20	UUGUCGCAGGUAUGGAUGUAUCUA	CUCCCUCCAUUCUGAAUUACUUGUCGCAGGUAUGGAUGUAUCUAGAUGUAUUUUAGUUCUAGAUACAUCCAUUUUUGUGACGAGUAAUUUGGAACAGAGGAAGUA
12616	miR1136-5p-99	36	UUGUCGCAGGUAUGGAUGUAUCUA	CUCCCUCCGUUCUGAAUUACUUGUCGCAGGUAUGGAUGUAUCUAGAUGUAUUUUAGUUCUAGAUACAUCCAUUUCUGUGACGAGUAAUUUGGAACGGAGGAAGUA
13815	miR1137-3p-105	1	UAGUACAAAGUUGAGUCAUC	UUCCUCCGUUCCAAAAUAGAUGACCCAACUUUAUACUAACUUUGCACUAAAUUUAGUACAAAGUUGAGUCAUCUAUUUUGAAACGGAGGGAGU
1.27891e+29	miR1137-3p-106	5	UAGUACAAAGUUGAGUCAUC	UCCCUCCGUUCCAAAAUAGAUGACCCAACUUUGUACUAACUUUGUACUAAAGUUAGUACAAAGUUGAGUCAUCUAUUUUGGAACGGAGGGAGU
13847	miR1137-3p-11	3	UAGUACAAAGUUGAGUCAUC	UCCCUCCGUUCCAAAAUAGAUGACCCAACAUUGUACUAACUUUGUACUAAAGUUAGUACAAAGUUGAGUCAUCUAUUUUGGAACGGAGGGAGU
[truncated: 150 more rows]

## Sheet: Tae Transcriptome_pre-miRNA
Supplementary Document 6 (excel): Expressed miRNA results for all identified miRNAs from T. aestivum transcriptome.
Index Number	miRNA ID	Number of Aligned Reads	Mature miRNA Sequence	Pre-miRNA Sequence
24	miR1117-3p-1	1	UAGUACCGGUUCGUGGCACCAACA	GUAAGAAACUCUAGUACCGGUUCGUGCCACGAACAGGUACUAAAGGUGCUCGUGGGGCCACAGCCUCAUUAGUACCGGUUCGUGGCACCAACAGGGACCAAAGGGUGGAAUUG
24	miR1117-3p-2	1	UAGUACCUGUUCGUGGCACGAACC	AUUCCACCCUUUGGUCCCUGUUGGUGCCACGAACCGGUACUAAUGAGGCUGUGGCCCCACGAGCACCUUUAGUACCUGUUCGUGGCACGAACCGGUACUAGAGUUUCUUACUA
23	miR1118-5p-1	1	CACUACAUUGUGGAAUGGAGAGA	GCACUACAUUGUGGAAUGGAGAGAGUAUGAAACAUGACAUUAAUGUACACUCAAUUUUCUCUCAUGCACAGUAGUGCAGUACCUCAGCAUGCUA
20	miR1122-3p-1	8	UAGAUACAUCCGUAUCUAGA	AUUCUUGUCUUAGAUUUGUCUAAAUACGGAUGUAUCAAGUCACGUUUUAGUAUUAGAUACAUCCGUAUCUAGACAAAUCCAAGACAAGUAAUU
20	miR1122-3p-10	14	UAGAUAUCUCCGUAUCUAGA	UUACUUGUCUUGGAUUUGUCUAGAUACGGAUGUAUCUAGACUUAUUUUAGUGCUAGAUAUCUCCGUAUCUAGACAAAUCUAAGAC
20	miR1122-3p-2	1	UAGAUACGUCCAUAUCUAGA	CAAACAUAAUACUACUUGUCUUAGAUUUGUCAUGUAUUUUGACACAUUUUAGUGUUAGAUACGUCCAUAUCUAGACAAAUCU
20	miR1122-3p-3	14	UAGAUACAUCCGUAUCUAGA	GUCUUAGAUUUGUCUAGAUACGGAGAUAUCUAGCACUAAAAUAAGUCUAGAUACAUCCGUAUCUAGACAAAUCCAAGACAAGUAAUU
20	miR1122-3p-5	28	UAGAUACAUCCGUAUCUAGA	AUUCUUGUCUUAGAUUUGUCUAAAUACGGAUGUAUCAAGUCACGUUUUAGUAUUAGAUACAUCCGUAUCUAGACAAAUCUAAGACAAGAAUUU
20	miR1122-3p-7	8	UAGAUAUCUCCGUAUCUAGA	UUACUUGUCUUAGGUUUGUCUAGAUACGGAUGUAUCUAGACUUAUUUUAGUGCUAGAUAUCUCCGUAUCUAGACAAAUCUAAGAC
20	miR1122-3p-9	8	UAGAUACAUCCGUAUCUAGA	GUCUUAGAUUUGUCUAGAUACGGAGAUAUCUAGCACUAAAAUAAGUCUAGAUACAUCCGUAUCUAGACAAACCUAAGACAAGUAAUU
20	miR1122-5p-1	16	UAGGUACAUCCGUAUCUAGA	GUCUUAGACUUGAAGGUGUUUAGGUACAUCCGUAUCUAGACAAAUAAUUCGGUAGAUAGGGAGUAUGUAAUAUGCCUUCUUUGUUGAGCCUA
24	miR1125-5p-1	26	AACGGACGAGACCGACUGCGGCGG	CUUACUUUGACCAUAAAUUUAACGGACGAGACCGACUGCGGCGGGAGAAAAAGUUACAUAAUUAAAAACUUCUUUCGAAUACGAAUUCACUGAUAUAAUUUUUGCUUCCGCCGCAAUCGGUCUUGGUAGUUAAAUUUACGGUCAAAGUUGAAG
21	miR1128-5p-1	1	UUCUACUCCCUCCGUCCCAAA	GUUACAACUGUGAUAAUAUUUUCUACUCCCUCCGUCCCAAAAUUCUUAUCUUAGAUUUGUCUAGAUACGGAUAUAUCAAGACAAGAAUUUUGGGACAGAGGUAGUAGUAAAUUGCAUUUUCAUCUUCUAGU
22	miR1133-5p-1	5	UAUAUAUUCCCUCCAUCCGAAA	UAGAGCAUGUGUGACUGGACUAUAUAUUCCCUCCAUCCGAAAAAACUUGGGACAAGCUUUUUUGGAUGGAGGGAGUAUGUUGGACUGGAAUAUAUGUGUC
24	miR1136-5p-1	2	UUGUCGCAGAAAUGGAUGUAUCUA	CCCCUUCCGUCCCGAAUUACUUGUCGCAGAAAUGGAUGUAUCUAGAACUAAAAUACAUCUAGAUACAUCCAUACCUGCGACAAGUAAUUCGGAAUGGAGGGAGUA
24	miR1136-5p-2	7	UUGUCGCAGAAAUGGAUGUAUCUA	CUCUCUUCGUUCGGAAUUACUUGUCGCAGAAAUGGAUGUAUCUAGACGUAUUUUAGUUCUAGAUACAUUCAUUUCCGAGACAAGUAAUUUCGAACGGAGGGAGUA
24	miR1136-5p-3	60	UUGUCGCAUGUAUGGAUGUAUCUA	CUCCCUCCGUUCCGAAUUACUUGUCGCAUGUAUGGAUGUAUCUAGAUGUAUUUUAGUUCUAGAUACAUCCAUUUCUGCGACGAGUAAUUUGAAACGGAGGGAGUA
24	miR1136-5p-4	2	UUGUCGCAGGUAUGGAUGUAUCUA	CUCCCUCCAUUCCGAAUUACUUGUCGCAGGUAUGGAUGUAUCUAGAUGUAUUUUAGUUCUAGAUACAUCCAUUUCUGCGACAAGUAAUUCGGGACGGAAGGGGAG
24	miR1136-5p-6	1	UUGUCGCAGAAAUGGAUGUAUCUA	CUCCCUCCGUCCCGAAUUACUUGUCGCAGAAAUGGAUGUAUCUAGAACUAAAAUACAUCUAGAUACAUCCAUACAUGCGACAAGUAAUUCGGAACGGAGGGAAUA
24	miR1136-5p-8	23	UUGUCGCAUGUAUGGAUGUAUCUA	UUCCCUCCGUUCCGAAUUACUUGUCGCAUGUAUGGAUGUAUCUAGAUGUAUUUUAGUUCUAGAUACAUCCAUUUCUGCGACAAGUAAUUCGGGACGGAGGGAGUA
20	miR1137-3p-1	14	UAAUAUAAAGUUGAGUCAUC	UCCCUCCGUUCUAAAAUAGAUGACCUAACUUUAUACUAACUUUGUACUAAAGUUAAUAUAAAGUUGAGUCAUCUAUAUUGGAA
20	miR1137-3p-2	14	UAGUAUAAAGUUGCGUCAUC	UUCCUCCGUUUCAAAAUAGAUGACUCAACUUUGUAUUAACUUUGUACUAAAGUUAGUAUAAAGUUGCGUCAUCUAUUUUGGAACGGAGGGAAU
20	miR1137-3p-3	14	UAAUACAAAGUUGAGUCAUC	UCCCUCCGUUCCAAAAUAGAUGACGCAACUUUAUACUAACUUUAGUACAAAGUUAAUACAAAGUUGAGUCAUCUAUUUUGAAACGGAGGAAGU
20	miR1137-3p-4	18	UAAUACAAAGUUGAGUCAUC	CCAAAAUAGAUGACUCAACUUUAUACUAACUUUAGUACAAAGUUAAUACAAAGUUGAGUCAUCUAUUUUGAAACGGAGGGAGU
21	miR1436-3p-23	1	UUAUUAUGGGACAGAGGGAGU	CUUUGCACAUUUAGACAUACUCCCUCCUUCCCAUAAUAUGAGAGCGUUUUCUACGCUACACUAGUGUCAAAAACACUCUUAUUAUGGGACAGAGGGAGUAGUAACUAUUUGAAAGUUUG
21	miR1436-3p-25	11	GCAUUAUGGGACGGAGGGAGU	AUCCAGGGCAAGCGAAAUACUCCAUCCGUCCCAAAAUAGCUUGCAAAAACGUCUUGCAUUAUGGGACGGAGGGAGUACCACAGAAUAGGCAGCACA
21	miR1436-3p-4	5	CCAUUUUGGAACGGAGGGAGU	CAACGUUGUAUUACUACUACUCCCUCCGUUCCAGAAUAGAUGACUCAACUUUGUACUAACUUUAGUACAAACUUGGGUCAUCCAUUUUGGAACGGAGGGAGUACAAGGCUAUGUAAUCGUCG
21	miR1436-3p-7	1	GAAUUUUGGGACGGAGGGAGU	AUGAAAAUGCAAUUUACUACUACCUCUGUCCCAAAAUUCUUGUCUUGAUAUAUCCGUAUCUAGACAAAUCUAAGAUAAGAAUUUUGGGACGGAGGGAGUAGAAAAUAUUAUCACAGUUG
22	miR162-1	6	UGGAGGCAGCGGUUCAUAUAUC	AAUGUAAGCAAACUCCUGGAUGCAUGCAGCAGUGUUGAUCCACUGAAAGAGUGUUGUAGGCCAGUUUGCCAACCUGCAAUAGUGGAGGCAGCGGUUCAUAUAUCCUCAGGAGGGGCAAGCAUGU
20	miR167-5p-1	1	UGAAGCUGCCAGCAUGAUCU	CAAGGUGCACCACAAGCUGGUGAAGCUGCCAGCAUGAUCUGAUGACCUAACUCAUGGAUCAGAAUCCAUGUCAAUCAGGUCAUGCUGGAGUUUCAUCUGCUGGUCGGAGCACAACGA
22	miR167-5p-2	1	UGAAGCUGCCAGCAUGAUCUGA	CAAGGUGCACCACAAGCUGGUGAAGCUGCCAGCAUGAUCUGAUGACCUAACUCAUGGAUCAGAAUCCAUGUCAAUCAGGUCAUGCUGGAGUUUCAUCUGCUGGUCGGAGCACAACGA
21	miR167-5p-3	1	GAAGCUGCCAGCAUGAUCUGA	AAGGUGCACCACAAGCUGGUGAAGCUGCCAGCAUGAUCUGAUGACCUAACUCAUGGAUCAGAAUCCAUGUCAAUCAGGUCAUGCUGGAGUUUCAUCUGCUGGUCGGAGCACAACG
21	miR167-5p-4	1	UGAAGCUGCCAGCAUGAUCUG	CAAGGUGCACCACAAGCUGGUGAAGCUGCCAGCAUGAUCUGAUGACCUAACUCAUGGAUCAGAAUCCAUGUCAAUCAGGUCAUGCUGGAGUUUCAUCUGCUGGUCGGAGCACAACGA
21	miR398-3p-1	10	UGUGUUCUCAGGUCGCCCCCG	AUUCCUGCGGGGUCGAGCUGGGAACACAUGAGAUAUGAACCGCUUGAUUGAAUAUCAACUCAUGUGUUCUCAGGUCGCCCCCGCUGGAGCCUCCUCGCCGCAG
22	miR818-3p-1	1	AACCUCUUAUAUUAUGGGAUGG	CUAAAACACAUACUCCCUCCGUCCCAUAGUAUAAGACGUUUUUGCAAGCUAUAUUAGCUUUAGAAAACCUCUUAUAUUAUGGGAUGGGAUGAGUGGUAAGGAGAACA

## Sheet: Bdi Genome_mature duplex
Supplementary Document 6 (excel): Expressed mature miRNA/miRNA* duplex results for all identified miRNAs from B. distachyon genome.
Index Number	miRNA ID	Number of Aligned Reads to Mature miRNA	Number of Aligned Reads to miRNA*	Mature miRNA Sequence	miRNA* Sequence
3906	miR1122-3p-6	3	4	UAGAUACAUGUGUAUCUAGA	UAGAUAUGCAUGUACCUACA
3922	miR1122-3p-7	3	5	UAGAUACAUGUGUAUCUAGA	UAGAUACGCAUGUACCUACA
3862	miR1122-3p-14	3	3	UAGAUACAUGCGAAUCUAGA	UAGAUUCGUAUGUAUCUAGA
3863	miR1122-3p-35	3	3	UAGAUACAUGCGAAUCUAGA	UAGAUUCGUAUGUAUCUAGA
3928	miR1122-3p-43	3	3	UAGAUACAUGCGAAUCUAGA	UAGAUUCGUAUGUAUCUAGA
3889	miR1122-3p-70	3	3	UAGAUACAUGCGAAUCUAGA	UAGAUUCGUAUGUAUCUAGA
2829	miR1439-3p-32	3	16	AUUUGGGACGGAGUGAGUAUU	UACUCCCUCCGUCCCGAAUUA
473	miR167-3p-1	3	44	AUCAUGCCUGACAGCCUCAUUU	GUGAAGCUGCCAGCAUGAUCU
1165	miR397-5p-1	3	7	UGAUUGAGUGCAGCGUUGAUG	UCGACCCUGCACCCAAUCACG
3896	miR1122-3p-8	4	5	UAGAUACAUGCGUAUCUAGA	UAGAUACGCAUGUACCUACA
3894	miR1122-3p-9	4	5	UAGAUACAUGCGUAUCUAGA	UAGAUACGCAUGUACCUACA
3848	miR1122-3p-25	4	10	UAGAUACAUGCGUAUCUAGA	UAGAUACGCAUGUAUCUAGA
3850	miR1122-3p-27	4	4	UAGAUACAUGCGUAUCUAGA	UAGAUAUGCAUGUACCUACA
3855	miR1122-3p-45	4	5	UAGAUACAUGCGUAUCUAGA	UAGAUACGCAUGUACCUACA
3853	miR1122-3p-82	4	10	UAGAUACAUGCGUAUCUAGA	UAGAUACGCAUGUAUCUAGA
2654	miR1436-3p-19	4	10	GAAUUAUGGGACCGAGGGAGU	UCCCUCCGUCCCAUAAUUCUU
2523	miR1436-3p-131	4	3	UCAAUAUGGGAUGGAGGGAGU	UCCCUCUGUUCCAUAUUAAGU
2865	miR1439-3p-62	4	5	UUUAGGAACGGAGUGAGUAAA	UACUCCCUCCGUUUCUAAAUA
3876	miR1122-3p-71	5	10	UAGAUACAUACGUAUUUAGA	UAAAUACGCACGUAUCUAGA
3935	miR1127-5p-1	5	196	UCCUUCCGUUCCGAAUUAA	AAUUUGGGACGGAGGAAG
2294	miR1436-3p-115	5	7	UAAUUUUGGGACGGAGGGAGU	UCCCUCCGUUCCAAAAUA
3053	miR1439-3p-101	5	15	UUUUAGAACGGAGGGAGUAUU	UACUCCCUCCGUCCCAAAAUA
3842	miR1122-3p-2	6	10	UAGAUACAUGCAUAUCUAGA	UAGAUACGCAUGUAUCUAGA
3908	miR1122-3p-15	6	5	UAGAUACAUGCAUAUCUAGA	UAGAUACGCAUGUACCUACA
3871	miR1122-3p-52	6	5	UAGAUACAUGCAUAUCUAGA	UAGAUACGCAUGUACCUACA
4041	miR1135-3p-14	6	5	CUGCGACAAGUAAUUCUGGCCGGA	CGGCCGGAAUUACUUGUCACUGAU
3265	miR1439-3p-170	6	3	UUAUGGAUCGGAGUGAGUAUA	UACUUCCUCCGAUCCAUAAUA
2887	miR1439-3p-282	6	15	UUCUGGAACGGAGGGAGUAUU	UACUCCCUCCGUUCCAUAAUU
2029	miR1436-3p-328	7	5	UCAUUAUGGAUCGGAGGGAGU	UCCCUCCAAUCCAUAAUAAGU
4048	miR1135-3p-6	8	4	CUGCGACAAGUAAUUCCGGCCGGA	CGGCCGAAAUUACUUGUCGCAGAU
2512	miR1436-3p-272	8	10	GAAUUACGGGACGGAGGGAGU	UCCCUCCGUCCCAUAAUUCUU
2774	miR1436-3p-295	8	10	GAAUUACGGGACGGAGGGAGU	UCCCUCCGUCCCAUAAUUCUU
2818	miR1439-3p-9	8	4	UUUUGGAACGGAGUGAGUAGA	UACUCUCUCCAUUCCAAAAUA
2971	miR1439-3p-58	8	3	UUAUGGAACGGAGCGAGUAUA	UACUUCCUCCGUUCCAUAAUU
602	miR2118-3p-7	8	10	UUCCUGAUGCCUCCCAUGCCUA	GGAAUGGGAACAUGAAGGAAAG
3907	miR1122-3p-31	9	3	UAGGUACAUGCGUAUCUAGA	UAGAUAUGCAUGUAUCUAGA
3905	miR1122-3p-32	9	10	UAGGUACAUGCGUAUCUAGA	UAGAUACGCAUGUAUCUAGA
3875	miR1122-3p-36	9	10	UAGGUACAUGCGUAUCUAGA	UAGAUACGCAUGUAUCUAGA
3890	miR1122-3p-41	9	5	UAGGUACAUGCGUAUCUAGA	UAGAUACGCAUGUACCUACA
3870	miR1122-3p-77	9	3	UAGGUACAUGCGUAUCUAGA	UAGAUAUGCAUGUAUCUAGA
2949	miR1439-3p-216	10	7	UUUUGGAACGGUGGGAGUAUG	UACUCUCUCCGUUCCAUAAAG
3036	miR1439-3p-226	10	5	UUUUGGAACGGAGUGAGUAUA	UACUCACUCCGUUCAGAAAUA
2649	miR1436-3p-78	11	10	GAAUUAUGGGACUGAGGGAGU	UCCCUCCGUCCCAUAAUUCUU
2360	miR1436-3p-358	11	3	GAAUUAUGGGACUGAGGGAGU	UCCCUCUGUCCCAUAAUUCUU
2856	miR1439-3p-193	11	5	UUAUGGAACGGAGUGAGUACG	UACUUCCUCCGUUCCAUAAAG
2063	miR1436-3p-1	12	128	UAUUUAUGGGACGGAGGGAGU	UCCCUCCGUUCCAUAAAGAUU
2848	miR1439-3p-22	12	5	UUGUGGAACGGAGUGAGUACU	UGCUCCAUCCGUUUCAUAAAG
2651	miR1436-3p-172	14	10	GAAUUAUGGUACGGAGGGAGU	UCCCUCCGUCCCAUAAUUCUU
2736	miR1436-3p-343	14	20	GAAUUAUGGUACGGAGGGAGU	UACCUCCGUUCCAUAAUUCUU
609	miR2275-3p-1	14	61	UUUGGUUUCCUCCAAUAUCUCA	AGAUUUGGAUGGAACCAAAUC
3237	miR1439-3p-161	15	46	UUUCGGAACGGAGGGAGUAUU	UACUCCCUCCGUUCCUAAAUA
3410	miR1439-3p-16	16	15	UUUUAGGACGGAGUGAGUAUA	UACUCCCUCCGUCCCAAAAUA
2320	miR1436-3p-249	17	7	AUAUUAUUGGACGGAGGGAGU	UACCUCCGUCCGACAAUAUGU
1998	miR1436-3p-63	19	53	GAAUCAUGGGACGGAGGGAGU	UCCCUCCGUUCCAUAAUUCUU
2597	miR1436-3p-100	19	21	AUAUUAUGGGACGAAGGGAGU	UCCCUCCGUCCCAUAAUAUGA
2616	miR1436-3p-260	19	3	GUAUAAUGGGACGGAGGGAGU	UCCCUCCGUCCCAAUAUAUGA
2779	miR1436-3p-294	19	10	GAAUCAUGGGACGGAGGGAGU	UCCCUCCGUCCCAUAAUUCUU
77	miR160-3p-2	19	23	CGUGCAAGGAGCCAAGCAUGC	GUGCCUGGCUCCCUGUAUGCC
76	miR160-3p-6	19	23	CGUGCAAGGAGCCAAGCAUGC	GUGCCUGGCUCCCUGUAUGCC
1995	miR1436-3p-151	20	21	GUAUUAUGGGACGGAAGGAGU	UCCCUCCGUCCCAUAAUAUGA
3038	miR1439-3p-221	23	46	UUUUGGAACGGAGGGAGUAUU	UACUCCCUCCGUUCCUAAAUA
3026	miR1439-3p-91	24	16	AUUUGGGACGGAGGGAGUAUU	UACUCCCUCCGUCCCGAAUUA
3293	miR1439-3p-126	24	5	UUUUGGAACGGAGGGAGUAUA	UACUCCCUCCAUUCCUAAAUA
3274	miR1439-3p-274	24	35	AUUUGGGACGGAGGGAGUAUU	UACUCCCUCCGUCCCAUAUUA
2033	miR1436-3p-242	28	3	UCAUUGUUGGACGGAGGGAGU	UCCCUCCGUCCAACAAAAAAU
2589	miR1436-3p-196	30	5	UUAUUAUGGAACGGAGGGAGU	UCCCUCCAAUCCAUAAUAAGU
2787	miR1436-3p-292	30	7	UUAUUAUGGAACGGAGGGAGU	UCCCUCCGAUUCAUAAUAAGU
2570	miR1436-3p-312	30	6	AUAUUCUGGGACGGAGGGAGU	UCCCUCUGUCCUGUAAUAUAA
2839	miR1439-3p-90	30	75	UUGUGGAACGGAGGGAGUAUU	UACUCCCUCCGUUCCAUAAAG
2933	miR1439-3p-276	30	10	UUUAGGAACGGAGUGAGUAGU	UACCUCCGUUCCUAAAUA
3052	miR1439-3p-286	31	5	UUUAGGAACGGAGUGAGUACU	UACUCCCUCCGUUUCUAAAUA
2102	miR1436-3p-37	35	10	GAAUUAUGGGCCGGAGGGAGU	UCCCUCCGUCCCAUAAUUCUU
2625	miR1436-3p-223	36	21	AUAUUAUGGGACAGAGGGAGU	UCCCUCCGUCCCAUAAUAUGA
2112	miR1436-3p-191	38	21	AUAUUAUGGGACGGAAGGAGU	UCCCUCCGUCCCAUAAUAUGA
2602	miR1436-3p-113	41	3	GAAUUAUGGGAUGGAGGGAGU	UCCCUCCGUCCCAUAAUUCGU
2392	miR1436-3p-146	41	55	GAAUUAUGGGAUGGAGGGAGU	UCCCUCCGUUUCAUAAUUCUU
2843	miR1439-3p-128	41	12	UUAUGGAACGGAGUGAGUACU	UACUCCCUCCGUUUCAUAAUU
2332	miR1436-3p-48	45	57	UUAUUAUGGGACGGAGGGAGU	UCCCUCCGUCCCAUAUUAAGU
1089	miR394-3p-1	46	500	AGGUGGGCAUACUGCCAAUG	UUGGCAUUCUGUCCACCUCC
348	miR1432-3p-2	49	492	UGGGUGUCAUCUCCCCUGAAC	UCAGGAGAGAUGACACCGACA
2956	miR1439-3p-3	51	46	UUUAGGAACGGAGGGAGUAUG	UACUCCCUCCGUUCCUAAAUA
3000	miR1439-3p-35	51	8	UUUAGGAACGGAGGGAGUAUG	UACUCUCUCCGUUCCUAAAUA
2980	miR1439-3p-219	51	46	UUUAGGAACGGAGGGAGUAUG	UACUCCCUCCGUUCCUAAAUA
3247	miR1439-3p-239	51	46	UUUAGGAACGGAGGGAGUAUG	UACUCCCUCCGUUCCUAAAUA
3473	miR1439-3p-2	58	46	UUUAGGAACGGAGAGAGUAUA	UACUCCCUCCGUUCCUAAAUA
1613	miR169-5p-8	58	25	UAGCCAAGGAUGACUUGCCGGG	CGGCAGGUUGUUCUUGGCUAAC
1982	miR1436-3p-261	60	33	GAAUUAUGCGACGGAGGGAGU	UCUCUCCGUUUCAUAAUUCUU
992	miR171-3p-3	62	371	UGAGCCGAACCAAUAUCACC	UGGUAUUGUUUCGGCUCAUG
3253	miR1439-3p-6	67	38	UUAUGGAUCGGAGUGAGUAUC	UACUCCCUCCGAUCCAUAAUA
2928	miR1439-3p-68	79	15	UUAUGGAACGGAGCGAGUAUU	UACUCCCUCGGUUCCAUAAAG
223	miR399-3p-6	80	19	UGCCAAAGGAGAGUUGCCCUG	GGGCUCCUCUCUCUUGGCAGG
440	miR166-5p-5	81	409	AAUGGAGGCUGAUCCAAGAUC	UCUCGGACCAGGCUUCAUUCC
4078	miR399-3p-5	81	20	UGCCAAAGGAGAGUUGCCC	GCUCCUCUCUCUUGGCAGG
3189	miR1439-3p-188	86	16	UUUUGGGACGGAGUGAGUAUA	UACUCCCUCCGUCCGGAAAUA
3299	miR1439-3p-209	86	5	UUUUGGGACGGAGUGAGUAUA	UACUCCCUCCGUCCCGAAAUA
1111	miR397-1	86	500	UCACCGGCGCUGCACACAGUG	UUGAGUGCAGCGUUGAUGAAC
2173	miR1436-3p-95	96	3	AUAUUAUGGGACGGAUGGAGU	UCGAUCCGUCCCAUAAUAUGA
2251	miR1436-3p-114	96	21	AUAUUAUGGGACGGAGGAAGU	UCCCUCCGUCCCAUAAUAUGA
830	miR528-3p-1	105	500	CCUGUGCCUGCCUCUUCCAUU	UGGAAGGGGCAUGCAGAGGAG
3165	miR1439-3p-203	113	5	UUAUGGAACGGAGAGAGUAUA	UACUCCCUCCGUUCCAUAAUA
626	miR395-3p-3	118	10	GUGAAGUGUUUGGGGGAACUC	GUUCCCUGCAAGCACUUCACCA
624	miR395-3p-4	118	150	GUGAAGUGUUUGGGGGAACUC	GUUCCCUGCAAGCACUUCAUGA
621	miR395-3p-5	118	205	GUGAAGUGUUUGGGGGAACUC	GUUCCCUGCAAGCACUUCACGA
632	miR395-3p-7	118	205	GUGAAGUGUUUGGGGGAACUC	GUUCCCUGCAAGCACUUCACGA
625	miR395-3p-8	118	205	GUGAAGUGUUUGGGGGAACUC	GUUCCCUGCAAGCACUUCACGA
622	miR395-3p-10	118	150	GUGAAGUGUUUGGGGGAACUC	GUUCCCUGCAAGCACUUCAUGA
623	miR395-3p-11	118	7	GUGAAGUGUUUGGGGGAACUC	GUUUCCCGCAAGCACUUCACGA
2617	miR1436-3p-181	123	10	GAAUUAUGGGACAGAGGGAGU	UCCCUCCGUCCCAUAAUUCUU
1243	miR169-3p-3	124	500	GGCAGGUUGUUCUUGGCUAAC	UAGCCAAGGAUGACUUGCCGG
3336	miR1439-3p-212	129	15	UUUUGGAACGGAGAGAGUAGU	UACUCCCUCCGUCCCAAAAUA
29	miR169-5p-2	129	50	GUAGCCAAGGAUGACUUGCCU	GCAGUCACCUUGGCUAGCCU
2965	miR1439-3p-23	132	5	UUUAGGAACGGAGGGAGUAUA	UACUCCCUCCGUUUCUAAAUA
3022	miR1439-3p-41	132	46	UUUAGGAACGGAGGGAGUAUA	UACUCCCUCCGUUCCUAAAUA
2959	miR1439-3p-45	132	46	UUUAGGAACGGAGGGAGUAUA	UACUCCCUCCGUUCCUAAAUA
3278	miR1439-3p-52	132	46	UUUAGGAACGGAGGGAGUAUA	UACUCCCUCCGUUCCUAAAUA
3163	miR1439-3p-67	132	8	UUUAGGAACGGAGGGAGUAUA	UACUCUCUCCGUUCCUAAAUA
3413	miR1439-3p-95	132	19	UUUAGGAACGGAGGGAGUAUA	UACUCCCUCCGUUCCUAAAUU
2954	miR1439-3p-118	132	46	UUUAGGAACGGAGGGAGUAUA	UACUCCCUCCGUUCCUAAAUA
3472	miR1439-3p-145	132	46	UUUAGGAACGGAGGGAGUAUA	UACUCCCUCCGUUCCUAAAUA
3282	miR1439-3p-156	132	5	UUUAGGAACGGAGGGAGUAUA	UACUCCCUCCAUUCCUAAAUA
3119	miR1439-3p-179	132	5	UUUAGGAACGGAGGGAGUAUA	UACUCCCUCCGUUUCUAAAUA
3153	miR1439-3p-190	132	3	UUUAGGAACGGAGGGAGUAUA	UACUCCCUCCGUUCCUAAGUU
2951	miR1439-3p-204	132	3	UUUAGGAACGGAGGGAGUAUA	UACUCCCUCCGUUCCUAAAAU
3368	miR1439-3p-222	132	5	UUUAGGAACGGAGGGAGUAUA	UACUCCCUCCAUUCCUAAAUA
3465	miR1439-3p-231	132	46	UUUAGGAACGGAGGGAGUAUA	UACUCCCUCCGUUCCUAAAUA
3286	miR1439-3p-283	132	46	UUUAGGAACGGAGGGAGUAUA	UACUCCCUCCGUUCCUAAAUA
3065	miR1439-3p-18	153	46	UUUAGGAACGGAGGGAGUAUU	UACUCCCUCCGUUCCUAAAUA
2892	miR1439-3p-20	153	19	UUUAGGAACGGAGGGAGUAUU	UACUCCCUCCGUUCCUAAAUU
3060	miR1439-3p-34	153	5	UUUAGGAACGGAGGGAGUAUU	UACUCCCUCCGUUUCUAAAUA
2883	miR1439-3p-69	153	46	UUUAGGAACGGAGGGAGUAUU	UACUCCCUCCGUUCCUAAAUA
3215	miR1439-3p-149	153	46	UUUAGGAACGGAGGGAGUAUU	UACUCCCUCCGUUCCUAAAUA
3229	miR1439-3p-158	153	46	UUUAGGAACGGAGGGAGUAUU	UACUCCCUCCGUUCCUAAAUA
3204	miR1439-3p-176	153	46	UUUAGGAACGGAGGGAGUAUU	UACUCCCUCCGUUCCUAAAUA
3080	miR1439-3p-184	153	8	UUUAGGAACGGAGGGAGUAUU	UACUCUCUCCGUUCCUAAAUA
2863	miR1439-3p-208	153	46	UUUAGGAACGGAGGGAGUAUU	UACUCCCUCCGUUCCUAAAUA
2941	miR1439-3p-215	153	46	UUUAGGAACGGAGGGAGUAUU	UACUCCCUCCGUUCCUAAAUA
3104	miR1439-3p-224	153	5	UUUAGGAACGGAGGGAGUAUU	UACUCCCUCCGUUUCUAAAUA
3092	miR1439-3p-238	153	46	UUUAGGAACGGAGGGAGUAUU	UACUCCCUCCGUUCCUAAAUA
3199	miR1439-3p-246	153	8	UUUAGGAACGGAGGGAGUAUU	UACUCUCUCCGUUCCUAAAUA
3205	miR1439-3p-250	153	46	UUUAGGAACGGAGGGAGUAUU	UACUCCCUCCGUUCCUAAAUA
2847	miR1439-3p-258	153	46	UUUAGGAACGGAGGGAGUAUU	UACUCCCUCCGUUCCUAAAUA
3308	miR1439-3p-265	153	5	UUUAGGAACGGAGGGAGUAUU	UACUCCCUCCAUUCCUAAAUA
3084	miR1439-3p-275	153	46	UUUAGGAACGGAGGGAGUAUU	UACUCCCUCCGUUCCUAAAUA
3361	miR1439-3p-280	153	46	UUUAGGAACGGAGGGAGUAUU	UACUCCCUCCGUUCCUAAAUA
397	miR160-3p-1	170	500	GCGUGCACGGAGCCAAGCAUA	UGCCUGGCUCCCUGUAUGCCA
2203	miR1436-3p-44	192	3	AUAUUAUGGAACGGAGGGAGU	UCUCUCUGUUCCAUACUAUAA
2093	miR1436-3p-184	192	12	AUAUUAUGGAACGGAGGGAGU	UACCUCUGUUCCUUAAUGUAA
6	miR156-3p-6	211	500	GCUCACUGCUCUAUCUGUCAGC	UGACAGAAGAGAGUGAGCAC
31	miR169-5p-10	213	400	GCAGCCAAGGAUGACUUGCCG	GCGAGUUGUUCUUGGCUACAU
2454	miR1436-3p-213	217	5	GAAUUAUGGGACGGAGGUAGU	UCCCUCCAUUCCAUAAUUCUU
3328	miR1439-3p-12	219	8	UUAUGGAACGGAGGGAGUAUU	UACUCCCUCCGUCCCAUAAUU
2932	miR1439-3p-73	219	75	UUAUGGAACGGAGGGAGUAUU	UACUCCCUCCGUUCCAUAAAG
2858	miR1439-3p-75	219	3	UUAUGGAACGGAGGGAGUAUU	UAUUCUCUUCGUUCCAUAAAG
2849	miR1439-3p-77	219	3	UUAUGGAACGGAGGGAGUAUU	UACUCCCUCCGUGCCAUAAAG
3115	miR1439-3p-122	219	20	UUAUGGAACGGAGGGAGUAUU	UACUCCCUCCGUUUCAUAAAG
3317	miR1439-3p-131	219	5	UUAUGGAACGGAGGGAGUAUU	UACUCCCUCCGUUCCAUAAUA
3056	miR1439-3p-136	219	4	UUAUGGAACGGAGGGAGUAUU	UACUCCUCCGUUUCAUAAUU
3228	miR1439-3p-159	219	5	UUAUGGAACGGAGGGAGUAUU	UACUACCUCCGUUCCAUAAUU
2835	miR1439-3p-217	219	6	UUAUGGAACGGAGGGAGUAUU	UACUCCCUCCAAUCCAUAAUA
3097	miR1439-3p-235	219	8	UUAUGGAACGGAGGGAGUAUU	UACUCCCUCCGUCCCAUAAUU
3391	miR1439-3p-25	222	15	UUAUGGAACGGAGGGAGUAUA	UACUCCCUCCGUUCCAUAAUU
2964	miR1439-3p-64	222	3	UUAUGGAACGGAGGGAGUAUA	UACUCCCUCCGUGCCAUAAAG
3002	miR1439-3p-86	222	75	UUAUGGAACGGAGGGAGUAUA	UACUCCCUCCGUUCCAUAAAG
3378	miR1439-3p-104	222	15	UUAUGGAACGGAGGGAGUAUA	UACUCCCUCCGUUCCAUAAUU
3008	miR1439-3p-117	222	6	UUAUGGAACGGAGGGAGUAUA	UACUCUCUCCGUUCCAUAAUA
3394	miR1439-3p-121	222	75	UUAUGGAACGGAGGGAGUAUA	UACUCCCUCCGUUCCAUAAAG
2970	miR1439-3p-162	222	3	UUAUGGAACGGAGGGAGUAUA	UACUUCCUCCGUUCCAUAAUU
3171	miR1439-3p-185	222	9	UUAUGGAACGGAGGGAGUAUA	UACUCCCUCUGUUCCAUAAAG
3407	miR1439-3p-192	222	75	UUAUGGAACGGAGGGAGUAUA	UACUCCCUCCGUUCCAUAAAG
3258	miR1439-3p-285	222	5	UUAUGGAACGGAGGGAGUAUA	UACUCCCUCCGUUCCAUAAUA
2767	miR1436-3p-340	246	21	AUAUUAUGAGACGGAGGGAGU	UCCCUCCGUCCCAUAAUAUGA
1979	miR1436-3p-356	246	4	AUAUUAUGAGACGGAGGGAGU	UCACUCCGUCCCAUAACAUGA
3262	miR1439-3p-59	251	5	UUAUGGAACGGAGGGAGUAUG	UACUCCCUCCAUUCCAUAAUA
3480	miR1439-3p-200	251	75	UUAUGGAACGGAGGGAGUAUG	UACUCCCUCCGUUCCAUAAAG
2940	miR1439-3p-17	258	15	UUUUGGGACGGAGGGAGUAUU	UACUCCCUCCGUCCCAAAAUA
3349	miR1439-3p-24	258	15	UUUUGGGACGGAGGGAGUAUU	UACUCCCUCCGUCCCAAAAUA
3351	miR1439-3p-43	258	4	UUUUGGGACGGAGGGAGUAUU	UACUCCCUCCGUCCUAAAAUA
3074	miR1439-3p-97	258	15	UUUUGGGACGGAGGGAGUAUU	UACUCCCUCCGUCCCAAAAUA
3112	miR1439-3p-130	258	15	UUUUGGGACGGAGGGAGUAUU	UACUCCCUCCGUCCCAAAAUA
2846	miR1439-3p-134	258	15	UUUUGGGACGGAGGGAGUAUU	UACUCCCUCCGUCCCAAAAUA
3324	miR1439-3p-144	258	3	UUUUGGGACGGAGGGAGUAUU	UACUUCCUCCGUCUCAAAAUA
2914	miR1439-3p-155	258	15	UUUUGGGACGGAGGGAGUAUU	UACUCCCUCCGUCCCAAAAUA
3098	miR1439-3p-166	258	15	UUUUGGGACGGAGGGAGUAUU	UACUCCCUCCGUCCCAAAAUA
2924	miR1439-3p-253	258	15	UUUUGGGACGGAGGGAGUAUU	UACUCCCUCCGUCCCAAAAUA
3192	miR1439-3p-279	258	15	UUUUGGGACGGAGGGAGUAUU	UACUCCCUCCGUCCCAAAAUA
2232	miR1436-3p-23	283	5	GAAUUAUGAGACGGAGGGAGU	UCCCUCCAUUCCAUAAUUCUU
2669	miR1436-3p-43	283	53	GAAUUAUGAGACGGAGGGAGU	UCCCUCCGUUCCAUAAUUCUU
1952	miR1436-3p-211	283	10	GAAUUAUGAGACGGAGGGAGU	UCCCUCCGUCCCAUAAUUCUU
424	miR164-5p-3	299	99	UGGAGAAGCAGGGCACGUGCU	CAUGUGCGCUCCUUCUCCAGC
401	miR160-3p-3	301	500	GCGUGCGAGGAGCCAAGCAUG	UGCCUGGCUCCCUGUAUGCCA
239	miR166-3p-16	324	15	UCGGACCAGGCUUCAUUCCCCU	GGGAAUGUUGUCUGGCUCGAGG
2355	miR1436-3p-320	331	10	GAAUUAUGGGACGGAGGGAGA	UCCCUCCGUCCCAUAAUUCUU
3232	miR1439-3p-172	346	3	UUAUGGAACGGAGUGAGUAGA	UACUUCCUCCGUUUCAUAAUU
232	miR160-5p-7	348	15	GCCUGGCUCCCUGUAUGCCAC	GGCGUGCACGGAGCCAAGCAU
231	miR160-5p-9	348	18	GCCUGGCUCCCUGUAUGCCAC	GGCGUGCAAGGAGCCAAGCAU
235	miR160-5p-11	348	3	GCCUGGCUCCCUGUAUGCCAC	GGCGUGCGAGGAGCCAAGCAU
236	miR160-5p-14	348	18	GCCUGGCUCCCUGUAUGCCAC	GGCGUGCAAGGAGCCAAGCAU
3162	miR1439-3p-107	350	46	UUUAGGAACGGAGAGAGUAUC	UACUCCCUCCGUUCCUAAAUA
3279	miR1439-3p-237	350	19	UUUAGGAACGGAGAGAGUAUC	UACUCCCUCCGUUCCUAAAUU
597	miR172-5p-1	360	500	GCAGCACCACCAAGAUUCAC	GAAUCUUGAUGAUGCUGCAU
2418	miR1436-3p-29	372	20	GAAUUAUGGAACGGAGGGAGU	UACCUCCGUUCCAUAAUUCUU
2170	miR1436-3p-38	372	5	GAAUUAUGGAACGGAGGGAGU	UCCCUCCAUUCCAUAAUUCUU
2366	miR1436-3p-41	372	3	GAAUUAUGGAACGGAGGGAGU	UUUCUCUGUUCCAUAAUUCUU
2010	miR1436-3p-50	372	5	GAAUUAUGGAACGGAGGGAGU	UCCCUCCAUUCCAUAAUUCUU
2690	miR1436-3p-72	372	20	GAAUUAUGGAACGGAGGGAGU	UACCUCCGUUCCAUAAUUCUU
2001	miR1436-3p-90	372	20	GAAUUAUGGAACGGAGGGAGU	UACCUCCGUUCCAUAAUUCUU
2201	miR1436-3p-112	372	20	GAAUUAUGGAACGGAGGGAGU	UACCUCCGUUCCAUAAUUCUU
2381	miR1436-3p-117	372	25	GAAUUAUGGAACGGAGGGAGU	UCCUCCGUUUCAUAAUUCUU
2742	miR1436-3p-136	372	10	GAAUUAUGGAACGGAGGGAGU	UCCCUCCGUCCCAUAAUUCUU
2650	miR1436-3p-137	372	12	GAAUUAUGGAACGGAGGGAGU	UCACUCCGUUCCAUAAUUCUU
2753	miR1436-3p-142	372	10	GAAUUAUGGAACGGAGGGAGU	UCCCUCCGUCCCAUAAUUCUU
2599	miR1436-3p-144	372	10	GAAUUAUGGAACGGAGGGAGU	UCCCUCCGUCCCAUAAUUCUU
2442	miR1436-3p-194	372	53	GAAUUAUGGAACGGAGGGAGU	UCCCUCCGUUCCAUAAUUCUU
2702	miR1436-3p-228	372	20	GAAUUAUGGAACGGAGGGAGU	UACCUCCGUUCCAUAAUUCUU
2576	miR1436-3p-231	372	20	GAAUUAUGGAACGGAGGGAGU	UACCUCCGUUCCAUAAUUCUU
2592	miR1436-3p-233	372	5	GAAUUAUGGAACGGAGGGAGU	UCCCUCCAUUCCAUAAUUCUU
1939	miR1436-3p-252	372	53	GAAUUAUGGAACGGAGGGAGU	UCCCUCCGUUCCAUAAUUCUU
2760	miR1436-3p-259	372	25	GAAUUAUGGAACGGAGGGAGU	UCCUCCGUUUCAUAAUUCUU
2508	miR1436-3p-267	372	10	GAAUUAUGGAACGGAGGGAGU	UCCCUCCGUCCCAUAAUUCUU
2115	miR1436-3p-274	372	10	GAAUUAUGGAACGGAGGGAGU	UCCCUCCGUCCCAUAAUUCUU
2368	miR1436-3p-290	372	20	GAAUUAUGGAACGGAGGGAGU	UACCUCCGUUCCAUAAUUCUU
2150	miR1436-3p-331	372	20	GAAUUAUGGAACGGAGGGAGU	UACCUCCGUUCCAUAAUUCUU
2452	miR1436-3p-332	372	55	GAAUUAUGGAACGGAGGGAGU	UCCCUCCGUUUCAUAAUUCUU
2371	miR1436-3p-338	372	10	GAAUUAUGGAACGGAGGGAGU	UCCCUCCGUCCCAUAAUUCUU
2148	miR1436-3p-342	372	55	GAAUUAUGGAACGGAGGGAGU	UCCCUCCGUUUCAUAAUUCUU
2136	miR1436-3p-354	372	5	GAAUUAUGGAACGGAGGGAGU	UCCCUCCGUUGCAUAAUUCUU
2138	miR1436-3p-355	372	20	GAAUUAUGGAACGGAGGGAGU	UACCUCCGUUCCAUAAUUCUU
2301	miR1436-3p-362	372	12	GAAUUAUGGAACGGAGGGAGU	UCACUCCGUUCCAUAAUUCUU
1976	miR1436-3p-160	379	10	GAAUUAUGGGACGGAGGAAGU	UCCCUCCGUCCCAUAAUUCUU
1940	miR1436-3p-11	387	7	UUAUUUUGGGACGGAGGGAGU	UCCCUCCAUCCGGAAAUAAGU
2172	miR1436-3p-15	387	21	UUAUUUUGGGACGGAGGGAGU	UCCCUCCGUCCGGAAAUAAGU
2124	miR1436-3p-28	387	5	UUAUUUUGGGACGGAGGGAGU	UCCCUCCGUCCCAAAAUAAGC
2777	miR1436-3p-35	387	19	UUAUUUUGGGACGGAGGGAGU	UCCCUCCGUCCCGAAUUAACU
2466	miR1436-3p-45	387	6	UUAUUUUGGGACGGAGGGAGU	UCCCUCCGUCCCGAAAUAAGU
2159	miR1436-3p-52	387	19	UUAUUUUGGGACGGAGGGAGU	UCCCUCCGUCCCAAAAUAAGU
2443	miR1436-3p-54	387	21	UUAUUUUGGGACGGAGGGAGU	UCCCUCCGUCCGGAAAUAAGU
2315	miR1436-3p-60	387	6	UUAUUUUGGGACGGAGGGAGU	UCCCUUCGUCCGGAAAUAAGU
1986	miR1436-3p-61	387	5	UUAUUUUGGGACGGAGGGAGU	UCCCUCCGUCCCAAAAUAAGC
2484	miR1436-3p-68	387	19	UUAUUUUGGGACGGAGGGAGU	UCCCUCCGUCCCAAAAUAAGU
1935	miR1436-3p-71	387	19	UUAUUUUGGGACGGAGGGAGU	UCCCUCCGUCCCAAAAUAAGU
2480	miR1436-3p-91	387	19	UUAUUUUGGGACGGAGGGAGU	UCCCUCCGUCCCAAAAUAAGU
2476	miR1436-3p-94	387	19	UUAUUUUGGGACGGAGGGAGU	UCCCUCCGUCCCAAAAUAAGU
1957	miR1436-3p-96	387	19	UUAUUUUGGGACGGAGGGAGU	UCCCUCCGUCCCAAAAUAAGU
2780	miR1436-3p-107	387	3	UUAUUUUGGGACGGAGGGAGU	UCCCUCCGUCCUGAAAUAAGU
2775	miR1436-3p-121	387	5	UUAUUUUGGGACGGAGGGAGU	UCCCUCCGUCCCAAAAUAAGC
2134	miR1436-3p-122	387	21	UUAUUUUGGGACGGAGGGAGU	UCCCUCCGUCCGGAAAUAAGU
2312	miR1436-3p-124	387	3	UUAUUUUGGGACGGAGGGAGU	UCCCUCCGUCCCAAAAUAACU
2311	miR1436-3p-138	387	19	UUAUUUUGGGACGGAGGGAGU	UCCCUCCGUCCCAAAAUAAGU
2479	miR1436-3p-156	387	3	UUAUUUUGGGACGGAGGGAGU	UCCCUCCGUCCCAAAAUAACU
2483	miR1436-3p-157	387	3	UUAUUUUGGGACGGAGGGAGU	UCCCUCCGUCCCAAAAUAACU
2263	miR1436-3p-179	387	5	UUAUUUUGGGACGGAGGGAGU	UCCCUCCGUCCCAAAAUAAUG
2317	miR1436-3p-198	387	3	UUAUUUUGGGACGGAGGGAGU	UCCCUCCGUCCCAAAAUAACU
2157	miR1436-3p-199	387	3	UUAUUUUGGGACGGAGGGAGU	UCCCUCCGUCCUGAAAUAAGU
2612	miR1436-3p-201	387	5	UUAUUUUGGGACGGAGGGAGU	UCCCUCCGUCCCAAAAUAAGC
2259	miR1436-3p-207	387	3	UUAUUUUGGGACGGAGGGAGU	UCCCUCCGUCCUGAAAUAAGU
2316	miR1436-3p-208	387	19	UUAUUUUGGGACGGAGGGAGU	UCCCUCCGUCCCAAAAUAAGU
2685	miR1436-3p-217	387	19	UUAUUUUGGGACGGAGGGAGU	UCCCUCCGUCCCAAAAUAAGU
2451	miR1436-3p-218	387	21	UUAUUUUGGGACGGAGGGAGU	UCCCUCCGUCCGGAAAUAAGU
2114	miR1436-3p-225	387	4	UUAUUUUGGGACGGAGGGAGU	UCCCUCCGUUCCAAAAUAAGU
2160	miR1436-3p-237	387	3	UUAUUUUGGGACGGAGGGAGU	UCCCUCCGUCCCAAAAUAACU
2675	miR1436-3p-240	387	9	UUAUUUUGGGACGGAGGGAGU	UCUCUCCGUCCCAAAAUAAGU
2405	miR1436-3p-248	387	3	UUAUUUUGGGACGGAGGGAGU	UCCCUCCGUCCUGAAAUAAGU
2423	miR1436-3p-251	387	19	UUAUUUUGGGACGGAGGGAGU	UCCCUCCGUCCCAAAAUAAGU
2422	miR1436-3p-254	387	3	UUAUUUUGGGACGGAGGGAGU	UCCCUCCGUCCCAAAAUAACU
1936	miR1436-3p-285	387	3	UUAUUUUGGGACGGAGGGAGU	UCCCUCCGUCCCAAAAUAACU
2019	miR1436-3p-300	387	19	UUAUUUUGGGACGGAGGGAGU	UCCCUCCGUCCCAAAAUAAGU
2298	miR1436-3p-301	387	4	UUAUUUUGGGACGGAGGGAGU	UCCCUCCGUCCUGAAUUAACU
2475	miR1436-3p-351	387	3	UUAUUUUGGGACGGAGGGAGU	UCCCUCCGUCCCAAAAUAACU
2700	miR1436-3p-357	387	3	UUAUUUUGGGACGGAGGGAGU	UCCCUCCGUCCUGAAAUAAGU
3003	miR1439-3p-8	388	15	UUAUGGAACGGAGGGAGUAUC	UACUCCCUCCGUUCCAUAAUU
3025	miR1439-3p-63	388	5	UUAUGGAACGGAGGGAGUAUC	UACUUCCUCCGUUCCAUAAAG
2979	miR1439-3p-143	388	5	UUAUGGAACGGAGGGAGUAUC	UACUCCCUCCGUUCCAUAAUA
3035	miR1439-3p-150	388	4	UUAUGGAACGGAGGGAGUAUC	UACUCCCUCCAUUCCAUAAAG
3147	miR1439-3p-236	388	15	UUAUGGAACGGAGGGAGUAUC	UACUCCCUCCGUUCCAUAAUU
11943	miR157-5p-3	404	56	GUGACAGAAGAGAGUGAGCAC	GCUCACUGCUCUGUCUGUCACCU
3402	miR1439-3p-160	420	46	UUUAGGAACGGAGGGAGUAUC	UACUCCCUCCGUUCCUAAAUA
2987	miR1439-3p-255	420	19	UUUAGGAACGGAGGGAGUAUC	UACUCCCUCCGUUCCUAAAUU
3033	miR1439-3p-270	420	3	UUUAGGAACGGAGGGAGUAUC	UACUCCCUCUGUUCCUAAAUU
3252	miR1439-3p-271	420	3	UUUAGGAACGGAGGGAGUAUC	UACUCCCUCUGUUCCUAAAUU
2352	miR1436-3p-80	422	8	UCUUUAUGGGACGGAGGGAGU	UCCCUCUGUUUCAUAAAGAUU
2558	miR1436-3p-215	422	4	UCUUUAUGGGACGGAGGGAGU	UUCCUCCGCCCCACAAAGAUG
2569	miR1436-3p-244	422	8	UCUUUAUGGGACGGAGGGAGU	UUCCCCGUACCACAAAGAUU
2568	miR1436-3p-269	422	4	UCUUUAUGGGACGGAGGGAGU	UACCUCCGUUUCAUAAAGAUU
1176	miR156-3p-5	423	500	GCUCACUGCUCUGUCUGUCACC	UGACAGAAGAGAGUGAGCAC
32	miR169-5p-7	425	388	GUAGCCAAGGAUGACUUGCCG	GCAGGUUGUUCUUGGCUAACAU
418	miR160-3p-7	430	473	GCAUUGAGGGAGUCAUGCAGG	UGCCUGGCUCCCUGAAUGCCA
1178	miR156-3p-2	432	500	GCUCACUGCUCUUCCUGUCAUC	UGACAGAAGAGAGUGAGCAC
350	miR156-3p-1	447	500	GCUCACCCUCUCUCUGUCAGC	UGACAGAAGAGAGUGAGCAC
351	miR156-3p-7	447	500	GCUCACCCUCUCUCUGUCAGC	UGACAGAAGAGAGUGAGCAC
1670	miR171-3p-7	453	13	UGAUUGAGCCGUGCCAAUAUCU	AUGUUGGCUCGACUCACUCAGA
354	miR156-3p-3	454	500	GCUCACUUCUCUCUCUGUCACC	UGACAGAAGAGAGUGAGCAC
1213	miR166-5p-1	461	500	GGAAUGUUGUCUGGUUGGAGA	UCGGACCAGGCUUCAUUCCCC
1905	miR1436-3p-3	467	10	GAAUUAUGGGACGGAGGGAGU	UCCCUCCGUCCCAUAAUUCUU
2333	miR1436-3p-82	467	55	GAAUUAUGGGACGGAGGGAGU	UCCCUCCGUUUCAUAAUUCUU
2342	miR1436-3p-111	467	5	GAAUUAUGGGACGGAGGGAGU	UCCCUCCGUCCCAUAAUUCUC
2052	miR1436-3p-116	467	33	GAAUUAUGGGACGGAGGGAGU	UCUCUCCGUUUCAUAAUUCUU
1904	miR1436-3p-195	467	3	GAAUUAUGGGACGGAGGGAGU	UCCCUCCGUCCCAUAAUUCGU
2343	miR1436-3p-288	467	13	GAAUUAUGGGACGGAGGGAGU	UCCCUCUGUUUCAUAAUUCUU
1924	miR1436-3p-319	467	55	GAAUUAUGGGACGGAGGGAGU	UCCCUCCGUUUCAUAAUUCUU
2051	miR1436-5p-1	467	4	GAAUUAUGGGACGGAGGGAGU	UCCCUCUGAUUGUAAAUUCUU
17283639	miR319-3p-3	467	5	UUGGAUUGAAGGGAGCUCUC	GAGCUCCCUUCGAUCCAAUC
419	miR160-5p-4	473	430	UGCCUGGCUCCCUGAAUGCCA	GCAUUGAGGGAGUCAUGCAGG
389	miR160-3p-4	474	500	GCGUGCAAGGAGCCAAGCAUG	UGCCUGGCUCCCUGUAUGCCA
391	miR160-3p-5	474	500	GCGUGCAAGGAGCCAAGCAUG	UGCCUGGCUCCCUGUAUGCCA
1122	miR160-5p-3	481	9	UGCCUGGCUCCCUGAAUGCCAUC	UGGCAUUGAGGGAGUCAUGCAGG
233	miR160-5p-5	481	12	GCCUGGCUCCCUGAAUGCCAU	GGCAUUGAGGGAGUCAUGCAG
3519	miR529-3p-2	487	500	CUGUACCCUCUCUCUUCUUC	AGAAGAGAGAGAGUACAGCC
1295	miR529-3p-3	487	500	GCUGUACCCUCUCUCUUCUUC	AGAAGAGAGAGAGUACAGCCU
134	miR169-5p-12	496	388	UAGCCAAGGAUGACUUGCCUG	GGCAGUCUCCUUGGCUAGC
135	miR169-5p-20	496	388	UAGCCAAGGAUGACUUGCCUG	GGCAGUCUCCUUGGCUAGC
1610	miR169-5p-1	498	119	UAGCCAAGGAUGACUUGCCUAU	AGGCAGUCACCUUGGCUAGC
54	miR156-5p-2	500	447	UGACAGAAGAGAGUGAGCAC	GCUCACCCUCUCUCUGUCAGC
276	miR156-5p-3	500	28	UGACAGAAGAGAGUGAGCACA	UGCUCACCCUCUCUCUGUCAGC
278	miR156-5p-4	500	4	UGACAGAAGAGAGUGAGCACA	UGCUCACUUCUCUCUCUGUCACC
56	miR156-5p-5	500	447	UGACAGAAGAGAGUGAGCAC	GCUCACCCUCUCUCUGUCAGC
279	miR156-5p-7	500	20	UGACAGAAGAGAGUGAGCACA	UGCUCACUGCUCUUCCUGUCAUC
280	miR156-5p-8	500	28	UGACAGAAGAGAGUGAGCACA	UGCUCACCCUCUCUCUGUCAGC
275	miR156-5p-9	500	77	UGACAGAAGAGAGUGAGCACA	UGCUCACUGCUCUGUCUGUCACC
10942	miR157-5p-4	500	106	CUGACAGAAGAGAGUGAGCAC	GCUCACCCUCUCUCUGUCAGCU
12944	miR157-5p-5	500	93	CUGACAGAAGAGAGUGAGCAC	GCUCACUGCUCUAUCUGUCAGCC
74	miR160-5p-1	500	301	UGCCUGGCUCCCUGUAUGCCA	GCGUGCGAGGAGCCAAGCAUG
71	miR160-5p-2	500	474	UGCCUGGCUCCCUGUAUGCCA	GCGUGCAAGGAGCCAAGCAUG
72	miR160-5p-12	500	170	UGCCUGGCUCCCUGUAUGCCA	GCGUGCACGGAGCCAAGCAUA
75	miR160-5p-13	500	474	UGCCUGGCUCCCUGUAUGCCA	GCGUGCAAGGAGCCAAGCAUG
1129	miR166-3p-1	500	401	UCGGACCAGGCUUCAUUCC	AAUGACGCCGGGUCUGAAA
1126	miR166-3p-2	500	84	UCGGACCAGGCUUCAUUCC	AAUGGAGGCUGAUCCAAGA
1127	miR166-3p-3	500	500	UCGGACCAGGCUUCAUUCC	AAUGUUGUCUGGUUCAAGG
1131	miR166-3p-4	500	448	UCGGACCAGGCUUCAUUCC	AAUGUUGUCUGGUUGGAGA
1028	miR166-3p-5	500	500	UCGGACCAGGCUUCAUUCCC	GAAUGUUGUCUGGUUCAAGG
301	miR166-3p-6	500	500	UCGGACCAGGCUUCAUUCCCC	GGAAUGUUGUCUGGUUCAAGG
1130	miR166-3p-7	500	500	UCGGACCAGGCUUCAUUCC	AAUGUUGUCUGGCUCGGGG
1031	miR166-3p-8	500	500	UCGGACCAGGCUUCAUUCCC	GAAUGUUGUCUGGCUCGGGG
1029	miR166-3p-9	500	500	UCGGACCAGGCUUCAUUCCC	GAAUGUUGUCUGGCUCGAGG
1032	miR166-3p-10	500	448	UCGGACCAGGCUUCAUUCCC	GAAUGUUGUCUGGUUGGAGA
1128	miR166-3p-11	500	500	UCGGACCAGGCUUCAUUCC	AAUGUUGUCUGGCUCGAGG
240	miR166-3p-12	500	6	UCGGACCAGGCUUCAUUCCCCA	GGGAAUGACGCCGGGUCUGAAA
305	miR166-3p-14	500	461	UCGGACCAGGCUUCAUUCCCC	GGAAUGUUGUCUGGUUGGAGA
302	miR166-3p-15	500	500	UCGGACCAGGCUUCAUUCCCC	GGAAUGUUGUCUGGCUCGAGG
1030	miR166-3p-17	500	402	UCGGACCAGGCUUCAUUCCC	GAAUGACGCCGGGUCUGAAA
304	miR166-3p-18	500	500	UCGGACCAGGCUUCAUUCCCC	GGAAUGUUGUCUGGCUCGGGG
303	miR166-3p-19	500	13	UCGGACCAGGCUUCAUUCCCC	GGAAUGACGCCGGGUCUGAAA
1186	miR166-5p-2	500	500	GGAAUGUUGUCUGGCUCGGGG	UCGGACCAGGCUUCAUUCCCC
426	miR166-5p-3	500	500	GGAAUGUUGUCUGGUUCAAGG	UCGGACCAGGCUUCAUUCCCC
247	miR166-5p-4	500	500	GGAAUGUUGUCUGGCUCGAGG	UCGGACCAGGCUUCAUUCCCC
1699	miR167-5p-1	500	500	UGAAGCUGCCAGCAUGAUCUGA	AGGUCAUGCUGGAGUUUCAUC
115	miR167-5p-2	500	169	GAAGCUGCCAGCAUGAUCUGA	AGAUCAUCUGGCAGCUUCAU
251	miR167-5p-4	500	500	UGAAGCUGCCAGCAUGAUCUG	GGUCAUGCUGGAGUUUCAUC
109	miR167-5p-5	500	500	GAAGCUGCCAGCAUGAUCUGA	AGGUCAUGCUGGAGUUUCAU
255	miR167-5p-6	500	165	UGAAGCUGCCAGCAUGAUCUG	GAUCAUCUGGCAGCUUCAUU
1767	miR167-5p-7	500	500	UGAAGCUGCCAGCAUGAUCU	GUCAUGCUGGAGUUUCAUC
1768	miR167-5p-8	500	5	UGAAGCUGCCAGCAUGAUCU	AUCAUGCCUGACAGCCUCAUU
314	miR167-5p-9	500	5	UGAAGCUGCCAGCAUGAUCUA	GAUCAUGCCUGACAGCCUCAUU
1703	miR167-5p-10	500	164	UGAAGCUGCCAGCAUGAUCUGA	AGAUCAUCUGGCAGCUUCAUU
1773	miR167-5p-12	500	165	UGAAGCUGCCAGCAUGAUCU	AUCAUCUGGCAGCUUCAUU
119	miR169-3p-2	500	500	GGCGAGUUGUUCUUGGCUAC	AGCCAAGGAUGACUUGCCGA
140	miR169-5p-6	500	124	UAGCCAAGGAUGACUUGCCGG	GGCAGGUUGUUCUUGGCUAAC
1608	miR169-5p-9	500	287	UAGCCAAGGAUGACUUGCCUGU	AGGCAGUCUCCUUGGCUAGC
1051	miR169-5p-13	500	387	UAGCCAAGGAUGACUUGCCU	GCAGUCUCCUUGGCUAGC
529	miR169-5p-15	500	308	UAGCCAAGGAUGACUUGCCUA	GGCAGUCACCUUGGCUAGC
1052	miR169-5p-17	500	387	UAGCCAAGGAUGACUUGCCU	GCAGUCUCCUUGGCUAGC
1055	miR169-5p-19	500	356	UAGCCAAGGAUGACUUGCCG	GCAGGUUGUUCUUGGCUAAC
1049	miR169-5p-21	500	307	UAGCCAAGGAUGACUUGCCU	GCAGUCACCUUGGCUAGC
1607	miR169-5p-22	500	287	UAGCCAAGGAUGACUUGCCUGU	AGGCAGUCUCCUUGGCUAGC
578	miR171-3p-4	500	500	UGAUUGAGCCGUGCCAAUAUC	UGUUGGCUCGACUCACUCAGA
576	miR171-3p-8	500	500	UGAUUGAGCCGUGCCAAUAUC	UGUUGGCACGGUUCAAUCAAA
586	miR171-5p-1	500	500	UGUUGGCUCGACUCACUCAGA	UGAUUGAGCCGUGCCAAUAUC
592	miR171-5p-2	500	500	UGUUGGCACGGUUCAAUCAAA	UGAUUGAGCCGUGCCAAUAUC
3644	miR319-3p-1	500	29	UUGGAUUGAAGGGAGCUCU	AGCUCCCUUCGAUCCAAUC
212	miR393-5p-1	500	3	UCCAAAGGGAUCGCAUUGAUCU	AUCAGUGCAAUCCCUUUGGAAU
616	miR393-5p-2	500	500	UCCAAAGGGAUCGCAUUGAUC	UCAGUGCAAUCCCUUUGGAAU
217	miR394-5p-1	500	46	UUGGCAUUCUGUCCACCUCC	AGGUGGGCAUACUGCCAAUG
1090	miR397-5p-2	500	45	AUUGAGUGCAGCGUUGAUGA	ACCGGCGCUGCACACAGUGA
831	miR528-5p-1	500	105	UGGAAGGGGCAUGCAGAGGAG	CCUGUGCCUGCCUCUUCCAUU
1297	miR529-5p-2	500	487	AGAAGAGAGAGAGUACAGCCU	GCUGUACCCUCUCUCUUCUUC

## Sheet: Bdi Transcriptome_mature duplex
Supplementary Document 6 (excel): Expressed mature miRNA/miRNA* duplex results for all identified miRNAs from B. distachyon transcriptome.
Index Number	miRNA ID	Number of Aligned Reads to Mature miRNA	Number of Aligned Reads to miRNA*	Mature miRNA Sequence	miRNA* Sequence
5	miR160-5p-2	350	18	GCCUGGCUCCCUGUAUGCCAC	GGCGUGCAAGGAGCCAAGCAU
257	miR171-5p-1	555	2000	UGUUGGCACGGUUCAAUCAAA	UGAUUGAGCCGUGCCAAUAUC
415	miR169-5p-5	1182	1097	UAGCCAAGGAUGACUUGCCU	GCAGUCUCCUUGGCUAGC
422	miR169-5p-4	1394	1504	UAGCCAAGGAUGACUUGCCG	GCAGGUUGUUCUUGGCUAAC
553	miR160-3p-2	21	26	CGUGCAAGGAGCCAAGCAUGC	GUGCCUGGCUCCCUGUAUGCC
655	miR167-5p-3	2000	904	GAAGCUGCCAGCAUGAUCUGA	AGGUCAUGCUGGAGUUUCAU
858	miR167-5p-4	2000	892	UGAAGCUGCCAGCAUGAUCUGA	AGGUCAUGCUGGAGUUUCAUC
979	miR1436-3p-11	13	100	UAUUUAUGGGACGGAGGGAGU	UCCCUCCGUUUCAUAAAGAUU
987	miR1436-3p-7	41	4	GAAUUAUGGGAUGGAGGGAGU	UCCCUCCAUUUCAUAAUUCUU
993	miR1436-3p-5	36	8	AUAUUCUGGGACGGAGGGAGU	UCCCUCUGUCCUGUAAUAUAA
1006	miR1439-3p-5	26	5	UUUUGGAACGGAGGGAGUAUA	UACUCCCUCCGUCCCGAAAUA
1038	miR1439-3p-1	69	3	UUAUGGAUCGGAGUGAGUAUC	UACUUCCUCCGAUCCAUAAUA
1144	miR1122-3p-7	9	3	UAGGUACAUGCGUAUCUAGA	UAGAUAUGCAUGUAUCUAGA
1152	miR1122-3p-6	5	228	UAGAUACAUCCGUAUUUUGA	AAAAUAUUACAUGUAUCUAGA
1153	miR1122-3p-5	5	12	UAGAUACAUACGUAUUUAGA	UAAAUACGCACGUAUCUAGA
130131	miR160-3p-1	1454	3648	GCGUGCAAGGAGCCAAGCAUG	UGCCUGGCUCCCUGUAUGCCA,UGCCUGGCUCCCUGUAUGCCA
538539	miR169-3p-1	252	1754	GGCAGGUUGUUCUUGGCUAAC	UAGCCAAGGAUGACUUGCCGG,UAGCCAAGGAUGACUUGCCGG
10551058	miR444-3p-4	3786	3666	UGUUGUCUCAAGCUUGCUGCC	CGGCAAGCUAGAGGCAGCAAC,CGGCAAGCUAGAGGCAGCAAC
692721723	miR169-3p-3	1975	1648	GGCGAGUUGUUCUUGGCUAC	AGCCAAGGAUGACUUGCCGA
910914918	miR167-5p-1	6000	2697	UGAAGCUGCCAGCAUGAUCU	GUCAUGCUGGAGUUUCAUC,GUCAUGCUGGAGUUUCAUC,GUCAUGCUGGAGUUUCAUC
55610571060	miR444-3p-3	4143	567	UGCAGUUGUUGUCUCAAGCUU	GCUAGAGGCAGCAACUGCAUA,GCUAGAGGCAGCAACUGCAUA,GCUAGAGGCAGCAACUGCAUA
66110521061	miR444-3p-2	2298	3609	UUGUUGUCUCAAGCUUGCUGC	GGCAAGCUAGAGGCAGCAACU,GGCAAGCUAGAGGCAGCAACU,GGCAAGCUAGAGGCAGCAACU
284285286287	miR528-3p-1	116	2000	CCUGUGCCUGCCUCUUCCAUU	UGGAAGGGGCAUGCAGAGGAG
288289290291	miR528-5p-1	2000	116	UGGAAGGGGCAUGCAGAGGAG	CCUGUGCCUGCCUCUUCCAUU
460461462463	miR166-3p-3	2000	1518	UCGGACCAGGCUUCAUUCC	AAUGUUGUCUGGCUCGGGG
492493494495	miR166-5p-1	1516	2000	GGAAUGUUGUCUGGCUCGGGG	UCGGACCAGGCUUCAUUCCCC
13429230303504	miR160-5p-1	18240	7270	UGCCUGGCUCCCUGUAUGCCA	GCGUGCAAGGAGCCAAGCAUG,GCGUGCAAGGAGCCAAGCAUG,GCGUGCAAGGAGCCAAGCAUG,GCGUGCAAGGAGCCAAGCAUG,GCGUGCAAGGAGCCAAGCAUG,GCGUGCAAGGAGCCAAGCAUG,GCGUGCAAGGAGCCAAGCAUG,GCGUGCAAGGAGCCAAGCAUG,GCGUGCAAGGAGCCAAGCAUG,GCGUGCAAGGAGCCAAGCAUG
103112122126487	miR156-3p-1	8770	10000	GCUCACUCCUCUUUCUGUCAGC	UGACAGAAGAGAGUGAGCAC,UGACAGAAGAGAGUGAGCAC,UGACAGAAGAGAGUGAGCAC,UGACAGAAGAGAGUGAGCAC,UGACAGAAGAGAGUGAGCAC
202203204205206	miR169-5p-7	5280	5705	UAGCCAAGGAUGACUUGCCUA	GGCAGUCACCUUGGCUAGC,GGCAGUCACCUUGGCUAGC,GGCAGUCACCUUGGCUAGC,GGCAGUCACCUUGGCUAGC,GGCAGUCACCUUGGCUAGC
340341342401402	miR156-5p-3	19643	1430	CUGACAGAAGAGAGUGAGCAC	GCUCACCCUCUCUCUGUCAGCU,GCUCACCCUCUCUCUGUCAGCU,GCUCACCCUCUCUCUGUCAGCU,GCUCACCCUCUCUCUGUCAGCU,GCUCACCCUCUCUCUGUCAGCU,GCUCACCCUCUCUCUGUCAGCU,GCUCACCCUCUCUCUGUCAGCU,GCUCACCCUCUCUCUGUCAGCU,GCUCACCCUCUCUCUGUCAGCU,GCUCACCCUCUCUCUGUCAGCU,GCUCACCCUCUCUCUGUCAGCU,GCUCACCCUCUCUCUGUCAGCU,GCUCACCCUCUCUCUGUCAGCU
416417418419420	miR169-5p-9	1182	1157	UAGCCAAGGAUGACUUGCCU	GCAGUCACCUUGGCUAGC
767776786798809	miR169-5p-11	3384	1794	UAGCCAAGGAUGACUUGCCUGU	AGGCAGUCUCCUUGGCUAGC,AGGCAGUCUCCUUGGCUAGC,AGGCAGUCUCCUUGGCUAGC,AGGCAGUCUCCUUGGCUAGC,AGGCAGUCUCCUUGGCUAGC,AGGCAGUCUCCUUGGCUAGC
768769770771772	miR169-5p-3	3138	744	UAGCCAAGGAUGACUUGCCUAU	AGGCAGUCACCUUGGCUAGC,AGGCAGUCACCUUGGCUAGC,AGGCAGUCACCUUGGCUAGC,AGGCAGUCACCUUGGCUAGC,AGGCAGUCACCUUGGCUAGC,AGGCAGUCACCUUGGCUAGC
774784794805816	miR169-5p-6	366	150	UAGCCAAGGAUGACUUGCCGGG	CGGCAGGUUGUUCUUGGCUAAC,CGGCAGGUUGUUCUUGGCUAAC,CGGCAGGUUGUUCUUGGCUAAC,CGGCAGGUUGUUCUUGGCUAAC,CGGCAGGUUGUUCUUGGCUAAC,CGGCAGGUUGUUCUUGGCUAAC
21486490293696	miR169-5p-2	6608	7609	UAGCCAAGGAUGACUUGCCUG	GGCAGUCUCCUUGGCUAGC,GGCAGUCUCCUUGGCUAGC,GGCAGUCUCCUUGGCUAGC,GGCAGUCUCCUUGGCUAGC,GGCAGUCUCCUUGGCUAGC,GGCAGUCUCCUUGGCUAGC,GGCAGUCUCCUUGGCUAGC
115411561159116	miR393-5p-2	2326	6	UCCAAAGGGAUCGCAUUGAUCU	AUCAGUGCAAUCCCUUUGGAAU,AUCAGUGCAAUCCCUUUGGAAU
260262264390392	miR393-5p-1	6000	5577	UCCAAAGGGAUCGCAUUGAUC	UCAGUGCAAUCCCUUUGGAAU,UCAGUGCAAUCCCUUUGGAAU,UCAGUGCAAUCCCUUUGGAAU
2512532554384810	miR171-3p-2	22000	6105	UGAUUGAGCCGUGCCAAUAUC	UGUUGGCACGGUUCAAUCAAA,UGUUGGCACGGUUCAAUCAAA,UGUUGGCACGGUUCAAUCAAA,UGUUGGCACGGUUCAAUCAAA,UGUUGGCACGGUUCAAUCAAA,UGUUGGCACGGUUCAAUCAAA,UGUUGGCACGGUUCAAUCAAA,UGUUGGCACGGUUCAAUCAAA,UGUUGGCACGGUUCAAUCAAA,UGUUGGCACGGUUCAAUCAAA,UGUUGGCACGGUUCAAUCAAA
721912215938718	miR169-5p-1	11401	1638	UAGCCAAGGAUGACUUGCCGG	GGCAGGUUGUUCUUGGCUAAC,GGCAGGUUGUUCUUGGCUAAC,GGCAGGUUGUUCUUGGCUAAC,GGCAGGUUGUUCUUGGCUAAC,GGCAGGUUGUUCUUGGCUAAC,GGCAGGUUGUUCUUGGCUAAC,GGCAGGUUGUUCUUGGCUAAC,GGCAGGUUGUUCUUGGCUAAC,GGCAGGUUGUUCUUGGCUAAC,GGCAGGUUGUUCUUGGCUAAC,GGCAGGUUGUUCUUGGCUAAC,GGCAGGUUGUUCUUGGCUAAC,GGCAGGUUGUUCUUGGCUAAC
404405406407496	miR166-3p-1	8000	6072	UCGGACCAGGCUUCAUUCCC	GAAUGUUGUCUGGCUCGGGG,GAAUGUUGUCUGGCUCGGGG,GAAUGUUGUCUGGCUCGGGG,GAAUGUUGUCUGGCUCGGGG
14,20,178,181,184,187,409,535	miR167-5p-2	16000	7160	UGAAGCUGCCAGCAUGAUCUG	GGUCAUGCUGGAGUUUCAUC,GGUCAUGCUGGAGUUUCAUC,GGUCAUGCUGGAGUUUCAUC,GGUCAUGCUGGAGUUUCAUC,GGUCAUGCUGGAGUUUCAUC,GGUCAUGCUGGAGUUUCAUC,GGUCAUGCUGGAGUUUCAUC,GGUCAUGCUGGAGUUUCAUC
2,3,4,106,107,108,115,116,117,119,120,121,123,124,125,269,272,275,293,294,295,297,298,299,337,338,339,450,451,452,453,454,455,558,559,560,561,562,563,564,565,566,567,568,569,570,571,572	miR156-5p-1	32000	14752	UGACAGAAGAGAGUGAGCAC	GCUCACCCUCUCUCUGUCAGC,GCUCACCCUCUCUCUGUCAGC,GCUCACCCUCUCUCUGUCAGC,GCUCACCCUCUCUCUGUCAGC,GCUCACCCUCUCUCUGUCAGC,GCUCACCCUCUCUCUGUCAGC,GCUCACCCUCUCUCUGUCAGC,GCUCACCCUCUCUCUGUCAGC,GCUCACCCUCUCUCUGUCAGC,GCUCACCCUCUCUCUGUCAGC,GCUCACCCUCUCUCUGUCAGC,GCUCACCCUCUCUCUGUCAGC,GCUCACCCUCUCUCUGUCAGC,GCUCACCCUCUCUCUGUCAGC,GCUCACCCUCUCUCUGUCAGC,GCUCACCCUCUCUCUGUCAGC
23,24,25,441,442,443,662,663,664,1091,1092,1093,1094,1095,1096	miR156-5p-2	7545	140	UGACAGAAGAGAGUGAGCACA	UGCUCACCCUCUCUCUGUCAGC,UGCUCACCCUCUCUCUGUCAGC,UGCUCACCCUCUCUCUGUCAGC,UGCUCACCCUCUCUCUGUCAGC,UGCUCACCCUCUCUCUGUCAGC
57,58,59,60,158,159,160,161,305,306,307,308,309,310,311,312,313,314,315,316,317,318,320,321,322,323,325,326,327,328,330,331,332,333,334,335,574,575,576,577,578,579,580,581,582,583,584,585	miR166-3p-2	24000	18192	UCGGACCAGGCUUCAUUCCCC	GGAAUGUUGUCUGGCUCGGGG,GGAAUGUUGUCUGGCUCGGGG,GGAAUGUUGUCUGGCUCGGGG,GGAAUGUUGUCUGGCUCGGGG,GGAAUGUUGUCUGGCUCGGGG,GGAAUGUUGUCUGGCUCGGGG,GGAAUGUUGUCUGGCUCGGGG,GGAAUGUUGUCUGGCUCGGGG,GGAAUGUUGUCUGGCUCGGGG,GGAAUGUUGUCUGGCUCGGGG,GGAAUGUUGUCUGGCUCGGGG,GGAAUGUUGUCUGGCUCGGGG
61,91,371,604,750,827,1116	miR169-5p-8	2996	9079	GUAGCCAAGGAUGACUUGCCG	GCAGGUUGUUCUUGGCUAACAU,GCAGGUUGUUCUUGGCUAACAU,GCAGGUUGUUCUUGGCUAACAU,GCAGGUUGUUCUUGGCUAACAU,GCAGGUUGUUCUUGGCUAACAU,GCAGGUUGUUCUUGGCUAACAU,GCAGGUUGUUCUUGGCUAACAU
68,69,70,92,97,101,372,373,374,605,606,607,752,757,765,829,834,836,1117,1118,1119	miR169-5p-10	1505	10486	GCAGCCAAGGAUGACUUGCCG	GCGAGUUGUUCUUGGCUACAU,GCGAGUUGUUCUUGGCUACAU,GCGAGUUGUUCUUGGCUACAU,GCGAGUUGUUCUUGGCUACAU,GCGAGUUGUUCUUGGCUACAU,GCGAGUUGUUCUUGGCUACAU,GCGAGUUGUUCUUGGCUACAU
85,86,87,88,89,90,109,110,111,113,114,118,376,377,378,379,380,381,609,610,611,612,613,614,787,795,797,806,808,817,847,848,852,857,862,863,1121,1122,1123,1124,1125,1126	miR169-5p-12	910	350	GUAGCCAAGGAUGACUUGCCU	GCAGUCACCUUGGCUAGCCU,GCAGUCACCUUGGCUAGCCU,GCAGUCACCUUGGCUAGCCU,GCAGUCACCUUGGCUAGCCU,GCAGUCACCUUGGCUAGCCU,GCAGUCACCUUGGCUAGCCU,GCAGUCACCUUGGCUAGCCU
93,95	miR1432-3p-1	49	1092	UGGGUGUCAUCUCCCCUGAAC	UCAGGAGAGAUGACACCGACA
98,99,100	miR156-3p-2	922	2000	GCUCACCCUCUCUCUGUCAGC	UGACAGAAGAGAGUGAGCAC

## Sheet: Tae Genome_mature duplex
Supplementary Document 6 (excel): Expressed mature miRNA/miRNA* duplex results for all identified miRNAs from T. aestivum genome.
Index Number	miRNA ID	Number of Aligned Reads to Mature miRNA	Number of Aligned Reads to miRNA*	Mature miRNA Sequence	miRNA* Sequence
6028	miR1117-3p-4	45	13	UAGUACCGGUUCGUGGCACGAACC	UUCGUGCCAUGAACCGGUACUAAU
6665	miR1117-3p-8	45	6	UAGUACCGGUUCGUGGCACGAACC	UUCGUGCCACGAACCGGUACUAAA
5462	miR1117-3p-11	45	10	UAGUACCGGUUCGUGGCACGAACC	UUCGAGCCACCAACCGGUACUAAU
5340	miR1117-3p-13	45	6	UAGUACCGGUUCGUGGCACGAACC	UUGGUGCCACGAACCGGGACUAAA
7301	miR1117-3p-14	45	9	UAGUACCGGUUCGUGGCACGAACC	UUUGUGGCACGAACCGGUACUAAA
40324731	miR1117-3p-17	45	7	UAGUACCGGUUCGUGGCACGAACC	UUCGUGACACGAACCGGUAGUAAA
4713	miR1117-3p-24	45	4	UAGUACCGGUUCGUGGCACGAACC	UUCAUGCCACGAACCGGUACUAAA
7196	miR1117-3p-29	45	4	UAGUACCGGUUCGUGGCACGAACC	UUCAUGCCACGAACCGGUACUAAA
4016	miR1117-3p-36	45	9	UAGUACCGGUUCGUGGCACGAACC	UUUGUGGCACGAACCGGUACUAAA
5019	miR1117-3p-43	45	6	UAGUACCGGUUCGUGGCACGAACC	UUCGUGCCACGAACCGGUACUAAA
499755996074	miR1117-3p-51	45	98	UAGUACCGGUUCGUGGCACGAACC	UUCGUGGCACGAACCGGUACUAAA
6301	miR1117-3p-52	45	8	UAGUACCGGUUCGUGGCACGAACC	UUUGUGCCACAAACCGGGACUAAA
5484	miR1117-3p-53	45	6	UAGUACCGGUUCGUGGCACGAACC	UUCGUGCCACGAACCGGUACUAAA
4673	miR1117-3p-60	45	98	UAGUACCGGUUCGUGGCACGAACC	UUCGUGGCACGAACCGGUACUAAA
4264	miR1117-3p-62	45	4	UAGUACCGGUUCGUGGCACGAACC	UUCGUGGCACGAAUCGGUACUAAA
5212	miR1117-3p-65	45	4	UAGUACCGGUUCGUGGCACGAACC	UUCAUGCCACGAACCGGUACUAAA
6313	miR1117-3p-67	45	8	UAGUACCGGUUCGUGGCACGAACC	UUUGUGCCACAAACCGGGACUAAA
5962	miR1117-3p-68	45	5	UAGUACCGGUUCGUGGCACGAACC	UUCAUGCCACGAACCGGUACUAAU
4586	miR1117-3p-71	45	98	UAGUACCGGUUCGUGGCACGAACC	UUCGUGGCACGAACCGGUACUAAA
3826	miR1117-3p-72	45	4	UAGUACCGGUUCGUGGCACGAACC	UUCAUGCCACGAACCGGUACUAAA
4314	miR1117-3p-73	45	98	UAGUACCGGUUCGUGGCACGAACC	UUCGUGGCACGAACCGGUACUAAA
6429	miR1117-3p-77	45	98	UAGUACCGGUUCGUGGCACGAACC	UUCGUGGCACGAACCGGUACUAAA
3558	miR1117-3p-85	45	98	UAGUACCGGUUCGUGGCACGAACC	UUCGUGGCACGAACCGGUACUAAA
3962	miR1117-3p-103	45	11	UAGUACCGGUUCGUGGCACGAACC	UUCGUGCCACGAACCGGUACUAAU
5805	miR1117-3p-108	45	6	UAGUACCGGUUCGUGGCACGAACC	UUCGUGCCACGAACCGGUACUAAA
5103	miR1117-3p-120	45	4	UAGUACCGGUUCGUGGCACGAACC	UUCAUGCCACGAACCGGUACUAAA
4488	miR1117-3p-125	45	10	UAGUACCGGUUCGUGGCACGAACC	UUCGAGCCACCAACCGGUACUAAU
4288	miR1117-3p-128	45	98	UAGUACCGGUUCGUGGCACGAACC	UUCGUGGCACGAACCGGUACUAAA
5685	miR1117-3p-133	45	6	UAGUACCGGUUCGUGGCACGAACC	UUCGUGGCACAAACCGGUACUAAA
6439	miR1117-3p-139	45	4	UAGUACCGGUUCGUGGCACGAACC	UUCAUGCCACGAACCGGUACUAAA
3588	miR1117-3p-142	45	98	UAGUACCGGUUCGUGGCACGAACC	UUCGUGGCACGAACCGGUACUAAA
6099	miR1117-3p-143	45	4	UAGUACCGGUUCGUGGCACGAACC	UUCAUGCCACGAACCGGUACUAAA
5094	miR1117-3p-154	45	172	UAGUACCGGUUCGUGGCACGAACC	UUCGUGGCACGAACCGGUACUAAU
3552	miR1117-3p-160	45	98	UAGUACCGGUUCGUGGCACGAACC	UUCGUGGCACGAACCGGUACUAAA
3874	miR1117-3p-163	45	8	UAGUACCGGUUCGUGGCACGAACC	UUUGUGCCACAAACCGGGACUAAA
6658	miR1117-3p-172	45	98	UAGUACCGGUUCGUGGCACGAACC	UUCGUGGCACGAACCGGUACUAAA
5183	miR1117-3p-174	45	6	UAGUACCGGUUCGUGGCACGAACC	UUCGUGCCACGAACCGGUACUAAA
6316	miR1117-3p-175	45	8	UAGUACCGGUUCGUGGCACGAACC	UUUGUGCCACAAACCGGGACUAAA
3999	miR1117-3p-177	45	4	UAGUACCGGUUCGUGGCACGAACC	UUCAUGCCACGAACCGGUACUAAA
6098	miR1117-3p-181	45	4	UAGUACCGGUUCGUGGCACGAACC	UUCAUGCCACGAACCGGUACUAAA
7045	miR1117-3p-183	45	6	UAGUACCGGUUCGUGGCACGAACC	UUCGUGCCACGAACCGGUACUAAA
3731	miR1117-3p-194	45	13	UAGUACCGGUUCGUGGCACGAACC	UUCGUGCCAUGAACCGGUACUAAU
6995	miR1117-3p-195	45	98	UAGUACCGGUUCGUGGCACGAACC	UUCGUGGCACGAACCGGUACUAAA
4714	miR1117-3p-201	45	6	UAGUACCGGUUCGUGGCACGAACC	UUCGUGCCACGAACCGGUACUAAA
6096	miR1117-3p-203	45	98	UAGUACCGGUUCGUGGCACGAACC	UUCGUGGCACGAACCGGUACUAAA
4449	miR1117-3p-208	45	6	UAGUACCGGUUCGUGGCACGAACC	UUCGUGCCACGAACCGGUACUAAA
7372	miR1117-3p-212	45	98	UAGUACCGGUUCGUGGCACGAACC	UUCGUGGCACGAACCGGUACUAAA
4009	miR1117-3p-214	45	6	UAGUACCGGUUCGUGGCACGAACC	UUCGUGCCACGAACCGGUACUAAA
5844	miR1117-3p-215	45	8	UAGUACCGGUUCGUGGCACGAACC	UUCAUGGCACGAACCGGUACUAAA
7263	miR1117-3p-216	45	98	UAGUACCGGUUCGUGGCACGAACC	UUCGUGGCACGAACCGGUACUAAA
5012	miR1117-3p-219	45	6	UAGUACCGGUUCGUGGCACGAACC	UUCGUGCCACGAACCGGUACUAAA
4073	miR1117-3p-222	45	98	UAGUACCGGUUCGUGGCACGAACC	UUCGUGGCACGAACCGGUACUAAA
5303	miR1117-3p-223	45	8	UAGUACCGGUUCGUGGCACGAACC	UUCAUGGCACGAACCGGUACUAAA
6966	miR1117-3p-238	45	4	UAGUACCGGUUCGUGGCACGAACC	UUCAUGCCACGAACCGGUACUAAA
7015	miR1117-3p-239	45	8	UAGUACCGGUUCGUGGCACGAACC	UUCAUGGCACGAACCGGUACUAAA
6308	miR1117-3p-243	45	8	UAGUACCGGUUCGUGGCACGAACC	UUUGUGCCACAAACCGGGACUAAA
4621	miR1117-3p-244	45	98	UAGUACCGGUUCGUGGCACGAACC	UUCGUGGCACGAACCGGUACUAAA
65426696	miR1117-3p-246	45	6	UAGUACCGGUUCGUGGCACGAACC	UUCGUGCCACGAACCGGUACUAAA
6307	miR1117-3p-256	45	8	UAGUACCGGUUCGUGGCACGAACC	UUUGUGCCACAAACCGGGACUAAA
6472	miR1117-3p-260	45	5	UAGUACCGGUUCGUGGCACGAACC	UUCAUGCCACGAACCGGUACUAAU
3888	miR1117-3p-262	45	4	UAGUACCGGUUCGUGGCACGAACC	UUCAUGCCACGAACCGGUACUAAA
7144	miR1117-3p-263	45	6	UAGUACCGGUUCGUGGCACGAACC	UUCGUGCCACGAACCGGUACUAAA
6800	miR1117-3p-265	45	98	UAGUACCGGUUCGUGGCACGAACC	UUCGUGGCACGAACCGGUACUAAA
6884	miR1117-3p-271	45	98	UAGUACCGGUUCGUGGCACGAACC	UUCGUGGCACGAACCGGUACUAAA
3961	miR1117-3p-272	45	6	UAGUACCGGUUCGUGGCACGAACC	UUCGUGCCACGAACCGGUACUAAA
5284	miR1117-3p-277	45	98	UAGUACCGGUUCGUGGCACGAACC	UUCGUGGCACGAACCGGUACUAAA
39515994	miR1117-3p-282	45	98	UAGUACCGGUUCGUGGCACGAACC	UUCGUGGCACGAACCGGUACUAAA
3658366359506490	miR1117-3p-283	45	6	UAGUACCGGUUCGUGGCACGAACC	UUCGUGCCACGAACCGGUACUAAA
5809	miR1117-3p-285	45	98	UAGUACCGGUUCGUGGCACGAACC	UUCGUGGCACGAACCGGUACUAAA
6510	miR1117-3p-286	45	61	UAGUACCGGUUCGUGGCACGAACC	UUCGUGGCAUGAACCGGUACUAAA
6973	miR1117-3p-288	45	8	UAGUACCGGUUCGUGGCACGAACC	UUCAUGGCACGAACCGGUACUAAA
5223	miR1117-3p-289	45	98	UAGUACCGGUUCGUGGCACGAACC	UUCGUGGCACGAACCGGUACUAAA
3855	miR1117-3p-293	45	4	UAGUACCGGUUCGUGGCACGAACC	UUCAUGCCACGAACCGGUACUAAA
6476	miR1117-3p-294	45	4	UAGUACCGGUUCGUGGCACGAACC	UUCAUGCCACGAACCGGUACUAAA
3753	miR1117-3p-296	45	10	UAGUACCGGUUCGUGGCACGAACC	UUCGAGCCACCAACCGGUACUAAU
4983	miR1117-3p-297	45	4	UAGUACCGGUUCGUGGCACGAACC	UUCAUGCCACGAACCGGUACUAAA
3978	miR1117-3p-301	45	9	UAGUACCGGUUCGUGGCACGAACC	UUUGUGGCACGAACCGGUACUAAA
5332	miR1117-3p-302	45	61	UAGUACCGGUUCGUGGCACGAACC	UUCGUGGCAUGAACCGGUACUAAA
6421	miR1117-3p-305	45	6	UAGUACCGGUUCGUGGCACGAACC	UUCGUGCCACGAACCGGUACUAAA
5576	miR1117-3p-315	45	11	UAGUACCGGUUCGUGGCACGAACC	UUCGUGGCACGAACCGGUACUGAA
50035010	miR1117-3p-318	45	10	UAGUACCGGUUCGUGGCACGAACC	UUCGAGCCACCAACCGGUACUAAU
7378	miR1117-3p-319	45	6	UAGUACCGGUUCGUGGCACGAACC	UUGGUGCCACGAACCGGGACUAAA
5614	miR1117-3p-326	45	61	UAGUACCGGUUCGUGGCACGAACC	UUCGUGGCAUGAACCGGUACUAAA
4816	miR1117-3p-327	45	98	UAGUACCGGUUCGUGGCACGAACC	UUCGUGGCACGAACCGGUACUAAA
7241	miR1117-3p-329	45	172	UAGUACCGGUUCGUGGCACGAACC	UUCGUGGCACGAACCGGUACUAAU
3832	miR1117-3p-332	45	10	UAGUACCGGUUCGUGGCACGAACC	UUCGAGCCACCAACCGGUACUAAU
5159	miR1117-3p-334	45	98	UAGUACCGGUUCGUGGCACGAACC	UUCGUGGCACGAACCGGUACUAAA
7304	miR1117-3p-337	45	98	UAGUACCGGUUCGUGGCACGAACC	UUCGUGGCACGAACCGGUACUAAA
4320	miR1117-3p-339	45	98	UAGUACCGGUUCGUGGCACGAACC	UUCGUGGCACGAACCGGUACUAAA
6528	miR1117-3p-341	45	6	UAGUACCGGUUCGUGGCACGAACC	UUCGUGCCACGAACCGGUACUAAA
4546	miR1117-3p-342	45	6	UAGUACCGGUUCGUGGCACGAACC	UUCGUGGCACAAACCGGUACUAAA
6315	miR1117-3p-344	45	8	UAGUACCGGUUCGUGGCACGAACC	UUUGUGCCACAAACCGGGACUAAA
4102	miR1117-3p-347	45	4	UAGUACCGGUUCGUGGCACGAACC	UUCAUGCCACGAACCGGUACUAAA
4278	miR1117-3p-350	45	98	UAGUACCGGUUCGUGGCACGAACC	UUCGUGGCACGAACCGGUACUAAA
64756982	miR1117-3p-352	45	4	UAGUACCGGUUCGUGGCACGAACC	UUCAUGCCACGAACCGGUACUAAA
5436	miR1117-3p-354	45	4	UAGUACCGGUUCGUGGCACGAACC	UUCAUGCCACGAACCGGUACUAAA
5748	miR1117-3p-357	45	98	UAGUACCGGUUCGUGGCACGAACC	UUCGUGGCACGAACCGGUACUAAA
3685	miR1117-3p-359	45	6	UAGUACCGGUUCGUGGCACGAACC	UUGGUGCCACGAACCGGGACUAAA
7386	miR1117-3p-365	45	98	UAGUACCGGUUCGUGGCACGAACC	UUCGUGGCACGAACCGGUACUAAA
4458	miR1117-3p-371	45	11	UAGUACCGGUUCGUGGCACGAACC	UUCGUGCCACGAACCGGUACUAAU
5783	miR1117-3p-372	45	6	UAGUACCGGUUCGUGGCACGAACC	UUCGUGCCACGAACCGGUACUAAA
5087	miR1117-3p-375	45	61	UAGUACCGGUUCGUGGCACGAACC	UUCGUGGCAUGAACCGGUACUAAA
5761	miR1117-3p-376	45	6	UAGUACCGGUUCGUGGCACGAACC	UUCGUGCCACGAACCGGUACUAAA
54665467	miR1117-3p-377	45	10	UAGUACCGGUUCGUGGCACGAACC	UUCGAGCCACCAACCGGUACUAAU
5581	miR1117-3p-378	45	8	UAGUACCGGUUCGUGGCACGAACC	UUUGUGCCACAAACCGGGACUAAA
7029	miR1117-3p-381	45	98	UAGUACCGGUUCGUGGCACGAACC	UUCGUGGCACGAACCGGUACUAAA
6985	miR1117-3p-387	45	10	UAGUACCGGUUCGUGGCACGAACC	UUCGAGCCACCAACCGGUACUAAU
6618	miR1117-3p-393	45	98	UAGUACCGGUUCGUGGCACGAACC	UUCGUGGCACGAACCGGUACUAAA
5942	miR1117-3p-394	45	6	UAGUACCGGUUCGUGGCACGAACC	UUGGUGCCACGAACCGGGACUAAA
6019	miR1117-3p-396	45	4	UAGUACCGGUUCGUGGCACGAACC	UUCAUGCCACGAACCGGUACUAAA
6179	miR1117-3p-397	45	6	UAGUACCGGUUCGUGGCACGAACC	UUCGUGCCACGAACCGGUACUAAA
6018	miR1117-3p-401	45	6	UAGUACCGGUUCGUGGCACGAACC	UUCGUGCCACGAACCGGUACUAAA
7072	miR1117-3p-412	45	6	UAGUACCGGUUCGUGGCACGAACC	UUCGUGCCACGAACCGGUACUAAA
6998	miR1117-3p-415	45	10	UAGUACCGGUUCGUGGCACGAACC	UUCGAGCCACCAACCGGUACUAAU
5097	miR1117-3p-423	45	4	UAGUACCGGUUCGUGGCACGAACC	UUCGUGCCACGAACCGGGACUAAA
5798	miR1117-3p-425	45	6	UAGUACCGGUUCGUGGCACGAACC	UUCGUGCCACGAACCGGUACUAAA
5734	miR1117-3p-426	45	8	UAGUACCGGUUCGUGGCACGAACC	UUCAUGGCACGAACCGGUACUAAA
3669	miR1117-3p-428	45	11	UAGUACCGGUUCGUGGCACGAACC	UUCGUGCCACGAACCGGUACUAAU
4787	miR1117-3p-429	45	98	UAGUACCGGUUCGUGGCACGAACC	UUCGUGGCACGAACCGGUACUAAA
3699	miR1117-3p-435	45	98	UAGUACCGGUUCGUGGCACGAACC	UUCGUGGCACGAACCGGUACUAAA
7307	miR1117-3p-440	45	98	UAGUACCGGUUCGUGGCACGAACC	UUCGUGGCACGAACCGGUACUAAA
4941	miR1117-3p-442	45	6	UAGUACCGGUUCGUGGCACGAACC	UUGGUGCCACGAACCGGGACUAAA
4295	miR1117-3p-448	45	98	UAGUACCGGUUCGUGGCACGAACC	UUCGUGGCACGAACCGGUACUAAA
7383	miR1117-3p-449	45	98	UAGUACCGGUUCGUGGCACGAACC	UUCGUGGCACGAACCGGUACUAAA
4535	miR1117-3p-453	45	8	UAGUACCGGUUCGUGGCACGAACC	UUCAUGGCACGAACCGGUACUAAA
3945	miR1117-3p-455	45	98	UAGUACCGGUUCGUGGCACGAACC	UUCGUGGCACGAACCGGUACUAAA
6454	miR1117-3p-460	45	4	UAGUACCGGUUCGUGGCACGAACC	UUCGUGCCACGAACCGGGACUAAA
6458	miR1117-3p-461	45	4	UAGUACCGGUUCGUGGCACGAACC	UUCAUGCCACGAACCGGUACUAAA
5074	miR1117-3p-463	45	6	UAGUACCGGUUCGUGGCACGAACC	UUCGUGCCACGAACCGGUACUAAA
5473	miR1117-3p-471	45	4	UAGUACCGGUUCGUGGCACGAACC	UUCAUGCCACGAACCGGUACUAAA
4735	miR1117-3p-473	45	98	UAGUACCGGUUCGUGGCACGAACC	UUCGUGGCACGAACCGGUACUAAA
5549	miR1117-3p-476	45	98	UAGUACCGGUUCGUGGCACGAACC	UUCGUGGCACGAACCGGUACUAAA
6382	miR1117-3p-479	45	98	UAGUACCGGUUCGUGGCACGAACC	UUCGUGGCACGAACCGGUACUAAA
3587	miR1117-3p-483	45	4	UAGUACCGGUUCGUGGCACGAACC	UUCAUGCCACGAACCGGUACUAAA
38014451	miR1117-3p-489	45	4	UAGUACCGGUUCGUGGCACGAACC	UUCAUGCCACGAACCGGUACUAAA
6674	miR1117-3p-490	45	4	UAGUACCGGUUCGUGGCACGAACC	UUCAUGCCACGAACCGGUACUAAA
4702	miR1117-3p-492	45	4	UAGUACCGGUUCGUGGCACGAACC	UUCAUGCCACGAACCGGUACUAAA
5472	miR1117-3p-498	45	6	UAGUACCGGUUCGUGGCACGAACC	UUCGUGCCACGAACCGGUACUAAA
6969	miR1117-3p-503	45	6	UAGUACCGGUUCGUGGCACGAACC	UUCGUGCCACGAACCGGUACUAAA
4635	miR1117-3p-504	45	4	UAGUACCGGUUCGUGGCACGAACC	UUCAUGCCACGAACCGGUACUAAA
7030	miR1117-3p-507	45	98	UAGUACCGGUUCGUGGCACGAACC	UUCGUGGCACGAACCGGUACUAAA
7121	miR1117-3p-510	45	4	UAGUACCGGUUCGUGGCACGAACC	UUCAUGCCACGAACCGGUACUAAA
4057	miR1117-3p-511	45	3	UAGUACCGGUUCGUGGCACGAACC	UUCGUGGCACGAACCGGUAGUAAA
50025004	miR1117-3p-512	45	6	UAGUACCGGUUCGUGGCACGAACC	UUGGUGCCACGAACCGGGACUAAA
4516	miR1117-3p-514	45	98	UAGUACCGGUUCGUGGCACGAACC	UUCGUGGCACGAACCGGUACUAAA
4337	miR1117-3p-516	45	9	UAGUACCGGUUCGUGGCACGAACC	UUCGUGACACGAACCGGUACUAAA
4925	miR1117-3p-517	45	4	UAGUACCGGUUCGUGGCACGAACC	UUUGUGGCAUGAACCGGUACUAAA
5189	miR1117-3p-518	45	6	UAGUACCGGUUCGUGGCACGAACC	UUCGUGCCACGAACCGGUACUAAA
4214	miR1117-3p-523	45	6	UAGUACCGGUUCGUGGCACGAACC	UUGGUGCCACGAACCGGGACUAAA
6957	miR1117-3p-529	45	6	UAGUACCGGUUCGUGGCACGAACC	UUCGUGGCACAAACCGGUACUAAA
59496489	miR1117-3p-532	45	11	UAGUACCGGUUCGUGGCACGAACC	UUCGUGCCACGAACCGGUACUAAU
4242	miR1117-3p-533	45	3	UAGUACCGGUUCGUGGCACGAACC	UUCGUGGCACGAACCGGCACUAAA
4044	miR1117-3p-534	45	98	UAGUACCGGUUCGUGGCACGAACC	UUCGUGGCACGAACCGGUACUAAA
7137	miR1117-3p-539	45	6	UAGUACCGGUUCGUGGCACGAACC	UUCGUGCCACGAACCGGUACUAAA
5841	miR1117-3p-540	45	4	UAGUACCGGUUCGUGGCACGAACC	UUUGUGGCAUGAACCGGUACUAAA
4098	miR1117-3p-543	45	6	UAGUACCGGUUCGUGGCACGAACC	UUCGUGCCACGAACCGGUACUAAA
6317	miR1117-3p-549	45	8	UAGUACCGGUUCGUGGCACGAACC	UUUGUGCCACAAACCGGGACUAAA
4694	miR1117-3p-553	45	6	UAGUACCGGUUCGUGGCACGAACC	UUCGUGCCACGAACCGGUACUAAA
5821	miR1117-3p-558	45	4	UAGUACCGGUUCGUGGCACGAACC	UUCAUGCCACGAACCGGUACUAAA
6826	miR1117-3p-559	45	9	UAGUACCGGUUCGUGGCACGAACC	UUCGUGACACGAACCGGUACUAAA
4213	miR1117-3p-562	45	61	UAGUACCGGUUCGUGGCACGAACC	UUCGUGGCAUGAACCGGUACUAAA
6749	miR1117-3p-564	45	4	UAGUACCGGUUCGUGGCACGAACC	UUCAUGCCACGAACCGGUACUAAA
6452	miR1117-3p-567	45	10	UAGUACCGGUUCGUGGCACGAACC	UUCGAGCCACCAACCGGUACUAAU
4613	miR1117-3p-568	45	3	UAGUACCGGUUCGUGGCACGAACC	UUCGUGGCACGAACAGGUACUAAA
5537	miR1117-3p-569	45	4	UAGUACCGGUUCGUGGCACGAACC	UUCAUGCCACGAACCGGUACUAAA
5156	miR1117-3p-573	45	6	UAGUACCGGUUCGUGGCACGAACC	UUCGUGCCACGAACCGGUACUAAA
5334	miR1117-3p-581	45	9	UAGUACCGGUUCGUGGCACGAACC	UUUGUGGCACGAACCGGUACUAAA
5011	miR1117-3p-584	45	6	UAGUACCGGUUCGUGGCACGAACC	UUGGUGCCACGAACCGGGACUAAA
3839	miR1117-3p-585	45	98	UAGUACCGGUUCGUGGCACGAACC	UUCGUGGCACGAACCGGUACUAAA
4051	miR1117-3p-588	45	98	UAGUACCGGUUCGUGGCACGAACC	UUCGUGGCACGAACCGGUACUAAA
3821	miR1117-3p-589	45	10	UAGUACCGGUUCGUGGCACGAACC	UUCGAGCCACCAACCGGUACUAAU
4470	miR1117-3p-591	45	61	UAGUACCGGUUCGUGGCACGAACC	UUCGUGGCAUGAACCGGUACUAAA
7008	miR1117-3p-592	45	11	UAGUACCGGUUCGUGGCACGAACC	UUCGUGCCACGAACCGGUACUAAU
7197	miR1117-3p-601	45	61	UAGUACCGGUUCGUGGCACGAACC	UUCGUGGCAUGAACCGGUACUAAA
5972	miR1117-3p-602	45	6	UAGUACCGGUUCGUGGCACGAACC	UUCGUGGCACAAACCGGUACUAAA
5527	miR1117-3p-607	45	8	UAGUACCGGUUCGUGGCACGAACC	UUCAUGGCACGAACCGGUACUAAA
5528	miR1117-3p-608	45	61	UAGUACCGGUUCGUGGCACGAACC	UUCGUGGCAUGAACCGGUACUAAA
4597	miR1117-3p-611	45	4	UAGUACCGGUUCGUGGCACGAACC	UUCAUGCCACGAACCGGUACUAAA
3739	miR1117-3p-612	45	10	UAGUACCGGUUCGUGGCACGAACC	UUCGAGCCACCAACCGGUACUAAU
6013	miR1117-3p-615	45	98	UAGUACCGGUUCGUGGCACGAACC	UUCGUGGCACGAACCGGUACUAAA
5792	miR1117-3p-619	45	3	UAGUACCGGUUCGUGGCACGAACC	UUCGUGGCAUGAACCGGUACUGAA
6552	miR1117-3p-622	45	98	UAGUACCGGUUCGUGGCACGAACC	UUCGUGGCACGAACCGGUACUAAA
5397	miR1117-3p-627	45	98	UAGUACCGGUUCGUGGCACGAACC	UUCGUGGCACGAACCGGUACUAAA
3526	miR1117-3p-628	45	61	UAGUACCGGUUCGUGGCACGAACC	UUCGUGGCAUGAACCGGUACUAAA
5853	miR1117-3p-630	45	98	UAGUACCGGUUCGUGGCACGAACC	UUCGUGGCACGAACCGGUACUAAA
6077	miR1117-3p-636	45	6	UAGUACCGGUUCGUGGCACGAACC	UUCGUGCCACGAACCGGUACUAAA
368836903716	miR1117-3p-637	45	61	UAGUACCGGUUCGUGGCACGAACC	UUCGUGGCAUGAACCGGUACUAAA
6446	miR1117-3p-638	45	4	UAGUACCGGUUCGUGGCACGAACC	UUCAUGCCACGAACCGGUACUAAA
4394	miR1117-3p-640	45	98	UAGUACCGGUUCGUGGCACGAACC	UUCGUGGCACGAACCGGUACUAAA
7010	miR1117-3p-647	45	4	UAGUACCGGUUCGUGGCACGAACC	UUCGUGCCACGAACCGGGACUAAA
5764	miR1117-3p-653	45	98	UAGUACCGGUUCGUGGCACGAACC	UUCGUGGCACGAACCGGUACUAAA
3976	miR1117-3p-657	45	6	UAGUACCGGUUCGUGGCACGAACC	UUCGUGCCACGAACCGGUACUAAA
354064386993	miR1117-3p-658	45	4	UAGUACCGGUUCGUGGCACGAACC	UUCAUGCCACGAACCGGUACUAAA
3932	miR1117-3p-659	45	6	UAGUACCGGUUCGUGGCACGAACC	UUCGUGCCACGAACCGGUACUAAA
6719	miR1117-3p-665	45	6	UAGUACCGGUUCGUGGCACGAACC	UUCGUGCCACGAACCGGUACUAAA
5566	miR1117-3p-666	45	4	UAGUACCGGUUCGUGGCACGAACC	UUUGUGGCAUGAACCGGUACUAAA
4413	miR1117-3p-668	45	4	UAGUACCGGUUCGUGGCACGAACC	UUCAUGCCACGAACCGGUACUAAA
4370	miR1117-3p-670	45	98	UAGUACCGGUUCGUGGCACGAACC	UUCGUGGCACGAACCGGUACUAAA
6127	miR1117-3p-671	45	98	UAGUACCGGUUCGUGGCACGAACC	UUCGUGGCACGAACCGGUACUAAA
7018	miR1117-3p-672	45	4	UAGUACCGGUUCGUGGCACGAACC	UUCAUGCCACGAACCGGUACUAAA
6744	miR1117-3p-673	45	6	UAGUACCGGUUCGUGGCACGAACC	UUCGUGCCACGAACCGGUACUAAA
6932	miR1117-3p-679	45	98	UAGUACCGGUUCGUGGCACGAACC	UUCGUGGCACGAACCGGUACUAAA
5555	miR1117-3p-685	45	8	UAGUACCGGUUCGUGGCACGAACC	UUUGUGCCACAAACCGGGACUAAA
5818	miR1117-3p-687	45	98	UAGUACCGGUUCGUGGCACGAACC	UUCGUGGCACGAACCGGUACUAAA
5924	miR1117-3p-688	45	4	UAGUACCGGUUCGUGGCACGAACC	UUCAUGCCACGAACCGGUACUAAA
4853	miR1117-3p-689	45	11	UAGUACCGGUUCGUGGCACGAACC	UUCGUGCCACGAACCGGUACUAAU
4304	miR1117-3p-690	45	98	UAGUACCGGUUCGUGGCACGAACC	UUCGUGGCACGAACCGGUACUAAA
3760	miR1117-3p-695	45	4	UAGUACCGGUUCGUGGCACGAACC	UUCAUGCCACGAACCGGUACUAAA
6519	miR1117-3p-696	45	98	UAGUACCGGUUCGUGGCACGAACC	UUCGUGGCACGAACCGGUACUAAA
7141	miR1117-3p-697	45	4	UAGUACCGGUUCGUGGCACGAACC	UUCAUGCCACGAACCGGUACUAAA
7216	miR1117-3p-698	45	4	UAGUACCGGUUCGUGGCACGAACC	UUCAUGCCACGAACCGGUACUAAA
3766	miR1117-3p-699	45	4	UAGUACCGGUUCGUGGCACGAACC	UUCAUGCCACGAACCGGUACUAAA
3595	miR1117-3p-712	45	3	UAGUACCGGUUCGUGGCACGAACC	UUCGUGGCACGAACCGGCACUAAA
5098	miR1117-3p-713	45	6	UAGUACCGGUUCGUGGCACGAACC	UUGGUGCCACGAACCGGGACUAAA
5455	miR1117-3p-715	45	10	UAGUACCGGUUCGUGGCACGAACC	UUCGAGCCACCAACCGGUACUAAU
5865	miR1117-3p-716	45	98	UAGUACCGGUUCGUGGCACGAACC	UUCGUGGCACGAACCGGUACUAAA
5500	miR1117-3p-717	45	4	UAGUACCGGUUCGUGGCACGAACC	UUCGUGGCACGAACUGGUACUAAU
5910	miR1117-3p-724	45	98	UAGUACCGGUUCGUGGCACGAACC	UUCGUGGCACGAACCGGUACUAAA
5198	miR1117-3p-728	45	6	UAGUACCGGUUCGUGGCACGAACC	UUCGUGCCACGAACCGGUACUAAA
50085009	miR1117-3p-729	45	10	UAGUACCGGUUCGUGGCACGAACC	UUCGAGCCACCAACCGGUACUAAU
5961	miR1117-3p-730	45	6	UAGUACCGGUUCGUGGCACGAACC	UUCGUGCCACGAACCGGUACUAAA
3797	miR1117-3p-733	45	4	UAGUACCGGUUCGUGGCACGAACC	UUCAUGCCACGAACCGGUACUAAA
6209	miR1117-3p-735	45	4	UAGUACCGGUUCGUGGCACGAACC	UUCAUGCCACGAACCGGUACUAAA
6468	miR1117-3p-736	45	11	UAGUACCGGUUCGUGGCACGAACC	UUCGUGCCACGAACCGGUACUAAU
5335	miR1117-3p-739	45	9	UAGUACCGGUUCGUGGCACGAACC	UUCGUGGCACGAACCGGUACUAUA
5903	miR1117-3p-740	45	4	UAGUACCGGUUCGUGGCACGAACC	UUCAUGCCACGAACCGGUACUAAA
4171	miR1117-3p-745	45	3	UAGUACCGGUUCGUGGCACGAACC	UUCGUGGCACGAACCGGCACUAAA
5476	miR1117-3p-746	45	6	UAGUACCGGUUCGUGGCACGAACC	UUCGUGCCACGAACCGGUACUAAA
5937	miR1117-3p-748	45	4	UAGUACCGGUUCGUGGCACGAACC	UUCAUGCCACGAACCGGUACUAAA
6010	miR1117-3p-750	45	7	UAGUACCGGUUCGUGGCACGAACC	UUCGUGACACGAACCGGUAGUAAA
51305979	miR1117-3p-753	45	6	UAGUACCGGUUCGUGGCACGAACC	UUCGUGCCACGAACCGGUACUAAA
3790	miR1117-3p-756	45	10	UAGUACCGGUUCGUGGCACGAACC	UUCGAGCCACCAACCGGUACUAAU
7221	miR1117-3p-760	45	8	UAGUACCGGUUCGUGGCACGAACC	UUUGUGCCACAAACCGGGACUAAA
48777275	miR1117-3p-765	45	6	UAGUACCGGUUCGUGGCACGAACC	UUCGUGCCACGAACCGGUACUAAA
5633	miR1117-3p-770	45	9	UAGUACCGGUUCGUGGCACGAACC	UUUGUGGCACGAACCGGUACUAAA
5835	miR1117-3p-772	45	10	UAGUACCGGUUCGUGGCACGAACC	UUCGAGCCACCAACCGGUACUAAU
4436	miR1117-3p-775	45	10	UAGUACCGGUUCGUGGCACGAACC	UUCGAGCCACCAACCGGUACUAAU
6832	miR1117-3p-776	45	6	UAGUACCGGUUCGUGGCACGAACC	UUCGUGCCACGAACCGGUACUAAA
6318	miR1117-3p-782	45	8	UAGUACCGGUUCGUGGCACGAACC	UUUGUGCCACAAACCGGGACUAAA
5072	miR1117-3p-785	45	98	UAGUACCGGUUCGUGGCACGAACC	UUCGUGGCACGAACCGGUACUAAA
4706	miR1117-3p-788	45	8	UAGUACCGGUUCGUGGCACGAACC	UUCAUGGCACGAACCGGUACUAAA
7278	miR1117-3p-789	45	8	UAGUACCGGUUCGUGGCACGAACC	UUUGUGCCACAAACCGGGACUAAA
5562	miR1117-3p-792	45	98	UAGUACCGGUUCGUGGCACGAACC	UUCGUGGCACGAACCGGUACUAAA
6305	miR1117-3p-793	45	8	UAGUACCGGUUCGUGGCACGAACC	UUUGUGCCACAAACCGGGACUAAA
4.52945e+35	miR1117-3p-799	45	6	UAGUACCGGUUCGUGGCACGAACC	UUCGUGCCACGAACCGGUACUAAA
3.53435e+23	miR1117-3p-800	45	13	UAGUACCGGUUCGUGGCACGAACC	UUCGUGCCAUGAACCGGUACUAAU
6903	miR1117-3p-804	45	98	UAGUACCGGUUCGUGGCACGAACC	UUCGUGGCACGAACCGGUACUAAA
6939	miR1117-3p-806	45	6	UAGUACCGGUUCGUGGCACGAACC	UUCGUGGCACAAACCGGUACUAAA
7009	miR1117-3p-807	45	6	UAGUACCGGUUCGUGGCACGAACC	UUCGUGCCACGAACCGGUACUAAA
6679	miR1117-3p-813	45	98	UAGUACCGGUUCGUGGCACGAACC	UUCGUGGCACGAACCGGUACUAAA
7040	miR1117-3p-815	45	6	UAGUACCGGUUCGUGGCACGAACC	UUCGUGCCACGAACCGGUACUAAA
3746	miR1117-3p-820	45	10	UAGUACCGGUUCGUGGCACGAACC	UUCGAGCCACCAACCGGUACUAAU
6690	miR1117-3p-823	45	98	UAGUACCGGUUCGUGGCACGAACC	UUCGUGGCACGAACCGGUACUAAA
6628	miR1117-3p-824	45	4	UAGUACCGGUUCGUGGCACGAACC	UUCAUGCCACGAACCGGUACUAAA
6441	miR1117-3p-825	45	8	UAGUACCGGUUCGUGGCACGAACC	UUCAUGGCACGAACCGGUACUAAA
528363576393	miR1117-3p-827	45	98	UAGUACCGGUUCGUGGCACGAACC	UUCGUGGCACGAACCGGUACUAAA
6501	miR1117-3p-829	45	6	UAGUACCGGUUCGUGGCACGAACC	UUCGUGCCACGAACCGGUACUAAA
3533	miR1117-3p-834	45	98	UAGUACCGGUUCGUGGCACGAACC	UUCGUGGCACGAACCGGUACUAAA
4318	miR1117-3p-838	45	9	UAGUACCGGUUCGUGGCACGAACC	UUUGUGGCACGAACCGGUACUAAA
4988	miR1117-3p-839	45	6	UAGUACCGGUUCGUGGCACGAACC	UUCGUGCCACGAACCGGUACUAAA
6846	miR1117-3p-840	45	98	UAGUACCGGUUCGUGGCACGAACC	UUCGUGGCACGAACCGGUACUAAA
6463	miR1117-3p-842	45	11	UAGUACCGGUUCGUGGCACGAACC	UUCGUGCCACGAACCGGUACUAAU
37247080	miR1117-3p-843	45	11	UAGUACCGGUUCGUGGCACGAACC	UUCGUGCCACGAACCGGUACUAAU
5750	miR1117-3p-847	45	6	UAGUACCGGUUCGUGGCACGAACC	UUCGUGCCACGAACCGGUACUAAA
6821	miR1117-3p-852	45	98	UAGUACCGGUUCGUGGCACGAACC	UUCGUGGCACGAACCGGUACUAAA
4060	miR1117-3p-853	45	98	UAGUACCGGUUCGUGGCACGAACC	UUCGUGGCACGAACCGGUACUAAA
3966	miR1117-3p-858	45	98	UAGUACCGGUUCGUGGCACGAACC	UUCGUGGCACGAACCGGUACUAAA
6984	miR1117-3p-861	45	13	UAGUACCGGUUCGUGGCACGAACC	UUCGUGCCAUGAACCGGUACUAAU
7083	miR1117-3p-865	45	6	UAGUACCGGUUCGUGGCACGAACC	UUCGUGCCACGAACCGGUACUAAA
4483	miR1117-3p-866	45	6	UAGUACCGGUUCGUGGCACGAACC	UUCGUGCCACGAACCGGUACUAAA
6723	miR1117-3p-869	45	13	UAGUACCGGUUCGUGGCACGAACC	UUCGUGCCAUGAACCGGUACUAAU
7004	miR1117-3p-879	45	6	UAGUACCGGUUCGUGGCACGAACC	UUCGUGCCACGAACCGGUACUAAA
6304	miR1117-3p-886	45	8	UAGUACCGGUUCGUGGCACGAACC	UUUGUGCCACAAACCGGGACUAAA
4046	miR1117-3p-887	45	6	UAGUACCGGUUCGUGGCACGAACC	UUCGUGCCACGAACCGGUACUAAA
5446	miR1117-3p-889	45	4	UAGUACCGGUUCGUGGCACGAACC	UUCAUGCCACGAACCGGUACUAAA
4868	miR1117-3p-890	45	98	UAGUACCGGUUCGUGGCACGAACC	UUCGUGGCACGAACCGGUACUAAA
5070	miR1117-3p-893	45	6	UAGUACCGGUUCGUGGCACGAACC	UUCGUGCCACGAACCGGUACUAAA
5026	miR1117-3p-897	45	98	UAGUACCGGUUCGUGGCACGAACC	UUCGUGGCACGAACCGGUACUAAA
4068	miR1117-3p-902	45	98	UAGUACCGGUUCGUGGCACGAACC	UUCGUGGCACGAACCGGUACUAAA
5107	miR1117-3p-903	45	6	UAGUACCGGUUCGUGGCACGAACC	UUCGUGCCACGAACCGGUACUAAA
5127	miR1117-3p-917	45	10	UAGUACCGGUUCGUGGCACGAACC	UUCGAGCCACCAACCGGUACUAAU
5892	miR1117-3p-920	45	6	UAGUACCGGUUCGUGGCACGAACC	UUCGUGCCACGAACCGGUACUAAA
3884	miR1117-3p-922	45	4	UAGUACCGGUUCGUGGCACGAACC	UUCAUGCCACGAACCGGUACUAAA
4559	miR1117-3p-923	45	6	UAGUACCGGUUCGUGGCACGAACC	UUCGUGCCACGAACCGGUACUAAA
6160	miR1117-3p-927	45	4	UAGUACCGGUUCGUGGCACGAACC	UUUGUGGCAUGAACCGGUACUAAA
5891	miR1117-3p-929	45	4	UAGUACCGGUUCGUGGCACGAACC	UUCAUGCCACGAACCGGUACUAAA
5361	miR1117-3p-932	45	98	UAGUACCGGUUCGUGGCACGAACC	UUCGUGGCACGAACCGGUACUAAA
3.62336e+35	miR1117-3p-935	45	11	UAGUACCGGUUCGUGGCACGAACC	UUCGUGCCACGAACCGGUACUAAU
7318	miR1117-3p-936	45	98	UAGUACCGGUUCGUGGCACGAACC	UUCGUGGCACGAACCGGUACUAAA
5252	miR1117-3p-938	45	98	UAGUACCGGUUCGUGGCACGAACC	UUCGUGGCACGAACCGGUACUAAA
6310	miR1117-3p-940	45	8	UAGUACCGGUUCGUGGCACGAACC	UUUGUGCCACAAACCGGGACUAAA
3979452850826010	miR1117-3p-941	45	6	UAGUACCGGUUCGUGGCACGAACC	UUCGUGCCACGAACCGGUACUAAA
6207	miR1117-3p-942	45	98	UAGUACCGGUUCGUGGCACGAACC	UUCGUGGCACGAACCGGUACUAAA
49136205	miR1117-3p-955	45	98	UAGUACCGGUUCGUGGCACGAACC	UUCGUGGCACGAACCGGUACUAAA
6659	miR1117-3p-958	45	6	UAGUACCGGUUCGUGGCACGAACC	UUCGUGCCACGAACCGGUACUAAA
3778	miR1117-3p-959	45	5	UAGUACCGGUUCGUGGCACGAACC	UUCAUGCCACGAACCGGUACUAAU
5257	miR1117-3p-961	45	7	UAGUACCGGUUCGUGGCACGAACC	UUCGUGACACGAACCGGUAGUAAA
5080	miR1117-3p-977	45	6	UAGUACCGGUUCGUGGCACGAACC	UUCGUGCCACGAACCGGUACUAAA
4431	miR1117-3p-980	45	10	UAGUACCGGUUCGUGGCACGAACC	UUCGAGCCACCAACCGGUACUAAU
5109	miR1117-3p-985	45	6	UAGUACCGGUUCGUGGCACGAACC	UUCGUGCCACGAACCGGUACUAAA
6660	miR1117-3p-989	45	11	UAGUACCGGUUCGUGGCACGAACC	UUCGUGCCACGAACCGGUACUAAU
6228	miR1117-3p-990	45	98	UAGUACCGGUUCGUGGCACGAACC	UUCGUGGCACGAACCGGUACUAAA
3755	miR1117-3p-991	45	4	UAGUACCGGUUCGUGGCACGAACC	UUCAUGCCACGAACCGGUACUAAA
5371	miR1117-3p-997	45	8	UAGUACCGGUUCGUGGCACGAACC	UUCAUGGCACGAACCGGUACUAAA
4968	miR1117-3p-998	45	6	UAGUACCGGUUCGUGGCACGAACC	UUCGUGCCACGAACCGGUACUAAA
7354	miR1117-3p-1000	45	98	UAGUACCGGUUCGUGGCACGAACC	UUCGUGGCACGAACCGGUACUAAA
6505	miR1117-3p-1001	45	6	UAGUACCGGUUCGUGGCACGAACC	UUGGUGCCACGAACCGGGACUAAA
3.76238e+79	miR1117-3p-1005	45	10	UAGUACCGGUUCGUGGCACGAACC	UUCGAGCCACCAACCGGUACUAAU
4769	miR1117-3p-1007	45	98	UAGUACCGGUUCGUGGCACGAACC	UUCGUGGCACGAACCGGUACUAAA
6110	miR1117-3p-1009	45	6	UAGUACCGGUUCGUGGCACGAACC	UUCGUGCCACGAACCGGUACUAAA
5391	miR1117-3p-1010	45	98	UAGUACCGGUUCGUGGCACGAACC	UUCGUGGCACGAACCGGUACUAAA
4934	miR1117-3p-1011	45	4	UAGUACCGGUUCGUGGCACGAACC	UUCAUGCCACGAACCGGUACUAAA
6529	miR1117-3p-1015	45	6	UAGUACCGGUUCGUGGCACGAACC	UUUGUGGCACGAACCGGUACUAAU
7183	miR1117-3p-1017	45	6	UAGUACCGGUUCGUGGCACGAACC	UUCGUGGCACAAACCGGUACUAAA
4555	miR1117-3p-1021	45	6	UAGUACCGGUUCGUGGCACGAACC	UUCGUGCCACGAACCGGUACUAAA
429054307358	miR1117-3p-1025	45	98	UAGUACCGGUUCGUGGCACGAACC	UUCGUGGCACGAACCGGUACUAAA
5264	miR1117-3p-1028	45	6	UAGUACCGGUUCGUGGCACGAACC	UUCGUGCCACGAACCGGUACUAAA
6747	miR1117-3p-1030	45	9	UAGUACCGGUUCGUGGCACGAACC	UUUGUGGCACGAACCGGUACUAAA
6291	miR1117-3p-1032	45	6	UAGUACCGGUUCGUGGCACGAACC	UUCGUGCCACGAACCGGUACUAAA
7205	miR1117-3p-1036	45	98	UAGUACCGGUUCGUGGCACGAACC	UUCGUGGCACGAACCGGUACUAAA
4312	miR1117-3p-1037	45	98	UAGUACCGGUUCGUGGCACGAACC	UUCGUGGCACGAACCGGUACUAAA
63196320	miR1117-3p-1038	45	8	UAGUACCGGUUCGUGGCACGAACC	UUUGUGCCACAAACCGGGACUAAA
4446	miR1117-3p-1041	45	4	UAGUACCGGUUCGUGGCACGAACC	UUCAUGCCACGAACCGGUACUAAA
6105	miR1117-3p-1046	45	6	UAGUACCGGUUCGUGGCACGAACC	UUCGUGCCACGAACCGGUACUAAA
7074	miR1117-3p-1048	45	6	UAGUACCGGUUCGUGGCACGAACC	UUCGUGGCACAAACCGGUACUAAA
6952	miR1117-3p-1049	45	98	UAGUACCGGUUCGUGGCACGAACC	UUCGUGGCACGAACCGGUACUAAA
6712	miR1117-3p-1050	45	4	UAGUACCGGUUCGUGGCACGAACC	UUCAUGCCACGAACCGGUACUAAA
6789	miR1117-3p-1051	45	98	UAGUACCGGUUCGUGGCACGAACC	UUCGUGGCACGAACCGGUACUAAA
4421	miR1117-3p-1053	45	10	UAGUACCGGUUCGUGGCACGAACC	UUCGAGCCACCAACCGGUACUAAU
3.93746e+59	miR1117-3p-1057	45	6	UAGUACCGGUUCGUGGCACGAACC	UUCGUGCCACGAACCGGUACUAAA
55687048	miR1117-3p-1059	45	98	UAGUACCGGUUCGUGGCACGAACC	UUCGUGGCACGAACCGGUACUAAA
4434	miR1117-3p-1063	45	10	UAGUACCGGUUCGUGGCACGAACC	UUCGAGCCACCAACCGGUACUAAU
5933	miR1117-3p-1065	45	3	UAGUACCGGUUCGUGGCACGAACC	UUCGUGGCAUGAACCGGCACUAAA
5930	miR1117-3p-1066	45	11	UAGUACCGGUUCGUGGCACGAACC	UUCGUGCCACGAACCGGUACUAAU
6740	miR1117-3p-1071	45	98	UAGUACCGGUUCGUGGCACGAACC	UUCGUGGCACGAACCGGUACUAAA
3968	miR1117-3p-1076	45	61	UAGUACCGGUUCGUGGCACGAACC	UUCGUGGCAUGAACCGGUACUAAA
5849	miR1117-3p-1077	45	98	UAGUACCGGUUCGUGGCACGAACC	UUCGUGGCACGAACCGGUACUAAA
6702	miR1117-3p-1080	45	98	UAGUACCGGUUCGUGGCACGAACC	UUCGUGGCACGAACCGGUACUAAA
7069	miR1117-3p-1082	45	4	UAGUACCGGUUCGUGGCACGAACC	UUCAUGCCACGAACCGGUACUAAA
7245	miR1117-3p-1085	45	172	UAGUACCGGUUCGUGGCACGAACC	UUCGUGGCACGAACCGGUACUAAU
6190	miR1117-3p-1089	45	10	UAGUACCGGUUCGUGGCACGAACC	UUCGAGCCACCAACCGGUACUAAU
5277	miR1117-3p-1091	45	8	UAGUACCGGUUCGUGGCACGAACC	UUCAUGGCACGAACCGGUACUAAA
3679	miR1117-3p-1097	45	98	UAGUACCGGUUCGUGGCACGAACC	UUCGUGGCACGAACCGGUACUAAA
5464	miR1117-3p-1098	45	8	UAGUACCGGUUCGUGGCACGAACC	UUCAUGGCACGAACCGGUACUAAA
6867	miR1117-3p-1103	45	98	UAGUACCGGUUCGUGGCACGAACC	UUCGUGGCACGAACCGGUACUAAA
3745	miR1117-3p-1105	45	4	UAGUACCGGUUCGUGGCACGAACC	UUCAUGCCACGAACCGGUACUAAA
7308	miR1117-3p-1107	45	11	UAGUACCGGUUCGUGGCACGAACC	UUCGUGCCACGAACCGGUACUAAU
5915	miR1117-3p-1112	45	6	UAGUACCGGUUCGUGGCACGAACC	UUCGUGCCACGAACCGGUACUAAA
3810	miR1117-3p-1114	45	10	UAGUACCGGUUCGUGGCACGAACC	UUCGAGCCACCAACCGGUACUAAU
6303	miR1117-3p-1115	45	8	UAGUACCGGUUCGUGGCACGAACC	UUUGUGCCACAAACCGGGACUAAA
6963	miR1117-3p-1116	45	98	UAGUACCGGUUCGUGGCACGAACC	UUCGUGGCACGAACCGGUACUAAA
4.47946e+23	miR1117-3p-1117	45	98	UAGUACCGGUUCGUGGCACGAACC	UUCGUGGCACGAACCGGUACUAAA
5873	miR1117-3p-1122	45	6	UAGUACCGGUUCGUGGCACGAACC	UUCGUGCCACGAACCGGUACUAAA
4593	miR1117-3p-1124	45	98	UAGUACCGGUUCGUGGCACGAACC	UUCGUGGCACGAACCGGUACUAAA
5661	miR1117-3p-1129	45	98	UAGUACCGGUUCGUGGCACGAACC	UUCGUGGCACGAACCGGUACUAAA
6564	miR1117-3p-1131	45	6	UAGUACCGGUUCGUGGCACGAACC	UUCGUGCCACGAACCGGUACUAAA
4473	miR1117-3p-1134	45	98	UAGUACCGGUUCGUGGCACGAACC	UUCGUGGCACGAACCGGUACUAAA
6445	miR1117-3p-1136	45	4	UAGUACCGGUUCGUGGCACGAACC	UUCAUGCCACGAACCGGUACUAAA
4150	miR1117-3p-1138	45	8	UAGUACCGGUUCGUGGCACGAACC	UUCAUGGCACGAACCGGUACUAAA
4581	miR1117-3p-1141	45	10	UAGUACCGGUUCGUGGCACGAACC	UUCGAGCCACCAACCGGUACUAAU
4944	miR1117-3p-1144	45	11	UAGUACCGGUUCGUGGCACGAACC	UUCGUGCCACGAACCGGUACUAAU
5128	miR1117-3p-1146	45	98	UAGUACCGGUUCGUGGCACGAACC	UUCGUGGCACGAACCGGUACUAAA
7005	miR1117-3p-1147	45	5	UAGUACCGGUUCGUGGCACGAACC	UUGGUGCCACCAACCGGUACUAAU
7321	miR1117-3p-1150	45	98	UAGUACCGGUUCGUGGCACGAACC	UUCGUGGCACGAACCGGUACUAAA
4419	miR1117-3p-1152	45	6	UAGUACCGGUUCGUGGCACGAACC	UUCGUGCCACGAACCGGUACUAAA
365236533689	miR1117-3p-1154	45	6	UAGUACCGGUUCGUGGCACGAACC	UUCGUGCCACGAACCGGUACUAAA
4533	miR1117-3p-1155	45	98	UAGUACCGGUUCGUGGCACGAACC	UUCGUGGCACGAACCGGUACUAAA
5005	miR1117-3p-1156	45	6	UAGUACCGGUUCGUGGCACGAACC	UUGGUGCCACGAACCGGGACUAAA
4407	miR1117-3p-1158	45	4	UAGUACCGGUUCGUGGCACGAACC	UUCAUGCCACGAACCGGUACUAAA
3601	miR1117-3p-1159	45	10	UAGUACCGGUUCGUGGCACGAACC	UUCGAGCCACCAACCGGUACUAAU
3546	miR1117-3p-1168	45	6	UAGUACCGGUUCGUGGCACGAACC	UUCGUGCCACGAACCGGUACUAAA
4100	miR1117-3p-1170	45	9	UAGUACCGGUUCGUGGCACGAACC	UUCGUGACACGAACCGGUACUAAA
7146	miR1117-3p-1172	45	6	UAGUACCGGUUCGUGGCACGAACC	UUCGUGCCACGAACCGGUACUAAA
5300	miR1117-3p-1177	45	19	UAGUACCGGUUCGUGGCACGAACC	UUGGUGCCACCAACCGGGACUAAU
6536	miR1117-3p-1178	45	6	UAGUACCGGUUCGUGGCACGAACC	UUCGUGCCACGAACCGGUACUAAA
4943	miR1117-3p-1180	45	6	UAGUACCGGUUCGUGGCACGAACC	UUCGUGCCACGAACCGGUACUAAA
3934	miR1117-3p-1181	45	4	UAGUACCGGUUCGUGGCACGAACC	UUCAUGCCACGAACCGGUACUAAA
6891	miR1117-3p-1183	45	98	UAGUACCGGUUCGUGGCACGAACC	UUCGUGGCACGAACCGGUACUAAA
44255881	miR1117-3p-1188	45	10	UAGUACCGGUUCGUGGCACGAACC	UUCGAGCCACCAACCGGUACUAAU
6312	miR1117-3p-1194	45	8	UAGUACCGGUUCGUGGCACGAACC	UUUGUGCCACAAACCGGGACUAAA
7078	miR1117-3p-1195	45	98	UAGUACCGGUUCGUGGCACGAACC	UUCGUGGCACGAACCGGUACUAAA
6582	miR1117-3p-1205	45	4	UAGUACCGGUUCGUGGCACGAACC	UUCAUGCCACGAACCGGUACUAAA
5862	miR1117-3p-1207	45	4	UAGUACCGGUUCGUGGCACGAACC	UUCAUGCCACGAACCGGUACUAAA
6494	miR1117-3p-1208	45	4	UAGUACCGGUUCGUGGCACGAACC	UUCAUGCCACGAACCGGUACUAAA
5423	miR1117-3p-1209	45	98	UAGUACCGGUUCGUGGCACGAACC	UUCGUGGCACGAACCGGUACUAAA
6503	miR1117-3p-1213	45	4	UAGUACCGGUUCGUGGCACGAACC	UUCAUGCCACGAACCGGUACUAAA
6875	miR1117-3p-1215	45	98	UAGUACCGGUUCGUGGCACGAACC	UUCGUGGCACGAACCGGUACUAAA
4716	miR1117-3p-1217	45	98	UAGUACCGGUUCGUGGCACGAACC	UUCGUGGCACGAACCGGUACUAAA
4852	miR1117-3p-1225	45	6	UAGUACCGGUUCGUGGCACGAACC	UUCGUGCCACGAACCGGUACUAAA
4991	miR1117-3p-1228	45	10	UAGUACCGGUUCGUGGCACGAACC	UUCGAGCCACCAACCGGUACUAAU
4668	miR1117-3p-1230	45	6	UAGUACCGGUUCGUGGCACGAACC	UUCGUGCCACGAACCGGUACUAAA
4018	miR1117-3p-1231	45	8	UAGUACCGGUUCGUGGCACGAACC	UUUGUGCCACAAACCGGGACUAAA
4045	miR1117-3p-1236	45	9	UAGUACCGGUUCGUGGCACGAACC	UUUGUGGCACGAACCGGUACUAAA
35604937	miR1117-3p-1238	45	6	UAGUACCGGUUCGUGGCACGAACC	UUGGUGCCACGAACCGGGACUAAA
5595	miR1117-3p-1242	45	98	UAGUACCGGUUCGUGGCACGAACC	UUCGUGGCACGAACCGGUACUAAA
6423	miR1117-3p-1243	45	10	UAGUACCGGUUCGUGGCACGAACC	UUCGAGCCACCAACCGGUACUAAU
5740	miR1117-3p-1246	45	6	UAGUACCGGUUCGUGGCACGAACC	UUCGUGCCACGAACCGGUACUAAA
7023	miR1117-3p-1247	45	4	UAGUACCGGUUCGUGGCACGAACC	UUCAUGCCACGAACCGGUACUAAA
3802	miR1117-3p-1251	45	10	UAGUACCGGUUCGUGGCACGAACC	UUCGAGCCACCAACCGGUACUAAU
4002	miR1117-3p-1255	45	4	UAGUACCGGUUCGUGGCACGAACC	UUCGUGCCAUGAACCGAUACUAAU
4600	miR1117-3p-1258	45	98	UAGUACCGGUUCGUGGCACGAACC	UUCGUGGCACGAACCGGUACUAAA
4039	miR1117-3p-1260	45	13	UAGUACCGGUUCGUGGCACGAACC	UUCGUGCCAUGAACCGGUACUAAU
5551	miR1117-3p-1261	45	13	UAGUACCGGUUCGUGGCACGAACC	UUCGUGCCACGAACCGGGACUAAU
4448	miR1117-3p-1264	45	4	UAGUACCGGUUCGUGGCACGAACC	UUCAUGCCACGAACCGGUACUAAA
4491	miR1117-3p-1271	45	98	UAGUACCGGUUCGUGGCACGAACC	UUCGUGGCACGAACCGGUACUAAA
4147	miR1117-3p-1277	45	98	UAGUACCGGUUCGUGGCACGAACC	UUCGUGGCACGAACCGGUACUAAA
6987	miR1117-3p-1280	45	4	UAGUACCGGUUCGUGGCACGAACC	UUUGUGGCAUGAACCGGUACUAAA
3783	miR1117-3p-1281	45	13	UAGUACCGGUUCGUGGCACGAACC	UUCGUGCCAUGAACCGGUACUAAU
5402	miR1117-3p-1285	45	98	UAGUACCGGUUCGUGGCACGAACC	UUCGUGGCACGAACCGGUACUAAA
6777	miR1117-3p-1296	45	6	UAGUACCGGUUCGUGGCACGAACC	UUCGUGCCACGAACCGGUACUAAA
4579	miR1117-3p-1297	45	4	UAGUACCGGUUCGUGGCACGAACC	UUCAUGCCACGAACCGGUACUAAA
3902	miR1117-3p-1300	45	98	UAGUACCGGUUCGUGGCACGAACC	UUCGUGGCACGAACCGGUACUAAA
7050	miR1117-3p-1301	45	6	UAGUACCGGUUCGUGGCACGAACC	UUCGUGCCACGAACCGGUACUAAA
3944	miR1117-3p-1312	45	61	UAGUACCGGUUCGUGGCACGAACC	UUCGUGGCAUGAACCGGUACUAAA
6781	miR1117-3p-1315	45	6	UAGUACCGGUUCGUGGCACGAACC	UUCGUGCCACGAACCGGUACUAAA
5271	miR1117-3p-1319	45	6	UAGUACCGGUUCGUGGCACGAACC	UUCGUGCCACGAACCGGUACUAAA
4992	miR1117-3p-1322	45	8	UAGUACCGGUUCGUGGCACGAACC	UUUGUGCCACAAACCGGGACUAAA
4700	miR1117-3p-1325	45	10	UAGUACCGGUUCGUGGCACGAACC	UUCGAGCCACCAACCGGUACUAAU
5443	miR1117-3p-1326	45	6	UAGUACCGGUUCGUGGCACGAACC	UUCGUGGCACAAACCGGUACUAAA
5571	miR1117-3p-1327	45	61	UAGUACCGGUUCGUGGCACGAACC	UUCGUGGCAUGAACCGGUACUAAA
4487	miR1117-3p-1331	45	6	UAGUACCGGUUCGUGGCACGAACC	UUGGUGCCACGAACCGGGACUAAA
5487	miR1117-3p-1332	45	98	UAGUACCGGUUCGUGGCACGAACC	UUCGUGGCACGAACCGGUACUAAA
[truncated: 3,445 more rows]

## Sheet: Tae Transcriptome_mature duplex
Supplementary Document 6 (excel): Expressed mature miRNA/miRNA* duplex results for all identified miRNAs from T. aestivum transcriptome.
[truncated: 76 more rows]
