# Supplementary material for: A Comprehensive Prescription for Plant miRNA Identification
Source: Front Plant Sci. 2017 Jan 24;7:2058. doi: 10.3389/fpls.2016.02058 (PMC5258749; doi:10.3389/fpls.2016.02058)
Supplement: Supplementary file 7 [file Table7.XLSX]

## Sheet: Bdi Genome TE-miRs
Supplementary Document 7 (excel): TE-miRs from B. distachyon genome.
Index Number	miRNA ID	Matching Repeat	Repeat class/Family
3823	miR1118-3p-1	DXX_154217|MITE_morex_1_150346_DNA0TA01_TA	DNA/Mite
3827	miR1118-3p-2	DTT_159105|trep4381	DNA/TcMar
3827	miR1118-3p-2	RLX_159969|LTR_HVVMRXALLhA0680I06_v22_c1_2945	LTR
3919	miR1122-3p-1	RLG_68759|Bd5_RLG_28	LTR/Gypsy
3926	miR1122-3p-10	RLG_68759|Bd5_RLG_28	LTR/Gypsy
3893	miR1122-3p-11	RLG_68759|Bd5_RLG_28	LTR/Gypsy
3904	miR1122-3p-12	RLG_68759|Bd5_RLG_28	LTR/Gypsy
3891	miR1122-3p-13	RLG_68759|Bd5_RLG_28	LTR/Gypsy
3862	miR1122-3p-14	DXX_154255|MITE_morex_4_102938_TREP216	DNA/Mite
3908	miR1122-3p-15	RLG_68759|Bd5_RLG_28	LTR/Gypsy
3841	miR1122-3p-16	DXX_154160|MITE_barke_2_87478_TREP216	DNA/Mite
3841	miR1122-3p-16	RLG_68759|Bd5_RLG_28	LTR/Gypsy
3865	miR1122-3p-17	RLG_68759|Bd5_RLG_28	LTR/Gypsy
3878	miR1122-3p-18	RLG_68759|Bd5_RLG_28	LTR/Gypsy
3878	miR1122-3p-18	RLG_68759|Bd5_RLG_28	LTR/Gypsy
3914	miR1122-3p-19	DXX_154255|MITE_morex_4_102938_TREP216	DNA/Mite
3842	miR1122-3p-2	DTT_159115|trep4391	DNA/TcMar
3842	miR1122-3p-2	DXX_158099|trep216	DNA/Stowaway
3843	miR1122-3p-20	DXX_154160|MITE_barke_2_87478_TREP216	DNA/Mite
3880	miR1122-3p-21	DXX_154160|MITE_barke_2_87478_TREP216	DNA/Mite
3880	miR1122-3p-21	DTT_154872|DTT_Pan_3B_023_N15-1	DNA/TcMar
3909	miR1122-3p-22	DTC_156199|DTC_Jorge_3B_096_J17-2	DNA/En-Spm
3909	miR1122-3p-22	DXX_154255|MITE_morex_4_102938_TREP216	DNA/Mite
3879	miR1122-3p-23	RLG_68759|Bd5_RLG_28	LTR/Gypsy
3874	miR1122-3p-24	DXX_154255|MITE_morex_4_102938_TREP216	DNA/Mite
3874	miR1122-3p-24	DTC_156199|DTC_Jorge_3B_096_J17-2	DNA/En-Spm
3848	miR1122-3p-25	DTT_155139|DTT_Pan_3B_109_N19-1	DNA/TcMar
3834	miR1122-3p-26	RLG_68759|Bd5_RLG_28	LTR/Gypsy
3850	miR1122-3p-27	RLG_68759|Bd5_RLG_28	LTR/Gypsy
3897	miR1122-3p-28	RLG_68759|Bd5_RLG_28	LTR/Gypsy
3912	miR1122-3p-29	RLG_68759|Bd5_RLG_28	LTR/Gypsy
3912	miR1122-3p-29	DXX_154261|MITE_morex_4_16798_TREP216	DNA/Mite
3851	miR1122-3p-3	DTT_155139|DTT_Pan_3B_109_N19-1	DNA/TcMar
3840	miR1122-3p-30	RLG_68759|Bd5_RLG_28	LTR/Gypsy
3907	miR1122-3p-31	RLG_68759|Bd5_RLG_28	LTR/Gypsy
3905	miR1122-3p-32	RLG_68759|Bd5_RLG_28	LTR/Gypsy
3835	miR1122-3p-33	RLG_68759|Bd5_RLG_28	LTR/Gypsy
3882	miR1122-3p-34	DXX_154255|MITE_morex_4_102938_TREP216	DNA/Mite
3882	miR1122-3p-34	DTT_159115|trep4391	DNA/TcMar
3863	miR1122-3p-35	RLG_68759|Bd5_RLG_28	LTR/Gypsy
3875	miR1122-3p-36	RLG_68759|Bd5_RLG_28	LTR/Gypsy
3930	miR1122-3p-37	DTT_155139|DTT_Pan_3B_109_N19-1	DNA/TcMar
3918	miR1122-3p-38	RLG_68759|Bd5_RLG_28	LTR/Gypsy
3921	miR1122-3p-39	RLG_68759|Bd5_RLG_28	LTR/Gypsy
3900	miR1122-3p-4	DTT_155139|DTT_Pan_3B_109_N19-1	DNA/TcMar
3886	miR1122-3p-40	RLG_68759|Bd5_RLG_28	LTR/Gypsy
3890	miR1122-3p-41	RLG_68759|Bd5_RLG_28	LTR/Gypsy
3867	miR1122-3p-42	RLG_68759|Bd5_RLG_28	LTR/Gypsy
3928	miR1122-3p-43	DTT_155139|DTT_Pan_3B_109_N19-1	DNA/TcMar
3832	miR1122-3p-44	DXX_154255|MITE_morex_4_102938_TREP216	DNA/Mite
3855	miR1122-3p-45	DTT_155139|DTT_Pan_3B_109_N19-1	DNA/TcMar
3872	miR1122-3p-46	DXX_154255|MITE_morex_4_102938_TREP216	DNA/Mite
3838	miR1122-3p-47	RLG_68759|Bd5_RLG_28	LTR/Gypsy
3830	miR1122-3p-48	RLG_68759|Bd5_RLG_28	LTR/Gypsy
3859	miR1122-3p-49	DTT_155139|DTT_Pan_3B_109_N19-1	DNA/TcMar
3933	miR1122-3p-5	DTT_155139|DTT_Pan_3B_109_N19-1	DNA/TcMar
3917	miR1122-3p-50	DXX_154255|MITE_morex_4_102938_TREP216	DNA/Mite
3927	miR1122-3p-51	RLG_68759|Bd5_RLG_28	LTR/Gypsy
3927	miR1122-3p-51	RLG_68759|Bd5_RLG_28	LTR/Gypsy
3871	miR1122-3p-52	DTC_154804|DTC_Jorge_3B_011_O13-2	DNA/En-Spm
3871	miR1122-3p-52	DTT_155334|DTT_Pan_3B_090_L01-1	DNA/TcMar
3858	miR1122-3p-53	RLG_68759|Bd5_RLG_28	LTR/Gypsy
3910	miR1122-3p-54	DXX_154255|MITE_morex_4_102938_TREP216	DNA/Mite
3829	miR1122-3p-55	RLG_68759|Bd5_RLG_28	LTR/Gypsy
3887	miR1122-3p-56	RLG_68759|Bd5_RLG_28	LTR/Gypsy
3860	miR1122-3p-57	DXX_154255|MITE_morex_4_102938_TREP216	DNA/Mite
3852	miR1122-3p-58	DTT_155139|DTT_Pan_3B_109_N19-1	DNA/TcMar
3864	miR1122-3p-59	RLG_68759|Bd5_RLG_28	LTR/Gypsy
3906	miR1122-3p-6	DTT_155139|DTT_Pan_3B_109_N19-1	DNA/TcMar
3911	miR1122-3p-60	RLG_68759|Bd5_RLG_28	LTR/Gypsy
3911	miR1122-3p-60	RLG_68759|Bd5_RLG_28	LTR/Gypsy
3913	miR1122-3p-61	DXX_154255|MITE_morex_4_102938_TREP216	DNA/Mite
3847	miR1122-3p-62	DXX_154255|MITE_morex_4_102938_TREP216	DNA/Mite
3881	miR1122-3p-63	RLG_68759|Bd5_RLG_28	LTR/Gypsy
3833	miR1122-3p-64	RLG_68759|Bd5_RLG_28	LTR/Gypsy
3828	miR1122-3p-65	DTT_155739|DTT_Pan_3B_074_B05-1	DNA/TcMar
3828	miR1122-3p-65	DTC_154342|DTC_Jorge_3B_007_A18-1	DNA/En-Spm
3932	miR1122-3p-66	RLG_68759|Bd5_RLG_28	LTR/Gypsy
3846	miR1122-3p-67	RLG_68759|Bd5_RLG_28	LTR/Gypsy
3831	miR1122-3p-68	RLG_68759|Bd5_RLG_28	LTR/Gypsy
3883	miR1122-3p-69	DXX_154255|MITE_morex_4_102938_TREP216	DNA/Mite
3922	miR1122-3p-7	RLG_68759|Bd5_RLG_28	LTR/Gypsy
3922	miR1122-3p-7	DXX_154255|MITE_morex_4_102938_TREP216	DNA/Mite
3889	miR1122-3p-70	DTT_154872|DTT_Pan_3B_023_N15-1	DNA/TcMar
3889	miR1122-3p-70	DXX_154255|MITE_morex_4_102938_TREP216	DNA/Mite
3889	miR1122-3p-70	DTT_159111|trep4387	DNA/TcMar
3876	miR1122-3p-71	RLG_68759|Bd5_RLG_28	LTR/Gypsy
3898	miR1122-3p-72	RLG_68759|Bd5_RLG_28	LTR/Gypsy
3849	miR1122-3p-73	DXX_154255|MITE_morex_4_102938_TREP216	DNA/Mite
3861	miR1122-3p-74	DXX_154255|MITE_morex_4_102938_TREP216	DNA/Mite
3888	miR1122-3p-75	DTT_159115|trep4391	DNA/TcMar
3888	miR1122-3p-75	DXX_154255|MITE_morex_4_102938_TREP216	DNA/Mite
3888	miR1122-3p-75	DTT_154427|DTT_Icarus_3B_088_K04-1	DNA/TcMar
3868	miR1122-3p-76	DXX_157546|trep1042	DNA/Stowaway
3868	miR1122-3p-76	DXX_154255|MITE_morex_4_102938_TREP216	DNA/Mite
3868	miR1122-3p-76	DTT_159115|trep4391	DNA/TcMar
3870	miR1122-3p-77	DXX_154255|MITE_morex_4_102938_TREP216	DNA/Mite
3931	miR1122-3p-78	RLG_68759|Bd5_RLG_28	LTR/Gypsy
3857	miR1122-3p-79	RLG_68759|Bd5_RLG_28	LTR/Gypsy
3896	miR1122-3p-8	RLG_68759|Bd5_RLG_28	LTR/Gypsy
3877	miR1122-3p-80	RLG_68759|Bd5_RLG_28	LTR/Gypsy
3924	miR1122-3p-81	DTT_155139|DTT_Pan_3B_109_N19-1	DNA/TcMar
3853	miR1122-3p-82	DTT_155139|DTT_Pan_3B_109_N19-1	DNA/TcMar
3929	miR1122-3p-83	DXX_154255|MITE_morex_4_102938_TREP216	DNA/Mite
3894	miR1122-3p-9	RLG_68759|Bd5_RLG_28	LTR/Gypsy
3892	miR1122-5p-1	DXX_154184|MITE_barke_4_33122_OLEUS_HV	DNA/Mite
3892	miR1122-5p-1	DXX_158019|trep2026	DNA/Stowaway
3923	miR1122-5p-2	DTC_154804|DTC_Jorge_3B_011_O13-2	DNA/En-Spm
3923	miR1122-5p-2	DTT_155334|DTT_Pan_3B_090_L01-1	DNA/TcMar
3935	miR1127-5p-1	DTT_159102|trep4378	DNA/TcMar
3935	miR1127-5p-1	RLC_68549|Bd4_RLC_17	LTR/Copia
3964	miR1128-5p-1	DXX_154126|MITE_barke_1_109126_HADES_TA	DNA/Mite
3953	miR1128-5p-10	DXX_154251|MITE_morex_3_49934_HADES_TA	DNA/Mite
3953	miR1128-5p-10	DTT_159102|trep4378	DNA/TcMar
3988	miR1128-5p-11	DTC_154539|DTC_Jorge_3B_097_O05-1	DNA/En-Spm
3988	miR1128-5p-11	DTT_159102|trep4378	DNA/TcMar
3973	miR1128-5p-12	DXX_154251|MITE_morex_3_49934_HADES_TA	DNA/Mite
3973	miR1128-5p-12	RLG_160773|LTR_HVVMRXALLhA0362M12_v7_c1_2462	LTR/Gypsy
3973	miR1128-5p-12	RLC_68549|Bd4_RLC_17	LTR/Copia
3973	miR1128-5p-12	DTT_155912|DTT_Hades_3B_093_A03-1	DNA/TcMar
3959	miR1128-5p-13	XXX_157396|XXX_unnamedfam187_3B_088_P23-1	Other
3959	miR1128-5p-13	DTT_159102|trep4378	DNA/TcMar
3959	miR1128-5p-13	RLC_68549|Bd4_RLC_17	LTR/Copia
3959	miR1128-5p-13	RLG_68437|Bd3_RLG_29	LTR/Gypsy
3989	miR1128-5p-14	RLC_68549|Bd4_RLC_17	LTR/Copia
3948	miR1128-5p-15	RLC_68549|Bd4_RLC_17	LTR/Copia
3943	miR1128-5p-16	RLC_68549|Bd4_RLC_17	LTR/Copia
3937	miR1128-5p-17	RLG_68517|Bd3_RLG_17	LTR/Gypsy
3937	miR1128-5p-17	DTT_159108|trep4384	DNA/TcMar
3937	miR1128-5p-17	DXX_154160|MITE_barke_2_87478_TREP216	DNA/Mite
3947	miR1128-5p-18	DTC_155186|DTC_Jorge_3B_034_E06-2	DNA/En-Spm
3947	miR1128-5p-18	DTT_159102|trep4378	DNA/TcMar
3947	miR1128-5p-18	DTC_155731|DTC_Jorge_3B_108_J20-3	DNA/En-Spm
3947	miR1128-5p-18	RLG_68437|Bd3_RLG_29	LTR/Gypsy
3975	miR1128-5p-19	DXX_154208|MITE_barke_5_78643_HADES_TA	DNA/Mite
3975	miR1128-5p-19	DTT_159102|trep4378	DNA/TcMar
3975	miR1128-5p-19	RLG_160773|LTR_HVVMRXALLhA0362M12_v7_c1_2462	LTR/Gypsy
3986	miR1128-5p-2	XXX_157396|XXX_unnamedfam187_3B_088_P23-1	Other
3986	miR1128-5p-2	RLG_160773|LTR_HVVMRXALLhA0362M12_v7_c1_2462	LTR/Gypsy
3961	miR1128-5p-20	DTC_155574|DTC_Jorge_3B_035_C19-2	DNA/En-Spm
3961	miR1128-5p-20	DTT_159108|trep4384	DNA/TcMar
3987	miR1128-5p-21	DTT_159102|trep4378	DNA/TcMar
3987	miR1128-5p-21	RLX_33260|LTR_Sb_chr_03_589	LTR
3982	miR1128-5p-22	DTX_157211|DTX_unnamedfam54_3B_078_H18-1	DNA
3976	miR1128-5p-23	DTT_159102|trep4378	DNA/TcMar
3976	miR1128-5p-23	XXX_157396|XXX_unnamedfam187_3B_088_P23-1	Other
3991	miR1128-5p-24	DTX_157211|DTX_unnamedfam54_3B_078_H18-1	DNA
3972	miR1128-5p-25	RLX_159969|LTR_HVVMRXALLhA0680I06_v22_c1_2945	LTR
3972	miR1128-5p-25	RLC_68549|Bd4_RLC_17	LTR/Copia
3954	miR1128-5p-26	RLG_156354|RLG_Sabrina_3B_045_E05-2	LTR/Gypsy
3954	miR1128-5p-26	DTT_159102|trep4378	DNA/TcMar
3974	miR1128-5p-27	RLG_68437|Bd3_RLG_29	LTR/Gypsy
3974	miR1128-5p-27	DTT_159102|trep4378	DNA/TcMar
3974	miR1128-5p-27	RLG_68437|Bd3_RLG_29	LTR/Gypsy
3939	miR1128-5p-28	RLG_68075|Bd1_RLG_58	LTR/Gypsy
3939	miR1128-5p-28	DTT_159109|trep4385	DNA/TcMar
3939	miR1128-5p-28	RLG_68075|Bd1_RLG_58	LTR/Gypsy
3940	miR1128-5p-29	RLC_68549|Bd4_RLC_17	LTR/Copia
3940	miR1128-5p-29	DTT_159102|trep4378	DNA/TcMar
3936	miR1128-5p-3	RLG_160773|LTR_HVVMRXALLhA0362M12_v7_c1_2462	LTR/Gypsy
3936	miR1128-5p-3	XXX_157396|XXX_unnamedfam187_3B_088_P23-1	Other
3938	miR1128-5p-30	DTT_159102|trep4378	DNA/TcMar
3938	miR1128-5p-30	RLC_68549|Bd4_RLC_17	LTR/Copia
3965	miR1128-5p-31	DTT_159117|trep4393	DNA/TcMar
3965	miR1128-5p-31	DXX_154251|MITE_morex_3_49934_HADES_TA	DNA/Mite
3965	miR1128-5p-31	DTT_159117|trep4393	DNA/TcMar
3965	miR1128-5p-31	DXX_154192|MITE_barke_4_83695_HADES_TA	DNA/Mite
3985	miR1128-5p-32	DTX_157211|DTX_unnamedfam54_3B_078_H18-1	DNA
3985	miR1128-5p-32	RLG_68075|Bd1_RLG_58	LTR/Gypsy
3977	miR1128-5p-33	DTT_159102|trep4378	DNA/TcMar
3978	miR1128-5p-34	RLC_68549|Bd4_RLC_17	LTR/Copia
3971	miR1128-5p-4	DTT_159101|trep4377	DNA/TcMar
3981	miR1128-5p-5	RLX_46518|LTR_AC191121.2_7512	LTR
3981	miR1128-5p-5	DTT_159119|trep4395	DNA/TcMar
3981	miR1128-5p-5	DXX_154268|MITE_morex_4_64054_HADES_TA	DNA/Mite
3946	miR1128-5p-6	XXX_157396|XXX_unnamedfam187_3B_088_P23-1	Other
3946	miR1128-5p-6	DTT_159102|trep4378	DNA/TcMar
3946	miR1128-5p-6	DXX_154285|MITE_morex_5_58320_STOWAWAY1_HV	DNA/Mite
3993	miR1128-5p-7	RLC_68549|Bd4_RLC_17	LTR/Copia
3993	miR1128-5p-7	DXX_154209|MITE_barke_5_85116_ICARUS_TM	DNA/Mite
3984	miR1128-5p-8	DXX_154157|MITE_barke_2_56002_HADES_TA	DNA/Mite
3984	miR1128-5p-8	RLX_161715|LTR_HVVMRXALLeA0377I10_ipk10_c1_1855	LTR
3970	miR1128-5p-9	RLC_68549|Bd4_RLC_17	LTR/Copia
3970	miR1128-5p-9	RLC_68549|Bd4_RLC_17	LTR/Copia
3970	miR1128-5p-9	DTT_159101|trep4377	DNA/TcMar
4018	miR1133-5p-1	RLC_68549|Bd4_RLC_17	LTR/Copia
4018	miR1133-5p-1	RLG_68437|Bd3_RLG_29	LTR/Gypsy
4018	miR1133-5p-1	DTT_159102|trep4378	DNA/TcMar
4018	miR1133-5p-1	XXX_157396|XXX_unnamedfam187_3B_088_P23-1	Other
4027	miR1133-5p-10	DTC_155218|DTC_Jorge_3B_015_P16-1	DNA/En-Spm
4027	miR1133-5p-10	DTT_159105|trep4381	DNA/TcMar
4008	miR1133-5p-11	DTT_159108|trep4384	DNA/TcMar
4019	miR1133-5p-12	RLC_68549|Bd4_RLC_17	LTR/Copia
4015	miR1133-5p-13	RLC_68549|Bd4_RLC_17	LTR/Copia
4015	miR1133-5p-13	DTT_159102|trep4378	DNA/TcMar
4015	miR1133-5p-13	RLC_68549|Bd4_RLC_17	LTR/Copia
4025	miR1133-5p-14	RLC_68549|Bd4_RLC_17	LTR/Copia
4025	miR1133-5p-14	DTT_159102|trep4378	DNA/TcMar
4025	miR1133-5p-14	RLC_68549|Bd4_RLC_17	LTR/Copia
4035	miR1133-5p-15	XXX_157396|XXX_unnamedfam187_3B_088_P23-1	Other
4035	miR1133-5p-15	DTT_159102|trep4378	DNA/TcMar
3996	miR1133-5p-16	RLC_68549|Bd4_RLC_17	LTR/Copia
4016	miR1133-5p-17	DTT_159102|trep4378	DNA/TcMar
4016	miR1133-5p-17	DXX_154157|MITE_barke_2_56002_HADES_TA	DNA/Mite
4001	miR1133-5p-18	DTT_159102|trep4378	DNA/TcMar
4001	miR1133-5p-18	DXX_154251|MITE_morex_3_49934_HADES_TA	DNA/Mite
4001	miR1133-5p-18	RLC_68549|Bd4_RLC_17	LTR/Copia
4005	miR1133-5p-19	RLC_68549|Bd4_RLC_17	LTR/Copia
4037	miR1133-5p-2	RLG_160773|LTR_HVVMRXALLhA0362M12_v7_c1_2462	LTR/Gypsy
4037	miR1133-5p-2	DTT_159102|trep4378	DNA/TcMar
4037	miR1133-5p-2	DXX_154208|MITE_barke_5_78643_HADES_TA	DNA/Mite
4003	miR1133-5p-20	DTT_159102|trep4378	DNA/TcMar
4003	miR1133-5p-20	DTC_155574|DTC_Jorge_3B_035_C19-2	DNA/En-Spm
4007	miR1133-5p-21	DTC_155574|DTC_Jorge_3B_035_C19-2	DNA/En-Spm
4007	miR1133-5p-21	DTT_159102|trep4378	DNA/TcMar
4006	miR1133-5p-22	DTT_159102|trep4378	DNA/TcMar
4006	miR1133-5p-22	RLG_68437|Bd3_RLG_29	LTR/Gypsy
4031	miR1133-5p-3	DXX_154136|MITE_barke_1_48094_EnSpm2_HV	DNA/Mite
4028	miR1133-5p-4	XXX_157396|XXX_unnamedfam187_3B_088_P23-1	Other
4028	miR1133-5p-4	DTT_159102|trep4378	DNA/TcMar
4028	miR1133-5p-4	DXX_154285|MITE_morex_5_58320_STOWAWAY1_HV	DNA/Mite
4036	miR1133-5p-5	RLX_159969|LTR_HVVMRXALLhA0680I06_v22_c1_2945	LTR
4036	miR1133-5p-5	DXX_154192|MITE_barke_4_83695_HADES_TA	DNA/Mite
4036	miR1133-5p-5	DTT_159102|trep4378	DNA/TcMar
4036	miR1133-5p-5	RLG_68437|Bd3_RLG_29	LTR/Gypsy
3999	miR1133-5p-6	DXX_154208|MITE_barke_5_78643_HADES_TA	DNA/Mite
4002	miR1133-5p-7	DTC_159125|trep4401	DNA/En-Spm
4002	miR1133-5p-7	DTT_159108|trep4384	DNA/TcMar
4013	miR1133-5p-8	RLC_68549|Bd4_RLC_17	LTR/Copia
4013	miR1133-5p-8	DTT_159102|trep4378	DNA/TcMar
4013	miR1133-5p-8	RLC_68549|Bd4_RLC_17	LTR/Copia
3997	miR1133-5p-9	DTT_159102|trep4378	DNA/TcMar
4047	miR1135-3p-1	DTT_159117|trep4393	DNA/TcMar
4047	miR1135-3p-1	DXX_154192|MITE_barke_4_83695_HADES_TA	DNA/Mite
4057	miR1135-3p-10	DTT_159117|trep4393	DNA/TcMar
4057	miR1135-3p-10	DXX_154208|MITE_barke_5_78643_HADES_TA	DNA/Mite
4056	miR1135-3p-11	DTT_159117|trep4393	DNA/TcMar
4056	miR1135-3p-11	DTC_158802|trep4080	DNA/En-Spm
4054	miR1135-3p-12	DTT_159117|trep4393	DNA/TcMar
4046	miR1135-3p-13	DTT_159117|trep4393	DNA/TcMar
4041	miR1135-3p-14	DTT_159117|trep4393	DNA/TcMar
4041	miR1135-3p-14	RLX_68219|Bd1_RLX_8	LTR
4058	miR1135-3p-15	DTT_159117|trep4393	DNA/TcMar
4049	miR1135-3p-16	DTT_159117|trep4393	DNA/TcMar
4049	miR1135-3p-16	DXX_154251|MITE_morex_3_49934_HADES_TA	DNA/Mite
4045	miR1135-3p-2	DTT_159117|trep4393	DNA/TcMar
4045	miR1135-3p-2	DXX_154157|MITE_barke_2_56002_HADES_TA	DNA/Mite
4040	miR1135-3p-3	DTT_159117|trep4393	DNA/TcMar
4040	miR1135-3p-3	RLX_68219|Bd1_RLX_8	LTR
4043	miR1135-3p-4	DXX_157973|trep1805	DNA/Stowaway
4043	miR1135-3p-4	DTT_159117|trep4393	DNA/TcMar
4050	miR1135-3p-5	DTT_159117|trep4393	DNA/TcMar
4048	miR1135-3p-6	DTT_159117|trep4393	DNA/TcMar
4051	miR1135-3p-7	DTT_159117|trep4393	DNA/TcMar
4042	miR1135-3p-8	DTC_156659|DTC_Fergat_3B_025_N04-1	DNA/En-Spm
4042	miR1135-3p-8	DXX_154162|MITE_barke_3_13269_HADES_TA	DNA/Mite
4044	miR1135-3p-9	DTT_159117|trep4393	DNA/TcMar
4059	miR1136-5p-1	DTT_159104|trep4380	DNA/TcMar
4062	miR1139-5p-1	DTX_155391|DTX_unnamedfam10_3B_059_I05-1	DNA
4060	miR1139-5p-2	DTX_154895|DTX_unnamedfam1_3B_072_J16-1	DNA
4063	miR1139-5p-3	DTH_159203|trep4480	DNA/Harbinge
1873	miR1435-5p-1	DTT_159110|trep4386	DNA/TcMar
1887	miR1435-5p-10	DTT_159110|trep4386	DNA/TcMar
1879	miR1435-5p-2	DTT_159110|trep4386	DNA/TcMar
1877	miR1435-5p-3	DXX_154177|MITE_barke_3_7977_DNA020N2_TA	DNA/Mite
1890	miR1435-5p-4	DXX_154136|MITE_barke_1_48094_EnSpm2_HV	DNA/Mite
1890	miR1435-5p-4	DTX_154576|DTX_unnamedfam5_3B_085_J05-1	DNA
1890	miR1435-5p-4	DTT_159039|trep4315	DNA/TcMar
1901	miR1435-5p-5	DXX_154177|MITE_barke_3_7977_DNA020N2_TA	DNA/Mite
1878	miR1435-5p-6	DXX_28298|sb_mite_sek_3_18	DNA/Mite
1892	miR1435-5p-7	DTT_159110|trep4386	DNA/TcMar
1902	miR1435-5p-8	DTT_159110|trep4386	DNA/TcMar
1875	miR1435-5p-9	DTT_159110|trep4386	DNA/TcMar
1875	miR1435-5p-9	DXX_158286|trep242	DNA/Stowaway
1875	miR1435-5p-9	DTT_159110|trep4386	DNA/TcMar
2063	miR1436-3p-1	DXX_154252|MITE_morex_3_52048_ATHOS_HV	DNA/Mite
2063	miR1436-3p-1	DTT_159119|trep4395	DNA/TcMar
2063	miR1436-3p-1	DXX_154251|MITE_morex_3_49934_HADES_TA	DNA/Mite
1980	miR1436-3p-10	DTT_159102|trep4378	DNA/TcMar
1980	miR1436-3p-10	RLG_68437|Bd3_RLG_29	LTR/Gypsy
1980	miR1436-3p-10	RLG_160773|LTR_HVVMRXALLhA0362M12_v7_c1_2462	LTR/Gypsy
1980	miR1436-3p-10	DXX_154157|MITE_barke_2_56002_HADES_TA	DNA/Mite
1980	miR1436-3p-10	DXX_154251|MITE_morex_3_49934_HADES_TA	DNA/Mite
1980	miR1436-3p-10	DTT_159119|trep4395	DNA/TcMar
1980	miR1436-3p-10	DTC_156701|DTC_Jorge_3B_080_N22-1	DNA/En-Spm
1980	miR1436-3p-10	RLX_68552|Bd4_RLX_5	LTR
1980	miR1436-3p-10	DTT_159119|trep4395	DNA/TcMar
1980	miR1436-3p-10	DTT_159119|trep4395	DNA/TcMar
1980	miR1436-3p-10	RLX_68552|Bd4_RLX_5	LTR
1980	miR1436-3p-10	RLX_68552|Bd4_RLX_5	LTR
1980	miR1436-3p-10	RLG_68517|Bd3_RLG_17	LTR/Gypsy
1980	miR1436-3p-10	XXX_157396|XXX_unnamedfam187_3B_088_P23-1	Other
1980	miR1436-3p-10	DTT_159102|trep4378	DNA/TcMar
1980	miR1436-3p-10	RLG_68075|Bd1_RLG_58	LTR/Gypsy
1980	miR1436-3p-10	RLG_68437|Bd3_RLG_29	LTR/Gypsy
1980	miR1436-3p-10	DXX_154251|MITE_morex_3_49934_HADES_TA	DNA/Mite
1980	miR1436-3p-10	DTC_158802|trep4080	DNA/En-Spm
1980	miR1436-3p-10	DTC_158802|trep4080	DNA/En-Spm
1980	miR1436-3p-10	DTT_159119|trep4395	DNA/TcMar
1940	miR1436-3p-11	DXX_154157|MITE_barke_2_56002_HADES_TA	DNA/Mite
1940	miR1436-3p-11	DTT_159102|trep4378	DNA/TcMar
1940	miR1436-3p-11	DXX_154192|MITE_barke_4_83695_HADES_TA	DNA/Mite
1940	miR1436-3p-11	RLX_68552|Bd4_RLX_5	LTR
1940	miR1436-3p-11	DTT_159109|trep4385	DNA/TcMar
1940	miR1436-3p-11	RLX_68219|Bd1_RLX_8	LTR
1940	miR1436-3p-11	DTC_155186|DTC_Jorge_3B_034_E06-2	DNA/En-Spm
1940	miR1436-3p-11	DTT_159109|trep4385	DNA/TcMar
1940	miR1436-3p-11	DTC_155186|DTC_Jorge_3B_034_E06-2	DNA/En-Spm
1940	miR1436-3p-11	DXX_154160|MITE_barke_2_87478_TREP216	DNA/Mite
1940	miR1436-3p-11	DTT_159119|trep4395	DNA/TcMar
1940	miR1436-3p-11	DXX_154252|MITE_morex_3_52048_ATHOS_HV	DNA/Mite
1940	miR1436-3p-11	DTT_156331|DTT_Pan_3B_045_E05-1	DNA/TcMar
1940	miR1436-3p-11	RLX_68224|Bd1_RLX_4	LTR
1940	miR1436-3p-11	DXX_154157|MITE_barke_2_56002_HADES_TA	DNA/Mite
1940	miR1436-3p-11	RLX_68552|Bd4_RLX_5	LTR
1940	miR1436-3p-11	DTT_159119|trep4395	DNA/TcMar
1940	miR1436-3p-11	DTT_156331|DTT_Pan_3B_045_E05-1	DNA/TcMar
1940	miR1436-3p-11	DTT_159109|trep4385	DNA/TcMar
1940	miR1436-3p-11	DTC_155671|DTC_Jorge_3B_061_B18-1	DNA/En-Spm
1940	miR1436-3p-11	DTT_159115|trep4391	DNA/TcMar
1940	miR1436-3p-11	RLC_68549|Bd4_RLC_17	LTR/Copia
1940	miR1436-3p-11	XXX_157396|XXX_unnamedfam187_3B_088_P23-1	Other
1940	miR1436-3p-11	RLG_68075|Bd1_RLG_58	LTR/Gypsy
1940	miR1436-3p-11	DTT_159109|trep4385	DNA/TcMar
1940	miR1436-3p-11	DTC_154342|DTC_Jorge_3B_007_A18-1	DNA/En-Spm
1940	miR1436-3p-11	DTC_154971|DTC_TAT1_3B_030_O03-1	DNA/En-Spm
1940	miR1436-3p-11	DTT_159119|trep4395	DNA/TcMar
2200	miR1436-3p-12	RLG_155345|RLG_Romani_3B_076_J01-1	LTR/Gypsy
2200	miR1436-3p-12	DTT_159102|trep4378	DNA/TcMar
2200	miR1436-3p-12	RLX_162750|LTR_HVVMRXALLhA0341G11_v10_c3_2417	LTR
2200	miR1436-3p-12	DXX_154157|MITE_barke_2_56002_HADES_TA	DNA/Mite
2200	miR1436-3p-12	DTT_159100|trep4376	DNA/TcMar
2200	miR1436-3p-12	RLG_68517|Bd3_RLG_17	LTR/Gypsy
2200	miR1436-3p-12	DTT_159102|trep4378	DNA/TcMar
2200	miR1436-3p-12	DXX_154217|MITE_morex_1_150346_DNA0TA01_TA	DNA/Mite
2200	miR1436-3p-12	RLX_59930|LTR_Os_chr_08_1488	LTR
2200	miR1436-3p-12	DTC_158802|trep4080	DNA/En-Spm
2200	miR1436-3p-12	DTT_159119|trep4395	DNA/TcMar
2200	miR1436-3p-12	DTT_159119|trep4395	DNA/TcMar
2200	miR1436-3p-12	DTC_157326|DTC_Fergat_3B_058_L24-1	DNA/En-Spm
2200	miR1436-3p-12	DTT_159102|trep4378	DNA/TcMar
2200	miR1436-3p-12	DXX_154285|MITE_morex_5_58320_STOWAWAY1_HV	DNA/Mite
2200	miR1436-3p-12	DTT_159102|trep4378	DNA/TcMar
2200	miR1436-3p-12	RLC_68549|Bd4_RLC_17	LTR/Copia
2200	miR1436-3p-12	DTT_159109|trep4385	DNA/TcMar
2200	miR1436-3p-12	DTC_158802|trep4080	DNA/En-Spm
2200	miR1436-3p-12	DTT_159119|trep4395	DNA/TcMar
2772	miR1436-3p-13	RLC_68549|Bd4_RLC_17	LTR/Copia
2772	miR1436-3p-13	RLC_68549|Bd4_RLC_17	LTR/Copia
2772	miR1436-3p-13	DTT_159102|trep4378	DNA/TcMar
2772	miR1436-3p-13	RLC_68549|Bd4_RLC_17	LTR/Copia
2772	miR1436-3p-13	DTC_155986|DTC_Jorge_3B_021_G07-1	DNA/En-Spm
2772	miR1436-3p-13	DTT_159109|trep4385	DNA/TcMar
2772	miR1436-3p-13	RLG_68075|Bd1_RLG_58	LTR/Gypsy
2772	miR1436-3p-13	RLG_68075|Bd1_RLG_58	LTR/Gypsy
2772	miR1436-3p-13	DTT_159102|trep4378	DNA/TcMar
2772	miR1436-3p-13	RLG_68437|Bd3_RLG_29	LTR/Gypsy
2772	miR1436-3p-13	RLG_68437|Bd3_RLG_29	LTR/Gypsy
2772	miR1436-3p-13	DTT_159102|trep4378	DNA/TcMar
2772	miR1436-3p-13	RLG_68075|Bd1_RLG_58	LTR/Gypsy
2772	miR1436-3p-13	DTT_159114|trep4390	DNA/TcMar
2772	miR1436-3p-13	DTC_157120|DTC_Caspar_3B_055_G17-1	DNA/En-Spm
2772	miR1436-3p-13	DTC_154749|DTC_Jorge_3B_092_E19-1	DNA/En-Spm
2772	miR1436-3p-13	DTC_155325|DTC_Jorge_3B_090_L01-1	DNA/En-Spm
2772	miR1436-3p-13	DTT_159109|trep4385	DNA/TcMar
2772	miR1436-3p-13	DXX_154209|MITE_barke_5_85116_ICARUS_TM	DNA/Mite
2772	miR1436-3p-13	DTT_159119|trep4395	DNA/TcMar
2772	miR1436-3p-13	DTC_158802|trep4080	DNA/En-Spm
2772	miR1436-3p-13	RLX_68552|Bd4_RLX_5	LTR
2772	miR1436-3p-13	DTC_154342|DTC_Jorge_3B_007_A18-1	DNA/En-Spm
2772	miR1436-3p-13	DTT_159109|trep4385	DNA/TcMar
2772	miR1436-3p-13	DXX_154208|MITE_barke_5_78643_HADES_TA	DNA/Mite
2772	miR1436-3p-13	RLX_159969|LTR_HVVMRXALLhA0680I06_v22_c1_2945	LTR
2772	miR1436-3p-13	DTT_159102|trep4378	DNA/TcMar
2772	miR1436-3p-13	RLG_68437|Bd3_RLG_29	LTR/Gypsy
1919	miR1436-3p-14	DTT_154389|DTT_Hades_3B_066_H03-1	DNA/TcMar
1919	miR1436-3p-14	RLC_68549|Bd4_RLC_17	LTR/Copia
1919	miR1436-3p-14	RLG_68437|Bd3_RLG_29	LTR/Gypsy
1919	miR1436-3p-14	RLG_68437|Bd3_RLG_29	LTR/Gypsy
1919	miR1436-3p-14	DTT_159102|trep4378	DNA/TcMar
1919	miR1436-3p-14	RLX_159969|LTR_HVVMRXALLhA0680I06_v22_c1_2945	LTR
1919	miR1436-3p-14	RLG_68437|Bd3_RLG_29	LTR/Gypsy
1919	miR1436-3p-14	RLC_68549|Bd4_RLC_17	LTR/Copia
1919	miR1436-3p-14	DXX_154192|MITE_barke_4_83695_HADES_TA	DNA/Mite
1919	miR1436-3p-14	DTT_159109|trep4385	DNA/TcMar
1919	miR1436-3p-14	DTC_155986|DTC_Jorge_3B_021_G07-1	DNA/En-Spm
1919	miR1436-3p-14	RLX_68552|Bd4_RLX_5	LTR
1919	miR1436-3p-14	DTT_159119|trep4395	DNA/TcMar
1919	miR1436-3p-14	DTC_158802|trep4080	DNA/En-Spm
1919	miR1436-3p-14	DTT_159102|trep4378	DNA/TcMar
1919	miR1436-3p-14	XXX_157396|XXX_unnamedfam187_3B_088_P23-1	Other
1919	miR1436-3p-14	DXX_154207|MITE_barke_5_66999_STOWAWAY1_HV	DNA/Mite
1919	miR1436-3p-14	DTT_159109|trep4385	DNA/TcMar
1919	miR1436-3p-14	RLG_68075|Bd1_RLG_58	LTR/Gypsy
1919	miR1436-3p-14	DTC_158802|trep4080	DNA/En-Spm
1919	miR1436-3p-14	DTT_159102|trep4378	DNA/TcMar
1919	miR1436-3p-14	RLC_68549|Bd4_RLC_17	LTR/Copia
1919	miR1436-3p-14	DXX_154157|MITE_barke_2_56002_HADES_TA	DNA/Mite
1919	miR1436-3p-14	DTT_159102|trep4378	DNA/TcMar
1919	miR1436-3p-14	DXX_154285|MITE_morex_5_58320_STOWAWAY1_HV	DNA/Mite
1919	miR1436-3p-14	DTT_159102|trep4378	DNA/TcMar
1919	miR1436-3p-14	DXX_154251|MITE_morex_3_49934_HADES_TA	DNA/Mite
1919	miR1436-3p-14	RLX_58836|LTR_Os_chr_01_34	LTR
2172	miR1436-3p-15	DTT_159109|trep4385	DNA/TcMar
2172	miR1436-3p-15	DTT_159102|trep4378	DNA/TcMar
2172	miR1436-3p-15	DTT_155912|DTT_Hades_3B_093_A03-1	DNA/TcMar
2172	miR1436-3p-15	DTT_159102|trep4378	DNA/TcMar
2172	miR1436-3p-15	RLC_68549|Bd4_RLC_17	LTR/Copia
2172	miR1436-3p-15	RLC_68549|Bd4_RLC_17	LTR/Copia
2172	miR1436-3p-15	DTT_159102|trep4378	DNA/TcMar
2172	miR1436-3p-15	RLC_68601|Bd4_RLC_53	LTR/Copia
2172	miR1436-3p-15	DTC_156701|DTC_Jorge_3B_080_N22-1	DNA/En-Spm
2172	miR1436-3p-15	DXX_154251|MITE_morex_3_49934_HADES_TA	DNA/Mite
2172	miR1436-3p-15	DTT_159102|trep4378	DNA/TcMar
2172	miR1436-3p-15	DTT_159102|trep4378	DNA/TcMar
2172	miR1436-3p-15	DXX_154251|MITE_morex_3_49934_HADES_TA	DNA/Mite
2172	miR1436-3p-15	DTC_155186|DTC_Jorge_3B_034_E06-2	DNA/En-Spm
2172	miR1436-3p-15	DTT_159109|trep4385	DNA/TcMar
2172	miR1436-3p-15	RLX_68552|Bd4_RLX_5	LTR
2172	miR1436-3p-15	DTT_159102|trep4378	DNA/TcMar
2172	miR1436-3p-15	DXX_154192|MITE_barke_4_83695_HADES_TA	DNA/Mite
2172	miR1436-3p-15	DTT_159109|trep4385	DNA/TcMar
2172	miR1436-3p-15	RLG_155345|RLG_Romani_3B_076_J01-1	LTR/Gypsy
2172	miR1436-3p-15	RLG_68437|Bd3_RLG_29	LTR/Gypsy
2172	miR1436-3p-15	DTT_159102|trep4378	DNA/TcMar
2172	miR1436-3p-15	DXX_154157|MITE_barke_2_56002_HADES_TA	DNA/Mite
2242	miR1436-3p-16	DXX_154251|MITE_morex_3_49934_HADES_TA	DNA/Mite
2242	miR1436-3p-16	DTT_159102|trep4378	DNA/TcMar
2242	miR1436-3p-16	DXX_154251|MITE_morex_3_49934_HADES_TA	DNA/Mite
2242	miR1436-3p-16	DXX_154157|MITE_barke_2_56002_HADES_TA	DNA/Mite
2242	miR1436-3p-16	DTT_159102|trep4378	DNA/TcMar
2242	miR1436-3p-16	RLG_68437|Bd3_RLG_29	LTR/Gypsy
2242	miR1436-3p-16	DTC_155574|DTC_Jorge_3B_035_C19-2	DNA/En-Spm
2242	miR1436-3p-16	DTT_159102|trep4378	DNA/TcMar
2242	miR1436-3p-16	DXX_154192|MITE_barke_4_83695_HADES_TA	DNA/Mite
2242	miR1436-3p-16	RLC_68549|Bd4_RLC_17	LTR/Copia
2242	miR1436-3p-16	DTT_159102|trep4378	DNA/TcMar
2242	miR1436-3p-16	DXX_154192|MITE_barke_4_83695_HADES_TA	DNA/Mite
2242	miR1436-3p-16	DTT_159102|trep4378	DNA/TcMar
2242	miR1436-3p-16	DXX_154285|MITE_morex_5_58320_STOWAWAY1_HV	DNA/Mite
2242	miR1436-3p-16	DTT_159102|trep4378	DNA/TcMar
2242	miR1436-3p-16	RLG_156354|RLG_Sabrina_3B_045_E05-2	LTR/Gypsy
2242	miR1436-3p-16	RLC_68601|Bd4_RLC_53	LTR/Copia
2242	miR1436-3p-16	DXX_154217|MITE_morex_1_150346_DNA0TA01_TA	DNA/Mite
2242	miR1436-3p-16	RLC_68601|Bd4_RLC_53	LTR/Copia
2242	miR1436-3p-16	DTT_159102|trep4378	DNA/TcMar
2242	miR1436-3p-16	RLC_68549|Bd4_RLC_17	LTR/Copia
2242	miR1436-3p-16	DTT_159109|trep4385	DNA/TcMar
2242	miR1436-3p-16	RLG_156354|RLG_Sabrina_3B_045_E05-2	LTR/Gypsy
2242	miR1436-3p-16	RLX_49534|LTR_AC199067.2_11211	LTR
2242	miR1436-3p-16	DTT_159119|trep4395	DNA/TcMar
1946	miR1436-3p-17	DTC_155186|DTC_Jorge_3B_034_E06-2	DNA/En-Spm
1946	miR1436-3p-17	DTT_159109|trep4385	DNA/TcMar
1946	miR1436-3p-17	RLX_68552|Bd4_RLX_5	LTR
1946	miR1436-3p-17	DTC_158802|trep4080	DNA/En-Spm
1946	miR1436-3p-17	DXX_154251|MITE_morex_3_49934_HADES_TA	DNA/Mite
1946	miR1436-3p-17	DTT_159119|trep4395	DNA/TcMar
1946	miR1436-3p-17	DTT_159119|trep4395	DNA/TcMar
1946	miR1436-3p-17	DXX_154251|MITE_morex_3_49934_HADES_TA	DNA/Mite
1946	miR1436-3p-17	DTC_158802|trep4080	DNA/En-Spm
1946	miR1436-3p-17	RLX_68224|Bd1_RLX_4	LTR
1946	miR1436-3p-17	RLG_68437|Bd3_RLG_29	LTR/Gypsy
1946	miR1436-3p-17	DTT_159102|trep4378	DNA/TcMar
1946	miR1436-3p-17	DTC_155574|DTC_Jorge_3B_035_C19-2	DNA/En-Spm
1946	miR1436-3p-17	DTT_159115|trep4391	DNA/TcMar
1946	miR1436-3p-17	DTC_156057|DTC_Jorge_3B_011_E05-1	DNA/En-Spm
1946	miR1436-3p-17	DXX_154178|MITE_barke_3_85231_HADES_TA	DNA/Mite
1946	miR1436-3p-17	RLX_159969|LTR_HVVMRXALLhA0680I06_v22_c1_2945	LTR
1946	miR1436-3p-17	DTT_159102|trep4378	DNA/TcMar
1946	miR1436-3p-17	DXX_154192|MITE_barke_4_83695_HADES_TA	DNA/Mite
1946	miR1436-3p-17	DTT_159105|trep4381	DNA/TcMar
1946	miR1436-3p-17	DXX_154192|MITE_barke_4_83695_HADES_TA	DNA/Mite
1946	miR1436-3p-17	RLG_68759|Bd5_RLG_28	LTR/Gypsy
1946	miR1436-3p-17	RLG_68075|Bd1_RLG_58	LTR/Gypsy
1946	miR1436-3p-17	DXX_154192|MITE_barke_4_83695_HADES_TA	DNA/Mite
1946	miR1436-3p-17	DTT_159102|trep4378	DNA/TcMar
1946	miR1436-3p-17	DXX_154251|MITE_morex_3_49934_HADES_TA	DNA/Mite
1931	miR1436-3p-18	DTT_159109|trep4385	DNA/TcMar
1931	miR1436-3p-18	DXX_154207|MITE_barke_5_66999_STOWAWAY1_HV	DNA/Mite
1931	miR1436-3p-18	DTT_159119|trep4395	DNA/TcMar
1931	miR1436-3p-18	DTC_158802|trep4080	DNA/En-Spm
1931	miR1436-3p-18	DTT_159119|trep4395	DNA/TcMar
1931	miR1436-3p-18	DXX_154252|MITE_morex_3_52048_ATHOS_HV	DNA/Mite
1931	miR1436-3p-18	RLX_46518|LTR_AC191121.2_7512	LTR
1931	miR1436-3p-18	DXX_154216|MITE_morex_1_140202_HADES_TA	DNA/Mite
1931	miR1436-3p-18	DTT_159119|trep4395	DNA/TcMar
1931	miR1436-3p-18	RLG_160773|LTR_HVVMRXALLhA0362M12_v7_c1_2462	LTR/Gypsy
1931	miR1436-3p-18	DTT_159103|trep4379	DNA/TcMar
1931	miR1436-3p-18	RLX_59462|LTR_Os_chr_05_874	LTR
1931	miR1436-3p-18	RLC_68680|Bd4_RLC_38	LTR/Copia
1931	miR1436-3p-18	DTT_159103|trep4379	DNA/TcMar
1931	miR1436-3p-18	DXX_154192|MITE_barke_4_83695_HADES_TA	DNA/Mite
1931	miR1436-3p-18	RLG_160773|LTR_HVVMRXALLhA0362M12_v7_c1_2462	LTR/Gypsy
1931	miR1436-3p-18	DXX_154192|MITE_barke_4_83695_HADES_TA	DNA/Mite
1931	miR1436-3p-18	RLG_154958|RLG_Wilma_3B_082_K20-1	LTR/Gypsy
2654	miR1436-3p-19	DXX_154138|MITE_barke_1_62132_HADES_TA	DNA/Mite
2654	miR1436-3p-19	RLC_68549|Bd4_RLC_17	LTR/Copia
2654	miR1436-3p-19	DTC_155186|DTC_Jorge_3B_034_E06-2	DNA/En-Spm
2654	miR1436-3p-19	DTT_159109|trep4385	DNA/TcMar
2654	miR1436-3p-19	DTC_155986|DTC_Jorge_3B_021_G07-1	DNA/En-Spm
2654	miR1436-3p-19	DXX_154192|MITE_barke_4_83695_HADES_TA	DNA/Mite
2654	miR1436-3p-19	DXX_154268|MITE_morex_4_64054_HADES_TA	DNA/Mite
2654	miR1436-3p-19	DTT_158397|trep3085	DNA/TcMar
2654	miR1436-3p-19	RLX_161480|LTR_HVVMRX83KhA0088B16_v55_c2_274	LTR
2654	miR1436-3p-19	DTC_155186|DTC_Jorge_3B_034_E06-2	DNA/En-Spm
2654	miR1436-3p-19	RLX_163067|LTR_HVVMRXALLmA0478M01_ipk21_c2_3730	LTR
2654	miR1436-3p-19	DTT_159109|trep4385	DNA/TcMar
2654	miR1436-3p-19	DTT_159109|trep4385	DNA/TcMar
2654	miR1436-3p-19	DTT_159109|trep4385	DNA/TcMar
2654	miR1436-3p-19	RLX_163067|LTR_HVVMRXALLmA0478M01_ipk21_c2_3730	LTR
2654	miR1436-3p-19	DTT_159109|trep4385	DNA/TcMar
2654	miR1436-3p-19	DTT_159102|trep4378	DNA/TcMar
2654	miR1436-3p-19	RLG_68075|Bd1_RLG_58	LTR/Gypsy
2654	miR1436-3p-19	DTT_159105|trep4381	DNA/TcMar
2654	miR1436-3p-19	RLX_58836|LTR_Os_chr_01_34	LTR
2652	miR1436-3p-2	DTC_158802|trep4080	DNA/En-Spm
2652	miR1436-3p-2	DTT_159119|trep4395	DNA/TcMar
2652	miR1436-3p-2	DXX_154268|MITE_morex_4_64054_HADES_TA	DNA/Mite
2400	miR1436-3p-20	DTT_159103|trep4379	DNA/TcMar
2400	miR1436-3p-20	RLX_161715|LTR_HVVMRXALLeA0377I10_ipk10_c1_1855	LTR
2400	miR1436-3p-20	RLX_163067|LTR_HVVMRXALLmA0478M01_ipk21_c2_3730	LTR
2400	miR1436-3p-20	DTT_159109|trep4385	DNA/TcMar
2400	miR1436-3p-20	RLG_155345|RLG_Romani_3B_076_J01-1	LTR/Gypsy
2400	miR1436-3p-20	DTT_159109|trep4385	DNA/TcMar
2400	miR1436-3p-20	RLG_68075|Bd1_RLG_58	LTR/Gypsy
2400	miR1436-3p-20	DTT_159103|trep4379	DNA/TcMar
2400	miR1436-3p-20	DXX_154274|MITE_morex_5_133100_AsDRF1	DNA/Mite
2400	miR1436-3p-20	DTT_159119|trep4395	DNA/TcMar
2400	miR1436-3p-20	DTC_158802|trep4080	DNA/En-Spm
2400	miR1436-3p-20	DTT_159102|trep4378	DNA/TcMar
2400	miR1436-3p-20	DXX_154285|MITE_morex_5_58320_STOWAWAY1_HV	DNA/Mite
2400	miR1436-3p-20	DTC_155186|DTC_Jorge_3B_034_E06-2	DNA/En-Spm
2400	miR1436-3p-20	DTT_159109|trep4385	DNA/TcMar
2400	miR1436-3p-20	DXX_154252|MITE_morex_3_52048_ATHOS_HV	DNA/Mite
2400	miR1436-3p-20	RLX_46518|LTR_AC191121.2_7512	LTR
2400	miR1436-3p-20	DTT_159119|trep4395	DNA/TcMar
2400	miR1436-3p-20	XXX_157396|XXX_unnamedfam187_3B_088_P23-1	Other
2400	miR1436-3p-20	DTT_159102|trep4378	DNA/TcMar
2400	miR1436-3p-20	DTT_159119|trep4395	DNA/TcMar
2400	miR1436-3p-20	DXX_154241|MITE_morex_2_93266_HADES_TA	DNA/Mite
2400	miR1436-3p-20	DXX_154192|MITE_barke_4_83695_HADES_TA	DNA/Mite
2400	miR1436-3p-20	DTT_159102|trep4378	DNA/TcMar
2400	miR1436-3p-20	DXX_154192|MITE_barke_4_83695_HADES_TA	DNA/Mite
2380	miR1436-3p-21	DTT_159102|trep4378	DNA/TcMar
2380	miR1436-3p-21	DXX_154157|MITE_barke_2_56002_HADES_TA	DNA/Mite
2380	miR1436-3p-21	DTT_159102|trep4378	DNA/TcMar
2380	miR1436-3p-21	RLC_68549|Bd4_RLC_17	LTR/Copia
2380	miR1436-3p-21	DTT_159103|trep4379	DNA/TcMar
2380	miR1436-3p-21	DTT_159103|trep4379	DNA/TcMar
2380	miR1436-3p-21	DXX_154251|MITE_morex_3_49934_HADES_TA	DNA/Mite
2380	miR1436-3p-21	DTT_159119|trep4395	DNA/TcMar
2380	miR1436-3p-21	DTC_158802|trep4080	DNA/En-Spm
2380	miR1436-3p-21	DTT_159103|trep4379	DNA/TcMar
2380	miR1436-3p-21	DTC_154749|DTC_Jorge_3B_092_E19-1	DNA/En-Spm
2380	miR1436-3p-21	DTT_159109|trep4385	DNA/TcMar
2380	miR1436-3p-21	DXX_154217|MITE_morex_1_150346_DNA0TA01_TA	DNA/Mite
2380	miR1436-3p-21	DTC_157120|DTC_Caspar_3B_055_G17-1	DNA/En-Spm
2380	miR1436-3p-21	DTC_156701|DTC_Jorge_3B_080_N22-1	DNA/En-Spm
2380	miR1436-3p-21	RLC_68549|Bd4_RLC_17	LTR/Copia
2380	miR1436-3p-21	DXX_154138|MITE_barke_1_62132_HADES_TA	DNA/Mite
2380	miR1436-3p-21	RLC_68549|Bd4_RLC_17	LTR/Copia
2380	miR1436-3p-21	DTT_159102|trep4378	DNA/TcMar
2380	miR1436-3p-21	RLC_68549|Bd4_RLC_17	LTR/Copia
2380	miR1436-3p-21	DTT_159103|trep4379	DNA/TcMar
2806	miR1436-3p-22	RLC_68549|Bd4_RLC_17	LTR/Copia
2806	miR1436-3p-22	DTC_155186|DTC_Jorge_3B_034_E06-2	DNA/En-Spm
2806	miR1436-3p-22	DTT_159109|trep4385	DNA/TcMar
2806	miR1436-3p-22	DTT_159109|trep4385	DNA/TcMar
2806	miR1436-3p-22	RLX_68219|Bd1_RLX_8	LTR
2806	miR1436-3p-22	DTC_155186|DTC_Jorge_3B_034_E06-2	DNA/En-Spm
2806	miR1436-3p-22	DXX_154285|MITE_morex_5_58320_STOWAWAY1_HV	DNA/Mite
2806	miR1436-3p-22	DTT_159102|trep4378	DNA/TcMar
2806	miR1436-3p-22	RLC_68549|Bd4_RLC_17	LTR/Copia
2806	miR1436-3p-22	DTT_159103|trep4379	DNA/TcMar
2806	miR1436-3p-22	DTT_159109|trep4385	DNA/TcMar
2806	miR1436-3p-22	RLX_68552|Bd4_RLX_5	LTR
2806	miR1436-3p-22	RLG_68075|Bd1_RLG_58	LTR/Gypsy
2806	miR1436-3p-22	DTT_159109|trep4385	DNA/TcMar
2806	miR1436-3p-22	DTT_159109|trep4385	DNA/TcMar
2806	miR1436-3p-22	DXX_154187|MITE_barke_4_44348_ICARUS_TM	DNA/Mite
2806	miR1436-3p-22	RLG_160773|LTR_HVVMRXALLhA0362M12_v7_c1_2462	LTR/Gypsy
2806	miR1436-3p-22	DTT_159119|trep4395	DNA/TcMar
2806	miR1436-3p-22	DXX_154192|MITE_barke_4_83695_HADES_TA	DNA/Mite
2806	miR1436-3p-22	DTT_159102|trep4378	DNA/TcMar
2806	miR1436-3p-22	DXX_154192|MITE_barke_4_83695_HADES_TA	DNA/Mite
2806	miR1436-3p-22	DXX_154192|MITE_barke_4_83695_HADES_TA	DNA/Mite
2806	miR1436-3p-22	DTC_158802|trep4080	DNA/En-Spm
2232	miR1436-3p-23	RLX_58532|LTR_Os_chr_04_834	LTR
2232	miR1436-3p-23	DTT_159102|trep4378	DNA/TcMar
2232	miR1436-3p-23	RLG_68437|Bd3_RLG_29	LTR/Gypsy
2232	miR1436-3p-23	DXX_154251|MITE_morex_3_49934_HADES_TA	DNA/Mite
2232	miR1436-3p-23	DTT_159102|trep4378	DNA/TcMar
2232	miR1436-3p-23	XXX_157396|XXX_unnamedfam187_3B_088_P23-1	Other
2232	miR1436-3p-23	DXX_154157|MITE_barke_2_56002_HADES_TA	DNA/Mite
2232	miR1436-3p-23	DTT_159119|trep4395	DNA/TcMar
2232	miR1436-3p-23	DTC_158802|trep4080	DNA/En-Spm
2232	miR1436-3p-23	DTC_158802|trep4080	DNA/En-Spm
2232	miR1436-3p-23	DTT_159119|trep4395	DNA/TcMar
2232	miR1436-3p-23	DXX_154157|MITE_barke_2_56002_HADES_TA	DNA/Mite
2232	miR1436-3p-23	DTT_159102|trep4378	DNA/TcMar
2232	miR1436-3p-23	RLX_162750|LTR_HVVMRXALLhA0341G11_v10_c3_2417	LTR
2232	miR1436-3p-23	DTT_159102|trep4378	DNA/TcMar
2232	miR1436-3p-23	DXX_154217|MITE_morex_1_150346_DNA0TA01_TA	DNA/Mite
2232	miR1436-3p-23	DTT_159102|trep4378	DNA/TcMar
2232	miR1436-3p-23	DXX_154192|MITE_barke_4_83695_HADES_TA	DNA/Mite
2232	miR1436-3p-23	DTT_159102|trep4378	DNA/TcMar
2232	miR1436-3p-23	RLC_68549|Bd4_RLC_17	LTR/Copia
2232	miR1436-3p-23	RLX_58836|LTR_Os_chr_01_34	LTR
2232	miR1436-3p-23	DTT_159102|trep4378	DNA/TcMar
2232	miR1436-3p-23	DTC_155986|DTC_Jorge_3B_021_G07-1	DNA/En-Spm
2232	miR1436-3p-23	DTT_159109|trep4385	DNA/TcMar
2111	miR1436-3p-24	DXX_154157|MITE_barke_2_56002_HADES_TA	DNA/Mite
2111	miR1436-3p-24	DTT_159119|trep4395	DNA/TcMar
2111	miR1436-3p-24	RLG_160773|LTR_HVVMRXALLhA0362M12_v7_c1_2462	LTR/Gypsy
2111	miR1436-3p-24	DXX_154192|MITE_barke_4_83695_HADES_TA	DNA/Mite
2111	miR1436-3p-24	RLG_160773|LTR_HVVMRXALLhA0362M12_v7_c1_2462	LTR/Gypsy
2111	miR1436-3p-24	DTT_159119|trep4395	DNA/TcMar
2111	miR1436-3p-24	DXX_154192|MITE_barke_4_83695_HADES_TA	DNA/Mite
2111	miR1436-3p-24	DXX_154157|MITE_barke_2_56002_HADES_TA	DNA/Mite
2111	miR1436-3p-24	DTT_159109|trep4385	DNA/TcMar
2111	miR1436-3p-24	DXX_154160|MITE_barke_2_87478_TREP216	DNA/Mite
2111	miR1436-3p-24	DTC_158802|trep4080	DNA/En-Spm
2111	miR1436-3p-24	RLX_68552|Bd4_RLX_5	LTR
2111	miR1436-3p-24	DTT_159116|trep4392	DNA/TcMar
2111	miR1436-3p-24	DTC_158802|trep4080	DNA/En-Spm
2111	miR1436-3p-24	DXX_154285|MITE_morex_5_58320_STOWAWAY1_HV	DNA/Mite
2111	miR1436-3p-24	DTT_159102|trep4378	DNA/TcMar
2111	miR1436-3p-24	RLC_68549|Bd4_RLC_17	LTR/Copia
2111	miR1436-3p-24	RLX_68552|Bd4_RLX_5	LTR
2111	miR1436-3p-24	DTT_159119|trep4395	DNA/TcMar
2111	miR1436-3p-24	DTC_158802|trep4080	DNA/En-Spm
2111	miR1436-3p-24	DTT_159109|trep4385	DNA/TcMar
2111	miR1436-3p-24	RLC_68408|Bd3_RLC_28	LTR/Copia
2111	miR1436-3p-24	DTT_159102|trep4378	DNA/TcMar
2111	miR1436-3p-24	DTC_155574|DTC_Jorge_3B_035_C19-2	DNA/En-Spm
2111	miR1436-3p-24	RLG_155345|RLG_Romani_3B_076_J01-1	LTR/Gypsy
2111	miR1436-3p-24	DTT_159100|trep4376	DNA/TcMar
2111	miR1436-3p-24	DXX_154285|MITE_morex_5_58320_STOWAWAY1_HV	DNA/Mite
2081	miR1436-3p-25	DTT_159102|trep4378	DNA/TcMar
2081	miR1436-3p-25	DTT_159102|trep4378	DNA/TcMar
2081	miR1436-3p-25	RLG_68075|Bd1_RLG_58	LTR/Gypsy
2081	miR1436-3p-25	RLG_160773|LTR_HVVMRXALLhA0362M12_v7_c1_2462	LTR/Gypsy
2081	miR1436-3p-25	DTT_159109|trep4385	DNA/TcMar
2081	miR1436-3p-25	DTC_155186|DTC_Jorge_3B_034_E06-2	DNA/En-Spm
2081	miR1436-3p-25	DTC_158802|trep4080	DNA/En-Spm
2081	miR1436-3p-25	DTT_159102|trep4378	DNA/TcMar
2081	miR1436-3p-25	RLG_156354|RLG_Sabrina_3B_045_E05-2	LTR/Gypsy
2081	miR1436-3p-25	DTC_155731|DTC_Jorge_3B_108_J20-3	DNA/En-Spm
2081	miR1436-3p-25	DTT_159109|trep4385	DNA/TcMar
2081	miR1436-3p-25	DTC_158802|trep4080	DNA/En-Spm
2081	miR1436-3p-25	DTC_158802|trep4080	DNA/En-Spm
2081	miR1436-3p-25	DTC_158802|trep4080	DNA/En-Spm
2081	miR1436-3p-25	DTT_159119|trep4395	DNA/TcMar
2081	miR1436-3p-25	DTC_158802|trep4080	DNA/En-Spm
2081	miR1436-3p-25	DTT_159103|trep4379	DNA/TcMar
2081	miR1436-3p-25	RLX_163067|LTR_HVVMRXALLmA0478M01_ipk21_c2_3730	LTR
2081	miR1436-3p-25	DTT_159109|trep4385	DNA/TcMar
2739	miR1436-3p-26	DTT_159109|trep4385	DNA/TcMar
2739	miR1436-3p-26	DTT_159119|trep4395	DNA/TcMar
2739	miR1436-3p-26	DTC_158802|trep4080	DNA/En-Spm
2739	miR1436-3p-26	RLC_68549|Bd4_RLC_17	LTR/Copia
2739	miR1436-3p-26	RLG_68437|Bd3_RLG_29	LTR/Gypsy
2739	miR1436-3p-26	DTT_159102|trep4378	DNA/TcMar
2739	miR1436-3p-26	DXX_154241|MITE_morex_2_93266_HADES_TA	DNA/Mite
2739	miR1436-3p-26	DXX_154178|MITE_barke_3_85231_HADES_TA	DNA/Mite
2739	miR1436-3p-26	XXX_157396|XXX_unnamedfam187_3B_088_P23-1	Other
2739	miR1436-3p-26	RLX_68552|Bd4_RLX_5	LTR
2739	miR1436-3p-26	DTT_159119|trep4395	DNA/TcMar
2739	miR1436-3p-26	DTC_154971|DTC_TAT1_3B_030_O03-1	DNA/En-Spm
2739	miR1436-3p-26	RLX_68552|Bd4_RLX_5	LTR
2739	miR1436-3p-26	DTT_159119|trep4395	DNA/TcMar
2739	miR1436-3p-26	DTT_155912|DTT_Hades_3B_093_A03-1	DNA/TcMar
2739	miR1436-3p-26	RLG_160773|LTR_HVVMRXALLhA0362M12_v7_c1_2462	LTR/Gypsy
2739	miR1436-3p-26	RLC_68549|Bd4_RLC_17	LTR/Copia
2739	miR1436-3p-26	DXX_154208|MITE_barke_5_78643_HADES_TA	DNA/Mite
2739	miR1436-3p-26	RLC_68549|Bd4_RLC_17	LTR/Copia
2739	miR1436-3p-26	DTT_159102|trep4378	DNA/TcMar
2739	miR1436-3p-26	XXX_157396|XXX_unnamedfam187_3B_088_P23-1	Other
2739	miR1436-3p-26	RLX_68552|Bd4_RLX_5	LTR
2739	miR1436-3p-26	DTT_159109|trep4385	DNA/TcMar
2739	miR1436-3p-26	RLX_68552|Bd4_RLX_5	LTR
2739	miR1436-3p-26	RLC_68549|Bd4_RLC_17	LTR/Copia
2739	miR1436-3p-26	DXX_154192|MITE_barke_4_83695_HADES_TA	DNA/Mite
2739	miR1436-3p-26	DTT_159102|trep4378	DNA/TcMar
2739	miR1436-3p-26	RLG_68437|Bd3_RLG_29	LTR/Gypsy
2739	miR1436-3p-26	DXX_154251|MITE_morex_3_49934_HADES_TA	DNA/Mite
2739	miR1436-3p-26	DXX_154138|MITE_barke_1_62132_HADES_TA	DNA/Mite
2057	miR1436-3p-27	DTC_158802|trep4080	DNA/En-Spm
2057	miR1436-3p-27	DTT_159102|trep4378	DNA/TcMar
2057	miR1436-3p-27	DXX_154251|MITE_morex_3_49934_HADES_TA	DNA/Mite
2057	miR1436-3p-27	DTT_159103|trep4379	DNA/TcMar
2057	miR1436-3p-27	RLX_161480|LTR_HVVMRX83KhA0088B16_v55_c2_274	LTR
2057	miR1436-3p-27	DTT_159102|trep4378	DNA/TcMar
2057	miR1436-3p-27	RLG_68437|Bd3_RLG_29	LTR/Gypsy
2057	miR1436-3p-27	XXX_157396|XXX_unnamedfam187_3B_088_P23-1	Other
2057	miR1436-3p-27	DTT_159102|trep4378	DNA/TcMar
2057	miR1436-3p-27	RLC_68549|Bd4_RLC_17	LTR/Copia
2057	miR1436-3p-27	DXX_154217|MITE_morex_1_150346_DNA0TA01_TA	DNA/Mite
2057	miR1436-3p-27	RLX_59462|LTR_Os_chr_05_874	LTR
2057	miR1436-3p-27	DXX_154251|MITE_morex_3_49934_HADES_TA	DNA/Mite
2057	miR1436-3p-27	DTT_159119|trep4395	DNA/TcMar
2057	miR1436-3p-27	DTC_154971|DTC_TAT1_3B_030_O03-1	DNA/En-Spm
2057	miR1436-3p-27	DXX_154192|MITE_barke_4_83695_HADES_TA	DNA/Mite
2057	miR1436-3p-27	DTC_155574|DTC_Jorge_3B_035_C19-2	DNA/En-Spm
2057	miR1436-3p-27	DTT_159102|trep4378	DNA/TcMar
2057	miR1436-3p-27	DTC_155186|DTC_Jorge_3B_034_E06-2	DNA/En-Spm
2057	miR1436-3p-27	DTT_159109|trep4385	DNA/TcMar
2057	miR1436-3p-27	RLG_68437|Bd3_RLG_29	LTR/Gypsy
2057	miR1436-3p-27	DTT_159102|trep4378	DNA/TcMar
2057	miR1436-3p-27	RLX_159969|LTR_HVVMRXALLhA0680I06_v22_c1_2945	LTR
2057	miR1436-3p-27	RLC_68549|Bd4_RLC_17	LTR/Copia
2057	miR1436-3p-27	DTT_159102|trep4378	DNA/TcMar
2057	miR1436-3p-27	DXX_154192|MITE_barke_4_83695_HADES_TA	DNA/Mite
2057	miR1436-3p-27	DTT_159103|trep4379	DNA/TcMar
2057	miR1436-3p-27	RLX_59462|LTR_Os_chr_05_874	LTR
2124	miR1436-3p-28	RLX_58836|LTR_Os_chr_01_34	LTR
2124	miR1436-3p-28	DTT_159102|trep4378	DNA/TcMar
2124	miR1436-3p-28	DTC_154342|DTC_Jorge_3B_007_A18-1	DNA/En-Spm
2124	miR1436-3p-28	DTT_159109|trep4385	DNA/TcMar
2124	miR1436-3p-28	RLX_68552|Bd4_RLX_5	LTR
2124	miR1436-3p-28	RLG_68075|Bd1_RLG_58	LTR/Gypsy
2124	miR1436-3p-28	DXX_154157|MITE_barke_2_56002_HADES_TA	DNA/Mite
2124	miR1436-3p-28	DTT_159109|trep4385	DNA/TcMar
2124	miR1436-3p-28	RLX_68552|Bd4_RLX_5	LTR
2124	miR1436-3p-28	DTT_159102|trep4378	DNA/TcMar
2124	miR1436-3p-28	RLC_68549|Bd4_RLC_17	LTR/Copia
2124	miR1436-3p-28	RLX_162654|LTR_HVVMRX83KhA0148I02_v34_c1_459	LTR
2124	miR1436-3p-28	DTT_159105|trep4381	DNA/TcMar
2124	miR1436-3p-28	XXX_157396|XXX_unnamedfam187_3B_088_P23-1	Other
2124	miR1436-3p-28	DXX_154274|MITE_morex_5_133100_AsDRF1	DNA/Mite
2124	miR1436-3p-28	DTC_154539|DTC_Jorge_3B_097_O05-1	DNA/En-Spm
2124	miR1436-3p-28	DTC_154539|DTC_Jorge_3B_097_O05-1	DNA/En-Spm
2124	miR1436-3p-28	DXX_154274|MITE_morex_5_133100_AsDRF1	DNA/Mite
2124	miR1436-3p-28	DTT_159109|trep4385	DNA/TcMar
2124	miR1436-3p-28	DXX_154157|MITE_barke_2_56002_HADES_TA	DNA/Mite
2124	miR1436-3p-28	DTT_159102|trep4378	DNA/TcMar
2124	miR1436-3p-28	RLC_68549|Bd4_RLC_17	LTR/Copia
2124	miR1436-3p-28	RLX_59291|LTR_Os_chr_04_624	LTR
2124	miR1436-3p-28	DTT_159103|trep4379	DNA/TcMar
2418	miR1436-3p-29	DTT_159109|trep4385	DNA/TcMar
2418	miR1436-3p-29	RLG_68517|Bd3_RLG_17	LTR/Gypsy
2418	miR1436-3p-29	DTT_159102|trep4378	DNA/TcMar
2418	miR1436-3p-29	RLG_68075|Bd1_RLG_58	LTR/Gypsy
2418	miR1436-3p-29	XXX_157396|XXX_unnamedfam187_3B_088_P23-1	Other
2418	miR1436-3p-29	DTT_159102|trep4378	DNA/TcMar
2418	miR1436-3p-29	RLG_160773|LTR_HVVMRXALLhA0362M12_v7_c1_2462	LTR/Gypsy
2418	miR1436-3p-29	RLX_163067|LTR_HVVMRXALLmA0478M01_ipk21_c2_3730	LTR
2418	miR1436-3p-29	DTT_159108|trep4384	DNA/TcMar
2418	miR1436-3p-29	DXX_154252|MITE_morex_3_52048_ATHOS_HV	DNA/Mite
2418	miR1436-3p-29	DTT_159105|trep4381	DNA/TcMar
2418	miR1436-3p-29	XXX_157396|XXX_unnamedfam187_3B_088_P23-1	Other
2418	miR1436-3p-29	DTT_159105|trep4381	DNA/TcMar
2418	miR1436-3p-29	DTT_159102|trep4378	DNA/TcMar
2418	miR1436-3p-29	DXX_154268|MITE_morex_4_64054_HADES_TA	DNA/Mite
2418	miR1436-3p-29	DTT_159102|trep4378	DNA/TcMar
2418	miR1436-3p-29	DXX_154285|MITE_morex_5_58320_STOWAWAY1_HV	DNA/Mite
2418	miR1436-3p-29	DTT_159109|trep4385	DNA/TcMar
2418	miR1436-3p-29	XXX_157396|XXX_unnamedfam187_3B_088_P23-1	Other
2418	miR1436-3p-29	DTT_159102|trep4378	DNA/TcMar
2418	miR1436-3p-29	DXX_154251|MITE_morex_3_49934_HADES_TA	DNA/Mite
2418	miR1436-3p-29	DXX_154251|MITE_morex_3_49934_HADES_TA	DNA/Mite
2418	miR1436-3p-29	DTC_155574|DTC_Jorge_3B_035_C19-2	DNA/En-Spm
2418	miR1436-3p-29	RLX_58836|LTR_Os_chr_01_34	LTR
1905	miR1436-3p-3	DTT_159102|trep4378	DNA/TcMar
1905	miR1436-3p-3	RLG_160773|LTR_HVVMRXALLhA0362M12_v7_c1_2462	LTR/Gypsy
2281	miR1436-3p-30	DTT_159109|trep4385	DNA/TcMar
2281	miR1436-3p-30	DTC_159129|trep4405	DNA/En-Spm
2281	miR1436-3p-30	DXX_154251|MITE_morex_3_49934_HADES_TA	DNA/Mite
2281	miR1436-3p-30	DTT_159102|trep4378	DNA/TcMar
2281	miR1436-3p-30	RLG_154958|RLG_Wilma_3B_082_K20-1	LTR/Gypsy
2281	miR1436-3p-30	DXX_154217|MITE_morex_1_150346_DNA0TA01_TA	DNA/Mite
2281	miR1436-3p-30	RLX_161480|LTR_HVVMRX83KhA0088B16_v55_c2_274	LTR
2281	miR1436-3p-30	DXX_154192|MITE_barke_4_83695_HADES_TA	DNA/Mite
2281	miR1436-3p-30	DTT_159102|trep4378	DNA/TcMar
2281	miR1436-3p-30	DXX_154241|MITE_morex_2_93266_HADES_TA	DNA/Mite
2281	miR1436-3p-30	DTT_159119|trep4395	DNA/TcMar
2281	miR1436-3p-30	DXX_154157|MITE_barke_2_56002_HADES_TA	DNA/Mite
2281	miR1436-3p-30	DTT_159103|trep4379	DNA/TcMar
2281	miR1436-3p-30	DTT_159119|trep4395	DNA/TcMar
2281	miR1436-3p-30	DTT_159119|trep4395	DNA/TcMar
2281	miR1436-3p-30	DXX_154209|MITE_barke_5_85116_ICARUS_TM	DNA/Mite
2281	miR1436-3p-30	DTT_159109|trep4385	DNA/TcMar
2281	miR1436-3p-30	RLC_68549|Bd4_RLC_17	LTR/Copia
2281	miR1436-3p-30	DTC_158802|trep4080	DNA/En-Spm
2707	miR1436-3p-31	DXX_154217|MITE_morex_1_150346_DNA0TA01_TA	DNA/Mite
2707	miR1436-3p-31	DTC_154342|DTC_Jorge_3B_007_A18-1	DNA/En-Spm
2707	miR1436-3p-31	DXX_154268|MITE_morex_4_64054_HADES_TA	DNA/Mite
2707	miR1436-3p-31	DTT_159119|trep4395	DNA/TcMar
2707	miR1436-3p-31	DTT_159102|trep4378	DNA/TcMar
2707	miR1436-3p-31	DTT_159102|trep4378	DNA/TcMar
2707	miR1436-3p-31	RLG_160773|LTR_HVVMRXALLhA0362M12_v7_c1_2462	LTR/Gypsy
2707	miR1436-3p-31	DXX_154157|MITE_barke_2_56002_HADES_TA	DNA/Mite
2707	miR1436-3p-31	DTT_159102|trep4378	DNA/TcMar
2707	miR1436-3p-31	DXX_154252|MITE_morex_3_52048_ATHOS_HV	DNA/Mite
2707	miR1436-3p-31	RLX_162750|LTR_HVVMRXALLhA0341G11_v10_c3_2417	LTR
2707	miR1436-3p-31	RLX_159969|LTR_HVVMRXALLhA0680I06_v22_c1_2945	LTR
2707	miR1436-3p-31	DTT_159102|trep4378	DNA/TcMar
2707	miR1436-3p-31	DXX_154285|MITE_morex_5_58320_STOWAWAY1_HV	DNA/Mite
2707	miR1436-3p-31	DTC_155325|DTC_Jorge_3B_090_L01-1	DNA/En-Spm
2707	miR1436-3p-31	DTT_159109|trep4385	DNA/TcMar
2707	miR1436-3p-31	DTT_159119|trep4395	DNA/TcMar
2707	miR1436-3p-31	RLX_68552|Bd4_RLX_5	LTR
2707	miR1436-3p-31	DTT_159105|trep4381	DNA/TcMar
2707	miR1436-3p-31	RLX_58836|LTR_Os_chr_01_34	LTR
2707	miR1436-3p-31	DXX_154251|MITE_morex_3_49934_HADES_TA	DNA/Mite
2707	miR1436-3p-31	DXX_154251|MITE_morex_3_49934_HADES_TA	DNA/Mite
2707	miR1436-3p-31	DTC_155574|DTC_Jorge_3B_035_C19-2	DNA/En-Spm
2707	miR1436-3p-31	DTC_159125|trep4401	DNA/En-Spm
2707	miR1436-3p-31	DTT_159108|trep4384	DNA/TcMar
2375	miR1436-3p-32	DTT_159103|trep4379	DNA/TcMar
2375	miR1436-3p-32	DTC_156701|DTC_Jorge_3B_080_N22-1	DNA/En-Spm
2375	miR1436-3p-32	DTT_159103|trep4379	DNA/TcMar
2375	miR1436-3p-32	RLX_59291|LTR_Os_chr_04_624	LTR
2375	miR1436-3p-32	DTT_159103|trep4379	DNA/TcMar
2375	miR1436-3p-32	DTT_159109|trep4385	DNA/TcMar
2375	miR1436-3p-32	RLX_68552|Bd4_RLX_5	LTR
2375	miR1436-3p-32	DTT_159103|trep4379	DNA/TcMar
2375	miR1436-3p-32	DXX_154274|MITE_morex_5_133100_AsDRF1	DNA/Mite
2375	miR1436-3p-32	DTT_159109|trep4385	DNA/TcMar
2375	miR1436-3p-32	RLG_68075|Bd1_RLG_58	LTR/Gypsy
2375	miR1436-3p-32	DTT_159109|trep4385	DNA/TcMar
2375	miR1436-3p-32	DTT_159119|trep4395	DNA/TcMar
2375	miR1436-3p-32	DXX_154251|MITE_morex_3_49934_HADES_TA	DNA/Mite
2375	miR1436-3p-32	DTT_159119|trep4395	DNA/TcMar
2375	miR1436-3p-32	RLX_68552|Bd4_RLX_5	LTR
2375	miR1436-3p-32	DTC_158802|trep4080	DNA/En-Spm
2375	miR1436-3p-32	DTT_159119|trep4395	DNA/TcMar
2267	miR1436-3p-33	DXX_154192|MITE_barke_4_83695_HADES_TA	DNA/Mite
2267	miR1436-3p-33	DTT_159102|trep4378	DNA/TcMar
2267	miR1436-3p-33	RLG_68437|Bd3_RLG_29	LTR/Gypsy
2267	miR1436-3p-33	RLG_160773|LTR_HVVMRXALLhA0362M12_v7_c1_2462	LTR/Gypsy
2267	miR1436-3p-33	DTT_159119|trep4395	DNA/TcMar
2267	miR1436-3p-33	RLX_68552|Bd4_RLX_5	LTR
2267	miR1436-3p-33	DXX_154274|MITE_morex_5_133100_AsDRF1	DNA/Mite
2267	miR1436-3p-33	DTT_159119|trep4395	DNA/TcMar
2267	miR1436-3p-33	DTC_158802|trep4080	DNA/En-Spm
2267	miR1436-3p-33	RLX_68552|Bd4_RLX_5	LTR
2267	miR1436-3p-33	RLG_160773|LTR_HVVMRXALLhA0362M12_v7_c1_2462	LTR/Gypsy
2267	miR1436-3p-33	DTC_156701|DTC_Jorge_3B_080_N22-1	DNA/En-Spm
2267	miR1436-3p-33	RLG_160773|LTR_HVVMRXALLhA0362M12_v7_c1_2462	LTR/Gypsy
2267	miR1436-3p-33	RLG_160773|LTR_HVVMRXALLhA0362M12_v7_c1_2462	LTR/Gypsy
2267	miR1436-3p-33	RLC_68549|Bd4_RLC_17	LTR/Copia
2267	miR1436-3p-33	DXX_154251|MITE_morex_3_49934_HADES_TA	DNA/Mite
2267	miR1436-3p-33	DTT_159119|trep4395	DNA/TcMar
2267	miR1436-3p-33	DTT_159109|trep4385	DNA/TcMar
2267	miR1436-3p-33	DTC_158792|trep4070	DNA/En-Spm
2031	miR1436-3p-34	DTT_159105|trep4381	DNA/TcMar
2031	miR1436-3p-34	RLG_160773|LTR_HVVMRXALLhA0362M12_v7_c1_2462	LTR/Gypsy
2031	miR1436-3p-34	RLG_68437|Bd3_RLG_29	LTR/Gypsy
2031	miR1436-3p-34	DTT_159102|trep4378	DNA/TcMar
2031	miR1436-3p-34	DXX_154157|MITE_barke_2_56002_HADES_TA	DNA/Mite
2031	miR1436-3p-34	DXX_157973|trep1805	DNA/Stowaway
2031	miR1436-3p-34	DTT_159102|trep4378	DNA/TcMar
2031	miR1436-3p-34	RLG_68437|Bd3_RLG_29	LTR/Gypsy
2031	miR1436-3p-34	DTT_159107|trep4383	DNA/TcMar
2031	miR1436-3p-34	RLX_68552|Bd4_RLX_5	LTR
2031	miR1436-3p-34	RLG_68075|Bd1_RLG_58	LTR/Gypsy
2031	miR1436-3p-34	DTT_159109|trep4385	DNA/TcMar
2031	miR1436-3p-34	RLG_68075|Bd1_RLG_58	LTR/Gypsy
2031	miR1436-3p-34	DXX_154285|MITE_morex_5_58320_STOWAWAY1_HV	DNA/Mite
2031	miR1436-3p-34	DTT_159100|trep4376	DNA/TcMar
2031	miR1436-3p-34	DXX_154274|MITE_morex_5_133100_AsDRF1	DNA/Mite
2031	miR1436-3p-34	DTT_156516|DTT_Athos_3B_104_M23-2	DNA/TcMar
2031	miR1436-3p-34	RLC_68549|Bd4_RLC_17	LTR/Copia
2031	miR1436-3p-34	DXX_154178|MITE_barke_3_85231_HADES_TA	DNA/Mite
2031	miR1436-3p-34	RLX_68552|Bd4_RLX_5	LTR
2031	miR1436-3p-34	DXX_154192|MITE_barke_4_83695_HADES_TA	DNA/Mite
2031	miR1436-3p-34	DTT_159102|trep4378	DNA/TcMar
2031	miR1436-3p-34	RLG_68437|Bd3_RLG_29	LTR/Gypsy
2031	miR1436-3p-34	DTT_159109|trep4385	DNA/TcMar
2031	miR1436-3p-34	RLG_68075|Bd1_RLG_58	LTR/Gypsy
2031	miR1436-3p-34	RLG_160773|LTR_HVVMRXALLhA0362M12_v7_c1_2462	LTR/Gypsy
2031	miR1436-3p-34	DTT_159102|trep4378	DNA/TcMar
2031	miR1436-3p-34	RLG_154958|RLG_Wilma_3B_082_K20-1	LTR/Gypsy
2777	miR1436-3p-35	RLC_68549|Bd4_RLC_17	LTR/Copia
2777	miR1436-3p-35	RLX_159969|LTR_HVVMRXALLhA0680I06_v22_c1_2945	LTR
2777	miR1436-3p-35	DTT_159102|trep4378	DNA/TcMar
2777	miR1436-3p-35	XXX_157396|XXX_unnamedfam187_3B_088_P23-1	Other
2777	miR1436-3p-35	DTT_159103|trep4379	DNA/TcMar
2777	miR1436-3p-35	DXX_157973|trep1805	DNA/Stowaway
2777	miR1436-3p-35	DTT_159102|trep4378	DNA/TcMar
2777	miR1436-3p-35	DXX_157973|trep1805	DNA/Stowaway
2777	miR1436-3p-35	DTT_159119|trep4395	DNA/TcMar
2777	miR1436-3p-35	DTC_156659|DTC_Fergat_3B_025_N04-1	DNA/En-Spm
2777	miR1436-3p-35	RLG_160773|LTR_HVVMRXALLhA0362M12_v7_c1_2462	LTR/Gypsy
2777	miR1436-3p-35	DTT_159119|trep4395	DNA/TcMar
2777	miR1436-3p-35	DTC_154971|DTC_TAT1_3B_030_O03-1	DNA/En-Spm
2777	miR1436-3p-35	RLX_68552|Bd4_RLX_5	LTR
2777	miR1436-3p-35	DXX_154251|MITE_morex_3_49934_HADES_TA	DNA/Mite
2777	miR1436-3p-35	DTT_159102|trep4378	DNA/TcMar
2777	miR1436-3p-35	DXX_154251|MITE_morex_3_49934_HADES_TA	DNA/Mite
2777	miR1436-3p-35	RLG_68437|Bd3_RLG_29	LTR/Gypsy
2777	miR1436-3p-35	RLC_68549|Bd4_RLC_17	LTR/Copia
2777	miR1436-3p-35	DXX_154192|MITE_barke_4_83695_HADES_TA	DNA/Mite
2777	miR1436-3p-35	DTT_159102|trep4378	DNA/TcMar
2777	miR1436-3p-35	XXX_157396|XXX_unnamedfam187_3B_088_P23-1	Other
2777	miR1436-3p-35	DTT_159105|trep4381	DNA/TcMar
2777	miR1436-3p-35	DTT_159102|trep4378	DNA/TcMar
2777	miR1436-3p-35	DXX_154285|MITE_morex_5_58320_STOWAWAY1_HV	DNA/Mite
2104	miR1436-3p-36	DTT_159102|trep4378	DNA/TcMar
2104	miR1436-3p-36	RLG_68437|Bd3_RLG_29	LTR/Gypsy
2104	miR1436-3p-36	DTT_159102|trep4378	DNA/TcMar
2104	miR1436-3p-36	DTC_158802|trep4080	DNA/En-Spm
2104	miR1436-3p-36	RLG_155345|RLG_Romani_3B_076_J01-1	LTR/Gypsy
2104	miR1436-3p-36	RLC_68549|Bd4_RLC_17	LTR/Copia
2104	miR1436-3p-36	RLC_68549|Bd4_RLC_17	LTR/Copia
2104	miR1436-3p-36	DXX_154207|MITE_barke_5_66999_STOWAWAY1_HV	DNA/Mite
2104	miR1436-3p-36	DTT_159109|trep4385	DNA/TcMar
2104	miR1436-3p-36	RLG_68075|Bd1_RLG_58	LTR/Gypsy
2104	miR1436-3p-36	DTT_159109|trep4385	DNA/TcMar
2104	miR1436-3p-36	RLX_163067|LTR_HVVMRXALLmA0478M01_ipk21_c2_3730	LTR
2102	miR1436-3p-37	XXX_157396|XXX_unnamedfam187_3B_088_P23-1	Other
2102	miR1436-3p-37	DTT_159102|trep4378	DNA/TcMar
2170	miR1436-3p-38	DTT_159102|trep4378	DNA/TcMar
2170	miR1436-3p-38	XXX_157396|XXX_unnamedfam187_3B_088_P23-1	Other
2067	miR1436-3p-39	DTT_159109|trep4385	DNA/TcMar
2718	miR1436-3p-4	DTT_159111|trep4387	DNA/TcMar
2718	miR1436-3p-4	XXX_157396|XXX_unnamedfam187_3B_088_P23-1	Other
2008	miR1436-3p-40	DTT_159109|trep4385	DNA/TcMar
2008	miR1436-3p-40	RLG_68075|Bd1_RLG_58	LTR/Gypsy
2366	miR1436-3p-41	RLG_160773|LTR_HVVMRXALLhA0362M12_v7_c1_2462	LTR/Gypsy
2366	miR1436-3p-41	DTT_159119|trep4395	DNA/TcMar
1923	miR1436-3p-42	DTT_159109|trep4385	DNA/TcMar
1923	miR1436-3p-42	DTC_155986|DTC_Jorge_3B_021_G07-1	DNA/En-Spm
2669	miR1436-3p-43	RLG_68437|Bd3_RLG_29	LTR/Gypsy
2669	miR1436-3p-43	DTT_159102|trep4378	DNA/TcMar
2669	miR1436-3p-43	DXX_154192|MITE_barke_4_83695_HADES_TA	DNA/Mite
2203	miR1436-3p-44	RLX_68552|Bd4_RLX_5	LTR
2466	miR1436-3p-45	DXX_154160|MITE_barke_2_87478_TREP216	DNA/Mite
2466	miR1436-3p-45	RLX_68552|Bd4_RLX_5	LTR
1928	miR1436-3p-46	DTT_159103|trep4379	DNA/TcMar
2123	miR1436-3p-47	RLX_68552|Bd4_RLX_5	LTR
2123	miR1436-3p-47	DXX_154246|MITE_morex_3_16000_TREP216	DNA/Mite
2332	miR1436-3p-48	DTT_159103|trep4379	DNA/TcMar
2332	miR1436-3p-48	RLX_59462|LTR_Os_chr_05_874	LTR
1964	miR1436-3p-49	DXX_154251|MITE_morex_3_49934_HADES_TA	DNA/Mite
1964	miR1436-3p-49	RLX_68552|Bd4_RLX_5	LTR
1964	miR1436-3p-49	DTT_159119|trep4395	DNA/TcMar
1964	miR1436-3p-49	RLX_68552|Bd4_RLX_5	LTR
2456	miR1436-3p-5	DTT_159109|trep4385	DNA/TcMar
2010	miR1436-3p-50	DTT_159119|trep4395	DNA/TcMar
2010	miR1436-3p-50	DXX_154251|MITE_morex_3_49934_HADES_TA	DNA/Mite
2478	miR1436-3p-51	DTT_155729|DTT_Hades_3B_108_J20-1	DNA/TcMar
2478	miR1436-3p-51	RLG_160773|LTR_HVVMRXALLhA0362M12_v7_c1_2462	LTR/Gypsy
2159	miR1436-3p-52	DTT_159103|trep4379	DNA/TcMar
2676	miR1436-3p-53	DTT_159102|trep4378	DNA/TcMar
2676	miR1436-3p-53	DTC_155574|DTC_Jorge_3B_035_C19-2	DNA/En-Spm
2443	miR1436-3p-54	DTT_159105|trep4381	DNA/TcMar
2443	miR1436-3p-54	DXX_154192|MITE_barke_4_83695_HADES_TA	DNA/Mite
2069	miR1436-3p-55	RLG_68437|Bd3_RLG_29	LTR/Gypsy
2069	miR1436-3p-55	DTT_159102|trep4378	DNA/TcMar
2069	miR1436-3p-55	RLG_68437|Bd3_RLG_29	LTR/Gypsy
2290	miR1436-3p-56	DTT_159119|trep4395	DNA/TcMar
2083	miR1436-3p-57	XXX_157396|XXX_unnamedfam187_3B_088_P23-1	Other
2083	miR1436-3p-57	DTT_159102|trep4378	DNA/TcMar
2083	miR1436-3p-57	DXX_154241|MITE_morex_2_93266_HADES_TA	DNA/Mite
2238	miR1436-3p-58	RLX_58532|LTR_Os_chr_04_834	LTR
2238	miR1436-3p-58	DTT_159102|trep4378	DNA/TcMar
2238	miR1436-3p-58	DXX_154208|MITE_barke_5_78643_HADES_TA	DNA/Mite
2600	miR1436-3p-59	DTT_159103|trep4379	DNA/TcMar
2662	miR1436-3p-6	DTT_159109|trep4385	DNA/TcMar
2315	miR1436-3p-60	RLC_68549|Bd4_RLC_17	LTR/Copia
2315	miR1436-3p-60	DTT_159102|trep4378	DNA/TcMar
2315	miR1436-3p-60	RLX_162750|LTR_HVVMRXALLhA0341G11_v10_c3_2417	LTR
1986	miR1436-3p-61	DTC_158802|trep4080	DNA/En-Spm
1986	miR1436-3p-61	DTT_159102|trep4378	DNA/TcMar
1986	miR1436-3p-61	RLG_68437|Bd3_RLG_29	LTR/Gypsy
2733	miR1436-3p-62	DTT_159102|trep4378	DNA/TcMar
2733	miR1436-3p-62	DXX_154192|MITE_barke_4_83695_HADES_TA	DNA/Mite
1998	miR1436-3p-63	DTT_159109|trep4385	DNA/TcMar
1998	miR1436-3p-63	RLX_68552|Bd4_RLX_5	LTR
2498	miR1436-3p-64	DXX_154192|MITE_barke_4_83695_HADES_TA	DNA/Mite
2498	miR1436-3p-64	DTT_159119|trep4395	DNA/TcMar
2498	miR1436-3p-64	DXX_154192|MITE_barke_4_83695_HADES_TA	DNA/Mite
1981	miR1436-3p-65	DXX_154192|MITE_barke_4_83695_HADES_TA	DNA/Mite
1981	miR1436-3p-65	DTT_159119|trep4395	DNA/TcMar
1981	miR1436-3p-65	DXX_154192|MITE_barke_4_83695_HADES_TA	DNA/Mite
2231	miR1436-3p-66	DXX_154217|MITE_morex_1_150346_DNA0TA01_TA	DNA/Mite
2582	miR1436-3p-67	DXX_154251|MITE_morex_3_49934_HADES_TA	DNA/Mite
2582	miR1436-3p-67	DTT_159102|trep4378	DNA/TcMar
2582	miR1436-3p-67	DXX_154252|MITE_morex_3_52048_ATHOS_HV	DNA/Mite
2484	miR1436-3p-68	DTT_159102|trep4378	DNA/TcMar
2484	miR1436-3p-68	XXX_157396|XXX_unnamedfam187_3B_088_P23-1	Other
2103	miR1436-3p-69	DTT_159102|trep4378	DNA/TcMar
2103	miR1436-3p-69	RLC_68549|Bd4_RLC_17	LTR/Copia
2237	miR1436-3p-7	RLX_163067|LTR_HVVMRXALLmA0478M01_ipk21_c2_3730	LTR
2237	miR1436-3p-7	DTT_159109|trep4385	DNA/TcMar
2340	miR1436-3p-70	XXX_157396|XXX_unnamedfam187_3B_088_P23-1	Other
2340	miR1436-3p-70	RLC_68549|Bd4_RLC_17	LTR/Copia
1935	miR1436-3p-71	DTT_159119|trep4395	DNA/TcMar
1935	miR1436-3p-71	RLG_160773|LTR_HVVMRXALLhA0362M12_v7_c1_2462	LTR/Gypsy
2690	miR1436-3p-72	DTT_159102|trep4378	DNA/TcMar
2690	miR1436-3p-72	RLG_68437|Bd3_RLG_29	LTR/Gypsy
2776	miR1436-3p-73	RLX_68552|Bd4_RLX_5	LTR
2776	miR1436-3p-73	DTT_159109|trep4385	DNA/TcMar
2550	miR1436-3p-74	DTT_159109|trep4385	DNA/TcMar
1974	miR1436-3p-75	DTT_159102|trep4378	DNA/TcMar
2054	miR1436-3p-76	RLX_159969|LTR_HVVMRXALLhA0680I06_v22_c1_2945	LTR
2054	miR1436-3p-76	DTT_159102|trep4378	DNA/TcMar
2054	miR1436-3p-76	DXX_154192|MITE_barke_4_83695_HADES_TA	DNA/Mite
2145	miR1436-3p-77	DXX_154192|MITE_barke_4_83695_HADES_TA	DNA/Mite
2145	miR1436-3p-77	DTT_159102|trep4378	DNA/TcMar
2145	miR1436-3p-77	RLX_159969|LTR_HVVMRXALLhA0680I06_v22_c1_2945	LTR
2649	miR1436-3p-78	DTT_159105|trep4381	DNA/TcMar
2024	miR1436-3p-79	RLG_155345|RLG_Romani_3B_076_J01-1	LTR/Gypsy
2024	miR1436-3p-79	DTT_159109|trep4385	DNA/TcMar
2325	miR1436-3p-8	DTT_159109|trep4385	DNA/TcMar
2352	miR1436-3p-80	DTC_158802|trep4080	DNA/En-Spm
2482	miR1436-3p-81	DXX_154192|MITE_barke_4_83695_HADES_TA	DNA/Mite
2482	miR1436-3p-81	DTT_159102|trep4378	DNA/TcMar
2482	miR1436-3p-81	RLC_68549|Bd4_RLC_17	LTR/Copia
2482	miR1436-3p-81	DXX_154192|MITE_barke_4_83695_HADES_TA	DNA/Mite
2333	miR1436-3p-82	DTT_159102|trep4378	DNA/TcMar
2799	miR1436-3p-83	DTT_159102|trep4378	DNA/TcMar
2362	miR1436-3p-84	DTT_159114|trep4390	DNA/TcMar
2798	miR1436-3p-85	RLX_68224|Bd1_RLX_4	LTR
2341	miR1436-3p-86	DXX_158410|trep3098	DNA/Stowaway
2341	miR1436-3p-86	DTT_159109|trep4385	DNA/TcMar
2353	miR1436-3p-87	RLX_163067|LTR_HVVMRXALLmA0478M01_ipk21_c2_3730	LTR
2353	miR1436-3p-87	DTT_159109|trep4385	DNA/TcMar
2234	miR1436-3p-88	DTT_159103|trep4379	DNA/TcMar
2234	miR1436-3p-88	RLX_59462|LTR_Os_chr_05_874	LTR
2128	miR1436-3p-89	RLX_68552|Bd4_RLX_5	LTR
2128	miR1436-3p-89	DTT_159100|trep4376	DNA/TcMar
2128	miR1436-3p-89	RLG_68437|Bd3_RLG_29	LTR/Gypsy
2128	miR1436-3p-89	DXX_154192|MITE_barke_4_83695_HADES_TA	DNA/Mite
2196	miR1436-3p-9	DXX_154192|MITE_barke_4_83695_HADES_TA	DNA/Mite
2001	miR1436-3p-90	RLG_68075|Bd1_RLG_58	LTR/Gypsy
2001	miR1436-3p-90	DTT_159102|trep4378	DNA/TcMar
2001	miR1436-3p-90	DXX_154285|MITE_morex_5_58320_STOWAWAY1_HV	DNA/Mite
2480	miR1436-3p-91	DTT_159119|trep4395	DNA/TcMar
2679	miR1436-3p-92	DTT_159119|trep4395	DNA/TcMar
2679	miR1436-3p-92	DXX_154252|MITE_morex_3_52048_ATHOS_HV	DNA/Mite
2387	miR1436-3p-93	DTT_159109|trep4385	DNA/TcMar
2387	miR1436-3p-93	DTT_156331|DTT_Pan_3B_045_E05-1	DNA/TcMar
2476	miR1436-3p-94	DTT_159119|trep4395	DNA/TcMar
2173	miR1436-3p-95	DXX_154285|MITE_morex_5_58320_STOWAWAY1_HV	DNA/Mite
2173	miR1436-3p-95	DTT_159119|trep4395	DNA/TcMar
2173	miR1436-3p-95	DXX_154241|MITE_morex_2_93266_HADES_TA	DNA/Mite
2173	miR1436-3p-95	DXX_154285|MITE_morex_5_58320_STOWAWAY1_HV	DNA/Mite
1957	miR1436-3p-96	DXX_154268|MITE_morex_4_64054_HADES_TA	DNA/Mite
1957	miR1436-3p-96	DTT_159100|trep4376	DNA/TcMar
1957	miR1436-3p-96	RLG_68517|Bd3_RLG_17	LTR/Gypsy
2351	miR1436-3p-97	DXX_154251|MITE_morex_3_49934_HADES_TA	DNA/Mite
2351	miR1436-3p-97	DTT_159119|trep4395	DNA/TcMar
2351	miR1436-3p-97	DTT_156331|DTT_Pan_3B_045_E05-1	DNA/TcMar
2245	miR1436-3p-98	DTT_159103|trep4379	DNA/TcMar
2127	miR1436-3p-99	RLG_154958|RLG_Wilma_3B_082_K20-1	LTR/Gypsy
2127	miR1436-3p-99	RLG_160773|LTR_HVVMRXALLhA0362M12_v7_c1_2462	LTR/Gypsy
2051	miR1436-5p-1	RLX_68552|Bd4_RLX_5	LTR
2051	miR1436-5p-1	DTT_159112|trep4388	DNA/TcMar
3004	miR1439-3p-1	DTT_159119|trep4395	DNA/TcMar
3427	miR1439-3p-10	DTC_155609|DTC_Jorge_3B_037_M16-1	DNA/En-Spm
3427	miR1439-3p-10	DTT_159105|trep4381	DNA/TcMar
3427	miR1439-3p-10	RLX_20003|lolium_LTR_0001	LTR
3427	miR1439-3p-10	RLX_59462|LTR_Os_chr_05_874	LTR
3427	miR1439-3p-10	DXX_154217|MITE_morex_1_150346_DNA0TA01_TA	DNA/Mite
3427	miR1439-3p-10	DTC_158325|trep3010	DNA/En-Spm
3427	miR1439-3p-10	DXX_157538|trep1035	DNA/Stowaway
3427	miR1439-3p-10	DTT_159109|trep4385	DNA/TcMar
3427	miR1439-3p-10	RLX_68552|Bd4_RLX_5	LTR
3427	miR1439-3p-10	DXX_154217|MITE_morex_1_150346_DNA0TA01_TA	DNA/Mite
3427	miR1439-3p-10	DXX_154251|MITE_morex_3_49934_HADES_TA	DNA/Mite
3427	miR1439-3p-10	DTT_159102|trep4378	DNA/TcMar
3427	miR1439-3p-10	DXX_154208|MITE_barke_5_78643_HADES_TA	DNA/Mite
3427	miR1439-3p-10	DTT_159105|trep4381	DNA/TcMar
3427	miR1439-3p-10	RLG_160773|LTR_HVVMRXALLhA0362M12_v7_c1_2462	LTR/Gypsy
3427	miR1439-3p-10	DXX_154268|MITE_morex_4_64054_HADES_TA	DNA/Mite
3427	miR1439-3p-10	DTT_159102|trep4378	DNA/TcMar
3427	miR1439-3p-10	RLG_68075|Bd1_RLG_58	LTR/Gypsy
3427	miR1439-3p-10	DXX_154217|MITE_morex_1_150346_DNA0TA01_TA	DNA/Mite
3427	miR1439-3p-10	RLX_161480|LTR_HVVMRX83KhA0088B16_v55_c2_274	LTR
3220	miR1439-3p-11	DXX_154285|MITE_morex_5_58320_STOWAWAY1_HV	DNA/Mite
3220	miR1439-3p-11	DTT_159102|trep4378	DNA/TcMar
3220	miR1439-3p-11	RLC_68549|Bd4_RLC_17	LTR/Copia
3220	miR1439-3p-11	RLX_68552|Bd4_RLX_5	LTR
3220	miR1439-3p-11	DTT_159111|trep4387	DNA/TcMar
3220	miR1439-3p-11	DTC_155574|DTC_Jorge_3B_035_C19-2	DNA/En-Spm
3220	miR1439-3p-11	RLX_68552|Bd4_RLX_5	LTR
3220	miR1439-3p-11	DTT_159101|trep4377	DNA/TcMar
3220	miR1439-3p-11	DXX_154192|MITE_barke_4_83695_HADES_TA	DNA/Mite
3220	miR1439-3p-11	RLG_160042|LTR_HVVMRXALLhA0184J07_v12_c1_2114	LTR/Gypsy
3220	miR1439-3p-11	DTT_159119|trep4395	DNA/TcMar
3220	miR1439-3p-11	DTC_158802|trep4080	DNA/En-Spm
3220	miR1439-3p-11	RLX_68219|Bd1_RLX_8	LTR
3220	miR1439-3p-11	DTT_159109|trep4385	DNA/TcMar
3220	miR1439-3p-11	DTC_158802|trep4080	DNA/En-Spm
3220	miR1439-3p-11	DTT_159119|trep4395	DNA/TcMar
3220	miR1439-3p-11	RLC_155150|RLC_Angela_3B_109_N19-2	LTR/Copia
3220	miR1439-3p-11	DTC_154342|DTC_Jorge_3B_007_A18-1	DNA/En-Spm
3220	miR1439-3p-11	DTC_158802|trep4080	DNA/En-Spm
3220	miR1439-3p-11	DTT_159119|trep4395	DNA/TcMar
3220	miR1439-3p-11	DXX_154157|MITE_barke_2_56002_HADES_TA	DNA/Mite
3220	miR1439-3p-11	DTT_159118|trep4394	DNA/TcMar
3220	miR1439-3p-11	XXX_157396|XXX_unnamedfam187_3B_088_P23-1	Other
3220	miR1439-3p-11	DTT_159102|trep4378	DNA/TcMar
3328	miR1439-3p-12	DXX_154285|MITE_morex_5_58320_STOWAWAY1_HV	DNA/Mite
3328	miR1439-3p-12	DTT_159119|trep4395	DNA/TcMar
3328	miR1439-3p-12	DTT_159102|trep4378	DNA/TcMar
3328	miR1439-3p-12	DXX_154285|MITE_morex_5_58320_STOWAWAY1_HV	DNA/Mite
3328	miR1439-3p-12	DXX_154157|MITE_barke_2_56002_HADES_TA	DNA/Mite
3328	miR1439-3p-12	DTT_159119|trep4395	DNA/TcMar
3328	miR1439-3p-12	DXX_154157|MITE_barke_2_56002_HADES_TA	DNA/Mite
3328	miR1439-3p-12	DTT_159102|trep4378	DNA/TcMar
3328	miR1439-3p-12	RLC_68549|Bd4_RLC_17	LTR/Copia
3328	miR1439-3p-12	RLC_68549|Bd4_RLC_17	LTR/Copia
3328	miR1439-3p-12	RLC_68549|Bd4_RLC_17	LTR/Copia
3328	miR1439-3p-12	RLX_68224|Bd1_RLX_4	LTR
3328	miR1439-3p-12	DXX_154192|MITE_barke_4_83695_HADES_TA	DNA/Mite
3328	miR1439-3p-12	DTT_159102|trep4378	DNA/TcMar
3328	miR1439-3p-12	DTT_159102|trep4378	DNA/TcMar
3328	miR1439-3p-12	RLG_68437|Bd3_RLG_29	LTR/Gypsy
3328	miR1439-3p-12	DXX_154192|MITE_barke_4_83695_HADES_TA	DNA/Mite
3328	miR1439-3p-12	DTT_159102|trep4378	DNA/TcMar
3328	miR1439-3p-12	DXX_154285|MITE_morex_5_58320_STOWAWAY1_HV	DNA/Mite
3328	miR1439-3p-12	RLX_31919|LTR_Sb_chr_08_180	LTR
3328	miR1439-3p-12	DTC_154539|DTC_Jorge_3B_097_O05-1	DNA/En-Spm
3328	miR1439-3p-12	DTC_158802|trep4080	DNA/En-Spm
3328	miR1439-3p-12	DTT_159116|trep4392	DNA/TcMar
3328	miR1439-3p-12	DTC_154971|DTC_TAT1_3B_030_O03-1	DNA/En-Spm
3379	miR1439-3p-13	DTC_158802|trep4080	DNA/En-Spm
3379	miR1439-3p-13	DTC_158802|trep4080	DNA/En-Spm
3379	miR1439-3p-13	DTT_159119|trep4395	DNA/TcMar
3379	miR1439-3p-13	DXX_154208|MITE_barke_5_78643_HADES_TA	DNA/Mite
3379	miR1439-3p-13	DTT_159105|trep4381	DNA/TcMar
3379	miR1439-3p-13	DXX_154268|MITE_morex_4_64054_HADES_TA	DNA/Mite
3379	miR1439-3p-13	DTT_159119|trep4395	DNA/TcMar
3379	miR1439-3p-13	DTT_159105|trep4381	DNA/TcMar
3379	miR1439-3p-13	DXX_154217|MITE_morex_1_150346_DNA0TA01_TA	DNA/Mite
3379	miR1439-3p-13	DTX_154700|DTX_unnamedfam74_3B_107_G24-1	DNA
3379	miR1439-3p-13	DTX_157057|DTX_unnamedfam83_3B_028_F09-1	DNA
3379	miR1439-3p-13	DTX_157057|DTX_unnamedfam83_3B_028_F09-1	DNA
3379	miR1439-3p-13	DTX_154700|DTX_unnamedfam74_3B_107_G24-1	DNA
3379	miR1439-3p-13	DXX_154192|MITE_barke_4_83695_HADES_TA	DNA/Mite
3379	miR1439-3p-13	DTT_159102|trep4378	DNA/TcMar
3379	miR1439-3p-13	RLG_160773|LTR_HVVMRXALLhA0362M12_v7_c1_2462	LTR/Gypsy
3379	miR1439-3p-13	DTT_159119|trep4395	DNA/TcMar
3379	miR1439-3p-13	DTC_158802|trep4080	DNA/En-Spm
3396	miR1439-3p-14	DTT_159119|trep4395	DNA/TcMar
3396	miR1439-3p-14	DTC_154971|DTC_TAT1_3B_030_O03-1	DNA/En-Spm
3396	miR1439-3p-14	RLX_159969|LTR_HVVMRXALLhA0680I06_v22_c1_2945	LTR
3396	miR1439-3p-14	DTT_159102|trep4378	DNA/TcMar
3396	miR1439-3p-14	XXX_157396|XXX_unnamedfam187_3B_088_P23-1	Other
3396	miR1439-3p-14	DXX_157973|trep1805	DNA/Stowaway
3396	miR1439-3p-14	DTT_159102|trep4378	DNA/TcMar
3396	miR1439-3p-14	DXX_157973|trep1805	DNA/Stowaway
3396	miR1439-3p-14	DTT_159119|trep4395	DNA/TcMar
3396	miR1439-3p-14	DTC_156659|DTC_Fergat_3B_025_N04-1	DNA/En-Spm
3396	miR1439-3p-14	RLC_68549|Bd4_RLC_17	LTR/Copia
3396	miR1439-3p-14	DXX_154192|MITE_barke_4_83695_HADES_TA	DNA/Mite
3396	miR1439-3p-14	DTT_159103|trep4379	DNA/TcMar
3396	miR1439-3p-14	DTT_159119|trep4395	DNA/TcMar
3396	miR1439-3p-14	DTC_158792|trep4070	DNA/En-Spm
3396	miR1439-3p-14	DTT_155729|DTT_Hades_3B_108_J20-1	DNA/TcMar
3396	miR1439-3p-14	RLC_68549|Bd4_RLC_17	LTR/Copia
3396	miR1439-3p-14	DTT_159102|trep4378	DNA/TcMar
3396	miR1439-3p-14	RLC_68549|Bd4_RLC_17	LTR/Copia
3396	miR1439-3p-14	RLX_9511|HRSiTERTOOT00002	LTR
3396	miR1439-3p-14	RLC_68549|Bd4_RLC_17	LTR/Copia
3396	miR1439-3p-14	DXX_154192|MITE_barke_4_83695_HADES_TA	DNA/Mite
3039	miR1439-3p-15	DTT_159102|trep4378	DNA/TcMar
3039	miR1439-3p-15	DTT_159102|trep4378	DNA/TcMar
3039	miR1439-3p-15	RLG_68437|Bd3_RLG_29	LTR/Gypsy
3039	miR1439-3p-15	RLG_68437|Bd3_RLG_29	LTR/Gypsy
3039	miR1439-3p-15	DTT_159102|trep4378	DNA/TcMar
3039	miR1439-3p-15	DXX_154157|MITE_barke_2_56002_HADES_TA	DNA/Mite
3039	miR1439-3p-15	DTT_154389|DTT_Hades_3B_066_H03-1	DNA/TcMar
3039	miR1439-3p-15	RLC_68549|Bd4_RLC_17	LTR/Copia
3039	miR1439-3p-15	RLG_68437|Bd3_RLG_29	LTR/Gypsy
3039	miR1439-3p-15	DTT_159119|trep4395	DNA/TcMar
3039	miR1439-3p-15	RLC_155150|RLC_Angela_3B_109_N19-2	LTR/Copia
3039	miR1439-3p-15	DTT_159109|trep4385	DNA/TcMar
3039	miR1439-3p-15	DTT_159119|trep4395	DNA/TcMar
3039	miR1439-3p-15	DTC_158802|trep4080	DNA/En-Spm
3039	miR1439-3p-15	DTT_159119|trep4395	DNA/TcMar
3039	miR1439-3p-15	DTC_158802|trep4080	DNA/En-Spm
3039	miR1439-3p-15	DTT_159116|trep4392	DNA/TcMar
3039	miR1439-3p-15	RLG_160773|LTR_HVVMRXALLhA0362M12_v7_c1_2462	LTR/Gypsy
3039	miR1439-3p-15	DTC_158802|trep4080	DNA/En-Spm
3039	miR1439-3p-15	DTT_159116|trep4392	DNA/TcMar
3039	miR1439-3p-15	DXX_154208|MITE_barke_5_78643_HADES_TA	DNA/Mite
3039	miR1439-3p-15	DTT_159102|trep4378	DNA/TcMar
3039	miR1439-3p-15	RLG_68075|Bd1_RLG_58	LTR/Gypsy
3410	miR1439-3p-16	DTC_158802|trep4080	DNA/En-Spm
3410	miR1439-3p-16	DTT_159119|trep4395	DNA/TcMar
3410	miR1439-3p-16	RLX_46518|LTR_AC191121.2_7512	LTR
3410	miR1439-3p-16	DXX_154157|MITE_barke_2_56002_HADES_TA	DNA/Mite
3410	miR1439-3p-16	DTT_159105|trep4381	DNA/TcMar
3410	miR1439-3p-16	DTT_156331|DTT_Pan_3B_045_E05-1	DNA/TcMar
3410	miR1439-3p-16	DXX_154192|MITE_barke_4_83695_HADES_TA	DNA/Mite
3410	miR1439-3p-16	DTT_159105|trep4381	DNA/TcMar
3410	miR1439-3p-16	DXX_154192|MITE_barke_4_83695_HADES_TA	DNA/Mite
3410	miR1439-3p-16	DXX_154157|MITE_barke_2_56002_HADES_TA	DNA/Mite
3410	miR1439-3p-16	DTT_159116|trep4392	DNA/TcMar
3410	miR1439-3p-16	DXX_154229|MITE_morex_2_171837_STOWAWAY1_HV	DNA/Mite
3410	miR1439-3p-16	RLX_68552|Bd4_RLX_5	LTR
3410	miR1439-3p-16	DTC_155574|DTC_Jorge_3B_035_C19-2	DNA/En-Spm
3410	miR1439-3p-16	DTT_159109|trep4385	DNA/TcMar
3410	miR1439-3p-16	DTC_159125|trep4401	DNA/En-Spm
3410	miR1439-3p-16	DTT_154552|DTT_Thalos_3B_097_O05-2	DNA/TcMar
3410	miR1439-3p-16	RLX_68224|Bd1_RLX_4	LTR
3410	miR1439-3p-16	DTT_159102|trep4378	DNA/TcMar
3410	miR1439-3p-16	DTT_159108|trep4384	DNA/TcMar
3410	miR1439-3p-16	RLG_68075|Bd1_RLG_58	LTR/Gypsy
3410	miR1439-3p-16	RLG_154958|RLG_Wilma_3B_082_K20-1	LTR/Gypsy
3410	miR1439-3p-16	DTT_159105|trep4381	DNA/TcMar
3410	miR1439-3p-16	DXX_154241|MITE_morex_2_93266_HADES_TA	DNA/Mite
3410	miR1439-3p-16	DXX_154252|MITE_morex_3_52048_ATHOS_HV	DNA/Mite
3410	miR1439-3p-16	DTT_159119|trep4395	DNA/TcMar
3410	miR1439-3p-16	DTC_154971|DTC_TAT1_3B_030_O03-1	DNA/En-Spm
3410	miR1439-3p-16	DTT_159109|trep4385	DNA/TcMar
3410	miR1439-3p-16	RLX_68552|Bd4_RLX_5	LTR
2940	miR1439-3p-17	DXX_154192|MITE_barke_4_83695_HADES_TA	DNA/Mite
2940	miR1439-3p-17	DTT_159102|trep4378	DNA/TcMar
2940	miR1439-3p-17	DXX_154192|MITE_barke_4_83695_HADES_TA	DNA/Mite
2940	miR1439-3p-17	RLG_68075|Bd1_RLG_58	LTR/Gypsy
2940	miR1439-3p-17	DTT_159102|trep4378	DNA/TcMar
2940	miR1439-3p-17	DTT_159114|trep4390	DNA/TcMar
2940	miR1439-3p-17	DTC_158802|trep4080	DNA/En-Spm
2940	miR1439-3p-17	DTT_159119|trep4395	DNA/TcMar
2940	miR1439-3p-17	DXX_154157|MITE_barke_2_56002_HADES_TA	DNA/Mite
2940	miR1439-3p-17	RLG_68437|Bd3_RLG_29	LTR/Gypsy
2940	miR1439-3p-17	DXX_154285|MITE_morex_5_58320_STOWAWAY1_HV	DNA/Mite
2940	miR1439-3p-17	RLX_68224|Bd1_RLX_4	LTR
2940	miR1439-3p-17	RLC_68549|Bd4_RLC_17	LTR/Copia
2940	miR1439-3p-17	RLX_68224|Bd1_RLX_4	LTR
2940	miR1439-3p-17	RLX_68219|Bd1_RLX_8	LTR
2940	miR1439-3p-17	DTC_155325|DTC_Jorge_3B_090_L01-1	DNA/En-Spm
2940	miR1439-3p-17	DTT_159109|trep4385	DNA/TcMar
2940	miR1439-3p-17	RLX_68552|Bd4_RLX_5	LTR
2940	miR1439-3p-17	DTT_159105|trep4381	DNA/TcMar
2940	miR1439-3p-17	XXX_157396|XXX_unnamedfam187_3B_088_P23-1	Other
3065	miR1439-3p-18	RLG_160773|LTR_HVVMRXALLhA0362M12_v7_c1_2462	LTR/Gypsy
3065	miR1439-3p-18	RLG_160773|LTR_HVVMRXALLhA0362M12_v7_c1_2462	LTR/Gypsy
3065	miR1439-3p-18	RLC_68549|Bd4_RLC_17	LTR/Copia
3065	miR1439-3p-18	DTT_159102|trep4378	DNA/TcMar
3065	miR1439-3p-18	RLC_68549|Bd4_RLC_17	LTR/Copia
3065	miR1439-3p-18	DXX_154157|MITE_barke_2_56002_HADES_TA	DNA/Mite
3065	miR1439-3p-18	DTT_159102|trep4378	DNA/TcMar
3065	miR1439-3p-18	DTT_159119|trep4395	DNA/TcMar
3065	miR1439-3p-18	XXX_9573|HRSiCMCMOOT00004	Other
3065	miR1439-3p-18	DTC_158802|trep4080	DNA/En-Spm
3065	miR1439-3p-18	DTC_155574|DTC_Jorge_3B_035_C19-2	DNA/En-Spm
3065	miR1439-3p-18	DXX_154251|MITE_morex_3_49934_HADES_TA	DNA/Mite
3065	miR1439-3p-18	DTC_155574|DTC_Jorge_3B_035_C19-2	DNA/En-Spm
3065	miR1439-3p-18	RLX_68552|Bd4_RLX_5	LTR
3065	miR1439-3p-18	DTT_159108|trep4384	DNA/TcMar
3065	miR1439-3p-18	RLC_68549|Bd4_RLC_17	LTR/Copia
3065	miR1439-3p-18	DTT_159102|trep4378	DNA/TcMar
3065	miR1439-3p-18	DTC_158802|trep4080	DNA/En-Spm
3065	miR1439-3p-18	RLG_68437|Bd3_RLG_29	LTR/Gypsy
3065	miR1439-3p-18	DTT_159102|trep4378	DNA/TcMar
3065	miR1439-3p-18	RLG_68437|Bd3_RLG_29	LTR/Gypsy
3065	miR1439-3p-18	RLG_68437|Bd3_RLG_29	LTR/Gypsy
3065	miR1439-3p-18	DTT_159102|trep4378	DNA/TcMar
3065	miR1439-3p-18	RLX_159969|LTR_HVVMRXALLhA0680I06_v22_c1_2945	LTR
3065	miR1439-3p-18	RLG_68075|Bd1_RLG_58	LTR/Gypsy
3065	miR1439-3p-18	DTC_156218|DTC_unnamedfam7_3B_096_J17-1	DNA/En-Spm
3029	miR1439-3p-19	RLG_68075|Bd1_RLG_58	LTR/Gypsy
3029	miR1439-3p-19	DTT_159102|trep4378	DNA/TcMar
3029	miR1439-3p-19	RLG_68437|Bd3_RLG_29	LTR/Gypsy
3029	miR1439-3p-19	DTC_155986|DTC_Jorge_3B_021_G07-1	DNA/En-Spm
3029	miR1439-3p-19	DTT_159112|trep4388	DNA/TcMar
3029	miR1439-3p-19	RLC_68408|Bd3_RLC_28	LTR/Copia
3029	miR1439-3p-19	DTT_159119|trep4395	DNA/TcMar
3029	miR1439-3p-19	DTT_159119|trep4395	DNA/TcMar
3029	miR1439-3p-19	RLG_156425|RLG_Sabrina_3B_090_F24-1	LTR/Gypsy
3029	miR1439-3p-19	RLX_66627|LTR_AC200776.1_15	LTR
3029	miR1439-3p-19	DXX_154268|MITE_morex_4_64054_HADES_TA	DNA/Mite
3029	miR1439-3p-19	DTT_159102|trep4378	DNA/TcMar
3029	miR1439-3p-19	DTT_159109|trep4385	DNA/TcMar
3029	miR1439-3p-19	RLX_68552|Bd4_RLX_5	LTR
3029	miR1439-3p-19	DTT_159101|trep4377	DNA/TcMar
3029	miR1439-3p-19	DTT_155912|DTT_Hades_3B_093_A03-1	DNA/TcMar
3029	miR1439-3p-19	DTT_155912|DTT_Hades_3B_093_A03-1	DNA/TcMar
3029	miR1439-3p-19	DTT_159119|trep4395	DNA/TcMar
3029	miR1439-3p-19	DTT_159105|trep4381	DNA/TcMar
3029	miR1439-3p-19	DTC_155218|DTC_Jorge_3B_015_P16-1	DNA/En-Spm
3029	miR1439-3p-19	DTT_159116|trep4392	DNA/TcMar
3029	miR1439-3p-19	DXX_154251|MITE_morex_3_49934_HADES_TA	DNA/Mite
3029	miR1439-3p-19	DTC_154971|DTC_TAT1_3B_030_O03-1	DNA/En-Spm
3473	miR1439-3p-2	DXX_154192|MITE_barke_4_83695_HADES_TA	DNA/Mite
3473	miR1439-3p-2	DTT_159105|trep4381	DNA/TcMar
2892	miR1439-3p-20	DTT_159102|trep4378	DNA/TcMar
2892	miR1439-3p-20	DXX_154285|MITE_morex_5_58320_STOWAWAY1_HV	DNA/Mite
2892	miR1439-3p-20	DTT_159102|trep4378	DNA/TcMar
2892	miR1439-3p-20	DTC_156057|DTC_Jorge_3B_011_E05-1	DNA/En-Spm
2892	miR1439-3p-20	DTT_159102|trep4378	DNA/TcMar
2892	miR1439-3p-20	RLC_68549|Bd4_RLC_17	LTR/Copia
2892	miR1439-3p-20	DTC_155609|DTC_Jorge_3B_037_M16-1	DNA/En-Spm
2892	miR1439-3p-20	RLG_160773|LTR_HVVMRXALLhA0362M12_v7_c1_2462	LTR/Gypsy
2892	miR1439-3p-20	DXX_154217|MITE_morex_1_150346_DNA0TA01_TA	DNA/Mite
2892	miR1439-3p-20	DXX_154157|MITE_barke_2_56002_HADES_TA	DNA/Mite
2892	miR1439-3p-20	DTT_159119|trep4395	DNA/TcMar
2892	miR1439-3p-20	RLG_154958|RLG_Wilma_3B_082_K20-1	LTR/Gypsy
2892	miR1439-3p-20	RLG_154958|RLG_Wilma_3B_082_K20-1	LTR/Gypsy
2892	miR1439-3p-20	DTT_159119|trep4395	DNA/TcMar
2892	miR1439-3p-20	RLX_59771|LTR_Os_chr_07_1270	LTR
2892	miR1439-3p-20	DTT_159109|trep4385	DNA/TcMar
2892	miR1439-3p-20	RLG_68437|Bd3_RLG_29	LTR/Gypsy
2892	miR1439-3p-20	DTT_159102|trep4378	DNA/TcMar
2892	miR1439-3p-20	DXX_154157|MITE_barke_2_56002_HADES_TA	DNA/Mite
2892	miR1439-3p-20	RLX_68219|Bd1_RLX_8	LTR
2892	miR1439-3p-20	DTT_159109|trep4385	DNA/TcMar
2892	miR1439-3p-20	RLX_163067|LTR_HVVMRXALLmA0478M01_ipk21_c2_3730	LTR
2892	miR1439-3p-20	DTT_159119|trep4395	DNA/TcMar
3315	miR1439-3p-21	DTT_159116|trep4392	DNA/TcMar
3315	miR1439-3p-21	DXX_154187|MITE_barke_4_44348_ICARUS_TM	DNA/Mite
3315	miR1439-3p-21	RLC_155150|RLC_Angela_3B_109_N19-2	LTR/Copia
3315	miR1439-3p-21	DXX_154192|MITE_barke_4_83695_HADES_TA	DNA/Mite
3315	miR1439-3p-21	DTT_159102|trep4378	DNA/TcMar
3315	miR1439-3p-21	RLC_68549|Bd4_RLC_17	LTR/Copia
3315	miR1439-3p-21	RLX_58836|LTR_Os_chr_01_34	LTR
3315	miR1439-3p-21	RLC_68549|Bd4_RLC_17	LTR/Copia
3315	miR1439-3p-21	DTT_159102|trep4378	DNA/TcMar
3315	miR1439-3p-21	RLC_155150|RLC_Angela_3B_109_N19-2	LTR/Copia
3315	miR1439-3p-21	DTT_159119|trep4395	DNA/TcMar
3315	miR1439-3p-21	RLX_68224|Bd1_RLX_4	LTR
3315	miR1439-3p-21	RLX_68552|Bd4_RLX_5	LTR
3315	miR1439-3p-21	DTC_158802|trep4080	DNA/En-Spm
3315	miR1439-3p-21	DXX_154160|MITE_barke_2_87478_TREP216	DNA/Mite
3315	miR1439-3p-21	DTT_159101|trep4377	DNA/TcMar
3315	miR1439-3p-21	DXX_154285|MITE_morex_5_58320_STOWAWAY1_HV	DNA/Mite
3315	miR1439-3p-21	DTT_159102|trep4378	DNA/TcMar
3315	miR1439-3p-21	RLG_160773|LTR_HVVMRXALLhA0362M12_v7_c1_2462	LTR/Gypsy
3315	miR1439-3p-21	DTT_159119|trep4395	DNA/TcMar
3315	miR1439-3p-21	DTC_158802|trep4080	DNA/En-Spm
3315	miR1439-3p-21	DTT_159102|trep4378	DNA/TcMar
3315	miR1439-3p-21	DTC_155574|DTC_Jorge_3B_035_C19-2	DNA/En-Spm
3315	miR1439-3p-21	RLG_154958|RLG_Wilma_3B_082_K20-1	LTR/Gypsy
2848	miR1439-3p-22	DXX_154268|MITE_morex_4_64054_HADES_TA	DNA/Mite
2848	miR1439-3p-22	DTT_159101|trep4377	DNA/TcMar
2848	miR1439-3p-22	DXX_154285|MITE_morex_5_58320_STOWAWAY1_HV	DNA/Mite
2848	miR1439-3p-22	DTT_159102|trep4378	DNA/TcMar
2848	miR1439-3p-22	DXX_154285|MITE_morex_5_58320_STOWAWAY1_HV	DNA/Mite
2848	miR1439-3p-22	DXX_154136|MITE_barke_1_48094_EnSpm2_HV	DNA/Mite
2848	miR1439-3p-22	RLX_68224|Bd1_RLX_4	LTR
2848	miR1439-3p-22	DXX_154217|MITE_morex_1_150346_DNA0TA01_TA	DNA/Mite
2848	miR1439-3p-22	RLX_59462|LTR_Os_chr_05_874	LTR
2848	miR1439-3p-22	DTT_159119|trep4395	DNA/TcMar
2848	miR1439-3p-22	RLX_68552|Bd4_RLX_5	LTR
2848	miR1439-3p-22	DTT_159102|trep4378	DNA/TcMar
2848	miR1439-3p-22	DTT_159108|trep4384	DNA/TcMar
2848	miR1439-3p-22	DXX_154160|MITE_barke_2_87478_TREP216	DNA/Mite
2848	miR1439-3p-22	DTC_156701|DTC_Jorge_3B_080_N22-1	DNA/En-Spm
2848	miR1439-3p-22	DTT_155729|DTT_Hades_3B_108_J20-1	DNA/TcMar
2848	miR1439-3p-22	DTC_156701|DTC_Jorge_3B_080_N22-1	DNA/En-Spm
2965	miR1439-3p-23	DTT_159119|trep4395	DNA/TcMar
2965	miR1439-3p-23	DXX_154192|MITE_barke_4_83695_HADES_TA	DNA/Mite
2965	miR1439-3p-23	DTT_159119|trep4395	DNA/TcMar
2965	miR1439-3p-23	RLX_68224|Bd1_RLX_4	LTR
2965	miR1439-3p-23	DTT_159119|trep4395	DNA/TcMar
2965	miR1439-3p-23	DXX_154285|MITE_morex_5_58320_STOWAWAY1_HV	DNA/Mite
2965	miR1439-3p-23	DTT_159102|trep4378	DNA/TcMar
2965	miR1439-3p-23	RLC_68549|Bd4_RLC_17	LTR/Copia
2965	miR1439-3p-23	RLG_156354|RLG_Sabrina_3B_045_E05-2	LTR/Gypsy
2965	miR1439-3p-23	DTT_159102|trep4378	DNA/TcMar
2965	miR1439-3p-23	RLG_160773|LTR_HVVMRXALLhA0362M12_v7_c1_2462	LTR/Gypsy
2965	miR1439-3p-23	DTT_159119|trep4395	DNA/TcMar
2965	miR1439-3p-23	DTC_158802|trep4080	DNA/En-Spm
2965	miR1439-3p-23	XXX_157396|XXX_unnamedfam187_3B_088_P23-1	Other
2965	miR1439-3p-23	DTT_159102|trep4378	DNA/TcMar
2965	miR1439-3p-23	RLG_160773|LTR_HVVMRXALLhA0362M12_v7_c1_2462	LTR/Gypsy
2965	miR1439-3p-23	RLG_154958|RLG_Wilma_3B_082_K20-1	LTR/Gypsy
2965	miR1439-3p-23	RLG_160773|LTR_HVVMRXALLhA0362M12_v7_c1_2462	LTR/Gypsy
2965	miR1439-3p-23	DTT_159119|trep4395	DNA/TcMar
2965	miR1439-3p-23	DTT_155729|DTT_Hades_3B_108_J20-1	DNA/TcMar
2965	miR1439-3p-23	DTT_159119|trep4395	DNA/TcMar
2965	miR1439-3p-23	RLG_40411|LTR_AC196459.2_8746	LTR/Gypsy
3349	miR1439-3p-24	DXX_154192|MITE_barke_4_83695_HADES_TA	DNA/Mite
3349	miR1439-3p-24	DTC_154342|DTC_Jorge_3B_007_A18-1	DNA/En-Spm
3349	miR1439-3p-24	DTT_159110|trep4386	DNA/TcMar
3349	miR1439-3p-24	DTC_158677|trep3429	DNA/En-Spm
3349	miR1439-3p-24	DTT_159116|trep4392	DNA/TcMar
3349	miR1439-3p-24	RLC_155150|RLC_Angela_3B_109_N19-2	LTR/Copia
3349	miR1439-3p-24	DTC_154342|DTC_Jorge_3B_007_A18-1	DNA/En-Spm
3349	miR1439-3p-24	DXX_154252|MITE_morex_3_52048_ATHOS_HV	DNA/Mite
3349	miR1439-3p-24	DTT_159119|trep4395	DNA/TcMar
3349	miR1439-3p-24	DTC_155574|DTC_Jorge_3B_035_C19-2	DNA/En-Spm
3349	miR1439-3p-24	DTC_158802|trep4080	DNA/En-Spm
3349	miR1439-3p-24	DTT_159119|trep4395	DNA/TcMar
3349	miR1439-3p-24	RLG_68437|Bd3_RLG_29	LTR/Gypsy
3349	miR1439-3p-24	DTT_159102|trep4378	DNA/TcMar
3349	miR1439-3p-24	DTC_156659|DTC_Fergat_3B_025_N04-1	DNA/En-Spm
3349	miR1439-3p-24	DTC_157326|DTC_Fergat_3B_058_L24-1	DNA/En-Spm
3349	miR1439-3p-24	DTT_159119|trep4395	DNA/TcMar
3349	miR1439-3p-24	RLX_46518|LTR_AC191121.2_7512	LTR
3349	miR1439-3p-24	RLX_163067|LTR_HVVMRXALLmA0478M01_ipk21_c2_3730	LTR
3349	miR1439-3p-24	DTT_159109|trep4385	DNA/TcMar
3349	miR1439-3p-24	DTC_155218|DTC_Jorge_3B_015_P16-1	DNA/En-Spm
3349	miR1439-3p-24	DTT_159119|trep4395	DNA/TcMar
3349	miR1439-3p-24	DXX_154251|MITE_morex_3_49934_HADES_TA	DNA/Mite
3349	miR1439-3p-24	RLG_160773|LTR_HVVMRXALLhA0362M12_v7_c1_2462	LTR/Gypsy
3349	miR1439-3p-24	RLX_162250|LTR_HVVMRXALLrA0150E01_v48_c1_3868	LTR
3349	miR1439-3p-24	DXX_154241|MITE_morex_2_93266_HADES_TA	DNA/Mite
3349	miR1439-3p-24	DTT_159119|trep4395	DNA/TcMar
3349	miR1439-3p-24	DXX_154241|MITE_morex_2_93266_HADES_TA	DNA/Mite
3391	miR1439-3p-25	RLC_68549|Bd4_RLC_17	LTR/Copia
3391	miR1439-3p-25	RLC_68549|Bd4_RLC_17	LTR/Copia
3391	miR1439-3p-25	DXX_154285|MITE_morex_5_58320_STOWAWAY1_HV	DNA/Mite
3391	miR1439-3p-25	RLC_68549|Bd4_RLC_17	LTR/Copia
3391	miR1439-3p-25	DTT_159102|trep4378	DNA/TcMar
3391	miR1439-3p-25	DTT_159109|trep4385	DNA/TcMar
3391	miR1439-3p-25	DTT_159109|trep4385	DNA/TcMar
3391	miR1439-3p-25	DTT_159119|trep4395	DNA/TcMar
3391	miR1439-3p-25	RLC_155150|RLC_Angela_3B_109_N19-2	LTR/Copia
3391	miR1439-3p-25	RLX_66627|LTR_AC200776.1_15	LTR
3391	miR1439-3p-25	DXX_154217|MITE_morex_1_150346_DNA0TA01_TA	DNA/Mite
3391	miR1439-3p-25	DXX_154260|MITE_morex_4_153340_DNA0TA01_TA	DNA/Mite
3391	miR1439-3p-25	RLX_162750|LTR_HVVMRXALLhA0341G11_v10_c3_2417	LTR
3391	miR1439-3p-25	DTT_159102|trep4378	DNA/TcMar
3391	miR1439-3p-25	RLG_68437|Bd3_RLG_29	LTR/Gypsy
3391	miR1439-3p-25	RLX_68224|Bd1_RLX_4	LTR
3391	miR1439-3p-25	DTT_159119|trep4395	DNA/TcMar
3391	miR1439-3p-25	RLX_68552|Bd4_RLX_5	LTR
3391	miR1439-3p-25	DTT_159109|trep4385	DNA/TcMar
3391	miR1439-3p-25	DTC_155731|DTC_Jorge_3B_108_J20-3	DNA/En-Spm
3391	miR1439-3p-25	RLG_154958|RLG_Wilma_3B_082_K20-1	LTR/Gypsy
3391	miR1439-3p-25	RLX_68219|Bd1_RLX_8	LTR
3391	miR1439-3p-25	DTT_159109|trep4385	DNA/TcMar
2953	miR1439-3p-26	DXX_154216|MITE_morex_1_140202_HADES_TA	DNA/Mite
2953	miR1439-3p-26	RLX_48042|LTR_AC197145.2_9379	LTR
2953	miR1439-3p-26	DTC_155731|DTC_Jorge_3B_108_J20-3	DNA/En-Spm
2953	miR1439-3p-26	XXX_155337|XXX_unnamedfam179_3B_090_L01-1	Other
2953	miR1439-3p-26	RLG_68075|Bd1_RLG_58	LTR/Gypsy
2953	miR1439-3p-26	DTT_159109|trep4385	DNA/TcMar
2953	miR1439-3p-26	DTC_155186|DTC_Jorge_3B_034_E06-2	DNA/En-Spm
2953	miR1439-3p-26	RLX_162750|LTR_HVVMRXALLhA0341G11_v10_c3_2417	LTR
2953	miR1439-3p-26	RLG_68759|Bd5_RLG_28	LTR/Gypsy
2953	miR1439-3p-26	DTC_156659|DTC_Fergat_3B_025_N04-1	DNA/En-Spm
2953	miR1439-3p-26	RLX_68224|Bd1_RLX_4	LTR
2953	miR1439-3p-26	DTC_158802|trep4080	DNA/En-Spm
2953	miR1439-3p-26	DTT_159119|trep4395	DNA/TcMar
2953	miR1439-3p-26	DTT_156331|DTT_Pan_3B_045_E05-1	DNA/TcMar
2953	miR1439-3p-26	RLG_68437|Bd3_RLG_29	LTR/Gypsy
2953	miR1439-3p-26	DTT_159102|trep4378	DNA/TcMar
2953	miR1439-3p-26	DTC_158802|trep4080	DNA/En-Spm
2953	miR1439-3p-26	DTT_159109|trep4385	DNA/TcMar
2953	miR1439-3p-26	DTC_158802|trep4080	DNA/En-Spm
2953	miR1439-3p-26	DTT_159119|trep4395	DNA/TcMar
2953	miR1439-3p-26	RLX_68224|Bd1_RLX_4	LTR
2953	miR1439-3p-26	RLG_160773|LTR_HVVMRXALLhA0362M12_v7_c1_2462	LTR/Gypsy
2953	miR1439-3p-26	RLG_68517|Bd3_RLG_17	LTR/Gypsy
2953	miR1439-3p-26	DTT_159109|trep4385	DNA/TcMar
3216	miR1439-3p-27	DTT_159116|trep4392	DNA/TcMar
3216	miR1439-3p-27	DXX_154268|MITE_morex_4_64054_HADES_TA	DNA/Mite
3216	miR1439-3p-27	RLC_68680|Bd4_RLC_38	LTR/Copia
3216	miR1439-3p-27	RLX_20003|lolium_LTR_0001	LTR
3216	miR1439-3p-27	DTC_158802|trep4080	DNA/En-Spm
3216	miR1439-3p-27	DTT_159119|trep4395	DNA/TcMar
3216	miR1439-3p-27	RLX_46518|LTR_AC191121.2_7512	LTR
3216	miR1439-3p-27	DTT_159119|trep4395	DNA/TcMar
3216	miR1439-3p-27	DTC_158802|trep4080	DNA/En-Spm
3216	miR1439-3p-27	RLX_68224|Bd1_RLX_4	LTR
3216	miR1439-3p-27	DTT_159119|trep4395	DNA/TcMar
3216	miR1439-3p-27	DTT_159101|trep4377	DNA/TcMar
3216	miR1439-3p-27	DTT_159101|trep4377	DNA/TcMar
3216	miR1439-3p-27	DTC_155609|DTC_Jorge_3B_037_M16-1	DNA/En-Spm
3216	miR1439-3p-27	DXX_154285|MITE_morex_5_58320_STOWAWAY1_HV	DNA/Mite
3216	miR1439-3p-27	DTT_159102|trep4378	DNA/TcMar
3216	miR1439-3p-27	RLG_68437|Bd3_RLG_29	LTR/Gypsy
3216	miR1439-3p-27	DTT_159105|trep4381	DNA/TcMar
3216	miR1439-3p-27	RLX_58836|LTR_Os_chr_01_34	LTR
3216	miR1439-3p-27	DTT_159105|trep4381	DNA/TcMar
3216	miR1439-3p-27	DTT_159116|trep4392	DNA/TcMar
3216	miR1439-3p-27	DTT_159119|trep4395	DNA/TcMar
2963	miR1439-3p-28	DTT_159119|trep4395	DNA/TcMar
2963	miR1439-3p-28	RLX_68224|Bd1_RLX_4	LTR
2963	miR1439-3p-28	DTC_158802|trep4080	DNA/En-Spm
2963	miR1439-3p-28	DTC_154971|DTC_TAT1_3B_030_O03-1	DNA/En-Spm
2963	miR1439-3p-28	RLG_160773|LTR_HVVMRXALLhA0362M12_v7_c1_2462	LTR/Gypsy
2963	miR1439-3p-28	DTT_159119|trep4395	DNA/TcMar
2963	miR1439-3p-28	DTC_155574|DTC_Jorge_3B_035_C19-2	DNA/En-Spm
2963	miR1439-3p-28	RLX_68224|Bd1_RLX_4	LTR
2963	miR1439-3p-28	RLC_68601|Bd4_RLC_53	LTR/Copia
2963	miR1439-3p-28	DTT_159119|trep4395	DNA/TcMar
2963	miR1439-3p-28	RLC_68549|Bd4_RLC_17	LTR/Copia
2963	miR1439-3p-28	RLC_68549|Bd4_RLC_17	LTR/Copia
2963	miR1439-3p-28	RLX_9511|HRSiTERTOOT00002	LTR
2963	miR1439-3p-28	RLG_154958|RLG_Wilma_3B_082_K20-1	LTR/Gypsy
2963	miR1439-3p-28	DTT_159119|trep4395	DNA/TcMar
2963	miR1439-3p-28	DTT_159102|trep4378	DNA/TcMar
2963	miR1439-3p-28	DTC_158802|trep4080	DNA/En-Spm
2963	miR1439-3p-28	DXX_154285|MITE_morex_5_58320_STOWAWAY1_HV	DNA/Mite
3064	miR1439-3p-29	RLC_68549|Bd4_RLC_17	LTR/Copia
3064	miR1439-3p-29	DTT_159102|trep4378	DNA/TcMar
2956	miR1439-3p-3	RLX_163067|LTR_HVVMRXALLmA0478M01_ipk21_c2_3730	LTR
2956	miR1439-3p-3	DTT_159109|trep4385	DNA/TcMar
2844	miR1439-3p-30	RLC_68601|Bd4_RLC_53	LTR/Copia
2844	miR1439-3p-30	DTC_156701|DTC_Jorge_3B_080_N22-1	DNA/En-Spm
2829	miR1439-3p-32	RLG_154958|RLG_Wilma_3B_082_K20-1	LTR/Gypsy
2829	miR1439-3p-32	DTT_159119|trep4395	DNA/TcMar
2829	miR1439-3p-32	DXX_154241|MITE_morex_2_93266_HADES_TA	DNA/Mite
3066	miR1439-3p-33	RLX_46518|LTR_AC191121.2_7512	LTR
3066	miR1439-3p-33	DTT_159119|trep4395	DNA/TcMar
3066	miR1439-3p-33	DXX_154268|MITE_morex_4_64054_HADES_TA	DNA/Mite
3060	miR1439-3p-34	RLG_160773|LTR_HVVMRXALLhA0362M12_v7_c1_2462	LTR/Gypsy
3060	miR1439-3p-34	DTT_159102|trep4378	DNA/TcMar
3060	miR1439-3p-34	DXX_154157|MITE_barke_2_56002_HADES_TA	DNA/Mite
3000	miR1439-3p-35	DTT_159116|trep4392	DNA/TcMar
3000	miR1439-3p-35	DTC_158802|trep4080	DNA/En-Spm
3208	miR1439-3p-36	DTT_159119|trep4395	DNA/TcMar
3208	miR1439-3p-36	DTC_158802|trep4080	DNA/En-Spm
3327	miR1439-3p-37	RLG_160773|LTR_HVVMRXALLhA0362M12_v7_c1_2462	LTR/Gypsy
2918	miR1439-3p-38	RLG_68437|Bd3_RLG_29	LTR/Gypsy
2918	miR1439-3p-38	DTT_159102|trep4378	DNA/TcMar
2918	miR1439-3p-38	RLG_68437|Bd3_RLG_29	LTR/Gypsy
3085	miR1439-3p-39	DTX_154953|DTX_unnamedfam62_3B_082_K20-1	DNA
3085	miR1439-3p-39	DTT_159119|trep4395	DNA/TcMar
3381	miR1439-3p-4	RLX_58630|LTR_Os_chr_03_478	LTR
3381	miR1439-3p-4	RLX_68224|Bd1_RLX_4	LTR
3226	miR1439-3p-40	DXX_154192|MITE_barke_4_83695_HADES_TA	DNA/Mite
3226	miR1439-3p-40	DTT_159119|trep4395	DNA/TcMar
3226	miR1439-3p-40	DTC_158802|trep4080	DNA/En-Spm
3022	miR1439-3p-41	DTT_159102|trep4378	DNA/TcMar
3022	miR1439-3p-41	XXX_157396|XXX_unnamedfam187_3B_088_P23-1	Other
3405	miR1439-3p-42	DTT_159102|trep4378	DNA/TcMar
3405	miR1439-3p-42	RLG_68437|Bd3_RLG_29	LTR/Gypsy
3351	miR1439-3p-43	DTT_159109|trep4385	DNA/TcMar
3351	miR1439-3p-43	DTC_155671|DTC_Jorge_3B_061_B18-1	DNA/En-Spm
2842	miR1439-3p-44	DTT_159119|trep4395	DNA/TcMar
2959	miR1439-3p-45	DTT_159102|trep4378	DNA/TcMar
3225	miR1439-3p-46	DTT_159116|trep4392	DNA/TcMar
3225	miR1439-3p-46	RLX_68224|Bd1_RLX_4	LTR
2882	miR1439-3p-47	DXX_154217|MITE_morex_1_150346_DNA0TA01_TA	DNA/Mite
2882	miR1439-3p-47	RLX_59930|LTR_Os_chr_08_1488	LTR
3233	miR1439-3p-48	RLX_49534|LTR_AC199067.2_11211	LTR
3233	miR1439-3p-48	DTT_159119|trep4395	DNA/TcMar
3233	miR1439-3p-48	RLX_49534|LTR_AC199067.2_11211	LTR
3114	miR1439-3p-49	RLC_155150|RLC_Angela_3B_109_N19-2	LTR/Copia
3114	miR1439-3p-49	RLX_68224|Bd1_RLX_4	LTR
3114	miR1439-3p-49	DTC_158802|trep4080	DNA/En-Spm
3415	miR1439-3p-5	DXX_154216|MITE_morex_1_140202_HADES_TA	DNA/Mite
3450	miR1439-3p-50	DTX_157211|DTX_unnamedfam54_3B_078_H18-1	DNA
3466	miR1439-3p-51	DXX_154157|MITE_barke_2_56002_HADES_TA	DNA/Mite
3466	miR1439-3p-51	DTT_159119|trep4395	DNA/TcMar
3466	miR1439-3p-51	RLX_46518|LTR_AC191121.2_7512	LTR
3278	miR1439-3p-52	RLG_160773|LTR_HVVMRXALLhA0362M12_v7_c1_2462	LTR/Gypsy
3278	miR1439-3p-52	DXX_154285|MITE_morex_5_58320_STOWAWAY1_HV	DNA/Mite
3278	miR1439-3p-52	DTT_155729|DTT_Hades_3B_108_J20-1	DNA/TcMar
3278	miR1439-3p-52	DXX_154285|MITE_morex_5_58320_STOWAWAY1_HV	DNA/Mite
3439	miR1439-3p-53	RLX_68552|Bd4_RLX_5	LTR
3439	miR1439-3p-53	DTT_159109|trep4385	DNA/TcMar
3439	miR1439-3p-53	RLG_68517|Bd3_RLG_17	LTR/Gypsy
2948	miR1439-3p-54	XXX_155337|XXX_unnamedfam179_3B_090_L01-1	Other
2948	miR1439-3p-54	DXX_154160|MITE_barke_2_87478_TREP216	DNA/Mite
3424	miR1439-3p-55	DTC_158802|trep4080	DNA/En-Spm
3424	miR1439-3p-55	DTT_159119|trep4395	DNA/TcMar
3424	miR1439-3p-55	RLX_49534|LTR_AC199067.2_11211	LTR
3464	miR1439-3p-56	RLG_68437|Bd3_RLG_29	LTR/Gypsy
3464	miR1439-3p-56	DXX_154216|MITE_morex_1_140202_HADES_TA	DNA/Mite
3464	miR1439-3p-56	RLC_68549|Bd4_RLC_17	LTR/Copia
2910	miR1439-3p-57	RLG_68075|Bd1_RLG_58	LTR/Gypsy
2910	miR1439-3p-57	DTT_159109|trep4385	DNA/TcMar
2910	miR1439-3p-57	DTC_155731|DTC_Jorge_3B_108_J20-3	DNA/En-Spm
2971	miR1439-3p-58	DTT_159105|trep4381	DNA/TcMar
2971	miR1439-3p-58	DTC_155218|DTC_Jorge_3B_015_P16-1	DNA/En-Spm
3262	miR1439-3p-59	RLC_68601|Bd4_RLC_53	LTR/Copia
3262	miR1439-3p-59	DXX_154217|MITE_morex_1_150346_DNA0TA01_TA	DNA/Mite
3253	miR1439-3p-6	DTC_158802|trep4080	DNA/En-Spm
3253	miR1439-3p-6	DTT_159119|trep4395	DNA/TcMar
3398	miR1439-3p-60	DTT_159119|trep4395	DNA/TcMar
3398	miR1439-3p-60	DTC_158802|trep4080	DNA/En-Spm
3139	miR1439-3p-61	DTC_158802|trep4080	DNA/En-Spm
3139	miR1439-3p-61	DTT_159119|trep4395	DNA/TcMar
2865	miR1439-3p-62	DXX_154217|MITE_morex_1_150346_DNA0TA01_TA	DNA/Mite
2865	miR1439-3p-62	RLC_154570|RLC_WIS_3B_057_B22-1	LTR/Copia
3025	miR1439-3p-63	DTT_158397|trep3085	DNA/TcMar
2964	miR1439-3p-64	RLG_68517|Bd3_RLG_17	LTR/Gypsy
2964	miR1439-3p-64	DTT_159112|trep4388	DNA/TcMar
3372	miR1439-3p-65	DXX_154157|MITE_barke_2_56002_HADES_TA	DNA/Mite
3372	miR1439-3p-65	DTT_159119|trep4395	DNA/TcMar
3372	miR1439-3p-65	RLG_160773|LTR_HVVMRXALLhA0362M12_v7_c1_2462	LTR/Gypsy
3163	miR1439-3p-67	DTT_159102|trep4378	DNA/TcMar
3163	miR1439-3p-67	DXX_154251|MITE_morex_3_49934_HADES_TA	DNA/Mite
2928	miR1439-3p-68	XXX_157396|XXX_unnamedfam187_3B_088_P23-1	Other
2928	miR1439-3p-68	DTT_159102|trep4378	DNA/TcMar
2883	miR1439-3p-69	DXX_154285|MITE_morex_5_58320_STOWAWAY1_HV	DNA/Mite
2883	miR1439-3p-69	RLC_68549|Bd4_RLC_17	LTR/Copia
3201	miR1439-3p-7	RLG_68075|Bd1_RLG_58	LTR/Gypsy
3201	miR1439-3p-7	DTT_159109|trep4385	DNA/TcMar
3201	miR1439-3p-7	DTC_154342|DTC_Jorge_3B_007_A18-1	DNA/En-Spm
3178	miR1439-3p-70	DXX_154241|MITE_morex_2_93266_HADES_TA	DNA/Mite
3178	miR1439-3p-70	DTT_159102|trep4378	DNA/TcMar
3178	miR1439-3p-70	XXX_157396|XXX_unnamedfam187_3B_088_P23-1	Other
3219	miR1439-3p-71	DTC_158802|trep4080	DNA/En-Spm
3219	miR1439-3p-71	DTT_159116|trep4392	DNA/TcMar
3219	miR1439-3p-71	RLG_156425|RLG_Sabrina_3B_090_F24-1	LTR/Gypsy
2919	miR1439-3p-72	DTC_158802|trep4080	DNA/En-Spm
2932	miR1439-3p-73	DXX_154192|MITE_barke_4_83695_HADES_TA	DNA/Mite
2932	miR1439-3p-73	DTT_159119|trep4395	DNA/TcMar
3069	miR1439-3p-74	DXX_154192|MITE_barke_4_83695_HADES_TA	DNA/Mite
3069	miR1439-3p-74	DTT_159119|trep4395	DNA/TcMar
2858	miR1439-3p-75	DXX_154217|MITE_morex_1_150346_DNA0TA01_TA	DNA/Mite
2858	miR1439-3p-75	RLX_66627|LTR_AC200776.1_15	LTR
3374	miR1439-3p-76	RLG_155345|RLG_Romani_3B_076_J01-1	LTR/Gypsy
3374	miR1439-3p-76	DTT_159109|trep4385	DNA/TcMar
3374	miR1439-3p-76	RLG_68075|Bd1_RLG_58	LTR/Gypsy
3374	miR1439-3p-76	DTC_159125|trep4401	DNA/En-Spm
2849	miR1439-3p-77	DXX_154285|MITE_morex_5_58320_STOWAWAY1_HV	DNA/Mite
2849	miR1439-3p-77	DTT_159102|trep4378	DNA/TcMar
2849	miR1439-3p-77	RLG_154958|RLG_Wilma_3B_082_K20-1	LTR/Gypsy
3321	miR1439-3p-78	DXX_154285|MITE_morex_5_58320_STOWAWAY1_HV	DNA/Mite
3321	miR1439-3p-78	DTT_159119|trep4395	DNA/TcMar
3321	miR1439-3p-78	RLX_46518|LTR_AC191121.2_7512	LTR
2832	miR1439-3p-79	RLG_160773|LTR_HVVMRXALLhA0362M12_v7_c1_2462	LTR/Gypsy
2832	miR1439-3p-79	DTT_159102|trep4378	DNA/TcMar
2832	miR1439-3p-79	DXX_154208|MITE_barke_5_78643_HADES_TA	DNA/Mite
3003	miR1439-3p-8	DTT_159105|trep4381	DNA/TcMar
3127	miR1439-3p-80	RLX_68224|Bd1_RLX_4	LTR
3127	miR1439-3p-80	DTT_159119|trep4395	DNA/TcMar
3127	miR1439-3p-80	RLG_160773|LTR_HVVMRXALLhA0362M12_v7_c1_2462	LTR/Gypsy
3227	miR1439-3p-81	DTT_159109|trep4385	DNA/TcMar
3227	miR1439-3p-81	DTT_156331|DTT_Pan_3B_045_E05-1	DNA/TcMar
3107	miR1439-3p-82	XXX_157396|XXX_unnamedfam187_3B_088_P23-1	Other
3107	miR1439-3p-82	DTT_159102|trep4378	DNA/TcMar
2923	miR1439-3p-83	RLG_154958|RLG_Wilma_3B_082_K20-1	LTR/Gypsy
2923	miR1439-3p-83	DXX_154192|MITE_barke_4_83695_HADES_TA	DNA/Mite
2996	miR1439-3p-84	DXX_154192|MITE_barke_4_83695_HADES_TA	DNA/Mite
2996	miR1439-3p-84	DTT_159102|trep4378	DNA/TcMar
2996	miR1439-3p-84	DXX_154241|MITE_morex_2_93266_HADES_TA	DNA/Mite
2988	miR1439-3p-85	DXX_154136|MITE_barke_1_48094_EnSpm2_HV	DNA/Mite
2988	miR1439-3p-85	RLX_162750|LTR_HVVMRXALLhA0341G11_v10_c3_2417	LTR
3002	miR1439-3p-86	DXX_154209|MITE_barke_5_85116_ICARUS_TM	DNA/Mite
3002	miR1439-3p-86	DTT_159109|trep4385	DNA/TcMar
3024	miR1439-3p-87	DTT_159119|trep4395	DNA/TcMar
3024	miR1439-3p-87	DTC_158802|trep4080	DNA/En-Spm
3188	miR1439-3p-88	RLX_68552|Bd4_RLX_5	LTR
3188	miR1439-3p-88	DTT_159109|trep4385	DNA/TcMar
3322	miR1439-3p-89	RLG_160773|LTR_HVVMRXALLhA0362M12_v7_c1_2462	LTR/Gypsy
3322	miR1439-3p-89	DTC_155574|DTC_Jorge_3B_035_C19-2	DNA/En-Spm
2818	miR1439-3p-9	DTT_159119|trep4395	DNA/TcMar
2818	miR1439-3p-9	RLX_46518|LTR_AC191121.2_7512	LTR
2839	miR1439-3p-90	RLX_46518|LTR_AC191121.2_7512	LTR
2839	miR1439-3p-90	DTT_159119|trep4395	DNA/TcMar
2839	miR1439-3p-90	DTC_157326|DTC_Fergat_3B_058_L24-1	DNA/En-Spm
3026	miR1439-3p-91	DTT_159102|trep4378	DNA/TcMar
2957	miR1439-3p-92	DXX_154157|MITE_barke_2_56002_HADES_TA	DNA/Mite
2957	miR1439-3p-92	DTT_159119|trep4395	DNA/TcMar
2957	miR1439-3p-92	RLX_159969|LTR_HVVMRXALLhA0680I06_v22_c1_2945	LTR
3296	miR1439-3p-93	DTC_158802|trep4080	DNA/En-Spm
3296	miR1439-3p-93	DTT_159119|trep4395	DNA/TcMar
3296	miR1439-3p-93	DTC_158802|trep4080	DNA/En-Spm
2841	miR1439-3p-94	RLX_49534|LTR_AC199067.2_11211	LTR
2841	miR1439-3p-94	DTT_159119|trep4395	DNA/TcMar
2841	miR1439-3p-94	DXX_154157|MITE_barke_2_56002_HADES_TA	DNA/Mite
3413	miR1439-3p-95	DTT_159112|trep4388	DNA/TcMar
3413	miR1439-3p-95	DTC_156057|DTC_Jorge_3B_011_E05-1	DNA/En-Spm
3413	miR1439-3p-95	RLX_68224|Bd1_RLX_4	LTR
2880	miR1439-3p-96	DXX_154157|MITE_barke_2_56002_HADES_TA	DNA/Mite
2880	miR1439-3p-96	DTT_159116|trep4392	DNA/TcMar
2880	miR1439-3p-96	DTT_156331|DTT_Pan_3B_045_E05-1	DNA/TcMar
3074	miR1439-3p-97	DXX_154274|MITE_morex_5_133100_AsDRF1	DNA/Mite
3074	miR1439-3p-97	DTT_159105|trep4381	DNA/TcMar
3074	miR1439-3p-97	DXX_154274|MITE_morex_5_133100_AsDRF1	DNA/Mite
3474	miR1439-3p-98	RLX_160837|LTR_HVVMRXALLhC0185O01_v48_c1_3313	LTR
3179	miR1439-3p-99	DTC_155218|DTC_Jorge_3B_015_P16-1	DNA/En-Spm
3179	miR1439-3p-99	DTT_159119|trep4395	DNA/TcMar
3179	miR1439-3p-99	DTC_154971|DTC_TAT1_3B_030_O03-1	DNA/En-Spm
3006	miR1439-5p-1	DTT_159109|trep4385	DNA/TcMar
3006	miR1439-5p-1	RLC_68408|Bd3_RLC_28	LTR/Copia
3006	miR1439-5p-1	RLX_68552|Bd4_RLX_5	LTR
1175	miR156-3p-4	(CATGG)n	Simple_repea
1175	miR156-3p-4	(TGC)n	Simple_repea
281	miR156-5p-6	(CATGG)n	Simple_repea
281	miR156-5p-6	(TGC)n	Simple_repea
3640	miR159-3p-1	RLX_58833|LTR_Os_chr_01_31	LTR
83	miR164-5p-1	RLX_53900|LTR_AC196368.2_8628	LTR
3732	miR164-5p-2	RLX_53900|LTR_AC196368.2_8628	LTR
424	miR164-5p-3	RLX_53900|LTR_AC196368.2_8628	LTR
1032	miR166-3p-10	(GATC)n	Simple_repea
239	miR166-3p-16	(GATC)n	Simple_repea
1127	miR166-3p-3	(GATC)n	Simple_repea
247	miR166-5p-4	(GATC)n	Simple_repea
1773	miR167-5p-12	RLX_39601|LTR_Sb_chr_05_911	LTR
251	miR167-5p-4	RLX_39601|LTR_Sb_chr_05_911	LTR
255	miR167-5p-6	RLX_39601|LTR_Sb_chr_05_911	LTR
1768	miR167-5p-8	RLX_39601|LTR_Sb_chr_05_911	LTR
3644	miR319-3p-1	RLX_58833|LTR_Os_chr_01_31	LTR
207	miR319-3p-2	RLX_58833|LTR_Os_chr_01_31	LTR
17283639	miR319-3p-3	RLX_58833|LTR_Os_chr_01_31	LTR
3499	miR437-3p-1	DTT_159110|trep4386	DNA/TcMar
3512	miR437-3p-2	DXX_158286|trep242	DNA/Stowaway
3512	miR437-3p-2	DTT_159110|trep4386	DNA/TcMar
3501	miR437-3p-3	DTT_159110|trep4386	DNA/TcMar
3504	miR437-3p-4	DTT_159110|trep4386	DNA/TcMar
3505	miR437-3p-5	DTT_159110|trep4386	DNA/TcMar
3493	miR437-3p-6	DTT_159110|trep4386	DNA/TcMar
3517	miR437-3p-7	DXX_154177|MITE_barke_3_7977_DNA020N2_TA	DNA/Mite
3536	miR818-3p-1	DTT_159103|trep4379	DNA/TcMar
3536	miR818-3p-1	RLX_59462|LTR_Os_chr_05_874	LTR
3527	miR818-3p-2	DTT_159103|trep4379	DNA/TcMar

## Sheet: Bdi Transcriptome TE-miR
Supplementary Document 7 (excel): TE-miRs from B. distachyon transcriptome.
miRNA ID	Index Number	Matching Repeat	Repeat class/Family
1145	miR1122-3p-1	RLG_68759|Bd5_RLG_28	LTR/Gypsy
965	miR1435-5p-1	DTT_159110|trep4386	DNA/TcMar
966	miR1436-3p-3	RLC_68549|Bd4_RLC_17	LTR/Copia
972	miR1436-3p-2	DTC_158802|trep4080	DNA/En-Spm
972	miR1436-3p-2	DTT_159119|trep4395	DNA/TcMar
979	miR1436-3p-11	DXX_154274|MITE_morex_5_133100_AsDRF1	DNA/Mite
984	miR1436-3p-1	DXX_154192|MITE_barke_4_83695_HADES_TA	DNA/Mite
985	miR1436-3p-8	RLC_68549|Bd4_RLC_17	LTR/Copia
987	miR1436-3p-7	DTT_159109|trep4385	DNA/TcMar
987	miR1436-3p-7	RLG_68075|Bd1_RLG_58	LTR/Gypsy
993	miR1436-3p-5	RLX_161480|LTR_HVVMRX83KhA0088B16_v55_c2_274	LTR
993	miR1436-3p-5	DTC_155186|DTC_Jorge_3B_034_E06-2	DNA/En-Spm
1002	miR1436-3p-4	DTT_159116|trep4392	DNA/TcMar
1002	miR1436-3p-4	DTC_158802|trep4080	DNA/En-Spm
1006	miR1439-3p-5	RLX_58836|LTR_Os_chr_01_34	LTR
1006	miR1439-3p-5	RLC_68549|Bd4_RLC_17	LTR/Copia
1006	miR1439-3p-5	DXX_154285|MITE_morex_5_58320_STOWAWAY1_HV	DNA/Mite
1018	miR1439-3p-3	RLC_68549|Bd4_RLC_17	LTR/Copia
1018	miR1439-3p-3	DTT_159102|trep4378	DNA/TcMar
1018	miR1439-3p-3	RLC_68549|Bd4_RLC_17	LTR/Copia
1024	miR1439-3p-6	DTC_155574|DTC_Jorge_3B_035_C19-2	DNA/En-Spm
1024	miR1439-3p-6	DTT_159105|trep4381	DNA/TcMar
1038	miR1439-3p-1	DXX_154208|MITE_barke_5_78643_HADES_TA	DNA/Mite
1038	miR1439-3p-1	DTT_159105|trep4381	DNA/TcMar
1039	miR1439-3p-4	RLG_154958|RLG_Wilma_3B_082_K20-1	LTR/Gypsy
1040	miR1439-3p-8	RLX_68224|Bd1_RLX_4	LTR
1051	miR437-3p-1	DTT_159110|trep4386	DNA/TcMar
1144	miR1122-3p-7	RLG_68759|Bd5_RLG_28	LTR/Gypsy
1151	miR1122-3p-8	RLG_68759|Bd5_RLG_28	LTR/Gypsy
1152	miR1122-3p-6	DTT_159111|trep4387	DNA/TcMar
1152	miR1122-3p-6	DXX_158410|trep3098	DNA/Stowaway
1153	miR1122-3p-5	RLG_68759|Bd5_RLG_28	LTR/Gypsy
1166	miR1133-5p-1	RLG_68437|Bd3_RLG_29	LTR/Gypsy
1166	miR1133-5p-1	DTT_159102|trep4378	DNA/TcMar
1171	miR1135-3p-3	DTT_159117|trep4393	DNA/TcMar
1171	miR1135-3p-3	DXX_154157|MITE_barke_2_56002_HADES_TA	DNA/Mite
1172	miR1135-3p-2	XXX_155337|XXX_unnamedfam179_3B_090_L01-1	Other
1173	miR1135-3p-1	DTT_159117|trep4393	DNA/TcMar
980983	miR1436-3p-9	DXX_154268|MITE_morex_4_64054_HADES_TA	DNA/Mite
996997	miR1436-3p-10	DTT_159102|trep4378	DNA/TcMar
10131025	miR1439-3p-2	DTT_159102|trep4378	DNA/TcMar
10131025	miR1439-3p-2	DXX_154285|MITE_morex_5_58320_STOWAWAY1_HV	DNA/Mite
10221023	miR1439-3p-9	RLG_160773|LTR_HVVMRXALLhA0362M12_v7_c1_2462	LTR/Gypsy
10221023	miR1439-3p-9	DXX_154192|MITE_barke_4_83695_HADES_TA	DNA/Mite
10551058	miR444-3p-4	RLX_39605|LTR_Sb_chr_07_924	LTR
10551058	miR444-3p-4	RLX_39605|LTR_Sb_chr_07_924	LTR
11421143	miR1122-3p-3	DTT_155139|DTT_Pan_3B_109_N19-1	DNA/TcMar
11421143	miR1122-3p-3	RLG_68759|Bd5_RLG_28	LTR/Gypsy
11471149	miR1122-3p-4	DXX_154255|MITE_morex_4_102938_TREP216	DNA/Mite
11471149	miR1122-3p-4	RLG_68759|Bd5_RLG_28	LTR/Gypsy
11481150	miR1122-3p-2	DXX_154255|MITE_morex_4_102938_TREP216	DNA/Mite
11741175	miR1139-5p-1	DTX_154895|DTX_unnamedfam1_3B_072_J16-1	DNA
11741175	miR1139-5p-1	RLX_162769|LTR_HVVMRXALLhA0376E12_v37_c4_2494	LTR
976977978	miR1436-3p-6	DXX_154268|MITE_morex_4_64054_HADES_TA	DNA/Mite
55610571060	miR444-3p-3	RLX_39605|LTR_Sb_chr_07_924	LTR
55610571060	miR444-3p-3	RLX_39605|LTR_Sb_chr_07_924	LTR
66110521061	miR444-3p-2	RLX_39605|LTR_Sb_chr_07_924	LTR
66110521061	miR444-3p-2	RLX_39605|LTR_Sb_chr_07_924	LTR
105310631066	miR444-3p-1	RLX_39605|LTR_Sb_chr_07_924	LTR
105310631066	miR444-3p-1	RLX_39605|LTR_Sb_chr_07_924	LTR

## Sheet: Tae Genome TE-miR
Supplementary Document 7 (excel): TE-miRs from T. aestivumgenome.
miRNA ID	Index Number	Matching Repeat	Repeat class/Family
miR172-5p-1	(ATGC)n	Simple_repea	9
miR9666-3p-2	(AT)n	Simple_repea	1500
miR166-5p-5	(CTCT)n	Simple_repea	1656
miR166-5p-2	(CT)n	Simple_repea	1657
miR167-5p-10	RLX_39601|LTR_Sb_chr_05_911	LTR	2075
miR167-5p-1	RLX_39601|LTR_Sb_chr_05_911	LTR	2076
miR1436-3p-110	RLX_58836|LTR_Os_chr_01_34	LTR	2214
miR1436-3p-110	DTT_158388|trep3076	DNA/TcMar	2214
miR1436-3p-110	RLX_59291|LTR_Os_chr_04_624	LTR	2214
miR1436-3p-586	DTC_155186|DTC_Jorge_3B_034_E06-2	DNA/En-Spm	2218
miR1436-3p-586	DTT_158388|trep3076	DNA/TcMar	2218
miR1436-3p-586	RLX_161480|LTR_HVVMRX83KhA0088B16_v55_c2_274	LTR	2218
miR1436-3p-697	DXX_154274|MITE_morex_5_133100_AsDRF1	DNA/Mite	2219
miR1436-3p-697	DTT_158388|trep3076	DNA/TcMar	2219
miR1436-3p-697	DTC_155751|DTC_Jorge_3B_074_B05-2	DNA/En-Spm	2219
miR1436-3p-41	DTC_159125|trep4401	DNA/En-Spm	2220
miR1436-3p-41	DTT_158388|trep3076	DNA/TcMar	2220
miR1436-3p-41	RLX_161480|LTR_HVVMRX83KhA0088B16_v55_c2_274	LTR	2220
miR1436-3p-868	DTT_158388|trep3076	DNA/TcMar	2221
miR1436-3p-868	DTC_156701|DTC_Jorge_3B_080_N22-1	DNA/En-Spm	2221
miR1436-3p-408	RLC_68549|Bd4_RLC_17	LTR/Copia	2222
miR1436-3p-408	DTT_154712|DTT_Athos_3B_049_M03-3	DNA/TcMar	2222
miR1436-3p-408	DTC_156701|DTC_Jorge_3B_080_N22-1	DNA/En-Spm	2222
miR1436-3p-483	DTT_158388|trep3076	DNA/TcMar	2225
miR1436-3p-483	DTC_155186|DTC_Jorge_3B_034_E06-2	DNA/En-Spm	2225
miR1436-3p-405	RLX_59291|LTR_Os_chr_04_624	LTR	2229
miR1436-3p-405	DTT_158388|trep3076	DNA/TcMar	2229
miR1436-3p-405	DTC_156701|DTC_Jorge_3B_080_N22-1	DNA/En-Spm	2229
miR1436-3p-666	DTC_155186|DTC_Jorge_3B_034_E06-2	DNA/En-Spm	2230
miR1436-3p-666	DTT_158388|trep3076	DNA/TcMar	2230
miR1436-3p-666	DTC_155609|DTC_Jorge_3B_037_M16-1	DNA/En-Spm	2230
miR1436-3p-787	RLG_163132|LTR_HVVMRXALLhA0500F19_v16_c2_2702	LTR/Gypsy	2231
miR1436-3p-787	DTT_158388|trep3076	DNA/TcMar	2231
miR1436-3p-787	RLC_156156|RLC_Maximus_3B_089_F10-1	LTR/Copia	2231
miR1436-3p-970	DTT_158388|trep3076	DNA/TcMar	2232
miR1436-3p-970	DTC_155185|DTC_Jorge_3B_034_E06-1	DNA/En-Spm	2232
miR1436-3p-938	DTT_158388|trep3076	DNA/TcMar	2233
miR1436-3p-938	DXX_154274|MITE_morex_5_133100_AsDRF1	DNA/Mite	2233
miR1436-3p-234	RLX_59608|LTR_Os_chr_06_1062	LTR	2234
miR1436-3p-234	DTT_158388|trep3076	DNA/TcMar	2234
miR1436-3p-234	DXX_154274|MITE_morex_5_133100_AsDRF1	DNA/Mite	2234
miR1436-3p-695	DTT_158388|trep3076	DNA/TcMar	2235
miR1436-3p-820	DTT_156516|DTT_Athos_3B_104_M23-2	DNA/TcMar	2239
miR1436-3p-820	DTC_156701|DTC_Jorge_3B_080_N22-1	DNA/En-Spm	2239
miR1436-3p-471	DTT_158388|trep3076	DNA/TcMar	2240
miR1436-3p-471	DTC_156701|DTC_Jorge_3B_080_N22-1	DNA/En-Spm	2240
miR1436-3p-966	RLX_161480|LTR_HVVMRX83KhA0088B16_v55_c2_274	LTR	2244
miR1436-3p-966	DTT_158388|trep3076	DNA/TcMar	2244
miR1436-3p-966	RLX_59291|LTR_Os_chr_04_624	LTR	2244
miR1436-3p-966	RLG_154958|RLG_Wilma_3B_082_K20-1	LTR/Gypsy	2244
miR1436-3p-872	RLG_163132|LTR_HVVMRXALLhA0500F19_v16_c2_2702	LTR/Gypsy	2249
miR1436-3p-872	DTT_158388|trep3076	DNA/TcMar	2249
miR1436-3p-872	DTC_155493|DTC_Jorge_3B_061_J17-1	DNA/En-Spm	2249
miR1436-3p-643	RLC_68549|Bd4_RLC_17	LTR/Copia	2250
miR1436-3p-643	DTT_158388|trep3076	DNA/TcMar	2250
miR1436-3p-643	DXX_154274|MITE_morex_5_133100_AsDRF1	DNA/Mite	2250
miR1436-3p-347	DTT_158388|trep3076	DNA/TcMar	2251
miR1436-3p-347	DXX_154274|MITE_morex_5_133100_AsDRF1	DNA/Mite	2251
miR1436-3p-457	DTT_154523|DTT_Athos_3B_024_E11-2	DNA/TcMar	2252
miR1436-3p-457	DTC_155751|DTC_Jorge_3B_074_B05-2	DNA/En-Spm	2252
miR1436-3p-183	DTT_156997|DTT_Athos_3B_042_G05-1	DNA/TcMar	2253
miR1436-3p-183	DTC_156272|DTC_Jorge_3B_074_O16-1	DNA/En-Spm	2253
miR1436-3p-469	DTC_155609|DTC_Jorge_3B_037_M16-1	DNA/En-Spm	2254
miR1436-3p-469	DTT_158388|trep3076	DNA/TcMar	2254
miR1436-3p-469	DTC_157120|DTC_Caspar_3B_055_G17-1	DNA/En-Spm	2254
miR1436-3p-965	DTT_158388|trep3076	DNA/TcMar	2255
miR1436-3p-965	DTC_154971|DTC_TAT1_3B_030_O03-1	DNA/En-Spm	2255
miR1436-3p-922	DTC_155751|DTC_Jorge_3B_074_B05-2	DNA/En-Spm	2256
miR1436-3p-922	DTT_158388|trep3076	DNA/TcMar	2256
miR1436-3p-431	DTC_156701|DTC_Jorge_3B_080_N22-1	DNA/En-Spm	2257
miR1436-3p-431	DTT_154712|DTT_Athos_3B_049_M03-3	DNA/TcMar	2257
miR1436-3p-431	DTC_156701|DTC_Jorge_3B_080_N22-1	DNA/En-Spm	2257
miR1436-3p-61	DTC_155075|DTC_Jorge_3B_115_C24-1	DNA/En-Spm	2259
miR1436-3p-61	DTT_158388|trep3076	DNA/TcMar	2259
miR1436-3p-61	DTC_159004|trep4281	DNA/En-Spm	2259
miR1436-3p-739	DTC_156701|DTC_Jorge_3B_080_N22-1	DNA/En-Spm	2260
miR1436-3p-739	DTT_158388|trep3076	DNA/TcMar	2260
miR1436-3p-264	RLX_59291|LTR_Os_chr_04_624	LTR	2261
miR1436-3p-264	DTT_154712|DTT_Athos_3B_049_M03-3	DNA/TcMar	2261
miR1436-3p-264	DTC_155609|DTC_Jorge_3B_037_M16-1	DNA/En-Spm	2261
miR1436-3p-363	DTT_156997|DTT_Athos_3B_042_G05-1	DNA/TcMar	2262
miR1436-3p-363	RLX_59291|LTR_Os_chr_04_624	LTR	2262
miR1436-3p-27	DTT_158388|trep3076	DNA/TcMar	2263
miR1436-3p-266	DTT_155849|DTT_Athos_3B_016_K12-1	DNA/TcMar	2264
miR1436-3p-266	RLX_59291|LTR_Os_chr_04_624	LTR	2264
miR1436-3p-156	DXX_154186|MITE_barke_4_42636_AsDRF1	DNA/Mite	2265
miR1436-3p-156	DTC_156701|DTC_Jorge_3B_080_N22-1	DNA/En-Spm	2265
miR1436-3p-208	DTC_156701|DTC_Jorge_3B_080_N22-1	DNA/En-Spm	2266
miR1436-3p-208	DXX_154186|MITE_barke_4_42636_AsDRF1	DNA/Mite	2266
miR1436-3p-492	DTC_156272|DTC_Jorge_3B_074_O16-1	DNA/En-Spm	2267
miR1436-3p-492	DTT_158388|trep3076	DNA/TcMar	2267
miR1436-3p-436	DTT_158388|trep3076	DNA/TcMar	2268
miR1436-3p-436	RLX_161480|LTR_HVVMRX83KhA0088B16_v55_c2_274	LTR	2268
miR1436-3p-911	DTT_158388|trep3076	DNA/TcMar	2270
miR1436-3p-911	DTC_156701|DTC_Jorge_3B_080_N22-1	DNA/En-Spm	2270
miR1436-3p-374	DXX_154274|MITE_morex_5_133100_AsDRF1	DNA/Mite	2271
miR1436-3p-374	RLX_59291|LTR_Os_chr_04_624	LTR	2271
miR1436-3p-370	RLX_161480|LTR_HVVMRX83KhA0088B16_v55_c2_274	LTR	2272
miR1436-3p-370	DTT_158388|trep3076	DNA/TcMar	2272
miR1436-3p-370	DTC_158677|trep3429	DNA/En-Spm	2272
miR1436-3p-774	RLG_163132|LTR_HVVMRXALLhA0500F19_v16_c2_2702	LTR/Gypsy	2273
miR1436-3p-774	DTT_158388|trep3076	DNA/TcMar	2273
miR1436-3p-774	RLX_59462|LTR_Os_chr_05_874	LTR	2273
miR1436-3p-146	DTT_158388|trep3076	DNA/TcMar	2274
miR1436-3p-146	DXX_154285|MITE_morex_5_58320_STOWAWAY1_HV	DNA/Mite	2274
miR1436-3p-161	DTC_157120|DTC_Caspar_3B_055_G17-1	DNA/En-Spm	2275
miR1436-3p-161	DTT_158388|trep3076	DNA/TcMar	2275
miR1436-3p-161	RLX_59291|LTR_Os_chr_04_624	LTR	2275
miR1436-3p-794	DTT_156516|DTT_Athos_3B_104_M23-2	DNA/TcMar	2276
miR1436-3p-251	DTT_158388|trep3076	DNA/TcMar	2277
miR1436-3p-251	DTC_159004|trep4281	DNA/En-Spm	2277
miR1436-3p-559	DTC_157120|DTC_Caspar_3B_055_G17-1	DNA/En-Spm	2278
miR1436-3p-559	DXX_154274|MITE_morex_5_133100_AsDRF1	DNA/Mite	2278
miR1436-3p-398	DTT_158388|trep3076	DNA/TcMar	2279
miR1436-3p-398	RLX_59291|LTR_Os_chr_04_624	LTR	2279
miR1436-3p-760	DTC_157120|DTC_Caspar_3B_055_G17-1	DNA/En-Spm	2280
miR1436-3p-215	DTT_158388|trep3076	DNA/TcMar	2281
miR1436-3p-513	DTT_158388|trep3076	DNA/TcMar	2282
miR1436-3p-513	RLG_155071|RLG_Romana_3B_040_D16-1	LTR/Gypsy	2282
miR1436-3p-334	RLX_161480|LTR_HVVMRX83KhA0088B16_v55_c2_274	LTR	2283
miR1436-3p-334	DTT_156997|DTT_Athos_3B_042_G05-1	DNA/TcMar	2283
miR1436-3p-923	RLX_59291|LTR_Os_chr_04_624	LTR	2284
miR1436-3p-923	DTT_158388|trep3076	DNA/TcMar	2284
miR1436-3p-271	DTC_155751|DTC_Jorge_3B_074_B05-2	DNA/En-Spm	2285
miR1436-3p-271	DTT_155849|DTT_Athos_3B_016_K12-1	DNA/TcMar	2285
miR1436-3p-950	DTC_157120|DTC_Caspar_3B_055_G17-1	DNA/En-Spm	2286
miR1436-3p-950	DXX_154274|MITE_morex_5_133100_AsDRF1	DNA/Mite	2286
miR1436-3p-691	DTT_156516|DTT_Athos_3B_104_M23-2	DNA/TcMar	2287
miR1436-3p-691	DTC_157120|DTC_Caspar_3B_055_G17-1	DNA/En-Spm	2287
miR1436-3p-317	DXX_154274|MITE_morex_5_133100_AsDRF1	DNA/Mite	2288
miR1436-3p-317	DTC_158677|trep3429	DNA/En-Spm	2288
miR1436-3p-56	DTT_158388|trep3076	DNA/TcMar	2289
miR1436-3p-26	DTC_156701|DTC_Jorge_3B_080_N22-1	DNA/En-Spm	2290
miR1436-3p-26	DTT_158388|trep3076	DNA/TcMar	2290
miR1436-3p-26	RLX_59291|LTR_Os_chr_04_624	LTR	2290
miR1436-3p-159	RLX_161480|LTR_HVVMRX83KhA0088B16_v55_c2_274	LTR	2291
miR1436-3p-159	DTT_158388|trep3076	DNA/TcMar	2291
miR1436-3p-159	DTC_156272|DTC_Jorge_3B_074_O16-1	DNA/En-Spm	2291
miR1436-3p-159	RLX_161480|LTR_HVVMRX83KhA0088B16_v55_c2_274	LTR	2291
miR1436-3p-953	DTC_157120|DTC_Caspar_3B_055_G17-1	DNA/En-Spm	2292
miR1436-3p-953	DTT_158388|trep3076	DNA/TcMar	2292
miR1436-3p-904	DTT_158388|trep3076	DNA/TcMar	2293
miR1436-3p-650	DTC_157120|DTC_Caspar_3B_055_G17-1	DNA/En-Spm	2294
miR1436-3p-82	DXX_159635|trep923	DNA/Stowaway	2295
miR1436-3p-82	RLG_163132|LTR_HVVMRXALLhA0500F19_v16_c2_2702	LTR/Gypsy	2295
miR1436-3p-238	DTC_156701|DTC_Jorge_3B_080_N22-1	DNA/En-Spm	2296
miR1436-3p-238	RLX_59462|LTR_Os_chr_05_874	LTR	2296
miR1436-3p-314	DTT_156997|DTT_Athos_3B_042_G05-1	DNA/TcMar	2298
miR1436-3p-981	DTC_155751|DTC_Jorge_3B_074_B05-2	DNA/En-Spm	2299
miR1436-3p-981	DTC_157120|DTC_Caspar_3B_055_G17-1	DNA/En-Spm	2299
miR1436-3p-981	RLX_59291|LTR_Os_chr_04_624	LTR	2299
miR1436-3p-839	DTC_157120|DTC_Caspar_3B_055_G17-1	DNA/En-Spm	2300
miR1436-3p-839	DTT_158388|trep3076	DNA/TcMar	2300
miR1436-3p-839	DTC_157120|DTC_Caspar_3B_055_G17-1	DNA/En-Spm	2300
miR1436-3p-345	DTC_157120|DTC_Caspar_3B_055_G17-1	DNA/En-Spm	2301
miR1436-3p-345	DTT_158388|trep3076	DNA/TcMar	2301
miR1436-3p-630	RLC_161686|LTR_HVVMRXALLhA0635I20_v21_c1_2883	LTR/Copia	2305
miR1436-3p-630	DTT_158388|trep3076	DNA/TcMar	2305
miR1436-3p-630	RLX_59291|LTR_Os_chr_04_624	LTR	2305
miR1436-3p-807	DXX_154274|MITE_morex_5_133100_AsDRF1	DNA/Mite	2306
miR1436-3p-807	DTT_158388|trep3076	DNA/TcMar	2306
miR1436-3p-807	DTC_155609|DTC_Jorge_3B_037_M16-1	DNA/En-Spm	2306
miR1436-3p-661	DTT_158388|trep3076	DNA/TcMar	2307
miR1436-3p-669	DTT_158388|trep3076	DNA/TcMar	2308
miR1436-3p-669	RLX_59291|LTR_Os_chr_04_624	LTR	2308
miR1436-3p-454	DTC_157120|DTC_Caspar_3B_055_G17-1	DNA/En-Spm	2309
miR1436-3p-401	DTC_157120|DTC_Caspar_3B_055_G17-1	DNA/En-Spm	2310
miR1436-3p-401	DTT_158388|trep3076	DNA/TcMar	2310
miR1436-3p-401	RLX_59462|LTR_Os_chr_05_874	LTR	2310
miR1436-3p-401	RLX_58736|LTR_Os_chr_06_1078	LTR	2310
miR1436-3p-634	RLX_161480|LTR_HVVMRX83KhA0088B16_v55_c2_274	LTR	2311
miR1436-3p-634	DTT_158388|trep3076	DNA/TcMar	2311
miR1436-3p-634	RLX_59291|LTR_Os_chr_04_624	LTR	2311
miR1436-3p-379	DTT_158388|trep3076	DNA/TcMar	2312
miR1436-3p-379	DXX_154274|MITE_morex_5_133100_AsDRF1	DNA/Mite	2312
miR1436-3p-220	DTT_158388|trep3076	DNA/TcMar	2313
miR1436-3p-220	DTC_154650|DTC_Jorge_3B_035_F06-1	DNA/En-Spm	2313
miR1436-3p-220	DXX_154269|MITE_morex_4_68578_AsDRF1	DNA/Mite	2313
miR1436-3p-776	DXX_154274|MITE_morex_5_133100_AsDRF1	DNA/Mite	2314
miR1436-3p-776	DTT_158388|trep3076	DNA/TcMar	2314
miR1436-3p-644	DTT_158388|trep3076	DNA/TcMar	2315
miR1436-3p-644	DTC_157120|DTC_Caspar_3B_055_G17-1	DNA/En-Spm	2315
miR1436-3p-793	RLC_161686|LTR_HVVMRXALLhA0635I20_v21_c1_2883	LTR/Copia	2316
miR1436-3p-793	DTT_158388|trep3076	DNA/TcMar	2316
miR1436-3p-793	RLX_59291|LTR_Os_chr_04_624	LTR	2316
miR1436-3p-60	DTC_156701|DTC_Jorge_3B_080_N22-1	DNA/En-Spm	2318
miR1436-3p-60	DTT_158388|trep3076	DNA/TcMar	2318
miR1436-3p-83	RLX_161480|LTR_HVVMRX83KhA0088B16_v55_c2_274	LTR	2320
miR1436-3p-83	DTC_157120|DTC_Caspar_3B_055_G17-1	DNA/En-Spm	2320
miR1436-3p-301	RLX_161480|LTR_HVVMRX83KhA0088B16_v55_c2_274	LTR	2322
miR1436-3p-301	DTT_158388|trep3076	DNA/TcMar	2322
miR1436-3p-301	RLG_163132|LTR_HVVMRXALLhA0500F19_v16_c2_2702	LTR/Gypsy	2322
miR1436-3p-282	DTC_157120|DTC_Caspar_3B_055_G17-1	DNA/En-Spm	2323
miR1436-3p-282	RLX_161480|LTR_HVVMRX83KhA0088B16_v55_c2_274	LTR	2323
miR1436-3p-527	RLX_161480|LTR_HVVMRX83KhA0088B16_v55_c2_274	LTR	2324
miR1436-3p-527	DTT_158388|trep3076	DNA/TcMar	2324
miR1436-3p-527	RLX_59291|LTR_Os_chr_04_624	LTR	2324
miR1436-3p-527	RLC_161686|LTR_HVVMRXALLhA0635I20_v21_c1_2883	LTR/Copia	2324
miR1436-3p-111	DTT_156997|DTT_Athos_3B_042_G05-1	DNA/TcMar	2327
miR1436-3p-111	DTC_156272|DTC_Jorge_3B_074_O16-1	DNA/En-Spm	2327
miR1436-3p-350	RLC_161686|LTR_HVVMRXALLhA0635I20_v21_c1_2883	LTR/Copia	2328
miR1436-3p-350	DTT_158388|trep3076	DNA/TcMar	2328
miR1436-3p-350	RLX_59291|LTR_Os_chr_04_624	LTR	2328
miR1436-3p-873	DTT_158388|trep3076	DNA/TcMar	2329
miR1436-3p-873	RLX_59291|LTR_Os_chr_04_624	LTR	2329
miR1436-3p-367	DTC_156701|DTC_Jorge_3B_080_N22-1	DNA/En-Spm	2330
miR1436-3p-367	DTC_157120|DTC_Caspar_3B_055_G17-1	DNA/En-Spm	2330
miR1436-3p-512	RLC_161686|LTR_HVVMRXALLhA0635I20_v21_c1_2883	LTR/Copia	2331
miR1436-3p-512	DTT_158388|trep3076	DNA/TcMar	2331
miR1436-3p-512	RLX_59291|LTR_Os_chr_04_624	LTR	2331
miR1436-3p-313	RLX_161480|LTR_HVVMRX83KhA0088B16_v55_c2_274	LTR	2332
miR1436-3p-313	DTT_156516|DTT_Athos_3B_104_M23-2	DNA/TcMar	2332
miR1436-3p-525	DTT_158388|trep3076	DNA/TcMar	2333
miR1436-3p-200	DTC_157120|DTC_Caspar_3B_055_G17-1	DNA/En-Spm	2334
miR1436-3p-200	DTT_158388|trep3076	DNA/TcMar	2334
miR1436-3p-200	RLX_59291|LTR_Os_chr_04_624	LTR	2334
miR1436-3p-200	RLC_161686|LTR_HVVMRXALLhA0635I20_v21_c1_2883	LTR/Copia	2334
miR1436-3p-173	RLX_161480|LTR_HVVMRX83KhA0088B16_v55_c2_274	LTR	2335
miR1436-3p-173	DTT_158388|trep3076	DNA/TcMar	2335
miR1436-3p-173	RLX_59291|LTR_Os_chr_04_624	LTR	2335
miR1436-3p-173	RLC_161686|LTR_HVVMRXALLhA0635I20_v21_c1_2883	LTR/Copia	2335
miR1436-3p-934	RLX_161480|LTR_HVVMRX83KhA0088B16_v55_c2_274	LTR	2336
miR1436-3p-934	DTT_158388|trep3076	DNA/TcMar	2336
miR1436-3p-934	RLX_161480|LTR_HVVMRX83KhA0088B16_v55_c2_274	LTR	2336
miR1436-3p-438	DXX_154157|MITE_barke_2_56002_HADES_TA	DNA/Mite	2337
miR1436-3p-438	DTT_158388|trep3076	DNA/TcMar	2337
miR1436-3p-753	DTC_155609|DTC_Jorge_3B_037_M16-1	DNA/En-Spm	2338
miR1436-3p-10	DTC_157120|DTC_Caspar_3B_055_G17-1	DNA/En-Spm	2340
miR1436-3p-10	DTT_158388|trep3076	DNA/TcMar	2340
miR1436-3p-10	DTC_157120|DTC_Caspar_3B_055_G17-1	DNA/En-Spm	2340
miR1436-3p-289	RLX_161480|LTR_HVVMRX83KhA0088B16_v55_c2_274	LTR	2341
miR1436-3p-289	DTT_158388|trep3076	DNA/TcMar	2341
miR1436-3p-289	DTC_156701|DTC_Jorge_3B_080_N22-1	DNA/En-Spm	2341
miR1436-3p-171	RLX_161480|LTR_HVVMRX83KhA0088B16_v55_c2_274	LTR	2342
miR1436-3p-171	DTT_158388|trep3076	DNA/TcMar	2342
miR1436-3p-171	RLX_161480|LTR_HVVMRX83KhA0088B16_v55_c2_274	LTR	2342
miR1436-3p-160	DTC_156701|DTC_Jorge_3B_080_N22-1	DNA/En-Spm	2345
miR1436-3p-160	DTT_158388|trep3076	DNA/TcMar	2345
miR1436-3p-160	RLX_161480|LTR_HVVMRX83KhA0088B16_v55_c2_274	LTR	2345
miR1436-3p-362	DXX_154274|MITE_morex_5_133100_AsDRF1	DNA/Mite	2346
miR1436-3p-362	DTT_154712|DTT_Athos_3B_049_M03-3	DNA/TcMar	2346
miR1436-3p-362	RLX_59462|LTR_Os_chr_05_874	LTR	2346
miR1436-3p-407	RLX_161480|LTR_HVVMRX83KhA0088B16_v55_c2_274	LTR	2349
miR1436-3p-407	DTT_158388|trep3076	DNA/TcMar	2349
miR1436-3p-407	RLX_161480|LTR_HVVMRX83KhA0088B16_v55_c2_274	LTR	2349
miR1436-3p-348	DTC_157120|DTC_Caspar_3B_055_G17-1	DNA/En-Spm	2350
miR1436-3p-348	DTT_158388|trep3076	DNA/TcMar	2350
miR1436-3p-348	RLX_59291|LTR_Os_chr_04_624	LTR	2350
miR1436-3p-15	DTT_156997|DTT_Athos_3B_042_G05-1	DNA/TcMar	2351
miR1436-3p-15	DTC_156701|DTC_Jorge_3B_080_N22-1	DNA/En-Spm	2351
miR1436-3p-883	RLX_66722|LTR_AC207940.1_144	LTR	2352
miR1436-3p-883	DTT_158388|trep3076	DNA/TcMar	2352
miR1436-3p-575	RLX_161480|LTR_HVVMRX83KhA0088B16_v55_c2_274	LTR	2353
miR1436-3p-575	DTT_158388|trep3076	DNA/TcMar	2353
miR1436-3p-575	RLX_59291|LTR_Os_chr_04_624	LTR	2353
miR1436-3p-575	RLC_161686|LTR_HVVMRXALLhA0635I20_v21_c1_2883	LTR/Copia	2353
miR1436-3p-742	DTC_155751|DTC_Jorge_3B_074_B05-2	DNA/En-Spm	2355
miR1436-3p-85	DTT_158388|trep3076	DNA/TcMar	2356
miR1436-3p-85	DXX_154239|MITE_morex_2_83118_ATHOS_TM	DNA/Mite	2356
miR1436-3p-85	RLX_59291|LTR_Os_chr_04_624	LTR	2356
miR1436-3p-528	RLX_161480|LTR_HVVMRX83KhA0088B16_v55_c2_274	LTR	2358
miR1436-3p-528	DTT_158388|trep3076	DNA/TcMar	2358
miR1436-3p-528	RLX_59291|LTR_Os_chr_04_624	LTR	2358
miR1436-3p-528	RLG_154958|RLG_Wilma_3B_082_K20-1	LTR/Gypsy	2358
miR1436-3p-946	DTC_157120|DTC_Caspar_3B_055_G17-1	DNA/En-Spm	2359
miR1436-3p-946	RLX_59462|LTR_Os_chr_05_874	LTR	2359
miR1436-3p-526	DXX_154233|MITE_morex_2_25674_AsDRF1	DNA/Mite	2360
miR1436-3p-244	DTC_159485|trep768	DNA/En-Spm	2361
miR1436-3p-244	DTT_158388|trep3076	DNA/TcMar	2361
miR1436-3p-244	RLX_161480|LTR_HVVMRX83KhA0088B16_v55_c2_274	LTR	2361
miR1436-3p-519	DTC_157120|DTC_Caspar_3B_055_G17-1	DNA/En-Spm	2362
miR1436-3p-563	DTT_158388|trep3076	DNA/TcMar	2363
miR1436-3p-563	DTC_155609|DTC_Jorge_3B_037_M16-1	DNA/En-Spm	2363
miR1436-3p-166	DXX_154233|MITE_morex_2_25674_AsDRF1	DNA/Mite	2364
miR1436-3p-166	RLX_58741|LTR_Os_chr_06_1225	LTR	2364
miR1436-3p-166	DTT_156997|DTT_Athos_3B_042_G05-1	DNA/TcMar	2364
miR1436-3p-166	RLX_59291|LTR_Os_chr_04_624	LTR	2364
miR1436-3p-155	RLX_161480|LTR_HVVMRX83KhA0088B16_v55_c2_274	LTR	2365
miR1436-3p-155	DTT_158388|trep3076	DNA/TcMar	2365
miR1436-3p-155	RLX_161480|LTR_HVVMRX83KhA0088B16_v55_c2_274	LTR	2365
miR1436-3p-553	DTT_158388|trep3076	DNA/TcMar	2366
miR1436-3p-553	DTC_155609|DTC_Jorge_3B_037_M16-1	DNA/En-Spm	2366
miR1436-3p-424	RLX_161480|LTR_HVVMRX83KhA0088B16_v55_c2_274	LTR	2367
miR1436-3p-424	DTT_158388|trep3076	DNA/TcMar	2367
miR1436-3p-424	RLX_59291|LTR_Os_chr_04_624	LTR	2367
miR1436-3p-424	DTC_156701|DTC_Jorge_3B_080_N22-1	DNA/En-Spm	2367
miR1436-3p-218	DTC_155751|DTC_Jorge_3B_074_B05-2	DNA/En-Spm	2368
miR1436-3p-218	DTT_158388|trep3076	DNA/TcMar	2368
miR1436-3p-218	RLG_163132|LTR_HVVMRXALLhA0500F19_v16_c2_2702	LTR/Gypsy	2368
miR1436-3p-947	DTC_157120|DTC_Caspar_3B_055_G17-1	DNA/En-Spm	2369
miR1436-3p-947	DTT_158388|trep3076	DNA/TcMar	2369
miR1436-3p-947	RLX_59291|LTR_Os_chr_04_624	LTR	2369
miR1436-3p-947	RLG_154958|RLG_Wilma_3B_082_K20-1	LTR/Gypsy	2369
miR1436-3p-722	DTC_156701|DTC_Jorge_3B_080_N22-1	DNA/En-Spm	2370
miR1436-3p-722	DTT_158388|trep3076	DNA/TcMar	2370
miR1436-3p-722	RLX_59291|LTR_Os_chr_04_624	LTR	2370
miR1436-3p-290	RLX_59291|LTR_Os_chr_04_624	LTR	2371
miR1436-3p-290	DTT_158388|trep3076	DNA/TcMar	2371
miR1436-3p-290	DTC_157120|DTC_Caspar_3B_055_G17-1	DNA/En-Spm	2371
miR1436-3p-385	DTT_154523|DTT_Athos_3B_024_E11-2	DNA/TcMar	2372
miR1436-3p-385	RLX_161480|LTR_HVVMRX83KhA0088B16_v55_c2_274	LTR	2372
miR1436-3p-684	RLC_161686|LTR_HVVMRXALLhA0635I20_v21_c1_2883	LTR/Copia	2374
miR1436-3p-684	DTT_158388|trep3076	DNA/TcMar	2374
miR1436-3p-684	RLX_59291|LTR_Os_chr_04_624	LTR	2374
miR1436-3p-747	DTT_158388|trep3076	DNA/TcMar	2375
miR1436-3p-747	DXX_154274|MITE_morex_5_133100_AsDRF1	DNA/Mite	2375
miR1436-3p-918	DTT_158388|trep3076	DNA/TcMar	2376
miR1436-3p-249	DTC_157120|DTC_Caspar_3B_055_G17-1	DNA/En-Spm	2378
miR1436-3p-813	DTT_158390|trep3078	DNA/TcMar	2379
miR1436-3p-813	RLX_66722|LTR_AC207940.1_144	LTR	2379
miR1436-3p-813	DTC_154650|DTC_Jorge_3B_035_F06-1	DNA/En-Spm	2379
miR1436-3p-813	RLX_66722|LTR_AC207940.1_144	LTR	2379
miR1436-3p-851	DTT_158388|trep3076	DNA/TcMar	2380
miR1436-3p-851	DXX_154221|MITE_morex_1_59744_STOWAWAY1_HV	DNA/Mite	2380
miR1436-3p-645	DTT_158388|trep3076	DNA/TcMar	2381
miR1436-3p-645	RLX_59291|LTR_Os_chr_04_624	LTR	2381
miR1436-3p-394	DTT_158388|trep3076	DNA/TcMar	2382
miR1436-3p-394	RLX_59462|LTR_Os_chr_05_874	LTR	2382
miR1436-3p-601	DTC_156272|DTC_Jorge_3B_074_O16-1	DNA/En-Spm	2383
miR1436-3p-601	DTT_158388|trep3076	DNA/TcMar	2383
miR1436-3p-601	RLX_66636|LTR_AC200788.1_27	LTR	2383
miR1436-3p-77	DTT_158388|trep3076	DNA/TcMar	2384
miR1436-3p-77	RLX_59291|LTR_Os_chr_04_624	LTR	2384
miR1436-3p-583	DTC_155609|DTC_Jorge_3B_037_M16-1	DNA/En-Spm	2385
miR1436-3p-583	DTT_158388|trep3076	DNA/TcMar	2385
miR1436-3p-583	DTC_159004|trep4281	DNA/En-Spm	2385
miR1436-3p-351	DTT_158388|trep3076	DNA/TcMar	2386
miR1436-3p-728	DTC_157120|DTC_Caspar_3B_055_G17-1	DNA/En-Spm	2387
miR1436-3p-476	DTX_156972|DTX_unnamedfam8_3B_096_N15-1	DNA	2388
miR1436-3p-782	RLX_66636|LTR_AC200788.1_27	LTR	2389
miR1436-3p-782	DTT_158388|trep3076	DNA/TcMar	2389
miR1436-3p-782	DTC_159004|trep4281	DNA/En-Spm	2389
miR1436-3p-710	DXX_154268|MITE_morex_4_64054_HADES_TA	DNA/Mite	2390
miR1436-3p-710	DTC_156272|DTC_Jorge_3B_074_O16-1	DNA/En-Spm	2390
miR1436-3p-710	DTT_158388|trep3076	DNA/TcMar	2390
miR1436-3p-572	DTC_156701|DTC_Jorge_3B_080_N22-1	DNA/En-Spm	2391
miR1436-3p-572	DTT_158388|trep3076	DNA/TcMar	2391
miR1436-3p-865	DTC_156701|DTC_Jorge_3B_080_N22-1	DNA/En-Spm	2392
miR1436-3p-865	DTT_158388|trep3076	DNA/TcMar	2392
miR1436-3p-865	RLX_161480|LTR_HVVMRX83KhA0088B16_v55_c2_274	LTR	2392
miR1436-3p-172	DTC_156701|DTC_Jorge_3B_080_N22-1	DNA/En-Spm	2393
miR1436-3p-172	DTT_158388|trep3076	DNA/TcMar	2393
miR1436-3p-172	DTC_156701|DTC_Jorge_3B_080_N22-1	DNA/En-Spm	2393
miR1436-3p-419	DTC_156701|DTC_Jorge_3B_080_N22-1	DNA/En-Spm	2394
miR1436-3p-419	DTT_156997|DTT_Athos_3B_042_G05-1	DNA/TcMar	2394
miR1436-3p-419	DTC_156701|DTC_Jorge_3B_080_N22-1	DNA/En-Spm	2394
miR1436-3p-190	DTC_157120|DTC_Caspar_3B_055_G17-1	DNA/En-Spm	2395
miR1436-3p-190	DTT_158388|trep3076	DNA/TcMar	2395
miR1436-3p-190	DTC_157120|DTC_Caspar_3B_055_G17-1	DNA/En-Spm	2395
miR1436-3p-119	DTC_157120|DTC_Caspar_3B_055_G17-1	DNA/En-Spm	2396
miR1436-3p-119	DTT_156997|DTT_Athos_3B_042_G05-1	DNA/TcMar	2396
miR1436-3p-119	DTC_157120|DTC_Caspar_3B_055_G17-1	DNA/En-Spm	2396
miR1436-3p-995	DTT_156516|DTT_Athos_3B_104_M23-2	DNA/TcMar	2397
miR1436-3p-995	DTC_156272|DTC_Jorge_3B_074_O16-1	DNA/En-Spm	2397
miR1436-3p-995	DTC_159004|trep4281	DNA/En-Spm	2397
miR1436-3p-6	DTC_157120|DTC_Caspar_3B_055_G17-1	DNA/En-Spm	2398
miR1436-3p-651	DTT_156516|DTT_Athos_3B_104_M23-2	DNA/TcMar	2399
miR1436-3p-651	DTC_156272|DTC_Jorge_3B_074_O16-1	DNA/En-Spm	2399
miR1436-3p-14	RLG_160838|LTR_HVVMRXALLhC0200K01_v47_c1_3318	LTR/Gypsy	2400
miR1436-3p-14	DTT_158388|trep3076	DNA/TcMar	2400
miR1436-3p-14	DTC_155609|DTC_Jorge_3B_037_M16-1	DNA/En-Spm	2400
miR1436-3p-791	DTT_158388|trep3076	DNA/TcMar	2401
miR1436-3p-791	DTC_158677|trep3429	DNA/En-Spm	2401
miR1436-3p-791	RLX_58736|LTR_Os_chr_06_1078	LTR	2401
miR1436-3p-655	RLX_59291|LTR_Os_chr_04_624	LTR	2402
miR1436-3p-655	DTT_158388|trep3076	DNA/TcMar	2402
miR1436-3p-532	RLX_66722|LTR_AC207940.1_144	LTR	2405
miR1436-3p-532	DTT_158388|trep3076	DNA/TcMar	2405
miR1436-3p-532	RLX_59291|LTR_Os_chr_04_624	LTR	2405
miR1436-3p-895	RLX_66722|LTR_AC207940.1_144	LTR	2407
miR1436-3p-895	DTT_158388|trep3076	DNA/TcMar	2407
miR1436-3p-757	DTC_154650|DTC_Jorge_3B_035_F06-1	DNA/En-Spm	2408
miR1436-3p-799	RLC_68549|Bd4_RLC_17	LTR/Copia	2409
miR1436-3p-799	DTC_156701|DTC_Jorge_3B_080_N22-1	DNA/En-Spm	2409
miR1436-3p-799	DTC_157120|DTC_Caspar_3B_055_G17-1	DNA/En-Spm	2409
miR1436-3p-799	DTT_158388|trep3076	DNA/TcMar	2409
miR1436-3p-799	DTC_156701|DTC_Jorge_3B_080_N22-1	DNA/En-Spm	2409
miR1436-3p-389	DTC_157120|DTC_Caspar_3B_055_G17-1	DNA/En-Spm	2410
miR1436-3p-40	DTC_156701|DTC_Jorge_3B_080_N22-1	DNA/En-Spm	2411
miR1436-3p-40	DTT_156997|DTT_Athos_3B_042_G05-1	DNA/TcMar	2411
miR1436-3p-40	DTC_156701|DTC_Jorge_3B_080_N22-1	DNA/En-Spm	2411
miR1436-3p-618	DTC_156701|DTC_Jorge_3B_080_N22-1	DNA/En-Spm	2412
miR1436-3p-618	DTT_156997|DTT_Athos_3B_042_G05-1	DNA/TcMar	2412
miR1436-3p-681	DTT_158388|trep3076	DNA/TcMar	2414
miR1436-3p-887	DTC_157120|DTC_Caspar_3B_055_G17-1	DNA/En-Spm	2415
miR1436-3p-887	RLC_68549|Bd4_RLC_17	LTR/Copia	2415
miR1436-3p-887	RLX_161480|LTR_HVVMRX83KhA0088B16_v55_c2_274	LTR	2415
miR1436-3p-217	DXX_154274|MITE_morex_5_133100_AsDRF1	DNA/Mite	2416
miR1436-3p-217	DTT_158388|trep3076	DNA/TcMar	2416
miR1436-3p-76	DTT_158388|trep3076	DNA/TcMar	2417
miR1436-3p-925	DTT_154712|DTT_Athos_3B_049_M03-3	DNA/TcMar	2418
miR1436-3p-481	DTC_156701|DTC_Jorge_3B_080_N22-1	DNA/En-Spm	2419
miR1436-3p-481	DTT_158388|trep3076	DNA/TcMar	2419
miR1436-3p-481	DTC_156701|DTC_Jorge_3B_080_N22-1	DNA/En-Spm	2419
miR1436-3p-875	RLC_156156|RLC_Maximus_3B_089_F10-1	LTR/Copia	2420
miR1436-3p-875	DTT_158388|trep3076	DNA/TcMar	2420
miR1436-3p-875	DTC_159004|trep4281	DNA/En-Spm	2420
miR1436-3p-994	RLG_163132|LTR_HVVMRXALLhA0500F19_v16_c2_2702	LTR/Gypsy	2421
miR1436-3p-994	DTT_158388|trep3076	DNA/TcMar	2421
miR1436-3p-994	DTC_159004|trep4281	DNA/En-Spm	2421
miR1436-3p-502	DTC_157120|DTC_Caspar_3B_055_G17-1	DNA/En-Spm	2422
miR1436-3p-781	DTT_158388|trep3076	DNA/TcMar	2423
miR1436-3p-45	DTC_156701|DTC_Jorge_3B_080_N22-1	DNA/En-Spm	2424
miR1436-3p-45	RLX_161480|LTR_HVVMRX83KhA0088B16_v55_c2_274	LTR	2424
miR1436-3p-983	RLG_163132|LTR_HVVMRXALLhA0500F19_v16_c2_2702	LTR/Gypsy	2425
miR1436-3p-983	DTT_158388|trep3076	DNA/TcMar	2425
miR1436-3p-831	DTT_158388|trep3076	DNA/TcMar	2427
miR1436-3p-569	DTT_158388|trep3076	DNA/TcMar	2429
miR1436-3p-569	DTC_159004|trep4281	DNA/En-Spm	2429
miR1436-3p-716	DXX_154274|MITE_morex_5_133100_AsDRF1	DNA/Mite	2430
miR1436-3p-716	DTT_158388|trep3076	DNA/TcMar	2430
miR1436-3p-973	DTC_157120|DTC_Caspar_3B_055_G17-1	DNA/En-Spm	2431
miR1436-3p-973	RLX_159910|LTR_HVVMRXALLrA0150E01_v48_c1_3869	LTR	2431
miR1436-3p-973	DTT_155746|DTT_Icarus_3B_074_B05-1	DNA/TcMar	2431
miR1436-3p-973	DTT_158388|trep3076	DNA/TcMar	2431
miR1436-3p-973	RLX_159910|LTR_HVVMRXALLrA0150E01_v48_c1_3869	LTR	2431
miR1436-3p-819	RLG_163132|LTR_HVVMRXALLhA0500F19_v16_c2_2702	LTR/Gypsy	2432
miR1436-3p-819	DTT_158388|trep3076	DNA/TcMar	2432
miR1436-3p-819	DXX_154221|MITE_morex_1_59744_STOWAWAY1_HV	DNA/Mite	2432
miR1436-3p-951	DXX_159619|trep907	DNA/Stowaway	2433
miR1436-3p-951	DTT_158388|trep3076	DNA/TcMar	2433
miR1436-3p-951	RLX_59462|LTR_Os_chr_05_874	LTR	2433
miR1436-3p-998	DTT_158388|trep3076	DNA/TcMar	2434
miR1436-3p-998	RLX_59462|LTR_Os_chr_05_874	LTR	2434
miR1436-3p-107	DTC_155186|DTC_Jorge_3B_034_E06-2	DNA/En-Spm	2435
miR1436-3p-107	DXX_154274|MITE_morex_5_133100_AsDRF1	DNA/Mite	2435
miR1436-3p-107	DXX_154221|MITE_morex_1_59744_STOWAWAY1_HV	DNA/Mite	2435
miR1436-3p-185	DTC_158677|trep3429	DNA/En-Spm	2436
miR1436-3p-185	DTT_158388|trep3076	DNA/TcMar	2436
miR1436-3p-185	DTC_159004|trep4281	DNA/En-Spm	2436
miR1436-3p-494	DTT_158388|trep3076	DNA/TcMar	2437
miR1436-3p-494	RLX_161480|LTR_HVVMRX83KhA0088B16_v55_c2_274	LTR	2437
miR1436-3p-352	DTT_158388|trep3076	DNA/TcMar	2438
miR1436-3p-969	DTC_156701|DTC_Jorge_3B_080_N22-1	DNA/En-Spm	2440
miR1436-3p-969	RLX_59291|LTR_Os_chr_04_624	LTR	2440
miR1436-3p-529	DTC_157120|DTC_Caspar_3B_055_G17-1	DNA/En-Spm	2441
miR1436-3p-529	DTT_158388|trep3076	DNA/TcMar	2441
miR1436-3p-529	RLX_59291|LTR_Os_chr_04_624	LTR	2441
miR1436-3p-733	DTC_156701|DTC_Jorge_3B_080_N22-1	DNA/En-Spm	2442
miR1436-3p-733	DTT_156997|DTT_Athos_3B_042_G05-1	DNA/TcMar	2442
miR1436-3p-733	DTC_156701|DTC_Jorge_3B_080_N22-1	DNA/En-Spm	2442
miR1436-3p-396	DTT_158388|trep3076	DNA/TcMar	2443
miR1436-3p-435	RLG_163132|LTR_HVVMRXALLhA0500F19_v16_c2_2702	LTR/Gypsy	2444
miR1436-3p-893	DTC_155609|DTC_Jorge_3B_037_M16-1	DNA/En-Spm	2445
miR1436-3p-3	DTC_155609|DTC_Jorge_3B_037_M16-1	DNA/En-Spm	2446
miR1436-3p-3	DTT_158388|trep3076	DNA/TcMar	2446
miR1436-3p-3	RLG_163132|LTR_HVVMRXALLhA0500F19_v16_c2_2702	LTR/Gypsy	2446
miR1436-3p-692	DTT_158388|trep3076	DNA/TcMar	2447
miR1436-3p-692	DTC_155069|DTC_Jorge_3B_040_D16-1	DNA/En-Spm	2447
miR1436-3p-860	DXX_154274|MITE_morex_5_133100_AsDRF1	DNA/Mite	2448
miR1436-3p-860	RLX_58736|LTR_Os_chr_06_1078	LTR	2448
miR1436-3p-612	DTC_157120|DTC_Caspar_3B_055_G17-1	DNA/En-Spm	2449
miR1436-3p-612	DTT_158388|trep3076	DNA/TcMar	2449
miR1436-3p-612	XXX_9573|HRSiCMCMOOT00004	Other	2449
miR1436-3p-281	DTT_158388|trep3076	DNA/TcMar	2450
miR1436-3p-852	DTT_158388|trep3076	DNA/TcMar	2452
miR1436-3p-852	DXX_154274|MITE_morex_5_133100_AsDRF1	DNA/Mite	2452
miR1436-3p-752	DTC_157120|DTC_Caspar_3B_055_G17-1	DNA/En-Spm	2453
miR1436-3p-752	DTT_158388|trep3076	DNA/TcMar	2453
miR1436-3p-752	DTC_157120|DTC_Caspar_3B_055_G17-1	DNA/En-Spm	2453
miR1436-3p-97	DTT_158388|trep3076	DNA/TcMar	2454
miR1436-3p-97	DTC_155493|DTC_Jorge_3B_061_J17-1	DNA/En-Spm	2454
miR1436-3p-97	RLX_66722|LTR_AC207940.1_144	LTR	2454
miR1436-3p-737	DTC_157120|DTC_Caspar_3B_055_G17-1	DNA/En-Spm	2455
miR1436-3p-976	DTT_158388|trep3076	DNA/TcMar	2456
miR1436-3p-302	DTC_155609|DTC_Jorge_3B_037_M16-1	DNA/En-Spm	2457
miR1436-3p-302	DTT_158388|trep3076	DNA/TcMar	2457
miR1436-3p-560	RLG_163132|LTR_HVVMRXALLhA0500F19_v16_c2_2702	LTR/Gypsy	2458
miR1436-3p-560	RLX_59291|LTR_Os_chr_04_624	LTR	2458
miR1436-3p-342	DTT_158388|trep3076	DNA/TcMar	2459
miR1436-3p-242	DTC_155609|DTC_Jorge_3B_037_M16-1	DNA/En-Spm	2461
miR1436-3p-242	DTT_156997|DTT_Athos_3B_042_G05-1	DNA/TcMar	2461
miR1436-3p-242	DTC_158677|trep3429	DNA/En-Spm	2461
miR1436-3p-51	DTC_157120|DTC_Caspar_3B_055_G17-1	DNA/En-Spm	2462
miR1436-3p-415	DTT_158388|trep3076	DNA/TcMar	2463
miR1436-3p-293	RLX_161480|LTR_HVVMRX83KhA0088B16_v55_c2_274	LTR	2464
miR1436-3p-293	DTT_158388|trep3076	DNA/TcMar	2464
miR1436-3p-293	RLX_59291|LTR_Os_chr_04_624	LTR	2464
miR1436-3p-293	RLG_154958|RLG_Wilma_3B_082_K20-1	LTR/Gypsy	2464
miR1436-3p-426	RLX_161480|LTR_HVVMRX83KhA0088B16_v55_c2_274	LTR	2465
miR1436-3p-426	DXX_154274|MITE_morex_5_133100_AsDRF1	DNA/Mite	2465
miR1436-3p-573	DTC_156701|DTC_Jorge_3B_080_N22-1	DNA/En-Spm	2466
miR1436-3p-573	DTC_157120|DTC_Caspar_3B_055_G17-1	DNA/En-Spm	2466
miR1436-3p-128	RLX_66636|LTR_AC200788.1_27	LTR	2467
miR1436-3p-128	DTT_158388|trep3076	DNA/TcMar	2467
miR1436-3p-128	DTC_154342|DTC_Jorge_3B_007_A18-1	DNA/En-Spm	2467
miR1436-3p-814	DTT_155428|DTT_Athos_3B_015_H13-1	DNA/TcMar	2468
miR1436-3p-180	DTT_158388|trep3076	DNA/TcMar	2469
miR1436-3p-250	DTC_157120|DTC_Caspar_3B_055_G17-1	DNA/En-Spm	2470
miR1436-3p-499	DTC_157120|DTC_Caspar_3B_055_G17-1	DNA/En-Spm	2471
miR1436-3p-499	DTT_158388|trep3076	DNA/TcMar	2471
miR1436-3p-499	RLG_163132|LTR_HVVMRXALLhA0500F19_v16_c2_2702	LTR/Gypsy	2471
miR1436-3p-505	RLX_161480|LTR_HVVMRX83KhA0088B16_v55_c2_274	LTR	2472
miR1436-3p-505	DTT_158388|trep3076	DNA/TcMar	2472
miR1436-3p-505	RLX_59291|LTR_Os_chr_04_624	LTR	2472
miR1436-3p-664	DTT_156997|DTT_Athos_3B_042_G05-1	DNA/TcMar	2473
miR1436-3p-384	DTC_156701|DTC_Jorge_3B_080_N22-1	DNA/En-Spm	2474
miR1436-3p-384	DTT_158388|trep3076	DNA/TcMar	2474
miR1436-3p-384	RLX_59291|LTR_Os_chr_04_624	LTR	2474
miR1436-3p-268	DTC_156701|DTC_Jorge_3B_080_N22-1	DNA/En-Spm	2475
miR1436-3p-268	DTT_158388|trep3076	DNA/TcMar	2475
miR1436-3p-268	RLX_59291|LTR_Os_chr_04_624	LTR	2475
miR1436-3p-945	DTT_158388|trep3076	DNA/TcMar	2477
miR1436-3p-392	RLC_161686|LTR_HVVMRXALLhA0635I20_v21_c1_2883	LTR/Copia	2478
miR1436-3p-392	DTT_158388|trep3076	DNA/TcMar	2478
miR1436-3p-392	RLX_59291|LTR_Os_chr_04_624	LTR	2478
miR1436-3p-870	RLX_161480|LTR_HVVMRX83KhA0088B16_v55_c2_274	LTR	2479
miR1436-3p-870	DTT_158388|trep3076	DNA/TcMar	2479
miR1436-3p-870	RLX_59291|LTR_Os_chr_04_624	LTR	2479
miR1436-3p-870	RLX_59462|LTR_Os_chr_05_874	LTR	2479
miR1436-3p-735	DTC_157120|DTC_Caspar_3B_055_G17-1	DNA/En-Spm	2482
miR1436-3p-735	RLX_59291|LTR_Os_chr_04_624	LTR	2482
miR1436-3p-783	DTT_158388|trep3076	DNA/TcMar	2483
miR1436-3p-783	DTC_154971|DTC_TAT1_3B_030_O03-1	DNA/En-Spm	2483
miR1436-3p-705	DTT_154712|DTT_Athos_3B_049_M03-3	DNA/TcMar	2484
miR1436-3p-705	RLX_59462|LTR_Os_chr_05_874	LTR	2484
miR1436-3p-169	RLX_161480|LTR_HVVMRX83KhA0088B16_v55_c2_274	LTR	2485
miR1436-3p-169	DTT_158388|trep3076	DNA/TcMar	2485
miR1436-3p-169	DTC_156701|DTC_Jorge_3B_080_N22-1	DNA/En-Spm	2485
miR1436-3p-292	RLX_161480|LTR_HVVMRX83KhA0088B16_v55_c2_274	LTR	2487
miR1436-3p-292	DTT_158388|trep3076	DNA/TcMar	2487
miR1436-3p-292	RLX_161480|LTR_HVVMRX83KhA0088B16_v55_c2_274	LTR	2487
miR1436-3p-562	RLC_161686|LTR_HVVMRXALLhA0635I20_v21_c1_2883	LTR/Copia	2488
miR1436-3p-562	DTT_158388|trep3076	DNA/TcMar	2488
miR1436-3p-562	RLX_59291|LTR_Os_chr_04_624	LTR	2488
miR1436-3p-504	DTC_157120|DTC_Caspar_3B_055_G17-1	DNA/En-Spm	2489
miR1436-3p-504	DTC_159004|trep4281	DNA/En-Spm	2489
miR1436-3p-148	RLC_161686|LTR_HVVMRXALLhA0635I20_v21_c1_2883	LTR/Copia	2490
miR1436-3p-148	DTT_158388|trep3076	DNA/TcMar	2490
miR1436-3p-148	RLX_59291|LTR_Os_chr_04_624	LTR	2490
miR1436-3p-87	DTT_154523|DTT_Athos_3B_024_E11-2	DNA/TcMar	2491
miR1436-3p-87	DTC_156701|DTC_Jorge_3B_080_N22-1	DNA/En-Spm	2491
miR1436-3p-42	DTT_155849|DTT_Athos_3B_016_K12-1	DNA/TcMar	2493
miR1436-3p-167	DTT_158388|trep3076	DNA/TcMar	2494
miR1436-3p-167	RLX_59291|LTR_Os_chr_04_624	LTR	2494
miR1436-3p-935	DTT_158388|trep3076	DNA/TcMar	2495
miR1436-3p-935	DTC_154342|DTC_Jorge_3B_007_A18-1	DNA/En-Spm	2495
miR1436-3p-754	DTC_157120|DTC_Caspar_3B_055_G17-1	DNA/En-Spm	2496
miR1436-3p-754	DTT_158388|trep3076	DNA/TcMar	2496
miR1436-3p-754	RLX_59291|LTR_Os_chr_04_624	LTR	2496
miR1436-3p-754	RLG_154958|RLG_Wilma_3B_082_K20-1	LTR/Gypsy	2496
miR1436-3p-501	RLX_161480|LTR_HVVMRX83KhA0088B16_v55_c2_274	LTR	2497
miR1436-3p-501	DTT_158388|trep3076	DNA/TcMar	2497
miR1436-3p-501	RLX_59291|LTR_Os_chr_04_624	LTR	2497
miR1436-3p-258	DTT_158388|trep3076	DNA/TcMar	2498
miR1436-3p-258	RLX_59291|LTR_Os_chr_04_624	LTR	2498
miR1436-3p-836	DTT_158388|trep3076	DNA/TcMar	2499
miR1436-3p-836	RLX_59291|LTR_Os_chr_04_624	LTR	2499
miR1436-3p-327	DTT_156997|DTT_Athos_3B_042_G05-1	DNA/TcMar	2500
miR1436-3p-771	RLX_161480|LTR_HVVMRX83KhA0088B16_v55_c2_274	LTR	2501
miR1436-3p-771	DTT_158388|trep3076	DNA/TcMar	2501
miR1436-3p-771	DXX_154274|MITE_morex_5_133100_AsDRF1	DNA/Mite	2501
miR1436-3p-767	DTC_155609|DTC_Jorge_3B_037_M16-1	DNA/En-Spm	2502
miR1436-3p-767	DTT_156997|DTT_Athos_3B_042_G05-1	DNA/TcMar	2502
miR1436-3p-767	RLX_161480|LTR_HVVMRX83KhA0088B16_v55_c2_274	LTR	2502
miR1436-3p-330	RLX_161480|LTR_HVVMRX83KhA0088B16_v55_c2_274	LTR	2503
miR1436-3p-330	DTT_158388|trep3076	DNA/TcMar	2503
miR1436-3p-330	RLX_59291|LTR_Os_chr_04_624	LTR	2503
miR1436-3p-330	RLG_154958|RLG_Wilma_3B_082_K20-1	LTR/Gypsy	2503
miR1436-3p-682	RLG_163132|LTR_HVVMRXALLhA0500F19_v16_c2_2702	LTR/Gypsy	2504
miR1436-3p-682	DTT_158388|trep3076	DNA/TcMar	2504
miR1436-3p-682	DXX_154221|MITE_morex_1_59744_STOWAWAY1_HV	DNA/Mite	2504
miR1436-3p-229	DTC_156701|DTC_Jorge_3B_080_N22-1	DNA/En-Spm	2505
miR1436-3p-229	DTT_156997|DTT_Athos_3B_042_G05-1	DNA/TcMar	2505
miR1436-3p-229	RLX_59291|LTR_Os_chr_04_624	LTR	2505
miR1436-3p-955	DTC_158677|trep3429	DNA/En-Spm	2506
miR1436-3p-955	DTT_156997|DTT_Athos_3B_042_G05-1	DNA/TcMar	2506
miR1436-3p-955	DTC_159004|trep4281	DNA/En-Spm	2506
miR1436-3p-657	DTT_158388|trep3076	DNA/TcMar	2507
miR1436-3p-657	DTC_155609|DTC_Jorge_3B_037_M16-1	DNA/En-Spm	2507
miR1436-3p-580	DTC_155609|DTC_Jorge_3B_037_M16-1	DNA/En-Spm	2508
miR1436-3p-257	RLX_161480|LTR_HVVMRX83KhA0088B16_v55_c2_274	LTR	2509
miR1436-3p-257	DTT_158388|trep3076	DNA/TcMar	2509
miR1436-3p-257	RLX_59291|LTR_Os_chr_04_624	LTR	2509
miR1436-3p-62	DTC_156701|DTC_Jorge_3B_080_N22-1	DNA/En-Spm	2510
miR1436-3p-62	DTT_158388|trep3076	DNA/TcMar	2510
miR1436-3p-62	RLX_59291|LTR_Os_chr_04_624	LTR	2510
miR1436-3p-62	DXX_154221|MITE_morex_1_59744_STOWAWAY1_HV	DNA/Mite	2510
miR1436-3p-549	DTC_157120|DTC_Caspar_3B_055_G17-1	DNA/En-Spm	2511
miR1436-3p-549	DTT_158388|trep3076	DNA/TcMar	2511
miR1436-3p-64	DTC_157120|DTC_Caspar_3B_055_G17-1	DNA/En-Spm	2512
miR1436-3p-64	RLX_161480|LTR_HVVMRX83KhA0088B16_v55_c2_274	LTR	2512
miR1436-3p-639	DTT_158388|trep3076	DNA/TcMar	2513
miR1436-3p-639	DXX_154274|MITE_morex_5_133100_AsDRF1	DNA/Mite	2513
miR1436-3p-543	DTT_158388|trep3076	DNA/TcMar	2514
miR1436-3p-543	DTC_157120|DTC_Caspar_3B_055_G17-1	DNA/En-Spm	2514
miR1436-3p-112	DTC_155075|DTC_Jorge_3B_115_C24-1	DNA/En-Spm	2515
miR1436-3p-112	DTT_158388|trep3076	DNA/TcMar	2515
miR1436-3p-677	DTT_158388|trep3076	DNA/TcMar	2516
miR1436-3p-677	DXX_154221|MITE_morex_1_59744_STOWAWAY1_HV	DNA/Mite	2516
miR1436-3p-677	RLX_58736|LTR_Os_chr_06_1078	LTR	2516
miR1436-3p-387	DTC_157120|DTC_Caspar_3B_055_G17-1	DNA/En-Spm	2519
miR1436-3p-387	DTT_158388|trep3076	DNA/TcMar	2519
miR1436-3p-387	RLX_59291|LTR_Os_chr_04_624	LTR	2519
miR1436-3p-416	RLG_163132|LTR_HVVMRXALLhA0500F19_v16_c2_2702	LTR/Gypsy	2520
miR1436-3p-416	DTT_158388|trep3076	DNA/TcMar	2520
miR1436-3p-530	DTC_155609|DTC_Jorge_3B_037_M16-1	DNA/En-Spm	2521
miR1436-3p-530	DTT_158388|trep3076	DNA/TcMar	2521
miR1436-3p-530	RLX_161480|LTR_HVVMRX83KhA0088B16_v55_c2_274	LTR	2521
miR1436-3p-615	DTC_155493|DTC_Jorge_3B_061_J17-1	DNA/En-Spm	2522
miR1436-3p-615	DTT_158388|trep3076	DNA/TcMar	2522
miR1436-3p-615	RLG_155071|RLG_Romana_3B_040_D16-1	LTR/Gypsy	2522
miR1436-3p-427	DTT_158388|trep3076	DNA/TcMar	2523
miR1436-3p-427	RLX_58532|LTR_Os_chr_04_834	LTR	2523
miR1436-3p-427	DTC_159004|trep4281	DNA/En-Spm	2523
miR1436-3p-462	RLG_160838|LTR_HVVMRXALLhC0200K01_v47_c1_3318	LTR/Gypsy	2524
miR1436-3p-462	DTT_158388|trep3076	DNA/TcMar	2524
miR1436-3p-992	DXX_154221|MITE_morex_1_59744_STOWAWAY1_HV	DNA/Mite	2525
miR1436-3p-992	DTC_157120|DTC_Caspar_3B_055_G17-1	DNA/En-Spm	2525
miR1436-3p-986	DTC_156701|DTC_Jorge_3B_080_N22-1	DNA/En-Spm	2526
miR1436-3p-986	DTT_158388|trep3076	DNA/TcMar	2526
miR1436-3p-986	RLX_59291|LTR_Os_chr_04_624	LTR	2526
miR1436-3p-673	DTC_156701|DTC_Jorge_3B_080_N22-1	DNA/En-Spm	2527
miR1436-3p-673	DTT_158388|trep3076	DNA/TcMar	2527
miR1436-3p-475	DTC_155609|DTC_Jorge_3B_037_M16-1	DNA/En-Spm	2528
miR1436-3p-890	DTT_158388|trep3076	DNA/TcMar	2530
miR1436-3p-890	RLX_161480|LTR_HVVMRX83KhA0088B16_v55_c2_274	LTR	2530
miR1436-3p-890	DTC_159004|trep4281	DNA/En-Spm	2530
miR1436-3p-413	RLX_161480|LTR_HVVMRX83KhA0088B16_v55_c2_274	LTR	2531
miR1436-3p-413	DTT_158388|trep3076	DNA/TcMar	2531
miR1436-3p-413	DTC_156701|DTC_Jorge_3B_080_N22-1	DNA/En-Spm	2531
miR1436-3p-827	DTC_156701|DTC_Jorge_3B_080_N22-1	DNA/En-Spm	2533
miR1436-3p-827	DTT_156516|DTT_Athos_3B_104_M23-2	DNA/TcMar	2533
miR1436-3p-319	RLX_161480|LTR_HVVMRX83KhA0088B16_v55_c2_274	LTR	2534
miR1436-3p-319	DTT_158388|trep3076	DNA/TcMar	2534
miR1436-3p-319	DTC_155751|DTC_Jorge_3B_074_B05-2	DNA/En-Spm	2534
miR1436-3p-73	RLX_161480|LTR_HVVMRX83KhA0088B16_v55_c2_274	LTR	2535
miR1436-3p-73	DTT_158388|trep3076	DNA/TcMar	2535
miR1436-3p-73	DXX_154274|MITE_morex_5_133100_AsDRF1	DNA/Mite	2535
miR1436-3p-671	RLX_161480|LTR_HVVMRX83KhA0088B16_v55_c2_274	LTR	2536
miR1436-3p-671	DTT_158388|trep3076	DNA/TcMar	2536
miR1436-3p-671	DXX_154274|MITE_morex_5_133100_AsDRF1	DNA/Mite	2536
miR1436-3p-929	DTC_156701|DTC_Jorge_3B_080_N22-1	DNA/En-Spm	2537
miR1436-3p-929	DTC_157120|DTC_Caspar_3B_055_G17-1	DNA/En-Spm	2537
miR1436-3p-929	RLG_163132|LTR_HVVMRXALLhA0500F19_v16_c2_2702	LTR/Gypsy	2537
miR1436-3p-929	RLG_160773|LTR_HVVMRXALLhA0362M12_v7_c1_2462	LTR/Gypsy	2537
miR1436-3p-212	DTC_157120|DTC_Caspar_3B_055_G17-1	DNA/En-Spm	2538
miR1436-3p-212	DTT_158388|trep3076	DNA/TcMar	2538
miR1436-3p-212	DTC_157120|DTC_Caspar_3B_055_G17-1	DNA/En-Spm	2538
miR1436-3p-546	DTT_158388|trep3076	DNA/TcMar	2539
miR1436-3p-383	RLX_161480|LTR_HVVMRX83KhA0088B16_v55_c2_274	LTR	2540
miR1436-3p-383	DTT_158388|trep3076	DNA/TcMar	2540
miR1436-3p-383	RLG_160773|LTR_HVVMRXALLhA0362M12_v7_c1_2462	LTR/Gypsy	2540
miR1436-3p-670	DTC_157120|DTC_Caspar_3B_055_G17-1	DNA/En-Spm	2541
miR1436-3p-670	RLX_59291|LTR_Os_chr_04_624	LTR	2541
miR1436-3p-141	DTC_157120|DTC_Caspar_3B_055_G17-1	DNA/En-Spm	2542
miR1436-3p-359	DXX_159635|trep923	DNA/Stowaway	2543
miR1436-3p-359	DTC_157120|DTC_Caspar_3B_055_G17-1	DNA/En-Spm	2543
miR1436-3p-102	DTT_158388|trep3076	DNA/TcMar	2544
miR1436-3p-102	DTC_155075|DTC_Jorge_3B_115_C24-1	DNA/En-Spm	2544
miR1436-3p-980	DTC_157120|DTC_Caspar_3B_055_G17-1	DNA/En-Spm	2546
miR1436-3p-980	RLX_59462|LTR_Os_chr_05_874	LTR	2546
miR1436-3p-177	RLX_39657|LTR_Sb_chr_04_828	LTR	2547
miR1436-3p-177	DTC_157120|DTC_Caspar_3B_055_G17-1	DNA/En-Spm	2547
miR1436-3p-177	RLC_68549|Bd4_RLC_17	LTR/Copia	2547
miR1436-3p-804	DTT_158388|trep3076	DNA/TcMar	2551
miR1436-3p-804	DXX_154274|MITE_morex_5_133100_AsDRF1	DNA/Mite	2551
miR1436-3p-838	DTT_156997|DTT_Athos_3B_042_G05-1	DNA/TcMar	2552
miR1436-3p-704	DTT_158388|trep3076	DNA/TcMar	2553
miR1436-3p-900	DTC_155751|DTC_Jorge_3B_074_B05-2	DNA/En-Spm	2554
miR1436-3p-900	DTT_158388|trep3076	DNA/TcMar	2554
miR1436-3p-900	RLX_58736|LTR_Os_chr_06_1078	LTR	2554
miR1436-3p-452	DTT_158388|trep3076	DNA/TcMar	2555
miR1436-3p-452	RLX_59291|LTR_Os_chr_04_624	LTR	2555
miR1436-3p-433	DTC_155609|DTC_Jorge_3B_037_M16-1	DNA/En-Spm	2556
miR1436-3p-165	DTT_158388|trep3076	DNA/TcMar	2557
miR1436-3p-165	RLX_59291|LTR_Os_chr_04_624	LTR	2557
miR1436-3p-399	DTT_158388|trep3076	DNA/TcMar	2558
miR1436-3p-307	RLX_161480|LTR_HVVMRX83KhA0088B16_v55_c2_274	LTR	2559
miR1436-3p-307	DTT_158388|trep3076	DNA/TcMar	2559
miR1436-3p-307	RLX_161480|LTR_HVVMRX83KhA0088B16_v55_c2_274	LTR	2559
miR1436-3p-224	DTT_158388|trep3076	DNA/TcMar	2560
miR1436-3p-361	RLX_66722|LTR_AC207940.1_144	LTR	2561
miR1436-3p-361	DTT_158388|trep3076	DNA/TcMar	2561
miR1436-3p-361	RLX_58736|LTR_Os_chr_06_1078	LTR	2561
miR1436-3p-227	DTT_158388|trep3076	DNA/TcMar	2562
miR1436-3p-227	DTC_155069|DTC_Jorge_3B_040_D16-1	DNA/En-Spm	2562
miR1436-3p-665	RLG_160773|LTR_HVVMRXALLhA0362M12_v7_c1_2462	LTR/Gypsy	2563
miR1436-3p-665	DTT_157084|DTT_Athos_3B_086_K02-4	DNA/TcMar	2563
miR1436-3p-665	DTC_155609|DTC_Jorge_3B_037_M16-1	DNA/En-Spm	2563
miR1436-3p-21	DTC_157120|DTC_Caspar_3B_055_G17-1	DNA/En-Spm	2564
miR1436-3p-927	DTC_157120|DTC_Caspar_3B_055_G17-1	DNA/En-Spm	2565
miR1436-3p-927	DTT_158388|trep3076	DNA/TcMar	2565
miR1436-3p-74	DTT_158388|trep3076	DNA/TcMar	2566
miR1436-3p-74	DTC_157120|DTC_Caspar_3B_055_G17-1	DNA/En-Spm	2566
miR1436-3p-825	DTC_155751|DTC_Jorge_3B_074_B05-2	DNA/En-Spm	2567
miR1436-3p-825	DTT_158388|trep3076	DNA/TcMar	2567
miR1436-3p-825	DXX_154221|MITE_morex_1_59744_STOWAWAY1_HV	DNA/Mite	2567
miR1436-3p-517	RLC_156156|RLC_Maximus_3B_089_F10-1	LTR/Copia	2568
miR1436-3p-517	DTT_158388|trep3076	DNA/TcMar	2568
miR1436-3p-517	DTC_155609|DTC_Jorge_3B_037_M16-1	DNA/En-Spm	2568
miR1436-3p-179	DTT_158388|trep3076	DNA/TcMar	2569
miR1436-3p-179	DTC_157120|DTC_Caspar_3B_055_G17-1	DNA/En-Spm	2569
miR1436-3p-619	DTC_157120|DTC_Caspar_3B_055_G17-1	DNA/En-Spm	2570
miR1436-3p-619	RLX_59608|LTR_Os_chr_06_1062	LTR	2570
miR1436-3p-894	RLX_59462|LTR_Os_chr_05_874	LTR	2571
miR1436-3p-894	DTC_155609|DTC_Jorge_3B_037_M16-1	DNA/En-Spm	2571
miR1436-3p-894	DTT_158388|trep3076	DNA/TcMar	2571
miR1436-3p-295	DXX_154221|MITE_morex_1_59744_STOWAWAY1_HV	DNA/Mite	2573
miR1436-3p-295	DTT_158388|trep3076	DNA/TcMar	2573
miR1436-3p-295	DTC_155609|DTC_Jorge_3B_037_M16-1	DNA/En-Spm	2573
miR1436-3p-239	RLG_154958|RLG_Wilma_3B_082_K20-1	LTR/Gypsy	2574
miR1436-3p-239	DTT_158388|trep3076	DNA/TcMar	2574
miR1436-3p-239	DTC_156701|DTC_Jorge_3B_080_N22-1	DNA/En-Spm	2574
miR1436-3p-545	DTT_156516|DTT_Athos_3B_104_M23-2	DNA/TcMar	2575
miR1436-3p-545	DTC_155185|DTC_Jorge_3B_034_E06-1	DNA/En-Spm	2575
miR1436-3p-712	DTC_157120|DTC_Caspar_3B_055_G17-1	DNA/En-Spm	2576
miR1436-3p-712	DTC_156272|DTC_Jorge_3B_074_O16-1	DNA/En-Spm	2576
miR1436-3p-308	DTC_156701|DTC_Jorge_3B_080_N22-1	DNA/En-Spm	2578
miR1436-3p-308	DTT_158388|trep3076	DNA/TcMar	2578
miR1436-3p-932	RLX_161480|LTR_HVVMRX83KhA0088B16_v55_c2_274	LTR	2579
miR1436-3p-932	DTT_158388|trep3076	DNA/TcMar	2579
miR1436-3p-932	DTC_157120|DTC_Caspar_3B_055_G17-1	DNA/En-Spm	2579
miR1436-3p-482	DTT_158388|trep3076	DNA/TcMar	2580
miR1436-3p-740	DTT_158388|trep3076	DNA/TcMar	2581
miR1436-3p-740	RLX_58736|LTR_Os_chr_06_1078	LTR	2581
miR1436-3p-178	RLX_58736|LTR_Os_chr_06_1078	LTR	2582
miR1436-3p-178	DTT_158388|trep3076	DNA/TcMar	2582
miR1436-3p-439	DXX_154274|MITE_morex_5_133100_AsDRF1	DNA/Mite	2583
miR1436-3p-439	DTT_158388|trep3076	DNA/TcMar	2583
miR1436-3p-65	DTT_158388|trep3076	DNA/TcMar	2584
miR1436-3p-65	DTC_154650|DTC_Jorge_3B_035_F06-1	DNA/En-Spm	2584
miR1436-3p-915	DXX_154274|MITE_morex_5_133100_AsDRF1	DNA/Mite	2585
miR1436-3p-915	DTT_158388|trep3076	DNA/TcMar	2585
miR1436-3p-915	RLC_161686|LTR_HVVMRXALLhA0635I20_v21_c1_2883	LTR/Copia	2585
miR1436-3p-765	RLX_66722|LTR_AC207940.1_144	LTR	2587
miR1436-3p-765	DTT_158388|trep3076	DNA/TcMar	2587
miR1436-3p-765	RLX_58736|LTR_Os_chr_06_1078	LTR	2587
miR1436-3p-366	DTT_156516|DTT_Athos_3B_104_M23-2	DNA/TcMar	2588
miR1436-3p-366	DTC_156701|DTC_Jorge_3B_080_N22-1	DNA/En-Spm	2588
miR1436-3p-869	DTC_156701|DTC_Jorge_3B_080_N22-1	DNA/En-Spm	2589
miR1436-3p-869	DTT_158388|trep3076	DNA/TcMar	2589
miR1436-3p-869	RLG_155071|RLG_Romana_3B_040_D16-1	LTR/Gypsy	2589
miR1436-3p-538	RLX_161480|LTR_HVVMRX83KhA0088B16_v55_c2_274	LTR	2590
miR1436-3p-538	DTT_158388|trep3076	DNA/TcMar	2590
miR1436-3p-859	DTC_157120|DTC_Caspar_3B_055_G17-1	DNA/En-Spm	2591
miR1436-3p-859	RLX_59462|LTR_Os_chr_05_874	LTR	2591
miR1436-3p-584	DXX_154136|MITE_barke_1_48094_EnSpm2_HV	DNA/Mite	2592
miR1436-3p-584	RLX_39623|LTR_Sb_chr_10_885	LTR	2592
miR1436-3p-71	DTT_158388|trep3076	DNA/TcMar	2593
miR1436-3p-71	RLC_68549|Bd4_RLC_17	LTR/Copia	2593
miR1436-3p-518	DTC_156701|DTC_Jorge_3B_080_N22-1	DNA/En-Spm	2595
miR1436-3p-518	DTT_158388|trep3076	DNA/TcMar	2595
miR1436-3p-518	DTC_155609|DTC_Jorge_3B_037_M16-1	DNA/En-Spm	2595
miR1436-3p-393	DTC_155609|DTC_Jorge_3B_037_M16-1	DNA/En-Spm	2596
miR1436-3p-393	DTT_158388|trep3076	DNA/TcMar	2596
miR1436-3p-393	DTC_156701|DTC_Jorge_3B_080_N22-1	DNA/En-Spm	2596
miR1436-3p-43	DTT_158388|trep3076	DNA/TcMar	2597
miR1436-3p-43	DTC_159004|trep4281	DNA/En-Spm	2597
miR1436-3p-30	RLC_68549|Bd4_RLC_17	LTR/Copia	2598
miR1436-3p-30	DTT_158388|trep3076	DNA/TcMar	2598
miR1436-3p-30	DTC_156701|DTC_Jorge_3B_080_N22-1	DNA/En-Spm	2598
miR1436-3p-987	DXX_154221|MITE_morex_1_59744_STOWAWAY1_HV	DNA/Mite	2600
miR1436-3p-987	DTT_158388|trep3076	DNA/TcMar	2600
miR1436-3p-987	RLX_66722|LTR_AC207940.1_144	LTR	2600
miR1436-3p-118	DTC_156701|DTC_Jorge_3B_080_N22-1	DNA/En-Spm	2601
miR1436-3p-118	DTT_156516|DTT_Athos_3B_104_M23-2	DNA/TcMar	2601
miR1436-3p-118	RLX_59462|LTR_Os_chr_05_874	LTR	2601
miR1436-3p-702	DTC_157120|DTC_Caspar_3B_055_G17-1	DNA/En-Spm	2602
miR1436-3p-214	DTT_158388|trep3076	DNA/TcMar	2603
miR1436-3p-764	DTT_158388|trep3076	DNA/TcMar	2604
miR1436-3p-764	RLX_161480|LTR_HVVMRX83KhA0088B16_v55_c2_274	LTR	2604
miR1436-3p-535	DTT_158388|trep3076	DNA/TcMar	2605
miR1436-3p-535	RLC_68549|Bd4_RLC_17	LTR/Copia	2605
miR1436-3p-88	RLX_59462|LTR_Os_chr_05_874	LTR	2606
miR1436-3p-88	DTC_157120|DTC_Caspar_3B_055_G17-1	DNA/En-Spm	2606
miR1436-3p-660	DTC_158677|trep3429	DNA/En-Spm	2607
miR1436-3p-660	DTT_158388|trep3076	DNA/TcMar	2607
miR1436-3p-660	DTC_156701|DTC_Jorge_3B_080_N22-1	DNA/En-Spm	2607
miR1436-3p-590	RLX_161480|LTR_HVVMRX83KhA0088B16_v55_c2_274	LTR	2608
miR1436-3p-590	DTT_158388|trep3076	DNA/TcMar	2608
miR1436-3p-590	RLX_59291|LTR_Os_chr_04_624	LTR	2608
miR1436-3p-590	RLC_161686|LTR_HVVMRXALLhA0635I20_v21_c1_2883	LTR/Copia	2608
miR1436-3p-701	DXX_154285|MITE_morex_5_58320_STOWAWAY1_HV	DNA/Mite	2610
miR1436-3p-701	DTT_158388|trep3076	DNA/TcMar	2610
miR1436-3p-701	RLG_160773|LTR_HVVMRXALLhA0362M12_v7_c1_2462	LTR/Gypsy	2610
miR1436-3p-701	DTC_155186|DTC_Jorge_3B_034_E06-2	DNA/En-Spm	2610
miR1436-3p-441	DTC_157120|DTC_Caspar_3B_055_G17-1	DNA/En-Spm	2611
miR1436-3p-343	DTT_156997|DTT_Athos_3B_042_G05-1	DNA/TcMar	2612
miR1436-3p-343	DTC_157120|DTC_Caspar_3B_055_G17-1	DNA/En-Spm	2612
miR1436-3p-335	DTC_156701|DTC_Jorge_3B_080_N22-1	DNA/En-Spm	2613
miR1436-3p-335	DTT_156516|DTT_Athos_3B_104_M23-2	DNA/TcMar	2613
miR1436-3p-335	DXX_154274|MITE_morex_5_133100_AsDRF1	DNA/Mite	2613
miR1436-3p-488	RLX_161480|LTR_HVVMRX83KhA0088B16_v55_c2_274	LTR	2614
miR1436-3p-488	DTT_158388|trep3076	DNA/TcMar	2614
miR1436-3p-488	RLX_59291|LTR_Os_chr_04_624	LTR	2614
miR1436-3p-488	RLC_161686|LTR_HVVMRXALLhA0635I20_v21_c1_2883	LTR/Copia	2614
miR1436-3p-109	DTT_158388|trep3076	DNA/TcMar	2615
miR1436-3p-143	RLX_161480|LTR_HVVMRX83KhA0088B16_v55_c2_274	LTR	2616
miR1436-3p-143	DTT_158388|trep3076	DNA/TcMar	2616
miR1436-3p-143	DTC_159004|trep4281	DNA/En-Spm	2616
miR1436-3p-390	DTT_158388|trep3076	DNA/TcMar	2617
miR1436-3p-833	RLX_161480|LTR_HVVMRX83KhA0088B16_v55_c2_274	LTR	2618
miR1436-3p-833	DTT_158388|trep3076	DNA/TcMar	2618
miR1436-3p-833	RLX_59291|LTR_Os_chr_04_624	LTR	2618
miR1436-3p-833	RLC_161686|LTR_HVVMRXALLhA0635I20_v21_c1_2883	LTR/Copia	2618
miR1436-3p-318	DTT_158388|trep3076	DNA/TcMar	2619
miR1436-3p-318	RLC_161686|LTR_HVVMRXALLhA0635I20_v21_c1_2883	LTR/Copia	2619
miR1436-3p-318	RLX_161480|LTR_HVVMRX83KhA0088B16_v55_c2_274	LTR	2619
miR1436-3p-589	DTT_158388|trep3076	DNA/TcMar	2621
miR1436-3p-368	DTC_157120|DTC_Caspar_3B_055_G17-1	DNA/En-Spm	2623
miR1436-3p-368	RLX_59291|LTR_Os_chr_04_624	LTR	2623
miR1436-3p-616	RLX_161480|LTR_HVVMRX83KhA0088B16_v55_c2_274	LTR	2624
miR1436-3p-616	DTT_158388|trep3076	DNA/TcMar	2624
miR1436-3p-616	RLX_59291|LTR_Os_chr_04_624	LTR	2624
miR1436-3p-577	RLX_161480|LTR_HVVMRX83KhA0088B16_v55_c2_274	LTR	2625
miR1436-3p-577	DTT_158388|trep3076	DNA/TcMar	2625
miR1436-3p-577	RLX_59291|LTR_Os_chr_04_624	LTR	2625
miR1436-3p-577	RLC_156156|RLC_Maximus_3B_089_F10-1	LTR/Copia	2625
miR1436-3p-854	RLX_59462|LTR_Os_chr_05_874	LTR	2626
miR1436-3p-854	DTT_158388|trep3076	DNA/TcMar	2626
miR1436-3p-854	DXX_154274|MITE_morex_5_133100_AsDRF1	DNA/Mite	2626
miR1436-3p-232	RLX_161480|LTR_HVVMRX83KhA0088B16_v55_c2_274	LTR	2628
miR1436-3p-232	DTT_158388|trep3076	DNA/TcMar	2628
miR1436-3p-232	RLX_59291|LTR_Os_chr_04_624	LTR	2628
miR1436-3p-232	RLG_154958|RLG_Wilma_3B_082_K20-1	LTR/Gypsy	2628
miR1436-3p-568	DXX_154274|MITE_morex_5_133100_AsDRF1	DNA/Mite	2629
miR1436-3p-568	DTT_158388|trep3076	DNA/TcMar	2629
miR1436-3p-288	DTT_158388|trep3076	DNA/TcMar	2630
miR1436-3p-288	RLG_163132|LTR_HVVMRXALLhA0500F19_v16_c2_2702	LTR/Gypsy	2630
miR1436-3p-288	RLG_160838|LTR_HVVMRXALLhC0200K01_v47_c1_3318	LTR/Gypsy	2630
miR1436-3p-288	RLX_59291|LTR_Os_chr_04_624	LTR	2630
miR1436-5p-1	DTT_154523|DTT_Athos_3B_024_E11-2	DNA/TcMar	2631
miR1436-5p-1	RLX_59608|LTR_Os_chr_06_1062	LTR	2631
miR1436-5p-1	DTC_156272|DTC_Jorge_3B_074_O16-1	DNA/En-Spm	2631
miR1436-5p-1	DXX_154274|MITE_morex_5_133100_AsDRF1	DNA/Mite	2631
miR1436-5p-1	DTC_155751|DTC_Jorge_3B_074_B05-2	DNA/En-Spm	2631
miR1436-3p-687	DTT_156997|DTT_Athos_3B_042_G05-1	DNA/TcMar	2632
miR1436-3p-687	DTC_159004|trep4281	DNA/En-Spm	2632
miR1436-3p-901	DTC_156701|DTC_Jorge_3B_080_N22-1	DNA/En-Spm	2633
miR1436-3p-901	DTT_156516|DTT_Athos_3B_104_M23-2	DNA/TcMar	2633
miR1436-3p-901	RLX_59291|LTR_Os_chr_04_624	LTR	2633
miR1436-3p-474	DXX_154274|MITE_morex_5_133100_AsDRF1	DNA/Mite	2634
miR1436-3p-474	DTT_158388|trep3076	DNA/TcMar	2634
miR1436-3p-474	DXX_154274|MITE_morex_5_133100_AsDRF1	DNA/Mite	2634
miR1436-3p-455	DTT_158388|trep3076	DNA/TcMar	2635
miR1436-3p-511	DTC_157120|DTC_Caspar_3B_055_G17-1	DNA/En-Spm	2636
miR1436-3p-511	DTT_158388|trep3076	DNA/TcMar	2636
miR1436-3p-511	DTC_157120|DTC_Caspar_3B_055_G17-1	DNA/En-Spm	2636
miR1436-3p-75	DTC_156272|DTC_Jorge_3B_074_O16-1	DNA/En-Spm	2637
miR1436-3p-75	DTT_158388|trep3076	DNA/TcMar	2637
miR1436-3p-75	RLG_160838|LTR_HVVMRXALLhC0200K01_v47_c1_3318	LTR/Gypsy	2637
miR1436-3p-75	RLX_161480|LTR_HVVMRX83KhA0088B16_v55_c2_274	LTR	2637
miR1436-3p-812	DTC_157120|DTC_Caspar_3B_055_G17-1	DNA/En-Spm	2639
miR1436-3p-181	DTT_158388|trep3076	DNA/TcMar	2640
miR1436-3p-181	RLX_161480|LTR_HVVMRX83KhA0088B16_v55_c2_274	LTR	2640
miR1436-3p-181	RLC_161686|LTR_HVVMRXALLhA0635I20_v21_c1_2883	LTR/Copia	2640
miR1436-3p-913	DTC_156701|DTC_Jorge_3B_080_N22-1	DNA/En-Spm	2641
miR1436-3p-596	DTT_158388|trep3076	DNA/TcMar	2642
miR1436-3p-596	DTC_157120|DTC_Caspar_3B_055_G17-1	DNA/En-Spm	2642
miR1436-3p-50	DTC_155609|DTC_Jorge_3B_037_M16-1	DNA/En-Spm	2643
miR1436-3p-50	DTT_158388|trep3076	DNA/TcMar	2643
miR1436-3p-114	RLC_68549|Bd4_RLC_17	LTR/Copia	2644
miR1436-3p-114	DTC_157120|DTC_Caspar_3B_055_G17-1	DNA/En-Spm	2644
miR1436-3p-114	DTT_158388|trep3076	DNA/TcMar	2644
miR1436-3p-114	DXX_154274|MITE_morex_5_133100_AsDRF1	DNA/Mite	2644
miR1436-3p-763	DXX_154274|MITE_morex_5_133100_AsDRF1	DNA/Mite	2645
miR1436-3p-763	DTT_158388|trep3076	DNA/TcMar	2645
miR1436-3p-763	DTC_157120|DTC_Caspar_3B_055_G17-1	DNA/En-Spm	2645
miR1436-3p-763	DTC_156701|DTC_Jorge_3B_080_N22-1	DNA/En-Spm	2645
miR1436-3p-571	RLC_68549|Bd4_RLC_17	LTR/Copia	2646
miR1436-3p-571	DTC_157120|DTC_Caspar_3B_055_G17-1	DNA/En-Spm	2646
miR1436-3p-571	DTT_158388|trep3076	DNA/TcMar	2646
miR1436-3p-571	DXX_154274|MITE_morex_5_133100_AsDRF1	DNA/Mite	2646
miR1436-3p-613	DXX_154274|MITE_morex_5_133100_AsDRF1	DNA/Mite	2647
miR1436-3p-613	DTT_158388|trep3076	DNA/TcMar	2647
miR1436-3p-613	DTC_157120|DTC_Caspar_3B_055_G17-1	DNA/En-Spm	2647
miR1436-3p-613	DTC_156701|DTC_Jorge_3B_080_N22-1	DNA/En-Spm	2647
miR1436-3p-723	DTT_158388|trep3076	DNA/TcMar	2648
miR1436-3p-723	RLX_59291|LTR_Os_chr_04_624	LTR	2648
miR1436-3p-977	DTT_158388|trep3076	DNA/TcMar	2649
miR1436-3p-406	RLX_59291|LTR_Os_chr_04_624	LTR	2650
miR1436-3p-406	DTC_157120|DTC_Caspar_3B_055_G17-1	DNA/En-Spm	2650
miR1436-3p-192	DTT_158388|trep3076	DNA/TcMar	2651
miR1436-3p-192	DTC_156272|DTC_Jorge_3B_074_O16-1	DNA/En-Spm	2651
miR1436-3p-194	DTC_156701|DTC_Jorge_3B_080_N22-1	DNA/En-Spm	2652
miR1436-3p-29	RLC_161686|LTR_HVVMRXALLhA0635I20_v21_c1_2883	LTR/Copia	2653
miR1436-3p-29	DTT_158388|trep3076	DNA/TcMar	2653
miR1436-3p-29	RLX_59291|LTR_Os_chr_04_624	LTR	2653
miR1436-3p-603	DTT_158388|trep3076	DNA/TcMar	2654
miR1436-3p-603	DXX_154274|MITE_morex_5_133100_AsDRF1	DNA/Mite	2654
miR1436-3p-386	DTT_156997|DTT_Athos_3B_042_G05-1	DNA/TcMar	2655
miR1436-3p-898	DTT_158388|trep3076	DNA/TcMar	2656
miR1436-3p-33	RLX_161480|LTR_HVVMRX83KhA0088B16_v55_c2_274	LTR	2657
miR1436-3p-33	DTT_158388|trep3076	DNA/TcMar	2657
miR1436-3p-33	RLX_59291|LTR_Os_chr_04_624	LTR	2657
miR1436-3p-420	DTC_156701|DTC_Jorge_3B_080_N22-1	DNA/En-Spm	2659
miR1436-3p-420	DTT_158388|trep3076	DNA/TcMar	2659
miR1436-3p-420	RLX_58736|LTR_Os_chr_06_1078	LTR	2659
miR1436-3p-191	DTT_158388|trep3076	DNA/TcMar	2660
miR1436-3p-878	DTC_154650|DTC_Jorge_3B_035_F06-1	DNA/En-Spm	2661
miR1436-3p-878	DTC_157120|DTC_Caspar_3B_055_G17-1	DNA/En-Spm	2661
miR1436-3p-360	RLX_161480|LTR_HVVMRX83KhA0088B16_v55_c2_274	LTR	2662
miR1436-3p-360	DTT_158388|trep3076	DNA/TcMar	2662
miR1436-3p-360	RLX_161480|LTR_HVVMRX83KhA0088B16_v55_c2_274	LTR	2662
miR1436-3p-259	DTC_156272|DTC_Jorge_3B_074_O16-1	DNA/En-Spm	2663
miR1436-3p-259	DTC_157120|DTC_Caspar_3B_055_G17-1	DNA/En-Spm	2663
miR1436-3p-259	RLX_161480|LTR_HVVMRX83KhA0088B16_v55_c2_274	LTR	2663
miR1436-3p-121	DTT_158388|trep3076	DNA/TcMar	2664
miR1436-3p-790	DTT_156997|DTT_Athos_3B_042_G05-1	DNA/TcMar	2665
miR1436-3p-790	DTC_155075|DTC_Jorge_3B_115_C24-1	DNA/En-Spm	2665
miR1436-3p-213	DTT_154523|DTT_Athos_3B_024_E11-2	DNA/TcMar	2666
miR1436-3p-213	DTC_157120|DTC_Caspar_3B_055_G17-1	DNA/En-Spm	2666
miR1436-3p-449	DTC_157120|DTC_Caspar_3B_055_G17-1	DNA/En-Spm	2667
miR1436-3p-850	DTT_158388|trep3076	DNA/TcMar	2668
miR1436-3p-850	RLX_161480|LTR_HVVMRX83KhA0088B16_v55_c2_274	LTR	2668
miR1436-3p-850	RLC_161686|LTR_HVVMRXALLhA0635I20_v21_c1_2883	LTR/Copia	2668
miR1436-3p-881	DTC_157120|DTC_Caspar_3B_055_G17-1	DNA/En-Spm	2669
miR1436-3p-881	DTT_158388|trep3076	DNA/TcMar	2669
miR1436-3p-713	RLX_161480|LTR_HVVMRX83KhA0088B16_v55_c2_274	LTR	2670
miR1436-3p-713	DTT_158388|trep3076	DNA/TcMar	2670
miR1436-3p-713	RLX_59291|LTR_Os_chr_04_624	LTR	2670
miR1436-3p-713	DTC_156701|DTC_Jorge_3B_080_N22-1	DNA/En-Spm	2670
miR1436-3p-473	DTT_158388|trep3076	DNA/TcMar	2671
miR1436-3p-542	DTT_158388|trep3076	DNA/TcMar	2672
miR1436-3p-542	RLX_59291|LTR_Os_chr_04_624	LTR	2672
miR1436-3p-683	DTT_158388|trep3076	DNA/TcMar	2674
miR1436-3p-683	DTC_157120|DTC_Caspar_3B_055_G17-1	DNA/En-Spm	2674
miR1436-3p-745	DTC_157120|DTC_Caspar_3B_055_G17-1	DNA/En-Spm	2675
miR1436-3p-745	DTT_154712|DTT_Athos_3B_049_M03-3	DNA/TcMar	2675
miR1436-3p-745	DTC_156701|DTC_Jorge_3B_080_N22-1	DNA/En-Spm	2675
miR1436-3p-614	RLX_161480|LTR_HVVMRX83KhA0088B16_v55_c2_274	LTR	2676
miR1436-3p-614	DTT_158388|trep3076	DNA/TcMar	2676
miR1436-3p-614	RLX_59291|LTR_Os_chr_04_624	LTR	2676
miR1436-3p-614	RLG_154958|RLG_Wilma_3B_082_K20-1	LTR/Gypsy	2676
miR1436-3p-144	DTC_157120|DTC_Caspar_3B_055_G17-1	DNA/En-Spm	2677
miR1436-3p-144	RLX_9511|HRSiTERTOOT00002	LTR	2677
miR1436-3p-840	DTC_157120|DTC_Caspar_3B_055_G17-1	DNA/En-Spm	2678
miR1436-3p-840	DTT_158388|trep3076	DNA/TcMar	2678
miR1436-3p-840	DTC_157120|DTC_Caspar_3B_055_G17-1	DNA/En-Spm	2678
miR1436-3p-284	RLX_161480|LTR_HVVMRX83KhA0088B16_v55_c2_274	LTR	2679
miR1436-3p-284	DTC_157120|DTC_Caspar_3B_055_G17-1	DNA/En-Spm	2679
miR1436-3p-826	DTT_158388|trep3076	DNA/TcMar	2680
miR1436-3p-826	DXX_154221|MITE_morex_1_59744_STOWAWAY1_HV	DNA/Mite	2680
miR1436-3p-826	DXX_154274|MITE_morex_5_133100_AsDRF1	DNA/Mite	2680
miR1436-3p-715	RLC_161686|LTR_HVVMRXALLhA0635I20_v21_c1_2883	LTR/Copia	2681
miR1436-3p-715	DTT_158388|trep3076	DNA/TcMar	2681
miR1436-3p-715	RLX_59291|LTR_Os_chr_04_624	LTR	2681
miR1436-3p-715	RLX_59462|LTR_Os_chr_05_874	LTR	2681
miR1436-3p-358	DTT_158388|trep3076	DNA/TcMar	2683
miR1436-3p-570	RLC_161686|LTR_HVVMRXALLhA0635I20_v21_c1_2883	LTR/Copia	2684
miR1436-3p-570	DTT_158388|trep3076	DNA/TcMar	2684
miR1436-3p-570	RLX_59291|LTR_Os_chr_04_624	LTR	2684
miR1436-3p-117	DTT_158388|trep3076	DNA/TcMar	2685
miR1436-3p-117	RLC_161686|LTR_HVVMRXALLhA0635I20_v21_c1_2883	LTR/Copia	2685
miR1436-3p-117	DTC_156701|DTC_Jorge_3B_080_N22-1	DNA/En-Spm	2685
miR1436-3p-714	DTT_158388|trep3076	DNA/TcMar	2686
miR1436-3p-714	RLX_58532|LTR_Os_chr_04_834	LTR	2686
miR1436-3p-714	DTC_159004|trep4281	DNA/En-Spm	2686
miR1436-3p-510	DTT_154523|DTT_Athos_3B_024_E11-2	DNA/TcMar	2687
miR1436-3p-510	DTC_156272|DTC_Jorge_3B_074_O16-1	DNA/En-Spm	2687
miR1436-3p-403	DTC_157120|DTC_Caspar_3B_055_G17-1	DNA/En-Spm	2688
miR1436-3p-403	DTC_155075|DTC_Jorge_3B_115_C24-1	DNA/En-Spm	2688
miR1436-3p-106	DTT_158388|trep3076	DNA/TcMar	2689
miR1436-3p-106	RLX_58736|LTR_Os_chr_06_1078	LTR	2689
miR1436-3p-959	DTC_156701|DTC_Jorge_3B_080_N22-1	DNA/En-Spm	2691
miR1436-3p-959	DTT_158388|trep3076	DNA/TcMar	2691
miR1436-3p-959	DTC_157120|DTC_Caspar_3B_055_G17-1	DNA/En-Spm	2691
miR1436-3p-357	DTT_158388|trep3076	DNA/TcMar	2692
miR1436-3p-304	DTC_155751|DTC_Jorge_3B_074_B05-2	DNA/En-Spm	2693
miR1436-3p-304	DTC_156701|DTC_Jorge_3B_080_N22-1	DNA/En-Spm	2693
miR1436-3p-304	RLX_68552|Bd4_RLX_5	LTR	2693
miR1436-3p-886	RLX_59462|LTR_Os_chr_05_874	LTR	2694
miR1436-3p-886	DTT_158388|trep3076	DNA/TcMar	2694
miR1436-3p-886	DTC_154803|DTC_Jorge_3B_011_O13-1	DNA/En-Spm	2694
miR1436-3p-886	DTC_158677|trep3429	DNA/En-Spm	2694
miR1436-3p-886	RLC_160533|LTR_HVVMRXALLmA0004M22_ipk18_c1_3333	LTR/Copia	2694
miR1436-3p-647	DXX_154274|MITE_morex_5_133100_AsDRF1	DNA/Mite	2695
miR1436-3p-647	RLX_161480|LTR_HVVMRX83KhA0088B16_v55_c2_274	LTR	2695
miR1436-3p-647	DTT_158388|trep3076	DNA/TcMar	2695
miR1436-3p-647	RLX_161480|LTR_HVVMRX83KhA0088B16_v55_c2_274	LTR	2695
miR1436-3p-99	RLX_161480|LTR_HVVMRX83KhA0088B16_v55_c2_274	LTR	2696
miR1436-3p-99	DTT_156516|DTT_Athos_3B_104_M23-2	DNA/TcMar	2696
miR1436-3p-99	RLX_58836|LTR_Os_chr_01_34	LTR	2696
miR1436-3p-442	DTT_158388|trep3076	DNA/TcMar	2697
miR1436-3p-465	DTT_156503|DTT_Athos_3B_104_M23-1	DNA/TcMar	2699
miR1436-3p-465	DTC_156701|DTC_Jorge_3B_080_N22-1	DNA/En-Spm	2699
miR1436-3p-203	DTC_156701|DTC_Jorge_3B_080_N22-1	DNA/En-Spm	2701
miR1436-3p-203	DTT_156516|DTT_Athos_3B_104_M23-2	DNA/TcMar	2701
miR1436-3p-203	RLX_59462|LTR_Os_chr_05_874	LTR	2701
miR1436-3p-54	DTC_156701|DTC_Jorge_3B_080_N22-1	DNA/En-Spm	2704
miR1436-3p-54	DTT_156516|DTT_Athos_3B_104_M23-2	DNA/TcMar	2704
miR1436-3p-54	RLX_59291|LTR_Os_chr_04_624	LTR	2704
miR1436-3p-44	RLX_161480|LTR_HVVMRX83KhA0088B16_v55_c2_274	LTR	2705
miR1436-3p-711	RLX_161480|LTR_HVVMRX83KhA0088B16_v55_c2_274	LTR	2706
miR1436-3p-711	DTT_158388|trep3076	DNA/TcMar	2706
miR1436-3p-404	DTC_157120|DTC_Caspar_3B_055_G17-1	DNA/En-Spm	2707
miR1436-3p-175	DTT_158388|trep3076	DNA/TcMar	2708
miR1436-3p-815	DTC_155075|DTC_Jorge_3B_115_C24-1	DNA/En-Spm	2709
miR1436-3p-815	RLX_161480|LTR_HVVMRX83KhA0088B16_v55_c2_274	LTR	2709
miR1436-3p-459	RLX_66636|LTR_AC200788.1_27	LTR	2710
miR1436-3p-459	DTT_158388|trep3076	DNA/TcMar	2710
miR1436-3p-459	DTC_156701|DTC_Jorge_3B_080_N22-1	DNA/En-Spm	2710
miR1436-3p-489	DTT_158388|trep3076	DNA/TcMar	2711
miR1436-3p-489	DTC_155609|DTC_Jorge_3B_037_M16-1	DNA/En-Spm	2711
miR1436-3p-741	DTC_157120|DTC_Caspar_3B_055_G17-1	DNA/En-Spm	2712
miR1436-3p-741	XXX_157396|XXX_unnamedfam187_3B_088_P23-1	Other	2712
miR1436-3p-552	DXX_154274|MITE_morex_5_133100_AsDRF1	DNA/Mite	2715
miR1436-3p-552	DTC_158677|trep3429	DNA/En-Spm	2715
miR1436-3p-724	RLX_161480|LTR_HVVMRX83KhA0088B16_v55_c2_274	LTR	2716
miR1436-3p-724	DTT_158387|trep3075	DNA/TcMar	2716
miR1436-3p-437	DTC_157120|DTC_Caspar_3B_055_G17-1	DNA/En-Spm	2717
miR1436-3p-437	DTT_158388|trep3076	DNA/TcMar	2717
miR1436-3p-437	XXX_9573|HRSiCMCMOOT00004	Other	2717
miR1436-3p-990	DTC_156272|DTC_Jorge_3B_074_O16-1	DNA/En-Spm	2718
miR1436-3p-990	DTT_158388|trep3076	DNA/TcMar	2718
miR1436-3p-844	DTC_157120|DTC_Caspar_3B_055_G17-1	DNA/En-Spm	2719
miR1436-3p-844	RLX_59462|LTR_Os_chr_05_874	LTR	2719
miR1436-3p-219	DTT_158388|trep3076	DNA/TcMar	2720
miR1436-3p-219	RLX_59291|LTR_Os_chr_04_624	LTR	2720
miR1436-3p-522	DTC_157120|DTC_Caspar_3B_055_G17-1	DNA/En-Spm	2721
miR1436-3p-522	DTT_158388|trep3076	DNA/TcMar	2721
miR1436-3p-522	RLX_59291|LTR_Os_chr_04_624	LTR	2721
miR1436-3p-31	DTC_155609|DTC_Jorge_3B_037_M16-1	DNA/En-Spm	2722
miR1436-3p-31	DTT_155747|DTT_Athos_3B_074_B05-3	DNA/TcMar	2722
miR1436-3p-902	DTT_158388|trep3076	DNA/TcMar	2723
miR1436-3p-902	DTC_157120|DTC_Caspar_3B_055_G17-1	DNA/En-Spm	2723
miR1436-3p-555	DTT_154523|DTT_Athos_3B_024_E11-2	DNA/TcMar	2724
miR1436-3p-446	RLG_154958|RLG_Wilma_3B_082_K20-1	LTR/Gypsy	2725
miR1436-3p-446	DTT_158388|trep3076	DNA/TcMar	2725
miR1436-3p-225	DXX_154274|MITE_morex_5_133100_AsDRF1	DNA/Mite	2726
miR1436-3p-225	DTT_158388|trep3076	DNA/TcMar	2726
miR1436-3p-773	DTT_156885|DTT_Athos_3B_073_P12-2	DNA/TcMar	2727
miR1436-3p-773	DTC_157120|DTC_Caspar_3B_055_G17-1	DNA/En-Spm	2727
miR1436-3p-35	RLX_161480|LTR_HVVMRX83KhA0088B16_v55_c2_274	LTR	2728
miR1436-3p-470	DTC_157120|DTC_Caspar_3B_055_G17-1	DNA/En-Spm	2729
miR1436-3p-470	RLC_68549|Bd4_RLC_17	LTR/Copia	2729
miR1436-3p-470	RLX_59291|LTR_Os_chr_04_624	LTR	2729
miR1436-3p-956	RLX_161480|LTR_HVVMRX83KhA0088B16_v55_c2_274	LTR	2731
miR1436-3p-956	DXX_154274|MITE_morex_5_133100_AsDRF1	DNA/Mite	2731
miR1436-3p-326	DTT_158388|trep3076	DNA/TcMar	2732
miR1436-3p-207	DTC_157120|DTC_Caspar_3B_055_G17-1	DNA/En-Spm	2733
miR1436-3p-207	RLC_68549|Bd4_RLC_17	LTR/Copia	2733
miR1436-3p-690	DTT_158388|trep3076	DNA/TcMar	2734
miR1436-3p-988	DTT_158388|trep3076	DNA/TcMar	2735
miR1436-3p-988	DTC_155185|DTC_Jorge_3B_034_E06-1	DNA/En-Spm	2735
miR1436-3p-676	DTT_155849|DTT_Athos_3B_016_K12-1	DNA/TcMar	2738
miR1436-3p-506	DTT_158388|trep3076	DNA/TcMar	2739
miR1436-3p-506	DTC_156272|DTC_Jorge_3B_074_O16-1	DNA/En-Spm	2739
miR1436-3p-506	RLX_66722|LTR_AC207940.1_144	LTR	2739
miR1436-3p-201	DTT_154523|DTT_Athos_3B_024_E11-2	DNA/TcMar	2740
miR1436-3p-201	DTC_156272|DTC_Jorge_3B_074_O16-1	DNA/En-Spm	2740
miR1436-3p-880	DTC_157120|DTC_Caspar_3B_055_G17-1	DNA/En-Spm	2741
miR1436-3p-880	DTC_156701|DTC_Jorge_3B_080_N22-1	DNA/En-Spm	2741
miR1436-3p-199	DTT_156997|DTT_Athos_3B_042_G05-1	DNA/TcMar	2742
miR1436-3p-199	RLG_163132|LTR_HVVMRXALLhA0500F19_v16_c2_2702	LTR/Gypsy	2742
miR1436-3p-540	DTC_157120|DTC_Caspar_3B_055_G17-1	DNA/En-Spm	2743
miR1436-3p-625	DTT_158388|trep3076	DNA/TcMar	2744
miR1436-3p-720	DTC_156701|DTC_Jorge_3B_080_N22-1	DNA/En-Spm	2745
miR1436-3p-720	DTT_158388|trep3076	DNA/TcMar	2745
miR1436-3p-720	RLG_163132|LTR_HVVMRXALLhA0500F19_v16_c2_2702	LTR/Gypsy	2745
miR1436-3p-81	DTC_157120|DTC_Caspar_3B_055_G17-1	DNA/En-Spm	2746
miR1436-3p-81	RLX_66627|LTR_AC200776.1_15	LTR	2746
miR1436-3p-91	DTC_157120|DTC_Caspar_3B_055_G17-1	DNA/En-Spm	2748
miR1436-3p-91	DTT_158388|trep3076	DNA/TcMar	2748
miR1436-3p-91	DTC_155186|DTC_Jorge_3B_034_E06-2	DNA/En-Spm	2748
miR1436-3p-595	DTC_155751|DTC_Jorge_3B_074_B05-2	DNA/En-Spm	2749
miR1436-3p-595	DTT_158388|trep3076	DNA/TcMar	2749
miR1436-3p-19	RLG_163132|LTR_HVVMRXALLhA0500F19_v16_c2_2702	LTR/Gypsy	2750
miR1436-3p-19	DTT_158388|trep3076	DNA/TcMar	2750
miR1436-3p-19	DTC_155609|DTC_Jorge_3B_037_M16-1	DNA/En-Spm	2750
miR1436-3p-356	RLX_161480|LTR_HVVMRX83KhA0088B16_v55_c2_274	LTR	2751
miR1436-3p-356	DTT_158388|trep3076	DNA/TcMar	2751
miR1436-3p-356	RLX_59291|LTR_Os_chr_04_624	LTR	2751
miR1436-3p-356	RLC_161686|LTR_HVVMRXALLhA0635I20_v21_c1_2883	LTR/Copia	2751
miR1436-3p-2	DTC_156701|DTC_Jorge_3B_080_N22-1	DNA/En-Spm	2752
miR1436-3p-2	DTT_156516|DTT_Athos_3B_104_M23-2	DNA/TcMar	2752
miR1436-3p-914	DTX_156972|DTX_unnamedfam8_3B_096_N15-1	DNA	2753
miR1436-3p-13	DTT_158388|trep3076	DNA/TcMar	2754
miR1436-3p-13	DTC_155751|DTC_Jorge_3B_074_B05-2	DNA/En-Spm	2754
miR1436-3p-445	DTT_158388|trep3076	DNA/TcMar	2755
miR1436-3p-445	DTC_156701|DTC_Jorge_3B_080_N22-1	DNA/En-Spm	2755
miR1436-3p-957	RLX_161480|LTR_HVVMRX83KhA0088B16_v55_c2_274	LTR	2756
miR1436-3p-957	DTT_158388|trep3076	DNA/TcMar	2756
miR1436-3p-957	RLX_59291|LTR_Os_chr_04_624	LTR	2756
miR1436-3p-957	RLG_154958|RLG_Wilma_3B_082_K20-1	LTR/Gypsy	2756
miR1436-3p-884	RLX_161480|LTR_HVVMRX83KhA0088B16_v55_c2_274	LTR	2757
miR1436-3p-884	DTT_158388|trep3076	DNA/TcMar	2757
miR1436-3p-270	RLC_68549|Bd4_RLC_17	LTR/Copia	2758
miR1436-3p-270	DTC_157120|DTC_Caspar_3B_055_G17-1	DNA/En-Spm	2758
miR1436-3p-270	DTC_156272|DTC_Jorge_3B_074_O16-1	DNA/En-Spm	2758
miR1436-3p-270	RLX_59291|LTR_Os_chr_04_624	LTR	2758
miR1436-3p-743	DTT_158388|trep3076	DNA/TcMar	2759
miR1436-3p-743	DTC_159004|trep4281	DNA/En-Spm	2759
miR1436-3p-515	DTC_156701|DTC_Jorge_3B_080_N22-1	DNA/En-Spm	2760
miR1436-3p-515	DTT_158388|trep3076	DNA/TcMar	2760
miR1436-3p-515	DTC_157120|DTC_Caspar_3B_055_G17-1	DNA/En-Spm	2760
miR1436-3p-493	DTC_157120|DTC_Caspar_3B_055_G17-1	DNA/En-Spm	2761
miR1436-3p-493	DTT_158388|trep3076	DNA/TcMar	2761
miR1436-3p-493	RLX_59291|LTR_Os_chr_04_624	LTR	2761
miR1436-3p-810	DTC_157120|DTC_Caspar_3B_055_G17-1	DNA/En-Spm	2762
miR1436-3p-916	DTT_158388|trep3076	DNA/TcMar	2763
miR1436-3p-581	DTT_158388|trep3076	DNA/TcMar	2764
miR1436-3p-533	DTT_158388|trep3076	DNA/TcMar	2765
miR1436-3p-533	DTC_159004|trep4281	DNA/En-Spm	2765
miR1436-3p-609	DTT_154523|DTT_Athos_3B_024_E11-2	DNA/TcMar	2766
miR1436-3p-672	DTT_158388|trep3076	DNA/TcMar	2767
miR1436-3p-417	RLX_161480|LTR_HVVMRX83KhA0088B16_v55_c2_274	LTR	2768
miR1436-3p-417	DTT_156997|DTT_Athos_3B_042_G05-1	DNA/TcMar	2768
miR1436-3p-848	DTT_158388|trep3076	DNA/TcMar	2769
miR1436-3p-848	RLX_161480|LTR_HVVMRX83KhA0088B16_v55_c2_274	LTR	2769
miR1436-3p-848	RLX_161480|LTR_HVVMRX83KhA0088B16_v55_c2_274	LTR	2769
miR1436-3p-910	DTC_155751|DTC_Jorge_3B_074_B05-2	DNA/En-Spm	2770
miR1436-3p-910	DXX_154274|MITE_morex_5_133100_AsDRF1	DNA/Mite	2770
miR1436-3p-910	DTT_158388|trep3076	DNA/TcMar	2770
miR1436-3p-910	DTC_155609|DTC_Jorge_3B_037_M16-1	DNA/En-Spm	2770
miR1436-3p-93	DTT_158388|trep3076	DNA/TcMar	2771
miR1436-3p-93	RLX_161480|LTR_HVVMRX83KhA0088B16_v55_c2_274	LTR	2771
miR1436-3p-659	DTC_157120|DTC_Caspar_3B_055_G17-1	DNA/En-Spm	2775
miR1436-3p-659	DTT_158388|trep3076	DNA/TcMar	2775
miR1436-3p-637	DTT_158388|trep3076	DNA/TcMar	2776
miR1436-3p-637	RLX_161480|LTR_HVVMRX83KhA0088B16_v55_c2_274	LTR	2776
miR1436-3p-822	RLX_161480|LTR_HVVMRX83KhA0088B16_v55_c2_274	LTR	2777
miR1436-3p-822	DTT_158388|trep3076	DNA/TcMar	2777
miR1436-3p-822	RLX_59291|LTR_Os_chr_04_624	LTR	2777
miR1436-3p-822	DXX_154268|MITE_morex_4_64054_HADES_TA	DNA/Mite	2777
miR1436-3p-261	RLX_161480|LTR_HVVMRX83KhA0088B16_v55_c2_274	LTR	2778
miR1436-3p-261	DTT_158388|trep3076	DNA/TcMar	2778
miR1436-3p-261	RLX_59291|LTR_Os_chr_04_624	LTR	2778
miR1436-3p-261	RLC_161686|LTR_HVVMRXALLhA0635I20_v21_c1_2883	LTR/Copia	2778
miR1436-3p-604	DXX_154274|MITE_morex_5_133100_AsDRF1	DNA/Mite	2780
miR1436-3p-604	DTT_158388|trep3076	DNA/TcMar	2780
miR1436-3p-604	DXX_154274|MITE_morex_5_133100_AsDRF1	DNA/Mite	2780
miR1436-3p-862	DXX_154221|MITE_morex_1_59744_STOWAWAY1_HV	DNA/Mite	2781
miR1436-3p-862	DTT_158388|trep3076	DNA/TcMar	2781
miR1436-3p-862	DXX_154221|MITE_morex_1_59744_STOWAWAY1_HV	DNA/Mite	2781
miR1436-3p-587	DTT_156997|DTT_Athos_3B_042_G05-1	DNA/TcMar	2782
miR1436-3p-587	RLX_59291|LTR_Os_chr_04_624	LTR	2782
miR1436-3p-412	DXX_154274|MITE_morex_5_133100_AsDRF1	DNA/Mite	2783
miR1436-3p-412	DTT_158388|trep3076	DNA/TcMar	2783
miR1436-3p-412	DXX_154274|MITE_morex_5_133100_AsDRF1	DNA/Mite	2783
miR1436-3p-816	RLX_59291|LTR_Os_chr_04_624	LTR	2784
miR1436-3p-816	DTT_158388|trep3076	DNA/TcMar	2784
miR1436-3p-816	DTC_157120|DTC_Caspar_3B_055_G17-1	DNA/En-Spm	2784
miR1436-3p-22	DTT_158388|trep3076	DNA/TcMar	2785
miR1436-3p-66	DTT_158388|trep3076	DNA/TcMar	2786
miR1436-3p-66	DTC_156701|DTC_Jorge_3B_080_N22-1	DNA/En-Spm	2786
miR1436-3p-23	RLX_66636|LTR_AC200788.1_27	LTR	2787
miR1436-3p-23	DTT_158388|trep3076	DNA/TcMar	2787
miR1436-3p-961	DTC_157120|DTC_Caspar_3B_055_G17-1	DNA/En-Spm	2788
miR1436-3p-961	DXX_154274|MITE_morex_5_133100_AsDRF1	DNA/Mite	2788
miR1436-3p-253	DTT_155849|DTT_Athos_3B_016_K12-1	DNA/TcMar	2789
miR1436-3p-941	DTT_156997|DTT_Athos_3B_042_G05-1	DNA/TcMar	2790
miR1436-3p-941	DTC_155609|DTC_Jorge_3B_037_M16-1	DNA/En-Spm	2790
miR1436-3p-395	DTT_158388|trep3076	DNA/TcMar	2791
miR1436-3p-395	DTC_156701|DTC_Jorge_3B_080_N22-1	DNA/En-Spm	2791
miR1436-3p-633	DTC_155493|DTC_Jorge_3B_061_J17-1	DNA/En-Spm	2792
miR1436-3p-633	DTT_158388|trep3076	DNA/TcMar	2792
miR1436-3p-520	RLX_59291|LTR_Os_chr_04_624	LTR	2793
miR1436-3p-520	DTT_158388|trep3076	DNA/TcMar	2793
miR1436-3p-275	RLX_161480|LTR_HVVMRX83KhA0088B16_v55_c2_274	LTR	2795
miR1436-3p-275	DTT_158388|trep3076	DNA/TcMar	2795
miR1436-3p-275	RLX_59291|LTR_Os_chr_04_624	LTR	2795
miR1436-3p-275	RLG_154958|RLG_Wilma_3B_082_K20-1	LTR/Gypsy	2795
miR1436-3p-931	DTC_158677|trep3429	DNA/En-Spm	2796
miR1436-3p-931	DTT_154712|DTT_Athos_3B_049_M03-3	DNA/TcMar	2796
miR1436-3p-931	DXX_154274|MITE_morex_5_133100_AsDRF1	DNA/Mite	2796
miR1436-3p-151	DTT_158388|trep3076	DNA/TcMar	2797
miR1436-3p-36	DTT_158388|trep3076	DNA/TcMar	2798
miR1436-3p-36	RLG_163132|LTR_HVVMRXALLhA0500F19_v16_c2_2702	LTR/Gypsy	2798
miR1436-3p-762	DTC_157120|DTC_Caspar_3B_055_G17-1	DNA/En-Spm	2801
miR1436-3p-762	DTT_158388|trep3076	DNA/TcMar	2801
miR1436-3p-762	RLX_59291|LTR_Os_chr_04_624	LTR	2801
miR1436-3p-377	DTT_158388|trep3076	DNA/TcMar	2802
miR1436-3p-779	RLC_161686|LTR_HVVMRXALLhA0635I20_v21_c1_2883	LTR/Copia	2803
miR1436-3p-779	DTT_158388|trep3076	DNA/TcMar	2803
miR1436-3p-779	RLX_59291|LTR_Os_chr_04_624	LTR	2803
miR1436-3p-278	RLG_155092|RLG_Fatima_3B_115_C24-2	LTR/Gypsy	2804
miR1436-3p-278	RLX_39783|LTR_Sb_chr_01_19	LTR	2804
miR1436-3p-278	DXX_154136|MITE_barke_1_48094_EnSpm2_HV	DNA/Mite	2804
miR1436-3p-608	RLG_155092|RLG_Fatima_3B_115_C24-2	LTR/Gypsy	2805
miR1436-3p-608	RLX_39783|LTR_Sb_chr_01_19	LTR	2805
miR1436-3p-608	DXX_154136|MITE_barke_1_48094_EnSpm2_HV	DNA/Mite	2805
miR1436-3p-608	XXX_154810|XXX_unnamedfam165_3B_011_O13-1	Other	2805
miR1436-3p-451	DTT_158388|trep3076	DNA/TcMar	2807
miR1436-3p-451	DTC_156701|DTC_Jorge_3B_080_N22-1	DNA/En-Spm	2807
miR1436-3p-706	DTC_156701|DTC_Jorge_3B_080_N22-1	DNA/En-Spm	2808
miR1436-3p-706	DTT_158388|trep3076	DNA/TcMar	2808
miR1436-3p-706	RLX_159910|LTR_HVVMRXALLrA0150E01_v48_c1_3869	LTR	2808
miR1436-3p-468	RLX_161480|LTR_HVVMRX83KhA0088B16_v55_c2_274	LTR	2809
miR1436-3p-468	DTT_158388|trep3076	DNA/TcMar	2809
miR1436-3p-468	RLX_59291|LTR_Os_chr_04_624	LTR	2809
miR1436-3p-468	RLC_161686|LTR_HVVMRXALLhA0635I20_v21_c1_2883	LTR/Copia	2809
miR1436-3p-461	DTC_157120|DTC_Caspar_3B_055_G17-1	DNA/En-Spm	2810
miR1436-3p-461	RLX_161480|LTR_HVVMRX83KhA0088B16_v55_c2_274	LTR	2810
miR1436-3p-323	RLX_161480|LTR_HVVMRX83KhA0088B16_v55_c2_274	LTR	2811
miR1436-3p-323	DTT_158388|trep3076	DNA/TcMar	2811
miR1436-3p-490	RLX_161480|LTR_HVVMRX83KhA0088B16_v55_c2_274	LTR	2812
miR1436-3p-490	DTC_157120|DTC_Caspar_3B_055_G17-1	DNA/En-Spm	2812
miR1436-3p-490	DXX_159656|trep944	DNA/Stowaway	2812
miR1436-3p-490	DTC_157120|DTC_Caspar_3B_055_G17-1	DNA/En-Spm	2812
miR1436-3p-490	RLX_59291|LTR_Os_chr_04_624	LTR	2812
miR1436-3p-920	RLX_161480|LTR_HVVMRX83KhA0088B16_v55_c2_274	LTR	2813
miR1436-3p-920	DTT_156516|DTT_Athos_3B_104_M23-2	DNA/TcMar	2813
miR1436-3p-920	DTC_155751|DTC_Jorge_3B_074_B05-2	DNA/En-Spm	2813
miR1436-3p-867	DTC_155751|DTC_Jorge_3B_074_B05-2	DNA/En-Spm	2814
miR1436-3p-867	RLX_161480|LTR_HVVMRX83KhA0088B16_v55_c2_274	LTR	2814
miR1436-3p-867	DTT_156516|DTT_Athos_3B_104_M23-2	DNA/TcMar	2814
miR1436-3p-132	RLC_161686|LTR_HVVMRXALLhA0635I20_v21_c1_2883	LTR/Copia	2816
miR1436-3p-132	DTT_158388|trep3076	DNA/TcMar	2816
miR1436-3p-132	RLX_59291|LTR_Os_chr_04_624	LTR	2816
miR1436-3p-324	DTT_158388|trep3076	DNA/TcMar	2817
miR1436-3p-324	RLX_59291|LTR_Os_chr_04_624	LTR	2817
miR1436-3p-58	DTC_157120|DTC_Caspar_3B_055_G17-1	DNA/En-Spm	2819
miR1436-3p-58	DTC_156701|DTC_Jorge_3B_080_N22-1	DNA/En-Spm	2819
miR1436-3p-798	DTT_158388|trep3076	DNA/TcMar	2820
miR1436-3p-89	DTC_157120|DTC_Caspar_3B_055_G17-1	DNA/En-Spm	2821
miR1436-3p-89	DTT_158388|trep3076	DNA/TcMar	2821
miR1436-3p-89	RLX_59462|LTR_Os_chr_05_874	LTR	2821
miR1436-3p-508	RLC_161686|LTR_HVVMRXALLhA0635I20_v21_c1_2883	LTR/Copia	2822
miR1436-3p-508	DTT_158388|trep3076	DNA/TcMar	2822
miR1436-3p-508	DXX_154274|MITE_morex_5_133100_AsDRF1	DNA/Mite	2822
miR1436-3p-464	DTC_156701|DTC_Jorge_3B_080_N22-1	DNA/En-Spm	2823
miR1436-3p-464	DTC_156701|DTC_Jorge_3B_080_N22-1	DNA/En-Spm	2823
miR1436-3p-464	DTT_158388|trep3076	DNA/TcMar	2823
miR1436-3p-464	DTC_156701|DTC_Jorge_3B_080_N22-1	DNA/En-Spm	2823
miR1436-3p-120	DTC_157120|DTC_Caspar_3B_055_G17-1	DNA/En-Spm	2824
miR1436-3p-120	RLC_68549|Bd4_RLC_17	LTR/Copia	2824
miR1436-3p-145	DTC_157120|DTC_Caspar_3B_055_G17-1	DNA/En-Spm	2825
miR1436-3p-129	DTT_158388|trep3076	DNA/TcMar	2826
miR1436-3p-129	DTC_158677|trep3429	DNA/En-Spm	2826
miR1436-3p-211	DXX_154274|MITE_morex_5_133100_AsDRF1	DNA/Mite	2828
miR1436-3p-211	DTC_155186|DTC_Jorge_3B_034_E06-2	DNA/En-Spm	2828
miR1436-3p-933	DTC_157120|DTC_Caspar_3B_055_G17-1	DNA/En-Spm	2829
miR1436-3p-933	DTT_155747|DTT_Athos_3B_074_B05-3	DNA/TcMar	2829
miR1436-3p-829	RLX_161480|LTR_HVVMRX83KhA0088B16_v55_c2_274	LTR	2830
miR1436-3p-829	DTT_158388|trep3076	DNA/TcMar	2830
miR1436-3p-829	RLX_59291|LTR_Os_chr_04_624	LTR	2830
miR1436-3p-606	DTT_156997|DTT_Athos_3B_042_G05-1	DNA/TcMar	2831
miR1436-3p-4	DTC_157120|DTC_Caspar_3B_055_G17-1	DNA/En-Spm	2832
miR1436-3p-4	DTC_159004|trep4281	DNA/En-Spm	2832
miR1436-3p-656	DTT_158388|trep3076	DNA/TcMar	2833
miR1436-3p-656	RLX_59930|LTR_Os_chr_08_1488	LTR	2833
miR1436-3p-700	DTT_158388|trep3076	DNA/TcMar	2835
miR1436-3p-700	DXX_154274|MITE_morex_5_133100_AsDRF1	DNA/Mite	2835
miR1436-3p-985	DTT_158388|trep3076	DNA/TcMar	2836
miR1436-3p-985	RLX_59291|LTR_Os_chr_04_624	LTR	2836
miR1436-3p-231	DTC_157120|DTC_Caspar_3B_055_G17-1	DNA/En-Spm	2837
miR1436-3p-231	DTT_158388|trep3076	DNA/TcMar	2837
miR1436-3p-960	RLX_161480|LTR_HVVMRX83KhA0088B16_v55_c2_274	LTR	2838
miR1436-3p-960	DTX_156518|DTX_unnamedfam8_3B_068_J02-1	DNA	2838
miR1436-3p-206	DTC_157120|DTC_Caspar_3B_055_G17-1	DNA/En-Spm	2839
miR1436-3p-206	RLX_59291|LTR_Os_chr_04_624	LTR	2839
miR1436-3p-440	DTC_157120|DTC_Caspar_3B_055_G17-1	DNA/En-Spm	2840
miR1436-3p-440	DTT_158388|trep3076	DNA/TcMar	2840
miR1436-3p-440	DTC_155493|DTC_Jorge_3B_061_J17-1	DNA/En-Spm	2840
miR1436-3p-628	DTT_158388|trep3076	DNA/TcMar	2841
miR1436-3p-628	DTC_159004|trep4281	DNA/En-Spm	2841
miR1436-3p-689	DTC_157120|DTC_Caspar_3B_055_G17-1	DNA/En-Spm	2842
miR1436-3p-9	DTT_158388|trep3076	DNA/TcMar	2843
miR1436-3p-841	DTC_157120|DTC_Caspar_3B_055_G17-1	DNA/En-Spm	2844
miR1436-3p-841	DTT_158388|trep3076	DNA/TcMar	2844
miR1436-3p-841	DTC_157120|DTC_Caspar_3B_055_G17-1	DNA/En-Spm	2844
miR1436-3p-908	DTT_158388|trep3076	DNA/TcMar	2845
miR1436-3p-908	DTC_154650|DTC_Jorge_3B_035_F06-1	DNA/En-Spm	2845
miR1436-3p-7	DTT_158388|trep3076	DNA/TcMar	2846
miR1436-3p-7	RLG_163132|LTR_HVVMRXALLhA0500F19_v16_c2_2702	LTR/Gypsy	2846
miR1436-3p-444	DTT_156998|DTT_Athos_3B_042_G05-2	DNA/TcMar	2847
miR1436-3p-444	DTT_155747|DTT_Athos_3B_074_B05-3	DNA/TcMar	2847
miR1436-3p-1	RLX_58736|LTR_Os_chr_06_1078	LTR	2848
miR1436-3p-1	DTT_158388|trep3076	DNA/TcMar	2848
miR1436-3p-1	RLG_160773|LTR_HVVMRXALLhA0362M12_v7_c1_2462	LTR/Gypsy	2848
miR1436-3p-240	DTC_157120|DTC_Caspar_3B_055_G17-1	DNA/En-Spm	2849
miR1436-3p-240	RLX_59291|LTR_Os_chr_04_624	LTR	2849
miR1436-3p-240	DXX_154221|MITE_morex_1_59744_STOWAWAY1_HV	DNA/Mite	2849
miR1436-3p-126	DTT_156516|DTT_Athos_3B_104_M23-2	DNA/TcMar	2850
miR1436-3p-126	RLX_59291|LTR_Os_chr_04_624	LTR	2850
miR1436-3p-331	DTC_157120|DTC_Caspar_3B_055_G17-1	DNA/En-Spm	2851
miR1436-3p-331	RLX_58532|LTR_Os_chr_04_834	LTR	2851
miR1436-3p-726	DTC_155609|DTC_Jorge_3B_037_M16-1	DNA/En-Spm	2852
miR1436-3p-726	DXX_154274|MITE_morex_5_133100_AsDRF1	DNA/Mite	2852
miR1436-3p-349	DTC_157120|DTC_Caspar_3B_055_G17-1	DNA/En-Spm	2853
miR1436-3p-349	DTT_158388|trep3076	DNA/TcMar	2853
miR1436-3p-349	DTC_159004|trep4281	DNA/En-Spm	2853
miR1436-3p-349	DXX_154268|MITE_morex_4_64054_HADES_TA	DNA/Mite	2853
miR1436-3p-574	RLX_161480|LTR_HVVMRX83KhA0088B16_v55_c2_274	LTR	2854
miR1436-3p-574	DTT_158388|trep3076	DNA/TcMar	2854
miR1436-3p-574	DTC_155609|DTC_Jorge_3B_037_M16-1	DNA/En-Spm	2854
miR1436-3p-507	RLX_161480|LTR_HVVMRX83KhA0088B16_v55_c2_274	LTR	2855
miR1436-3p-507	DTT_158388|trep3076	DNA/TcMar	2855
miR1436-3p-507	RLX_59291|LTR_Os_chr_04_624	LTR	2855
miR1436-3p-507	RLC_161686|LTR_HVVMRXALLhA0635I20_v21_c1_2883	LTR/Copia	2855
miR1436-3p-355	DTC_157120|DTC_Caspar_3B_055_G17-1	DNA/En-Spm	2858
miR1436-3p-963	DTC_157120|DTC_Caspar_3B_055_G17-1	DNA/En-Spm	2860
miR1436-3p-963	DTT_158388|trep3076	DNA/TcMar	2860
miR1436-3p-963	DTC_155493|DTC_Jorge_3B_061_J17-1	DNA/En-Spm	2860
miR1436-3p-968	DTC_157120|DTC_Caspar_3B_055_G17-1	DNA/En-Spm	2861
miR1436-3p-968	RLC_68549|Bd4_RLC_17	LTR/Copia	2861
miR1436-3p-341	DXX_154274|MITE_morex_5_133100_AsDRF1	DNA/Mite	2862
miR1436-3p-341	RLX_66636|LTR_AC200788.1_27	LTR	2862
miR1436-3p-984	DTC_155751|DTC_Jorge_3B_074_B05-2	DNA/En-Spm	2864
miR1436-3p-984	DTT_158388|trep3076	DNA/TcMar	2864
miR1436-3p-984	RLG_163132|LTR_HVVMRXALLhA0500F19_v16_c2_2702	LTR/Gypsy	2864
miR1436-3p-984	RLX_59291|LTR_Os_chr_04_624	LTR	2864
miR1436-3p-378	DTC_157120|DTC_Caspar_3B_055_G17-1	DNA/En-Spm	2865
miR1436-3p-523	DTC_155609|DTC_Jorge_3B_037_M16-1	DNA/En-Spm	2866
miR1436-3p-523	DTT_158388|trep3076	DNA/TcMar	2866
miR1436-3p-652	DXX_154221|MITE_morex_1_59744_STOWAWAY1_HV	DNA/Mite	2867
miR1436-3p-652	DTT_158388|trep3076	DNA/TcMar	2867
miR1436-3p-652	DTC_156701|DTC_Jorge_3B_080_N22-1	DNA/En-Spm	2867
miR1436-3p-607	DTC_157120|DTC_Caspar_3B_055_G17-1	DNA/En-Spm	2868
miR1436-3p-978	DTT_158388|trep3076	DNA/TcMar	2869
miR1436-3p-978	DTC_159004|trep4281	DNA/En-Spm	2869
miR1436-3p-837	DTT_158388|trep3076	DNA/TcMar	2871
miR1436-3p-450	RLX_161480|LTR_HVVMRX83KhA0088B16_v55_c2_274	LTR	2872
miR1436-3p-450	DTT_158388|trep3076	DNA/TcMar	2872
miR1436-3p-450	RLX_161480|LTR_HVVMRX83KhA0088B16_v55_c2_274	LTR	2872
miR1436-3p-134	DTC_155075|DTC_Jorge_3B_115_C24-1	DNA/En-Spm	2873
miR1436-3p-134	DXX_159587|trep875	DNA/Stowaway	2873
miR1436-3p-134	RLG_163132|LTR_HVVMRXALLhA0500F19_v16_c2_2702	LTR/Gypsy	2873
miR1436-3p-896	DXX_154221|MITE_morex_1_59744_STOWAWAY1_HV	DNA/Mite	2874
miR1436-3p-896	DTT_158388|trep3076	DNA/TcMar	2874
miR1436-3p-896	DXX_154221|MITE_morex_1_59744_STOWAWAY1_HV	DNA/Mite	2874
miR1436-3p-734	DTC_157120|DTC_Caspar_3B_055_G17-1	DNA/En-Spm	2876
miR1436-3p-734	DTT_158388|trep3076	DNA/TcMar	2876
miR1436-3p-734	DXX_154274|MITE_morex_5_133100_AsDRF1	DNA/Mite	2876
miR1436-3p-376	DTT_158388|trep3076	DNA/TcMar	2877
miR1436-3p-376	RLX_59462|LTR_Os_chr_05_874	LTR	2877
miR1436-3p-534	DTT_156997|DTT_Athos_3B_042_G05-1	DNA/TcMar	2878
miR1436-3p-322	RLX_59930|LTR_Os_chr_08_1488	LTR	2880
miR1436-3p-322	DTC_157120|DTC_Caspar_3B_055_G17-1	DNA/En-Spm	2880
miR1436-3p-322	RLX_161480|LTR_HVVMRX83KhA0088B16_v55_c2_274	LTR	2880
miR1436-3p-675	DXX_154221|MITE_morex_1_59744_STOWAWAY1_HV	DNA/Mite	2881
miR1436-3p-675	DTC_157120|DTC_Caspar_3B_055_G17-1	DNA/En-Spm	2881
miR1436-3p-463	DTT_158388|trep3076	DNA/TcMar	2882
miR1436-3p-974	DTC_157120|DTC_Caspar_3B_055_G17-1	DNA/En-Spm	2883
miR1436-3p-974	RLX_59291|LTR_Os_chr_04_624	LTR	2883
miR1436-3p-863	RLX_59291|LTR_Os_chr_04_624	LTR	2885
miR1436-3p-863	DXX_154251|MITE_morex_3_49934_HADES_TA	DNA/Mite	2885
miR1436-3p-863	DTT_158388|trep3076	DNA/TcMar	2885
miR1436-3p-954	DTT_158388|trep3076	DNA/TcMar	2886
miR1436-3p-428	DXX_154221|MITE_morex_1_59744_STOWAWAY1_HV	DNA/Mite	2887
miR1436-3p-428	DTT_154523|DTT_Athos_3B_024_E11-2	DNA/TcMar	2887
miR1436-3p-428	DTC_157120|DTC_Caspar_3B_055_G17-1	DNA/En-Spm	2887
miR1436-3p-37	DXX_154274|MITE_morex_5_133100_AsDRF1	DNA/Mite	2888
miR1436-3p-37	DTT_158388|trep3076	DNA/TcMar	2888
miR1436-3p-37	DTC_157120|DTC_Caspar_3B_055_G17-1	DNA/En-Spm	2888
miR1436-3p-256	DTC_157120|DTC_Caspar_3B_055_G17-1	DNA/En-Spm	2889
miR1436-3p-256	DTC_157120|DTC_Caspar_3B_055_G17-1	DNA/En-Spm	2889
miR1436-3p-805	DTT_158388|trep3076	DNA/TcMar	2890
miR1436-3p-805	DTC_157145|DTC_Jorge_3B_039_D24-1	DNA/En-Spm	2890
miR1436-3p-237	DTT_156516|DTT_Athos_3B_104_M23-2	DNA/TcMar	2891
miR1436-3p-611	DTC_155609|DTC_Jorge_3B_037_M16-1	DNA/En-Spm	2892
miR1436-3p-611	DTT_158388|trep3076	DNA/TcMar	2892
miR1436-3p-611	RLX_59291|LTR_Os_chr_04_624	LTR	2892
miR1436-3p-991	DXX_154274|MITE_morex_5_133100_AsDRF1	DNA/Mite	2893
miR1436-3p-991	RLX_58736|LTR_Os_chr_06_1078	LTR	2893
miR1436-3p-460	DTT_156997|DTT_Athos_3B_042_G05-1	DNA/TcMar	2894
miR1436-3p-373	DXX_154274|MITE_morex_5_133100_AsDRF1	DNA/Mite	2895
miR1436-3p-373	DTT_158388|trep3076	DNA/TcMar	2895
miR1436-3p-373	DTC_156272|DTC_Jorge_3B_074_O16-1	DNA/En-Spm	2895
miR1436-3p-498	DTC_155751|DTC_Jorge_3B_074_B05-2	DNA/En-Spm	2896
miR1436-3p-498	DTC_156701|DTC_Jorge_3B_080_N22-1	DNA/En-Spm	2896
miR1436-3p-698	DTC_156701|DTC_Jorge_3B_080_N22-1	DNA/En-Spm	2897
miR1436-3p-698	DTC_155751|DTC_Jorge_3B_074_B05-2	DNA/En-Spm	2897
miR1436-3p-746	DXX_154221|MITE_morex_1_59744_STOWAWAY1_HV	DNA/Mite	2898
miR1436-3p-746	DTT_158388|trep3076	DNA/TcMar	2898
miR1436-3p-600	RLX_161480|LTR_HVVMRX83KhA0088B16_v55_c2_274	LTR	2900
miR1436-3p-600	DTT_158388|trep3076	DNA/TcMar	2900
miR1436-3p-600	RLX_161480|LTR_HVVMRX83KhA0088B16_v55_c2_274	LTR	2900
miR1436-3p-487	DTT_158388|trep3076	DNA/TcMar	2901
miR1436-3p-699	DXX_154269|MITE_morex_4_68578_AsDRF1	DNA/Mite	2902
miR1436-3p-699	DTT_158388|trep3076	DNA/TcMar	2902
miR1436-3p-477	DXX_154274|MITE_morex_5_133100_AsDRF1	DNA/Mite	2903
miR1436-3p-939	DXX_154136|MITE_barke_1_48094_EnSpm2_HV	DNA/Mite	2904
miR1436-3p-939	RLG_155092|RLG_Fatima_3B_115_C24-2	LTR/Gypsy	2904
miR1436-3p-919	DTX_156972|DTX_unnamedfam8_3B_096_N15-1	DNA	2905
miR1436-3p-919	DTC_157120|DTC_Caspar_3B_055_G17-1	DNA/En-Spm	2905
miR1436-3p-246	DTT_158388|trep3076	DNA/TcMar	2907
miR1436-3p-246	DTC_156701|DTC_Jorge_3B_080_N22-1	DNA/En-Spm	2907
miR1436-3p-514	DXX_154221|MITE_morex_1_59744_STOWAWAY1_HV	DNA/Mite	2909
miR1436-3p-514	DTT_158388|trep3076	DNA/TcMar	2909
miR1436-3p-514	DTC_157120|DTC_Caspar_3B_055_G17-1	DNA/En-Spm	2909
miR1436-3p-591	DTT_158388|trep3076	DNA/TcMar	2910
miR1436-3p-591	DTC_155751|DTC_Jorge_3B_074_B05-2	DNA/En-Spm	2910
miR1436-3p-593	DTT_158388|trep3076	DNA/TcMar	2911
miR1436-3p-593	DTC_157120|DTC_Caspar_3B_055_G17-1	DNA/En-Spm	2911
miR1436-3p-320	RLX_161480|LTR_HVVMRX83KhA0088B16_v55_c2_274	LTR	2912
miR1436-3p-320	DTT_158388|trep3076	DNA/TcMar	2912
miR1436-3p-876	DTC_157120|DTC_Caspar_3B_055_G17-1	DNA/En-Spm	2913
miR1436-3p-876	DTC_155185|DTC_Jorge_3B_034_E06-1	DNA/En-Spm	2913
miR1436-3p-197	DTC_156701|DTC_Jorge_3B_080_N22-1	DNA/En-Spm	2914
miR1436-3p-197	DTT_158388|trep3076	DNA/TcMar	2914
miR1436-3p-197	DTC_157120|DTC_Caspar_3B_055_G17-1	DNA/En-Spm	2914
miR1436-3p-926	DTC_156701|DTC_Jorge_3B_080_N22-1	DNA/En-Spm	2915
miR1436-3p-926	DTT_158388|trep3076	DNA/TcMar	2915
miR1436-3p-926	RLG_163132|LTR_HVVMRXALLhA0500F19_v16_c2_2702	LTR/Gypsy	2915
miR1436-3p-871	DTC_157120|DTC_Caspar_3B_055_G17-1	DNA/En-Spm	2916
miR1436-3p-885	DTC_155609|DTC_Jorge_3B_037_M16-1	DNA/En-Spm	2918
miR1436-3p-885	DTT_156997|DTT_Athos_3B_042_G05-1	DNA/TcMar	2918
miR1436-3p-885	RLX_59291|LTR_Os_chr_04_624	LTR	2918
miR1436-3p-38	RLX_59291|LTR_Os_chr_04_624	LTR	2919
miR1436-3p-38	DTT_158388|trep3076	DNA/TcMar	2919
miR1436-3p-205	DTT_158388|trep3076	DNA/TcMar	2921
miR1436-3p-115	RLX_161480|LTR_HVVMRX83KhA0088B16_v55_c2_274	LTR	2922
miR1436-3p-115	DTT_158388|trep3076	DNA/TcMar	2922
miR1436-3p-115	DXX_154274|MITE_morex_5_133100_AsDRF1	DNA/Mite	2922
miR1436-3p-909	DTT_158388|trep3076	DNA/TcMar	2923
miR1436-3p-909	RLX_59462|LTR_Os_chr_05_874	LTR	2923
miR1436-3p-402	DTT_158388|trep3076	DNA/TcMar	2924
miR1436-3p-402	DXX_154268|MITE_morex_4_64054_HADES_TA	DNA/Mite	2924
miR1436-3p-834	RLX_161480|LTR_HVVMRX83KhA0088B16_v55_c2_274	LTR	2925
miR1436-3p-834	DTT_158388|trep3076	DNA/TcMar	2925
miR1436-3p-834	RLX_59291|LTR_Os_chr_04_624	LTR	2925
miR1436-3p-834	RLG_154958|RLG_Wilma_3B_082_K20-1	LTR/Gypsy	2925
miR1436-3p-255	DTT_158388|trep3076	DNA/TcMar	2926
miR1436-3p-255	DTC_155493|DTC_Jorge_3B_061_J17-1	DNA/En-Spm	2926
miR1436-3p-255	XXX_157396|XXX_unnamedfam187_3B_088_P23-1	Other	2926
miR1436-3p-594	RLX_59462|LTR_Os_chr_05_874	LTR	2927
miR1436-3p-594	DXX_154274|MITE_morex_5_133100_AsDRF1	DNA/Mite	2927
miR1436-3p-248	DTC_156701|DTC_Jorge_3B_080_N22-1	DNA/En-Spm	2929
miR1436-3p-248	DXX_154192|MITE_barke_4_83695_HADES_TA	DNA/Mite	2929
miR1436-3p-588	DTT_158388|trep3076	DNA/TcMar	2930
miR1436-3p-658	DXX_154274|MITE_morex_5_133100_AsDRF1	DNA/Mite	2931
miR1436-3p-658	DTT_158388|trep3076	DNA/TcMar	2931
miR1436-3p-291	DTT_158388|trep3076	DNA/TcMar	2932
miR1436-3p-291	RLG_160838|LTR_HVVMRXALLhC0200K01_v47_c1_3318	LTR/Gypsy	2932
miR1436-3p-291	DTC_155609|DTC_Jorge_3B_037_M16-1	DNA/En-Spm	2932
miR1436-3p-124	DTC_157120|DTC_Caspar_3B_055_G17-1	DNA/En-Spm	2933
miR1436-3p-124	DTT_158388|trep3076	DNA/TcMar	2933
miR1436-3p-124	DXX_154221|MITE_morex_1_59744_STOWAWAY1_HV	DNA/Mite	2933
miR1436-3p-216	DTT_158388|trep3076	DNA/TcMar	2935
miR1436-3p-216	RLG_154958|RLG_Wilma_3B_082_K20-1	LTR/Gypsy	2935
miR1436-3p-732	RLC_161686|LTR_HVVMRXALLhA0635I20_v21_c1_2883	LTR/Copia	2936
miR1436-3p-732	DTT_158388|trep3076	DNA/TcMar	2936
miR1436-3p-732	RLX_59291|LTR_Os_chr_04_624	LTR	2936
miR1436-3p-778	RLX_161480|LTR_HVVMRX83KhA0088B16_v55_c2_274	LTR	2937
miR1436-3p-778	DTT_158388|trep3076	DNA/TcMar	2937
miR1436-3p-778	RLG_154958|RLG_Wilma_3B_082_K20-1	LTR/Gypsy	2937
miR1436-3p-353	DXX_154274|MITE_morex_5_133100_AsDRF1	DNA/Mite	2938
miR1436-3p-353	DTT_158388|trep3076	DNA/TcMar	2938
miR1436-3p-353	DTC_155609|DTC_Jorge_3B_037_M16-1	DNA/En-Spm	2938
miR1436-3p-369	DTC_157120|DTC_Caspar_3B_055_G17-1	DNA/En-Spm	2939
miR1436-3p-693	DTC_156701|DTC_Jorge_3B_080_N22-1	DNA/En-Spm	2940
miR1436-3p-693	DTT_158388|trep3076	DNA/TcMar	2940
miR1436-3p-693	RLX_59291|LTR_Os_chr_04_624	LTR	2940
miR1436-3p-310	DTT_158388|trep3076	DNA/TcMar	2941
miR1436-3p-310	DXX_154221|MITE_morex_1_59744_STOWAWAY1_HV	DNA/Mite	2941
miR1436-3p-495	RLX_161480|LTR_HVVMRX83KhA0088B16_v55_c2_274	LTR	2942
miR1436-3p-495	DTT_158388|trep3076	DNA/TcMar	2942
miR1436-3p-495	RLX_59291|LTR_Os_chr_04_624	LTR	2942
miR1436-3p-495	RLC_161686|LTR_HVVMRXALLhA0635I20_v21_c1_2883	LTR/Copia	2942
miR1436-3p-432	DTT_158388|trep3076	DNA/TcMar	2943
miR1436-3p-432	RLX_161480|LTR_HVVMRX83KhA0088B16_v55_c2_274	LTR	2943
miR1436-3p-432	RLX_59291|LTR_Os_chr_04_624	LTR	2943
miR1436-3p-432	RLC_161686|LTR_HVVMRXALLhA0635I20_v21_c1_2883	LTR/Copia	2943
miR1436-3p-478	DTT_158388|trep3076	DNA/TcMar	2944
miR1436-3p-478	RLG_163132|LTR_HVVMRXALLhA0500F19_v16_c2_2702	LTR/Gypsy	2944
miR1436-3p-478	DTC_154971|DTC_TAT1_3B_030_O03-1	DNA/En-Spm	2944
miR1436-3p-340	DTC_157120|DTC_Caspar_3B_055_G17-1	DNA/En-Spm	2945
miR1436-3p-503	DTC_155751|DTC_Jorge_3B_074_B05-2	DNA/En-Spm	2946
miR1436-3p-503	DTT_158388|trep3076	DNA/TcMar	2946
miR1436-3p-503	DTC_155075|DTC_Jorge_3B_115_C24-1	DNA/En-Spm	2946
miR1436-3p-503	DXX_154192|MITE_barke_4_83695_HADES_TA	DNA/Mite	2946
miR1436-3p-891	DTC_156701|DTC_Jorge_3B_080_N22-1	DNA/En-Spm	2947
miR1436-3p-891	DTT_158388|trep3076	DNA/TcMar	2947
miR1436-3p-891	DTC_155075|DTC_Jorge_3B_115_C24-1	DNA/En-Spm	2947
miR1436-3p-936	DTC_157120|DTC_Caspar_3B_055_G17-1	DNA/En-Spm	2949
miR1436-3p-936	DTT_158388|trep3076	DNA/TcMar	2949
miR1436-3p-936	RLX_59291|LTR_Os_chr_04_624	LTR	2949
miR1436-3p-133	DTC_157120|DTC_Caspar_3B_055_G17-1	DNA/En-Spm	2950
miR1436-3p-133	DTT_158388|trep3076	DNA/TcMar	2950
miR1436-3p-418	DXX_154221|MITE_morex_1_59744_STOWAWAY1_HV	DNA/Mite	2951
miR1436-3p-418	DTT_158388|trep3076	DNA/TcMar	2951
miR1436-3p-418	RLX_58736|LTR_Os_chr_06_1078	LTR	2951
miR1436-3p-122	DTC_157120|DTC_Caspar_3B_055_G17-1	DNA/En-Spm	2952
miR1436-3p-861	RLX_161480|LTR_HVVMRX83KhA0088B16_v55_c2_274	LTR	2953
miR1436-3p-861	DTT_158388|trep3076	DNA/TcMar	2953
miR1436-3p-861	RLX_59291|LTR_Os_chr_04_624	LTR	2953
miR1436-3p-496	DXX_154274|MITE_morex_5_133100_AsDRF1	DNA/Mite	2954
miR1436-3p-496	DTC_157120|DTC_Caspar_3B_055_G17-1	DNA/En-Spm	2954
miR1436-3p-496	DTC_156701|DTC_Jorge_3B_080_N22-1	DNA/En-Spm	2954
miR1436-3p-642	DTC_156701|DTC_Jorge_3B_080_N22-1	DNA/En-Spm	2955
miR1436-3p-642	DTT_158388|trep3076	DNA/TcMar	2955
miR1436-3p-642	RLX_161480|LTR_HVVMRX83KhA0088B16_v55_c2_274	LTR	2955
miR1436-3p-817	DTC_155186|DTC_Jorge_3B_034_E06-2	DNA/En-Spm	2956
miR1436-3p-912	DTC_157120|DTC_Caspar_3B_055_G17-1	DNA/En-Spm	2957
miR1436-3p-610	DTC_157120|DTC_Caspar_3B_055_G17-1	DNA/En-Spm	2958
miR1436-3p-24	DTT_154712|DTT_Athos_3B_049_M03-3	DNA/TcMar	2959
miR1436-3p-24	DTC_157120|DTC_Caspar_3B_055_G17-1	DNA/En-Spm	2959
miR1436-3p-635	RLX_161480|LTR_HVVMRX83KhA0088B16_v55_c2_274	LTR	2960
miR1436-3p-635	DTT_158388|trep3076	DNA/TcMar	2960
miR1436-3p-635	RLX_59291|LTR_Os_chr_04_624	LTR	2960
miR1436-3p-635	RLC_161686|LTR_HVVMRXALLhA0635I20_v21_c1_2883	LTR/Copia	2960
miR1436-3p-164	RLX_163067|LTR_HVVMRXALLmA0478M01_ipk21_c2_3730	LTR	2961
miR1436-3p-164	RLX_66722|LTR_AC207940.1_144	LTR	2961
miR1436-3p-164	DTT_158388|trep3076	DNA/TcMar	2961
miR1436-3p-164	RLX_163067|LTR_HVVMRXALLmA0478M01_ipk21_c2_3730	LTR	2961
miR1436-3p-744	RLC_161686|LTR_HVVMRXALLhA0635I20_v21_c1_2883	LTR/Copia	2964
miR1436-3p-744	DTT_158388|trep3076	DNA/TcMar	2964
miR1436-3p-744	RLX_58736|LTR_Os_chr_06_1078	LTR	2964
miR1436-3p-997	DTC_157120|DTC_Caspar_3B_055_G17-1	DNA/En-Spm	2965
miR1436-3p-997	RLX_59291|LTR_Os_chr_04_624	LTR	2965
miR1436-3p-802	DTT_158388|trep3076	DNA/TcMar	2967
miR1436-3p-802	RLX_59291|LTR_Os_chr_04_624	LTR	2967
miR1436-3p-566	RLC_161686|LTR_HVVMRXALLhA0635I20_v21_c1_2883	LTR/Copia	2968
miR1436-3p-566	DTT_158388|trep3076	DNA/TcMar	2968
miR1436-3p-566	RLX_59291|LTR_Os_chr_04_624	LTR	2968
miR1436-3p-101	DTT_158388|trep3076	DNA/TcMar	2969
miR1436-3p-158	DTT_158388|trep3076	DNA/TcMar	2970
miR1436-3p-811	DTT_154712|DTT_Athos_3B_049_M03-3	DNA/TcMar	2971
miR1436-3p-811	DTC_156701|DTC_Jorge_3B_080_N22-1	DNA/En-Spm	2971
miR1436-3p-564	DTT_154523|DTT_Athos_3B_024_E11-2	DNA/TcMar	2972
miR1436-3p-564	RLC_68549|Bd4_RLC_17	LTR/Copia	2972
miR1436-3p-564	DTC_156701|DTC_Jorge_3B_080_N22-1	DNA/En-Spm	2972
miR1436-3p-772	DTT_158388|trep3076	DNA/TcMar	2973
miR1436-3p-874	DTC_155609|DTC_Jorge_3B_037_M16-1	DNA/En-Spm	2974
miR1436-3p-874	DTT_158388|trep3076	DNA/TcMar	2974
miR1436-3p-874	RLC_161686|LTR_HVVMRXALLhA0635I20_v21_c1_2883	LTR/Copia	2974
miR1436-3p-491	DTT_158388|trep3076	DNA/TcMar	2975
miR1436-3p-491	DTC_159004|trep4281	DNA/En-Spm	2975
miR1436-3p-448	DTC_155986|DTC_Jorge_3B_021_G07-1	DNA/En-Spm	2976
miR1436-3p-448	DTT_158388|trep3076	DNA/TcMar	2976
miR1436-3p-448	DTC_157120|DTC_Caspar_3B_055_G17-1	DNA/En-Spm	2976
miR1436-3p-28	DTC_157120|DTC_Caspar_3B_055_G17-1	DNA/En-Spm	2977
miR1436-3p-821	RLC_161686|LTR_HVVMRXALLhA0635I20_v21_c1_2883	LTR/Copia	2978
miR1436-3p-821	DTT_158388|trep3076	DNA/TcMar	2978
miR1436-3p-821	RLX_59291|LTR_Os_chr_04_624	LTR	2978
miR1436-3p-311	DXX_154274|MITE_morex_5_133100_AsDRF1	DNA/Mite	2979
miR1436-3p-311	DTC_157120|DTC_Caspar_3B_055_G17-1	DNA/En-Spm	2979
miR1436-3p-245	DTT_158388|trep3076	DNA/TcMar	2981
miR1436-3p-245	RLX_59462|LTR_Os_chr_05_874	LTR	2981
miR1436-3p-430	RLX_66636|LTR_AC200788.1_27	LTR	2982
miR1436-3p-430	DTT_158388|trep3076	DNA/TcMar	2982
miR1436-3p-430	RLG_155071|RLG_Romana_3B_040_D16-1	LTR/Gypsy	2982
miR1436-3p-622	DTC_157120|DTC_Caspar_3B_055_G17-1	DNA/En-Spm	2983
miR1436-3p-823	RLC_161686|LTR_HVVMRXALLhA0635I20_v21_c1_2883	LTR/Copia	2987
miR1436-3p-823	DTT_158388|trep3076	DNA/TcMar	2987
miR1436-3p-823	RLX_58736|LTR_Os_chr_06_1078	LTR	2987
miR1436-3p-381	DTC_156701|DTC_Jorge_3B_080_N22-1	DNA/En-Spm	2988
miR1436-3p-381	DTT_158388|trep3076	DNA/TcMar	2988
miR1436-3p-422	DTT_158388|trep3076	DNA/TcMar	2989
miR1436-3p-422	DXX_154274|MITE_morex_5_133100_AsDRF1	DNA/Mite	2989
miR1436-3p-59	DTC_155609|DTC_Jorge_3B_037_M16-1	DNA/En-Spm	2990
miR1436-3p-59	DTT_156997|DTT_Athos_3B_042_G05-1	DNA/TcMar	2990
miR1436-3p-59	RLX_59291|LTR_Os_chr_04_624	LTR	2990
miR1436-3p-409	RLC_68549|Bd4_RLC_17	LTR/Copia	2991
miR1436-3p-409	DTT_158388|trep3076	DNA/TcMar	2991
miR1436-3p-409	RLX_161480|LTR_HVVMRX83KhA0088B16_v55_c2_274	LTR	2991
miR1436-3p-832	DTT_154523|DTT_Athos_3B_024_E11-2	DNA/TcMar	2992
miR1436-3p-640	DTT_156997|DTT_Athos_3B_042_G05-1	DNA/TcMar	2993
miR1436-3p-640	DTT_156997|DTT_Athos_3B_042_G05-1	DNA/TcMar	2993
miR1436-3p-640	RLX_59291|LTR_Os_chr_04_624	LTR	2993
miR1436-3p-620	DTT_158388|trep3076	DNA/TcMar	2994
miR1436-3p-620	RLX_59291|LTR_Os_chr_04_624	LTR	2994
miR1436-3p-236	DXX_154274|MITE_morex_5_133100_AsDRF1	DNA/Mite	2995
miR1436-3p-236	DTC_157120|DTC_Caspar_3B_055_G17-1	DNA/En-Spm	2995
miR1436-3p-236	RLX_59462|LTR_Os_chr_05_874	LTR	2995
miR1436-3p-879	DTC_157120|DTC_Caspar_3B_055_G17-1	DNA/En-Spm	2996
miR1436-3p-879	RLX_59462|LTR_Os_chr_05_874	LTR	2996
miR1436-3p-906	DTC_157120|DTC_Caspar_3B_055_G17-1	DNA/En-Spm	2997
miR1436-3p-84	DTT_158388|trep3076	DNA/TcMar	2998
miR1436-3p-243	DTT_156516|DTT_Athos_3B_104_M23-2	DNA/TcMar	2999
miR1436-3p-243	DTC_157120|DTC_Caspar_3B_055_G17-1	DNA/En-Spm	2999
miR1436-3p-770	DTC_157120|DTC_Caspar_3B_055_G17-1	DNA/En-Spm	3000
miR1436-3p-770	RLX_59462|LTR_Os_chr_05_874	LTR	3000
miR1436-3p-297	DXX_154274|MITE_morex_5_133100_AsDRF1	DNA/Mite	3001
miR1436-3p-297	DTT_158388|trep3076	DNA/TcMar	3001
miR1436-3p-297	DTC_156701|DTC_Jorge_3B_080_N22-1	DNA/En-Spm	3001
miR1436-3p-150	DTT_158388|trep3076	DNA/TcMar	3002
miR1436-3p-150	DXX_154221|MITE_morex_1_59744_STOWAWAY1_HV	DNA/Mite	3002
miR1436-3p-579	DTT_158388|trep3076	DNA/TcMar	3003
miR1436-3p-579	DTC_157120|DTC_Caspar_3B_055_G17-1	DNA/En-Spm	3003
miR1436-3p-453	DTC_157120|DTC_Caspar_3B_055_G17-1	DNA/En-Spm	3004
miR1436-3p-785	DTT_158388|trep3076	DNA/TcMar	3005
miR1436-3p-209	DTC_157120|DTC_Caspar_3B_055_G17-1	DNA/En-Spm	3006
miR1436-3p-209	RLX_161480|LTR_HVVMRX83KhA0088B16_v55_c2_274	LTR	3006
miR1436-3p-738	DTT_158388|trep3076	DNA/TcMar	3007
miR1436-3p-738	RLX_59462|LTR_Os_chr_05_874	LTR	3007
miR1436-3p-516	DTC_155751|DTC_Jorge_3B_074_B05-2	DNA/En-Spm	3009
miR1436-3p-516	DTT_158388|trep3076	DNA/TcMar	3009
miR1436-3p-516	DTC_155186|DTC_Jorge_3B_034_E06-2	DNA/En-Spm	3009
miR1436-3p-204	DTC_157120|DTC_Caspar_3B_055_G17-1	DNA/En-Spm	3010
miR1436-3p-749	DTC_156701|DTC_Jorge_3B_080_N22-1	DNA/En-Spm	3011
miR1436-3p-749	DTT_156503|DTT_Athos_3B_104_M23-1	DNA/TcMar	3011
miR1436-3p-749	RLX_58532|LTR_Os_chr_04_834	LTR	3011
miR1436-3p-749	RLX_59291|LTR_Os_chr_04_624	LTR	3011
miR1436-3p-55	DTC_156701|DTC_Jorge_3B_080_N22-1	DNA/En-Spm	3012
miR1436-3p-55	DTT_158388|trep3076	DNA/TcMar	3012
miR1436-3p-55	RLX_58532|LTR_Os_chr_04_834	LTR	3012
miR1436-3p-55	RLX_59291|LTR_Os_chr_04_624	LTR	3012
miR1436-3p-149	DTC_156701|DTC_Jorge_3B_080_N22-1	DNA/En-Spm	3013
miR1436-3p-149	DXX_154274|MITE_morex_5_133100_AsDRF1	DNA/Mite	3013
miR1436-3p-149	RLX_59291|LTR_Os_chr_04_624	LTR	3013
miR1436-3p-654	RLX_66722|LTR_AC207940.1_144	LTR	3014
miR1436-3p-654	DTT_158388|trep3076	DNA/TcMar	3014
miR1436-3p-226	DTT_158388|trep3076	DNA/TcMar	3015
miR1436-3p-226	DXX_154274|MITE_morex_5_133100_AsDRF1	DNA/Mite	3015
miR1436-3p-952	DTC_156701|DTC_Jorge_3B_080_N22-1	DNA/En-Spm	3016
miR1436-3p-952	DTT_158388|trep3076	DNA/TcMar	3016
miR1436-3p-952	RLX_59291|LTR_Os_chr_04_624	LTR	3016
miR1436-3p-113	DTC_157120|DTC_Caspar_3B_055_G17-1	DNA/En-Spm	3017
miR1436-3p-113	DTC_157120|DTC_Caspar_3B_055_G17-1	DNA/En-Spm	3017
miR1436-3p-497	DTC_156272|DTC_Jorge_3B_074_O16-1	DNA/En-Spm	3018
miR1436-3p-497	DTT_158388|trep3076	DNA/TcMar	3018
miR1436-3p-497	DTC_157120|DTC_Caspar_3B_055_G17-1	DNA/En-Spm	3018
miR1436-3p-497	RLC_68549|Bd4_RLC_17	LTR/Copia	3018
miR1436-3p-500	DTC_156701|DTC_Jorge_3B_080_N22-1	DNA/En-Spm	3019
miR1436-3p-500	DXX_154274|MITE_morex_5_133100_AsDRF1	DNA/Mite	3019
miR1436-3p-500	RLX_58736|LTR_Os_chr_06_1078	LTR	3019
miR1436-3p-539	DTT_156503|DTT_Athos_3B_104_M23-1	DNA/TcMar	3020
miR1436-3p-233	DTC_157120|DTC_Caspar_3B_055_G17-1	DNA/En-Spm	3021
miR1436-3p-663	DTC_156701|DTC_Jorge_3B_080_N22-1	DNA/En-Spm	3022
miR1436-3p-663	DTT_154523|DTT_Athos_3B_024_E11-2	DNA/TcMar	3022
miR1436-3p-663	DTC_156701|DTC_Jorge_3B_080_N22-1	DNA/En-Spm	3022
miR1436-3p-16	DXX_154274|MITE_morex_5_133100_AsDRF1	DNA/Mite	3023
miR1436-3p-16	DTT_158388|trep3076	DNA/TcMar	3023
miR1436-3p-16	DTC_156701|DTC_Jorge_3B_080_N22-1	DNA/En-Spm	3023
miR1436-3p-388	DTC_156701|DTC_Jorge_3B_080_N22-1	DNA/En-Spm	3025
miR1436-3p-388	DTC_156701|DTC_Jorge_3B_080_N22-1	DNA/En-Spm	3025
miR1436-3p-761	DTC_155751|DTC_Jorge_3B_074_B05-2	DNA/En-Spm	3026
miR1436-3p-761	DTT_158388|trep3076	DNA/TcMar	3026
miR1436-3p-300	DTT_158388|trep3076	DNA/TcMar	3027
miR1436-3p-300	DTC_154342|DTC_Jorge_3B_007_A18-1	DNA/En-Spm	3027
miR1436-3p-758	DTT_158388|trep3076	DNA/TcMar	3029
miR1436-3p-758	DXX_154274|MITE_morex_5_133100_AsDRF1	DNA/Mite	3029
miR1436-3p-380	DTC_156701|DTC_Jorge_3B_080_N22-1	DNA/En-Spm	3030
miR1436-3p-380	DTT_158388|trep3076	DNA/TcMar	3030
miR1436-3p-380	DTC_157120|DTC_Caspar_3B_055_G17-1	DNA/En-Spm	3030
miR1436-3p-299	DXX_154274|MITE_morex_5_133100_AsDRF1	DNA/Mite	3031
miR1436-3p-299	DTC_154650|DTC_Jorge_3B_035_F06-1	DNA/En-Spm	3031
miR1436-3p-971	DTC_156701|DTC_Jorge_3B_080_N22-1	DNA/En-Spm	3032
miR1436-3p-971	DTT_158388|trep3076	DNA/TcMar	3032
miR1436-3p-971	DTC_156701|DTC_Jorge_3B_080_N22-1	DNA/En-Spm	3032
miR1436-3p-627	DTT_158388|trep3076	DNA/TcMar	3033
miR1436-3p-627	DTC_158677|trep3429	DNA/En-Spm	3033
miR1436-3p-537	RLC_68549|Bd4_RLC_17	LTR/Copia	3034
miR1436-3p-537	DTT_158388|trep3076	DNA/TcMar	3034
miR1436-3p-537	RLX_161480|LTR_HVVMRX83KhA0088B16_v55_c2_274	LTR	3034
miR1436-3p-272	DTT_158388|trep3076	DNA/TcMar	3035
miR1436-3p-796	DTT_158388|trep3076	DNA/TcMar	3036
miR1436-3p-796	DTC_157120|DTC_Caspar_3B_055_G17-1	DNA/En-Spm	3036
miR1436-3p-135	RLX_59462|LTR_Os_chr_05_874	LTR	3037
miR1436-3p-135	DXX_154274|MITE_morex_5_133100_AsDRF1	DNA/Mite	3037
miR1436-3p-135	DTC_159004|trep4281	DNA/En-Spm	3037
miR1436-3p-550	DTC_157120|DTC_Caspar_3B_055_G17-1	DNA/En-Spm	3038
miR1436-3p-550	DTT_158388|trep3076	DNA/TcMar	3038
miR1436-3p-550	DTC_157120|DTC_Caspar_3B_055_G17-1	DNA/En-Spm	3038
miR1436-3p-188	DTT_158388|trep3076	DNA/TcMar	3039
miR1436-3p-188	RLX_161480|LTR_HVVMRX83KhA0088B16_v55_c2_274	LTR	3039
miR1436-3p-903	DTC_156701|DTC_Jorge_3B_080_N22-1	DNA/En-Spm	3041
miR1436-3p-903	DTT_158388|trep3076	DNA/TcMar	3041
miR1436-3p-903	DTC_157120|DTC_Caspar_3B_055_G17-1	DNA/En-Spm	3041
miR1436-3p-174	DTT_158388|trep3076	DNA/TcMar	3042
miR1436-3p-174	DTC_157120|DTC_Caspar_3B_055_G17-1	DNA/En-Spm	3042
miR1436-3p-157	DTC_157120|DTC_Caspar_3B_055_G17-1	DNA/En-Spm	3043
miR1436-3p-808	DTC_157120|DTC_Caspar_3B_055_G17-1	DNA/En-Spm	3044
miR1436-3p-808	DTT_158388|trep3076	DNA/TcMar	3044
miR1436-3p-808	DXX_154221|MITE_morex_1_59744_STOWAWAY1_HV	DNA/Mite	3044
miR1436-3p-296	DTT_156997|DTT_Athos_3B_042_G05-1	DNA/TcMar	3046
miR1436-3p-296	DTC_156701|DTC_Jorge_3B_080_N22-1	DNA/En-Spm	3046
miR1436-3p-756	DTT_156516|DTT_Athos_3B_104_M23-2	DNA/TcMar	3049
miR1436-3p-756	DTC_158677|trep3429	DNA/En-Spm	3049
miR1436-3p-756	RLX_161480|LTR_HVVMRX83KhA0088B16_v55_c2_274	LTR	3049
miR1436-3p-163	DXX_154274|MITE_morex_5_133100_AsDRF1	DNA/Mite	3051
miR1436-3p-154	DTT_158388|trep3076	DNA/TcMar	3052
miR1436-3p-972	DTT_156997|DTT_Athos_3B_042_G05-1	DNA/TcMar	3053
miR1436-3p-972	DTC_157120|DTC_Caspar_3B_055_G17-1	DNA/En-Spm	3053
miR1436-3p-325	DTT_158388|trep3076	DNA/TcMar	3054
miR1436-3p-325	RLG_163132|LTR_HVVMRXALLhA0500F19_v16_c2_2702	LTR/Gypsy	3054
miR1436-3p-315	RLX_59291|LTR_Os_chr_04_624	LTR	3056
miR1436-3p-315	DTT_158388|trep3076	DNA/TcMar	3056
miR1436-3p-315	RLX_161480|LTR_HVVMRX83KhA0088B16_v55_c2_274	LTR	3056
miR1436-3p-828	DTT_158388|trep3076	DNA/TcMar	3057
miR1436-3p-130	DTC_157120|DTC_Caspar_3B_055_G17-1	DNA/En-Spm	3058
miR1436-3p-130	DTT_158388|trep3076	DNA/TcMar	3058
miR1436-3p-130	RLX_59291|LTR_Os_chr_04_624	LTR	3058
miR1436-3p-803	DTC_157120|DTC_Caspar_3B_055_G17-1	DNA/En-Spm	3059
miR1436-3p-541	RLX_161480|LTR_HVVMRX83KhA0088B16_v55_c2_274	LTR	3060
miR1436-3p-541	DTT_158388|trep3076	DNA/TcMar	3060
miR1436-3p-541	DTC_156701|DTC_Jorge_3B_080_N22-1	DNA/En-Spm	3060
miR1436-3p-138	RLC_156156|RLC_Maximus_3B_089_F10-1	LTR/Copia	3061
miR1436-3p-138	DTC_157120|DTC_Caspar_3B_055_G17-1	DNA/En-Spm	3061
miR1436-3p-423	DTC_155075|DTC_Jorge_3B_115_C24-1	DNA/En-Spm	3062
miR1436-3p-423	DTT_158388|trep3076	DNA/TcMar	3062
miR1436-3p-423	DTC_155075|DTC_Jorge_3B_115_C24-1	DNA/En-Spm	3062
miR1436-3p-447	DTC_155075|DTC_Jorge_3B_115_C24-1	DNA/En-Spm	3063
miR1436-3p-447	DTC_155075|DTC_Jorge_3B_115_C24-1	DNA/En-Spm	3063
miR1436-3p-447	DTT_158388|trep3076	DNA/TcMar	3063
miR1436-3p-768	DXX_154274|MITE_morex_5_133100_AsDRF1	DNA/Mite	3064
miR1436-3p-768	DTC_157120|DTC_Caspar_3B_055_G17-1	DNA/En-Spm	3064
miR1436-3p-680	DTC_155609|DTC_Jorge_3B_037_M16-1	DNA/En-Spm	3065
miR1436-3p-680	DTT_158388|trep3076	DNA/TcMar	3065
miR1436-3p-680	DTC_155186|DTC_Jorge_3B_034_E06-2	DNA/En-Spm	3065
miR1436-3p-153	DTT_158388|trep3076	DNA/TcMar	3066
miR1436-3p-797	RLX_161480|LTR_HVVMRX83KhA0088B16_v55_c2_274	LTR	3067
miR1436-3p-797	DTT_158388|trep3076	DNA/TcMar	3067
miR1436-3p-797	DXX_154274|MITE_morex_5_133100_AsDRF1	DNA/Mite	3067
miR1436-3p-789	DTC_157120|DTC_Caspar_3B_055_G17-1	DNA/En-Spm	3068
miR1436-3p-789	RLX_59291|LTR_Os_chr_04_624	LTR	3068
miR1436-3p-137	DTT_158388|trep3076	DNA/TcMar	3069
miR1436-3p-137	DTC_155751|DTC_Jorge_3B_074_B05-2	DNA/En-Spm	3069
miR1436-3p-221	DTC_155609|DTC_Jorge_3B_037_M16-1	DNA/En-Spm	3070
miR1436-3p-221	DTT_158388|trep3076	DNA/TcMar	3070
miR1436-3p-221	DXX_154274|MITE_morex_5_133100_AsDRF1	DNA/Mite	3070
miR1436-3p-646	DXX_154274|MITE_morex_5_133100_AsDRF1	DNA/Mite	3071
miR1436-3p-646	DTT_158388|trep3076	DNA/TcMar	3071
miR1436-3p-646	DXX_154208|MITE_barke_5_78643_HADES_TA	DNA/Mite	3071
miR1436-3p-531	DTT_158388|trep3076	DNA/TcMar	3072
miR1436-3p-531	DTC_157120|DTC_Caspar_3B_055_G17-1	DNA/En-Spm	3072
miR1436-3p-554	DTC_155186|DTC_Jorge_3B_034_E06-2	DNA/En-Spm	3076
miR1436-3p-554	DTT_158388|trep3076	DNA/TcMar	3076
miR1436-3p-554	RLG_163132|LTR_HVVMRXALLhA0500F19_v16_c2_2702	LTR/Gypsy	3076
miR1436-3p-554	DXX_154269|MITE_morex_4_68578_AsDRF1	DNA/Mite	3076
miR1436-3p-930	RLG_155345|RLG_Romani_3B_076_J01-1	LTR/Gypsy	3077
miR1436-3p-930	DTC_157120|DTC_Caspar_3B_055_G17-1	DNA/En-Spm	3077
miR1436-3p-930	DTC_156272|DTC_Jorge_3B_074_O16-1	DNA/En-Spm	3077
miR1436-3p-944	DTT_158388|trep3076	DNA/TcMar	3078
miR1436-3p-944	RLX_161480|LTR_HVVMRX83KhA0088B16_v55_c2_274	LTR	3078
miR1436-3p-411	DTC_155609|DTC_Jorge_3B_037_M16-1	DNA/En-Spm	3079
miR1436-3p-750	DTT_158388|trep3076	DNA/TcMar	3080
miR1436-3p-842	DTC_155609|DTC_Jorge_3B_037_M16-1	DNA/En-Spm	3081
miR1436-3p-842	DTT_158388|trep3076	DNA/TcMar	3081
miR1436-3p-818	RLX_66636|LTR_AC200788.1_27	LTR	3082
miR1436-3p-818	DTT_158388|trep3076	DNA/TcMar	3082
miR1436-3p-818	DTC_155609|DTC_Jorge_3B_037_M16-1	DNA/En-Spm	3082
miR1436-3p-127	DTT_158388|trep3076	DNA/TcMar	3083
miR1436-3p-127	RLX_161480|LTR_HVVMRX83KhA0088B16_v55_c2_274	LTR	3083
miR1436-3p-104	DTT_156516|DTT_Athos_3B_104_M23-2	DNA/TcMar	3084
miR1436-3p-653	DTT_158388|trep3076	DNA/TcMar	3085
miR1436-3p-5	DTX_154786|DTX_unnamedfam8_3B_078_G10-1	DNA	3086
miR1436-3p-5	DTT_158388|trep3076	DNA/TcMar	3086
miR1436-3p-11	DTT_158388|trep3076	DNA/TcMar	3087
miR1436-3p-11	DTC_155751|DTC_Jorge_3B_074_B05-2	DNA/En-Spm	3087
miR1436-3p-458	RLX_161480|LTR_HVVMRX83KhA0088B16_v55_c2_274	LTR	3088
miR1436-3p-458	DTT_158388|trep3076	DNA/TcMar	3088
miR1436-3p-458	RLX_161480|LTR_HVVMRX83KhA0088B16_v55_c2_274	LTR	3088
miR1436-3p-688	DTT_158388|trep3076	DNA/TcMar	3089
miR1436-3p-775	DTC_157120|DTC_Caspar_3B_055_G17-1	DNA/En-Spm	3090
miR1436-3p-775	RLC_68549|Bd4_RLC_17	LTR/Copia	3090
miR1436-3p-775	DTT_156907|DTT_Athos_3B_103_E15-3	DNA/TcMar	3090
miR1436-3p-775	RLC_68549|Bd4_RLC_17	LTR/Copia	3090
miR1436-3p-67	DTT_156503|DTT_Athos_3B_104_M23-1	DNA/TcMar	3091
miR1436-3p-230	RLX_161480|LTR_HVVMRX83KhA0088B16_v55_c2_274	LTR	3092
miR1436-3p-230	DTT_158388|trep3076	DNA/TcMar	3092
miR1436-3p-230	RLX_59291|LTR_Os_chr_04_624	LTR	3092
miR1436-3p-336	RLX_66722|LTR_AC207940.1_144	LTR	3094
miR1436-3p-336	DTT_158388|trep3076	DNA/TcMar	3094
miR1436-3p-336	RLG_163132|LTR_HVVMRXALLhA0500F19_v16_c2_2702	LTR/Gypsy	3094
miR1436-3p-846	DTT_158388|trep3076	DNA/TcMar	3095
miR1436-3p-853	DTT_158388|trep3076	DNA/TcMar	3096
miR1436-3p-694	DTT_156997|DTT_Athos_3B_042_G05-1	DNA/TcMar	3097
miR1436-3p-694	RLX_161480|LTR_HVVMRX83KhA0088B16_v55_c2_274	LTR	3097
miR1436-3p-641	DTT_156516|DTT_Athos_3B_104_M23-2	DNA/TcMar	3098
miR1436-3p-98	DTC_157120|DTC_Caspar_3B_055_G17-1	DNA/En-Spm	3099
miR1436-3p-98	DTT_156997|DTT_Athos_3B_042_G05-1	DNA/TcMar	3099
miR1436-3p-98	RLX_59291|LTR_Os_chr_04_624	LTR	3099
miR1436-3p-321	DTT_158388|trep3076	DNA/TcMar	3101
miR1436-3p-321	RLX_59291|LTR_Os_chr_04_624	LTR	3101
miR1436-3p-777	DTC_157120|DTC_Caspar_3B_055_G17-1	DNA/En-Spm	3102
miR1436-3p-730	DTT_158388|trep3076	DNA/TcMar	3103
miR1436-3p-241	DTT_158388|trep3076	DNA/TcMar	3105
miR1436-3p-241	DTC_156701|DTC_Jorge_3B_080_N22-1	DNA/En-Spm	3105
miR1436-3p-631	DTT_158388|trep3076	DNA/TcMar	3106
miR1436-3p-631	RLX_58736|LTR_Os_chr_06_1078	LTR	3106
miR1436-3p-967	RLX_161480|LTR_HVVMRX83KhA0088B16_v55_c2_274	LTR	3107
miR1436-3p-967	DTT_158388|trep3076	DNA/TcMar	3107
miR1436-3p-967	RLX_59291|LTR_Os_chr_04_624	LTR	3107
miR1436-3p-845	RLC_68549|Bd4_RLC_17	LTR/Copia	3108
miR1436-3p-845	DTC_157120|DTC_Caspar_3B_055_G17-1	DNA/En-Spm	3108
miR1436-3p-949	RLC_161686|LTR_HVVMRXALLhA0635I20_v21_c1_2883	LTR/Copia	3109
miR1436-3p-949	DXX_154274|MITE_morex_5_133100_AsDRF1	DNA/Mite	3109
miR1436-3p-949	RLG_154958|RLG_Wilma_3B_082_K20-1	LTR/Gypsy	3109
miR1436-3p-949	RLX_58736|LTR_Os_chr_06_1078	LTR	3109
miR1436-3p-277	DTT_158388|trep3076	DNA/TcMar	3110
miR1436-3p-277	DTC_156701|DTC_Jorge_3B_080_N22-1	DNA/En-Spm	3110
miR1436-3p-636	RLX_161480|LTR_HVVMRX83KhA0088B16_v55_c2_274	LTR	3111
miR1436-3p-636	DTT_158388|trep3076	DNA/TcMar	3111
miR1436-3p-636	RLX_59291|LTR_Os_chr_04_624	LTR	3111
miR1436-3p-565	RLX_59462|LTR_Os_chr_05_874	LTR	3112
miR1436-3p-565	DTT_158388|trep3076	DNA/TcMar	3112
miR1436-3p-576	DTT_158388|trep3076	DNA/TcMar	3114
miR1436-3p-63	DTT_158388|trep3076	DNA/TcMar	3116
miR1436-3p-63	RLX_161480|LTR_HVVMRX83KhA0088B16_v55_c2_274	LTR	3116
miR1436-3p-63	DTC_156701|DTC_Jorge_3B_080_N22-1	DNA/En-Spm	3116
miR1436-3p-605	DTC_156701|DTC_Jorge_3B_080_N22-1	DNA/En-Spm	3117
miR1436-3p-605	DTT_158388|trep3076	DNA/TcMar	3117
miR1436-3p-605	RLX_161480|LTR_HVVMRX83KhA0088B16_v55_c2_274	LTR	3117
miR1436-3p-964	RLX_161480|LTR_HVVMRX83KhA0088B16_v55_c2_274	LTR	3118
miR1436-3p-964	DTT_158388|trep3076	DNA/TcMar	3118
miR1436-3p-964	RLG_154958|RLG_Wilma_3B_082_K20-1	LTR/Gypsy	3118
miR1436-3p-136	RLC_161686|LTR_HVVMRXALLhA0635I20_v21_c1_2883	LTR/Copia	3119
miR1436-3p-136	DTT_158388|trep3076	DNA/TcMar	3119
miR1436-3p-136	RLX_59291|LTR_Os_chr_04_624	LTR	3119
miR1436-3p-86	DXX_154274|MITE_morex_5_133100_AsDRF1	DNA/Mite	3120
miR1436-3p-86	DTT_158388|trep3076	DNA/TcMar	3120
miR1436-3p-86	DTC_155751|DTC_Jorge_3B_074_B05-2	DNA/En-Spm	3120
miR1436-3p-286	DTC_157120|DTC_Caspar_3B_055_G17-1	DNA/En-Spm	3121
miR1436-3p-286	DTT_156516|DTT_Athos_3B_104_M23-2	DNA/TcMar	3121
miR1436-3p-425	DXX_154274|MITE_morex_5_133100_AsDRF1	DNA/Mite	3122
miR1436-3p-425	DTT_158388|trep3076	DNA/TcMar	3122
miR1436-3p-425	DXX_154274|MITE_morex_5_133100_AsDRF1	DNA/Mite	3122
miR1436-3p-108	DTT_158388|trep3076	DNA/TcMar	3123
miR1436-3p-108	DTC_156701|DTC_Jorge_3B_080_N22-1	DNA/En-Spm	3123
miR1436-3p-39	RLG_163132|LTR_HVVMRXALLhA0500F19_v16_c2_2702	LTR/Gypsy	3124
miR1436-3p-39	DTT_156997|DTT_Athos_3B_042_G05-1	DNA/TcMar	3124
miR1436-3p-39	DTC_155609|DTC_Jorge_3B_037_M16-1	DNA/En-Spm	3124
miR1436-3p-337	DXX_154274|MITE_morex_5_133100_AsDRF1	DNA/Mite	3125
miR1436-3p-337	DTT_156997|DTT_Athos_3B_042_G05-1	DNA/TcMar	3125
miR1436-3p-337	RLX_59291|LTR_Os_chr_04_624	LTR	3125
miR1436-3p-480	DTC_156701|DTC_Jorge_3B_080_N22-1	DNA/En-Spm	3126
miR1436-3p-480	DTT_158388|trep3076	DNA/TcMar	3126
miR1436-3p-397	DTC_157120|DTC_Caspar_3B_055_G17-1	DNA/En-Spm	3127
miR1436-3p-397	RLX_59291|LTR_Os_chr_04_624	LTR	3127
miR1436-3p-849	DTT_158388|trep3076	DNA/TcMar	3128
miR1436-3p-849	DTC_155186|DTC_Jorge_3B_034_E06-2	DNA/En-Spm	3128
miR1436-3p-1000	DXX_154221|MITE_morex_1_59744_STOWAWAY1_HV	DNA/Mite	3129
miR1436-3p-1000	DTT_158388|trep3076	DNA/TcMar	3129
miR1436-3p-679	DXX_154221|MITE_morex_1_59744_STOWAWAY1_HV	DNA/Mite	3130
miR1436-3p-679	DTC_157120|DTC_Caspar_3B_055_G17-1	DNA/En-Spm	3130
miR1436-3p-679	RLX_59291|LTR_Os_chr_04_624	LTR	3130
miR1436-3p-648	DTT_158388|trep3076	DNA/TcMar	3131
miR1436-3p-648	RLX_59462|LTR_Os_chr_05_874	LTR	3131
miR1436-3p-830	DTT_158388|trep3076	DNA/TcMar	3132
miR1436-3p-830	RLG_163132|LTR_HVVMRXALLhA0500F19_v16_c2_2702	LTR/Gypsy	3132
miR1436-3p-592	RLC_161686|LTR_HVVMRXALLhA0635I20_v21_c1_2883	LTR/Copia	3133
miR1436-3p-592	DTT_158388|trep3076	DNA/TcMar	3133
miR1436-3p-592	RLX_59291|LTR_Os_chr_04_624	LTR	3133
miR1436-3p-25	DTT_158388|trep3076	DNA/TcMar	3134
miR1436-3p-338	DTC_157120|DTC_Caspar_3B_055_G17-1	DNA/En-Spm	3135
miR1436-3p-338	DTT_158388|trep3076	DNA/TcMar	3135
miR1436-3p-338	RLX_59291|LTR_Os_chr_04_624	LTR	3135
miR1436-3p-182	DTC_157120|DTC_Caspar_3B_055_G17-1	DNA/En-Spm	3136
miR1436-3p-182	DTT_158388|trep3076	DNA/TcMar	3136
miR1436-3p-982	DTC_156701|DTC_Jorge_3B_080_N22-1	DNA/En-Spm	3137
miR1436-3p-982	DTC_157120|DTC_Caspar_3B_055_G17-1	DNA/En-Spm	3137
miR1436-3p-982	RLC_68549|Bd4_RLC_17	LTR/Copia	3137
miR1436-3p-806	DTT_156997|DTT_Athos_3B_042_G05-1	DNA/TcMar	3138
miR1436-3p-806	DTC_155609|DTC_Jorge_3B_037_M16-1	DNA/En-Spm	3138
miR1436-3p-638	DTC_155609|DTC_Jorge_3B_037_M16-1	DNA/En-Spm	3139
miR1436-3p-638	DTT_156997|DTT_Athos_3B_042_G05-1	DNA/TcMar	3139
miR1436-3p-729	DTT_158388|trep3076	DNA/TcMar	3140
miR1436-3p-729	DTC_156701|DTC_Jorge_3B_080_N22-1	DNA/En-Spm	3140
miR1436-3p-34	DTC_156701|DTC_Jorge_3B_080_N22-1	DNA/En-Spm	3141
miR1436-3p-34	DTT_158388|trep3076	DNA/TcMar	3141
miR1436-3p-34	DTC_157120|DTC_Caspar_3B_055_G17-1	DNA/En-Spm	3141
miR1436-3p-561	DTC_155493|DTC_Jorge_3B_061_J17-1	DNA/En-Spm	3143
miR1436-3p-561	DTC_157120|DTC_Caspar_3B_055_G17-1	DNA/En-Spm	3143
miR1436-3p-561	RLX_161480|LTR_HVVMRX83KhA0088B16_v55_c2_274	LTR	3143
miR1436-3p-707	DTT_158388|trep3076	DNA/TcMar	3144
miR1436-3p-707	RLX_59291|LTR_Os_chr_04_624	LTR	3144
miR1436-3p-685	DTT_158388|trep3076	DNA/TcMar	3146
miR1436-3p-685	RLC_161686|LTR_HVVMRXALLhA0635I20_v21_c1_2883	LTR/Copia	3146
miR1436-3p-685	RLX_161480|LTR_HVVMRX83KhA0088B16_v55_c2_274	LTR	3146
miR1436-3p-274	RLX_59462|LTR_Os_chr_05_874	LTR	3147
miR1436-3p-274	DTT_158388|trep3076	DNA/TcMar	3147
miR1436-3p-709	DTT_156503|DTT_Athos_3B_104_M23-1	DNA/TcMar	3148
miR1436-3p-709	RLX_59462|LTR_Os_chr_05_874	LTR	3148
miR1436-3p-8	DTC_157120|DTC_Caspar_3B_055_G17-1	DNA/En-Spm	3149
miR1436-3p-8	DTC_155609|DTC_Jorge_3B_037_M16-1	DNA/En-Spm	3149
miR1436-3p-599	DTC_156701|DTC_Jorge_3B_080_N22-1	DNA/En-Spm	3150
miR1436-3p-599	DTT_156997|DTT_Athos_3B_042_G05-1	DNA/TcMar	3150
miR1436-3p-599	RLX_59291|LTR_Os_chr_04_624	LTR	3150
miR1436-3p-668	RLX_59291|LTR_Os_chr_04_624	LTR	3151
miR1436-3p-668	DTC_157120|DTC_Caspar_3B_055_G17-1	DNA/En-Spm	3151
miR1436-3p-668	DTT_158388|trep3076	DNA/TcMar	3151
miR1436-3p-668	DXX_154274|MITE_morex_5_133100_AsDRF1	DNA/Mite	3151
miR1436-3p-152	RLX_161480|LTR_HVVMRX83KhA0088B16_v55_c2_274	LTR	3152
miR1436-3p-152	DTC_157120|DTC_Caspar_3B_055_G17-1	DNA/En-Spm	3152
miR1436-3p-662	RLC_68549|Bd4_RLC_17	LTR/Copia	3155
miR1436-3p-662	DTT_158388|trep3076	DNA/TcMar	3155
miR1436-3p-662	RLX_66636|LTR_AC200788.1_27	LTR	3155
miR1436-3p-626	DTT_158388|trep3076	DNA/TcMar	3156
miR1436-3p-626	RLX_59291|LTR_Os_chr_04_624	LTR	3156
miR1436-3p-139	RLX_161480|LTR_HVVMRX83KhA0088B16_v55_c2_274	LTR	3157
miR1436-3p-139	DTT_158388|trep3076	DNA/TcMar	3157
miR1436-3p-139	RLX_59291|LTR_Os_chr_04_624	LTR	3157
miR1436-3p-139	RLC_161686|LTR_HVVMRXALLhA0635I20_v21_c1_2883	LTR/Copia	3157
miR1436-3p-80	XXX_157396|XXX_unnamedfam187_3B_088_P23-1	Other	3158
miR1436-3p-80	DTC_156272|DTC_Jorge_3B_074_O16-1	DNA/En-Spm	3158
miR1436-3p-80	DTT_158388|trep3076	DNA/TcMar	3158
miR1436-3p-80	DTC_155069|DTC_Jorge_3B_040_D16-1	DNA/En-Spm	3158
miR1436-3p-80	RLX_58532|LTR_Os_chr_04_834	LTR	3158
miR1436-3p-210	RLX_161480|LTR_HVVMRX83KhA0088B16_v55_c2_274	LTR	3159
miR1436-3p-210	DTT_158388|trep3076	DNA/TcMar	3159
miR1436-3p-210	RLX_59291|LTR_Os_chr_04_624	LTR	3159
miR1436-3p-210	RLG_154958|RLG_Wilma_3B_082_K20-1	LTR/Gypsy	3159
miR1436-3p-90	DTT_158388|trep3076	DNA/TcMar	3161
miR1436-3p-90	RLX_59291|LTR_Os_chr_04_624	LTR	3161
miR1436-3p-731	DTC_157120|DTC_Caspar_3B_055_G17-1	DNA/En-Spm	3162
miR1436-3p-344	DTT_158388|trep3076	DNA/TcMar	3163
miR1436-3p-344	RLC_161686|LTR_HVVMRXALLhA0635I20_v21_c1_2883	LTR/Copia	3163
miR1436-3p-344	RLX_161480|LTR_HVVMRX83KhA0088B16_v55_c2_274	LTR	3163
miR1436-3p-69	DTT_158388|trep3076	DNA/TcMar	3164
miR1436-3p-382	DTT_158388|trep3076	DNA/TcMar	3165
miR1436-3p-678	DXX_154274|MITE_morex_5_133100_AsDRF1	DNA/Mite	3166
miR1436-3p-678	DTT_158388|trep3076	DNA/TcMar	3166
miR1436-3p-678	DTC_156701|DTC_Jorge_3B_080_N22-1	DNA/En-Spm	3166
miR1436-3p-105	RLX_161480|LTR_HVVMRX83KhA0088B16_v55_c2_274	LTR	3167
miR1436-3p-105	DTT_158388|trep3076	DNA/TcMar	3167
miR1436-3p-105	DTC_158677|trep3429	DNA/En-Spm	3167
miR1436-3p-857	RLX_161480|LTR_HVVMRX83KhA0088B16_v55_c2_274	LTR	3168
miR1436-3p-857	DTT_158388|trep3076	DNA/TcMar	3168
miR1436-3p-857	RLX_59291|LTR_Os_chr_04_624	LTR	3168
miR1436-3p-578	RLX_161480|LTR_HVVMRX83KhA0088B16_v55_c2_274	LTR	3169
miR1436-3p-578	DTT_158388|trep3076	DNA/TcMar	3169
miR1436-3p-578	RLX_59291|LTR_Os_chr_04_624	LTR	3169
miR1436-3p-414	RLX_59462|LTR_Os_chr_05_874	LTR	3170
miR1436-3p-414	DXX_154274|MITE_morex_5_133100_AsDRF1	DNA/Mite	3170
miR1436-3p-162	DTT_158388|trep3076	DNA/TcMar	3172
miR1436-3p-162	RLX_59462|LTR_Os_chr_05_874	LTR	3172
miR1436-3p-375	DTT_158388|trep3076	DNA/TcMar	3173
miR1436-3p-375	DXX_154274|MITE_morex_5_133100_AsDRF1	DNA/Mite	3173
miR1436-3p-364	DTC_157120|DTC_Caspar_3B_055_G17-1	DNA/En-Spm	3174
miR1436-3p-866	DTC_157120|DTC_Caspar_3B_055_G17-1	DNA/En-Spm	3175
miR1436-3p-866	DTT_158388|trep3076	DNA/TcMar	3175
miR1436-3p-866	RLG_163132|LTR_HVVMRXALLhA0500F19_v16_c2_2702	LTR/Gypsy	3175
miR1436-3p-866	RLC_68549|Bd4_RLC_17	LTR/Copia	3175
miR1436-3p-276	DTT_158388|trep3076	DNA/TcMar	3176
miR1436-3p-276	DTC_158677|trep3429	DNA/En-Spm	3176
miR1436-3p-623	DTT_158388|trep3076	DNA/TcMar	3177
miR1436-3p-623	RLX_59291|LTR_Os_chr_04_624	LTR	3177
miR1436-3p-410	DTC_157120|DTC_Caspar_3B_055_G17-1	DNA/En-Spm	3178
miR1436-3p-410	RLC_68549|Bd4_RLC_17	LTR/Copia	3178
miR1436-3p-333	RLX_66722|LTR_AC207940.1_144	LTR	3179
miR1436-3p-333	DTT_158388|trep3076	DNA/TcMar	3179
miR1436-3p-94	DTC_157120|DTC_Caspar_3B_055_G17-1	DNA/En-Spm	3180
miR1436-3p-94	RLX_161480|LTR_HVVMRX83KhA0088B16_v55_c2_274	LTR	3180
miR1436-3p-717	DTT_158388|trep3076	DNA/TcMar	3181
miR1436-3p-717	RLX_58532|LTR_Os_chr_04_834	LTR	3181
miR1436-3p-717	DTC_159004|trep4281	DNA/En-Spm	3181
miR1436-3p-942	DTC_156701|DTC_Jorge_3B_080_N22-1	DNA/En-Spm	3182
miR1436-3p-942	DTT_156997|DTT_Athos_3B_042_G05-1	DNA/TcMar	3182
miR1436-3p-942	DTC_156701|DTC_Jorge_3B_080_N22-1	DNA/En-Spm	3182
miR1436-3p-434	DTT_158388|trep3076	DNA/TcMar	3183
miR1436-3p-649	DTT_158388|trep3076	DNA/TcMar	3186
miR1436-3p-486	DTC_156701|DTC_Jorge_3B_080_N22-1	DNA/En-Spm	3187
miR1436-3p-486	DTT_158388|trep3076	DNA/TcMar	3187
miR1436-3p-801	DTC_157120|DTC_Caspar_3B_055_G17-1	DNA/En-Spm	3188
miR1436-3p-509	DTT_158388|trep3076	DNA/TcMar	3189
miR1436-3p-509	DTC_155075|DTC_Jorge_3B_115_C24-1	DNA/En-Spm	3189
miR1436-3p-843	DTT_158388|trep3076	DNA/TcMar	3190
miR1436-3p-20	DTT_158388|trep3076	DNA/TcMar	3191
miR1436-3p-20	DTC_154971|DTC_TAT1_3B_030_O03-1	DNA/En-Spm	3191
miR1436-3p-993	RLG_163132|LTR_HVVMRXALLhA0500F19_v16_c2_2702	LTR/Gypsy	3192
miR1436-3p-993	DTT_158388|trep3076	DNA/TcMar	3192
miR1436-3p-993	RLX_58736|LTR_Os_chr_06_1078	LTR	3192
miR1436-3p-52	DTT_158388|trep3076	DNA/TcMar	3193
miR1436-3p-12	DTC_157120|DTC_Caspar_3B_055_G17-1	DNA/En-Spm	3194
miR1436-3p-12	DTT_158388|trep3076	DNA/TcMar	3194
miR1436-3p-12	DTC_157120|DTC_Caspar_3B_055_G17-1	DNA/En-Spm	3194
miR1436-3p-429	RLX_161480|LTR_HVVMRX83KhA0088B16_v55_c2_274	LTR	3195
miR1436-3p-429	DTT_158388|trep3076	DNA/TcMar	3195
miR1436-3p-429	RLX_161480|LTR_HVVMRX83KhA0088B16_v55_c2_274	LTR	3195
miR1436-3p-780	DTC_156701|DTC_Jorge_3B_080_N22-1	DNA/En-Spm	3196
miR1436-3p-780	DTT_155747|DTT_Athos_3B_074_B05-3	DNA/TcMar	3196
miR1436-3p-958	DTT_158388|trep3076	DNA/TcMar	3197
miR1436-3p-958	DXX_154274|MITE_morex_5_133100_AsDRF1	DNA/Mite	3197
miR1436-3p-100	DTC_155493|DTC_Jorge_3B_061_J17-1	DNA/En-Spm	3198
miR1436-3p-100	DTT_158388|trep3076	DNA/TcMar	3198
miR1436-3p-556	DTC_155186|DTC_Jorge_3B_034_E06-2	DNA/En-Spm	3199
miR1436-3p-556	DTT_156516|DTT_Athos_3B_104_M23-2	DNA/TcMar	3199
miR1436-3p-556	DTC_155186|DTC_Jorge_3B_034_E06-2	DNA/En-Spm	3199
miR1436-3p-303	DTT_158388|trep3076	DNA/TcMar	3200
miR1436-3p-95	DTC_157120|DTC_Caspar_3B_055_G17-1	DNA/En-Spm	3201
miR1436-3p-95	DXX_154274|MITE_morex_5_133100_AsDRF1	DNA/Mite	3201
miR1436-3p-95	DTT_158388|trep3076	DNA/TcMar	3201
miR1436-3p-95	DTC_159004|trep4281	DNA/En-Spm	3201
miR1436-3p-18	DXX_154274|MITE_morex_5_133100_AsDRF1	DNA/Mite	3202
miR1436-3p-18	DTT_158388|trep3076	DNA/TcMar	3202
miR1436-3p-18	DXX_154208|MITE_barke_5_78643_HADES_TA	DNA/Mite	3202
miR1436-3p-703	DTT_158388|trep3076	DNA/TcMar	3203
miR1436-3p-703	RLX_59291|LTR_Os_chr_04_624	LTR	3203
miR1436-3p-864	DTT_158388|trep3076	DNA/TcMar	3204
miR1436-3p-864	DTC_159004|trep4281	DNA/En-Spm	3204
miR1436-3p-888	DTC_157120|DTC_Caspar_3B_055_G17-1	DNA/En-Spm	3205
miR1436-3p-748	RLX_161480|LTR_HVVMRX83KhA0088B16_v55_c2_274	LTR	3206
miR1436-3p-748	DTT_158388|trep3076	DNA/TcMar	3206
miR1436-3p-273	DTT_158388|trep3076	DNA/TcMar	3207
miR1436-3p-273	DXX_154229|MITE_morex_2_171837_STOWAWAY1_HV	DNA/Mite	3207
miR1436-3p-273	RLX_59291|LTR_Os_chr_04_624	LTR	3207
miR1436-3p-892	DTT_156997|DTT_Athos_3B_042_G05-1	DNA/TcMar	3208
miR1436-3p-892	RLX_59291|LTR_Os_chr_04_624	LTR	3208
miR1436-3p-784	DTT_158388|trep3076	DNA/TcMar	3211
miR1436-3p-306	RLC_68549|Bd4_RLC_17	LTR/Copia	3214
miR1436-3p-306	DTC_157120|DTC_Caspar_3B_055_G17-1	DNA/En-Spm	3214
miR1436-3p-999	RLC_68549|Bd4_RLC_17	LTR/Copia	3215
miR1436-3p-999	DTT_157118|DTT_Athos_3B_055_G17-1	DNA/TcMar	3215
miR1436-3p-999	DTC_157120|DTC_Caspar_3B_055_G17-1	DNA/En-Spm	3215
miR1436-3p-943	RLX_161480|LTR_HVVMRX83KhA0088B16_v55_c2_274	LTR	3216
miR1436-3p-943	DTT_158388|trep3076	DNA/TcMar	3216
miR1436-3p-943	RLX_59291|LTR_Os_chr_04_624	LTR	3216
miR1436-3p-877	DTT_158388|trep3076	DNA/TcMar	3217
miR1436-3p-877	DXX_154221|MITE_morex_1_59744_STOWAWAY1_HV	DNA/Mite	3217
miR1436-3p-905	DTT_158388|trep3076	DNA/TcMar	3218
miR1436-3p-905	RLX_161480|LTR_HVVMRX83KhA0088B16_v55_c2_274	LTR	3218
miR1436-3p-279	DTC_155751|DTC_Jorge_3B_074_B05-2	DNA/En-Spm	3219
miR1436-3p-279	DTT_158388|trep3076	DNA/TcMar	3219
miR1436-3p-524	DXX_154221|MITE_morex_1_59744_STOWAWAY1_HV	DNA/Mite	3220
miR1436-3p-524	DTT_158388|trep3076	DNA/TcMar	3220
miR1436-3p-524	DTC_157120|DTC_Caspar_3B_055_G17-1	DNA/En-Spm	3220
miR1436-3p-47	DTT_158388|trep3076	DNA/TcMar	3221
miR1436-3p-47	DTC_159004|trep4281	DNA/En-Spm	3221
miR1436-3p-443	RLG_163132|LTR_HVVMRXALLhA0500F19_v16_c2_2702	LTR/Gypsy	3222
miR1436-3p-140	DTC_154971|DTC_TAT1_3B_030_O03-1	DNA/En-Spm	3226
miR1436-3p-140	DTT_158388|trep3076	DNA/TcMar	3226
miR1436-3p-140	DTC_156272|DTC_Jorge_3B_074_O16-1	DNA/En-Spm	3226
miR1436-3p-140	RLC_161686|LTR_HVVMRXALLhA0635I20_v21_c1_2883	LTR/Copia	3226
[truncated: 7,336 more rows]

## Sheet: Tae Transcriptome TE-miR
Supplementary Document 7 (excel): TE-miRs from T. aestivumtranscriptome.
miRNA ID	Index Number	Matching Repeat	Repeat class/Family
miR1117-3p-1	176	DTC_158323|trep3008|DNA/En-Spm|02.05.01.04|4565|Triticum	Unspecified
miR1117-3p-1	176	DTC_159491|trep774|DNA/En-Spm|02.05.01.04.99|4568|Triticum	Unspecified
miR1117-3p-2	175	DTC_159491|trep774|DNA/En-Spm|02.05.01.04.99|4568|Triticum	Unspecified
miR1117-3p-2	175	DTC_158323|trep3008|DNA/En-Spm|02.05.01.04|4565|Triticum	Unspecified
miR1117-5p-1	178	DTC_157253|DTC_Caspar_3B_042_J02-1|DNA/En-Spm|02.05.01.04.99|4565|Triticum	Unspecified
miR1120-3p-1	183	RLC_161686|LTR_HVVMRXALLhA0635I20_v21_c1_2883|LTR/Copia|02.01.01.05.99|4513|Hordeum	Unspecified
miR1120-3p-1	183	DXX_154274|MITE_morex_5_133100_AsDRF1|DNA/Mite|02.05.02.01.98.99|4513|Hordeum	Unspecified
miR1120-3p-2	184	RLC_161686|LTR_HVVMRXALLhA0635I20_v21_c1_2883|LTR/Copia|02.01.01.05.99|4513|Hordeum	Unspecified
miR1120-3p-2	184	DXX_154274|MITE_morex_5_133100_AsDRF1|DNA/Mite|02.05.02.01.98.99|4513|Hordeum	Unspecified
miR1120-3p-3	188	DXX_154221|MITE_morex_1_59744_STOWAWAY1_HV|DNA/Mite|02.05.02.01.98.99|4513|Hordeum	Unspecified
miR1120-3p-3	188	DXX_154228|MITE_morex_2_147049_ATHOS_HV|DNA/Mite|02.05.02.01.98.99|4513|Hordeum	Unspecified
miR1120-3p-3	188	DXX_159596|trep884|DNA/Stowaway|02.05.02.01.50.99|4565|Triticum	Unspecified
miR1120-3p-4	185	DTC_156701|DTC_Jorge_3B_080_N22-1|DNA/En-Spm|02.05.01.04.99|4565|Triticum	Unspecified
miR1120-3p-4	185	DTT_158387|trep3075|DNA/TcMar|02.05.01.15|4565|Triticum	Unspecified
miR1122-3p-1	191	DTT_156331|DTT_Pan_3B_045_E05-1|DNA/TcMar|02.05.01.15.99|4565|Triticum	Unspecified
miR1122-3p-10	196	XXX_155337|XXX_unnamedfam179_3B_090_L01-1|Other|99|4565|Triticum	Unspecified
miR1122-3p-11	193	DXX_154255|MITE_morex_4_102938_TREP216|DNA/Mite|02.05.02.01.98.99|4513|Hordeum	Unspecified
miR1122-3p-12	189	DXX_154201|MITE_barke_5_43236_TREP216|DNA/Mite|02.05.02.01.98.99|4513|Hordeum	Unspecified
miR1122-3p-12	189	DXX_154255|MITE_morex_4_102938_TREP216|DNA/Mite|02.05.02.01.98.99|4513|Hordeum	Unspecified
miR1122-3p-13	203	DXX_154255|MITE_morex_4_102938_TREP216|DNA/Mite|02.05.02.01.98.99|4513|Hordeum	Unspecified
miR1122-3p-2	209	DXX_154255|MITE_morex_4_102938_TREP216|DNA/Mite|02.05.02.01.98.99|4513|Hordeum	Unspecified
miR1122-3p-3	195	XXX_155337|XXX_unnamedfam179_3B_090_L01-1|Other|99|4565|Triticum	Unspecified
miR1122-3p-4	194	DXX_154255|MITE_morex_4_102938_TREP216|DNA/Mite|02.05.02.01.98.99|4513|Hordeum	Unspecified
miR1122-3p-5	192	DTT_156331|DTT_Pan_3B_045_E05-1|DNA/TcMar|02.05.01.15.99|4565|Triticum	Unspecified
miR1122-3p-6	199	DTC_155186|DTC_Jorge_3B_034_E06-2|DNA/En-Spm|02.05.01.04.99|4565|Triticum	Unspecified
miR1122-3p-7	198	XXX_155337|XXX_unnamedfam179_3B_090_L01-1|Other|99|4565|Triticum	Unspecified
miR1122-3p-8	206	DXX_154255|MITE_morex_4_102938_TREP216|DNA/Mite|02.05.02.01.98.99|4513|Hordeum	Unspecified
miR1122-3p-9	197	XXX_155337|XXX_unnamedfam179_3B_090_L01-1|Other|99|4565|Triticum	Unspecified
miR1122-5p-1	207	DXX_154201|MITE_barke_5_43236_TREP216|DNA/Mite|02.05.02.01.98.99|4513|Hordeum	Unspecified
miR1122-5p-1	207	DTT_155139|DTT_Pan_3B_109_N19-1|DNA/TcMar|02.05.01.15.99|4565|Triticum	Unspecified
miR1122-5p-1	207	XXX_155337|XXX_unnamedfam179_3B_090_L01-1|Other|99|4565|Triticum	Unspecified
miR1125-5p-1	211	DTT_157214|DTT_Polyphemus_3B_078_H18-2|DNA/TcMar|02.05.01.15.99|4565|Triticum	Unspecified
miR1127-5p-1	213	DTC_155325|DTC_Jorge_3B_090_L01-1|DNA/En-Spm|02.05.01.04.99|4565|Triticum	Unspecified
miR1127-5p-1	213	DTC_155609|DTC_Jorge_3B_037_M16-1|DNA/En-Spm|02.05.01.04.99|4565|Triticum	Unspecified
miR1127-5p-1	213	DXX_157606|trep1097|DNA/Stowaway|02.05.02.01.50.99|4565|Triticum	Unspecified
miR1127-5p-2	214	DTC_155185|DTC_Jorge_3B_034_E06-1|DNA/En-Spm|02.05.01.04.99|4565|Triticum	Unspecified
miR1127-5p-2	214	DTC_155218|DTC_Jorge_3B_015_P16-1|DNA/En-Spm|02.05.01.04.99|4565|Triticum	Unspecified
miR1127-5p-2	214	DTC_155325|DTC_Jorge_3B_090_L01-1|DNA/En-Spm|02.05.01.04.99|4565|Triticum	Unspecified
miR1127-5p-2	214	DTC_155609|DTC_Jorge_3B_037_M16-1|DNA/En-Spm|02.05.01.04.99|4565|Triticum	Unspecified
miR1127-5p-2	214	DXX_157606|trep1097|DNA/Stowaway|02.05.02.01.50.99|4565|Triticum	Unspecified
miR1128-5p-1	217	RLX_159969|LTR_HVVMRXALLhA0680I06_v22_c1_2945|LTR|02.01.01.99|4513|Hordeum	Unspecified
miR1128-5p-1	217	RLX_163067|LTR_HVVMRXALLmA0478M01_ipk21_c2_3730|LTR|02.01.01.99|4513|Hordeum	Unspecified
miR1128-5p-1	217	DXX_154246|MITE_morex_3_16000_TREP216|DNA/Mite|02.05.02.01.98.99|4513|Hordeum	Unspecified
miR1128-5p-2	218	DTC_156701|DTC_Jorge_3B_080_N22-1|DNA/En-Spm|02.05.01.04.99|4565|Triticum	Unspecified
miR1128-5p-2	218	DTT_155747|DTT_Athos_3B_074_B05-3|DNA/TcMar|02.05.01.15.99|4565|Triticum	Unspecified
miR1128-5p-2	218	RLX_59462|LTR_Os_chr_05_874|LTR|02.01.01.99|4530|Oryza	Unspecified
miR1130-5p-1	225	RLX_59291|LTR_Os_chr_04_624|LTR|02.01.01.99|4530|Oryza	Unspecified
miR1130-5p-1	225	DTC_156701|DTC_Jorge_3B_080_N22-1|DNA/En-Spm|02.05.01.04.99|4565|Triticum	Unspecified
miR1130-5p-1	225	DTT_158388|trep3076|DNA/TcMar|02.05.01.15|4565|Triticum	Unspecified
miR1130-5p-10	224	DTC_156701|DTC_Jorge_3B_080_N22-1|DNA/En-Spm|02.05.01.04.99|4565|Triticum	Unspecified
miR1130-5p-10	224	DTT_158388|trep3076|DNA/TcMar|02.05.01.15|4565|Triticum	Unspecified
miR1130-5p-10	224	RLX_59291|LTR_Os_chr_04_624|LTR|02.01.01.99|4530|Oryza	Unspecified
miR1130-5p-11	221	DTC_156272|DTC_Jorge_3B_074_O16-1|DNA/En-Spm|02.05.01.04.99|4565|Triticum	Unspecified
miR1130-5p-11	221	DTC_157120|DTC_Caspar_3B_055_G17-1|DNA/En-Spm|02.05.01.04.99|4565|Triticum	Unspecified
miR1130-5p-11	221	DTC_156272|DTC_Jorge_3B_074_O16-1|DNA/En-Spm|02.05.01.04.99|4565|Triticum	Unspecified
miR1130-5p-2	227	DTT_158388|trep3076|DNA/TcMar|02.05.01.15|4565|Triticum	Unspecified
miR1130-5p-2	227	DTC_156272|DTC_Jorge_3B_074_O16-1|DNA/En-Spm|02.05.01.04.99|4565|Triticum	Unspecified
miR1130-5p-3	228	DTT_158388|trep3076|DNA/TcMar|02.05.01.15|4565|Triticum	Unspecified
miR1130-5p-3	228	RLX_58836|LTR_Os_chr_01_34|LTR|02.01.01.99|4530|Oryza	Unspecified
miR1130-5p-4	220	DTC_156701|DTC_Jorge_3B_080_N22-1|DNA/En-Spm|02.05.01.04.99|4565|Triticum	Unspecified
miR1130-5p-4	220	DTT_158388|trep3076|DNA/TcMar|02.05.01.15|4565|Triticum	Unspecified
miR1130-5p-5	226	DTC_157120|DTC_Caspar_3B_055_G17-1|DNA/En-Spm|02.05.01.04.99|4565|Triticum	Unspecified
miR1130-5p-5	226	DTT_158388|trep3076|DNA/TcMar|02.05.01.15|4565|Triticum	Unspecified
miR1130-5p-5	226	RLX_59291|LTR_Os_chr_04_624|LTR|02.01.01.99|4530|Oryza	Unspecified
miR1130-5p-6	222	DTC_156272|DTC_Jorge_3B_074_O16-1|DNA/En-Spm|02.05.01.04.99|4565|Triticum	Unspecified
miR1130-5p-6	222	DTC_157120|DTC_Caspar_3B_055_G17-1|DNA/En-Spm|02.05.01.04.99|4565|Triticum	Unspecified
miR1130-5p-6	222	DTC_156272|DTC_Jorge_3B_074_O16-1|DNA/En-Spm|02.05.01.04.99|4565|Triticum	Unspecified
miR1130-5p-7	229	DTC_155609|DTC_Jorge_3B_037_M16-1|DNA/En-Spm|02.05.01.04.99|4565|Triticum	Unspecified
miR1130-5p-7	229	DTT_158388|trep3076|DNA/TcMar|02.05.01.15|4565|Triticum	Unspecified
miR1130-5p-7	229	RLG_163132|LTR_HVVMRXALLhA0500F19_v16_c2_2702|LTR/Gypsy|02.01.01.10.99|4513|Hordeum	Unspecified
miR1130-5p-8	223	RLX_161480|LTR_HVVMRX83KhA0088B16_v55_c2_274|LTR|02.01.01.99|4513|Hordeum	Unspecified
miR1130-5p-8	223	DTT_156503|DTT_Athos_3B_104_M23-1|DNA/TcMar|02.05.01.15.99|4565|Triticum	Unspecified
miR1130-5p-9	219	RLG_163132|LTR_HVVMRXALLhA0500F19_v16_c2_2702|LTR/Gypsy|02.01.01.10.99|4513|Hordeum	Unspecified
miR1130-5p-9	219	DTC_154971|DTC_TAT1_3B_030_O03-1|DNA/En-Spm|02.05.01.04.99|4565|Triticum	Unspecified
miR1130-5p-9	219	DTT_154523|DTT_Athos_3B_024_E11-2|DNA/TcMar|02.05.01.15.99|4565|Triticum	Unspecified
miR1131-5p-1	230	DTC_157253|DTC_Caspar_3B_042_J02-1|DNA/En-Spm|02.05.01.04.99|4565|Triticum	Unspecified
miR1133-5p-1	233	DXX_154148|MITE_barke_2_17800_TREP216|DNA/Mite|02.05.02.01.98.99|4513|Hordeum	Unspecified
miR1135-3p-1	237	DTC_154527|DTC_unnamedfam9_3B_097_O05-1|DNA/En-Spm|02.05.01.04.99|4565|Triticum	Unspecified
miR1135-3p-1	237	DTT_158400|trep3088|DNA/TcMar|02.05.01.15|4565|Triticum	Unspecified
miR1135-3p-2	234	RLG_156354|RLG_Sabrina_3B_045_E05-2|LTR/Gypsy|02.01.01.10.99|4565|Triticum	Unspecified
miR1135-3p-2	234	DTT_155728|DTT_Icarus_3B_108_J20-1|DNA/TcMar|02.05.01.15|4565|Triticum	Unspecified
miR1135-3p-3	238	DTT_158400|trep3088|DNA/TcMar|02.05.01.15|4565|Triticum	Unspecified
miR1135-3p-4	235	DXX_154187|MITE_barke_4_44348_ICARUS_TM|DNA/Mite|02.05.02.01.98.99|4513|Hordeum	Unspecified
miR1135-3p-4	235	DTT_158400|trep3088|DNA/TcMar|02.05.01.15|4565|Triticum	Unspecified
miR1135-3p-5	236	DXX_154207|MITE_barke_5_66999_STOWAWAY1_HV|DNA/Mite|02.05.02.01.98.99|4513|Hordeum	Unspecified
miR1135-3p-5	236	DTT_158400|trep3088|DNA/TcMar|02.05.01.15|4565|Triticum	Unspecified
miR1136-5p-1	242	DXX_157559|trep1054|DNA/Stowaway|02.05.02.01.50.99|4568|Triticum	Unspecified
miR1136-5p-2	250	DTT_155728|DTT_Icarus_3B_108_J20-1|DNA/TcMar|02.05.01.15|4565|Triticum	Unspecified
miR1136-5p-3	245	DTT_158400|trep3088|DNA/TcMar|02.05.01.15|4565|Triticum	Unspecified
miR1136-5p-4	241	DXX_157559|trep1054|DNA/Stowaway|02.05.02.01.50.99|4568|Triticum	Unspecified
miR1136-5p-5	251	DXX_158404|trep3092|DNA/Stowaway|02.05.02.01.50.99|147389|Triticeae	Unspecified
miR1136-5p-5	251	DTX_157444|DTX_unnamedfam113_3B_061_C22-1|DNA|02.05.01.99|4565|Triticum	Unspecified
miR1136-5p-6	249	DTT_158400|trep3088|DNA/TcMar|02.05.01.15|4565|Triticum	Unspecified
miR1136-5p-7	247	DTT_158400|trep3088|DNA/TcMar|02.05.01.15|4565|Triticum	Unspecified
miR1136-5p-8	248	DTT_158400|trep3088|DNA/TcMar|02.05.01.15|4565|Triticum	Unspecified
miR1137-3p-1	262	DXX_157520|trep1019|DNA/Stowaway|02.05.02.01.50|4565|Triticum	Unspecified
miR1137-3p-2	261	DTT_158395|trep3083|DNA/TcMar|02.05.01.15|4565|Triticum	Unspecified
miR1137-3p-3	260	DTT_158395|trep3083|DNA/TcMar|02.05.01.15|4565|Triticum	Unspecified
miR1137-3p-4	259	DTT_158395|trep3083|DNA/TcMar|02.05.01.15|4565|Triticum	Unspecified
miR1139-5p-1	264	DTC_156494|DTC_Jorge_3B_104_M23-2|DNA/En-Spm|02.05.01.04.99|4565|Triticum	Unspecified
miR1139-5p-1	264	XXX_159052|trep4328|Other|90.01.03.99|4565|Triticum	Unspecified
miR1139-5p-2	263	DTX_156307|DTX_unnamedfam10_3B_108_B02-1|DNA|02.05.01.99|4565|Triticum	Unspecified
miR1139-5p-2	263	XXX_159052|trep4328|Other|90.01.03.99|4565|Triticum	Unspecified
miR1436-3p-1	117	DTC_156701|DTC_Jorge_3B_080_N22-1|DNA/En-Spm|02.05.01.04.99|4565|Triticum	Unspecified
miR1436-3p-1	117	DTT_158388|trep3076|DNA/TcMar|02.05.01.15|4565|Triticum	Unspecified
miR1436-3p-1	117	RLX_59291|LTR_Os_chr_04_624|LTR|02.01.01.99|4530|Oryza	Unspecified
miR1436-3p-10	111	DTC_156272|DTC_Jorge_3B_074_O16-1|DNA/En-Spm|02.05.01.04.99|4565|Triticum	Unspecified
miR1436-3p-10	111	DTC_157120|DTC_Caspar_3B_055_G17-1|DNA/En-Spm|02.05.01.04.99|4565|Triticum	Unspecified
miR1436-3p-10	111	DTC_156272|DTC_Jorge_3B_074_O16-1|DNA/En-Spm|02.05.01.04.99|4565|Triticum	Unspecified
miR1436-3p-11	121	DTC_155075|DTC_Jorge_3B_115_C24-1|DNA/En-Spm|02.05.01.04.99|4565|Triticum	Unspecified
miR1436-3p-11	121	DTX_156972|DTX_unnamedfam8_3B_096_N15-1|DNA|02.05.01.99|4565|Triticum	Unspecified
miR1436-3p-12	126	DTC_156701|DTC_Jorge_3B_080_N22-1|DNA/En-Spm|02.05.01.04.99|4565|Triticum	Unspecified
miR1436-3p-12	126	RLX_161480|LTR_HVVMRX83KhA0088B16_v55_c2_274|LTR|02.01.01.99|4513|Hordeum	Unspecified
miR1436-3p-12	126	DTC_156701|DTC_Jorge_3B_080_N22-1|DNA/En-Spm|02.05.01.04.99|4565|Triticum	Unspecified
miR1436-3p-13	108	RLG_163132|LTR_HVVMRXALLhA0500F19_v16_c2_2702|LTR/Gypsy|02.01.01.10.99|4513|Hordeum	Unspecified
miR1436-3p-13	108	DTC_154971|DTC_TAT1_3B_030_O03-1|DNA/En-Spm|02.05.01.04.99|4565|Triticum	Unspecified
miR1436-3p-13	108	DTT_154523|DTT_Athos_3B_024_E11-2|DNA/TcMar|02.05.01.15.99|4565|Triticum	Unspecified
miR1436-3p-14	132	DTC_156701|DTC_Jorge_3B_080_N22-1|DNA/En-Spm|02.05.01.04.99|4565|Triticum	Unspecified
miR1436-3p-14	132	DTT_158387|trep3075|DNA/TcMar|02.05.01.15|4565|Triticum	Unspecified
miR1436-3p-15	147	RLC_161686|LTR_HVVMRXALLhA0635I20_v21_c1_2883|LTR/Copia|02.01.01.05.99|4513|Hordeum	Unspecified
miR1436-3p-15	147	RLX_161480|LTR_HVVMRX83KhA0088B16_v55_c2_274|LTR|02.01.01.99|4513|Hordeum	Unspecified
miR1436-3p-15	147	RLX_59291|LTR_Os_chr_04_624|LTR|02.01.01.99|4530|Oryza	Unspecified
miR1436-3p-16	120	DTC_155075|DTC_Jorge_3B_115_C24-1|DNA/En-Spm|02.05.01.04.99|4565|Triticum	Unspecified
miR1436-3p-16	120	DTX_156972|DTX_unnamedfam8_3B_096_N15-1|DNA|02.05.01.99|4565|Triticum	Unspecified
miR1436-3p-17	140	DTC_156701|DTC_Jorge_3B_080_N22-1|DNA/En-Spm|02.05.01.04.99|4565|Triticum	Unspecified
miR1436-3p-18	116	RLX_59291|LTR_Os_chr_04_624|LTR|02.01.01.99|4530|Oryza	Unspecified
miR1436-3p-18	116	DTC_156701|DTC_Jorge_3B_080_N22-1|DNA/En-Spm|02.05.01.04.99|4565|Triticum	Unspecified
miR1436-3p-18	116	DTT_158388|trep3076|DNA/TcMar|02.05.01.15|4565|Triticum	Unspecified
miR1436-3p-19	110	DTC_156272|DTC_Jorge_3B_074_O16-1|DNA/En-Spm|02.05.01.04.99|4565|Triticum	Unspecified
miR1436-3p-19	110	DTC_157120|DTC_Caspar_3B_055_G17-1|DNA/En-Spm|02.05.01.04.99|4565|Triticum	Unspecified
miR1436-3p-19	110	DTC_156272|DTC_Jorge_3B_074_O16-1|DNA/En-Spm|02.05.01.04.99|4565|Triticum	Unspecified
miR1436-3p-2	144	RLX_161480|LTR_HVVMRX83KhA0088B16_v55_c2_274|LTR|02.01.01.99|4513|Hordeum	Unspecified
miR1436-3p-2	144	DTT_154712|DTT_Athos_3B_049_M03-3|DNA/TcMar|02.05.01.15|4565|Triticum	Unspecified
miR1436-3p-20	122	DTC_155751|DTC_Jorge_3B_074_B05-2|DNA/En-Spm|02.05.01.04.99|4565|Triticum	Unspecified
miR1436-3p-20	122	DTT_158388|trep3076|DNA/TcMar|02.05.01.15|4565|Triticum	Unspecified
miR1436-3p-20	122	RLX_59291|LTR_Os_chr_04_624|LTR|02.01.01.99|4530|Oryza	Unspecified
miR1436-3p-21	123	DTT_155747|DTT_Athos_3B_074_B05-3|DNA/TcMar|02.05.01.15.99|4565|Triticum	Unspecified
miR1436-3p-22	131	RLX_159969|LTR_HVVMRXALLhA0680I06_v22_c1_2945|LTR|02.01.01.99|4513|Hordeum	Unspecified
miR1436-3p-22	131	RLC_68549|Bd4_RLC_17|LTR/Copia|02.01.01.05.99|15368|Brachypodium	Unspecified
miR1436-3p-22	131	DTT_155912|DTT_Hades_3B_093_A03-1|DNA/TcMar|02.05.01.15.99|4565|Triticum	Unspecified
miR1436-3p-22	131	DXX_154138|MITE_barke_1_62132_HADES_TA|DNA/Mite|02.05.02.01.98.99|4513|Hordeum	Unspecified
miR1436-3p-23	149	DTC_155186|DTC_Jorge_3B_034_E06-2|DNA/En-Spm|02.05.01.04.99|4565|Triticum	Unspecified
miR1436-3p-23	149	DXX_154274|MITE_morex_5_133100_AsDRF1|DNA/Mite|02.05.02.01.98.99|4513|Hordeum	Unspecified
miR1436-3p-24	112	RLG_163132|LTR_HVVMRXALLhA0500F19_v16_c2_2702|LTR/Gypsy|02.01.01.10.99|4513|Hordeum	Unspecified
miR1436-3p-24	112	DTC_155609|DTC_Jorge_3B_037_M16-1|DNA/En-Spm|02.05.01.04.99|4565|Triticum	Unspecified
miR1436-3p-24	112	DTT_158388|trep3076|DNA/TcMar|02.05.01.15|4565|Triticum	Unspecified
miR1436-3p-25	113	DTT_155849|DTT_Athos_3B_016_K12-1|DNA/TcMar|02.05.01.15.99|4565|Triticum	Unspecified
miR1436-3p-25	113	DXX_159602|trep890|DNA/Stowaway|02.05.02.01.50|4565|Triticum	Unspecified
miR1436-3p-25	113	DTC_156701|DTC_Jorge_3B_080_N22-1|DNA/En-Spm|02.05.01.04.99|4565|Triticum	Unspecified
miR1436-3p-26	145	DTC_156701|DTC_Jorge_3B_080_N22-1|DNA/En-Spm|02.05.01.04.99|4565|Triticum	Unspecified
miR1436-3p-26	145	DTX_156972|DTX_unnamedfam8_3B_096_N15-1|DNA|02.05.01.99|4565|Triticum	Unspecified
miR1436-3p-27	125	DTC_155186|DTC_Jorge_3B_034_E06-2|DNA/En-Spm|02.05.01.04.99|4565|Triticum	Unspecified
miR1436-3p-27	125	DTC_156701|DTC_Jorge_3B_080_N22-1|DNA/En-Spm|02.05.01.04.99|4565|Triticum	Unspecified
miR1436-3p-27	125	DTC_156701|DTC_Jorge_3B_080_N22-1|DNA/En-Spm|02.05.01.04.99|4565|Triticum	Unspecified
miR1436-3p-28	107	DTC_154971|DTC_TAT1_3B_030_O03-1|DNA/En-Spm|02.05.01.04.99|4565|Triticum	Unspecified
miR1436-3p-28	107	DTT_154523|DTT_Athos_3B_024_E11-2|DNA/TcMar|02.05.01.15.99|4565|Triticum	Unspecified
miR1436-3p-28	107	RLG_163132|LTR_HVVMRXALLhA0500F19_v16_c2_2702|LTR/Gypsy|02.01.01.10.99|4513|Hordeum	Unspecified
miR1436-3p-29	115	DTT_155849|DTT_Athos_3B_016_K12-1|DNA/TcMar|02.05.01.15.99|4565|Triticum	Unspecified
miR1436-3p-29	115	DXX_159602|trep890|DNA/Stowaway|02.05.02.01.50|4565|Triticum	Unspecified
miR1436-3p-29	115	RLX_161480|LTR_HVVMRX83KhA0088B16_v55_c2_274|LTR|02.01.01.99|4513|Hordeum	Unspecified
miR1436-3p-29	115	DTC_156701|DTC_Jorge_3B_080_N22-1|DNA/En-Spm|02.05.01.04.99|4565|Triticum	Unspecified
miR1436-3p-3	129	DTT_156331|DTT_Pan_3B_045_E05-1|DNA/TcMar|02.05.01.15.99|4565|Triticum	Unspecified
miR1436-3p-3	129	RLX_163067|LTR_HVVMRXALLmA0478M01_ipk21_c2_3730|LTR|02.01.01.99|4513|Hordeum	Unspecified
miR1436-3p-30	130	DXX_154252|MITE_morex_3_52048_ATHOS_HV|DNA/Mite|02.05.02.01.98.99|4513|Hordeum	Unspecified
miR1436-3p-30	130	DTT_156331|DTT_Pan_3B_045_E05-1|DNA/TcMar|02.05.01.15.99|4565|Triticum	Unspecified
miR1436-3p-30	130	RLX_163067|LTR_HVVMRXALLmA0478M01_ipk21_c2_3730|LTR|02.01.01.99|4513|Hordeum	Unspecified
miR1436-3p-31	141	DXX_154274|MITE_morex_5_133100_AsDRF1|DNA/Mite|02.05.02.01.98.99|4513|Hordeum	Unspecified
miR1436-3p-31	141	DXX_154274|MITE_morex_5_133100_AsDRF1|DNA/Mite|02.05.02.01.98.99|4513|Hordeum	Unspecified
miR1436-3p-32	136	DTX_156972|DTX_unnamedfam8_3B_096_N15-1|DNA|02.05.01.99|4565|Triticum	Unspecified
miR1436-3p-4	151	XXX_157396|XXX_unnamedfam187_3B_088_P23-1|Other|99|4565|Triticum	Unspecified
miR1436-3p-4	151	DTT_155729|DTT_Hades_3B_108_J20-1|DNA/TcMar|02.05.01.15|4565|Triticum	Unspecified
miR1436-3p-5	109	DTC_156701|DTC_Jorge_3B_080_N22-1|DNA/En-Spm|02.05.01.04.99|4565|Triticum	Unspecified
miR1436-3p-5	109	DTT_158388|trep3076|DNA/TcMar|02.05.01.15|4565|Triticum	Unspecified
miR1436-3p-6	118	DTC_157120|DTC_Caspar_3B_055_G17-1|DNA/En-Spm|02.05.01.04.99|4565|Triticum	Unspecified
miR1436-3p-6	118	DTT_158388|trep3076|DNA/TcMar|02.05.01.15|4565|Triticum	Unspecified
miR1436-3p-6	118	RLX_59291|LTR_Os_chr_04_624|LTR|02.01.01.99|4530|Oryza	Unspecified
miR1436-3p-7	124	RLX_159969|LTR_HVVMRXALLhA0680I06_v22_c1_2945|LTR|02.01.01.99|4513|Hordeum	Unspecified
miR1436-3p-7	124	DXX_154246|MITE_morex_3_16000_TREP216|DNA/Mite|02.05.02.01.98.99|4513|Hordeum	Unspecified
miR1436-3p-7	124	RLX_163067|LTR_HVVMRXALLmA0478M01_ipk21_c2_3730|LTR|02.01.01.99|4513|Hordeum	Unspecified
miR1436-3p-8	143	DTC_158802|trep4080|DNA/En-Spm|02.05.01.04.99|4513|Hordeum	Unspecified
miR1436-3p-9	135	RLC_161686|LTR_HVVMRXALLhA0635I20_v21_c1_2883|LTR/Copia|02.01.01.05.99|4513|Hordeum	Unspecified
miR1436-3p-9	135	DXX_154274|MITE_morex_5_133100_AsDRF1|DNA/Mite|02.05.02.01.98.99|4513|Hordeum	Unspecified
miR1439-3p-1	155	DTC_154342|DTC_Jorge_3B_007_A18-1|DNA/En-Spm|02.05.01.04.99|4565|Triticum	Unspecified
miR1439-3p-1	155	DTC_155186|DTC_Jorge_3B_034_E06-2|DNA/En-Spm|02.05.01.04.99|4565|Triticum	Unspecified
miR1439-3p-1	155	DTC_154804|DTC_Jorge_3B_011_O13-2|DNA/En-Spm|02.05.01.04.99|4565|Triticum	Unspecified
miR1439-3p-2	153	DTT_155729|DTT_Hades_3B_108_J20-1|DNA/TcMar|02.05.01.15|4565|Triticum	Unspecified
miR1439-3p-3	161	DTC_156659|DTC_Fergat_3B_025_N04-1|DNA/En-Spm|02.05.01.04.99|4565|Triticum	Unspecified
miR1439-3p-4	154	RLX_59291|LTR_Os_chr_04_624|LTR|02.01.01.99|4530|Oryza	Unspecified
miR1439-3p-4	154	DTC_156701|DTC_Jorge_3B_080_N22-1|DNA/En-Spm|02.05.01.04.99|4565|Triticum	Unspecified
miR1439-3p-4	154	DTT_158388|trep3076|DNA/TcMar|02.05.01.15|4565|Triticum	Unspecified
miR1439-3p-5	158	RLX_163067|LTR_HVVMRXALLmA0478M01_ipk21_c2_3730|LTR|02.01.01.99|4513|Hordeum	Unspecified
miR1439-3p-5	158	DTC_158341|trep3026|DNA/En-Spm|02.05.01.04.99|4565|Triticum	Unspecified
miR1439-3p-5	158	DTC_155186|DTC_Jorge_3B_034_E06-2|DNA/En-Spm|02.05.01.04.99|4565|Triticum	Unspecified
miR1439-3p-5	158	DTC_154804|DTC_Jorge_3B_011_O13-2|DNA/En-Spm|02.05.01.04.99|4565|Triticum	Unspecified
miR1439-3p-6	152	DTT_155729|DTT_Hades_3B_108_J20-1|DNA/TcMar|02.05.01.15|4565|Triticum	Unspecified
miR1439-3p-7	156	RLG_68517|Bd3_RLG_17|LTR/Gypsy|02.01.01.10.99|15368|Brachypodium	Unspecified
miR1439-3p-7	156	DTC_154804|DTC_Jorge_3B_011_O13-2|DNA/En-Spm|02.05.01.04.99|4565|Triticum	Unspecified
miR818-3p-1	166	DTC_157120|DTC_Caspar_3B_055_G17-1|DNA/En-Spm|02.05.01.04.99|4565|Triticum	Unspecified
miR818-3p-1	166	DTT_154712|DTT_Athos_3B_049_M03-3|DNA/TcMar|02.05.01.15|4565|Triticum	Unspecified

## Sheet: siRNA Candidates Ids
Supplementary Document 7 (excel): siRNA candidates which align the transposable elements with three or fewer mismatches.
Bdi Genome	Bdi Transcriptome	Tae Genome	Tae Transcriptome
miR1122-3p-2	miR1122-3p-1	miR1117-3p-1	miR1117-3p-1
miR1122-3p-4	miR1122-3p-2	miR1117-3p-2	miR1117-3p-2
miR1122-3p-5	miR1122-3p-3	miR1117-3p-3	miR1117-5p-1
miR1122-3p-6	miR1122-3p-4	miR1117-3p-4	miR1122-3p-1
miR1122-3p-7	miR1122-3p-5	miR1117-3p-5	miR1122-3p-3
miR1122-3p-9	miR1122-3p-6	miR1117-3p-6	miR1122-3p-4
miR1122-3p-10	miR1122-3p-7	miR1117-3p-8	miR1122-3p-5
miR1122-3p-11	miR1122-3p-8	miR1117-3p-9	miR1122-3p-7
miR1122-3p-12	miR1133-5p-1	miR1117-3p-10	miR1122-3p-9
miR1122-3p-14	miR1135-3p-1	miR1117-3p-12	miR1122-3p-10
miR1122-3p-15	miR1135-3p-2	miR1117-3p-13	miR1122-3p-11
miR1122-3p-18	miR1135-3p-3	miR1117-3p-14	miR1122-3p-12
miR1122-3p-23	miR1139-5p-1	miR1117-3p-15	miR1122-3p-13
miR1122-3p-25	miR1435-5p-1	miR1117-3p-19	miR1122-3p-14
miR1122-3p-29	miR1436-3p-1	miR1117-3p-20	miR1125-5p-1
miR1122-3p-33	miR1436-3p-2	miR1117-3p-21	miR1128-5p-2
miR1122-3p-35	miR1436-3p-3	miR1117-3p-22	miR1130-5p-2
miR1122-3p-36	miR1436-3p-4	miR1117-3p-23	miR1131-5p-1
miR1122-3p-40	miR1436-3p-5	miR1117-3p-24	miR1136-5p-2
miR1122-3p-41	miR1436-3p-6	miR1117-3p-25	miR1136-5p-3
miR1122-3p-45	miR1436-3p-7	miR1117-3p-26	miR1136-5p-5
miR1122-3p-47	miR1436-3p-8	miR1117-3p-27	miR1136-5p-6
miR1122-3p-49	miR1436-3p-9	miR1117-3p-28	miR1136-5p-7
miR1122-3p-50	miR1436-3p-10	miR1117-3p-29	miR1136-5p-8
miR1122-3p-51	miR1436-3p-11	miR1117-3p-30	miR1137-3p-1
miR1122-3p-54	miR1439-3p-1	miR1117-3p-31	miR1137-3p-2
miR1122-3p-55	miR1439-3p-2	miR1117-3p-32	miR1137-3p-3
miR1122-3p-56	miR1439-3p-3	miR1117-3p-35	miR1137-3p-4
miR1122-3p-57	miR1439-3p-4	miR1117-3p-36	miR1139-5p-1
miR1122-3p-58	miR1439-3p-5	miR1117-3p-37	miR1139-5p-2
miR1122-3p-59	miR1439-3p-6	miR1117-3p-38
miR1122-3p-60	miR1439-3p-8	miR1117-3p-39
miR1122-3p-61	miR1439-3p-9	miR1117-3p-40
miR1122-3p-64	miR437-3p-1	miR1117-3p-41
miR1122-3p-67	miR444-3p-1	miR1117-3p-42
miR1122-3p-68	miR444-3p-2	miR1117-3p-43
miR1122-3p-69	miR444-3p-3	miR1117-3p-44
miR1122-3p-73	miR444-3p-4	miR1117-3p-45
miR1122-3p-80		miR1117-3p-46
miR1122-3p-81		miR1117-3p-47
miR1122-3p-83		miR1117-3p-48
miR1128-5p-25		miR1117-3p-49
miR1133-5p-5		miR1117-3p-50
miR1133-5p-16		miR1117-3p-51
miR1135-3p-16		miR1117-3p-52
miR1136-5p-1		miR1117-3p-53
miR1435-5p-1		miR1117-3p-54
miR1435-5p-2		miR1117-3p-55
miR1435-5p-3		miR1117-3p-56
miR1435-5p-7		miR1117-3p-57
miR1435-5p-8		miR1117-3p-58
miR1435-5p-9		miR1117-3p-59
miR1435-5p-10		miR1117-3p-60
miR1436-3p-1		miR1117-3p-61
miR1436-3p-11		miR1117-3p-62
miR1436-3p-27		miR1117-3p-63
miR1436-3p-55		miR1117-3p-64
miR1436-3p-57		miR1117-3p-65
miR1436-3p-60		miR1117-3p-66
miR1436-3p-61		miR1117-3p-67
miR1436-3p-89		miR1117-3p-68
miR1436-3p-107		miR1117-3p-69
miR1436-3p-110		miR1117-3p-70
miR1436-3p-112		miR1117-3p-71
miR1436-3p-117		miR1117-3p-72
miR1436-3p-138		miR1117-3p-73
miR1436-3p-141		miR1117-3p-74
miR1436-3p-143		miR1117-3p-75
miR1436-3p-156		miR1117-3p-76
miR1436-3p-159		miR1117-3p-77
miR1436-3p-160		miR1117-3p-78
miR1436-3p-161		miR1117-3p-79
miR1436-3p-164		miR1117-3p-80
miR1436-3p-190		miR1117-3p-81
miR1436-3p-210		miR1117-3p-83
miR1436-3p-222		miR1117-3p-85
miR1436-3p-237		miR1117-3p-86
miR1436-3p-266		miR1117-3p-87
miR1436-3p-280		miR1117-3p-88
miR1436-3p-313		miR1117-3p-89
miR1436-3p-341		miR1117-3p-90
miR1439-3p-76		miR1117-3p-91
miR1439-3p-93		miR1117-3p-92
miR1439-3p-184		miR1117-3p-93
miR437-3p-1		miR1117-3p-94
miR437-3p-2		miR1117-3p-96
miR437-3p-3		miR1117-3p-97
miR437-3p-4		miR1117-3p-98
miR437-3p-5		miR1117-3p-99
miR437-3p-6		miR1117-3p-100
		miR1117-3p-101
		miR1117-3p-102
		miR1117-3p-103
		miR1117-3p-104
		miR1117-3p-105
		miR1117-3p-106
		miR1117-3p-107
		miR1117-3p-108
		miR1117-3p-109
		miR1117-3p-111
		miR1117-3p-112
		miR1117-3p-113
		miR1117-3p-114
		miR1117-3p-115
		miR1117-3p-116
		miR1117-3p-117
		miR1117-3p-118
		miR1117-3p-119
		miR1117-3p-120
		miR1117-3p-121
		miR1117-3p-122
		miR1117-3p-123
		miR1117-3p-124
		miR1117-3p-125
		miR1117-3p-126
		miR1117-3p-128
		miR1117-3p-129
		miR1117-3p-130
		miR1117-3p-131
		miR1117-3p-133
		miR1117-3p-134
		miR1117-3p-135
		miR1117-3p-136
		miR1117-3p-137
		miR1117-3p-138
		miR1117-3p-140
		miR1117-3p-141
		miR1117-3p-142
		miR1117-3p-143
		miR1117-3p-144
		miR1117-3p-145
		miR1117-3p-147
		miR1117-3p-148
		miR1117-3p-149
		miR1117-3p-150
		miR1117-3p-151
		miR1117-3p-152
		miR1117-3p-154
		miR1117-3p-155
		miR1117-3p-156
		miR1117-3p-157
		miR1117-3p-158
		miR1117-3p-160
		miR1117-3p-161
		miR1117-3p-162
		miR1117-3p-163
		miR1117-3p-164
		miR1117-3p-165
		miR1117-3p-166
		miR1117-3p-167
		miR1117-3p-168
		miR1117-3p-169
		miR1117-3p-170
		miR1117-3p-171
		miR1117-3p-172
		miR1117-3p-173
		miR1117-3p-174
		miR1117-3p-175
		miR1117-3p-176
		miR1117-3p-177
		miR1117-3p-178
		miR1117-3p-179
		miR1117-3p-180
		miR1117-3p-182
		miR1117-3p-183
		miR1117-3p-184
		miR1117-3p-185
		miR1117-3p-186
		miR1117-3p-187
		miR1117-3p-188
		miR1117-3p-189
		miR1117-3p-190
		miR1117-3p-191
		miR1117-3p-192
		miR1117-3p-193
		miR1117-3p-194
		miR1117-3p-195
		miR1117-3p-196
		miR1117-3p-198
		miR1117-3p-199
		miR1117-3p-200
		miR1117-3p-201
		miR1117-3p-203
		miR1117-3p-204
		miR1117-3p-205
		miR1117-3p-206
		miR1117-3p-207
		miR1117-3p-208
		miR1117-3p-209
		miR1117-3p-210
		miR1117-3p-211
		miR1117-3p-212
		miR1117-3p-213
		miR1117-3p-214
		miR1117-3p-215
		miR1117-3p-216
		miR1117-3p-217
		miR1117-3p-219
		miR1117-3p-220
		miR1117-3p-221
		miR1117-3p-222
		miR1117-3p-223
		miR1117-3p-224
		miR1117-3p-225
		miR1117-3p-227
		miR1117-3p-228
		miR1117-3p-229
		miR1117-3p-231
		miR1117-3p-232
		miR1117-3p-234
		miR1117-3p-235
		miR1117-3p-237
		miR1117-3p-238
		miR1117-3p-239
		miR1117-3p-240
		miR1117-3p-241
		miR1117-3p-242
		miR1117-3p-243
		miR1117-3p-244
		miR1117-3p-245
		miR1117-3p-246
		miR1117-3p-247
		miR1117-3p-248
		miR1117-3p-249
		miR1117-3p-250
		miR1117-3p-251
		miR1117-3p-252
		miR1117-3p-253
		miR1117-3p-254
		miR1117-3p-255
		miR1117-3p-256
		miR1117-3p-257
		miR1117-3p-258
		miR1117-3p-259
		miR1117-3p-260
		miR1117-3p-261
		miR1117-3p-262
		miR1117-3p-263
		miR1117-3p-264
		miR1117-3p-265
		miR1117-3p-266
		miR1117-3p-267
		miR1117-3p-268
		miR1117-3p-269
		miR1117-3p-270
		miR1117-3p-271
		miR1117-3p-272
		miR1117-3p-273
		miR1117-3p-274
		miR1117-3p-275
		miR1117-3p-276
		miR1117-3p-277
		miR1117-3p-279
		miR1117-3p-280
		miR1117-3p-281
		miR1117-3p-282
		miR1117-3p-283
		miR1117-3p-284
		miR1117-3p-285
		miR1117-3p-286
		miR1117-3p-287
		miR1117-3p-288
		miR1117-3p-289
		miR1117-3p-291
		miR1117-3p-293
		miR1117-3p-294
		miR1117-3p-295
		miR1117-3p-296
		miR1117-3p-297
		miR1117-3p-298
		miR1117-3p-299
		miR1117-3p-300
		miR1117-3p-301
		miR1117-3p-302
		miR1117-3p-305
		miR1117-3p-306
		miR1117-3p-308
		miR1117-3p-310
		miR1117-3p-312
		miR1117-3p-316
		miR1117-3p-317
		miR1117-3p-318
		miR1117-3p-319
		miR1117-3p-320
		miR1117-3p-321
		miR1117-3p-322
		miR1117-3p-324
		miR1117-3p-325
		miR1117-3p-326
		miR1117-3p-327
		miR1117-3p-329
		miR1117-3p-330
		miR1117-3p-331
		miR1117-3p-332
		miR1117-3p-333
		miR1117-3p-334
		miR1117-3p-335
		miR1117-3p-336
		miR1117-3p-337
		miR1117-3p-338
		miR1117-3p-339
		miR1117-3p-340
		miR1117-3p-341
		miR1117-3p-342
		miR1117-3p-343
		miR1117-3p-344
		miR1117-3p-345
		miR1117-3p-346
		miR1117-3p-347
		miR1117-3p-348
		miR1117-3p-349
		miR1117-3p-350
		miR1117-3p-351
		miR1117-3p-352
		miR1117-3p-353
		miR1117-3p-354
		miR1117-3p-355
		miR1117-3p-356
		miR1117-3p-357
		miR1117-3p-358
		miR1117-3p-359
		miR1117-3p-360
		miR1117-3p-361
		miR1117-3p-362
		miR1117-3p-363
		miR1117-3p-364
		miR1117-3p-365
		miR1117-3p-366
		miR1117-3p-367
		miR1117-3p-368
		miR1117-3p-369
		miR1117-3p-370
		miR1117-3p-372
		miR1117-3p-373
		miR1117-3p-375
		miR1117-3p-376
		miR1117-3p-377
		miR1117-3p-378
		miR1117-3p-379
		miR1117-3p-381
		miR1117-3p-382
		miR1117-3p-383
		miR1117-3p-384
		miR1117-3p-385
		miR1117-3p-387
		miR1117-3p-388
		miR1117-3p-390
		miR1117-3p-391
		miR1117-3p-392
		miR1117-3p-393
		miR1117-3p-394
		miR1117-3p-395
		miR1117-3p-396
		miR1117-3p-397
		miR1117-3p-398
		miR1117-3p-399
		miR1117-3p-400
		miR1117-3p-401
		miR1117-3p-402
		miR1117-3p-403
		miR1117-3p-405
		miR1117-3p-406
		miR1117-3p-407
		miR1117-3p-408
		miR1117-3p-409
		miR1117-3p-410
		miR1117-3p-411
		miR1117-3p-412
		miR1117-3p-413
		miR1117-3p-414
		miR1117-3p-415
		miR1117-3p-416
		miR1117-3p-417
		miR1117-3p-418
		miR1117-3p-419
		miR1117-3p-420
		miR1117-3p-421
		miR1117-3p-423
		miR1117-3p-424
		miR1117-3p-425
		miR1117-3p-426
		miR1117-3p-427
		miR1117-3p-428
		miR1117-3p-429
		miR1117-3p-430
		miR1117-3p-431
		miR1117-3p-432
		miR1117-3p-434
		miR1117-3p-435
		miR1117-3p-436
		miR1117-3p-437
		miR1117-3p-439
		miR1117-3p-440
		miR1117-3p-441
		miR1117-3p-442
		miR1117-3p-443
		miR1117-3p-444
		miR1117-3p-445
		miR1117-3p-446
		miR1117-3p-447
		miR1117-3p-448
		miR1117-3p-449
		miR1117-3p-450
		miR1117-3p-451
		miR1117-3p-452
		miR1117-3p-453
		miR1117-3p-454
		miR1117-3p-455
		miR1117-3p-456
		miR1117-3p-457
		miR1117-3p-458
		miR1117-3p-459
		miR1117-3p-460
		miR1117-3p-461
		miR1117-3p-462
		miR1117-3p-463
		miR1117-3p-464
		miR1117-3p-465
		miR1117-3p-466
		miR1117-3p-467
		miR1117-3p-468
		miR1117-3p-470
		miR1117-3p-471
		miR1117-3p-472
		miR1117-3p-473
		miR1117-3p-474
		miR1117-3p-475
		miR1117-3p-476
		miR1117-3p-478
		miR1117-3p-479
		miR1117-3p-480
		miR1117-3p-482
		miR1117-3p-484
		miR1117-3p-485
		miR1117-3p-486
		miR1117-3p-487
		miR1117-3p-488
		miR1117-3p-489
		miR1117-3p-490
		miR1117-3p-491
		miR1117-3p-492
		miR1117-3p-493
		miR1117-3p-494
		miR1117-3p-495
		miR1117-3p-496
		miR1117-3p-497
		miR1117-3p-498
		miR1117-3p-499
		miR1117-3p-501
		miR1117-3p-503
		miR1117-3p-504
		miR1117-3p-505
		miR1117-3p-506
		miR1117-3p-507
		miR1117-3p-508
		miR1117-3p-509
		miR1117-3p-510
		miR1117-3p-512
		miR1117-3p-513
		miR1117-3p-514
		miR1117-3p-515
		miR1117-3p-516
		miR1117-3p-517
		miR1117-3p-518
		miR1117-3p-519
		miR1117-3p-520
		miR1117-3p-521
		miR1117-3p-523
		miR1117-3p-524
		miR1117-3p-525
		miR1117-3p-528
		miR1117-3p-529
		miR1117-3p-530
		miR1117-3p-531
		miR1117-3p-532
		miR1117-3p-533
		miR1117-3p-534
		miR1117-3p-537
		miR1117-3p-538
		miR1117-3p-539
		miR1117-3p-540
		miR1117-3p-541
		miR1117-3p-542
		miR1117-3p-543
		miR1117-3p-544
		miR1117-3p-545
		miR1117-3p-546
		miR1117-3p-547
		miR1117-3p-549
		miR1117-3p-550
		miR1117-3p-552
		miR1117-3p-553
		miR1117-3p-554
		miR1117-3p-555
		miR1117-3p-556
		miR1117-3p-558
		miR1117-3p-559
		miR1117-3p-560
		miR1117-3p-561
		miR1117-3p-562
		miR1117-3p-563
		miR1117-3p-564
		miR1117-3p-565
		miR1117-3p-566
		miR1117-3p-567
		miR1117-3p-568
		miR1117-3p-569
		miR1117-3p-571
		miR1117-3p-572
		miR1117-3p-573
		miR1117-3p-574
		miR1117-3p-575
		miR1117-3p-576
		miR1117-3p-577
		miR1117-3p-578
		miR1117-3p-579
		miR1117-3p-580
		miR1117-3p-581
		miR1117-3p-582
		miR1117-3p-583
		miR1117-3p-584
		miR1117-3p-585
		miR1117-3p-586
		miR1117-3p-587
		miR1117-3p-588
		miR1117-3p-589
		miR1117-3p-590
		miR1117-3p-591
		miR1117-3p-592
		miR1117-3p-593
		miR1117-3p-594
		miR1117-3p-595
		miR1117-3p-596
		miR1117-3p-597
		miR1117-3p-598
		miR1117-3p-599
		miR1117-3p-600
		miR1117-3p-601
		miR1117-3p-602
		miR1117-3p-603
		miR1117-3p-604
		miR1117-3p-606
		miR1117-3p-607
		miR1117-3p-608
		miR1117-3p-609
		miR1117-3p-610
		miR1117-3p-611
		miR1117-3p-612
		miR1117-3p-613
		miR1117-3p-616
		miR1117-3p-617
		miR1117-3p-618
		miR1117-3p-619
		miR1117-3p-621
		miR1117-3p-622
		miR1117-3p-623
		miR1117-3p-624
		miR1117-3p-625
		miR1117-3p-626
		miR1117-3p-627
		miR1117-3p-628
		miR1117-3p-629
		miR1117-3p-630
		miR1117-3p-632
		miR1117-3p-634
		miR1117-3p-635
		miR1117-3p-636
		miR1117-3p-637
		miR1117-3p-638
		miR1117-3p-639
		miR1117-3p-640
		miR1117-3p-642
		miR1117-3p-643
		miR1117-3p-644
		miR1117-3p-645
		miR1117-3p-646
		miR1117-3p-647
		miR1117-3p-648
		miR1117-3p-649
		miR1117-3p-650
		miR1117-3p-651
		miR1117-3p-652
		miR1117-3p-653
		miR1117-3p-654
		miR1117-3p-655
		miR1117-3p-656
		miR1117-3p-657
		miR1117-3p-658
		miR1117-3p-659
		miR1117-3p-660
		miR1117-3p-661
		miR1117-3p-662
		miR1117-3p-663
		miR1117-3p-665
		miR1117-3p-666
		miR1117-3p-667
		miR1117-3p-668
		miR1117-3p-669
		miR1117-3p-670
		miR1117-3p-671
		miR1117-3p-673
		miR1117-3p-674
		miR1117-3p-675
		miR1117-3p-676
		miR1117-3p-677
		miR1117-3p-679
		miR1117-3p-680
		miR1117-3p-681
		miR1117-3p-683
		miR1117-3p-684
		miR1117-3p-685
		miR1117-3p-686
		miR1117-3p-687
		miR1117-3p-688
		miR1117-3p-689
		miR1117-3p-690
		miR1117-3p-691
		miR1117-3p-693
		miR1117-3p-694
		miR1117-3p-695
		miR1117-3p-696
		miR1117-3p-697
		miR1117-3p-699
		miR1117-3p-700
		miR1117-3p-702
		miR1117-3p-704
		miR1117-3p-705
		miR1117-3p-706
		miR1117-3p-707
		miR1117-3p-708
		miR1117-3p-709
		miR1117-3p-710
		miR1117-3p-711
		miR1117-3p-712
		miR1117-3p-713
		miR1117-3p-714
		miR1117-3p-715
		miR1117-3p-716
		miR1117-3p-717
		miR1117-3p-718
		miR1117-3p-721
		miR1117-3p-722
		miR1117-3p-723
		miR1117-3p-724
		miR1117-3p-725
		miR1117-3p-726
		miR1117-3p-728
		miR1117-3p-729
		miR1117-3p-730
		miR1117-3p-731
		miR1117-3p-732
		miR1117-3p-733
		miR1117-3p-734
		miR1117-3p-735
		miR1117-3p-736
		miR1117-3p-737
		miR1117-3p-738
		miR1117-3p-739
		miR1117-3p-740
		miR1117-3p-741
		miR1117-3p-742
		miR1117-3p-743
		miR1117-3p-744
		miR1117-3p-745
		miR1117-3p-746
		miR1117-3p-747
		miR1117-3p-748
		miR1117-3p-749
		miR1117-3p-751
		miR1117-3p-753
		miR1117-3p-754
		miR1117-3p-755
		miR1117-3p-756
		miR1117-3p-757
		miR1117-3p-758
		miR1117-3p-759
		miR1117-3p-760
		miR1117-3p-761
		miR1117-3p-763
		miR1117-3p-765
		miR1117-3p-766
		miR1117-3p-767
		miR1117-3p-768
		miR1117-3p-770
		miR1117-3p-771
		miR1117-3p-772
		miR1117-3p-775
		miR1117-3p-776
		miR1117-3p-777
		miR1117-3p-778
		miR1117-3p-779
		miR1117-3p-780
		miR1117-3p-781
		miR1117-3p-782
		miR1117-3p-783
		miR1117-3p-784
		miR1117-3p-785
		miR1117-3p-786
		miR1117-3p-787
		miR1117-3p-788
		miR1117-3p-789
		miR1117-3p-790
		miR1117-3p-791
		miR1117-3p-792
		miR1117-3p-793
		miR1117-3p-794
		miR1117-3p-795
		miR1117-3p-796
		miR1117-3p-797
		miR1117-3p-798
		miR1117-3p-799
		miR1117-3p-800
		miR1117-3p-801
		miR1117-3p-802
		miR1117-3p-803
		miR1117-3p-804
		miR1117-3p-805
		miR1117-3p-807
		miR1117-3p-808
		miR1117-3p-809
		miR1117-3p-810
		miR1117-3p-812
		miR1117-3p-813
		miR1117-3p-814
		miR1117-3p-815
		miR1117-3p-816
		miR1117-3p-817
		miR1117-3p-820
		miR1117-3p-821
		miR1117-3p-822
		miR1117-3p-823
		miR1117-3p-824
		miR1117-3p-825
		miR1117-3p-826
		miR1117-3p-827
		miR1117-3p-828
		miR1117-3p-829
		miR1117-3p-830
		miR1117-3p-831
		miR1117-3p-832
		miR1117-3p-833
		miR1117-3p-835
		miR1117-3p-836
		miR1117-3p-837
		miR1117-3p-838
		miR1117-3p-839
		miR1117-3p-840
		miR1117-3p-841
		miR1117-3p-842
		miR1117-3p-843
		miR1117-3p-844
		miR1117-3p-845
		miR1117-3p-846
		miR1117-3p-847
		miR1117-3p-848
		miR1117-3p-849
		miR1117-3p-850
		miR1117-3p-851
		miR1117-3p-852
		miR1117-3p-853
		miR1117-3p-855
		miR1117-3p-856
		miR1117-3p-858
		miR1117-3p-859
		miR1117-3p-861
		miR1117-3p-862
		miR1117-3p-863
		miR1117-3p-864
		miR1117-3p-865
		miR1117-3p-866
		miR1117-3p-867
		miR1117-3p-868
		miR1117-3p-869
		miR1117-3p-870
		miR1117-3p-871
		miR1117-3p-872
		miR1117-3p-873
		miR1117-3p-874
		miR1117-3p-875
		miR1117-3p-876
		miR1117-3p-877
		miR1117-3p-879
		miR1117-3p-880
		miR1117-3p-882
		miR1117-3p-883
		miR1117-3p-884
		miR1117-3p-885
		miR1117-3p-886
		miR1117-3p-887
		miR1117-3p-888
		miR1117-3p-889
		miR1117-3p-890
		miR1117-3p-892
		miR1117-3p-893
		miR1117-3p-894
		miR1117-3p-895
		miR1117-3p-896
		miR1117-3p-897
		miR1117-3p-898
		miR1117-3p-899
		miR1117-3p-900
		miR1117-3p-901
		miR1117-3p-902
		miR1117-3p-903
		miR1117-3p-904
		miR1117-3p-905
		miR1117-3p-906
		miR1117-3p-907
		miR1117-3p-908
		miR1117-3p-910
		miR1117-3p-911
		miR1117-3p-912
		miR1117-3p-913
		miR1117-3p-914
		miR1117-3p-915
		miR1117-3p-917
		miR1117-3p-918
		miR1117-3p-920
		miR1117-3p-921
		miR1117-3p-922
		miR1117-3p-923
		miR1117-3p-926
		miR1117-3p-927
		miR1117-3p-928
		miR1117-3p-929
		miR1117-3p-930
		miR1117-3p-931
		miR1117-3p-932
		miR1117-3p-933
		miR1117-3p-934
		miR1117-3p-935
		miR1117-3p-936
		miR1117-3p-938
		miR1117-3p-939
		miR1117-3p-940
		miR1117-3p-941
		miR1117-3p-942
		miR1117-3p-943
		miR1117-3p-944
		miR1117-3p-945
		miR1117-3p-946
		miR1117-3p-947
		miR1117-3p-948
		miR1117-3p-950
		miR1117-3p-952
		miR1117-3p-953
		miR1117-3p-955
		miR1117-3p-956
		miR1117-3p-957
		miR1117-3p-958
		miR1117-3p-959
		miR1117-3p-960
		miR1117-3p-962
		miR1117-3p-964
		miR1117-3p-965
		miR1117-3p-966
		miR1117-3p-968
		miR1117-3p-969
		miR1117-3p-970
		miR1117-3p-971
		miR1117-3p-972
		miR1117-3p-975
		miR1117-3p-976
		miR1117-3p-977
		miR1117-3p-978
		miR1117-3p-979
		miR1117-3p-980
		miR1117-3p-981
		miR1117-3p-982
		miR1117-3p-985
		miR1117-3p-986
		miR1117-3p-987
		miR1117-3p-988
		miR1117-3p-989
		miR1117-3p-990
		miR1117-3p-991
		miR1117-3p-992
		miR1117-3p-993
		miR1117-3p-994
		miR1117-3p-995
		miR1117-3p-996
		miR1117-3p-997
		miR1117-3p-998
		miR1117-3p-999
		miR1117-3p-1000
		miR1117-3p-1001
		miR1117-3p-1003
		miR1117-3p-1004
		miR1117-3p-1005
		miR1117-3p-1006
		miR1117-3p-1007
		miR1117-3p-1009
		miR1117-3p-1010
		miR1117-3p-1012
		miR1117-3p-1013
		miR1117-3p-1014
		miR1117-3p-1015
		miR1117-3p-1016
		miR1117-3p-1017
		miR1117-3p-1019
		miR1117-3p-1020
		miR1117-3p-1021
		miR1117-3p-1022
		miR1117-3p-1023
		miR1117-3p-1024
		miR1117-3p-1025
		miR1117-3p-1026
		miR1117-3p-1027
		miR1117-3p-1028
		miR1117-3p-1030
		miR1117-3p-1031
		miR1117-3p-1032
		miR1117-3p-1033
		miR1117-3p-1034
		miR1117-3p-1035
		miR1117-3p-1036
		miR1117-3p-1037
		miR1117-3p-1038
		miR1117-3p-1039
		miR1117-3p-1040
		miR1117-3p-1041
		miR1117-3p-1042
		miR1117-3p-1043
		miR1117-3p-1044
		miR1117-3p-1045
		miR1117-3p-1046
		miR1117-3p-1047
		miR1117-3p-1048
		miR1117-3p-1049
		miR1117-3p-1051
		miR1117-3p-1052
		miR1117-3p-1053
		miR1117-3p-1054
		miR1117-3p-1055
		miR1117-3p-1056
		miR1117-3p-1057
		miR1117-3p-1058
		miR1117-3p-1059
		miR1117-3p-1060
		miR1117-3p-1061
		miR1117-3p-1062
		miR1117-3p-1063
		miR1117-3p-1065
		miR1117-3p-1066
		miR1117-3p-1067
		miR1117-3p-1068
		miR1117-3p-1069
		miR1117-3p-1070
		miR1117-3p-1071
		miR1117-3p-1073
		miR1117-3p-1074
		miR1117-3p-1075
		miR1117-3p-1076
		miR1117-3p-1077
		miR1117-3p-1078
		miR1117-3p-1080
		miR1117-3p-1081
		miR1117-3p-1082
		miR1117-3p-1083
		miR1117-3p-1084
		miR1117-3p-1085
		miR1117-3p-1086
		miR1117-3p-1087
		miR1117-3p-1088
		miR1117-3p-1089
		miR1117-3p-1090
		miR1117-3p-1091
		miR1117-3p-1092
		miR1117-3p-1093
		miR1117-3p-1094
		miR1117-3p-1095
		miR1117-3p-1097
		miR1117-3p-1098
		miR1117-3p-1099
		miR1117-3p-1100
		miR1117-3p-1101
		miR1117-3p-1102
		miR1117-3p-1103
		miR1117-3p-1104
		miR1117-3p-1105
		miR1117-3p-1106
		miR1117-3p-1108
		miR1117-3p-1109
		miR1117-3p-1110
		miR1117-3p-1111
		miR1117-3p-1112
		miR1117-3p-1114
		miR1117-3p-1115
		miR1117-3p-1116
		miR1117-3p-1117
		miR1117-3p-1118
		miR1117-3p-1119
		miR1117-3p-1120
		miR1117-3p-1121
		miR1117-3p-1122
		miR1117-3p-1124
		miR1117-3p-1127
		miR1117-3p-1128
		miR1117-3p-1129
		miR1117-3p-1130
		miR1117-3p-1131
		miR1117-3p-1132
		miR1117-3p-1133
		miR1117-3p-1134
		miR1117-3p-1135
		miR1117-3p-1136
		miR1117-3p-1137
		miR1117-3p-1138
		miR1117-3p-1139
		miR1117-3p-1141
		miR1117-3p-1142
		miR1117-3p-1143
		miR1117-3p-1144
		miR1117-3p-1145
		miR1117-3p-1146
		miR1117-3p-1147
		miR1117-3p-1148
		miR1117-3p-1149
		miR1117-3p-1150
		miR1117-3p-1152
		miR1117-3p-1153
		miR1117-3p-1154
		miR1117-3p-1155
		miR1117-3p-1156
		miR1117-3p-1157
		miR1117-3p-1158
		miR1117-3p-1159
		miR1117-3p-1161
		miR1117-3p-1162
		miR1117-3p-1163
		miR1117-3p-1164
		miR1117-3p-1165
		miR1117-3p-1166
		miR1117-3p-1168
		miR1117-3p-1169
		miR1117-3p-1170
		miR1117-3p-1171
		miR1117-3p-1172
		miR1117-3p-1173
		miR1117-3p-1174
		miR1117-3p-1175
		miR1117-3p-1176
		miR1117-3p-1177
		miR1117-3p-1178
		miR1117-3p-1180
		miR1117-3p-1181
		miR1117-3p-1182
		miR1117-3p-1183
		miR1117-3p-1184
		miR1117-3p-1185
		miR1117-3p-1186
		miR1117-3p-1187
		miR1117-3p-1188
		miR1117-3p-1190
		miR1117-3p-1191
		miR1117-3p-1193
		miR1117-3p-1194
		miR1117-3p-1195
		miR1117-3p-1196
		miR1117-3p-1197
		miR1117-3p-1198
		miR1117-3p-1200
		miR1117-3p-1201
		miR1117-3p-1202
		miR1117-3p-1203
		miR1117-3p-1204
		miR1117-3p-1205
		miR1117-3p-1206
		miR1117-3p-1207
		miR1117-3p-1208
		miR1117-3p-1209
		miR1117-3p-1210
		miR1117-3p-1211
		miR1117-3p-1212
		miR1117-3p-1213
		miR1117-3p-1214
		miR1117-3p-1215
		miR1117-3p-1216
		miR1117-3p-1217
		miR1117-3p-1218
		miR1117-3p-1219
		miR1117-3p-1220
		miR1117-3p-1221
		miR1117-3p-1222
		miR1117-3p-1223
		miR1117-3p-1225
		miR1117-3p-1226
		miR1117-3p-1227
		miR1117-3p-1228
		miR1117-3p-1229
		miR1117-3p-1230
		miR1117-3p-1231
		miR1117-3p-1232
		miR1117-3p-1233
		miR1117-3p-1234
		miR1117-3p-1236
		miR1117-3p-1237
		miR1117-3p-1238
		miR1117-3p-1239
		miR1117-3p-1240
		miR1117-3p-1241
		miR1117-3p-1242
		miR1117-3p-1243
		miR1117-3p-1244
		miR1117-3p-1245
		miR1117-3p-1246
		miR1117-3p-1247
		miR1117-3p-1248
		miR1117-3p-1249
		miR1117-3p-1250
		miR1117-3p-1251
		miR1117-3p-1253
		miR1117-3p-1254
		miR1117-3p-1255
		miR1117-3p-1256
		miR1117-3p-1257
		miR1117-3p-1259
		miR1117-3p-1260
		miR1117-3p-1261
		miR1117-3p-1262
		miR1117-3p-1263
		miR1117-3p-1264
		miR1117-3p-1265
		miR1117-3p-1267
		miR1117-3p-1268
		miR1117-3p-1269
		miR1117-3p-1270
		miR1117-3p-1271
		miR1117-3p-1272
		miR1117-3p-1273
		miR1117-3p-1274
		miR1117-3p-1275
		miR1117-3p-1277
		miR1117-3p-1278
		miR1117-3p-1279
		miR1117-3p-1280
		miR1117-3p-1281
		miR1117-3p-1282
		miR1117-3p-1283
		miR1117-3p-1284
		miR1117-3p-1285
		miR1117-3p-1286
		miR1117-3p-1287
		miR1117-3p-1288
		miR1117-3p-1289
		miR1117-3p-1290
		miR1117-3p-1291
		miR1117-3p-1292
		miR1117-3p-1293
		miR1117-3p-1294
		miR1117-3p-1295
		miR1117-3p-1296
		miR1117-3p-1297
		miR1117-3p-1298
		miR1117-3p-1300
		miR1117-3p-1301
		miR1117-3p-1302
		miR1117-3p-1303
		miR1117-3p-1304
		miR1117-3p-1305
		miR1117-3p-1306
		miR1117-3p-1307
		miR1117-3p-1308
		miR1117-3p-1309
		miR1117-3p-1311
		miR1117-3p-1312
		miR1117-3p-1313
		miR1117-3p-1314
		miR1117-3p-1315
		miR1117-3p-1316
		miR1117-3p-1318
		miR1117-3p-1319
		miR1117-3p-1321
		miR1117-3p-1322
		miR1117-3p-1323
		miR1117-3p-1324
		miR1117-3p-1325
		miR1117-3p-1326
		miR1117-3p-1327
		miR1117-3p-1328
		miR1117-3p-1329
		miR1117-3p-1330
		miR1117-3p-1331
		miR1117-3p-1332
		miR1117-3p-1334
		miR1117-3p-1335
		miR1117-3p-1336
		miR1117-3p-1337
		miR1117-3p-1338
		miR1117-3p-1339
		miR1117-3p-1340
		miR1117-3p-1341
		miR1117-3p-1342
		miR1117-3p-1343
		miR1117-3p-1344
		miR1117-3p-1345
		miR1117-3p-1346
		miR1117-3p-1347
		miR1117-3p-1348
		miR1117-3p-1349
		miR1117-3p-1350
		miR1117-3p-1351
		miR1117-3p-1352
		miR1117-3p-1353
		miR1117-3p-1354
		miR1117-3p-1355
		miR1117-3p-1356
		miR1117-3p-1357
		miR1117-3p-1358
		miR1117-3p-1359
		miR1117-3p-1360
		miR1117-3p-1361
		miR1117-3p-1362
		miR1117-3p-1363
		miR1117-3p-1366
		miR1117-3p-1367
		miR1117-3p-1368
		miR1117-3p-1369
		miR1117-3p-1370
		miR1117-3p-1371
		miR1117-3p-1372
		miR1117-3p-1373
		miR1117-3p-1374
		miR1117-3p-1375
		miR1117-3p-1379
		miR1117-3p-1381
		miR1117-3p-1382
		miR1117-3p-1383
		miR1117-3p-1385
		miR1117-3p-1386
		miR1117-3p-1387
		miR1117-3p-1388
		miR1117-3p-1389
		miR1117-3p-1390
		miR1117-3p-1392
		miR1117-3p-1393
		miR1117-3p-1394
		miR1117-3p-1395
		miR1117-3p-1396
		miR1117-3p-1397
		miR1117-3p-1398
		miR1117-3p-1399
		miR1117-3p-1400
		miR1117-3p-1401
		miR1117-3p-1402
		miR1117-3p-1403
		miR1117-3p-1404
		miR1117-3p-1406
		miR1117-3p-1407
		miR1117-3p-1408
		miR1117-3p-1409
		miR1117-3p-1410
		miR1117-3p-1411
		miR1117-3p-1412
		miR1117-3p-1413
		miR1117-3p-1414
		miR1117-3p-1415
		miR1117-3p-1417
		miR1117-3p-1418
		miR1117-3p-1419
		miR1117-3p-1420
		miR1117-3p-1421
		miR1117-3p-1422
		miR1117-3p-1423
		miR1117-3p-1424
		miR1117-3p-1425
		miR1117-3p-1426
		miR1117-3p-1427
		miR1117-3p-1428
		miR1117-3p-1429
		miR1117-3p-1432
		miR1117-3p-1434
		miR1117-3p-1435
		miR1117-3p-1436
		miR1117-3p-1437
		miR1117-3p-1438
		miR1117-3p-1439
		miR1117-3p-1440
		miR1117-3p-1441
		miR1117-3p-1442
		miR1117-3p-1443
		miR1117-3p-1444
		miR1117-3p-1447
		miR1117-3p-1448
		miR1117-3p-1449
		miR1117-3p-1450
		miR1117-3p-1452
		miR1117-3p-1454
		miR1117-3p-1455
		miR1117-3p-1457
		miR1117-3p-1459
		miR1117-3p-1460
		miR1117-3p-1461
		miR1117-3p-1462
		miR1117-3p-1463
		miR1117-3p-1464
		miR1117-3p-1465
		miR1117-3p-1466
		miR1117-3p-1467
		miR1117-3p-1468
		miR1117-3p-1469
		miR1117-3p-1470
		miR1117-3p-1471
		miR1117-3p-1472
		miR1117-3p-1473
		miR1117-3p-1474
		miR1117-3p-1476
		miR1117-3p-1477
		miR1117-3p-1478
		miR1117-3p-1479
		miR1117-3p-1480
		miR1117-3p-1481
		miR1117-3p-1482
		miR1117-3p-1483
		miR1117-3p-1484
		miR1117-3p-1485
		miR1117-3p-1486
		miR1117-3p-1487
		miR1117-3p-1489
		miR1117-3p-1490
		miR1117-3p-1492
		miR1117-3p-1493
		miR1117-3p-1494
		miR1117-3p-1495
		miR1117-3p-1496
		miR1117-3p-1497
		miR1117-3p-1498
		miR1117-3p-1499
		miR1117-3p-1500
		miR1117-3p-1501
		miR1117-3p-1502
		miR1117-3p-1503
		miR1117-3p-1504
		miR1117-3p-1505
		miR1117-3p-1506
		miR1117-3p-1507
		miR1117-3p-1508
		miR1117-3p-1509
		miR1117-3p-1511
		miR1117-3p-1512
		miR1117-3p-1513
		miR1117-3p-1514
		miR1117-3p-1515
		miR1117-3p-1516
		miR1117-3p-1517
		miR1117-3p-1518
		miR1117-3p-1520
		miR1117-5p-1
		miR1117-5p-2
		miR1117-5p-4
		miR1117-5p-5
		miR1117-5p-6
		miR1117-5p-7
		miR1117-5p-8
		miR1117-5p-9
		miR1117-5p-11
		miR1117-5p-12
		miR1117-5p-13
		miR1117-5p-15
		miR1117-5p-16
		miR1117-5p-17
		miR1117-5p-18
		miR1117-5p-19
		miR1117-5p-20
		miR1117-5p-21
		miR1117-5p-23
		miR1117-5p-24
		miR1117-5p-25
		miR1117-5p-26
		miR1117-5p-27
		miR1117-5p-28
		miR1117-5p-29
		miR1117-5p-30
		miR1117-5p-31
		miR1117-5p-32
		miR1117-5p-33
		miR1117-5p-34
		miR1117-5p-35
		miR1117-5p-37
		miR1117-5p-38
		miR1117-5p-39
		miR1117-5p-40
		miR1117-5p-41
		miR1117-5p-42
		miR1117-5p-43
		miR1117-5p-44
		miR1117-5p-45
		miR1117-5p-46
		miR1117-5p-48
		miR1117-5p-49
		miR1117-5p-50
		miR1117-5p-51
		miR1117-5p-52
		miR1117-5p-53
		miR1117-5p-54
		miR1117-5p-55
		miR1117-5p-56
		miR1117-5p-57
		miR1117-5p-58
		miR1117-5p-59
		miR1117-5p-60
		miR1117-5p-62
		miR1117-5p-63
		miR1117-5p-64
		miR1117-5p-65
		miR1117-5p-66
		miR1117-5p-67
		miR1117-5p-68
		miR1117-5p-69
		miR1117-5p-70
		miR1117-5p-71
		miR1117-5p-73
		miR1117-5p-74
		miR1117-5p-75
		miR1117-5p-76
		miR1117-5p-77
		miR1117-5p-78
		miR1117-5p-79
		miR1117-5p-80
		miR1117-5p-81
		miR1117-5p-82
		miR1117-5p-84
		miR1117-5p-86
		miR1117-5p-87
		miR1117-5p-88
		miR1117-5p-89
		miR1117-5p-90
		miR1117-5p-91
		miR1117-5p-92
		miR1117-5p-93
		miR1117-5p-95
		miR1117-5p-96
		miR1117-5p-97
		miR1117-5p-98
		miR1117-5p-99
		miR1117-5p-100
		miR1117-5p-101
		miR1117-5p-102
		miR1117-5p-103
		miR1117-5p-104
		miR1117-5p-105
		miR1117-5p-106
		miR1117-5p-107
		miR1117-5p-108
		miR1117-5p-109
		miR1117-5p-110
		miR1117-5p-111
		miR1117-5p-112
		miR1117-5p-113
		miR1117-5p-114
		miR1117-5p-115
		miR1117-5p-117
		miR1117-5p-118
		miR1117-5p-119
		miR1117-5p-120
		miR1117-5p-121
		miR1117-5p-122
		miR1117-5p-123
		miR1117-5p-124
		miR1117-5p-125
		miR1117-5p-126
		miR1117-5p-127
		miR1117-5p-128
		miR1117-5p-129
		miR1117-5p-131
		miR1117-5p-132
		miR1117-5p-133
		miR1117-5p-134
		miR1117-5p-135
		miR1117-5p-136
		miR1117-5p-137
		miR1117-5p-138
		miR1117-5p-139
		miR1117-5p-140
		miR1117-5p-141
		miR1117-5p-142
		miR1117-5p-143
		miR1117-5p-144
		miR1117-5p-145
		miR1117-5p-146
		miR1117-5p-147
		miR1117-5p-148
		miR1117-5p-149
		miR1117-5p-150
		miR1117-5p-151
		miR1117-5p-152
		miR1117-5p-153
		miR1117-5p-154
		miR1117-5p-155
		miR1117-5p-156
		miR1117-5p-157
		miR1117-5p-158
		miR1117-5p-160
		miR1117-5p-161
		miR1117-5p-162
		miR1117-5p-163
		miR1117-5p-164
		miR1117-5p-165
		miR1117-5p-166
		miR1117-5p-167
		miR1117-5p-168
		miR1117-5p-170
		miR1117-5p-171
		miR1117-5p-172
		miR1117-5p-173
		miR1117-5p-174
		miR1117-5p-175
		miR1117-5p-176
		miR1117-5p-177
		miR1117-5p-178
		miR1117-5p-179
		miR1117-5p-180
		miR1117-5p-181
		miR1117-5p-182
		miR1117-5p-183
		miR1117-5p-184
		miR1117-5p-185
		miR1117-5p-187
		miR1117-5p-188
		miR1117-5p-189
		miR1117-5p-190
		miR1117-5p-191
		miR1117-5p-192
		miR1117-5p-193
		miR1117-5p-194
		miR1117-5p-195
		miR1117-5p-196
		miR1117-5p-197
		miR1117-5p-198
		miR1117-5p-199
		miR1117-5p-200
		miR1117-5p-201
		miR1117-5p-202
		miR1117-5p-203
		miR1117-5p-204
		miR1117-5p-205
		miR1117-5p-206
		miR1117-5p-207
		miR1117-5p-208
		miR1117-5p-209
		miR1117-5p-210
		miR1117-5p-211
		miR1117-5p-212
		miR1117-5p-213
		miR1117-5p-215
		miR1117-5p-216
		miR1117-5p-217
		miR1117-5p-218
		miR1117-5p-220
		miR1117-5p-221
		miR1117-5p-222
		miR1117-5p-223
		miR1117-5p-224
		miR1117-5p-225
		miR1117-5p-226
		miR1117-5p-227
		miR1117-5p-228
		miR1117-5p-229
		miR1117-5p-230
		miR1117-5p-231
		miR1117-5p-233
		miR1117-5p-234
		miR1117-5p-235
		miR1117-5p-236
		miR1117-5p-237
		miR1117-5p-238
		miR1117-5p-239
		miR1117-5p-240
		miR1117-5p-241
		miR1117-5p-242
		miR1117-5p-243
		miR1117-5p-245
		miR1117-5p-246
		miR1117-5p-247
		miR1117-5p-248
		miR1117-5p-249
		miR1117-5p-250
		miR1117-5p-251
		miR1117-5p-252
		miR1117-5p-253
		miR1117-5p-254
		miR1117-5p-255
		miR1117-5p-256
		miR1117-5p-257
		miR1117-5p-258
		miR1117-5p-259
		miR1117-5p-260
		miR1117-5p-261
		miR1117-5p-262
		miR1117-5p-263
		miR1117-5p-264
		miR1117-5p-265
		miR1117-5p-266
		miR1117-5p-267
		miR1117-5p-268
		miR1117-5p-270
		miR1117-5p-271
		miR1117-5p-272
		miR1117-5p-273
		miR1117-5p-274
		miR1117-5p-275
		miR1117-5p-277
		miR1117-5p-278
		miR1117-5p-279
		miR1117-5p-280
		miR1117-5p-282
		miR1117-5p-283
		miR1117-5p-284
		miR1117-5p-286
		miR1117-5p-287
		miR1117-5p-288
		miR1117-5p-289
		miR1117-5p-290
		miR1117-5p-291
		miR1117-5p-292
		miR1117-5p-293
		miR1117-5p-294
		miR1117-5p-295
		miR1117-5p-296
		miR1117-5p-298
		miR1117-5p-299
		miR1117-5p-300
		miR1117-5p-301
		miR1117-5p-302
		miR1117-5p-303
		miR1117-5p-304
		miR1117-5p-305
		miR1117-5p-306
		miR1117-5p-307
		miR1117-5p-308
		miR1117-5p-309
		miR1117-5p-310
		miR1117-5p-311
		miR1117-5p-312
		miR1117-5p-313
		miR1117-5p-314
		miR1117-5p-315
		miR1117-5p-316
		miR1117-5p-317
		miR1117-5p-318
		miR1117-5p-319
		miR1117-5p-320
		miR1117-5p-321
		miR1117-5p-322
		miR1117-5p-323
		miR1117-5p-324
		miR1117-5p-325
		miR1117-5p-326
		miR1117-5p-327
		miR1117-5p-328
		miR1117-5p-329
		miR1117-5p-330
		miR1117-5p-331
		miR1117-5p-332
		miR1117-5p-334
		miR1117-5p-335
		miR1117-5p-336
		miR1117-5p-338
		miR1117-5p-340
		miR1117-5p-341
		miR1117-5p-342
		miR1117-5p-343
		miR1117-5p-344
		miR1117-5p-347
		miR1117-5p-348
		miR1117-5p-349
		miR1117-5p-350
		miR1117-5p-351
		miR1117-5p-352
		miR1117-5p-353
		miR1117-5p-354
		miR1117-5p-355
		miR1117-5p-356
		miR1117-5p-357
		miR1117-5p-358
		miR1117-5p-359
		miR1117-5p-360
		miR1117-5p-361
		miR1117-5p-363
		miR1117-5p-364
		miR1117-5p-365
		miR1117-5p-366
		miR1117-5p-367
		miR1117-5p-368
		miR1117-5p-369
		miR1117-5p-370
		miR1117-5p-371
		miR1117-5p-373
		miR1117-5p-374
		miR1117-5p-375
		miR1117-5p-376
		miR1117-5p-377
		miR1117-5p-378
		miR1117-5p-379
		miR1117-5p-380
		miR1117-5p-381
		miR1117-5p-382
		miR1117-5p-384
		miR1117-5p-385
		miR1117-5p-386
		miR1117-5p-387
		miR1117-5p-388
		miR1117-5p-389
		miR1117-5p-390
		miR1117-5p-391
		miR1117-5p-393
		miR1117-5p-394
		miR1117-5p-395
		miR1117-5p-397
		miR1117-5p-398
		miR1117-5p-399
		miR1117-5p-400
		miR1117-5p-401
		miR1117-5p-402
		miR1117-5p-403
		miR1117-5p-404
		miR1117-5p-405
		miR1117-5p-406
		miR1117-5p-407
		miR1117-5p-409
		miR1117-5p-410
		miR1117-5p-411
		miR1117-5p-412
		miR1117-5p-413
		miR1117-5p-414
		miR1117-5p-415
		miR1117-5p-416
		miR1117-5p-417
		miR1117-5p-418
		miR1117-5p-419
		miR1117-5p-420
		miR1117-5p-421
		miR1117-5p-422
		miR1117-5p-423
		miR1117-5p-424
		miR1117-5p-425
		miR1117-5p-426
		miR1117-5p-427
		miR1117-5p-428
		miR1117-5p-429
		miR1117-5p-430
		miR1117-5p-431
		miR1117-5p-432
		miR1117-5p-433
		miR1117-5p-434
		miR1117-5p-435
		miR1117-5p-436
		miR1117-5p-437
		miR1117-5p-438
		miR1117-5p-439
		miR1117-5p-442
		miR1117-5p-443
		miR1117-5p-444
		miR1117-5p-445
		miR1117-5p-446
		miR1117-5p-447
		miR1117-5p-448
		miR1117-5p-449
		miR1117-5p-450
		miR1117-5p-451
		miR1117-5p-452
		miR1117-5p-453
		miR1117-5p-454
		miR1117-5p-455
		miR1117-5p-456
		miR1117-5p-457
		miR1117-5p-458
		miR1117-5p-459
		miR1117-5p-460
		miR1117-5p-461
		miR1117-5p-462
		miR1117-5p-463
		miR1117-5p-464
		miR1117-5p-465
		miR1117-5p-466
		miR1117-5p-467
		miR1117-5p-468
		miR1117-5p-469
		miR1117-5p-470
		miR1117-5p-471
		miR1117-5p-472
		miR1117-5p-473
		miR1117-5p-474
		miR1117-5p-475
		miR1117-5p-476
		miR1117-5p-477
		miR1117-5p-478
		miR1117-5p-479
		miR1117-5p-480
		miR1117-5p-481
		miR1117-5p-482
		miR1117-5p-483
		miR1117-5p-484
		miR1117-5p-485
		miR1117-5p-486
		miR1117-5p-488
		miR1117-5p-489
		miR1117-5p-490
		miR1117-5p-491
		miR1117-5p-492
		miR1117-5p-493
		miR1117-5p-494
		miR1117-5p-495
		miR1117-5p-496
		miR1117-5p-497
		miR1117-5p-498
		miR1117-5p-499
		miR1117-5p-500
		miR1117-5p-501
		miR1117-5p-502
		miR1117-5p-503
		miR1117-5p-504
		miR1117-5p-505
		miR1117-5p-506
		miR1117-5p-507
		miR1117-5p-509
		miR1117-5p-510
		miR1117-5p-511
		miR1117-5p-512
		miR1117-5p-513
		miR1117-5p-514
		miR1117-5p-515
		miR1117-5p-516
		miR1117-5p-517
		miR1117-5p-518
		miR1117-5p-519
		miR1117-5p-520
		miR1117-5p-521
		miR1117-5p-522
		miR1117-5p-523
		miR1117-5p-524
		miR1117-5p-525
		miR1117-5p-526
		miR1117-5p-527
		miR1117-5p-528
		miR1117-5p-529
		miR1117-5p-530
		miR1117-5p-531
		miR1117-5p-532
		miR1117-5p-533
		miR1117-5p-535
		miR1117-5p-536
		miR1117-5p-537
		miR1117-5p-538
		miR1117-5p-539
		miR1117-5p-540
		miR1117-5p-541
		miR1117-5p-542
		miR1117-5p-543
		miR1117-5p-544
		miR1117-5p-546
		miR1117-5p-547
		miR1117-5p-549
		miR1117-5p-550
		miR1117-5p-551
		miR1117-5p-552
		miR1117-5p-553
		miR1117-5p-554
		miR1117-5p-555
		miR1117-5p-556
		miR1117-5p-557
		miR1117-5p-558
		miR1117-5p-559
		miR1117-5p-560
		miR1117-5p-561
		miR1117-5p-562
		miR1117-5p-563
		miR1117-5p-564
		miR1117-5p-566
		miR1117-5p-567
		miR1117-5p-568
		miR1117-5p-569
		miR1117-5p-570
		miR1117-5p-571
		miR1117-5p-572
		miR1117-5p-573
		miR1117-5p-574
		miR1117-5p-575
		miR1117-5p-576
		miR1117-5p-577
		miR1117-5p-578
		miR1117-5p-581
		miR1117-5p-582
		miR1117-5p-583
		miR1117-5p-584
		miR1117-5p-585
		miR1117-5p-586
		miR1117-5p-587
		miR1117-5p-588
		miR1117-5p-589
		miR1117-5p-590
		miR1117-5p-591
		miR1117-5p-592
		miR1117-5p-593
		miR1117-5p-596
		miR1117-5p-597
		miR1117-5p-599
		miR1117-5p-600
		miR1117-5p-601
		miR1117-5p-603
		miR1117-5p-604
		miR1117-5p-605
		miR1117-5p-606
		miR1117-5p-607
		miR1117-5p-608
		miR1117-5p-609
		miR1117-5p-610
		miR1117-5p-611
		miR1117-5p-612
		miR1117-5p-613
		miR1117-5p-614
		miR1117-5p-615
		miR1117-5p-616
		miR1117-5p-617
		miR1117-5p-618
		miR1117-5p-620
		miR1117-5p-621
		miR1117-5p-622
		miR1117-5p-624
		miR1117-5p-626
		miR1117-5p-627
		miR1117-5p-628
		miR1117-5p-629
		miR1117-5p-630
		miR1117-5p-631
		miR1117-5p-632
		miR1117-5p-633
		miR1117-5p-634
		miR1117-5p-635
		miR1117-5p-636
		miR1117-5p-637
		miR1117-5p-638
		miR1117-5p-639
		miR1117-5p-640
		miR1117-5p-641
		miR1117-5p-642
		miR1117-5p-644
		miR1117-5p-645
		miR1117-5p-646
		miR1117-5p-647
		miR1117-5p-648
		miR1117-5p-649
		miR1117-5p-651
		miR1117-5p-652
		miR1117-5p-653
		miR1117-5p-654
		miR1117-5p-655
		miR1117-5p-656
		miR1117-5p-657
		miR1117-5p-658
		miR1117-5p-659
		miR1117-5p-660
		miR1117-5p-662
		miR1117-5p-663
		miR1117-5p-664
		miR1117-5p-665
		miR1117-5p-666
		miR1117-5p-668
		miR1117-5p-669
		miR1117-5p-670
		miR1117-5p-671
		miR1117-5p-673
		miR1117-5p-674
		miR1117-5p-675
		miR1117-5p-676
		miR1117-5p-677
		miR1117-5p-678
		miR1117-5p-679
		miR1117-5p-680
		miR1117-5p-681
		miR1117-5p-682
		miR1117-5p-683
		miR1117-5p-684
		miR1117-5p-685
		miR1117-5p-686
		miR1117-5p-687
		miR1117-5p-688
		miR1117-5p-690
		miR1117-5p-691
		miR1117-5p-692
		miR1117-5p-693
		miR1117-5p-694
		miR1117-5p-695
		miR1117-5p-696
		miR1117-5p-697
		miR1117-5p-698
		miR1117-5p-699
		miR1117-5p-700
		miR1117-5p-701
		miR1117-5p-702
		miR1117-5p-704
		miR1117-5p-706
		miR1117-5p-707
		miR1117-5p-708
		miR1117-5p-709
		miR1117-5p-710
		miR1117-5p-711
		miR1117-5p-712
[truncated: 3,481 more rows]

## Sheet: Expressed TE-miRs Ids
Supplementary Document 7 (excel): TE-miRs which show the expression evidence at mature miRNA level by their alignment to small RNA reads.
Bdi Genome	Bdi Transcriptome	Tae Genome	Tae Transcriptome
miR1122-3p-2	miR1122-3p-1	miR1117-3p-1	miR1122-3p-1
miR1122-3p-6	miR1122-3p-2	miR1117-3p-4	miR1122-3p-11
miR1122-3p-7	miR1122-3p-3	miR1117-3p-8	miR1122-3p-3
miR1122-3p-8	miR1122-3p-4	miR1117-3p-11	miR1122-3p-5
miR1122-3p-9	miR1122-3p-5	miR1117-3p-13	miR1122-3p-6
miR1122-3p-14	miR1122-3p-6	miR1117-3p-14	miR1122-3p-8
miR1122-3p-15	miR1122-3p-7	miR1117-3p-17	miR1122-3p-9
miR1122-3p-25	miR1122-3p-8	miR1117-3p-24	miR1122-5p-1
miR1122-3p-27	miR1133-5p-1	miR1117-3p-29	miR1122-5p-1
miR1122-3p-31	miR1135-3p-1	miR1117-3p-36	miR1122-5p-1
miR1122-3p-32	miR1135-3p-2	miR1117-3p-43	miR1125-5p-1
miR1122-3p-35	miR1135-3p-3	miR1117-3p-51	miR1127-5p-1
miR1122-3p-36	miR1139-5p-1	miR1117-3p-52	miR1127-5p-1
miR1122-3p-41	miR1435-5p-1	miR1117-3p-53	miR1127-5p-1
miR1122-3p-43	miR1436-3p-1	miR1117-3p-60	miR1127-5p-2
miR1122-3p-45	miR1436-3p-2	miR1117-3p-62	miR1127-5p-2
miR1122-3p-52	miR1436-3p-3	miR1117-3p-65	miR1128-5p-2
miR1122-3p-70	miR1436-3p-4	miR1117-3p-67	miR1128-5p-2
miR1122-3p-71	miR1436-3p-5	miR1117-3p-68	miR1128-5p-2
miR1122-3p-77	miR1436-3p-6	miR1117-3p-71	miR1130-5p-10
miR1122-3p-82	miR1436-3p-7	miR1117-3p-72	miR1130-5p-10
miR1127-5p-1	miR1436-3p-8	miR1117-3p-73	miR1130-5p-10
miR1135-3p-6	miR1436-3p-9	miR1117-3p-77	miR1130-5p-11
miR1135-3p-14	miR1436-3p-10	miR1117-3p-85	miR1130-5p-11
miR1436-3p-1	miR1436-3p-11	miR1117-3p-103	miR1130-5p-3
miR1436-3p-3	miR1439-3p-1	miR1117-3p-108	miR1130-5p-3
miR1436-3p-11	miR1439-3p-2	miR1117-3p-120	miR1130-5p-4
miR1436-3p-15	miR1439-3p-3	miR1117-3p-125	miR1130-5p-7
miR1436-3p-19	miR1439-3p-4	miR1117-3p-128	miR1130-5p-7
miR1436-3p-23	miR1439-3p-5	miR1117-3p-133	miR1130-5p-7
miR1436-3p-28	miR1439-3p-6	miR1117-3p-139	miR1130-5p-9
miR1436-3p-29	miR1439-3p-8	miR1117-3p-142	miR1135-3p-1
miR1436-3p-35	miR1439-3p-9	miR1117-3p-143	miR1135-3p-1
miR1436-3p-37	miR437-3p-1	miR1117-3p-154	miR1135-3p-3
miR1436-3p-38	miR444-3p-1	miR1117-3p-160	miR1135-3p-4
miR1436-3p-41	miR444-3p-2	miR1117-3p-163	miR1135-3p-4
miR1436-3p-43	miR444-3p-3	miR1117-3p-172	miR1135-3p-5
miR1436-3p-44	miR444-3p-4	miR1117-3p-174	miR1136-5p-1
miR1436-3p-45		miR1117-3p-175	miR1136-5p-2
miR1436-3p-48		miR1117-3p-177	miR1136-5p-4
miR1436-3p-50		miR1117-3p-181	miR1136-5p-6
miR1436-3p-52		miR1117-3p-183	miR1137-3p-1
miR1436-3p-54		miR1117-3p-194	miR1137-3p-3
miR1436-3p-60		miR1117-3p-195	miR1137-3p-4
miR1436-3p-61		miR1117-3p-201	miR1139-5p-1
miR1436-3p-63		miR1117-3p-203	miR1139-5p-1
miR1436-3p-68		miR1117-3p-208	miR1139-5p-2
miR1436-3p-71		miR1117-3p-212	miR1139-5p-2
miR1436-3p-72		miR1117-3p-214	miR1436-3p-1
miR1436-3p-78		miR1117-3p-215	miR1436-3p-1
miR1436-3p-80		miR1117-3p-216	miR1436-3p-1
miR1436-3p-82		miR1117-3p-219	miR1436-3p-10
miR1436-3p-90		miR1117-3p-222	miR1436-3p-10
miR1436-3p-91		miR1117-3p-223	miR1436-3p-11
miR1436-3p-94		miR1117-3p-238	miR1436-3p-11
miR1436-3p-95		miR1117-3p-239	miR1436-3p-12
miR1436-3p-96		miR1117-3p-243	miR1436-3p-12
miR1436-3p-100		miR1117-3p-244	miR1436-3p-13
miR1436-3p-107		miR1117-3p-246	miR1436-3p-14
miR1436-3p-111		miR1117-3p-256	miR1436-3p-15
miR1436-3p-112		miR1117-3p-260	miR1436-3p-15
miR1436-3p-114		miR1117-3p-262	miR1436-3p-15
miR1436-3p-115		miR1117-3p-263	miR1436-3p-16
miR1436-3p-116		miR1117-3p-265	miR1436-3p-16
miR1436-3p-117		miR1117-3p-271	miR1436-3p-18
miR1436-3p-121		miR1117-3p-272	miR1436-3p-18
miR1436-3p-122		miR1117-3p-277	miR1436-3p-19
miR1436-3p-124		miR1117-3p-282	miR1436-3p-19
miR1436-3p-131		miR1117-3p-283	miR1436-3p-2
miR1436-3p-136		miR1117-3p-285	miR1436-3p-20
miR1436-3p-137		miR1117-3p-286	miR1436-3p-20
miR1436-3p-138		miR1117-3p-288	miR1436-3p-20
miR1436-3p-142		miR1117-3p-289	miR1436-3p-21
miR1436-3p-144		miR1117-3p-293	miR1436-3p-22
miR1436-3p-146		miR1117-3p-294	miR1436-3p-22
miR1436-3p-151		miR1117-3p-296	miR1436-3p-22
miR1436-3p-156		miR1117-3p-297	miR1436-3p-22
miR1436-3p-157		miR1117-3p-301	miR1436-3p-23
miR1436-3p-160		miR1117-3p-302	miR1436-3p-23
miR1436-3p-172		miR1117-3p-305	miR1436-3p-24
miR1436-3p-179		miR1117-3p-315	miR1436-3p-24
miR1436-3p-181		miR1117-3p-318	miR1436-3p-25
miR1436-3p-184		miR1117-3p-319	miR1436-3p-25
miR1436-3p-191		miR1117-3p-326	miR1436-3p-25
miR1436-3p-194		miR1117-3p-327	miR1436-3p-26
miR1436-3p-195		miR1117-3p-329	miR1436-3p-26
miR1436-3p-196		miR1117-3p-332	miR1436-3p-27
miR1436-3p-198		miR1117-3p-334	miR1436-3p-28
miR1436-3p-199		miR1117-3p-337	miR1436-3p-28
miR1436-3p-201		miR1117-3p-339	miR1436-3p-29
miR1436-3p-207		miR1117-3p-341	miR1436-3p-29
miR1436-3p-208		miR1117-3p-342	miR1436-3p-29
miR1436-3p-211		miR1117-3p-344	miR1436-3p-29
miR1436-3p-213		miR1117-3p-347	miR1436-3p-3
miR1436-3p-215		miR1117-3p-350	miR1436-3p-3
miR1436-3p-217		miR1117-3p-352	miR1436-3p-30
miR1436-3p-218		miR1117-3p-354	miR1436-3p-30
miR1436-3p-223		miR1117-3p-357	miR1436-3p-31
miR1436-3p-225		miR1117-3p-359	miR1436-3p-32
miR1436-3p-228		miR1117-3p-365	miR1436-3p-4
miR1436-3p-231		miR1117-3p-371	miR1436-3p-4
miR1436-3p-233		miR1117-3p-372	miR1436-3p-5
miR1436-3p-237		miR1117-3p-375	miR1436-3p-6
miR1436-3p-240		miR1117-3p-376	miR1436-3p-6
miR1436-3p-242		miR1117-3p-377	miR1436-3p-6
miR1436-3p-244		miR1117-3p-378	miR1436-3p-7
miR1436-3p-248		miR1117-3p-381	miR1436-3p-7
miR1436-3p-249		miR1117-3p-387	miR1436-3p-7
miR1436-3p-251		miR1117-3p-393	miR1436-3p-8
miR1436-3p-252		miR1117-3p-394	miR1436-3p-9
miR1436-3p-254		miR1117-3p-396	miR1439-3p-1
miR1436-3p-259		miR1117-3p-397	miR1439-3p-1
miR1436-3p-260		miR1117-3p-401	miR1439-3p-1
miR1436-3p-261		miR1117-3p-412	miR1439-3p-2
miR1436-3p-267		miR1117-3p-415	miR1439-3p-3
miR1436-3p-269		miR1117-3p-423	miR1439-3p-4
miR1436-3p-272		miR1117-3p-425	miR1439-3p-4
miR1436-3p-274		miR1117-3p-426	miR1439-3p-5
miR1436-3p-285		miR1117-3p-428	miR1439-3p-5
miR1436-3p-288		miR1117-3p-429	miR1439-3p-5
miR1436-3p-290		miR1117-3p-435	miR1439-3p-5
miR1436-3p-292		miR1117-3p-440	miR1439-3p-6
miR1436-3p-294		miR1117-3p-442	miR1439-3p-7
miR1436-3p-295		miR1117-3p-448	miR1439-3p-7
miR1436-3p-300		miR1117-3p-449
miR1436-3p-301		miR1117-3p-453
miR1436-3p-312		miR1117-3p-455
miR1436-3p-319		miR1117-3p-460
miR1436-3p-320		miR1117-3p-461
miR1436-3p-328		miR1117-3p-463
miR1436-3p-331		miR1117-3p-471
miR1436-3p-332		miR1117-3p-473
miR1436-3p-338		miR1117-3p-476
miR1436-3p-340		miR1117-3p-479
miR1436-3p-342		miR1117-3p-483
miR1436-3p-343		miR1117-3p-489
miR1436-3p-351		miR1117-3p-490
miR1436-3p-354		miR1117-3p-492
miR1436-3p-355		miR1117-3p-498
miR1436-3p-356		miR1117-3p-503
miR1436-3p-357		miR1117-3p-504
miR1436-3p-358		miR1117-3p-507
miR1436-3p-362		miR1117-3p-510
miR1436-5p-1		miR1117-3p-511
miR1439-3p-2		miR1117-3p-512
miR1439-3p-3		miR1117-3p-514
miR1439-3p-6		miR1117-3p-516
miR1439-3p-8		miR1117-3p-517
miR1439-3p-9		miR1117-3p-518
miR1439-3p-12		miR1117-3p-523
miR1439-3p-16		miR1117-3p-529
miR1439-3p-17		miR1117-3p-532
miR1439-3p-18		miR1117-3p-533
miR1439-3p-20		miR1117-3p-534
miR1439-3p-22		miR1117-3p-539
miR1439-3p-23		miR1117-3p-540
miR1439-3p-24		miR1117-3p-543
miR1439-3p-25		miR1117-3p-549
miR1439-3p-32		miR1117-3p-553
miR1439-3p-34		miR1117-3p-558
miR1439-3p-35		miR1117-3p-559
miR1439-3p-41		miR1117-3p-562
miR1439-3p-43		miR1117-3p-564
miR1439-3p-45		miR1117-3p-567
miR1439-3p-52		miR1117-3p-568
miR1439-3p-58		miR1117-3p-569
miR1439-3p-59		miR1117-3p-573
miR1439-3p-62		miR1117-3p-581
miR1439-3p-63		miR1117-3p-584
miR1439-3p-64		miR1117-3p-585
miR1439-3p-67		miR1117-3p-588
miR1439-3p-68		miR1117-3p-589
miR1439-3p-69		miR1117-3p-591
miR1439-3p-73		miR1117-3p-592
miR1439-3p-75		miR1117-3p-601
miR1439-3p-77		miR1117-3p-602
miR1439-3p-86		miR1117-3p-607
miR1439-3p-90		miR1117-3p-608
miR1439-3p-91		miR1117-3p-611
miR1439-3p-95		miR1117-3p-612
miR1439-3p-97		miR1117-3p-615
miR1439-3p-101		miR1117-3p-619
miR1439-3p-104		miR1117-3p-622
miR1439-3p-107		miR1117-3p-627
miR1439-3p-117		miR1117-3p-628
miR1439-3p-118		miR1117-3p-630
miR1439-3p-121		miR1117-3p-636
miR1439-3p-122		miR1117-3p-637
miR1439-3p-126		miR1117-3p-638
miR1439-3p-128		miR1117-3p-640
miR1439-3p-130		miR1117-3p-647
miR1439-3p-131		miR1117-3p-653
miR1439-3p-134		miR1117-3p-657
miR1439-3p-136		miR1117-3p-658
miR1439-3p-143		miR1117-3p-659
miR1439-3p-144		miR1117-3p-665
miR1439-3p-145		miR1117-3p-666
miR1439-3p-149		miR1117-3p-668
miR1439-3p-150		miR1117-3p-670
miR1439-3p-155		miR1117-3p-671
miR1439-3p-156		miR1117-3p-672
miR1439-3p-158		miR1117-3p-673
miR1439-3p-159		miR1117-3p-679
miR1439-3p-160		miR1117-3p-685
miR1439-3p-161		miR1117-3p-687
miR1439-3p-162		miR1117-3p-688
miR1439-3p-166		miR1117-3p-689
miR1439-3p-170		miR1117-3p-690
miR1439-3p-172		miR1117-3p-695
miR1439-3p-176		miR1117-3p-696
miR1439-3p-179		miR1117-3p-697
miR1439-3p-184		miR1117-3p-698
miR1439-3p-185		miR1117-3p-699
miR1439-3p-188		miR1117-3p-712
miR1439-3p-190		miR1117-3p-713
miR1439-3p-192		miR1117-3p-715
miR1439-3p-193		miR1117-3p-716
miR1439-3p-200		miR1117-3p-717
miR1439-3p-203		miR1117-3p-724
miR1439-3p-204		miR1117-3p-728
miR1439-3p-208		miR1117-3p-729
miR1439-3p-209		miR1117-3p-730
miR1439-3p-212		miR1117-3p-733
miR1439-3p-215		miR1117-3p-735
miR1439-3p-216		miR1117-3p-736
miR1439-3p-217		miR1117-3p-739
miR1439-3p-219		miR1117-3p-740
miR1439-3p-221		miR1117-3p-745
miR1439-3p-222		miR1117-3p-746
miR1439-3p-224		miR1117-3p-748
miR1439-3p-226		miR1117-3p-750
miR1439-3p-231		miR1117-3p-753
miR1439-3p-235		miR1117-3p-756
miR1439-3p-236		miR1117-3p-760
miR1439-3p-237		miR1117-3p-765
miR1439-3p-238		miR1117-3p-770
miR1439-3p-239		miR1117-3p-772
miR1439-3p-246		miR1117-3p-775
miR1439-3p-250		miR1117-3p-776
miR1439-3p-253		miR1117-3p-782
miR1439-3p-255		miR1117-3p-785
miR1439-3p-258		miR1117-3p-788
miR1439-3p-265		miR1117-3p-789
miR1439-3p-270		miR1117-3p-792
miR1439-3p-271		miR1117-3p-793
miR1439-3p-274		miR1117-3p-799
miR1439-3p-275		miR1117-3p-800
miR1439-3p-276		miR1117-3p-804
miR1439-3p-279		miR1117-3p-806
miR1439-3p-280		miR1117-3p-807
miR1439-3p-282		miR1117-3p-813
miR1439-3p-283		miR1117-3p-815
miR1439-3p-285		miR1117-3p-820
miR1439-3p-286		miR1117-3p-823
miR160-5p-1		miR1117-3p-824
miR160-5p-2		miR1117-3p-825
miR160-5p-3		miR1117-3p-827
miR160-5p-4		miR1117-3p-829
miR164-5p-3		miR1117-3p-834
miR166-3p-1		miR1117-3p-838
miR166-3p-2		miR1117-3p-839
miR166-3p-4		miR1117-3p-840
miR166-3p-5		miR1117-3p-842
miR166-3p-6		miR1117-3p-843
miR166-3p-7		miR1117-3p-847
miR166-3p-8		miR1117-3p-852
miR166-3p-9		miR1117-3p-853
miR167-5p-2		miR1117-3p-858
miR169-5p-1		miR1117-3p-861
miR169-5p-2		miR1117-3p-865
miR169-5p-7		miR1117-3p-866
miR169-5p-9		miR1117-3p-869
miR319-3p-1		miR1117-3p-879
miR319-3p-3		miR1117-3p-886
		miR1117-3p-887
		miR1117-3p-889
		miR1117-3p-890
		miR1117-3p-893
		miR1117-3p-897
		miR1117-3p-902
		miR1117-3p-903
		miR1117-3p-917
		miR1117-3p-920
		miR1117-3p-922
		miR1117-3p-923
		miR1117-3p-927
		miR1117-3p-929
		miR1117-3p-932
		miR1117-3p-935
		miR1117-3p-936
		miR1117-3p-938
		miR1117-3p-940
		miR1117-3p-941
		miR1117-3p-942
		miR1117-3p-955
		miR1117-3p-958
		miR1117-3p-959
		miR1117-3p-961
		miR1117-3p-977
		miR1117-3p-980
		miR1117-3p-985
		miR1117-3p-989
		miR1117-3p-990
		miR1117-3p-991
		miR1117-3p-997
		miR1117-3p-998
		miR1117-3p-1000
		miR1117-3p-1001
		miR1117-3p-1005
		miR1117-3p-1007
		miR1117-3p-1009
		miR1117-3p-1010
		miR1117-3p-1011
		miR1117-3p-1015
		miR1117-3p-1017
		miR1117-3p-1021
		miR1117-3p-1025
		miR1117-3p-1028
		miR1117-3p-1030
		miR1117-3p-1032
		miR1117-3p-1036
		miR1117-3p-1037
		miR1117-3p-1038
		miR1117-3p-1041
		miR1117-3p-1046
		miR1117-3p-1048
		miR1117-3p-1049
		miR1117-3p-1050
		miR1117-3p-1051
		miR1117-3p-1053
		miR1117-3p-1057
		miR1117-3p-1059
		miR1117-3p-1063
		miR1117-3p-1065
		miR1117-3p-1066
		miR1117-3p-1071
		miR1117-3p-1076
		miR1117-3p-1077
		miR1117-3p-1080
		miR1117-3p-1082
		miR1117-3p-1085
		miR1117-3p-1089
		miR1117-3p-1091
		miR1117-3p-1097
		miR1117-3p-1098
		miR1117-3p-1103
		miR1117-3p-1105
		miR1117-3p-1107
		miR1117-3p-1112
		miR1117-3p-1114
		miR1117-3p-1115
		miR1117-3p-1116
		miR1117-3p-1117
		miR1117-3p-1122
		miR1117-3p-1124
		miR1117-3p-1129
		miR1117-3p-1131
		miR1117-3p-1134
		miR1117-3p-1136
		miR1117-3p-1138
		miR1117-3p-1141
		miR1117-3p-1144
		miR1117-3p-1146
		miR1117-3p-1147
		miR1117-3p-1150
		miR1117-3p-1152
		miR1117-3p-1154
		miR1117-3p-1155
		miR1117-3p-1156
		miR1117-3p-1158
		miR1117-3p-1159
		miR1117-3p-1168
		miR1117-3p-1170
		miR1117-3p-1172
		miR1117-3p-1177
		miR1117-3p-1178
		miR1117-3p-1180
		miR1117-3p-1181
		miR1117-3p-1183
		miR1117-3p-1188
		miR1117-3p-1194
		miR1117-3p-1195
		miR1117-3p-1205
		miR1117-3p-1207
		miR1117-3p-1208
		miR1117-3p-1209
		miR1117-3p-1213
		miR1117-3p-1215
		miR1117-3p-1217
		miR1117-3p-1225
		miR1117-3p-1228
		miR1117-3p-1230
		miR1117-3p-1231
		miR1117-3p-1236
		miR1117-3p-1238
		miR1117-3p-1242
		miR1117-3p-1243
		miR1117-3p-1246
		miR1117-3p-1247
		miR1117-3p-1251
		miR1117-3p-1255
		miR1117-3p-1258
		miR1117-3p-1260
		miR1117-3p-1261
		miR1117-3p-1264
		miR1117-3p-1271
		miR1117-3p-1277
		miR1117-3p-1280
		miR1117-3p-1281
		miR1117-3p-1285
		miR1117-3p-1296
		miR1117-3p-1297
		miR1117-3p-1300
		miR1117-3p-1301
		miR1117-3p-1312
		miR1117-3p-1315
		miR1117-3p-1319
		miR1117-3p-1322
		miR1117-3p-1325
		miR1117-3p-1326
		miR1117-3p-1327
		miR1117-3p-1331
		miR1117-3p-1332
		miR1117-3p-1335
		miR1117-3p-1340
		miR1117-3p-1342
		miR1117-3p-1343
		miR1117-3p-1344
		miR1117-3p-1345
		miR1117-3p-1346
		miR1117-3p-1349
		miR1117-3p-1353
		miR1117-3p-1354
		miR1117-3p-1355
		miR1117-3p-1358
		miR1117-3p-1361
		miR1117-3p-1366
		miR1117-3p-1372
		miR1117-3p-1374
		miR1117-3p-1375
		miR1117-3p-1376
		miR1117-3p-1382
		miR1117-3p-1389
		miR1117-3p-1391
		miR1117-3p-1392
		miR1117-3p-1393
		miR1117-3p-1395
		miR1117-3p-1397
		miR1117-3p-1399
		miR1117-3p-1400
		miR1117-3p-1401
		miR1117-3p-1406
		miR1117-3p-1408
		miR1117-3p-1411
		miR1117-3p-1414
		miR1117-3p-1415
		miR1117-3p-1418
		miR1117-3p-1419
		miR1117-3p-1420
		miR1117-3p-1421
		miR1117-3p-1422
		miR1117-3p-1424
		miR1117-3p-1425
		miR1117-3p-1427
		miR1117-3p-1429
		miR1117-3p-1438
		miR1117-3p-1440
		miR1117-3p-1442
		miR1117-3p-1447
		miR1117-3p-1449
		miR1117-3p-1450
		miR1117-3p-1456
		miR1117-3p-1463
		miR1117-3p-1464
		miR1117-3p-1468
		miR1117-3p-1471
		miR1117-3p-1473
		miR1117-3p-1474
		miR1117-3p-1476
		miR1117-3p-1479
		miR1117-3p-1482
		miR1117-3p-1489
		miR1117-3p-1492
		miR1117-3p-1493
		miR1117-3p-1499
		miR1117-3p-1502
		miR1117-3p-1503
		miR1117-3p-1505
		miR1117-3p-1506
		miR1117-3p-1507
		miR1117-3p-1513
		miR1117-3p-1514
		miR1117-3p-1515
		miR1117-5p-3
		miR1117-5p-4
		miR1117-5p-6
		miR1117-5p-7
		miR1117-5p-8
		miR1117-5p-11
		miR1117-5p-12
		miR1117-5p-13
		miR1117-5p-14
		miR1117-5p-17
		miR1117-5p-21
		miR1117-5p-22
		miR1117-5p-24
		miR1117-5p-25
		miR1117-5p-26
		miR1117-5p-28
		miR1117-5p-29
		miR1117-5p-33
		miR1117-5p-38
		miR1117-5p-39
		miR1117-5p-40
		miR1117-5p-41
		miR1117-5p-42
		miR1117-5p-46
		miR1117-5p-47
		miR1117-5p-48
		miR1117-5p-51
		miR1117-5p-52
		miR1117-5p-53
		miR1117-5p-58
		miR1117-5p-60
		miR1117-5p-61
		miR1117-5p-67
		miR1117-5p-71
		miR1117-5p-73
		miR1117-5p-74
		miR1117-5p-75
		miR1117-5p-76
		miR1117-5p-77
		miR1117-5p-78
		miR1117-5p-81
		miR1117-5p-86
		miR1117-5p-94
		miR1117-5p-95
		miR1117-5p-96
		miR1117-5p-97
		miR1117-5p-98
		miR1117-5p-101
		miR1117-5p-102
		miR1117-5p-104
		miR1117-5p-106
		miR1117-5p-108
		miR1117-5p-109
		miR1117-5p-112
		miR1117-5p-113
		miR1117-5p-114
		miR1117-5p-115
		miR1117-5p-119
		miR1117-5p-120
		miR1117-5p-122
		miR1117-5p-124
		miR1117-5p-126
		miR1117-5p-128
		miR1117-5p-130
		miR1117-5p-132
		miR1117-5p-134
		miR1117-5p-136
		miR1117-5p-137
		miR1117-5p-138
		miR1117-5p-140
		miR1117-5p-142
		miR1117-5p-146
		miR1117-5p-148
		miR1117-5p-151
		miR1117-5p-152
		miR1117-5p-153
		miR1117-5p-158
		miR1117-5p-159
		miR1117-5p-162
		miR1117-5p-163
		miR1117-5p-164
		miR1117-5p-166
		miR1117-5p-168
		miR1117-5p-169
		miR1117-5p-173
		miR1117-5p-176
		miR1117-5p-178
		miR1117-5p-183
		miR1117-5p-186
		miR1117-5p-187
		miR1117-5p-191
		miR1117-5p-192
		miR1117-5p-194
		miR1117-5p-195
		miR1117-5p-197
		miR1117-5p-198
		miR1117-5p-199
		miR1117-5p-203
		miR1117-5p-204
		miR1117-5p-206
		miR1117-5p-210
		miR1117-5p-211
		miR1117-5p-212
		miR1117-5p-213
		miR1117-5p-215
		miR1117-5p-218
		miR1117-5p-219
		miR1117-5p-220
		miR1117-5p-221
		miR1117-5p-222
		miR1117-5p-225
		miR1117-5p-228
		miR1117-5p-229
		miR1117-5p-230
		miR1117-5p-233
		miR1117-5p-234
		miR1117-5p-235
		miR1117-5p-236
		miR1117-5p-237
		miR1117-5p-238
		miR1117-5p-239
		miR1117-5p-242
		miR1117-5p-244
		miR1117-5p-245
		miR1117-5p-246
		miR1117-5p-250
		miR1117-5p-251
		miR1117-5p-252
		miR1117-5p-255
		miR1117-5p-258
		miR1117-5p-260
		miR1117-5p-261
		miR1117-5p-262
		miR1117-5p-263
		miR1117-5p-267
		miR1117-5p-268
		miR1117-5p-269
		miR1117-5p-270
		miR1117-5p-272
		miR1117-5p-273
		miR1117-5p-274
		miR1117-5p-276
		miR1117-5p-281
		miR1117-5p-288
		miR1117-5p-290
		miR1117-5p-292
		miR1117-5p-297
		miR1117-5p-301
		miR1117-5p-303
		miR1117-5p-305
		miR1117-5p-306
		miR1117-5p-309
		miR1117-5p-310
		miR1117-5p-312
		miR1117-5p-314
		miR1117-5p-315
		miR1117-5p-317
		miR1117-5p-318
		miR1117-5p-319
		miR1117-5p-321
		miR1117-5p-322
		miR1117-5p-325
		miR1117-5p-326
		miR1117-5p-329
		miR1117-5p-331
		miR1117-5p-332
		miR1117-5p-336
		miR1117-5p-337
		miR1117-5p-340
		miR1117-5p-341
		miR1117-5p-342
		miR1117-5p-343
		miR1117-5p-344
		miR1117-5p-345
		miR1117-5p-347
		miR1117-5p-354
		miR1117-5p-357
		miR1117-5p-360
		miR1117-5p-362
		miR1117-5p-367
		miR1117-5p-377
		miR1117-5p-380
		miR1117-5p-381
		miR1117-5p-382
		miR1117-5p-389
		miR1117-5p-390
		miR1117-5p-391
		miR1117-5p-392
		miR1117-5p-393
		miR1117-5p-394
		miR1117-5p-395
		miR1117-5p-397
		miR1117-5p-400
		miR1117-5p-402
		miR1117-5p-403
		miR1117-5p-405
		miR1117-5p-410
		miR1117-5p-415
		miR1117-5p-416
		miR1117-5p-418
		miR1117-5p-420
		miR1117-5p-421
		miR1117-5p-423
		miR1117-5p-424
		miR1117-5p-427
		miR1117-5p-429
		miR1117-5p-432
		miR1117-5p-434
		miR1117-5p-435
		miR1117-5p-437
		miR1117-5p-439
		miR1117-5p-441
		miR1117-5p-444
		miR1117-5p-447
		miR1117-5p-450
		miR1117-5p-452
		miR1117-5p-453
		miR1117-5p-458
		miR1117-5p-459
		miR1117-5p-463
		miR1117-5p-469
		miR1117-5p-470
		miR1117-5p-471
		miR1117-5p-472
		miR1117-5p-473
		miR1117-5p-476
		miR1117-5p-481
		miR1117-5p-483
		miR1117-5p-484
		miR1117-5p-485
		miR1117-5p-488
		miR1117-5p-489
		miR1117-5p-492
		miR1117-5p-495
		miR1117-5p-497
		miR1117-5p-498
		miR1117-5p-499
		miR1117-5p-500
		miR1117-5p-501
		miR1117-5p-504
		miR1117-5p-505
		miR1117-5p-506
		miR1117-5p-509
		miR1117-5p-511
		miR1117-5p-513
		miR1117-5p-517
		miR1117-5p-519
		miR1117-5p-520
		miR1117-5p-522
		miR1117-5p-524
		miR1117-5p-530
		miR1117-5p-531
		miR1117-5p-532
		miR1117-5p-534
		miR1117-5p-537
		miR1117-5p-538
		miR1117-5p-541
		miR1117-5p-543
		miR1117-5p-544
		miR1117-5p-545
		miR1117-5p-546
		miR1117-5p-547
		miR1117-5p-550
		miR1117-5p-551
		miR1117-5p-552
		miR1117-5p-554
		miR1117-5p-555
		miR1117-5p-557
		miR1117-5p-560
		miR1117-5p-565
		miR1117-5p-567
		miR1117-5p-569
		miR1117-5p-571
		miR1117-5p-572
		miR1117-5p-576
		miR1117-5p-579
		miR1117-5p-580
		miR1117-5p-582
		miR1117-5p-583
		miR1117-5p-584
		miR1117-5p-586
		miR1117-5p-587
		miR1117-5p-588
		miR1117-5p-589
		miR1117-5p-591
		miR1117-5p-595
		miR1117-5p-599
		miR1117-5p-600
		miR1117-5p-602
		miR1117-5p-604
		miR1117-5p-606
		miR1117-5p-609
		miR1117-5p-611
		miR1117-5p-613
		miR1117-5p-615
		miR1117-5p-617
		miR1117-5p-622
		miR1117-5p-623
		miR1117-5p-625
		miR1117-5p-626
		miR1117-5p-628
		miR1117-5p-629
		miR1117-5p-630
		miR1117-5p-632
		miR1117-5p-634
		miR1117-5p-640
		miR1117-5p-642
		miR1117-5p-647
		miR1117-5p-648
		miR1117-5p-651
		miR1117-5p-652
		miR1117-5p-653
		miR1117-5p-655
		miR1117-5p-657
		miR1117-5p-659
		miR1117-5p-661
		miR1117-5p-666
		miR1117-5p-667
		miR1117-5p-673
		miR1117-5p-676
		miR1117-5p-679
		miR1117-5p-688
		miR1117-5p-690
		miR1117-5p-692
		miR1117-5p-694
		miR1117-5p-696
		miR1117-5p-697
		miR1117-5p-699
		miR1117-5p-701
		miR1117-5p-702
		miR1117-5p-704
		miR1117-5p-707
		miR1117-5p-708
		miR1117-5p-709
		miR1117-5p-710
		miR1117-5p-711
		miR1117-5p-712
		miR1117-5p-713
		miR1117-5p-717
		miR1117-5p-718
		miR1117-5p-723
		miR1117-5p-725
		miR1117-5p-727
		miR1117-5p-729
		miR1117-5p-731
		miR1117-5p-734
		miR1117-5p-735
		miR1117-5p-736
		miR1117-5p-739
		miR1117-5p-740
		miR1117-5p-741
		miR1117-5p-745
		miR1117-5p-746
		miR1117-5p-747
		miR1117-5p-752
		miR1117-5p-754
		miR1117-5p-755
		miR1117-5p-760
		miR1117-5p-762
		miR1117-5p-764
		miR1117-5p-769
		miR1117-5p-772
		miR1117-5p-774
		miR1117-5p-775
		miR1117-5p-777
		miR1117-5p-782
		miR1117-5p-784
		miR1117-5p-786
		miR1117-5p-788
		miR1117-5p-790
		miR1117-5p-793
		miR1117-5p-794
		miR1117-5p-795
		miR1117-5p-798
		miR1117-5p-800
		miR1117-5p-802
		miR1117-5p-807
		miR1117-5p-809
		miR1117-5p-810
		miR1117-5p-811
		miR1117-5p-812
		miR1117-5p-813
		miR1117-5p-814
		miR1117-5p-820
		miR1117-5p-822
		miR1117-5p-824
		miR1117-5p-825
		miR1117-5p-826
		miR1117-5p-829
		miR1117-5p-830
		miR1117-5p-832
		miR1117-5p-833
		miR1117-5p-836
		miR1117-5p-837
		miR1117-5p-841
		miR1117-5p-842
		miR1117-5p-843
		miR1117-5p-845
		miR1117-5p-848
		miR1117-5p-852
		miR1117-5p-854
		miR1117-5p-855
		miR1117-5p-856
		miR1117-5p-858
		miR1117-5p-860
		miR1117-5p-861
		miR1117-5p-862
		miR1117-5p-863
		miR1117-5p-864
		miR1117-5p-865
		miR1117-5p-872
		miR1117-5p-873
		miR1117-5p-875
		miR1117-5p-879
		miR1117-5p-882
		miR1117-5p-883
		miR1117-5p-884
		miR1117-5p-889
		miR1117-5p-890
		miR1117-5p-894
		miR1117-5p-895
		miR1117-5p-896
		miR1117-5p-899
		miR1117-5p-901
		miR1117-5p-903
		miR1117-5p-904
		miR1117-5p-907
		miR1117-5p-911
		miR1117-5p-914
		miR1117-5p-915
		miR1117-5p-920
		miR1117-5p-922
		miR1117-5p-923
		miR1117-5p-925
		miR1117-5p-927
		miR1117-5p-929
		miR1117-5p-930
		miR1117-5p-931
		miR1117-5p-932
		miR1117-5p-936
		miR1117-5p-937
		miR1117-5p-938
		miR1117-5p-939
		miR1117-5p-941
		miR1117-5p-942
		miR1117-5p-943
		miR1117-5p-945
		miR1117-5p-946
		miR1117-5p-949
		miR1117-5p-953
		miR1117-5p-956
		miR1117-5p-957
		miR1117-5p-958
		miR1117-5p-961
		miR1117-5p-963
		miR1117-5p-966
		miR1117-5p-970
		miR1117-5p-973
		miR1117-5p-975
		miR1117-5p-979
		miR1117-5p-984
		miR1117-5p-989
		miR1117-5p-990
		miR1117-5p-992
		miR1117-5p-995
		miR1117-5p-996
		miR1117-5p-997
		miR1117-5p-1005
		miR1117-5p-1006
		miR1117-5p-1008
		miR1117-5p-1015
		miR1117-5p-1018
		miR1117-5p-1019
		miR1117-5p-1020
		miR1117-5p-1021
		miR1117-5p-1024
		miR1117-5p-1027
		miR1117-5p-1029
		miR1117-5p-1031
		miR1117-5p-1032
		miR1117-5p-1033
		miR1117-5p-1035
		miR1117-5p-1036
		miR1117-5p-1040
		miR1117-5p-1041
		miR1117-5p-1042
		miR1117-5p-1043
		miR1117-5p-1044
		miR1117-5p-1046
		miR1117-5p-1047
		miR1117-5p-1048
		miR1117-5p-1051
		miR1117-5p-1056
		miR1117-5p-1058
		miR1117-5p-1059
		miR1117-5p-1063
		miR1117-5p-1064
		miR1117-5p-1067
		miR1117-5p-1069
		miR1117-5p-1071
		miR1117-5p-1073
		miR1117-5p-1074
		miR1117-5p-1075
		miR1117-5p-1077
		miR1117-5p-1078
		miR1117-5p-1082
		miR1117-5p-1085
		miR1117-5p-1087
		miR1117-5p-1088
		miR1117-5p-1090
		miR1117-5p-1091
		miR1117-5p-1093
		miR1117-5p-1094
		miR1117-5p-1095
		miR1117-5p-1096
		miR1117-5p-1097
		miR1117-5p-1098
		miR1117-5p-1099
		miR1117-5p-1100
		miR1117-5p-1101
		miR1117-5p-1102
		miR1117-5p-1104
		miR1117-5p-1107
		miR1117-5p-1109
		miR1117-5p-1111
		miR1117-5p-1113
		miR1117-5p-1114
		miR1117-5p-1115
		miR1117-5p-1116
		miR1117-5p-1119
		miR1117-5p-1120
		miR1117-5p-1124
		miR1117-5p-1126
		miR1117-5p-1127
		miR1117-5p-1130
		miR1117-5p-1131
		miR1117-5p-1133
		miR1117-5p-1136
		miR1117-5p-1138
		miR1117-5p-1142
		miR1117-5p-1144
		miR1117-5p-1147
		miR1117-5p-1149
		miR1117-5p-1150
		miR1117-5p-1154
		miR1117-5p-1155
		miR1117-5p-1160
		miR1117-5p-1161
		miR1117-5p-1164
		miR1117-5p-1165
		miR1117-5p-1170
		miR1117-5p-1171
		miR1117-5p-1172
		miR1117-5p-1173
		miR1117-5p-1176
		miR1117-5p-1180
		miR1117-5p-1182
		miR1117-5p-1185
		miR1117-5p-1188
		miR1117-5p-1190
		miR1117-5p-1192
		miR1117-5p-1193
		miR1117-5p-1194
		miR1117-5p-1195
		miR1117-5p-1196
		miR1117-5p-1200
		miR1117-5p-1203
		miR1117-5p-1206
		miR1117-5p-1209
		miR1117-5p-1212
		miR1117-5p-1213
		miR1117-5p-1218
		miR1117-5p-1222
		miR1117-5p-1225
		miR1117-5p-1226
		miR1118-3p-4
		miR1118-3p-6
		miR1118-3p-8
		miR1118-3p-9
		miR1118-3p-11
		miR1118-3p-14
		miR1118-3p-19
		miR1118-3p-20
		miR1118-3p-34
		miR1118-3p-38
		miR1118-3p-41
		miR1118-3p-44
		miR1118-3p-54
		miR1118-3p-55
		miR1118-3p-62
		miR1118-3p-65
		miR1118-3p-67
		miR1118-3p-73
		miR1118-3p-76
		miR1118-3p-77
		miR1118-3p-80
		miR1118-3p-83
		miR1118-3p-85
		miR1118-3p-90
		miR1118-3p-91
		miR1118-3p-107
		miR1118-3p-115
		miR1120-3p-2
		miR1120-3p-7
		miR1120-3p-8
		miR1120-3p-16
		miR1121-3p-1
		miR1121-3p-4
		miR1121-3p-6
		miR1121-3p-7
		miR1121-3p-9
		miR1121-3p-10
		miR1121-3p-11
		miR1121-3p-16
		miR1122-3p-2
		miR1122-3p-3
		miR1122-3p-4
		miR1122-3p-6
		miR1122-3p-9
		miR1122-3p-11
		miR1122-3p-12
		miR1122-3p-15
		miR1122-3p-16
		miR1122-3p-18
		miR1122-3p-19
		miR1122-3p-20
		miR1122-3p-21
		miR1122-3p-22
		miR1122-3p-23
		miR1122-3p-26
		miR1122-3p-28
		miR1122-3p-29
		miR1122-3p-30
		miR1122-3p-31
		miR1122-3p-32
		miR1122-3p-33
		miR1122-3p-34
		miR1122-3p-36
		miR1122-3p-37
		miR1122-3p-38
		miR1122-3p-39
		miR1122-3p-40
		miR1122-3p-41
		miR1122-3p-42
		miR1122-3p-45
		miR1122-3p-46
		miR1122-3p-48
		miR1122-3p-49
		miR1122-3p-50
		miR1122-3p-53
		miR1122-3p-54
		miR1122-3p-56
		miR1122-3p-61
		miR1122-3p-63
		miR1122-3p-65
		miR1122-3p-69
		miR1122-3p-71
		miR1122-3p-73
		miR1122-3p-74
		miR1122-3p-75
		miR1122-3p-77
		miR1122-3p-79
		miR1122-3p-81
		miR1122-3p-82
		miR1122-3p-83
		miR1122-3p-86
		miR1122-3p-90
		miR1122-3p-93
		miR1122-3p-95
		miR1122-3p-99
		miR1122-3p-100
		miR1122-3p-101
		miR1122-3p-103
		miR1122-3p-104
		miR1122-3p-105
		miR1122-3p-107
		miR1122-3p-108
		miR1122-3p-109
		miR1122-3p-111
		miR1122-3p-112
		miR1122-3p-117
		miR1122-3p-118
		miR1122-3p-119
		miR1122-3p-120
		miR1122-3p-123
		miR1122-3p-124
		miR1122-3p-125
		miR1122-3p-126
		miR1122-3p-127
		miR1122-3p-133
		miR1122-3p-135
		miR1122-3p-136
		miR1122-3p-137
		miR1122-3p-140
		miR1122-3p-141
		miR1122-3p-142
		miR1122-3p-143
		miR1122-3p-145
		miR1122-3p-146
		miR1122-3p-147
		miR1122-3p-148
		miR1122-3p-149
		miR1122-3p-151
		miR1122-3p-152
		miR1122-3p-154
		miR1122-3p-155
		miR1122-3p-159
		miR1122-3p-160
		miR1122-3p-163
		miR1122-3p-167
		miR1122-3p-168
		miR1122-3p-169
		miR1122-3p-170
		miR1122-3p-171
		miR1122-3p-172
		miR1122-3p-173
		miR1122-3p-174
		miR1122-3p-175
		miR1122-3p-177
		miR1122-3p-179
		miR1122-3p-181
		miR1122-3p-182
		miR1122-3p-183
		miR1122-3p-186
		miR1122-3p-188
		miR1122-3p-189
		miR1122-3p-190
		miR1122-3p-191
		miR1122-3p-193
		miR1122-3p-194
		miR1122-3p-196
		miR1122-3p-197
		miR1122-3p-198
		miR1122-3p-200
		miR1122-3p-204
		miR1122-3p-205
		miR1122-3p-206
		miR1122-3p-211
		miR1122-3p-212
		miR1122-3p-213
		miR1122-3p-214
		miR1122-3p-219
		miR1122-3p-221
		miR1122-3p-228
		miR1122-3p-229
		miR1122-3p-230
		miR1122-3p-231
		miR1122-3p-235
		miR1122-3p-236
		miR1122-3p-237
		miR1122-3p-238
		miR1122-3p-240
		miR1122-3p-241
		miR1122-3p-244
		miR1122-3p-245
		miR1122-3p-246
		miR1122-3p-247
		miR1122-3p-251
		miR1122-3p-255
		miR1122-3p-256
		miR1122-3p-258
		miR1122-3p-260
		miR1122-3p-262
		miR1122-3p-266
		miR1122-3p-267
		miR1122-3p-269
		miR1122-3p-270
		miR1122-3p-271
		miR1122-3p-273
		miR1122-3p-275
		miR1122-3p-276
		miR1122-3p-277
		miR1122-3p-278
		miR1122-3p-280
		miR1122-3p-282
		miR1122-3p-286
		miR1122-3p-287
		miR1122-3p-289
		miR1122-3p-291
		miR1122-3p-292
		miR1122-3p-294
		miR1122-3p-295
		miR1122-3p-297
		miR1122-3p-298
		miR1122-3p-299
		miR1122-3p-301
		miR1122-3p-302
		miR1122-3p-303
		miR1122-3p-304
		miR1122-3p-307
		miR1122-3p-308
		miR1122-3p-311
		miR1122-3p-313
		miR1122-3p-314
		miR1122-3p-316
		miR1122-3p-317
		miR1122-3p-319
		miR1122-3p-321
		miR1122-3p-322
		miR1122-3p-323
		miR1122-3p-324
		miR1122-3p-326
		miR1122-3p-327
		miR1122-3p-328
		miR1122-3p-330
		miR1122-3p-331
		miR1122-3p-332
		miR1122-3p-333
		miR1122-3p-334
		miR1122-3p-338
		miR1122-3p-343
		miR1122-3p-344
		miR1122-3p-347
		miR1122-3p-348
		miR1122-3p-349
		miR1122-3p-352
		miR1122-3p-353
		miR1122-3p-355
		miR1122-3p-359
		miR1122-3p-360
		miR1122-3p-361
		miR1122-3p-363
		miR1122-3p-364
		miR1122-3p-368
		miR1122-3p-369
		miR1122-3p-376
		miR1122-3p-379
		miR1122-3p-380
		miR1122-3p-382
		miR1122-3p-385
		miR1122-3p-386
		miR1122-3p-387
		miR1122-3p-388
		miR1122-3p-389
		miR1122-3p-391
		miR1122-3p-393
		miR1122-3p-394
		miR1122-3p-395
		miR1122-3p-397
		miR1122-3p-399
		miR1122-3p-401
		miR1122-3p-402
		miR1122-3p-403
		miR1122-3p-404
		miR1122-3p-405
		miR1122-3p-406
		miR1122-3p-408
		miR1122-3p-411
		miR1122-3p-413
		miR1122-3p-414
		miR1122-3p-415
		miR1122-3p-416
		miR1122-3p-418
		miR1122-3p-421
		miR1122-3p-422
		miR1122-3p-423
		miR1122-3p-424
		miR1122-3p-425
		miR1122-3p-427
		miR1122-3p-431
		miR1122-3p-435
		miR1122-3p-437
		miR1122-3p-439
		miR1122-3p-440
		miR1122-3p-441
		miR1122-3p-442
		miR1122-3p-448
		miR1122-3p-449
		miR1122-3p-451
		miR1122-3p-456
		miR1122-3p-459
		miR1122-3p-461
		miR1122-3p-464
		miR1122-3p-465
		miR1122-3p-466
		miR1122-3p-467
		miR1122-3p-468
		miR1122-3p-470
		miR1122-3p-471
		miR1122-3p-472
		miR1122-3p-476
		miR1122-3p-478
		miR1122-3p-479
		miR1122-3p-480
		miR1122-3p-486
		miR1122-3p-487
		miR1122-3p-490
		miR1122-3p-493
		miR1122-3p-495
		miR1122-3p-497
		miR1122-3p-501
		miR1122-3p-502
		miR1122-3p-506
		miR1122-3p-507
		miR1122-3p-508
		miR1122-3p-509
		miR1122-3p-510
		miR1122-3p-517
		miR1122-3p-518
		miR1122-3p-519
		miR1122-3p-520
		miR1122-3p-525
		miR1122-3p-526
		miR1122-3p-527
		miR1122-3p-529
		miR1122-3p-532
		miR1122-3p-533
		miR1122-3p-534
		miR1122-3p-537
		miR1122-3p-538
		miR1122-3p-540
		miR1122-3p-542
		miR1122-3p-543
		miR1122-3p-544
		miR1122-3p-545
		miR1122-3p-547
		miR1122-3p-550
		miR1122-3p-553
		miR1122-3p-558
		miR1122-3p-562
		miR1122-3p-563
		miR1122-3p-565
		miR1122-3p-568
		miR1122-3p-569
		miR1122-3p-570
		miR1122-3p-571
		miR1122-3p-572
		miR1122-3p-573
		miR1122-3p-574
		miR1122-3p-575
		miR1122-3p-576
		miR1122-3p-579
		miR1122-3p-582
		miR1122-3p-584
		miR1122-3p-585
		miR1122-3p-587
		miR1122-3p-588
		miR1122-3p-589
		miR1122-3p-591
		miR1122-3p-592
		miR1122-3p-593
		miR1122-3p-595
		miR1122-3p-596
		miR1122-3p-597
		miR1122-3p-598
		miR1122-3p-599
		miR1122-3p-601
		miR1122-3p-603
		miR1122-3p-604
		miR1122-3p-607
		miR1122-3p-608
		miR1122-3p-609
		miR1122-3p-610
		miR1122-3p-611
		miR1122-3p-612
		miR1122-3p-613
		miR1122-3p-616
		miR1122-3p-618
		miR1122-3p-619
		miR1122-3p-620
		miR1122-3p-622
		miR1122-3p-623
		miR1122-3p-625
		miR1122-3p-626
		miR1122-3p-631
		miR1122-3p-633
		miR1122-3p-634
		miR1122-3p-635
		miR1122-3p-636
		miR1122-3p-638
		miR1122-3p-641
		miR1122-3p-642
		miR1122-3p-644
		miR1122-3p-646
		miR1122-3p-647
		miR1122-3p-648
		miR1122-3p-649
		miR1122-3p-650
		miR1122-3p-653
		miR1122-3p-656
		miR1122-3p-657
		miR1122-3p-659
		miR1122-3p-660
		miR1122-3p-663
		miR1122-3p-665
		miR1122-3p-670
		miR1122-3p-671
		miR1122-3p-676
		miR1122-3p-679
		miR1122-3p-684
		miR1122-3p-688
		miR1122-3p-689
		miR1122-3p-691
		miR1122-3p-695
		miR1122-3p-696
		miR1122-3p-697
		miR1122-3p-698
		miR1122-3p-699
		miR1122-3p-700
		miR1122-3p-701
		miR1122-3p-702
		miR1122-3p-706
		miR1122-3p-709
		miR1122-3p-710
		miR1122-3p-711
		miR1122-3p-712
		miR1122-3p-713
		miR1122-3p-716
		miR1122-3p-717
		miR1122-3p-718
		miR1122-3p-722
		miR1122-3p-723
		miR1122-3p-724
		miR1122-3p-725
		miR1122-3p-728
		miR1122-3p-732
		miR1122-3p-733
		miR1122-3p-735
		miR1122-3p-738
		miR1122-3p-739
		miR1122-3p-741
		miR1122-3p-742
		miR1122-3p-745
		miR1122-3p-746
		miR1122-3p-748
		miR1122-3p-749
		miR1122-3p-751
		miR1122-3p-752
		miR1122-3p-753
		miR1122-3p-761
		miR1122-3p-763
		miR1122-3p-768
		miR1122-3p-770
		miR1122-3p-771
		miR1122-3p-772
		miR1122-3p-773
		miR1122-3p-774
		miR1122-3p-775
		miR1122-3p-776
		miR1122-3p-777
		miR1122-3p-778
		miR1122-3p-779
		miR1122-3p-780
		miR1122-3p-781
		miR1122-3p-783
		miR1122-3p-785
		miR1122-3p-786
		miR1122-3p-791
		miR1122-3p-793
		miR1122-3p-794
		miR1122-3p-795
		miR1122-3p-796
		miR1122-3p-797
		miR1122-3p-798
		miR1122-3p-801
		miR1122-3p-804
		miR1122-3p-806
		miR1122-3p-809
		miR1122-3p-810
		miR1122-3p-811
		miR1122-3p-812
		miR1122-3p-813
		miR1122-3p-814
		miR1122-3p-818
		miR1122-3p-819
		miR1122-3p-821
		miR1122-3p-822
		miR1122-3p-824
		miR1122-3p-826
		miR1122-3p-832
		miR1122-3p-833
		miR1122-3p-834
		miR1122-3p-835
		miR1122-3p-841
		miR1122-3p-842
		miR1122-3p-845
		miR1122-3p-846
		miR1122-3p-849
		miR1122-3p-852
		miR1122-3p-853
		miR1122-3p-854
		miR1122-3p-857
		miR1122-3p-859
		miR1122-3p-860
		miR1122-3p-863
		miR1122-3p-865
		miR1122-3p-866
		miR1122-3p-867
		miR1122-3p-868
		miR1122-3p-871
		miR1122-3p-873
		miR1122-3p-874
		miR1122-3p-875
		miR1122-3p-876
		miR1122-3p-878
		miR1122-3p-879
		miR1122-3p-880
		miR1122-3p-881
		miR1122-3p-883
		miR1122-3p-885
		miR1122-3p-886
		miR1122-3p-887
		miR1122-3p-888
		miR1122-3p-889
		miR1122-3p-891
		miR1122-3p-894
		miR1122-3p-895
		miR1122-3p-896
		miR1122-3p-898
		miR1122-3p-899
		miR1122-3p-900
		miR1122-3p-902
		miR1122-3p-905
		miR1122-3p-906
		miR1122-3p-908
		miR1122-3p-911
		miR1122-3p-912
		miR1122-3p-914
		miR1122-3p-916
		miR1122-3p-917
		miR1122-3p-918
		miR1122-3p-919
		miR1122-3p-921
		miR1122-3p-922
		miR1122-3p-924
		miR1122-3p-926
		miR1122-3p-927
		miR1122-3p-928
		miR1122-3p-930
		miR1122-3p-931
		miR1122-3p-936
		miR1122-3p-938
		miR1122-3p-940
		miR1122-3p-941
		miR1122-3p-942
		miR1122-3p-943
		miR1122-3p-944
		miR1122-3p-949
		miR1122-3p-950
		miR1122-3p-951
		miR1122-3p-953
		miR1122-3p-954
		miR1122-3p-956
		miR1122-3p-958
		miR1122-3p-960
		miR1122-3p-961
		miR1122-3p-962
		miR1122-3p-963
		miR1122-3p-964
		miR1122-3p-965
		miR1122-3p-966
		miR1122-3p-967
		miR1122-3p-970
		miR1122-3p-972
		miR1122-3p-974
		miR1122-3p-979
		miR1122-3p-981
		miR1122-3p-982
		miR1122-3p-983
		miR1122-3p-984
		miR1122-3p-985
		miR1122-3p-986
		miR1122-3p-987
		miR1122-3p-990
		miR1122-3p-991
		miR1122-3p-993
		miR1122-3p-994
		miR1122-3p-996
		miR1122-3p-999
		miR1122-3p-1001
		miR1122-3p-1002
		miR1122-3p-1004
		miR1122-3p-1005
		miR1122-3p-1006
		miR1122-3p-1007
		miR1122-3p-1009
		miR1122-3p-1010
		miR1122-3p-1016
		miR1122-3p-1021
		miR1122-3p-1022
		miR1122-3p-1024
		miR1122-3p-1025
		miR1122-3p-1027
		miR1122-3p-1030
		miR1122-3p-1032
		miR1122-3p-1033
		miR1122-3p-1034
		miR1122-3p-1036
		miR1122-3p-1038
		miR1122-3p-1039
		miR1122-3p-1042
		miR1122-3p-1043
		miR1122-3p-1046
		miR1122-3p-1047
		miR1122-3p-1049
		miR1122-3p-1052
		miR1122-3p-1053
		miR1122-3p-1054
		miR1122-3p-1059
		miR1122-3p-1060
		miR1122-3p-1062
		miR1122-3p-1067
		miR1122-3p-1068
		miR1122-3p-1069
		miR1122-3p-1070
		miR1122-3p-1072
		miR1122-3p-1073
		miR1122-3p-1074
		miR1122-3p-1076
		miR1122-3p-1078
		miR1122-3p-1081
		miR1122-3p-1088
		miR1122-3p-1089
		miR1122-3p-1090
		miR1122-3p-1091
		miR1122-3p-1093
		miR1122-3p-1094
		miR1122-3p-1095
		miR1122-3p-1097
		miR1122-3p-1098
		miR1122-3p-1099
		miR1122-3p-1103
		miR1122-3p-1106
		miR1122-3p-1107
		miR1122-3p-1108
		miR1122-3p-1110
		miR1122-3p-1111
		miR1122-3p-1112
		miR1122-3p-1118
		miR1122-3p-1119
		miR1122-3p-1121
		miR1122-3p-1125
		miR1122-3p-1127
		miR1122-3p-1134
		miR1122-3p-1137
		miR1122-3p-1138
		miR1122-3p-1139
		miR1122-3p-1140
		miR1122-3p-1142
		miR1122-3p-1145
		miR1122-3p-1149
		miR1122-3p-1150
		miR1122-3p-1151
		miR1122-3p-1152
		miR1122-3p-1155
		miR1122-3p-1159
		miR1122-3p-1160
		miR1122-3p-1161
		miR1122-3p-1163
		miR1122-3p-1169
		miR1122-3p-1171
		miR1122-3p-1172
		miR1122-3p-1173
		miR1122-3p-1175
		miR1122-3p-1176
		miR1122-3p-1178
		miR1122-3p-1179
		miR1122-3p-1181
		miR1122-3p-1182
		miR1122-3p-1183
		miR1122-3p-1185
		miR1122-3p-1186
		miR1122-3p-1190
		miR1122-3p-1199
		miR1122-3p-1200
		miR1122-3p-1202
		miR1122-3p-1203
		miR1122-3p-1204
		miR1122-3p-1205
		miR1122-3p-1207
		miR1122-3p-1208
		miR1122-3p-1209
		miR1122-3p-1211
		miR1122-3p-1212
		miR1122-3p-1214
		miR1122-3p-1216
		miR1122-3p-1221
		miR1122-3p-1225
		miR1122-3p-1226
		miR1122-3p-1227
		miR1122-3p-1228
		miR1122-3p-1230
		miR1122-3p-1231
		miR1122-3p-1234
		miR1122-3p-1235
		miR1122-3p-1236
		miR1122-3p-1238
		miR1122-3p-1240
		miR1122-3p-1241
		miR1122-3p-1242
		miR1122-3p-1244
		miR1122-3p-1245
		miR1122-3p-1246
		miR1122-3p-1247
		miR1122-3p-1248
		miR1122-3p-1252
		miR1122-3p-1253
		miR1122-3p-1255
		miR1122-3p-1263
		miR1122-3p-1264
		miR1122-3p-1266
		miR1122-3p-1267
		miR1122-3p-1268
		miR1122-3p-1269
		miR1122-3p-1272
		miR1122-3p-1275
		miR1122-3p-1279
		miR1122-3p-1280
		miR1122-3p-1282
		miR1122-3p-1285
		miR1122-3p-1287
		miR1122-3p-1288
		miR1122-3p-1289
		miR1122-3p-1291
		miR1122-3p-1295
		miR1122-3p-1296
		miR1122-3p-1297
		miR1122-3p-1298
		miR1122-3p-1299
		miR1122-3p-1303
		miR1122-3p-1304
		miR1122-3p-1309
		miR1122-3p-1312
		miR1122-3p-1313
		miR1122-3p-1314
		miR1122-3p-1316
		miR1122-3p-1317
		miR1122-3p-1320
		miR1122-3p-1321
		miR1122-3p-1322
		miR1122-3p-1325
		miR1122-3p-1326
		miR1122-3p-1327
		miR1122-3p-1329
		miR1122-3p-1330
		miR1122-3p-1332
		miR1122-3p-1333
		miR1122-3p-1334
		miR1122-3p-1337
		miR1122-3p-1338
		miR1122-3p-1339
		miR1122-3p-1340
		miR1122-3p-1343
		miR1122-3p-1346
		miR1122-3p-1350
		miR1122-3p-1351
		miR1122-3p-1353
		miR1122-3p-1357
		miR1122-3p-1358
		miR1122-3p-1359
		miR1122-3p-1360
		miR1122-3p-1361
		miR1122-3p-1363
		miR1122-3p-1364
		miR1122-3p-1365
		miR1122-3p-1367
		miR1122-3p-1370
		miR1122-3p-1373
		miR1122-3p-1377
		miR1122-3p-1379
		miR1122-3p-1380
		miR1122-3p-1384
		miR1122-3p-1388
		miR1122-3p-1389
		miR1122-3p-1394
		miR1122-3p-1395
		miR1122-3p-1397
		miR1122-3p-1398
		miR1122-3p-1400
		miR1122-3p-1401
		miR1122-3p-1402
		miR1122-3p-1405
		miR1122-3p-1406
		miR1122-3p-1407
		miR1122-3p-1409
		miR1122-3p-1410
		miR1122-3p-1411
		miR1122-3p-1413
		miR1122-3p-1414
		miR1122-3p-1415
		miR1122-3p-1417
		miR1122-3p-1419
		miR1122-3p-1420
		miR1122-3p-1422
		miR1122-3p-1423
		miR1122-3p-1425
		miR1122-3p-1426
		miR1122-3p-1427
		miR1122-3p-1430
		miR1122-3p-1431
		miR1122-3p-1432
		miR1122-3p-1433
		miR1122-3p-1434
		miR1122-3p-1436
		miR1122-3p-1437
		miR1122-3p-1439
		miR1122-3p-1440
		miR1122-3p-1441
		miR1122-3p-1443
		miR1122-3p-1448
		miR1122-3p-1451
		miR1122-3p-1452
		miR1122-3p-1453
		miR1122-3p-1455
		miR1122-3p-1459
		miR1122-3p-1461
		miR1122-3p-1462
		miR1122-3p-1463
		miR1122-3p-1465
		miR1122-3p-1473
		miR1122-3p-1474
		miR1122-3p-1475
		miR1122-3p-1477
		miR1122-3p-1478
		miR1122-3p-1480
		miR1122-3p-1481
		miR1122-3p-1482
		miR1122-3p-1483
		miR1122-3p-1484
		miR1122-3p-1485
		miR1122-3p-1487
		miR1122-3p-1491
		miR1122-3p-1492
		miR1122-3p-1493
		miR1122-3p-1495
		miR1122-3p-1496
		miR1122-3p-1497
		miR1122-3p-1498
		miR1122-3p-1499
		miR1122-3p-1501
		miR1122-3p-1509
		miR1122-3p-1511
		miR1122-3p-1513
		miR1122-3p-1516
		miR1122-3p-1517
		miR1122-3p-1518
		miR1122-3p-1523
		miR1122-3p-1524
		miR1122-3p-1526
		miR1122-3p-1527
		miR1122-3p-1528
		miR1122-3p-1531
		miR1122-3p-1532
		miR1122-3p-1533
		miR1122-3p-1534
		miR1122-3p-1536
		miR1122-3p-1537
		miR1122-3p-1538
		miR1122-3p-1539
		miR1122-3p-1542
		miR1122-3p-1545
		miR1122-3p-1546
		miR1122-3p-1547
		miR1122-3p-1548
		miR1122-3p-1550
		miR1122-3p-1552
		miR1122-3p-1553
		miR1122-3p-1556
		miR1122-3p-1558
		miR1122-3p-1559
		miR1122-3p-1560
		miR1122-3p-1562
		miR1122-3p-1564
		miR1122-3p-1566
		miR1122-3p-1569
		miR1122-3p-1570
		miR1122-3p-1571
		miR1122-3p-1572
		miR1122-3p-1573
		miR1122-3p-1574
		miR1122-3p-1578
		miR1122-3p-1579
		miR1122-3p-1580
		miR1122-3p-1581
		miR1122-3p-1583
		miR1122-3p-1585
		miR1122-3p-1587
		miR1122-3p-1588
		miR1122-3p-1591
		miR1122-3p-1592
		miR1122-3p-1594
		miR1122-3p-1595
		miR1122-3p-1598
		miR1122-3p-1599
		miR1122-3p-1600
		miR1122-3p-1603
		miR1122-3p-1606
		miR1122-3p-1607
		miR1122-3p-1611
		miR1122-3p-1613
		miR1122-3p-1614
		miR1122-3p-1616
		miR1122-3p-1617
		miR1122-3p-1619
		miR1122-3p-1620
		miR1122-3p-1621
		miR1122-3p-1624
		miR1122-3p-1627
		miR1122-3p-1633
		miR1122-3p-1634
		miR1122-3p-1636
		miR1122-3p-1637
		miR1122-3p-1641
		miR1122-3p-1642
		miR1122-3p-1644
[truncated: 1,637 more rows]

## Sheet: Expressed siRNA Candidates Ids
Supplementary Document 7 (excel): siRNA candidates which show the expression evidence at mature miRNA level by their alignment to small RNA reads.
Bdi Genome	Bdi Transcriptome	Tae Genome	Tae Transcriptome
miR1122-3p-2	miR1122-3p-3	miR1117-3p-1	miR1122-3p-1
miR1122-3p-6	miR1122-3p-5	miR1117-3p-4	miR1122-3p-3
miR1122-3p-7	miR1122-3p-6	miR1117-3p-8	miR1122-3p-5
miR1122-3p-9	miR1122-3p-7	miR1117-3p-13	miR1122-3p-9
miR1122-3p-14	miR1122-3p-8	miR1117-3p-14	miR1122-3p-11
miR1122-3p-15	miR1435-5p-1	miR1117-3p-24	miR1125-5p-1
miR1122-3p-25	miR1436-3p-2	miR1117-3p-29	miR1128-5p-2
miR1122-3p-35	miR1439-3p-9	miR1117-3p-36	miR1136-5p-2
miR1122-3p-36	miR437-3p-1	miR1117-3p-43	miR1136-5p-6
miR1122-3p-41		miR1117-3p-51	miR1137-3p-1
miR1122-3p-45		miR1117-3p-52	miR1137-3p-3
miR1436-3p-1		miR1117-3p-53	miR1137-3p-4
miR1436-3p-11		miR1117-3p-60	miR1139-5p-1
miR1436-3p-60		miR1117-3p-62	miR1139-5p-2
miR1436-3p-61		miR1117-3p-65
miR1436-3p-107		miR1117-3p-67
miR1436-3p-112		miR1117-3p-68
miR1436-3p-117		miR1117-3p-71
miR1436-3p-138		miR1117-3p-72
miR1436-3p-156		miR1117-3p-73
miR1436-3p-160		miR1117-3p-77
miR1436-3p-237		miR1117-3p-85
miR1439-3p-184		miR1117-3p-103
		miR1117-3p-108
		miR1117-3p-120
		miR1117-3p-125
		miR1117-3p-128
		miR1117-3p-133
		miR1117-3p-142
		miR1117-3p-143
		miR1117-3p-154
		miR1117-3p-160
		miR1117-3p-163
		miR1117-3p-172
		miR1117-3p-174
		miR1117-3p-175
		miR1117-3p-177
		miR1117-3p-183
		miR1117-3p-194
		miR1117-3p-195
		miR1117-3p-201
		miR1117-3p-203
		miR1117-3p-208
		miR1117-3p-212
		miR1117-3p-214
		miR1117-3p-215
		miR1117-3p-216
		miR1117-3p-219
		miR1117-3p-222
		miR1117-3p-223
		miR1117-3p-238
		miR1117-3p-239
		miR1117-3p-243
		miR1117-3p-244
		miR1117-3p-246
		miR1117-3p-256
		miR1117-3p-260
		miR1117-3p-262
		miR1117-3p-263
		miR1117-3p-265
		miR1117-3p-271
		miR1117-3p-272
		miR1117-3p-277
		miR1117-3p-282
		miR1117-3p-283
		miR1117-3p-285
		miR1117-3p-286
		miR1117-3p-288
		miR1117-3p-289
		miR1117-3p-293
		miR1117-3p-294
		miR1117-3p-296
		miR1117-3p-297
		miR1117-3p-301
		miR1117-3p-302
		miR1117-3p-305
		miR1117-3p-318
		miR1117-3p-319
		miR1117-3p-326
		miR1117-3p-327
		miR1117-3p-329
		miR1117-3p-332
		miR1117-3p-334
		miR1117-3p-337
		miR1117-3p-339
		miR1117-3p-341
		miR1117-3p-342
		miR1117-3p-344
		miR1117-3p-347
		miR1117-3p-350
		miR1117-3p-352
		miR1117-3p-354
		miR1117-3p-357
		miR1117-3p-359
		miR1117-3p-365
		miR1117-3p-372
		miR1117-3p-375
		miR1117-3p-376
		miR1117-3p-377
		miR1117-3p-378
		miR1117-3p-381
		miR1117-3p-387
		miR1117-3p-393
		miR1117-3p-394
		miR1117-3p-396
		miR1117-3p-397
		miR1117-3p-401
		miR1117-3p-412
		miR1117-3p-415
		miR1117-3p-423
		miR1117-3p-425
		miR1117-3p-426
		miR1117-3p-428
		miR1117-3p-429
		miR1117-3p-435
		miR1117-3p-440
		miR1117-3p-442
		miR1117-3p-448
		miR1117-3p-449
		miR1117-3p-453
		miR1117-3p-455
		miR1117-3p-460
		miR1117-3p-461
		miR1117-3p-463
		miR1117-3p-471
		miR1117-3p-473
		miR1117-3p-476
		miR1117-3p-479
		miR1117-3p-489
		miR1117-3p-490
		miR1117-3p-492
		miR1117-3p-498
		miR1117-3p-503
		miR1117-3p-504
		miR1117-3p-507
		miR1117-3p-510
		miR1117-3p-512
		miR1117-3p-514
		miR1117-3p-516
		miR1117-3p-517
		miR1117-3p-518
		miR1117-3p-523
		miR1117-3p-529
		miR1117-3p-532
		miR1117-3p-533
		miR1117-3p-534
		miR1117-3p-539
		miR1117-3p-540
		miR1117-3p-543
		miR1117-3p-549
		miR1117-3p-553
		miR1117-3p-558
		miR1117-3p-559
		miR1117-3p-562
		miR1117-3p-564
		miR1117-3p-567
		miR1117-3p-568
		miR1117-3p-569
		miR1117-3p-573
		miR1117-3p-581
		miR1117-3p-584
		miR1117-3p-585
		miR1117-3p-588
		miR1117-3p-589
		miR1117-3p-591
		miR1117-3p-592
		miR1117-3p-601
		miR1117-3p-602
		miR1117-3p-607
		miR1117-3p-608
		miR1117-3p-611
		miR1117-3p-612
		miR1117-3p-619
		miR1117-3p-622
		miR1117-3p-627
		miR1117-3p-628
		miR1117-3p-630
		miR1117-3p-636
		miR1117-3p-637
		miR1117-3p-638
		miR1117-3p-640
		miR1117-3p-647
		miR1117-3p-653
		miR1117-3p-657
		miR1117-3p-658
		miR1117-3p-659
		miR1117-3p-665
		miR1117-3p-666
		miR1117-3p-668
		miR1117-3p-670
		miR1117-3p-671
		miR1117-3p-673
		miR1117-3p-679
		miR1117-3p-685
		miR1117-3p-687
		miR1117-3p-688
		miR1117-3p-689
		miR1117-3p-690
		miR1117-3p-695
		miR1117-3p-696
		miR1117-3p-697
		miR1117-3p-699
		miR1117-3p-712
		miR1117-3p-713
		miR1117-3p-715
		miR1117-3p-716
		miR1117-3p-717
		miR1117-3p-724
		miR1117-3p-728
		miR1117-3p-729
		miR1117-3p-730
		miR1117-3p-733
		miR1117-3p-735
		miR1117-3p-736
		miR1117-3p-739
		miR1117-3p-740
		miR1117-3p-745
		miR1117-3p-746
		miR1117-3p-748
		miR1117-3p-753
		miR1117-3p-756
		miR1117-3p-760
		miR1117-3p-765
		miR1117-3p-770
		miR1117-3p-772
		miR1117-3p-775
		miR1117-3p-776
		miR1117-3p-782
		miR1117-3p-785
		miR1117-3p-788
		miR1117-3p-789
		miR1117-3p-792
		miR1117-3p-793
		miR1117-3p-799
		miR1117-3p-800
		miR1117-3p-804
		miR1117-3p-807
		miR1117-3p-813
		miR1117-3p-815
		miR1117-3p-820
		miR1117-3p-823
		miR1117-3p-824
		miR1117-3p-825
		miR1117-3p-827
		miR1117-3p-829
		miR1117-3p-838
		miR1117-3p-839
		miR1117-3p-840
		miR1117-3p-842
		miR1117-3p-843
		miR1117-3p-847
		miR1117-3p-852
		miR1117-3p-853
		miR1117-3p-858
		miR1117-3p-861
		miR1117-3p-865
		miR1117-3p-866
		miR1117-3p-869
		miR1117-3p-879
		miR1117-3p-886
		miR1117-3p-887
		miR1117-3p-889
		miR1117-3p-890
		miR1117-3p-893
		miR1117-3p-897
		miR1117-3p-902
		miR1117-3p-903
		miR1117-3p-917
		miR1117-3p-920
		miR1117-3p-922
		miR1117-3p-923
		miR1117-3p-927
		miR1117-3p-929
		miR1117-3p-932
		miR1117-3p-935
		miR1117-3p-936
		miR1117-3p-938
		miR1117-3p-940
		miR1117-3p-941
		miR1117-3p-942
		miR1117-3p-955
		miR1117-3p-958
		miR1117-3p-959
		miR1117-3p-977
		miR1117-3p-980
		miR1117-3p-985
		miR1117-3p-989
		miR1117-3p-990
		miR1117-3p-991
		miR1117-3p-997
		miR1117-3p-998
		miR1117-3p-1000
		miR1117-3p-1001
		miR1117-3p-1005
		miR1117-3p-1007
		miR1117-3p-1009
		miR1117-3p-1010
		miR1117-3p-1015
		miR1117-3p-1017
		miR1117-3p-1021
		miR1117-3p-1025
		miR1117-3p-1028
		miR1117-3p-1030
		miR1117-3p-1032
		miR1117-3p-1036
		miR1117-3p-1037
		miR1117-3p-1038
		miR1117-3p-1041
		miR1117-3p-1046
		miR1117-3p-1048
		miR1117-3p-1049
		miR1117-3p-1051
		miR1117-3p-1053
		miR1117-3p-1057
		miR1117-3p-1059
		miR1117-3p-1063
		miR1117-3p-1065
		miR1117-3p-1066
		miR1117-3p-1071
		miR1117-3p-1076
		miR1117-3p-1077
		miR1117-3p-1080
		miR1117-3p-1082
		miR1117-3p-1085
		miR1117-3p-1089
		miR1117-3p-1091
		miR1117-3p-1097
		miR1117-3p-1098
		miR1117-3p-1103
		miR1117-3p-1105
		miR1117-3p-1112
		miR1117-3p-1114
		miR1117-3p-1115
		miR1117-3p-1116
		miR1117-3p-1117
		miR1117-3p-1122
		miR1117-3p-1124
		miR1117-3p-1129
		miR1117-3p-1131
		miR1117-3p-1134
		miR1117-3p-1136
		miR1117-3p-1138
		miR1117-3p-1141
		miR1117-3p-1144
		miR1117-3p-1146
		miR1117-3p-1147
		miR1117-3p-1150
		miR1117-3p-1152
		miR1117-3p-1154
		miR1117-3p-1155
		miR1117-3p-1156
		miR1117-3p-1158
		miR1117-3p-1159
		miR1117-3p-1168
		miR1117-3p-1170
		miR1117-3p-1172
		miR1117-3p-1177
		miR1117-3p-1178
		miR1117-3p-1180
		miR1117-3p-1181
		miR1117-3p-1183
		miR1117-3p-1188
		miR1117-3p-1194
		miR1117-3p-1195
		miR1117-3p-1205
		miR1117-3p-1207
		miR1117-3p-1208
		miR1117-3p-1209
		miR1117-3p-1213
		miR1117-3p-1215
		miR1117-3p-1217
		miR1117-3p-1225
		miR1117-3p-1228
		miR1117-3p-1230
		miR1117-3p-1231
		miR1117-3p-1236
		miR1117-3p-1238
		miR1117-3p-1242
		miR1117-3p-1243
		miR1117-3p-1246
		miR1117-3p-1247
		miR1117-3p-1251
		miR1117-3p-1255
		miR1117-3p-1260
		miR1117-3p-1261
		miR1117-3p-1264
		miR1117-3p-1271
		miR1117-3p-1277
		miR1117-3p-1280
		miR1117-3p-1281
		miR1117-3p-1285
		miR1117-3p-1296
		miR1117-3p-1297
		miR1117-3p-1300
		miR1117-3p-1301
		miR1117-3p-1312
		miR1117-3p-1315
		miR1117-3p-1319
		miR1117-3p-1322
		miR1117-3p-1325
		miR1117-3p-1326
		miR1117-3p-1327
		miR1117-3p-1331
		miR1117-3p-1332
		miR1117-3p-1335
		miR1117-3p-1340
		miR1117-3p-1342
		miR1117-3p-1343
		miR1117-3p-1344
		miR1117-3p-1345
		miR1117-3p-1346
		miR1117-3p-1349
		miR1117-3p-1353
		miR1117-3p-1354
		miR1117-3p-1355
		miR1117-3p-1358
		miR1117-3p-1361
		miR1117-3p-1366
		miR1117-3p-1372
		miR1117-3p-1374
		miR1117-3p-1375
		miR1117-3p-1382
		miR1117-3p-1389
		miR1117-3p-1392
		miR1117-3p-1393
		miR1117-3p-1395
		miR1117-3p-1397
		miR1117-3p-1399
		miR1117-3p-1400
		miR1117-3p-1401
		miR1117-3p-1406
		miR1117-3p-1408
		miR1117-3p-1411
		miR1117-3p-1414
		miR1117-3p-1415
		miR1117-3p-1418
		miR1117-3p-1419
		miR1117-3p-1420
		miR1117-3p-1421
		miR1117-3p-1422
		miR1117-3p-1424
		miR1117-3p-1425
		miR1117-3p-1427
		miR1117-3p-1429
		miR1117-3p-1438
		miR1117-3p-1440
		miR1117-3p-1442
		miR1117-3p-1447
		miR1117-3p-1449
		miR1117-3p-1450
		miR1117-3p-1463
		miR1117-3p-1464
		miR1117-3p-1468
		miR1117-3p-1471
		miR1117-3p-1473
		miR1117-3p-1474
		miR1117-3p-1476
		miR1117-3p-1479
		miR1117-3p-1482
		miR1117-3p-1489
		miR1117-3p-1492
		miR1117-3p-1493
		miR1117-3p-1499
		miR1117-3p-1502
		miR1117-3p-1503
		miR1117-3p-1505
		miR1117-3p-1506
		miR1117-3p-1507
		miR1117-3p-1513
		miR1117-3p-1514
		miR1117-3p-1515
		miR1117-5p-4
		miR1117-5p-6
		miR1117-5p-7
		miR1117-5p-8
		miR1117-5p-11
		miR1117-5p-12
		miR1117-5p-13
		miR1117-5p-17
		miR1117-5p-21
		miR1117-5p-24
		miR1117-5p-25
		miR1117-5p-26
		miR1117-5p-28
		miR1117-5p-29
		miR1117-5p-33
		miR1117-5p-38
		miR1117-5p-39
		miR1117-5p-40
		miR1117-5p-41
		miR1117-5p-42
		miR1117-5p-46
		miR1117-5p-48
		miR1117-5p-51
		miR1117-5p-52
		miR1117-5p-53
		miR1117-5p-58
		miR1117-5p-60
		miR1117-5p-67
		miR1117-5p-71
		miR1117-5p-73
		miR1117-5p-74
		miR1117-5p-75
		miR1117-5p-76
		miR1117-5p-77
		miR1117-5p-78
		miR1117-5p-81
		miR1117-5p-86
		miR1117-5p-95
		miR1117-5p-96
		miR1117-5p-97
		miR1117-5p-98
		miR1117-5p-101
		miR1117-5p-102
		miR1117-5p-104
		miR1117-5p-106
		miR1117-5p-108
		miR1117-5p-109
		miR1117-5p-112
		miR1117-5p-113
		miR1117-5p-114
		miR1117-5p-115
		miR1117-5p-119
		miR1117-5p-120
		miR1117-5p-122
		miR1117-5p-124
		miR1117-5p-126
		miR1117-5p-128
		miR1117-5p-132
		miR1117-5p-134
		miR1117-5p-136
		miR1117-5p-137
		miR1117-5p-138
		miR1117-5p-140
		miR1117-5p-142
		miR1117-5p-146
		miR1117-5p-148
		miR1117-5p-151
		miR1117-5p-152
		miR1117-5p-153
		miR1117-5p-158
		miR1117-5p-162
		miR1117-5p-163
		miR1117-5p-164
		miR1117-5p-166
		miR1117-5p-168
		miR1117-5p-173
		miR1117-5p-176
		miR1117-5p-178
		miR1117-5p-183
		miR1117-5p-187
		miR1117-5p-191
		miR1117-5p-192
		miR1117-5p-194
		miR1117-5p-195
		miR1117-5p-197
		miR1117-5p-198
		miR1117-5p-199
		miR1117-5p-203
		miR1117-5p-204
		miR1117-5p-206
		miR1117-5p-210
		miR1117-5p-211
		miR1117-5p-212
		miR1117-5p-213
		miR1117-5p-215
		miR1117-5p-218
		miR1117-5p-220
		miR1117-5p-221
		miR1117-5p-222
		miR1117-5p-225
		miR1117-5p-228
		miR1117-5p-229
		miR1117-5p-230
		miR1117-5p-233
		miR1117-5p-234
		miR1117-5p-235
		miR1117-5p-236
		miR1117-5p-237
		miR1117-5p-238
		miR1117-5p-239
		miR1117-5p-242
		miR1117-5p-245
		miR1117-5p-246
		miR1117-5p-250
		miR1117-5p-251
		miR1117-5p-252
		miR1117-5p-255
		miR1117-5p-258
		miR1117-5p-260
		miR1117-5p-261
		miR1117-5p-262
		miR1117-5p-263
		miR1117-5p-267
		miR1117-5p-268
		miR1117-5p-270
		miR1117-5p-272
		miR1117-5p-273
		miR1117-5p-274
		miR1117-5p-288
		miR1117-5p-290
		miR1117-5p-292
		miR1117-5p-301
		miR1117-5p-303
		miR1117-5p-305
		miR1117-5p-306
		miR1117-5p-309
		miR1117-5p-310
		miR1117-5p-312
		miR1117-5p-314
		miR1117-5p-315
		miR1117-5p-317
		miR1117-5p-318
		miR1117-5p-319
		miR1117-5p-321
		miR1117-5p-322
		miR1117-5p-325
		miR1117-5p-326
		miR1117-5p-329
		miR1117-5p-331
		miR1117-5p-332
		miR1117-5p-336
		miR1117-5p-340
		miR1117-5p-341
		miR1117-5p-342
		miR1117-5p-343
		miR1117-5p-344
		miR1117-5p-347
		miR1117-5p-354
		miR1117-5p-357
		miR1117-5p-360
		miR1117-5p-367
		miR1117-5p-377
		miR1117-5p-380
		miR1117-5p-381
		miR1117-5p-382
		miR1117-5p-389
		miR1117-5p-390
		miR1117-5p-391
		miR1117-5p-393
		miR1117-5p-394
		miR1117-5p-395
		miR1117-5p-397
		miR1117-5p-400
		miR1117-5p-402
		miR1117-5p-403
		miR1117-5p-405
		miR1117-5p-410
		miR1117-5p-415
		miR1117-5p-416
		miR1117-5p-418
		miR1117-5p-420
		miR1117-5p-421
		miR1117-5p-423
		miR1117-5p-424
		miR1117-5p-427
		miR1117-5p-429
		miR1117-5p-432
		miR1117-5p-434
		miR1117-5p-435
		miR1117-5p-437
		miR1117-5p-439
		miR1117-5p-444
		miR1117-5p-447
		miR1117-5p-450
		miR1117-5p-452
		miR1117-5p-453
		miR1117-5p-458
		miR1117-5p-459
		miR1117-5p-463
		miR1117-5p-469
		miR1117-5p-470
		miR1117-5p-471
		miR1117-5p-472
		miR1117-5p-473
		miR1117-5p-476
		miR1117-5p-481
		miR1117-5p-483
		miR1117-5p-484
		miR1117-5p-485
		miR1117-5p-488
		miR1117-5p-489
		miR1117-5p-492
		miR1117-5p-495
		miR1117-5p-497
		miR1117-5p-498
		miR1117-5p-499
		miR1117-5p-500
		miR1117-5p-501
		miR1117-5p-504
		miR1117-5p-505
		miR1117-5p-506
		miR1117-5p-509
		miR1117-5p-511
		miR1117-5p-513
		miR1117-5p-517
		miR1117-5p-519
		miR1117-5p-520
		miR1117-5p-522
		miR1117-5p-524
		miR1117-5p-530
		miR1117-5p-531
		miR1117-5p-532
		miR1117-5p-537
		miR1117-5p-538
		miR1117-5p-541
		miR1117-5p-543
		miR1117-5p-544
		miR1117-5p-546
		miR1117-5p-547
		miR1117-5p-550
		miR1117-5p-551
		miR1117-5p-552
		miR1117-5p-554
		miR1117-5p-555
		miR1117-5p-557
		miR1117-5p-560
		miR1117-5p-567
		miR1117-5p-569
		miR1117-5p-571
		miR1117-5p-572
		miR1117-5p-576
		miR1117-5p-582
		miR1117-5p-583
		miR1117-5p-584
		miR1117-5p-586
		miR1117-5p-587
		miR1117-5p-588
		miR1117-5p-589
		miR1117-5p-591
		miR1117-5p-599
		miR1117-5p-600
		miR1117-5p-604
		miR1117-5p-606
		miR1117-5p-609
		miR1117-5p-611
		miR1117-5p-613
		miR1117-5p-615
		miR1117-5p-617
		miR1117-5p-622
		miR1117-5p-626
		miR1117-5p-628
		miR1117-5p-629
		miR1117-5p-630
		miR1117-5p-632
		miR1117-5p-634
		miR1117-5p-640
		miR1117-5p-642
		miR1117-5p-647
		miR1117-5p-648
		miR1117-5p-651
		miR1117-5p-652
		miR1117-5p-653
		miR1117-5p-655
		miR1117-5p-657
		miR1117-5p-659
		miR1117-5p-666
		miR1117-5p-673
		miR1117-5p-676
		miR1117-5p-679
		miR1117-5p-688
		miR1117-5p-690
		miR1117-5p-692
		miR1117-5p-694
		miR1117-5p-696
		miR1117-5p-697
		miR1117-5p-699
		miR1117-5p-701
		miR1117-5p-702
		miR1117-5p-704
		miR1117-5p-707
		miR1117-5p-708
		miR1117-5p-709
		miR1117-5p-710
		miR1117-5p-711
		miR1117-5p-712
		miR1117-5p-713
		miR1117-5p-717
		miR1117-5p-718
		miR1117-5p-723
		miR1117-5p-725
		miR1117-5p-727
		miR1117-5p-729
		miR1117-5p-731
		miR1117-5p-734
		miR1117-5p-735
		miR1117-5p-736
		miR1117-5p-739
		miR1117-5p-740
		miR1117-5p-741
		miR1117-5p-745
		miR1117-5p-746
		miR1117-5p-747
		miR1117-5p-752
		miR1117-5p-754
		miR1117-5p-755
		miR1117-5p-760
		miR1117-5p-762
		miR1117-5p-764
		miR1117-5p-769
		miR1117-5p-772
		miR1117-5p-774
		miR1117-5p-775
		miR1117-5p-777
		miR1117-5p-782
		miR1117-5p-784
		miR1117-5p-786
		miR1117-5p-788
		miR1117-5p-790
		miR1117-5p-793
		miR1117-5p-794
		miR1117-5p-795
		miR1117-5p-798
		miR1117-5p-800
		miR1117-5p-802
		miR1117-5p-807
		miR1117-5p-809
		miR1117-5p-810
		miR1117-5p-811
		miR1117-5p-812
		miR1117-5p-814
		miR1117-5p-820
		miR1117-5p-822
		miR1117-5p-824
		miR1117-5p-825
		miR1117-5p-826
		miR1117-5p-829
		miR1117-5p-830
		miR1117-5p-832
		miR1117-5p-833
		miR1117-5p-836
		miR1117-5p-841
		miR1117-5p-842
		miR1117-5p-843
		miR1117-5p-845
		miR1117-5p-848
		miR1117-5p-852
		miR1117-5p-854
		miR1117-5p-855
		miR1117-5p-856
		miR1117-5p-858
		miR1117-5p-860
		miR1117-5p-861
		miR1117-5p-862
		miR1117-5p-863
		miR1117-5p-864
		miR1117-5p-865
		miR1117-5p-872
		miR1117-5p-873
		miR1117-5p-875
		miR1117-5p-879
		miR1117-5p-882
		miR1117-5p-883
		miR1117-5p-884
		miR1117-5p-889
		miR1117-5p-890
		miR1117-5p-894
		miR1117-5p-895
		miR1117-5p-896
		miR1117-5p-899
		miR1117-5p-901
		miR1117-5p-903
		miR1117-5p-904
		miR1117-5p-907
		miR1117-5p-911
		miR1117-5p-914
		miR1117-5p-915
		miR1117-5p-920
		miR1117-5p-922
		miR1117-5p-923
		miR1117-5p-925
		miR1117-5p-927
		miR1117-5p-929
		miR1117-5p-930
		miR1117-5p-932
		miR1117-5p-937
		miR1117-5p-938
		miR1117-5p-939
		miR1117-5p-941
		miR1117-5p-942
		miR1117-5p-943
		miR1117-5p-945
		miR1117-5p-946
		miR1117-5p-949
		miR1117-5p-956
		miR1117-5p-957
		miR1117-5p-958
		miR1117-5p-963
		miR1117-5p-970
		miR1117-5p-973
		miR1117-5p-975
		miR1117-5p-979
		miR1117-5p-984
		miR1117-5p-989
		miR1117-5p-990
		miR1117-5p-992
		miR1117-5p-995
		miR1117-5p-996
		miR1117-5p-997
		miR1117-5p-1006
		miR1117-5p-1008
		miR1117-5p-1018
		miR1117-5p-1019
		miR1117-5p-1020
		miR1117-5p-1021
		miR1117-5p-1024
		miR1117-5p-1029
		miR1117-5p-1031
		miR1117-5p-1032
		miR1117-5p-1033
		miR1117-5p-1035
		miR1117-5p-1040
		miR1117-5p-1042
		miR1117-5p-1043
		miR1117-5p-1044
		miR1117-5p-1046
		miR1117-5p-1047
		miR1117-5p-1048
		miR1117-5p-1051
		miR1117-5p-1056
		miR1117-5p-1058
		miR1117-5p-1059
		miR1117-5p-1064
		miR1117-5p-1067
		miR1117-5p-1071
		miR1117-5p-1073
		miR1117-5p-1074
		miR1117-5p-1075
		miR1117-5p-1077
		miR1117-5p-1078
		miR1117-5p-1082
		miR1117-5p-1085
		miR1117-5p-1087
		miR1117-5p-1088
		miR1117-5p-1090
		miR1117-5p-1091
		miR1117-5p-1093
		miR1117-5p-1094
		miR1117-5p-1095
		miR1117-5p-1096
		miR1117-5p-1097
		miR1117-5p-1098
		miR1117-5p-1099
		miR1117-5p-1100
		miR1117-5p-1101
		miR1117-5p-1102
		miR1117-5p-1104
		miR1117-5p-1107
		miR1117-5p-1109
		miR1117-5p-1111
		miR1117-5p-1113
		miR1117-5p-1114
		miR1117-5p-1115
		miR1117-5p-1116
		miR1117-5p-1119
		miR1117-5p-1120
		miR1117-5p-1124
		miR1117-5p-1126
		miR1117-5p-1127
		miR1117-5p-1130
		miR1117-5p-1133
		miR1117-5p-1136
		miR1117-5p-1142
		miR1117-5p-1144
		miR1117-5p-1147
		miR1117-5p-1149
		miR1117-5p-1150
		miR1117-5p-1154
		miR1117-5p-1155
		miR1117-5p-1160
		miR1117-5p-1161
		miR1117-5p-1165
		miR1117-5p-1170
		miR1117-5p-1171
		miR1117-5p-1172
		miR1117-5p-1173
		miR1117-5p-1176
		miR1117-5p-1180
		miR1117-5p-1182
		miR1117-5p-1185
		miR1117-5p-1188
		miR1117-5p-1193
		miR1117-5p-1195
		miR1117-5p-1196
		miR1117-5p-1200
		miR1117-5p-1203
		miR1117-5p-1206
		miR1117-5p-1209
		miR1117-5p-1212
		miR1117-5p-1213
		miR1117-5p-1218
		miR1117-5p-1222
		miR1117-5p-1225
		miR1117-5p-1226
		miR1120-3p-16
		miR1121-3p-1
		miR1121-3p-4
		miR1121-3p-6
		miR1121-3p-7
		miR1121-3p-9
		miR1121-3p-11
		miR1121-3p-16
		miR1122-3p-2
		miR1122-3p-3
		miR1122-3p-4
		miR1122-3p-6
		miR1122-3p-9
		miR1122-3p-11
		miR1122-3p-12
		miR1122-3p-15
		miR1122-3p-16
		miR1122-3p-18
		miR1122-3p-19
		miR1122-3p-20
		miR1122-3p-21
		miR1122-3p-22
		miR1122-3p-23
		miR1122-3p-26
		miR1122-3p-28
		miR1122-3p-29
		miR1122-3p-30
		miR1122-3p-31
		miR1122-3p-32
		miR1122-3p-33
		miR1122-3p-34
		miR1122-3p-36
		miR1122-3p-37
		miR1122-3p-38
		miR1122-3p-39
		miR1122-3p-40
		miR1122-3p-42
		miR1122-3p-45
		miR1122-3p-46
		miR1122-3p-48
		miR1122-3p-49
		miR1122-3p-50
		miR1122-3p-53
		miR1122-3p-54
		miR1122-3p-56
		miR1122-3p-61
		miR1122-3p-63
		miR1122-3p-65
		miR1122-3p-69
		miR1122-3p-71
		miR1122-3p-73
		miR1122-3p-74
		miR1122-3p-75
		miR1122-3p-77
		miR1122-3p-79
		miR1122-3p-81
		miR1122-3p-82
		miR1122-3p-83
		miR1122-3p-86
		miR1122-3p-90
		miR1122-3p-93
		miR1122-3p-95
		miR1122-3p-99
		miR1122-3p-100
		miR1122-3p-101
		miR1122-3p-103
		miR1122-3p-104
		miR1122-3p-105
		miR1122-3p-107
		miR1122-3p-108
		miR1122-3p-109
		miR1122-3p-111
		miR1122-3p-112
		miR1122-3p-117
		miR1122-3p-118
		miR1122-3p-119
		miR1122-3p-120
		miR1122-3p-123
		miR1122-3p-124
		miR1122-3p-125
		miR1122-3p-126
		miR1122-3p-127
		miR1122-3p-133
		miR1122-3p-135
		miR1122-3p-136
		miR1122-3p-137
		miR1122-3p-140
		miR1122-3p-141
		miR1122-3p-142
		miR1122-3p-143
		miR1122-3p-145
		miR1122-3p-146
		miR1122-3p-147
		miR1122-3p-148
		miR1122-3p-149
		miR1122-3p-151
		miR1122-3p-152
		miR1122-3p-154
		miR1122-3p-155
		miR1122-3p-159
		miR1122-3p-160
		miR1122-3p-163
		miR1122-3p-167
		miR1122-3p-168
		miR1122-3p-169
		miR1122-3p-170
		miR1122-3p-171
		miR1122-3p-172
		miR1122-3p-173
		miR1122-3p-174
		miR1122-3p-175
		miR1122-3p-177
		miR1122-3p-179
		miR1122-3p-181
		miR1122-3p-182
		miR1122-3p-183
		miR1122-3p-186
		miR1122-3p-188
		miR1122-3p-189
		miR1122-3p-190
		miR1122-3p-191
		miR1122-3p-193
		miR1122-3p-194
		miR1122-3p-196
		miR1122-3p-197
		miR1122-3p-198
		miR1122-3p-200
		miR1122-3p-204
		miR1122-3p-205
		miR1122-3p-206
		miR1122-3p-211
		miR1122-3p-212
		miR1122-3p-213
		miR1122-3p-214
		miR1122-3p-219
		miR1122-3p-221
		miR1122-3p-228
		miR1122-3p-229
		miR1122-3p-230
		miR1122-3p-231
		miR1122-3p-235
		miR1122-3p-236
		miR1122-3p-237
		miR1122-3p-238
		miR1122-3p-240
		miR1122-3p-241
		miR1122-3p-244
		miR1122-3p-245
		miR1122-3p-246
		miR1122-3p-247
		miR1122-3p-251
		miR1122-3p-255
		miR1122-3p-256
		miR1122-3p-258
		miR1122-3p-260
		miR1122-3p-262
		miR1122-3p-266
		miR1122-3p-267
		miR1122-3p-269
		miR1122-3p-270
		miR1122-3p-271
		miR1122-3p-273
		miR1122-3p-275
		miR1122-3p-276
		miR1122-3p-277
		miR1122-3p-278
		miR1122-3p-280
		miR1122-3p-282
		miR1122-3p-286
		miR1122-3p-287
		miR1122-3p-289
		miR1122-3p-291
		miR1122-3p-292
		miR1122-3p-294
		miR1122-3p-295
		miR1122-3p-297
		miR1122-3p-298
		miR1122-3p-299
		miR1122-3p-301
		miR1122-3p-302
		miR1122-3p-303
		miR1122-3p-304
		miR1122-3p-307
		miR1122-3p-308
		miR1122-3p-311
		miR1122-3p-313
		miR1122-3p-314
		miR1122-3p-316
		miR1122-3p-317
		miR1122-3p-319
		miR1122-3p-321
		miR1122-3p-322
		miR1122-3p-323
		miR1122-3p-324
		miR1122-3p-326
		miR1122-3p-327
		miR1122-3p-328
		miR1122-3p-330
		miR1122-3p-331
		miR1122-3p-332
		miR1122-3p-333
		miR1122-3p-334
		miR1122-3p-338
		miR1122-3p-343
		miR1122-3p-344
		miR1122-3p-347
		miR1122-3p-348
		miR1122-3p-349
		miR1122-3p-352
		miR1122-3p-353
		miR1122-3p-355
		miR1122-3p-359
		miR1122-3p-360
		miR1122-3p-361
		miR1122-3p-363
		miR1122-3p-364
		miR1122-3p-368
		miR1122-3p-369
		miR1122-3p-376
		miR1122-3p-379
		miR1122-3p-380
		miR1122-3p-382
		miR1122-3p-385
		miR1122-3p-386
		miR1122-3p-387
		miR1122-3p-388
		miR1122-3p-389
		miR1122-3p-391
		miR1122-3p-393
		miR1122-3p-394
		miR1122-3p-395
		miR1122-3p-397
		miR1122-3p-399
		miR1122-3p-401
		miR1122-3p-402
		miR1122-3p-403
		miR1122-3p-404
		miR1122-3p-405
		miR1122-3p-406
		miR1122-3p-408
		miR1122-3p-411
		miR1122-3p-413
		miR1122-3p-414
		miR1122-3p-416
		miR1122-3p-418
		miR1122-3p-421
		miR1122-3p-422
		miR1122-3p-423
		miR1122-3p-424
		miR1122-3p-427
		miR1122-3p-431
		miR1122-3p-435
		miR1122-3p-437
		miR1122-3p-439
		miR1122-3p-440
		miR1122-3p-441
		miR1122-3p-442
		miR1122-3p-448
		miR1122-3p-449
		miR1122-3p-451
		miR1122-3p-456
		miR1122-3p-459
		miR1122-3p-461
		miR1122-3p-464
		miR1122-3p-465
		miR1122-3p-466
		miR1122-3p-467
		miR1122-3p-468
		miR1122-3p-470
		miR1122-3p-471
		miR1122-3p-472
		miR1122-3p-476
		miR1122-3p-478
		miR1122-3p-479
		miR1122-3p-480
		miR1122-3p-486
		miR1122-3p-487
		miR1122-3p-490
		miR1122-3p-493
		miR1122-3p-495
		miR1122-3p-497
		miR1122-3p-501
		miR1122-3p-502
		miR1122-3p-506
		miR1122-3p-507
		miR1122-3p-508
		miR1122-3p-509
		miR1122-3p-510
		miR1122-3p-517
		miR1122-3p-518
		miR1122-3p-519
		miR1122-3p-520
		miR1122-3p-525
		miR1122-3p-526
		miR1122-3p-527
		miR1122-3p-532
		miR1122-3p-533
		miR1122-3p-534
		miR1122-3p-537
		miR1122-3p-538
		miR1122-3p-540
		miR1122-3p-542
		miR1122-3p-543
		miR1122-3p-544
		miR1122-3p-545
		miR1122-3p-547
		miR1122-3p-550
		miR1122-3p-553
		miR1122-3p-558
		miR1122-3p-562
		miR1122-3p-563
		miR1122-3p-565
		miR1122-3p-568
		miR1122-3p-569
		miR1122-3p-570
		miR1122-3p-571
		miR1122-3p-572
		miR1122-3p-573
		miR1122-3p-574
		miR1122-3p-575
		miR1122-3p-576
		miR1122-3p-579
		miR1122-3p-582
		miR1122-3p-584
		miR1122-3p-585
		miR1122-3p-588
		miR1122-3p-589
		miR1122-3p-591
		miR1122-3p-592
		miR1122-3p-593
		miR1122-3p-595
		miR1122-3p-596
		miR1122-3p-597
		miR1122-3p-598
		miR1122-3p-599
		miR1122-3p-601
		miR1122-3p-603
		miR1122-3p-604
		miR1122-3p-607
		miR1122-3p-608
		miR1122-3p-609
		miR1122-3p-610
		miR1122-3p-611
		miR1122-3p-612
		miR1122-3p-613
		miR1122-3p-616
		miR1122-3p-618
		miR1122-3p-619
		miR1122-3p-620
		miR1122-3p-622
		miR1122-3p-623
		miR1122-3p-625
		miR1122-3p-626
		miR1122-3p-631
		miR1122-3p-633
		miR1122-3p-634
		miR1122-3p-635
		miR1122-3p-636
		miR1122-3p-638
		miR1122-3p-641
		miR1122-3p-642
		miR1122-3p-644
		miR1122-3p-647
		miR1122-3p-648
		miR1122-3p-649
		miR1122-3p-650
		miR1122-3p-653
		miR1122-3p-656
		miR1122-3p-657
		miR1122-3p-659
		miR1122-3p-660
		miR1122-3p-663
		miR1122-3p-665
		miR1122-3p-670
		miR1122-3p-671
		miR1122-3p-676
		miR1122-3p-679
		miR1122-3p-684
		miR1122-3p-688
		miR1122-3p-689
		miR1122-3p-691
		miR1122-3p-695
		miR1122-3p-696
		miR1122-3p-697
		miR1122-3p-698
		miR1122-3p-699
		miR1122-3p-700
		miR1122-3p-701
		miR1122-3p-702
		miR1122-3p-706
		miR1122-3p-709
		miR1122-3p-710
		miR1122-3p-711
		miR1122-3p-712
		miR1122-3p-713
		miR1122-3p-716
		miR1122-3p-717
		miR1122-3p-718
		miR1122-3p-722
		miR1122-3p-723
		miR1122-3p-724
		miR1122-3p-725
		miR1122-3p-728
		miR1122-3p-732
		miR1122-3p-733
		miR1122-3p-735
		miR1122-3p-738
		miR1122-3p-739
		miR1122-3p-741
		miR1122-3p-742
		miR1122-3p-745
		miR1122-3p-746
		miR1122-3p-748
		miR1122-3p-749
		miR1122-3p-751
		miR1122-3p-752
		miR1122-3p-753
		miR1122-3p-761
		miR1122-3p-763
		miR1122-3p-768
		miR1122-3p-770
		miR1122-3p-771
		miR1122-3p-772
		miR1122-3p-773
		miR1122-3p-774
		miR1122-3p-775
		miR1122-3p-776
		miR1122-3p-777
		miR1122-3p-778
		miR1122-3p-779
		miR1122-3p-780
		miR1122-3p-781
		miR1122-3p-783
		miR1122-3p-785
		miR1122-3p-786
		miR1122-3p-791
		miR1122-3p-793
		miR1122-3p-794
		miR1122-3p-795
		miR1122-3p-796
		miR1122-3p-797
		miR1122-3p-798
		miR1122-3p-804
		miR1122-3p-806
		miR1122-3p-809
		miR1122-3p-810
		miR1122-3p-811
		miR1122-3p-812
		miR1122-3p-813
		miR1122-3p-814
		miR1122-3p-818
		miR1122-3p-821
		miR1122-3p-824
		miR1122-3p-826
		miR1122-3p-832
		miR1122-3p-833
		miR1122-3p-834
		miR1122-3p-835
		miR1122-3p-842
		miR1122-3p-845
		miR1122-3p-846
		miR1122-3p-849
		miR1122-3p-852
		miR1122-3p-853
		miR1122-3p-854
		miR1122-3p-857
		miR1122-3p-859
		miR1122-3p-860
		miR1122-3p-863
		miR1122-3p-865
		miR1122-3p-866
		miR1122-3p-867
		miR1122-3p-868
		miR1122-3p-871
		miR1122-3p-873
		miR1122-3p-874
		miR1122-3p-875
		miR1122-3p-876
		miR1122-3p-878
		miR1122-3p-879
		miR1122-3p-880
		miR1122-3p-881
		miR1122-3p-883
		miR1122-3p-885
		miR1122-3p-886
		miR1122-3p-887
		miR1122-3p-888
		miR1122-3p-889
		miR1122-3p-891
		miR1122-3p-894
		miR1122-3p-895
		miR1122-3p-896
		miR1122-3p-898
		miR1122-3p-899
		miR1122-3p-900
		miR1122-3p-902
		miR1122-3p-905
		miR1122-3p-906
		miR1122-3p-908
		miR1122-3p-911
		miR1122-3p-912
		miR1122-3p-914
		miR1122-3p-916
		miR1122-3p-917
		miR1122-3p-918
		miR1122-3p-919
		miR1122-3p-921
		miR1122-3p-922
		miR1122-3p-924
		miR1122-3p-926
		miR1122-3p-927
		miR1122-3p-928
		miR1122-3p-930
		miR1122-3p-931
		miR1122-3p-936
		miR1122-3p-938
		miR1122-3p-940
		miR1122-3p-941
		miR1122-3p-942
		miR1122-3p-943
		miR1122-3p-944
		miR1122-3p-949
		miR1122-3p-950
		miR1122-3p-951
		miR1122-3p-953
		miR1122-3p-954
		miR1122-3p-956
		miR1122-3p-958
		miR1122-3p-960
		miR1122-3p-961
		miR1122-3p-962
		miR1122-3p-963
		miR1122-3p-964
		miR1122-3p-965
		miR1122-3p-966
		miR1122-3p-967
		miR1122-3p-970
		miR1122-3p-972
		miR1122-3p-974
		miR1122-3p-979
		miR1122-3p-981
		miR1122-3p-982
		miR1122-3p-983
		miR1122-3p-984
		miR1122-3p-985
		miR1122-3p-986
		miR1122-3p-987
		miR1122-3p-990
		miR1122-3p-991
		miR1122-3p-993
		miR1122-3p-994
		miR1122-3p-996
		miR1122-3p-999
		miR1122-3p-1001
		miR1122-3p-1002
		miR1122-3p-1004
		miR1122-3p-1005
		miR1122-3p-1006
		miR1122-3p-1007
		miR1122-3p-1009
		miR1122-3p-1010
		miR1122-3p-1016
		miR1122-3p-1021
		miR1122-3p-1022
		miR1122-3p-1024
		miR1122-3p-1025
		miR1122-3p-1027
		miR1122-3p-1030
		miR1122-3p-1032
		miR1122-3p-1033
		miR1122-3p-1034
		miR1122-3p-1038
		miR1122-3p-1039
		miR1122-3p-1042
		miR1122-3p-1043
		miR1122-3p-1046
		miR1122-3p-1047
		miR1122-3p-1049
		miR1122-3p-1052
		miR1122-3p-1053
		miR1122-3p-1054
		miR1122-3p-1060
		miR1122-3p-1062
		miR1122-3p-1067
		miR1122-3p-1068
		miR1122-3p-1069
		miR1122-3p-1070
		miR1122-3p-1072
		miR1122-3p-1073
		miR1122-3p-1074
		miR1122-3p-1076
		miR1122-3p-1078
		miR1122-3p-1081
		miR1122-3p-1088
		miR1122-3p-1089
		miR1122-3p-1090
		miR1122-3p-1091
		miR1122-3p-1093
		miR1122-3p-1094
		miR1122-3p-1095
		miR1122-3p-1097
		miR1122-3p-1098
		miR1122-3p-1099
		miR1122-3p-1103
		miR1122-3p-1106
		miR1122-3p-1108
		miR1122-3p-1110
		miR1122-3p-1111
		miR1122-3p-1112
		miR1122-3p-1118
		miR1122-3p-1119
		miR1122-3p-1121
		miR1122-3p-1125
		miR1122-3p-1134
		miR1122-3p-1137
		miR1122-3p-1138
		miR1122-3p-1139
		miR1122-3p-1140
		miR1122-3p-1142
		miR1122-3p-1145
		miR1122-3p-1149
		miR1122-3p-1150
		miR1122-3p-1151
		miR1122-3p-1152
		miR1122-3p-1155
		miR1122-3p-1159
		miR1122-3p-1160
		miR1122-3p-1161
		miR1122-3p-1163
		miR1122-3p-1169
		miR1122-3p-1171
		miR1122-3p-1172
		miR1122-3p-1173
		miR1122-3p-1175
		miR1122-3p-1176
		miR1122-3p-1178
		miR1122-3p-1179
		miR1122-3p-1181
		miR1122-3p-1182
		miR1122-3p-1183
		miR1122-3p-1185
		miR1122-3p-1186
		miR1122-3p-1190
		miR1122-3p-1199
		miR1122-3p-1200
		miR1122-3p-1202
		miR1122-3p-1203
		miR1122-3p-1204
		miR1122-3p-1205
		miR1122-3p-1208
		miR1122-3p-1209
		miR1122-3p-1211
		miR1122-3p-1212
		miR1122-3p-1214
		miR1122-3p-1216
		miR1122-3p-1221
		miR1122-3p-1225
		miR1122-3p-1226
		miR1122-3p-1227
		miR1122-3p-1228
		miR1122-3p-1230
		miR1122-3p-1231
		miR1122-3p-1234
		miR1122-3p-1235
		miR1122-3p-1236
		miR1122-3p-1238
		miR1122-3p-1240
		miR1122-3p-1241
		miR1122-3p-1242
		miR1122-3p-1244
		miR1122-3p-1245
		miR1122-3p-1246
		miR1122-3p-1247
		miR1122-3p-1248
		miR1122-3p-1252
		miR1122-3p-1255
		miR1122-3p-1263
		miR1122-3p-1264
		miR1122-3p-1266
		miR1122-3p-1267
		miR1122-3p-1268
		miR1122-3p-1269
		miR1122-3p-1272
		miR1122-3p-1275
		miR1122-3p-1279
		miR1122-3p-1280
		miR1122-3p-1282
		miR1122-3p-1285
		miR1122-3p-1287
		miR1122-3p-1288
		miR1122-3p-1289
		miR1122-3p-1291
		miR1122-3p-1295
		miR1122-3p-1296
		miR1122-3p-1297
		miR1122-3p-1298
		miR1122-3p-1299
		miR1122-3p-1303
		miR1122-3p-1304
		miR1122-3p-1309
		miR1122-3p-1312
		miR1122-3p-1313
		miR1122-3p-1314
		miR1122-3p-1316
		miR1122-3p-1317
		miR1122-3p-1320
		miR1122-3p-1321
		miR1122-3p-1322
		miR1122-3p-1325
		miR1122-3p-1326
		miR1122-3p-1327
		miR1122-3p-1330
		miR1122-3p-1332
		miR1122-3p-1333
		miR1122-3p-1334
		miR1122-3p-1337
		miR1122-3p-1338
		miR1122-3p-1339
		miR1122-3p-1340
		miR1122-3p-1343
		miR1122-3p-1346
		miR1122-3p-1350
		miR1122-3p-1351
		miR1122-3p-1353
		miR1122-3p-1357
		miR1122-3p-1358
		miR1122-3p-1359
		miR1122-3p-1360
		miR1122-3p-1361
		miR1122-3p-1363
		miR1122-3p-1364
		miR1122-3p-1365
		miR1122-3p-1367
		miR1122-3p-1370
		miR1122-3p-1373
		miR1122-3p-1377
		miR1122-3p-1379
		miR1122-3p-1380
		miR1122-3p-1384
		miR1122-3p-1388
		miR1122-3p-1389
		miR1122-3p-1394
		miR1122-3p-1395
		miR1122-3p-1397
		miR1122-3p-1398
		miR1122-3p-1400
		miR1122-3p-1401
		miR1122-3p-1402
		miR1122-3p-1405
		miR1122-3p-1406
		miR1122-3p-1407
		miR1122-3p-1409
		miR1122-3p-1410
		miR1122-3p-1411
		miR1122-3p-1413
		miR1122-3p-1414
		miR1122-3p-1415
		miR1122-3p-1417
		miR1122-3p-1420
		miR1122-3p-1422
		miR1122-3p-1423
		miR1122-3p-1425
		miR1122-3p-1426
		miR1122-3p-1427
		miR1122-3p-1431
		miR1122-3p-1432
		miR1122-3p-1433
		miR1122-3p-1434
		miR1122-3p-1436
		miR1122-3p-1437
		miR1122-3p-1439
		miR1122-3p-1440
		miR1122-3p-1441
		miR1122-3p-1443
		miR1122-3p-1448
		miR1122-3p-1451
		miR1122-3p-1453
		miR1122-3p-1455
		miR1122-3p-1459
		miR1122-3p-1461
		miR1122-3p-1462
		miR1122-3p-1463
		miR1122-3p-1465
		miR1122-3p-1473
		miR1122-3p-1474
		miR1122-3p-1475
		miR1122-3p-1477
		miR1122-3p-1478
		miR1122-3p-1480
		miR1122-3p-1481
		miR1122-3p-1482
		miR1122-3p-1483
		miR1122-3p-1484
		miR1122-3p-1485
		miR1122-3p-1487
		miR1122-3p-1491
		miR1122-3p-1492
		miR1122-3p-1493
		miR1122-3p-1495
		miR1122-3p-1496
		miR1122-3p-1497
		miR1122-3p-1498
		miR1122-3p-1499
		miR1122-3p-1501
		miR1122-3p-1509
		miR1122-3p-1511
		miR1122-3p-1513
		miR1122-3p-1516
		miR1122-3p-1517
		miR1122-3p-1518
		miR1122-3p-1523
		miR1122-3p-1524
		miR1122-3p-1526
		miR1122-3p-1527
		miR1122-3p-1528
		miR1122-3p-1531
		miR1122-3p-1532
		miR1122-3p-1533
		miR1122-3p-1534
		miR1122-3p-1536
		miR1122-3p-1537
		miR1122-3p-1538
		miR1122-3p-1539
		miR1122-3p-1542
		miR1122-3p-1545
		miR1122-3p-1546
		miR1122-3p-1547
		miR1122-3p-1548
		miR1122-3p-1550
		miR1122-3p-1552
		miR1122-3p-1553
		miR1122-3p-1556
		miR1122-3p-1558
		miR1122-3p-1559
		miR1122-3p-1560
		miR1122-3p-1562
		miR1122-3p-1564
		miR1122-3p-1566
		miR1122-3p-1569
		miR1122-3p-1570
		miR1122-3p-1571
		miR1122-3p-1572
		miR1122-3p-1573
		miR1122-3p-1574
		miR1122-3p-1578
		miR1122-3p-1579
		miR1122-3p-1580
		miR1122-3p-1581
		miR1122-3p-1583
		miR1122-3p-1585
		miR1122-3p-1587
		miR1122-3p-1588
		miR1122-3p-1591
		miR1122-3p-1592
		miR1122-3p-1595
		miR1122-3p-1598
		miR1122-3p-1599
		miR1122-3p-1600
		miR1122-3p-1603
		miR1122-3p-1606
		miR1122-3p-1607
		miR1122-3p-1611
		miR1122-3p-1614
		miR1122-3p-1616
		miR1122-3p-1617
		miR1122-3p-1619
		miR1122-3p-1620
		miR1122-3p-1621
		miR1122-3p-1624
		miR1122-3p-1627
		miR1122-3p-1633
		miR1122-3p-1634
		miR1122-3p-1636
		miR1122-3p-1637
		miR1122-3p-1641
		miR1122-3p-1642
		miR1122-3p-1644
		miR1122-3p-1646
		miR1122-3p-1647
		miR1122-3p-1648
		miR1122-3p-1651
		miR1122-3p-1652
		miR1122-3p-1653
		miR1122-3p-1655
		miR1122-3p-1657
		miR1122-3p-1660
		miR1122-3p-1661
		miR1122-3p-1662
		miR1122-3p-1665
		miR1122-3p-1668
		miR1122-3p-1669
		miR1122-3p-1670
		miR1122-3p-1671
		miR1122-3p-1672
		miR1122-3p-1673
		miR1122-3p-1675
		miR1122-3p-1676
		miR1122-3p-1680
		miR1122-3p-1681
		miR1122-3p-1683
		miR1122-3p-1684
		miR1122-3p-1685
		miR1122-3p-1687
		miR1122-3p-1688
		miR1122-3p-1689
		miR1122-3p-1690
		miR1122-3p-1691
		miR1122-3p-1692
		miR1122-3p-1696
		miR1122-3p-1697
		miR1122-3p-1698
		miR1122-3p-1699
		miR1122-3p-1702
		miR1122-3p-1705
		miR1122-3p-1706
		miR1122-3p-1707
		miR1122-3p-1708
		miR1122-3p-1709
		miR1122-3p-1711
		miR1122-3p-1712
		miR1122-3p-1714
		miR1122-3p-1715
		miR1122-3p-1716
		miR1122-3p-1717
		miR1122-3p-1718
		miR1122-3p-1719
		miR1122-3p-1721
		miR1122-3p-1722
		miR1122-3p-1724
		miR1122-3p-1726
		miR1122-3p-1727
		miR1122-3p-1728
		miR1122-3p-1729
		miR1122-3p-1730
		miR1122-3p-1734
		miR1122-3p-1735
		miR1122-3p-1737
		miR1122-3p-1738
		miR1122-3p-1739
		miR1122-3p-1740
		miR1122-3p-1742
		miR1122-3p-1745
		miR1122-3p-1748
		miR1122-3p-1749
		miR1122-3p-1751
		miR1122-3p-1752
		miR1122-3p-1754
		miR1122-3p-1755
		miR1122-3p-1756
		miR1122-3p-1757
		miR1122-3p-1758
		miR1122-3p-1762
		miR1122-3p-1763
		miR1122-3p-1765
		miR1122-3p-1766
		miR1122-3p-1767
		miR1122-3p-1768
		miR1122-3p-1771
		miR1122-3p-1772
		miR1122-3p-1774
		miR1122-3p-1775
		miR1122-3p-1776
		miR1122-3p-1777
		miR1122-3p-1778
		miR1122-3p-1779
		miR1122-3p-1782
		miR1122-3p-1783
		miR1122-3p-1784
		miR1122-3p-1785
		miR1122-3p-1788
		miR1122-3p-1791
		miR1122-3p-1792
		miR1122-3p-1799
		miR1122-3p-1800
		miR1122-3p-1802
		miR1122-3p-1806
		miR1122-3p-1807
		miR1122-3p-1813
		miR1122-3p-1814
		miR1122-3p-1816
		miR1122-3p-1817
		miR1122-3p-1818
		miR1122-3p-1820
		miR1125-5p-3
		miR1125-5p-5
		miR1125-5p-14
		miR1128-5p-14
		miR1128-5p-20
		miR1131-5p-1
		miR1131-5p-5
		miR1131-5p-6
		miR1131-5p-9
		miR1131-5p-11
		miR1131-5p-12
		miR1131-5p-13
		miR1131-5p-15
		miR1131-5p-19
		miR1131-5p-24
		miR1131-5p-25
		miR1131-5p-27
		miR1131-5p-28
		miR1131-5p-29
		miR1131-5p-30
		miR1131-5p-31
[truncated: 715 more rows]
