# Supplementary material for: A Comprehensive Prescription for Plant miRNA Identification
Source: Front Plant Sci. 2017 Jan 24;7:2058. doi: 10.3389/fpls.2016.02058 (PMC5258749; doi:10.3389/fpls.2016.02058)
Supplement: Supplementary file 8 [file Table8.XLSX]

## Sheet: Bdi Genome All Targets
Supplementary Document 8 (excel): Putative miRNA targets and their enrichment results
This sheet show combined result of these two processes for B. distachyon genome miRNAs and these results were also utilized for target enrichment analysis.
Notes for reading the values in the table
UPE	Binding energy between miRNA and its target pair, and lower UPE values indicate a better miRNA-target binding
Expectation	A statistical measure, based on the randomness of particular miRNA sequences to bind a mRNA molecule and lower‘expectation’ values indicates more statisticaly-significant miRNA-target pairs
Multiplicity	A value which shows the number of different target binding sites for miRNAs on its target transcript
miRNA ID	Target Transcript	Blast2GO Annotation	Expectation	UPE	miRNA Start	miRNA End	Target Start	Target End	miRNA Aligned Fragment	Target Aligned Fragment	Inhibition Mode	Multiplicity
miR1118-3p-1	Bradi1g06650.3	hypothetical protein BRADI_1g06650	3	20.392	1	22	1707	1728	CAUUAUAUUAUGGAACGGAGGG	CUCUACAUUUCAUAGUAUAAUG	Cleavage	1
miR1118-3p-1	Bradi1g06650.2	hypothetical protein BRADI_1g06650	3	20.392	1	22	1707	1728	CAUUAUAUUAUGGAACGGAGGG	CUCUACAUUUCAUAGUAUAAUG	Cleavage	1
miR1118-3p-2	Bradi4g14050.1	thioredoxin domain-containing PLP3B	3	17.423	1	21	118	138	CACUUUAUUAUGGAUUGGAGG	CCUGCAAUCCAUGAUGAAGUU	Cleavage	1
miR1122-3p-1	Bradi4g31701.2	PREDICTED: uncharacterized protein LOC100837429 isoform X2	1.5	8.759	1	20	570	589	UAGAUACAUGCGUAUCUAGA	UCUAGAUACGCAUGUACCUA	Cleavage	1
miR1122-3p-1	Bradi4g31701.1	PREDICTED: uncharacterized protein LOC100837429 isoform X1	1.5	8.759	1	20	576	595	UAGAUACAUGCGUAUCUAGA	UCUAGAUACGCAUGUACCUA	Cleavage	1
miR1122-3p-1	Bradi2g48076.8	myosin-17-like isoform X8	3	18.321	1	20	381	400	UAGAUACAUGCGUAUCUAGA	UCUAGAUCCUCAUGUAUUUG	Translation	1
miR1122-3p-1	Bradi2g48076.6	myosin-17-like isoform X8	3	18.321	1	20	381	400	UAGAUACAUGCGUAUCUAGA	UCUAGAUCCUCAUGUAUUUG	Translation	1
miR1122-3p-1	Bradi2g48076.5	myosin-17-like isoform X7	3	18.321	1	20	381	400	UAGAUACAUGCGUAUCUAGA	UCUAGAUCCUCAUGUAUUUG	Translation	1
miR1122-3p-1	Bradi2g48076.3	myosin-17-like isoform X2	3	18.321	1	20	381	400	UAGAUACAUGCGUAUCUAGA	UCUAGAUCCUCAUGUAUUUG	Translation	1
miR1122-3p-1	Bradi2g48076.4	myosin-17-like isoform X2	3	18.321	1	20	381	400	UAGAUACAUGCGUAUCUAGA	UCUAGAUCCUCAUGUAUUUG	Translation	1
miR1122-3p-1	Bradi2g48076.7	myosin-17-like isoform X1	3	18.321	1	20	381	400	UAGAUACAUGCGUAUCUAGA	UCUAGAUCCUCAUGUAUUUG	Translation	1
miR1122-3p-1	Bradi2g48076.2	myosin-17-like isoform X1	3	18.321	1	20	381	400	UAGAUACAUGCGUAUCUAGA	UCUAGAUCCUCAUGUAUUUG	Translation	1
miR1122-3p-10	Bradi4g31701.2	PREDICTED: uncharacterized protein LOC100837429 isoform X2	1.5	8.759	1	20	570	589	UAGAUACAUGCGUAUCUAGA	UCUAGAUACGCAUGUACCUA	Cleavage	1
miR1122-3p-10	Bradi4g31701.1	PREDICTED: uncharacterized protein LOC100837429 isoform X1	1.5	8.759	1	20	576	595	UAGAUACAUGCGUAUCUAGA	UCUAGAUACGCAUGUACCUA	Cleavage	1
miR1122-3p-10	Bradi2g48076.8	myosin-17-like isoform X8	3	18.321	1	20	381	400	UAGAUACAUGCGUAUCUAGA	UCUAGAUCCUCAUGUAUUUG	Translation	1
miR1122-3p-10	Bradi2g48076.6	myosin-17-like isoform X8	3	18.321	1	20	381	400	UAGAUACAUGCGUAUCUAGA	UCUAGAUCCUCAUGUAUUUG	Translation	1
miR1122-3p-10	Bradi2g48076.5	myosin-17-like isoform X7	3	18.321	1	20	381	400	UAGAUACAUGCGUAUCUAGA	UCUAGAUCCUCAUGUAUUUG	Translation	1
miR1122-3p-10	Bradi2g48076.3	myosin-17-like isoform X2	3	18.321	1	20	381	400	UAGAUACAUGCGUAUCUAGA	UCUAGAUCCUCAUGUAUUUG	Translation	1
miR1122-3p-10	Bradi2g48076.4	myosin-17-like isoform X2	3	18.321	1	20	381	400	UAGAUACAUGCGUAUCUAGA	UCUAGAUCCUCAUGUAUUUG	Translation	1
miR1122-3p-10	Bradi2g48076.7	myosin-17-like isoform X1	3	18.321	1	20	381	400	UAGAUACAUGCGUAUCUAGA	UCUAGAUCCUCAUGUAUUUG	Translation	1
miR1122-3p-10	Bradi2g48076.2	myosin-17-like isoform X1	3	18.321	1	20	381	400	UAGAUACAUGCGUAUCUAGA	UCUAGAUCCUCAUGUAUUUG	Translation	1
miR1122-3p-11	Bradi4g31701.2	PREDICTED: uncharacterized protein LOC100837429 isoform X2	1.5	8.759	1	20	570	589	UAGAUACAUGCGUAUCUAGA	UCUAGAUACGCAUGUACCUA	Cleavage	1
miR1122-3p-11	Bradi4g31701.1	PREDICTED: uncharacterized protein LOC100837429 isoform X1	1.5	8.759	1	20	576	595	UAGAUACAUGCGUAUCUAGA	UCUAGAUACGCAUGUACCUA	Cleavage	1
miR1122-3p-11	Bradi2g48076.8	myosin-17-like isoform X8	3	18.321	1	20	381	400	UAGAUACAUGCGUAUCUAGA	UCUAGAUCCUCAUGUAUUUG	Translation	1
miR1122-3p-11	Bradi2g48076.6	myosin-17-like isoform X8	3	18.321	1	20	381	400	UAGAUACAUGCGUAUCUAGA	UCUAGAUCCUCAUGUAUUUG	Translation	1
miR1122-3p-11	Bradi2g48076.5	myosin-17-like isoform X7	3	18.321	1	20	381	400	UAGAUACAUGCGUAUCUAGA	UCUAGAUCCUCAUGUAUUUG	Translation	1
miR1122-3p-11	Bradi2g48076.3	myosin-17-like isoform X2	3	18.321	1	20	381	400	UAGAUACAUGCGUAUCUAGA	UCUAGAUCCUCAUGUAUUUG	Translation	1
miR1122-3p-11	Bradi2g48076.4	myosin-17-like isoform X2	3	18.321	1	20	381	400	UAGAUACAUGCGUAUCUAGA	UCUAGAUCCUCAUGUAUUUG	Translation	1
miR1122-3p-11	Bradi2g48076.7	myosin-17-like isoform X1	3	18.321	1	20	381	400	UAGAUACAUGCGUAUCUAGA	UCUAGAUCCUCAUGUAUUUG	Translation	1
miR1122-3p-11	Bradi2g48076.2	myosin-17-like isoform X1	3	18.321	1	20	381	400	UAGAUACAUGCGUAUCUAGA	UCUAGAUCCUCAUGUAUUUG	Translation	1
miR1122-3p-12	Bradi4g31701.2	PREDICTED: uncharacterized protein LOC100837429 isoform X2	0	8.759	1	20	570	589	UAGGUACAUGCGUAUCUAGA	UCUAGAUACGCAUGUACCUA	Cleavage	1
miR1122-3p-12	Bradi4g31701.1	PREDICTED: uncharacterized protein LOC100837429 isoform X1	0	8.759	1	20	576	595	UAGGUACAUGCGUAUCUAGA	UCUAGAUACGCAUGUACCUA	Cleavage	1
miR1122-3p-13	Bradi4g31701.2	PREDICTED: uncharacterized protein LOC100837429 isoform X2	2.5	8.759	1	20	570	589	UAGAUACAUACGUAUCUAGA	UCUAGAUACGCAUGUACCUA	Translation	1
miR1122-3p-13	Bradi4g31701.1	PREDICTED: uncharacterized protein LOC100837429 isoform X1	2.5	8.759	1	20	576	595	UAGAUACAUACGUAUCUAGA	UCUAGAUACGCAUGUACCUA	Translation	1
miR1122-3p-14	Bradi4g31701.2	PREDICTED: uncharacterized protein LOC100837429 isoform X2	1.5	8.759	1	20	570	589	UAGAUACAUGCGUAUCUAGA	UCUAGAUACGCAUGUACCUA	Cleavage	1
miR1122-3p-14	Bradi4g31701.1	PREDICTED: uncharacterized protein LOC100837429 isoform X1	1.5	8.759	1	20	576	595	UAGAUACAUGCGUAUCUAGA	UCUAGAUACGCAUGUACCUA	Cleavage	1
miR1122-3p-14	Bradi2g48076.8	myosin-17-like isoform X8	3	18.321	1	20	381	400	UAGAUACAUGCGUAUCUAGA	UCUAGAUCCUCAUGUAUUUG	Translation	1
miR1122-3p-14	Bradi2g48076.6	myosin-17-like isoform X8	3	18.321	1	20	381	400	UAGAUACAUGCGUAUCUAGA	UCUAGAUCCUCAUGUAUUUG	Translation	1
miR1122-3p-14	Bradi2g48076.5	myosin-17-like isoform X7	3	18.321	1	20	381	400	UAGAUACAUGCGUAUCUAGA	UCUAGAUCCUCAUGUAUUUG	Translation	1
miR1122-3p-14	Bradi2g48076.3	myosin-17-like isoform X2	3	18.321	1	20	381	400	UAGAUACAUGCGUAUCUAGA	UCUAGAUCCUCAUGUAUUUG	Translation	1
miR1122-3p-14	Bradi2g48076.4	myosin-17-like isoform X2	3	18.321	1	20	381	400	UAGAUACAUGCGUAUCUAGA	UCUAGAUCCUCAUGUAUUUG	Translation	1
miR1122-3p-14	Bradi2g48076.7	myosin-17-like isoform X1	3	18.321	1	20	381	400	UAGAUACAUGCGUAUCUAGA	UCUAGAUCCUCAUGUAUUUG	Translation	1
miR1122-3p-14	Bradi2g48076.2	myosin-17-like isoform X1	3	18.321	1	20	381	400	UAGAUACAUGCGUAUCUAGA	UCUAGAUCCUCAUGUAUUUG	Translation	1
miR1122-3p-15	Bradi4g31701.2	PREDICTED: uncharacterized protein LOC100837429 isoform X2	1.5	8.759	1	20	570	589	UAGAUACAUGCGUAUCUAGA	UCUAGAUACGCAUGUACCUA	Cleavage	1
miR1122-3p-15	Bradi4g31701.1	PREDICTED: uncharacterized protein LOC100837429 isoform X1	1.5	8.759	1	20	576	595	UAGAUACAUGCGUAUCUAGA	UCUAGAUACGCAUGUACCUA	Cleavage	1
miR1122-3p-15	Bradi2g48076.8	myosin-17-like isoform X8	3	18.321	1	20	381	400	UAGAUACAUGCGUAUCUAGA	UCUAGAUCCUCAUGUAUUUG	Translation	1
miR1122-3p-15	Bradi2g48076.6	myosin-17-like isoform X8	3	18.321	1	20	381	400	UAGAUACAUGCGUAUCUAGA	UCUAGAUCCUCAUGUAUUUG	Translation	1
miR1122-3p-15	Bradi2g48076.5	myosin-17-like isoform X7	3	18.321	1	20	381	400	UAGAUACAUGCGUAUCUAGA	UCUAGAUCCUCAUGUAUUUG	Translation	1
miR1122-3p-15	Bradi2g48076.3	myosin-17-like isoform X2	3	18.321	1	20	381	400	UAGAUACAUGCGUAUCUAGA	UCUAGAUCCUCAUGUAUUUG	Translation	1
miR1122-3p-15	Bradi2g48076.4	myosin-17-like isoform X2	3	18.321	1	20	381	400	UAGAUACAUGCGUAUCUAGA	UCUAGAUCCUCAUGUAUUUG	Translation	1
miR1122-3p-15	Bradi2g48076.7	myosin-17-like isoform X1	3	18.321	1	20	381	400	UAGAUACAUGCGUAUCUAGA	UCUAGAUCCUCAUGUAUUUG	Translation	1
miR1122-3p-15	Bradi2g48076.2	myosin-17-like isoform X1	3	18.321	1	20	381	400	UAGAUACAUGCGUAUCUAGA	UCUAGAUCCUCAUGUAUUUG	Translation	1
miR1122-3p-16	Bradi4g31701.2	PREDICTED: uncharacterized protein LOC100837429 isoform X2	2.5	8.759	1	20	570	589	UAGAUACAUGCAUAUCUAGA	UCUAGAUACGCAUGUACCUA	Cleavage	1
miR1122-3p-16	Bradi4g31701.1	PREDICTED: uncharacterized protein LOC100837429 isoform X1	2.5	8.759	1	20	576	595	UAGAUACAUGCAUAUCUAGA	UCUAGAUACGCAUGUACCUA	Cleavage	1
miR1122-3p-16	Bradi2g26700.2	carbon catabolite repressor 4 homolog 4-like	3	12.896	1	20	58	77	UAGAUACAUGCAUAUCUAGA	UCUGGAUAUUCAAGUAUUUA	Translation	1
miR1122-3p-16	Bradi2g26700.1	carbon catabolite repressor 4 homolog 4-like	3	13.997	1	20	400	419	UAGAUACAUGCAUAUCUAGA	UCUGGAUAUUCAAGUAUUUA	Translation	1
miR1122-3p-17	Bradi4g31701.2	PREDICTED: uncharacterized protein LOC100837429 isoform X2	2.5	8.759	1	20	570	589	UAGAUACAUGCGUAUCUAAA	UCUAGAUACGCAUGUACCUA	Cleavage	1
miR1122-3p-17	Bradi4g31701.1	PREDICTED: uncharacterized protein LOC100837429 isoform X1	2.5	8.759	1	20	576	595	UAGAUACAUGCGUAUCUAAA	UCUAGAUACGCAUGUACCUA	Cleavage	1
miR1122-3p-19	Bradi4g31701.2	PREDICTED: uncharacterized protein LOC100837429 isoform X2	2.5	8.759	1	20	570	589	UAGAUACAUGCUUAUCUAGA	UCUAGAUACGCAUGUACCUA	Cleavage	1
miR1122-3p-19	Bradi4g31701.1	PREDICTED: uncharacterized protein LOC100837429 isoform X1	2.5	8.759	1	20	576	595	UAGAUACAUGCUUAUCUAGA	UCUAGAUACGCAUGUACCUA	Cleavage	1
miR1122-3p-2	Bradi4g31701.2	PREDICTED: uncharacterized protein LOC100837429 isoform X2	2	8.759	1	20	570	589	UAGAUACAUGCGUAUUUAGA	UCUAGAUACGCAUGUACCUA	Cleavage	1
miR1122-3p-2	Bradi4g31701.1	PREDICTED: uncharacterized protein LOC100837429 isoform X1	2	8.759	1	20	576	595	UAGAUACAUGCGUAUUUAGA	UCUAGAUACGCAUGUACCUA	Cleavage	1
miR1122-3p-2	Bradi1g11645.1	---NA---	2.5	15.707	1	20	393	412	UAGAUACAUGCGUAUUUAGA	UCUAAAUACGAAUAUAUCUA	Translation	1
miR1122-3p-2	Bradi1g76366.1	---NA---	2.5	11.602	1	20	212	231	UAGAUACAUGCGUAUUUAGA	UCCAAAUACGGAUGUAUUUA	Translation	1
miR1122-3p-2	Bradi1g06637.1	---NA---	3	8.443	1	20	211	230	UAGAUACAUGCGUAUUUAGA	UUCAAAUAUGAAUGUAUCUA	Translation	1
miR1122-3p-2	Bradi3g38514.2	hypothetical protein BRADI_3g38513	3	14.599	1	20	532	551	UAGAUACAUGCGUAUUUAGA	UCCAAAUAUGAAUGUAUUUA	Translation	1
miR1122-3p-2	Bradi3g38514.1	hypothetical protein BRADI_3g38513	3	14.599	1	20	532	551	UAGAUACAUGCGUAUUUAGA	UCCAAAUAUGAAUGUAUUUA	Translation	1
miR1122-3p-21	Bradi4g31701.2	PREDICTED: uncharacterized protein LOC100837429 isoform X2	2.5	8.759	1	20	570	589	UAGAUACAUGCGAAUCUAGA	UCUAGAUACGCAUGUACCUA	Cleavage	1
miR1122-3p-21	Bradi4g31701.1	PREDICTED: uncharacterized protein LOC100837429 isoform X1	2.5	8.759	1	20	576	595	UAGAUACAUGCGAAUCUAGA	UCUAGAUACGCAUGUACCUA	Cleavage	1
miR1122-3p-21	Bradi2g48076.8	myosin-17-like isoform X8	3	18.321	1	20	381	400	UAGAUACAUGCGAAUCUAGA	UCUAGAUCCUCAUGUAUUUG	Translation	1
miR1122-3p-21	Bradi2g48076.6	myosin-17-like isoform X8	3	18.321	1	20	381	400	UAGAUACAUGCGAAUCUAGA	UCUAGAUCCUCAUGUAUUUG	Translation	1
miR1122-3p-21	Bradi2g48076.5	myosin-17-like isoform X7	3	18.321	1	20	381	400	UAGAUACAUGCGAAUCUAGA	UCUAGAUCCUCAUGUAUUUG	Translation	1
miR1122-3p-21	Bradi2g48076.3	myosin-17-like isoform X2	3	18.321	1	20	381	400	UAGAUACAUGCGAAUCUAGA	UCUAGAUCCUCAUGUAUUUG	Translation	1
miR1122-3p-21	Bradi2g48076.4	myosin-17-like isoform X2	3	18.321	1	20	381	400	UAGAUACAUGCGAAUCUAGA	UCUAGAUCCUCAUGUAUUUG	Translation	1
miR1122-3p-21	Bradi2g48076.7	myosin-17-like isoform X1	3	18.321	1	20	381	400	UAGAUACAUGCGAAUCUAGA	UCUAGAUCCUCAUGUAUUUG	Translation	1
miR1122-3p-21	Bradi2g48076.2	myosin-17-like isoform X1	3	18.321	1	20	381	400	UAGAUACAUGCGAAUCUAGA	UCUAGAUCCUCAUGUAUUUG	Translation	1
miR1122-3p-22	Bradi4g31701.2	PREDICTED: uncharacterized protein LOC100837429 isoform X2	2.5	8.759	1	20	570	589	UAGAUACAUGCGAAUCUAGA	UCUAGAUACGCAUGUACCUA	Cleavage	1
miR1122-3p-22	Bradi4g31701.1	PREDICTED: uncharacterized protein LOC100837429 isoform X1	2.5	8.759	1	20	576	595	UAGAUACAUGCGAAUCUAGA	UCUAGAUACGCAUGUACCUA	Cleavage	1
miR1122-3p-22	Bradi2g48076.8	myosin-17-like isoform X8	3	18.321	1	20	381	400	UAGAUACAUGCGAAUCUAGA	UCUAGAUCCUCAUGUAUUUG	Translation	1
miR1122-3p-22	Bradi2g48076.6	myosin-17-like isoform X8	3	18.321	1	20	381	400	UAGAUACAUGCGAAUCUAGA	UCUAGAUCCUCAUGUAUUUG	Translation	1
miR1122-3p-22	Bradi2g48076.5	myosin-17-like isoform X7	3	18.321	1	20	381	400	UAGAUACAUGCGAAUCUAGA	UCUAGAUCCUCAUGUAUUUG	Translation	1
miR1122-3p-22	Bradi2g48076.3	myosin-17-like isoform X2	3	18.321	1	20	381	400	UAGAUACAUGCGAAUCUAGA	UCUAGAUCCUCAUGUAUUUG	Translation	1
miR1122-3p-22	Bradi2g48076.4	myosin-17-like isoform X2	3	18.321	1	20	381	400	UAGAUACAUGCGAAUCUAGA	UCUAGAUCCUCAUGUAUUUG	Translation	1
miR1122-3p-22	Bradi2g48076.7	myosin-17-like isoform X1	3	18.321	1	20	381	400	UAGAUACAUGCGAAUCUAGA	UCUAGAUCCUCAUGUAUUUG	Translation	1
miR1122-3p-22	Bradi2g48076.2	myosin-17-like isoform X1	3	18.321	1	20	381	400	UAGAUACAUGCGAAUCUAGA	UCUAGAUCCUCAUGUAUUUG	Translation	1
miR1122-3p-23	Bradi4g31701.2	PREDICTED: uncharacterized protein LOC100837429 isoform X2	2	8.759	1	20	570	589	UAGAUACAUGCGUAUUUAGA	UCUAGAUACGCAUGUACCUA	Cleavage	1
miR1122-3p-23	Bradi4g31701.1	PREDICTED: uncharacterized protein LOC100837429 isoform X1	2	8.759	1	20	576	595	UAGAUACAUGCGUAUUUAGA	UCUAGAUACGCAUGUACCUA	Cleavage	1
miR1122-3p-23	Bradi1g11645.1	---NA---	2.5	15.707	1	20	393	412	UAGAUACAUGCGUAUUUAGA	UCUAAAUACGAAUAUAUCUA	Translation	1
miR1122-3p-23	Bradi1g76366.1	---NA---	2.5	11.602	1	20	212	231	UAGAUACAUGCGUAUUUAGA	UCCAAAUACGGAUGUAUUUA	Translation	1
miR1122-3p-23	Bradi1g06637.1	---NA---	3	8.443	1	20	211	230	UAGAUACAUGCGUAUUUAGA	UUCAAAUAUGAAUGUAUCUA	Translation	1
miR1122-3p-23	Bradi3g38514.2	hypothetical protein BRADI_3g38513	3	14.599	1	20	532	551	UAGAUACAUGCGUAUUUAGA	UCCAAAUAUGAAUGUAUUUA	Translation	1
miR1122-3p-23	Bradi3g38514.1	hypothetical protein BRADI_3g38513	3	14.599	1	20	532	551	UAGAUACAUGCGUAUUUAGA	UCCAAAUAUGAAUGUAUUUA	Translation	1
miR1122-3p-25	Bradi4g31701.2	PREDICTED: uncharacterized protein LOC100837429 isoform X2	2	8.759	1	20	570	589	UAGAUACAUGCGUAUUUAGA	UCUAGAUACGCAUGUACCUA	Cleavage	1
miR1122-3p-25	Bradi4g31701.1	PREDICTED: uncharacterized protein LOC100837429 isoform X1	2	8.759	1	20	576	595	UAGAUACAUGCGUAUUUAGA	UCUAGAUACGCAUGUACCUA	Cleavage	1
miR1122-3p-25	Bradi1g11645.1	---NA---	2.5	15.707	1	20	393	412	UAGAUACAUGCGUAUUUAGA	UCUAAAUACGAAUAUAUCUA	Translation	1
miR1122-3p-25	Bradi1g76366.1	---NA---	2.5	11.602	1	20	212	231	UAGAUACAUGCGUAUUUAGA	UCCAAAUACGGAUGUAUUUA	Translation	1
miR1122-3p-25	Bradi1g06637.1	---NA---	3	8.443	1	20	211	230	UAGAUACAUGCGUAUUUAGA	UUCAAAUAUGAAUGUAUCUA	Translation	1
miR1122-3p-25	Bradi3g38514.2	hypothetical protein BRADI_3g38513	3	14.599	1	20	532	551	UAGAUACAUGCGUAUUUAGA	UCCAAAUAUGAAUGUAUUUA	Translation	1
miR1122-3p-25	Bradi3g38514.1	hypothetical protein BRADI_3g38513	3	14.599	1	20	532	551	UAGAUACAUGCGUAUUUAGA	UCCAAAUAUGAAUGUAUUUA	Translation	1
miR1122-3p-26	Bradi4g31701.2	PREDICTED: uncharacterized protein LOC100837429 isoform X2	0	8.759	1	20	570	589	UAGGUACAUGCGUAUCUAGA	UCUAGAUACGCAUGUACCUA	Cleavage	1
miR1122-3p-26	Bradi4g31701.1	PREDICTED: uncharacterized protein LOC100837429 isoform X1	0	8.759	1	20	576	595	UAGGUACAUGCGUAUCUAGA	UCUAGAUACGCAUGUACCUA	Cleavage	1
miR1122-3p-27	Bradi4g31701.2	PREDICTED: uncharacterized protein LOC100837429 isoform X2	0	8.759	1	20	570	589	UAGGUACAUGCGUAUCUAGA	UCUAGAUACGCAUGUACCUA	Cleavage	1
miR1122-3p-27	Bradi4g31701.1	PREDICTED: uncharacterized protein LOC100837429 isoform X1	0	8.759	1	20	576	595	UAGGUACAUGCGUAUCUAGA	UCUAGAUACGCAUGUACCUA	Cleavage	1
miR1122-3p-28	Bradi4g31701.2	PREDICTED: uncharacterized protein LOC100837429 isoform X2	0	8.759	1	20	570	589	UAGGUACAUGCGUAUCUAGA	UCUAGAUACGCAUGUACCUA	Cleavage	1
miR1122-3p-28	Bradi4g31701.1	PREDICTED: uncharacterized protein LOC100837429 isoform X1	0	8.759	1	20	576	595	UAGGUACAUGCGUAUCUAGA	UCUAGAUACGCAUGUACCUA	Cleavage	1
miR1122-3p-29	Bradi4g31701.2	PREDICTED: uncharacterized protein LOC100837429 isoform X2	2.5	8.759	1	20	570	589	UAGAUACAUGCAUAUCUAGA	UCUAGAUACGCAUGUACCUA	Cleavage	1
miR1122-3p-29	Bradi4g31701.1	PREDICTED: uncharacterized protein LOC100837429 isoform X1	2.5	8.759	1	20	576	595	UAGAUACAUGCAUAUCUAGA	UCUAGAUACGCAUGUACCUA	Cleavage	1
miR1122-3p-29	Bradi2g26700.2	carbon catabolite repressor 4 homolog 4-like	3	12.896	1	20	58	77	UAGAUACAUGCAUAUCUAGA	UCUGGAUAUUCAAGUAUUUA	Translation	1
miR1122-3p-29	Bradi2g26700.1	carbon catabolite repressor 4 homolog 4-like	3	13.997	1	20	400	419	UAGAUACAUGCAUAUCUAGA	UCUGGAUAUUCAAGUAUUUA	Translation	1
miR1122-3p-3	Bradi4g31701.2	PREDICTED: uncharacterized protein LOC100837429 isoform X2	2	8.759	1	20	570	589	UAGAUACAUGUGUAUCUAGA	UCUAGAUACGCAUGUACCUA	Cleavage	1
miR1122-3p-3	Bradi4g31701.1	PREDICTED: uncharacterized protein LOC100837429 isoform X1	2	8.759	1	20	576	595	UAGAUACAUGUGUAUCUAGA	UCUAGAUACGCAUGUACCUA	Cleavage	1
miR1122-3p-3	Bradi2g58360.4	DEAD-box ATP-dependent RNA helicase 30	2.5	22.488	1	20	775	794	UAGAUACAUGUGUAUCUAGA	ACUAGAAGCACAUGUAUCUA	Cleavage	1
miR1122-3p-3	Bradi2g58360.3	hypothetical protein BRADI_2g58360	2.5	22.488	1	20	775	794	UAGAUACAUGUGUAUCUAGA	ACUAGAAGCACAUGUAUCUA	Cleavage	1
miR1122-3p-3	Bradi2g58360.5	hypothetical protein BRADI_2g58360, partial	2.5	22.488	1	20	775	794	UAGAUACAUGUGUAUCUAGA	ACUAGAAGCACAUGUAUCUA	Cleavage	1
miR1122-3p-3	Bradi2g48076.8	myosin-17-like isoform X8	3	18.321	1	20	381	400	UAGAUACAUGUGUAUCUAGA	UCUAGAUCCUCAUGUAUUUG	Translation	1
miR1122-3p-3	Bradi2g48076.6	myosin-17-like isoform X8	3	18.321	1	20	381	400	UAGAUACAUGUGUAUCUAGA	UCUAGAUCCUCAUGUAUUUG	Translation	1
miR1122-3p-3	Bradi2g48076.5	myosin-17-like isoform X7	3	18.321	1	20	381	400	UAGAUACAUGUGUAUCUAGA	UCUAGAUCCUCAUGUAUUUG	Translation	1
miR1122-3p-3	Bradi2g48076.3	myosin-17-like isoform X2	3	18.321	1	20	381	400	UAGAUACAUGUGUAUCUAGA	UCUAGAUCCUCAUGUAUUUG	Translation	1
miR1122-3p-3	Bradi2g48076.4	myosin-17-like isoform X2	3	18.321	1	20	381	400	UAGAUACAUGUGUAUCUAGA	UCUAGAUCCUCAUGUAUUUG	Translation	1
miR1122-3p-3	Bradi2g48076.7	myosin-17-like isoform X1	3	18.321	1	20	381	400	UAGAUACAUGUGUAUCUAGA	UCUAGAUCCUCAUGUAUUUG	Translation	1
miR1122-3p-3	Bradi2g48076.2	myosin-17-like isoform X1	3	18.321	1	20	381	400	UAGAUACAUGUGUAUCUAGA	UCUAGAUCCUCAUGUAUUUG	Translation	1
miR1122-3p-30	Bradi4g31701.2	PREDICTED: uncharacterized protein LOC100837429 isoform X2	0	8.759	1	20	570	589	UAGGUACAUGCGUAUCUAGA	UCUAGAUACGCAUGUACCUA	Cleavage	1
miR1122-3p-30	Bradi4g31701.1	PREDICTED: uncharacterized protein LOC100837429 isoform X1	0	8.759	1	20	576	595	UAGGUACAUGCGUAUCUAGA	UCUAGAUACGCAUGUACCUA	Cleavage	1
miR1122-3p-31	Bradi4g31701.2	PREDICTED: uncharacterized protein LOC100837429 isoform X2	2.5	8.759	1	20	570	589	UAGAUACAUGCAUAUCUAGA	UCUAGAUACGCAUGUACCUA	Cleavage	1
miR1122-3p-31	Bradi4g31701.1	PREDICTED: uncharacterized protein LOC100837429 isoform X1	2.5	8.759	1	20	576	595	UAGAUACAUGCAUAUCUAGA	UCUAGAUACGCAUGUACCUA	Cleavage	1
miR1122-3p-31	Bradi2g26700.2	carbon catabolite repressor 4 homolog 4-like	3	12.896	1	20	58	77	UAGAUACAUGCAUAUCUAGA	UCUGGAUAUUCAAGUAUUUA	Translation	1
miR1122-3p-31	Bradi2g26700.1	carbon catabolite repressor 4 homolog 4-like	3	13.997	1	20	400	419	UAGAUACAUGCAUAUCUAGA	UCUGGAUAUUCAAGUAUUUA	Translation	1
miR1122-3p-32	Bradi4g31701.2	PREDICTED: uncharacterized protein LOC100837429 isoform X2	0	8.759	1	20	570	589	UAGGUACAUGCGUAUCUAGA	UCUAGAUACGCAUGUACCUA	Cleavage	1
miR1122-3p-32	Bradi4g31701.1	PREDICTED: uncharacterized protein LOC100837429 isoform X1	0	8.759	1	20	576	595	UAGGUACAUGCGUAUCUAGA	UCUAGAUACGCAUGUACCUA	Cleavage	1
miR1122-3p-33	Bradi1g11645.1	---NA---	2.5	15.707	1	20	393	412	UAGAUACAUACGUAUUUAGA	UCUAAAUACGAAUAUAUCUA	Translation	1
miR1122-3p-33	Bradi1g76366.1	---NA---	2.5	11.602	1	20	212	231	UAGAUACAUACGUAUUUAGA	UCCAAAUACGGAUGUAUUUA	Translation	1
miR1122-3p-33	Bradi4g31701.2	PREDICTED: uncharacterized protein LOC100837429 isoform X2	3	8.759	1	20	570	589	UAGAUACAUACGUAUUUAGA	UCUAGAUACGCAUGUACCUA	Translation	1
miR1122-3p-33	Bradi4g31701.1	PREDICTED: uncharacterized protein LOC100837429 isoform X1	3	8.759	1	20	576	595	UAGAUACAUACGUAUUUAGA	UCUAGAUACGCAUGUACCUA	Translation	1
miR1122-3p-33	Bradi1g06637.1	---NA---	3	8.443	1	20	211	230	UAGAUACAUACGUAUUUAGA	UUCAAAUAUGAAUGUAUCUA	Translation	1
miR1122-3p-33	Bradi3g38514.2	hypothetical protein BRADI_3g38513	3	14.599	1	20	532	551	UAGAUACAUACGUAUUUAGA	UCCAAAUAUGAAUGUAUUUA	Translation	1
miR1122-3p-33	Bradi3g38514.1	hypothetical protein BRADI_3g38513	3	14.599	1	20	532	551	UAGAUACAUACGUAUUUAGA	UCCAAAUAUGAAUGUAUUUA	Translation	1
miR1122-3p-34	Bradi4g31701.2	PREDICTED: uncharacterized protein LOC100837429 isoform X2	2.5	8.759	1	20	570	589	UAGAUACAUGCGAAUCUAGA	UCUAGAUACGCAUGUACCUA	Cleavage	1
miR1122-3p-34	Bradi4g31701.1	PREDICTED: uncharacterized protein LOC100837429 isoform X1	2.5	8.759	1	20	576	595	UAGAUACAUGCGAAUCUAGA	UCUAGAUACGCAUGUACCUA	Cleavage	1
miR1122-3p-34	Bradi2g48076.8	myosin-17-like isoform X8	3	18.321	1	20	381	400	UAGAUACAUGCGAAUCUAGA	UCUAGAUCCUCAUGUAUUUG	Translation	1
miR1122-3p-34	Bradi2g48076.6	myosin-17-like isoform X8	3	18.321	1	20	381	400	UAGAUACAUGCGAAUCUAGA	UCUAGAUCCUCAUGUAUUUG	Translation	1
miR1122-3p-34	Bradi2g48076.5	myosin-17-like isoform X7	3	18.321	1	20	381	400	UAGAUACAUGCGAAUCUAGA	UCUAGAUCCUCAUGUAUUUG	Translation	1
miR1122-3p-34	Bradi2g48076.3	myosin-17-like isoform X2	3	18.321	1	20	381	400	UAGAUACAUGCGAAUCUAGA	UCUAGAUCCUCAUGUAUUUG	Translation	1
miR1122-3p-34	Bradi2g48076.4	myosin-17-like isoform X2	3	18.321	1	20	381	400	UAGAUACAUGCGAAUCUAGA	UCUAGAUCCUCAUGUAUUUG	Translation	1
miR1122-3p-34	Bradi2g48076.7	myosin-17-like isoform X1	3	18.321	1	20	381	400	UAGAUACAUGCGAAUCUAGA	UCUAGAUCCUCAUGUAUUUG	Translation	1
miR1122-3p-34	Bradi2g48076.2	myosin-17-like isoform X1	3	18.321	1	20	381	400	UAGAUACAUGCGAAUCUAGA	UCUAGAUCCUCAUGUAUUUG	Translation	1
miR1122-3p-35	Bradi4g31701.1	PREDICTED: uncharacterized protein LOC100837429 isoform X1	2.5	8.759	1	20	576	595	UAGAUACAUGCGUAUAUAGA	UCUAGAUACGCAUGUACCUA	Cleavage	1
miR1122-3p-35	Bradi4g31701.2	PREDICTED: uncharacterized protein LOC100837429 isoform X2	2.5	8.759	1	20	570	589	UAGAUACAUGCGUAUAUAGA	UCUAGAUACGCAUGUACCUA	Cleavage	1
miR1122-3p-36	Bradi4g31701.2	PREDICTED: uncharacterized protein LOC100837429 isoform X2	2.5	8.759	1	20	570	589	UAGAUACAUGCAUAUCUAGA	UCUAGAUACGCAUGUACCUA	Cleavage	1
miR1122-3p-36	Bradi4g31701.1	PREDICTED: uncharacterized protein LOC100837429 isoform X1	2.5	8.759	1	20	576	595	UAGAUACAUGCAUAUCUAGA	UCUAGAUACGCAUGUACCUA	Cleavage	1
miR1122-3p-36	Bradi2g26700.2	carbon catabolite repressor 4 homolog 4-like	3	12.896	1	20	58	77	UAGAUACAUGCAUAUCUAGA	UCUGGAUAUUCAAGUAUUUA	Translation	1
miR1122-3p-36	Bradi2g26700.1	carbon catabolite repressor 4 homolog 4-like	3	13.997	1	20	400	419	UAGAUACAUGCAUAUCUAGA	UCUGGAUAUUCAAGUAUUUA	Translation	1
miR1122-3p-37	Bradi4g31701.2	PREDICTED: uncharacterized protein LOC100837429 isoform X2	1.5	8.759	1	20	570	589	UAGAUACAUGCGUAUCUAGA	UCUAGAUACGCAUGUACCUA	Cleavage	1
miR1122-3p-37	Bradi4g31701.1	PREDICTED: uncharacterized protein LOC100837429 isoform X1	1.5	8.759	1	20	576	595	UAGAUACAUGCGUAUCUAGA	UCUAGAUACGCAUGUACCUA	Cleavage	1
miR1122-3p-37	Bradi2g48076.8	myosin-17-like isoform X8	3	18.321	1	20	381	400	UAGAUACAUGCGUAUCUAGA	UCUAGAUCCUCAUGUAUUUG	Translation	1
miR1122-3p-37	Bradi2g48076.6	myosin-17-like isoform X8	3	18.321	1	20	381	400	UAGAUACAUGCGUAUCUAGA	UCUAGAUCCUCAUGUAUUUG	Translation	1
miR1122-3p-37	Bradi2g48076.5	myosin-17-like isoform X7	3	18.321	1	20	381	400	UAGAUACAUGCGUAUCUAGA	UCUAGAUCCUCAUGUAUUUG	Translation	1
miR1122-3p-37	Bradi2g48076.3	myosin-17-like isoform X2	3	18.321	1	20	381	400	UAGAUACAUGCGUAUCUAGA	UCUAGAUCCUCAUGUAUUUG	Translation	1
miR1122-3p-37	Bradi2g48076.4	myosin-17-like isoform X2	3	18.321	1	20	381	400	UAGAUACAUGCGUAUCUAGA	UCUAGAUCCUCAUGUAUUUG	Translation	1
miR1122-3p-37	Bradi2g48076.7	myosin-17-like isoform X1	3	18.321	1	20	381	400	UAGAUACAUGCGUAUCUAGA	UCUAGAUCCUCAUGUAUUUG	Translation	1
miR1122-3p-37	Bradi2g48076.2	myosin-17-like isoform X1	3	18.321	1	20	381	400	UAGAUACAUGCGUAUCUAGA	UCUAGAUCCUCAUGUAUUUG	Translation	1
miR1122-3p-38	Bradi4g31701.2	PREDICTED: uncharacterized protein LOC100837429 isoform X2	1	8.759	1	20	570	589	UAGGUACAUACGUAUCUAGA	UCUAGAUACGCAUGUACCUA	Translation	1
miR1122-3p-38	Bradi4g31701.1	PREDICTED: uncharacterized protein LOC100837429 isoform X1	1	8.759	1	20	576	595	UAGGUACAUACGUAUCUAGA	UCUAGAUACGCAUGUACCUA	Translation	1
miR1122-3p-39	Bradi4g31701.1	PREDICTED: uncharacterized protein LOC100837429 isoform X1	2.5	8.759	1	20	576	595	UAGAUACAUGCGUAUAUAGA	UCUAGAUACGCAUGUACCUA	Cleavage	1
miR1122-3p-39	Bradi4g31701.2	PREDICTED: uncharacterized protein LOC100837429 isoform X2	2.5	8.759	1	20	570	589	UAGAUACAUGCGUAUAUAGA	UCUAGAUACGCAUGUACCUA	Cleavage	1
miR1122-3p-4	Bradi4g31701.2	PREDICTED: uncharacterized protein LOC100837429 isoform X2	2.5	8.759	1	20	570	589	UAGAUACAUGCAUAUCUAGA	UCUAGAUACGCAUGUACCUA	Cleavage	1
miR1122-3p-4	Bradi4g31701.1	PREDICTED: uncharacterized protein LOC100837429 isoform X1	2.5	8.759	1	20	576	595	UAGAUACAUGCAUAUCUAGA	UCUAGAUACGCAUGUACCUA	Cleavage	1
miR1122-3p-4	Bradi2g26700.2	carbon catabolite repressor 4 homolog 4-like	3	12.896	1	20	58	77	UAGAUACAUGCAUAUCUAGA	UCUGGAUAUUCAAGUAUUUA	Translation	1
miR1122-3p-4	Bradi2g26700.1	carbon catabolite repressor 4 homolog 4-like	3	13.997	1	20	400	419	UAGAUACAUGCAUAUCUAGA	UCUGGAUAUUCAAGUAUUUA	Translation	1
miR1122-3p-40	Bradi4g31701.2	PREDICTED: uncharacterized protein LOC100837429 isoform X2	2.5	8.759	1	20	570	589	UAGAUACAUGCAUAUCUAGA	UCUAGAUACGCAUGUACCUA	Cleavage	1
miR1122-3p-40	Bradi4g31701.1	PREDICTED: uncharacterized protein LOC100837429 isoform X1	2.5	8.759	1	20	576	595	UAGAUACAUGCAUAUCUAGA	UCUAGAUACGCAUGUACCUA	Cleavage	1
miR1122-3p-40	Bradi2g26700.2	carbon catabolite repressor 4 homolog 4-like	3	12.896	1	20	58	77	UAGAUACAUGCAUAUCUAGA	UCUGGAUAUUCAAGUAUUUA	Translation	1
miR1122-3p-40	Bradi2g26700.1	carbon catabolite repressor 4 homolog 4-like	3	13.997	1	20	400	419	UAGAUACAUGCAUAUCUAGA	UCUGGAUAUUCAAGUAUUUA	Translation	1
miR1122-3p-41	Bradi4g31701.2	PREDICTED: uncharacterized protein LOC100837429 isoform X2	2	8.759	1	20	570	589	UGGAUACAUGCGUAUCUAGA	UCUAGAUACGCAUGUACCUA	Cleavage	1
miR1122-3p-41	Bradi4g31701.1	PREDICTED: uncharacterized protein LOC100837429 isoform X1	2	8.759	1	20	576	595	UGGAUACAUGCGUAUCUAGA	UCUAGAUACGCAUGUACCUA	Cleavage	1
miR1122-3p-41	Bradi2g32570.2	hypothetical protein BRADI_2g32570	3	14.806	1	20	1545	1564	UGGAUACAUGCGUAUCUAGA	ACUAGAUAAGUAUGUAUUCA	Cleavage	1
miR1122-3p-41	Bradi2g32570.3	mannosyl-oligosaccharide 1,2-alpha-mannosidase MNS3 isoform X1	3	14.806	1	20	1755	1774	UGGAUACAUGCGUAUCUAGA	ACUAGAUAAGUAUGUAUUCA	Cleavage	1
miR1122-3p-41	Bradi2g32570.1	mannosyl-oligosaccharide 1,2-alpha-mannosidase MNS3 isoform X1	3	14.806	1	20	1851	1870	UGGAUACAUGCGUAUCUAGA	ACUAGAUAAGUAUGUAUUCA	Cleavage	1
miR1122-3p-42	Bradi4g31701.2	PREDICTED: uncharacterized protein LOC100837429 isoform X2	0	8.759	1	20	570	589	UAGGUACAUGCGUAUCUAGA	UCUAGAUACGCAUGUACCUA	Cleavage	1
miR1122-3p-42	Bradi4g31701.1	PREDICTED: uncharacterized protein LOC100837429 isoform X1	0	8.759	1	20	576	595	UAGGUACAUGCGUAUCUAGA	UCUAGAUACGCAUGUACCUA	Cleavage	1
miR1122-3p-45	Bradi4g31701.2	PREDICTED: uncharacterized protein LOC100837429 isoform X2	0	8.759	1	20	570	589	UAGGUACAUGCGUAUCUAGA	UCUAGAUACGCAUGUACCUA	Cleavage	1
miR1122-3p-45	Bradi4g31701.1	PREDICTED: uncharacterized protein LOC100837429 isoform X1	0	8.759	1	20	576	595	UAGGUACAUGCGUAUCUAGA	UCUAGAUACGCAUGUACCUA	Cleavage	1
miR1122-3p-46	Bradi4g31701.2	PREDICTED: uncharacterized protein LOC100837429 isoform X2	2.5	8.759	1	20	570	589	UAGAUACAUGCGAAUCUAGA	UCUAGAUACGCAUGUACCUA	Cleavage	1
miR1122-3p-46	Bradi4g31701.1	PREDICTED: uncharacterized protein LOC100837429 isoform X1	2.5	8.759	1	20	576	595	UAGAUACAUGCGAAUCUAGA	UCUAGAUACGCAUGUACCUA	Cleavage	1
miR1122-3p-46	Bradi2g48076.8	myosin-17-like isoform X8	3	18.321	1	20	381	400	UAGAUACAUGCGAAUCUAGA	UCUAGAUCCUCAUGUAUUUG	Translation	1
miR1122-3p-46	Bradi2g48076.6	myosin-17-like isoform X8	3	18.321	1	20	381	400	UAGAUACAUGCGAAUCUAGA	UCUAGAUCCUCAUGUAUUUG	Translation	1
miR1122-3p-46	Bradi2g48076.5	myosin-17-like isoform X7	3	18.321	1	20	381	400	UAGAUACAUGCGAAUCUAGA	UCUAGAUCCUCAUGUAUUUG	Translation	1
miR1122-3p-46	Bradi2g48076.3	myosin-17-like isoform X2	3	18.321	1	20	381	400	UAGAUACAUGCGAAUCUAGA	UCUAGAUCCUCAUGUAUUUG	Translation	1
miR1122-3p-46	Bradi2g48076.4	myosin-17-like isoform X2	3	18.321	1	20	381	400	UAGAUACAUGCGAAUCUAGA	UCUAGAUCCUCAUGUAUUUG	Translation	1
miR1122-3p-46	Bradi2g48076.7	myosin-17-like isoform X1	3	18.321	1	20	381	400	UAGAUACAUGCGAAUCUAGA	UCUAGAUCCUCAUGUAUUUG	Translation	1
miR1122-3p-46	Bradi2g48076.2	myosin-17-like isoform X1	3	18.321	1	20	381	400	UAGAUACAUGCGAAUCUAGA	UCUAGAUCCUCAUGUAUUUG	Translation	1
miR1122-3p-47	Bradi4g31701.2	PREDICTED: uncharacterized protein LOC100837429 isoform X2	0	8.759	1	20	570	589	UAGGUACAUGCGUAUCUAGA	UCUAGAUACGCAUGUACCUA	Cleavage	1
miR1122-3p-47	Bradi4g31701.1	PREDICTED: uncharacterized protein LOC100837429 isoform X1	0	8.759	1	20	576	595	UAGGUACAUGCGUAUCUAGA	UCUAGAUACGCAUGUACCUA	Cleavage	1
miR1122-3p-48	Bradi4g31701.2	PREDICTED: uncharacterized protein LOC100837429 isoform X2	0	8.759	1	20	570	589	UAGGUACAUGCGUAUCUAGA	UCUAGAUACGCAUGUACCUA	Cleavage	1
miR1122-3p-48	Bradi4g31701.1	PREDICTED: uncharacterized protein LOC100837429 isoform X1	0	8.759	1	20	576	595	UAGGUACAUGCGUAUCUAGA	UCUAGAUACGCAUGUACCUA	Cleavage	1
miR1122-3p-49	Bradi4g31701.2	PREDICTED: uncharacterized protein LOC100837429 isoform X2	2	8.759	1	20	570	589	UAGAUACAUGUGUAUCUAGA	UCUAGAUACGCAUGUACCUA	Cleavage	1
miR1122-3p-49	Bradi4g31701.1	PREDICTED: uncharacterized protein LOC100837429 isoform X1	2	8.759	1	20	576	595	UAGAUACAUGUGUAUCUAGA	UCUAGAUACGCAUGUACCUA	Cleavage	1
miR1122-3p-49	Bradi2g58360.4	DEAD-box ATP-dependent RNA helicase 30	2.5	22.488	1	20	775	794	UAGAUACAUGUGUAUCUAGA	ACUAGAAGCACAUGUAUCUA	Cleavage	1
miR1122-3p-49	Bradi2g58360.3	hypothetical protein BRADI_2g58360	2.5	22.488	1	20	775	794	UAGAUACAUGUGUAUCUAGA	ACUAGAAGCACAUGUAUCUA	Cleavage	1
miR1122-3p-49	Bradi2g58360.5	hypothetical protein BRADI_2g58360, partial	2.5	22.488	1	20	775	794	UAGAUACAUGUGUAUCUAGA	ACUAGAAGCACAUGUAUCUA	Cleavage	1
miR1122-3p-49	Bradi2g48076.8	myosin-17-like isoform X8	3	18.321	1	20	381	400	UAGAUACAUGUGUAUCUAGA	UCUAGAUCCUCAUGUAUUUG	Translation	1
miR1122-3p-49	Bradi2g48076.6	myosin-17-like isoform X8	3	18.321	1	20	381	400	UAGAUACAUGUGUAUCUAGA	UCUAGAUCCUCAUGUAUUUG	Translation	1
miR1122-3p-49	Bradi2g48076.5	myosin-17-like isoform X7	3	18.321	1	20	381	400	UAGAUACAUGUGUAUCUAGA	UCUAGAUCCUCAUGUAUUUG	Translation	1
miR1122-3p-49	Bradi2g48076.3	myosin-17-like isoform X2	3	18.321	1	20	381	400	UAGAUACAUGUGUAUCUAGA	UCUAGAUCCUCAUGUAUUUG	Translation	1
miR1122-3p-49	Bradi2g48076.4	myosin-17-like isoform X2	3	18.321	1	20	381	400	UAGAUACAUGUGUAUCUAGA	UCUAGAUCCUCAUGUAUUUG	Translation	1
miR1122-3p-49	Bradi2g48076.7	myosin-17-like isoform X1	3	18.321	1	20	381	400	UAGAUACAUGUGUAUCUAGA	UCUAGAUCCUCAUGUAUUUG	Translation	1
miR1122-3p-49	Bradi2g48076.2	myosin-17-like isoform X1	3	18.321	1	20	381	400	UAGAUACAUGUGUAUCUAGA	UCUAGAUCCUCAUGUAUUUG	Translation	1
miR1122-3p-5	Bradi4g31701.2	PREDICTED: uncharacterized protein LOC100837429 isoform X2	2.5	8.759	1	20	570	589	UAGAUACAUGCGUAUCUAAA	UCUAGAUACGCAUGUACCUA	Cleavage	1
miR1122-3p-5	Bradi4g31701.1	PREDICTED: uncharacterized protein LOC100837429 isoform X1	2.5	8.759	1	20	576	595	UAGAUACAUGCGUAUCUAAA	UCUAGAUACGCAUGUACCUA	Cleavage	1
miR1122-3p-50	Bradi4g31701.2	PREDICTED: uncharacterized protein LOC100837429 isoform X2	1.5	8.759	1	20	570	589	UAGAUACAUGCGUAUCUAGA	UCUAGAUACGCAUGUACCUA	Cleavage	1
miR1122-3p-50	Bradi4g31701.1	PREDICTED: uncharacterized protein LOC100837429 isoform X1	1.5	8.759	1	20	576	595	UAGAUACAUGCGUAUCUAGA	UCUAGAUACGCAUGUACCUA	Cleavage	1
miR1122-3p-50	Bradi2g48076.8	myosin-17-like isoform X8	3	18.321	1	20	381	400	UAGAUACAUGCGUAUCUAGA	UCUAGAUCCUCAUGUAUUUG	Translation	1
miR1122-3p-50	Bradi2g48076.6	myosin-17-like isoform X8	3	18.321	1	20	381	400	UAGAUACAUGCGUAUCUAGA	UCUAGAUCCUCAUGUAUUUG	Translation	1
miR1122-3p-50	Bradi2g48076.5	myosin-17-like isoform X7	3	18.321	1	20	381	400	UAGAUACAUGCGUAUCUAGA	UCUAGAUCCUCAUGUAUUUG	Translation	1
miR1122-3p-50	Bradi2g48076.3	myosin-17-like isoform X2	3	18.321	1	20	381	400	UAGAUACAUGCGUAUCUAGA	UCUAGAUCCUCAUGUAUUUG	Translation	1
miR1122-3p-50	Bradi2g48076.4	myosin-17-like isoform X2	3	18.321	1	20	381	400	UAGAUACAUGCGUAUCUAGA	UCUAGAUCCUCAUGUAUUUG	Translation	1
miR1122-3p-50	Bradi2g48076.7	myosin-17-like isoform X1	3	18.321	1	20	381	400	UAGAUACAUGCGUAUCUAGA	UCUAGAUCCUCAUGUAUUUG	Translation	1
miR1122-3p-50	Bradi2g48076.2	myosin-17-like isoform X1	3	18.321	1	20	381	400	UAGAUACAUGCGUAUCUAGA	UCUAGAUCCUCAUGUAUUUG	Translation	1
miR1122-3p-51	Bradi4g31701.2	PREDICTED: uncharacterized protein LOC100837429 isoform X2	1.5	8.759	1	20	570	589	UAGAUACAUGCGUAUCUAGA	UCUAGAUACGCAUGUACCUA	Cleavage	1
miR1122-3p-51	Bradi4g31701.1	PREDICTED: uncharacterized protein LOC100837429 isoform X1	1.5	8.759	1	20	576	595	UAGAUACAUGCGUAUCUAGA	UCUAGAUACGCAUGUACCUA	Cleavage	1
miR1122-3p-51	Bradi2g48076.8	myosin-17-like isoform X8	3	18.321	1	20	381	400	UAGAUACAUGCGUAUCUAGA	UCUAGAUCCUCAUGUAUUUG	Translation	1
miR1122-3p-51	Bradi2g48076.6	myosin-17-like isoform X8	3	18.321	1	20	381	400	UAGAUACAUGCGUAUCUAGA	UCUAGAUCCUCAUGUAUUUG	Translation	1
miR1122-3p-51	Bradi2g48076.5	myosin-17-like isoform X7	3	18.321	1	20	381	400	UAGAUACAUGCGUAUCUAGA	UCUAGAUCCUCAUGUAUUUG	Translation	1
miR1122-3p-51	Bradi2g48076.3	myosin-17-like isoform X2	3	18.321	1	20	381	400	UAGAUACAUGCGUAUCUAGA	UCUAGAUCCUCAUGUAUUUG	Translation	1
miR1122-3p-51	Bradi2g48076.4	myosin-17-like isoform X2	3	18.321	1	20	381	400	UAGAUACAUGCGUAUCUAGA	UCUAGAUCCUCAUGUAUUUG	Translation	1
miR1122-3p-51	Bradi2g48076.7	myosin-17-like isoform X1	3	18.321	1	20	381	400	UAGAUACAUGCGUAUCUAGA	UCUAGAUCCUCAUGUAUUUG	Translation	1
miR1122-3p-51	Bradi2g48076.2	myosin-17-like isoform X1	3	18.321	1	20	381	400	UAGAUACAUGCGUAUCUAGA	UCUAGAUCCUCAUGUAUUUG	Translation	1
miR1122-3p-52	Bradi3g27740.6	PREDICTED: uncharacterized protein LOC100844795 isoform X3	3	14.002	1	20	1149	1168	UAGAUACAUCCGUAUCUAAA	UUCAGAUAUGGAUCUAUCUA	Cleavage	1
miR1122-3p-52	Bradi3g27740.5	PREDICTED: uncharacterized protein LOC100844795 isoform X3	3	14.002	1	20	1521	1540	UAGAUACAUCCGUAUCUAAA	UUCAGAUAUGGAUCUAUCUA	Cleavage	1
miR1122-3p-52	Bradi3g27740.4	PREDICTED: uncharacterized protein LOC100844795 isoform X3	3	14.002	1	20	1635	1654	UAGAUACAUCCGUAUCUAAA	UUCAGAUAUGGAUCUAUCUA	Cleavage	1
miR1122-3p-52	Bradi3g27740.3	PREDICTED: uncharacterized protein LOC100844795 isoform X1	3	14.002	1	20	1416	1435	UAGAUACAUCCGUAUCUAAA	UUCAGAUAUGGAUCUAUCUA	Cleavage	1
miR1122-3p-52	Bradi3g27740.1	PREDICTED: uncharacterized protein LOC100844795 isoform X1	3	14.002	1	20	1521	1540	UAGAUACAUCCGUAUCUAAA	UUCAGAUAUGGAUCUAUCUA	Cleavage	1
miR1122-3p-52	Bradi3g27740.2	PREDICTED: uncharacterized protein LOC100844795 isoform X1	3	14.002	1	20	1635	1654	UAGAUACAUCCGUAUCUAAA	UUCAGAUAUGGAUCUAUCUA	Cleavage	1
miR1122-3p-53	Bradi4g31701.2	PREDICTED: uncharacterized protein LOC100837429 isoform X2	1.5	8.759	1	20	570	589	UAGAUACAUGCGUAUCUAGA	UCUAGAUACGCAUGUACCUA	Cleavage	1
miR1122-3p-53	Bradi4g31701.1	PREDICTED: uncharacterized protein LOC100837429 isoform X1	1.5	8.759	1	20	576	595	UAGAUACAUGCGUAUCUAGA	UCUAGAUACGCAUGUACCUA	Cleavage	1
miR1122-3p-53	Bradi2g48076.8	myosin-17-like isoform X8	3	18.321	1	20	381	400	UAGAUACAUGCGUAUCUAGA	UCUAGAUCCUCAUGUAUUUG	Translation	1
miR1122-3p-53	Bradi2g48076.6	myosin-17-like isoform X8	3	18.321	1	20	381	400	UAGAUACAUGCGUAUCUAGA	UCUAGAUCCUCAUGUAUUUG	Translation	1
miR1122-3p-53	Bradi2g48076.5	myosin-17-like isoform X7	3	18.321	1	20	381	400	UAGAUACAUGCGUAUCUAGA	UCUAGAUCCUCAUGUAUUUG	Translation	1
miR1122-3p-53	Bradi2g48076.3	myosin-17-like isoform X2	3	18.321	1	20	381	400	UAGAUACAUGCGUAUCUAGA	UCUAGAUCCUCAUGUAUUUG	Translation	1
miR1122-3p-53	Bradi2g48076.4	myosin-17-like isoform X2	3	18.321	1	20	381	400	UAGAUACAUGCGUAUCUAGA	UCUAGAUCCUCAUGUAUUUG	Translation	1
miR1122-3p-53	Bradi2g48076.7	myosin-17-like isoform X1	3	18.321	1	20	381	400	UAGAUACAUGCGUAUCUAGA	UCUAGAUCCUCAUGUAUUUG	Translation	1
miR1122-3p-53	Bradi2g48076.2	myosin-17-like isoform X1	3	18.321	1	20	381	400	UAGAUACAUGCGUAUCUAGA	UCUAGAUCCUCAUGUAUUUG	Translation	1
miR1122-3p-54	Bradi4g31701.2	PREDICTED: uncharacterized protein LOC100837429 isoform X2	2	8.759	1	20	570	589	UAGAUACAUGCGUAUCUAGG	UCUAGAUACGCAUGUACCUA	Cleavage	1
miR1122-3p-54	Bradi4g31701.1	PREDICTED: uncharacterized protein LOC100837429 isoform X1	2	8.759	1	20	576	595	UAGAUACAUGCGUAUCUAGG	UCUAGAUACGCAUGUACCUA	Cleavage	1
miR1122-3p-55	Bradi4g31701.2	PREDICTED: uncharacterized protein LOC100837429 isoform X2	2	8.759	1	20	570	589	UAGAUACAUGUGUAUCUAGA	UCUAGAUACGCAUGUACCUA	Cleavage	1
miR1122-3p-55	Bradi4g31701.1	PREDICTED: uncharacterized protein LOC100837429 isoform X1	2	8.759	1	20	576	595	UAGAUACAUGUGUAUCUAGA	UCUAGAUACGCAUGUACCUA	Cleavage	1
miR1122-3p-55	Bradi2g58360.4	DEAD-box ATP-dependent RNA helicase 30	2.5	22.488	1	20	775	794	UAGAUACAUGUGUAUCUAGA	ACUAGAAGCACAUGUAUCUA	Cleavage	1
miR1122-3p-55	Bradi2g58360.3	hypothetical protein BRADI_2g58360	2.5	22.488	1	20	775	794	UAGAUACAUGUGUAUCUAGA	ACUAGAAGCACAUGUAUCUA	Cleavage	1
miR1122-3p-55	Bradi2g58360.5	hypothetical protein BRADI_2g58360, partial	2.5	22.488	1	20	775	794	UAGAUACAUGUGUAUCUAGA	ACUAGAAGCACAUGUAUCUA	Cleavage	1
miR1122-3p-55	Bradi2g48076.8	myosin-17-like isoform X8	3	18.321	1	20	381	400	UAGAUACAUGUGUAUCUAGA	UCUAGAUCCUCAUGUAUUUG	Translation	1
miR1122-3p-55	Bradi2g48076.6	myosin-17-like isoform X8	3	18.321	1	20	381	400	UAGAUACAUGUGUAUCUAGA	UCUAGAUCCUCAUGUAUUUG	Translation	1
miR1122-3p-55	Bradi2g48076.5	myosin-17-like isoform X7	3	18.321	1	20	381	400	UAGAUACAUGUGUAUCUAGA	UCUAGAUCCUCAUGUAUUUG	Translation	1
miR1122-3p-55	Bradi2g48076.3	myosin-17-like isoform X2	3	18.321	1	20	381	400	UAGAUACAUGUGUAUCUAGA	UCUAGAUCCUCAUGUAUUUG	Translation	1
miR1122-3p-55	Bradi2g48076.4	myosin-17-like isoform X2	3	18.321	1	20	381	400	UAGAUACAUGUGUAUCUAGA	UCUAGAUCCUCAUGUAUUUG	Translation	1
miR1122-3p-55	Bradi2g48076.7	myosin-17-like isoform X1	3	18.321	1	20	381	400	UAGAUACAUGUGUAUCUAGA	UCUAGAUCCUCAUGUAUUUG	Translation	1
miR1122-3p-55	Bradi2g48076.2	myosin-17-like isoform X1	3	18.321	1	20	381	400	UAGAUACAUGUGUAUCUAGA	UCUAGAUCCUCAUGUAUUUG	Translation	1
miR1122-3p-56	Bradi4g31701.2	PREDICTED: uncharacterized protein LOC100837429 isoform X2	2.5	8.759	1	20	570	589	UAGAUACAUGCAUAUCUAGA	UCUAGAUACGCAUGUACCUA	Cleavage	1
miR1122-3p-56	Bradi4g31701.1	PREDICTED: uncharacterized protein LOC100837429 isoform X1	2.5	8.759	1	20	576	595	UAGAUACAUGCAUAUCUAGA	UCUAGAUACGCAUGUACCUA	Cleavage	1
miR1122-3p-56	Bradi2g26700.2	carbon catabolite repressor 4 homolog 4-like	3	12.896	1	20	58	77	UAGAUACAUGCAUAUCUAGA	UCUGGAUAUUCAAGUAUUUA	Translation	1
miR1122-3p-56	Bradi2g26700.1	carbon catabolite repressor 4 homolog 4-like	3	13.997	1	20	400	419	UAGAUACAUGCAUAUCUAGA	UCUGGAUAUUCAAGUAUUUA	Translation	1
miR1122-3p-57	Bradi4g31701.2	PREDICTED: uncharacterized protein LOC100837429 isoform X2	0	8.759	1	20	570	589	UAGGUACAUGCGUAUCUAGA	UCUAGAUACGCAUGUACCUA	Cleavage	1
miR1122-3p-57	Bradi4g31701.1	PREDICTED: uncharacterized protein LOC100837429 isoform X1	0	8.759	1	20	576	595	UAGGUACAUGCGUAUCUAGA	UCUAGAUACGCAUGUACCUA	Cleavage	1
miR1122-3p-58	Bradi4g31701.2	PREDICTED: uncharacterized protein LOC100837429 isoform X2	2	8.759	1	20	570	589	UAGAUACAUGUGUAUCUAGA	UCUAGAUACGCAUGUACCUA	Cleavage	1
miR1122-3p-58	Bradi4g31701.1	PREDICTED: uncharacterized protein LOC100837429 isoform X1	2	8.759	1	20	576	595	UAGAUACAUGUGUAUCUAGA	UCUAGAUACGCAUGUACCUA	Cleavage	1
miR1122-3p-58	Bradi2g58360.4	DEAD-box ATP-dependent RNA helicase 30	2.5	22.488	1	20	775	794	UAGAUACAUGUGUAUCUAGA	ACUAGAAGCACAUGUAUCUA	Cleavage	1
miR1122-3p-58	Bradi2g58360.3	hypothetical protein BRADI_2g58360	2.5	22.488	1	20	775	794	UAGAUACAUGUGUAUCUAGA	ACUAGAAGCACAUGUAUCUA	Cleavage	1
miR1122-3p-58	Bradi2g58360.5	hypothetical protein BRADI_2g58360, partial	2.5	22.488	1	20	775	794	UAGAUACAUGUGUAUCUAGA	ACUAGAAGCACAUGUAUCUA	Cleavage	1
miR1122-3p-58	Bradi2g48076.8	myosin-17-like isoform X8	3	18.321	1	20	381	400	UAGAUACAUGUGUAUCUAGA	UCUAGAUCCUCAUGUAUUUG	Translation	1
miR1122-3p-58	Bradi2g48076.6	myosin-17-like isoform X8	3	18.321	1	20	381	400	UAGAUACAUGUGUAUCUAGA	UCUAGAUCCUCAUGUAUUUG	Translation	1
miR1122-3p-58	Bradi2g48076.5	myosin-17-like isoform X7	3	18.321	1	20	381	400	UAGAUACAUGUGUAUCUAGA	UCUAGAUCCUCAUGUAUUUG	Translation	1
miR1122-3p-58	Bradi2g48076.3	myosin-17-like isoform X2	3	18.321	1	20	381	400	UAGAUACAUGUGUAUCUAGA	UCUAGAUCCUCAUGUAUUUG	Translation	1
miR1122-3p-58	Bradi2g48076.4	myosin-17-like isoform X2	3	18.321	1	20	381	400	UAGAUACAUGUGUAUCUAGA	UCUAGAUCCUCAUGUAUUUG	Translation	1
miR1122-3p-58	Bradi2g48076.7	myosin-17-like isoform X1	3	18.321	1	20	381	400	UAGAUACAUGUGUAUCUAGA	UCUAGAUCCUCAUGUAUUUG	Translation	1
miR1122-3p-58	Bradi2g48076.2	myosin-17-like isoform X1	3	18.321	1	20	381	400	UAGAUACAUGUGUAUCUAGA	UCUAGAUCCUCAUGUAUUUG	Translation	1
miR1122-3p-59	Bradi4g31701.2	PREDICTED: uncharacterized protein LOC100837429 isoform X2	0	8.759	1	20	570	589	UAGGUACAUGCGUAUCUAGA	UCUAGAUACGCAUGUACCUA	Cleavage	1
miR1122-3p-59	Bradi4g31701.1	PREDICTED: uncharacterized protein LOC100837429 isoform X1	0	8.759	1	20	576	595	UAGGUACAUGCGUAUCUAGA	UCUAGAUACGCAUGUACCUA	Cleavage	1
miR1122-3p-6	Bradi4g31701.2	PREDICTED: uncharacterized protein LOC100837429 isoform X2	2	8.759	1	20	570	589	UAGAUACAUGCGUAUCUGGA	UCUAGAUACGCAUGUACCUA	Cleavage	1
miR1122-3p-6	Bradi4g31701.1	PREDICTED: uncharacterized protein LOC100837429 isoform X1	2	8.759	1	20	576	595	UAGAUACAUGCGUAUCUGGA	UCUAGAUACGCAUGUACCUA	Cleavage	1
miR1122-3p-6	Bradi1g76366.1	---NA---	2.5	11.602	1	20	212	231	UAGAUACAUGCGUAUCUGGA	UCCAAAUACGGAUGUAUUUA	Translation	1
miR1122-3p-6	Bradi1g06637.1	---NA---	3	8.443	1	20	211	230	UAGAUACAUGCGUAUCUGGA	UUCAAAUAUGAAUGUAUCUA	Translation	1
miR1122-3p-6	Bradi3g38514.2	hypothetical protein BRADI_3g38513	3	14.599	1	20	532	551	UAGAUACAUGCGUAUCUGGA	UCCAAAUAUGAAUGUAUUUA	Translation	1
miR1122-3p-6	Bradi3g38514.1	hypothetical protein BRADI_3g38513	3	14.599	1	20	532	551	UAGAUACAUGCGUAUCUGGA	UCCAAAUAUGAAUGUAUUUA	Translation	1
miR1122-3p-60	Bradi4g31701.2	PREDICTED: uncharacterized protein LOC100837429 isoform X2	2.5	8.759	1	20	570	589	UAGAUACAUGCAUAUCUAGA	UCUAGAUACGCAUGUACCUA	Cleavage	1
miR1122-3p-60	Bradi4g31701.1	PREDICTED: uncharacterized protein LOC100837429 isoform X1	2.5	8.759	1	20	576	595	UAGAUACAUGCAUAUCUAGA	UCUAGAUACGCAUGUACCUA	Cleavage	1
miR1122-3p-60	Bradi2g26700.2	carbon catabolite repressor 4 homolog 4-like	3	12.896	1	20	58	77	UAGAUACAUGCAUAUCUAGA	UCUGGAUAUUCAAGUAUUUA	Translation	1
miR1122-3p-60	Bradi2g26700.1	carbon catabolite repressor 4 homolog 4-like	3	13.997	1	20	400	419	UAGAUACAUGCAUAUCUAGA	UCUGGAUAUUCAAGUAUUUA	Translation	1
miR1122-3p-61	Bradi1g11645.1	---NA---	2	15.707	1	20	393	412	UAGAUAUAUACGUAUCUAGA	UCUAAAUACGAAUAUAUCUA	Translation	1
miR1122-3p-61	Bradi4g31701.2	PREDICTED: uncharacterized protein LOC100837429 isoform X2	3	8.759	1	20	570	589	UAGAUAUAUACGUAUCUAGA	UCUAGAUACGCAUGUACCUA	Translation	1
miR1122-3p-61	Bradi4g31701.1	PREDICTED: uncharacterized protein LOC100837429 isoform X1	3	8.759	1	20	576	595	UAGAUAUAUACGUAUCUAGA	UCUAGAUACGCAUGUACCUA	Translation	1
miR1122-3p-62	Bradi4g31701.2	PREDICTED: uncharacterized protein LOC100837429 isoform X2	2.5	8.759	1	20	570	589	UAGAUACAUGCAUAUCUAGA	UCUAGAUACGCAUGUACCUA	Cleavage	1
miR1122-3p-62	Bradi4g31701.1	PREDICTED: uncharacterized protein LOC100837429 isoform X1	2.5	8.759	1	20	576	595	UAGAUACAUGCAUAUCUAGA	UCUAGAUACGCAUGUACCUA	Cleavage	1
miR1122-3p-62	Bradi2g26700.2	carbon catabolite repressor 4 homolog 4-like	3	12.896	1	20	58	77	UAGAUACAUGCAUAUCUAGA	UCUGGAUAUUCAAGUAUUUA	Translation	1
miR1122-3p-62	Bradi2g26700.1	carbon catabolite repressor 4 homolog 4-like	3	13.997	1	20	400	419	UAGAUACAUGCAUAUCUAGA	UCUGGAUAUUCAAGUAUUUA	Translation	1
miR1122-3p-63	Bradi4g31701.2	PREDICTED: uncharacterized protein LOC100837429 isoform X2	2.5	8.759	1	20	570	589	UAGAUACAUGCAUAUCUAGA	UCUAGAUACGCAUGUACCUA	Cleavage	1
miR1122-3p-63	Bradi4g31701.1	PREDICTED: uncharacterized protein LOC100837429 isoform X1	2.5	8.759	1	20	576	595	UAGAUACAUGCAUAUCUAGA	UCUAGAUACGCAUGUACCUA	Cleavage	1
miR1122-3p-63	Bradi2g26700.2	carbon catabolite repressor 4 homolog 4-like	3	12.896	1	20	58	77	UAGAUACAUGCAUAUCUAGA	UCUGGAUAUUCAAGUAUUUA	Translation	1
miR1122-3p-63	Bradi2g26700.1	carbon catabolite repressor 4 homolog 4-like	3	13.997	1	20	400	419	UAGAUACAUGCAUAUCUAGA	UCUGGAUAUUCAAGUAUUUA	Translation	1
miR1122-3p-64	Bradi4g31701.2	PREDICTED: uncharacterized protein LOC100837429 isoform X2	0	8.759	1	20	570	589	UAGGUACAUGCGUAUCUAGA	UCUAGAUACGCAUGUACCUA	Cleavage	1
miR1122-3p-64	Bradi4g31701.1	PREDICTED: uncharacterized protein LOC100837429 isoform X1	0	8.759	1	20	576	595	UAGGUACAUGCGUAUCUAGA	UCUAGAUACGCAUGUACCUA	Cleavage	1
miR1122-3p-65	Bradi1g76366.1	---NA---	2	11.602	1	20	212	231	UAGAUACAUCUGUAUUUAGA	UCCAAAUACGGAUGUAUUUA	Cleavage	1
miR1122-3p-65	Bradi2g10350.2	pentatricopeptide repeat-containing At2g37320-like	3	21.481	1	20	429	448	UAGAUACAUCUGUAUUUAGA	AAUAAGUGCAGAUGUAUCUA	Cleavage	1
miR1122-3p-65	Bradi2g10350.1	pentatricopeptide repeat-containing At2g37320-like	3	21.481	1	20	429	448	UAGAUACAUCUGUAUUUAGA	AAUAAGUGCAGAUGUAUCUA	Cleavage	1
miR1122-3p-65	Bradi2g10350.3	pentatricopeptide repeat-containing At2g37320-like	3	21.481	1	20	429	448	UAGAUACAUCUGUAUUUAGA	AAUAAGUGCAGAUGUAUCUA	Cleavage	1
miR1122-3p-65	Bradi2g48895.1	---NA---	2.5	17.244	1	20	189	208	UAGAUACAUCUGUAUUUAGA	UCAAAAUUUAGAUGUAUCUA	Cleavage	1
miR1122-3p-65	Bradi1g11645.1	---NA---	3	15.707	1	20	393	412	UAGAUACAUCUGUAUUUAGA	UCUAAAUACGAAUAUAUCUA	Translation	1
miR1122-3p-65	Bradi2g10370.1	argonaute 4A isoform X2	2.5	14.104	1	20	831	850	UAGAUACAUCUGUAUUUAGA	UCUUAAUAUUGAUGUAUCUA	Translation	1
miR1122-3p-65	Bradi4g08567.1	auxin transport BIG	3	17.664	1	20	3376	3394	UAGAUACAUCUGUAUUUAGA	UCUAAG-ACAGAUGUAUUUA	Cleavage	1
miR1122-3p-66	Bradi4g31701.2	PREDICTED: uncharacterized protein LOC100837429 isoform X2	2	8.759	1	20	570	589	UAGAUACAUGUGUAUCUAGA	UCUAGAUACGCAUGUACCUA	Cleavage	1
miR1122-3p-66	Bradi4g31701.1	PREDICTED: uncharacterized protein LOC100837429 isoform X1	2	8.759	1	20	576	595	UAGAUACAUGUGUAUCUAGA	UCUAGAUACGCAUGUACCUA	Cleavage	1
miR1122-3p-66	Bradi2g58360.4	DEAD-box ATP-dependent RNA helicase 30	2.5	22.488	1	20	775	794	UAGAUACAUGUGUAUCUAGA	ACUAGAAGCACAUGUAUCUA	Cleavage	1
miR1122-3p-66	Bradi2g58360.3	hypothetical protein BRADI_2g58360	2.5	22.488	1	20	775	794	UAGAUACAUGUGUAUCUAGA	ACUAGAAGCACAUGUAUCUA	Cleavage	1
miR1122-3p-66	Bradi2g58360.5	hypothetical protein BRADI_2g58360, partial	2.5	22.488	1	20	775	794	UAGAUACAUGUGUAUCUAGA	ACUAGAAGCACAUGUAUCUA	Cleavage	1
miR1122-3p-66	Bradi2g48076.8	myosin-17-like isoform X8	3	18.321	1	20	381	400	UAGAUACAUGUGUAUCUAGA	UCUAGAUCCUCAUGUAUUUG	Translation	1
miR1122-3p-66	Bradi2g48076.6	myosin-17-like isoform X8	3	18.321	1	20	381	400	UAGAUACAUGUGUAUCUAGA	UCUAGAUCCUCAUGUAUUUG	Translation	1
miR1122-3p-66	Bradi2g48076.5	myosin-17-like isoform X7	3	18.321	1	20	381	400	UAGAUACAUGUGUAUCUAGA	UCUAGAUCCUCAUGUAUUUG	Translation	1
miR1122-3p-66	Bradi2g48076.3	myosin-17-like isoform X2	3	18.321	1	20	381	400	UAGAUACAUGUGUAUCUAGA	UCUAGAUCCUCAUGUAUUUG	Translation	1
miR1122-3p-66	Bradi2g48076.4	myosin-17-like isoform X2	3	18.321	1	20	381	400	UAGAUACAUGUGUAUCUAGA	UCUAGAUCCUCAUGUAUUUG	Translation	1
miR1122-3p-66	Bradi2g48076.7	myosin-17-like isoform X1	3	18.321	1	20	381	400	UAGAUACAUGUGUAUCUAGA	UCUAGAUCCUCAUGUAUUUG	Translation	1
miR1122-3p-66	Bradi2g48076.2	myosin-17-like isoform X1	3	18.321	1	20	381	400	UAGAUACAUGUGUAUCUAGA	UCUAGAUCCUCAUGUAUUUG	Translation	1
miR1122-3p-67	Bradi4g31701.2	PREDICTED: uncharacterized protein LOC100837429 isoform X2	2	8.759	1	20	570	589	UAGAUACAUGUGUAUCUAGA	UCUAGAUACGCAUGUACCUA	Cleavage	1
miR1122-3p-67	Bradi4g31701.1	PREDICTED: uncharacterized protein LOC100837429 isoform X1	2	8.759	1	20	576	595	UAGAUACAUGUGUAUCUAGA	UCUAGAUACGCAUGUACCUA	Cleavage	1
miR1122-3p-67	Bradi2g58360.4	DEAD-box ATP-dependent RNA helicase 30	2.5	22.488	1	20	775	794	UAGAUACAUGUGUAUCUAGA	ACUAGAAGCACAUGUAUCUA	Cleavage	1
miR1122-3p-67	Bradi2g58360.3	hypothetical protein BRADI_2g58360	2.5	22.488	1	20	775	794	UAGAUACAUGUGUAUCUAGA	ACUAGAAGCACAUGUAUCUA	Cleavage	1
miR1122-3p-67	Bradi2g58360.5	hypothetical protein BRADI_2g58360, partial	2.5	22.488	1	20	775	794	UAGAUACAUGUGUAUCUAGA	ACUAGAAGCACAUGUAUCUA	Cleavage	1
miR1122-3p-67	Bradi2g48076.8	myosin-17-like isoform X8	3	18.321	1	20	381	400	UAGAUACAUGUGUAUCUAGA	UCUAGAUCCUCAUGUAUUUG	Translation	1
miR1122-3p-67	Bradi2g48076.6	myosin-17-like isoform X8	3	18.321	1	20	381	400	UAGAUACAUGUGUAUCUAGA	UCUAGAUCCUCAUGUAUUUG	Translation	1
miR1122-3p-67	Bradi2g48076.5	myosin-17-like isoform X7	3	18.321	1	20	381	400	UAGAUACAUGUGUAUCUAGA	UCUAGAUCCUCAUGUAUUUG	Translation	1
miR1122-3p-67	Bradi2g48076.3	myosin-17-like isoform X2	3	18.321	1	20	381	400	UAGAUACAUGUGUAUCUAGA	UCUAGAUCCUCAUGUAUUUG	Translation	1
miR1122-3p-67	Bradi2g48076.4	myosin-17-like isoform X2	3	18.321	1	20	381	400	UAGAUACAUGUGUAUCUAGA	UCUAGAUCCUCAUGUAUUUG	Translation	1
miR1122-3p-67	Bradi2g48076.7	myosin-17-like isoform X1	3	18.321	1	20	381	400	UAGAUACAUGUGUAUCUAGA	UCUAGAUCCUCAUGUAUUUG	Translation	1
miR1122-3p-67	Bradi2g48076.2	myosin-17-like isoform X1	3	18.321	1	20	381	400	UAGAUACAUGUGUAUCUAGA	UCUAGAUCCUCAUGUAUUUG	Translation	1
miR1122-3p-68	Bradi4g31701.2	PREDICTED: uncharacterized protein LOC100837429 isoform X2	2.5	8.759	1	20	570	589	UAGAUACACGCGUAUCUAGA	UCUAGAUACGCAUGUACCUA	Translation	1
miR1122-3p-68	Bradi4g31701.1	PREDICTED: uncharacterized protein LOC100837429 isoform X1	2.5	8.759	1	20	576	595	UAGAUACACGCGUAUCUAGA	UCUAGAUACGCAUGUACCUA	Translation	1
miR1122-3p-69	Bradi4g31701.2	PREDICTED: uncharacterized protein LOC100837429 isoform X2	3	8.759	1	20	570	589	UAGACACAUGCGUAUCUAGA	UCUAGAUACGCAUGUACCUA	Cleavage	1
miR1122-3p-69	Bradi4g31701.1	PREDICTED: uncharacterized protein LOC100837429 isoform X1	3	8.759	1	20	576	595	UAGACACAUGCGUAUCUAGA	UCUAGAUACGCAUGUACCUA	Cleavage	1
miR1122-3p-7	Bradi4g31701.2	PREDICTED: uncharacterized protein LOC100837429 isoform X2	1.5	8.759	1	20	570	589	UAGAUACAUGCGUAUCUAGA	UCUAGAUACGCAUGUACCUA	Cleavage	1
miR1122-3p-7	Bradi4g31701.1	PREDICTED: uncharacterized protein LOC100837429 isoform X1	1.5	8.759	1	20	576	595	UAGAUACAUGCGUAUCUAGA	UCUAGAUACGCAUGUACCUA	Cleavage	1
miR1122-3p-7	Bradi2g48076.8	myosin-17-like isoform X8	3	18.321	1	20	381	400	UAGAUACAUGCGUAUCUAGA	UCUAGAUCCUCAUGUAUUUG	Translation	1
miR1122-3p-7	Bradi2g48076.6	myosin-17-like isoform X8	3	18.321	1	20	381	400	UAGAUACAUGCGUAUCUAGA	UCUAGAUCCUCAUGUAUUUG	Translation	1
miR1122-3p-7	Bradi2g48076.5	myosin-17-like isoform X7	3	18.321	1	20	381	400	UAGAUACAUGCGUAUCUAGA	UCUAGAUCCUCAUGUAUUUG	Translation	1
miR1122-3p-7	Bradi2g48076.3	myosin-17-like isoform X2	3	18.321	1	20	381	400	UAGAUACAUGCGUAUCUAGA	UCUAGAUCCUCAUGUAUUUG	Translation	1
miR1122-3p-7	Bradi2g48076.4	myosin-17-like isoform X2	3	18.321	1	20	381	400	UAGAUACAUGCGUAUCUAGA	UCUAGAUCCUCAUGUAUUUG	Translation	1
miR1122-3p-7	Bradi2g48076.7	myosin-17-like isoform X1	3	18.321	1	20	381	400	UAGAUACAUGCGUAUCUAGA	UCUAGAUCCUCAUGUAUUUG	Translation	1
miR1122-3p-7	Bradi2g48076.2	myosin-17-like isoform X1	3	18.321	1	20	381	400	UAGAUACAUGCGUAUCUAGA	UCUAGAUCCUCAUGUAUUUG	Translation	1
miR1122-3p-71	Bradi4g31701.2	PREDICTED: uncharacterized protein LOC100837429 isoform X2	0	8.759	1	20	570	589	UAGGUACAUGCGUAUCUAGA	UCUAGAUACGCAUGUACCUA	Cleavage	1
miR1122-3p-71	Bradi4g31701.1	PREDICTED: uncharacterized protein LOC100837429 isoform X1	0	8.759	1	20	576	595	UAGGUACAUGCGUAUCUAGA	UCUAGAUACGCAUGUACCUA	Cleavage	1
miR1122-3p-72	Bradi4g31701.2	PREDICTED: uncharacterized protein LOC100837429 isoform X2	2	8.759	1	20	570	589	UAGAUACAUGUGUAUCUAGA	UCUAGAUACGCAUGUACCUA	Cleavage	1
miR1122-3p-72	Bradi4g31701.1	PREDICTED: uncharacterized protein LOC100837429 isoform X1	2	8.759	1	20	576	595	UAGAUACAUGUGUAUCUAGA	UCUAGAUACGCAUGUACCUA	Cleavage	1
miR1122-3p-72	Bradi2g58360.4	DEAD-box ATP-dependent RNA helicase 30	2.5	22.488	1	20	775	794	UAGAUACAUGUGUAUCUAGA	ACUAGAAGCACAUGUAUCUA	Cleavage	1
miR1122-3p-72	Bradi2g58360.3	hypothetical protein BRADI_2g58360	2.5	22.488	1	20	775	794	UAGAUACAUGUGUAUCUAGA	ACUAGAAGCACAUGUAUCUA	Cleavage	1
miR1122-3p-72	Bradi2g58360.5	hypothetical protein BRADI_2g58360, partial	2.5	22.488	1	20	775	794	UAGAUACAUGUGUAUCUAGA	ACUAGAAGCACAUGUAUCUA	Cleavage	1
miR1122-3p-72	Bradi2g48076.8	myosin-17-like isoform X8	3	18.321	1	20	381	400	UAGAUACAUGUGUAUCUAGA	UCUAGAUCCUCAUGUAUUUG	Translation	1
miR1122-3p-72	Bradi2g48076.6	myosin-17-like isoform X8	3	18.321	1	20	381	400	UAGAUACAUGUGUAUCUAGA	UCUAGAUCCUCAUGUAUUUG	Translation	1
miR1122-3p-72	Bradi2g48076.5	myosin-17-like isoform X7	3	18.321	1	20	381	400	UAGAUACAUGUGUAUCUAGA	UCUAGAUCCUCAUGUAUUUG	Translation	1
miR1122-3p-72	Bradi2g48076.3	myosin-17-like isoform X2	3	18.321	1	20	381	400	UAGAUACAUGUGUAUCUAGA	UCUAGAUCCUCAUGUAUUUG	Translation	1
miR1122-3p-72	Bradi2g48076.4	myosin-17-like isoform X2	3	18.321	1	20	381	400	UAGAUACAUGUGUAUCUAGA	UCUAGAUCCUCAUGUAUUUG	Translation	1
miR1122-3p-72	Bradi2g48076.7	myosin-17-like isoform X1	3	18.321	1	20	381	400	UAGAUACAUGUGUAUCUAGA	UCUAGAUCCUCAUGUAUUUG	Translation	1
miR1122-3p-72	Bradi2g48076.2	myosin-17-like isoform X1	3	18.321	1	20	381	400	UAGAUACAUGUGUAUCUAGA	UCUAGAUCCUCAUGUAUUUG	Translation	1
miR1122-3p-73	Bradi1g11645.1	---NA---	3	15.707	1	20	393	412	UAGAUACAUUCGUGUCUAGA	UCUAAAUACGAAUAUAUCUA	Cleavage	1
miR1122-3p-73	Bradi4g31701.2	PREDICTED: uncharacterized protein LOC100837429 isoform X2	3	8.759	1	20	570	589	UAGAUACAUUCGUGUCUAGA	UCUAGAUACGCAUGUACCUA	Translation	1
miR1122-3p-73	Bradi4g31701.1	PREDICTED: uncharacterized protein LOC100837429 isoform X1	3	8.759	1	20	576	595	UAGAUACAUUCGUGUCUAGA	UCUAGAUACGCAUGUACCUA	Translation	1
miR1122-3p-73	Bradi3g57807.1	ethylene receptor 4-like	3	15.094	1	20	1848	1867	UAGAUACAUUCGUGUCUAGA	UCUUGACAUGGAUGUAUUUG	Cleavage	1
miR1122-3p-74	Bradi4g31701.2	PREDICTED: uncharacterized protein LOC100837429 isoform X2	2.5	8.759	1	20	570	589	UAGAUACAUGCGAAUCUAGA	UCUAGAUACGCAUGUACCUA	Cleavage	1
miR1122-3p-74	Bradi4g31701.1	PREDICTED: uncharacterized protein LOC100837429 isoform X1	2.5	8.759	1	20	576	595	UAGAUACAUGCGAAUCUAGA	UCUAGAUACGCAUGUACCUA	Cleavage	1
miR1122-3p-74	Bradi2g48076.8	myosin-17-like isoform X8	3	18.321	1	20	381	400	UAGAUACAUGCGAAUCUAGA	UCUAGAUCCUCAUGUAUUUG	Translation	1
miR1122-3p-74	Bradi2g48076.6	myosin-17-like isoform X8	3	18.321	1	20	381	400	UAGAUACAUGCGAAUCUAGA	UCUAGAUCCUCAUGUAUUUG	Translation	1
miR1122-3p-74	Bradi2g48076.5	myosin-17-like isoform X7	3	18.321	1	20	381	400	UAGAUACAUGCGAAUCUAGA	UCUAGAUCCUCAUGUAUUUG	Translation	1
miR1122-3p-74	Bradi2g48076.3	myosin-17-like isoform X2	3	18.321	1	20	381	400	UAGAUACAUGCGAAUCUAGA	UCUAGAUCCUCAUGUAUUUG	Translation	1
miR1122-3p-74	Bradi2g48076.4	myosin-17-like isoform X2	3	18.321	1	20	381	400	UAGAUACAUGCGAAUCUAGA	UCUAGAUCCUCAUGUAUUUG	Translation	1
miR1122-3p-74	Bradi2g48076.7	myosin-17-like isoform X1	3	18.321	1	20	381	400	UAGAUACAUGCGAAUCUAGA	UCUAGAUCCUCAUGUAUUUG	Translation	1
miR1122-3p-74	Bradi2g48076.2	myosin-17-like isoform X1	3	18.321	1	20	381	400	UAGAUACAUGCGAAUCUAGA	UCUAGAUCCUCAUGUAUUUG	Translation	1
miR1122-3p-76	Bradi4g31701.2	PREDICTED: uncharacterized protein LOC100837429 isoform X2	2.5	8.759	1	20	570	589	UAGAUACAUGCGAAUCUAGA	UCUAGAUACGCAUGUACCUA	Cleavage	1
miR1122-3p-76	Bradi4g31701.1	PREDICTED: uncharacterized protein LOC100837429 isoform X1	2.5	8.759	1	20	576	595	UAGAUACAUGCGAAUCUAGA	UCUAGAUACGCAUGUACCUA	Cleavage	1
miR1122-3p-76	Bradi2g48076.8	myosin-17-like isoform X8	3	18.321	1	20	381	400	UAGAUACAUGCGAAUCUAGA	UCUAGAUCCUCAUGUAUUUG	Translation	1
miR1122-3p-76	Bradi2g48076.6	myosin-17-like isoform X8	3	18.321	1	20	381	400	UAGAUACAUGCGAAUCUAGA	UCUAGAUCCUCAUGUAUUUG	Translation	1
miR1122-3p-76	Bradi2g48076.5	myosin-17-like isoform X7	3	18.321	1	20	381	400	UAGAUACAUGCGAAUCUAGA	UCUAGAUCCUCAUGUAUUUG	Translation	1
miR1122-3p-76	Bradi2g48076.3	myosin-17-like isoform X2	3	18.321	1	20	381	400	UAGAUACAUGCGAAUCUAGA	UCUAGAUCCUCAUGUAUUUG	Translation	1
miR1122-3p-76	Bradi2g48076.4	myosin-17-like isoform X2	3	18.321	1	20	381	400	UAGAUACAUGCGAAUCUAGA	UCUAGAUCCUCAUGUAUUUG	Translation	1
miR1122-3p-76	Bradi2g48076.7	myosin-17-like isoform X1	3	18.321	1	20	381	400	UAGAUACAUGCGAAUCUAGA	UCUAGAUCCUCAUGUAUUUG	Translation	1
miR1122-3p-76	Bradi2g48076.2	myosin-17-like isoform X1	3	18.321	1	20	381	400	UAGAUACAUGCGAAUCUAGA	UCUAGAUCCUCAUGUAUUUG	Translation	1
miR1122-3p-78	Bradi4g31701.2	PREDICTED: uncharacterized protein LOC100837429 isoform X2	2	8.759	1	20	570	589	UAGAUACAUGCGUAUUUAGA	UCUAGAUACGCAUGUACCUA	Cleavage	1
miR1122-3p-78	Bradi4g31701.1	PREDICTED: uncharacterized protein LOC100837429 isoform X1	2	8.759	1	20	576	595	UAGAUACAUGCGUAUUUAGA	UCUAGAUACGCAUGUACCUA	Cleavage	1
miR1122-3p-78	Bradi1g11645.1	---NA---	2.5	15.707	1	20	393	412	UAGAUACAUGCGUAUUUAGA	UCUAAAUACGAAUAUAUCUA	Translation	1
miR1122-3p-78	Bradi1g76366.1	---NA---	2.5	11.602	1	20	212	231	UAGAUACAUGCGUAUUUAGA	UCCAAAUACGGAUGUAUUUA	Translation	1
miR1122-3p-78	Bradi1g06637.1	---NA---	3	8.443	1	20	211	230	UAGAUACAUGCGUAUUUAGA	UUCAAAUAUGAAUGUAUCUA	Translation	1
miR1122-3p-78	Bradi3g38514.2	hypothetical protein BRADI_3g38513	3	14.599	1	20	532	551	UAGAUACAUGCGUAUUUAGA	UCCAAAUAUGAAUGUAUUUA	Translation	1
miR1122-3p-78	Bradi3g38514.1	hypothetical protein BRADI_3g38513	3	14.599	1	20	532	551	UAGAUACAUGCGUAUUUAGA	UCCAAAUAUGAAUGUAUUUA	Translation	1
miR1122-3p-79	Bradi4g31701.2	PREDICTED: uncharacterized protein LOC100837429 isoform X2	0	8.759	1	20	570	589	UAGGUACAUGCGUAUCUAGA	UCUAGAUACGCAUGUACCUA	Cleavage	1
miR1122-3p-79	Bradi4g31701.1	PREDICTED: uncharacterized protein LOC100837429 isoform X1	0	8.759	1	20	576	595	UAGGUACAUGCGUAUCUAGA	UCUAGAUACGCAUGUACCUA	Cleavage	1
miR1122-3p-8	Bradi4g31701.2	PREDICTED: uncharacterized protein LOC100837429 isoform X2	1.5	8.759	1	20	570	589	UAGAUACAUGCGUAUCUAGA	UCUAGAUACGCAUGUACCUA	Cleavage	1
miR1122-3p-8	Bradi4g31701.1	PREDICTED: uncharacterized protein LOC100837429 isoform X1	1.5	8.759	1	20	576	595	UAGAUACAUGCGUAUCUAGA	UCUAGAUACGCAUGUACCUA	Cleavage	1
miR1122-3p-8	Bradi2g48076.8	myosin-17-like isoform X8	3	18.321	1	20	381	400	UAGAUACAUGCGUAUCUAGA	UCUAGAUCCUCAUGUAUUUG	Translation	1
miR1122-3p-8	Bradi2g48076.6	myosin-17-like isoform X8	3	18.321	1	20	381	400	UAGAUACAUGCGUAUCUAGA	UCUAGAUCCUCAUGUAUUUG	Translation	1
miR1122-3p-8	Bradi2g48076.5	myosin-17-like isoform X7	3	18.321	1	20	381	400	UAGAUACAUGCGUAUCUAGA	UCUAGAUCCUCAUGUAUUUG	Translation	1
miR1122-3p-8	Bradi2g48076.3	myosin-17-like isoform X2	3	18.321	1	20	381	400	UAGAUACAUGCGUAUCUAGA	UCUAGAUCCUCAUGUAUUUG	Translation	1
miR1122-3p-8	Bradi2g48076.4	myosin-17-like isoform X2	3	18.321	1	20	381	400	UAGAUACAUGCGUAUCUAGA	UCUAGAUCCUCAUGUAUUUG	Translation	1
miR1122-3p-8	Bradi2g48076.7	myosin-17-like isoform X1	3	18.321	1	20	381	400	UAGAUACAUGCGUAUCUAGA	UCUAGAUCCUCAUGUAUUUG	Translation	1
miR1122-3p-8	Bradi2g48076.2	myosin-17-like isoform X1	3	18.321	1	20	381	400	UAGAUACAUGCGUAUCUAGA	UCUAGAUCCUCAUGUAUUUG	Translation	1
miR1122-3p-80	Bradi4g31701.2	PREDICTED: uncharacterized protein LOC100837429 isoform X2	2.5	8.759	1	20	570	589	UAGAUACAUGCGUACCUAGA	UCUAGAUACGCAUGUACCUA	Cleavage	1
miR1122-3p-80	Bradi4g31701.1	PREDICTED: uncharacterized protein LOC100837429 isoform X1	2.5	8.759	1	20	576	595	UAGAUACAUGCGUACCUAGA	UCUAGAUACGCAUGUACCUA	Cleavage	1
miR1122-3p-81	Bradi4g31701.2	PREDICTED: uncharacterized protein LOC100837429 isoform X2	1	8.759	1	20	570	589	UAGGUACAUUCGUAUCUAGA	UCUAGAUACGCAUGUACCUA	Translation	1
miR1122-3p-81	Bradi4g31701.1	PREDICTED: uncharacterized protein LOC100837429 isoform X1	1	8.759	1	20	576	595	UAGGUACAUUCGUAUCUAGA	UCUAGAUACGCAUGUACCUA	Translation	1
miR1122-3p-81	Bradi1g11645.1	---NA---	3	15.707	1	20	393	412	UAGGUACAUUCGUAUCUAGA	UCUAAAUACGAAUAUAUCUA	Cleavage	1
miR1122-3p-82	Bradi4g31701.2	PREDICTED: uncharacterized protein LOC100837429 isoform X2	2.5	8.759	1	20	570	589	UAGAUACAUGCUUAUCUAGA	UCUAGAUACGCAUGUACCUA	Cleavage	1
miR1122-3p-82	Bradi4g31701.1	PREDICTED: uncharacterized protein LOC100837429 isoform X1	2.5	8.759	1	20	576	595	UAGAUACAUGCUUAUCUAGA	UCUAGAUACGCAUGUACCUA	Cleavage	1
miR1122-3p-83	Bradi4g31701.2	PREDICTED: uncharacterized protein LOC100837429 isoform X2	0	8.759	1	20	570	589	UAGGUACAUGCGUAUCUAGA	UCUAGAUACGCAUGUACCUA	Cleavage	1
miR1122-3p-83	Bradi4g31701.1	PREDICTED: uncharacterized protein LOC100837429 isoform X1	0	8.759	1	20	576	595	UAGGUACAUGCGUAUCUAGA	UCUAGAUACGCAUGUACCUA	Cleavage	1
miR1122-3p-9	Bradi4g31701.2	PREDICTED: uncharacterized protein LOC100837429 isoform X2	1.5	8.759	1	20	570	589	UAGAUACAUGCGUAUCUAGA	UCUAGAUACGCAUGUACCUA	Cleavage	1
miR1122-3p-9	Bradi4g31701.1	PREDICTED: uncharacterized protein LOC100837429 isoform X1	1.5	8.759	1	20	576	595	UAGAUACAUGCGUAUCUAGA	UCUAGAUACGCAUGUACCUA	Cleavage	1
miR1122-3p-9	Bradi2g48076.8	myosin-17-like isoform X8	3	18.321	1	20	381	400	UAGAUACAUGCGUAUCUAGA	UCUAGAUCCUCAUGUAUUUG	Translation	1
miR1122-3p-9	Bradi2g48076.6	myosin-17-like isoform X8	3	18.321	1	20	381	400	UAGAUACAUGCGUAUCUAGA	UCUAGAUCCUCAUGUAUUUG	Translation	1
miR1122-3p-9	Bradi2g48076.5	myosin-17-like isoform X7	3	18.321	1	20	381	400	UAGAUACAUGCGUAUCUAGA	UCUAGAUCCUCAUGUAUUUG	Translation	1
miR1122-3p-9	Bradi2g48076.3	myosin-17-like isoform X2	3	18.321	1	20	381	400	UAGAUACAUGCGUAUCUAGA	UCUAGAUCCUCAUGUAUUUG	Translation	1
miR1122-3p-9	Bradi2g48076.4	myosin-17-like isoform X2	3	18.321	1	20	381	400	UAGAUACAUGCGUAUCUAGA	UCUAGAUCCUCAUGUAUUUG	Translation	1
miR1122-3p-9	Bradi2g48076.7	myosin-17-like isoform X1	3	18.321	1	20	381	400	UAGAUACAUGCGUAUCUAGA	UCUAGAUCCUCAUGUAUUUG	Translation	1
miR1122-3p-9	Bradi2g48076.2	myosin-17-like isoform X1	3	18.321	1	20	381	400	UAGAUACAUGCGUAUCUAGA	UCUAGAUCCUCAUGUAUUUG	Translation	1
miR1122-5p-1	Bradi2g40100.2	hypothetical protein BRADI_2g40100	3	18.167	1	20	1902	1921	UAGAUUCAUACGUAUCUAGA	UUUAGAUAUGUGGGAAUCUG	Cleavage	1
miR1122-5p-1	Bradi2g40100.1	PREDICTED: uncharacterized protein LOC100833992 isoform X1	3	18.167	1	20	1947	1966	UAGAUUCAUACGUAUCUAGA	UUUAGAUAUGUGGGAAUCUG	Cleavage	1
miR1122-5p-2	Bradi4g31701.2	PREDICTED: uncharacterized protein LOC100837429 isoform X2	3	8.759	1	20	570	589	UAGAUACAUAUGUAUCUAGA	UCUAGAUACGCAUGUACCUA	Translation	1
miR1122-5p-2	Bradi4g31701.1	PREDICTED: uncharacterized protein LOC100837429 isoform X1	3	8.759	1	20	576	595	UAGAUACAUAUGUAUCUAGA	UCUAGAUACGCAUGUACCUA	Translation	1
miR1122-5p-2	Bradi5g14570.1	LETM1 and EF-hand domain-containing mitochondrial-like	3	16.957	1	20	255	274	UAGAUACAUAUGUAUCUAGA	UCUUGCUGUAUAUGUAUCUA	Cleavage	1
miR1128-5p-10	Bradi1g12715.1	hypothetical protein BRADI_1g12715	2.5	17.916	1	21	31	51	UAUUACUCCCUCCGUCCCAAA	UUAGGGACGGAGGGAGUAUUA	Cleavage	1
miR1128-5p-10	Bradi2g07096.1	hypothetical protein BRADI_2g07096, partial	3	21.484	1	21	338	358	UAUUACUCCCUCCGUCCCAAA	UAUGGAUCGGAGGGAGUAAUA	Cleavage	1
miR1128-5p-10	Bradi4g41613.1	---NA---	3	16.064	1	21	58	78	UAUUACUCCCUCCGUCCCAAA	UAUGGAUCGGAGGGAGUAAUA	Cleavage	1
miR1128-5p-11	Bradi2g55667.1	hypothetical protein BRADI_2g55672	2.5	19.897	1	21	729	749	UAGUACUCCCUCCGUCCGGAA	UUCGGGACGGAGGGAGUACCA	Cleavage	1
miR1128-5p-11	Bradi1g12715.1	hypothetical protein BRADI_1g12715	2.5	17.916	1	21	31	51	UAGUACUCCCUCCGUCCGGAA	UUAGGGACGGAGGGAGUAUUA	Cleavage	1
miR1128-5p-11	Bradi1g69176.1	hypothetical protein BRADI_1g69176	3	21.824	1	21	69	89	UAGUACUCCCUCCGUCCGGAA	UUGCGGACAGAGGGAGUACUC	Cleavage	1
miR1128-5p-12	Bradi1g12715.1	hypothetical protein BRADI_1g12715	2.5	17.916	1	21	31	51	UACUACUCCCUCCGUCCCAAA	UUAGGGACGGAGGGAGUAUUA	Cleavage	1
miR1128-5p-13	Bradi1g12715.1	hypothetical protein BRADI_1g12715	3	17.916	1	21	31	51	UACUACUCUCUCCGUCCCAAA	UUAGGGACGGAGGGAGUAUUA	Cleavage	1
miR1128-5p-13	Bradi4g41527.1	CBS domain-containing CBSCBSPB3 isoform X1	2.5	21.407	1	20	1182	1201	UACUACUCUCUCCGUCCCAA	UGGGGAUGGAAAGAGUAGUA	Translation	1
miR1128-5p-13	Bradi4g41527.2	CBS domain-containing CBSCBSPB3 isoform X2	2.5	21.407	1	20	1179	1198	UACUACUCUCUCCGUCCCAA	UGGGGAUGGAAAGAGUAGUA	Translation	1
miR1128-5p-13	Bradi3g52620.6	rop guanine nucleotide exchange factor 14	3	21.147	1	20	753	772	UACUACUCUCUCCGUCCCAA	UUGGUACGUGGAGAGUGGUA	Cleavage	1
miR1128-5p-13	Bradi3g52620.7	rop guanine nucleotide exchange factor 14	3	21.147	1	20	753	772	UACUACUCUCUCCGUCCCAA	UUGGUACGUGGAGAGUGGUA	Cleavage	1
miR1128-5p-13	Bradi3g52620.1	rop guanine nucleotide exchange factor 14	3	21.147	1	20	753	772	UACUACUCUCUCCGUCCCAA	UUGGUACGUGGAGAGUGGUA	Cleavage	1
miR1128-5p-13	Bradi3g52620.5	rop guanine nucleotide exchange factor 14	3	21.147	1	20	753	772	UACUACUCUCUCCGUCCCAA	UUGGUACGUGGAGAGUGGUA	Cleavage	1
miR1128-5p-13	Bradi3g52620.4	rop guanine nucleotide exchange factor 14	3	21.147	1	20	753	772	UACUACUCUCUCCGUCCCAA	UUGGUACGUGGAGAGUGGUA	Cleavage	1
miR1128-5p-14	Bradi1g12715.1	hypothetical protein BRADI_1g12715	2.5	17.916	1	21	31	51	UAUUACUCCCUCCGUCCCAAA	UUAGGGACGGAGGGAGUAUUA	Cleavage	1
miR1128-5p-14	Bradi2g07096.1	hypothetical protein BRADI_2g07096, partial	3	21.484	1	21	338	358	UAUUACUCCCUCCGUCCCAAA	UAUGGAUCGGAGGGAGUAAUA	Cleavage	1
miR1128-5p-14	Bradi4g41613.1	---NA---	3	16.064	1	21	58	78	UAUUACUCCCUCCGUCCCAAA	UAUGGAUCGGAGGGAGUAAUA	Cleavage	1
miR1128-5p-15	Bradi2g55667.1	hypothetical protein BRADI_2g55672	2.5	19.897	1	21	729	749	UAGUACUCCCUCCGUCCGGAA	UUCGGGACGGAGGGAGUACCA	Cleavage	1
miR1128-5p-15	Bradi1g12715.1	hypothetical protein BRADI_1g12715	2.5	17.916	1	21	31	51	UAGUACUCCCUCCGUCCGGAA	UUAGGGACGGAGGGAGUAUUA	Cleavage	1
miR1128-5p-15	Bradi1g69176.1	hypothetical protein BRADI_1g69176	3	21.824	1	21	69	89	UAGUACUCCCUCCGUCCGGAA	UUGCGGACAGAGGGAGUACUC	Cleavage	1
miR1128-5p-16	Bradi1g12715.1	hypothetical protein BRADI_1g12715	2.5	17.916	1	21	31	51	UACUACUCCCUCCGUCCCAAA	UUAGGGACGGAGGGAGUAUUA	Cleavage	1
miR1128-5p-17	Bradi1g17140.1	---NA---	3	8.308	1	20	174	193	UACUACUCCCUCCGUCCAAA	UUUGGGCGGAGGUGGUGGUG	Cleavage	1
miR1128-5p-18	Bradi1g12715.1	hypothetical protein BRADI_1g12715	2.5	17.916	1	21	31	51	UAUUACUCCCUCCGUCCCAAA	UUAGGGACGGAGGGAGUAUUA	Cleavage	1
miR1128-5p-18	Bradi2g07096.1	hypothetical protein BRADI_2g07096, partial	3	21.484	1	21	338	358	UAUUACUCCCUCCGUCCCAAA	UAUGGAUCGGAGGGAGUAAUA	Cleavage	1
miR1128-5p-18	Bradi4g41613.1	---NA---	3	16.064	1	21	58	78	UAUUACUCCCUCCGUCCCAAA	UAUGGAUCGGAGGGAGUAAUA	Cleavage	1
miR1128-5p-19	Bradi1g12715.1	hypothetical protein BRADI_1g12715	1	17.916	1	21	31	51	UAAUACUCCCUCCGUCCCAAA	UUAGGGACGGAGGGAGUAUUA	Cleavage	1
miR1128-5p-19	Bradi1g31816.1	hypothetical protein BRADI_1g31816	2	20.265	1	21	97	117	UAAUACUCCCUCCGUCCCAAA	UUAGGGACCGAGGGAGUAUUA	Cleavage	1
miR1128-5p-19	Bradi2g47406.1	hypothetical protein BRADI_2g37275	3	19.142	1	20	1	20	UAAUACUCCCUCCGUCCCAA	AUGGGACGGAGGAAGUAUUU	Cleavage	1
miR1128-5p-19	Bradi3g21852.2	chloroplastic group IIA intron splicing facilitator chloroplastic isoform X1	3	20.947	1	20	1934	1953	UAAUACUCCCUCCGUCCCAA	UUGAGACAGGGGGAGUAUUG	Cleavage	1
miR1128-5p-19	Bradi3g21852.1	chloroplastic group IIA intron splicing facilitator chloroplastic isoform X2	3	20.947	1	20	1934	1953	UAAUACUCCCUCCGUCCCAA	UUGAGACAGGGGGAGUAUUG	Cleavage	1
miR1128-5p-2	Bradi2g35161.1	hypothetical protein BRADI_2g35160	3	14.452	1	20	951	970	UACUACUCCCUCCGCCCCAA	UUGGGGAGGAGGGAGCGGUA	Cleavage	1
miR1128-5p-20	Bradi2g07096.1	hypothetical protein BRADI_2g07096, partial	3	21.484	1	21	337	358	UAUUACUCCCUCCG-UCCAAAA	UUAUGGAUCGGAGGGAGUAAUA	Cleavage	1
miR1128-5p-20	Bradi4g41613.1	---NA---	3	16.064	1	21	57	78	UAUUACUCCCUCCG-UCCAAAA	UUAUGGAUCGGAGGGAGUAAUA	Cleavage	1
miR1128-5p-21	Bradi1g12715.1	hypothetical protein BRADI_1g12715	1	17.916	1	21	31	51	UAAUACUCCCUCCGUCCCAAA	UUAGGGACGGAGGGAGUAUUA	Cleavage	1
miR1128-5p-21	Bradi1g31816.1	hypothetical protein BRADI_1g31816	2	20.265	1	21	97	117	UAAUACUCCCUCCGUCCCAAA	UUAGGGACCGAGGGAGUAUUA	Cleavage	1
miR1128-5p-21	Bradi2g47406.1	hypothetical protein BRADI_2g37275	3	19.142	1	20	1	20	UAAUACUCCCUCCGUCCCAA	AUGGGACGGAGGAAGUAUUU	Cleavage	1
miR1128-5p-21	Bradi3g21852.2	chloroplastic group IIA intron splicing facilitator chloroplastic isoform X1	3	20.947	1	20	1934	1953	UAAUACUCCCUCCGUCCCAA	UUGAGACAGGGGGAGUAUUG	Cleavage	1
miR1128-5p-21	Bradi3g21852.1	chloroplastic group IIA intron splicing facilitator chloroplastic isoform X2	3	20.947	1	20	1934	1953	UAAUACUCCCUCCGUCCCAA	UUGAGACAGGGGGAGUAUUG	Cleavage	1
miR1128-5p-22	Bradi4g41527.1	CBS domain-containing CBSCBSPB3 isoform X1	3	21.407	1	20	1182	1201	UACUACUCCCUCCAUCCCAA	UGGGGAUGGAAAGAGUAGUA	Translation	1
miR1128-5p-22	Bradi4g41527.2	CBS domain-containing CBSCBSPB3 isoform X2	3	21.407	1	20	1179	1198	UACUACUCCCUCCAUCCCAA	UGGGGAUGGAAAGAGUAGUA	Translation	1
miR1128-5p-24	Bradi1g48697.2	ABC transporter C family member 10-like isoform X1	2.5	20.963	1	21	1374	1394	UACUACUCCCUCUGUCCCAAA	UUUGGCACAGAGGCAGUGGUA	Cleavage	1
miR1128-5p-24	Bradi1g12715.1	hypothetical protein BRADI_1g12715	3	17.916	1	21	31	51	UACUACUCCCUCUGUCCCAAA	UUAGGGACGGAGGGAGUAUUA	Cleavage	1
miR1128-5p-25	Bradi1g12715.1	hypothetical protein BRADI_1g12715	1.5	17.916	1	21	31	51	UAGUACUCCCUCCGUCCCAAA	UUAGGGACGGAGGGAGUAUUA	Cleavage	1
miR1128-5p-25	Bradi2g55667.1	hypothetical protein BRADI_2g55672	2.5	19.897	1	21	729	749	UAGUACUCCCUCCGUCCCAAA	UUCGGGACGGAGGGAGUACCA	Cleavage	1
miR1128-5p-25	Bradi1g31816.1	hypothetical protein BRADI_1g31816	2.5	20.265	1	21	97	117	UAGUACUCCCUCCGUCCCAAA	UUAGGGACCGAGGGAGUAUUA	Cleavage	1
miR1128-5p-26	Bradi1g12715.1	hypothetical protein BRADI_1g12715	2.5	17.916	1	21	31	51	UAUUACUCCCUCCGUCCCAAA	UUAGGGACGGAGGGAGUAUUA	Cleavage	1
miR1128-5p-26	Bradi2g07096.1	hypothetical protein BRADI_2g07096, partial	3	21.484	1	21	338	358	UAUUACUCCCUCCGUCCCAAA	UAUGGAUCGGAGGGAGUAAUA	Cleavage	1
miR1128-5p-26	Bradi4g41613.1	---NA---	3	16.064	1	21	58	78	UAUUACUCCCUCCGUCCCAAA	UAUGGAUCGGAGGGAGUAAUA	Cleavage	1
miR1128-5p-27	Bradi2g01010.2	cell division cycle 123 homolog	3	17.724	1	20	1167	1186	AGCUACUCCCUCCGUCCCAA	UUGGGGGGAAGGGAGUGGCU	Cleavage	1
miR1128-5p-27	Bradi2g01010.1	cell division cycle 123 homolog	3	17.724	1	20	1167	1186	AGCUACUCCCUCCGUCCCAA	UUGGGGGGAAGGGAGUGGCU	Cleavage	1
miR1128-5p-28	Bradi1g12715.1	hypothetical protein BRADI_1g12715	3	17.916	1	20	32	51	UACUACUCCCUCCGUUCCAA	UAGGGACGGAGGGAGUAUUA	Cleavage	1
miR1128-5p-29	Bradi1g12715.1	hypothetical protein BRADI_1g12715	2.5	17.916	1	21	31	51	UACUACUCCCUCCGUCCCAAA	UUAGGGACGGAGGGAGUAUUA	Cleavage	1
miR1128-5p-3	Bradi1g12715.1	hypothetical protein BRADI_1g12715	2.5	17.916	1	21	31	51	UAUUACUCCCUCCGUCCCAAA	UUAGGGACGGAGGGAGUAUUA	Cleavage	1
miR1128-5p-3	Bradi2g07096.1	hypothetical protein BRADI_2g07096, partial	3	21.484	1	21	338	358	UAUUACUCCCUCCGUCCCAAA	UAUGGAUCGGAGGGAGUAAUA	Cleavage	1
miR1128-5p-3	Bradi4g41613.1	---NA---	3	16.064	1	21	58	78	UAUUACUCCCUCCGUCCCAAA	UAUGGAUCGGAGGGAGUAAUA	Cleavage	1
miR1128-5p-30	Bradi1g12715.1	hypothetical protein BRADI_1g12715	2.5	17.916	1	21	31	51	UACUACUCCCUCCGUCCCAAA	UUAGGGACGGAGGGAGUAUUA	Cleavage	1
miR1128-5p-32	Bradi1g12715.1	hypothetical protein BRADI_1g12715	3	17.916	1	21	31	51	UAAUACUCCCUCCAUCCGAAA	UUAGGGACGGAGGGAGUAUUA	Cleavage	1
miR1128-5p-33	Bradi1g12715.1	hypothetical protein BRADI_1g12715	1.5	17.916	1	21	31	51	UAGUACUCCCUCCGUCCCAAA	UUAGGGACGGAGGGAGUAUUA	Cleavage	1
miR1128-5p-33	Bradi2g55667.1	hypothetical protein BRADI_2g55672	2.5	19.897	1	21	729	749	UAGUACUCCCUCCGUCCCAAA	UUCGGGACGGAGGGAGUACCA	Cleavage	1
miR1128-5p-33	Bradi1g31816.1	hypothetical protein BRADI_1g31816	2.5	20.265	1	21	97	117	UAGUACUCCCUCCGUCCCAAA	UUAGGGACCGAGGGAGUAUUA	Cleavage	1
miR1128-5p-34	Bradi1g12715.1	hypothetical protein BRADI_1g12715	3	17.916	1	21	31	51	UAUUACUCCCUCCGUCCUAAA	UUAGGGACGGAGGGAGUAUUA	Cleavage	1
miR1128-5p-34	Bradi3g02840.1	probable pyridoxal 5 -phosphate synthase subunit PDX2	3	22.977	1	20	390	409	UAUUACUCCCUCCGUCCUAA	GAAGGAAGGAGGGAGUAAUA	Cleavage	1
miR1128-5p-4	Bradi1g12715.1	hypothetical protein BRADI_1g12715	3	17.916	1	21	31	51	UACUACUCCCUCCGUUCCAAA	UUAGGGACGGAGGGAGUAUUA	Cleavage	1
miR1128-5p-5	Bradi4g26373.1	hypothetical protein BRADI_4g26373	2.5	19.579	1	21	128	148	AACUACUCCCUCCGUUCCAAA	UUUGGAUCGGAAGGAGUGGUU	Translation	1
miR1128-5p-5	Bradi4g26373.2	hypothetical protein BRADI_4g26373	2.5	19.579	1	21	128	148	AACUACUCCCUCCGUUCCAAA	UUUGGAUCGGAAGGAGUGGUU	Translation	1
miR1128-5p-5	Bradi1g51450.2	PREDICTED: uncharacterized protein LOC100827951	3	21.399	1	20	841	860	AACUACUCCCUCCGUUCCAA	UUGGAAUGGAUGGAGAAGUU	Translation	1
miR1128-5p-5	Bradi1g66130.5	SIEL isoform X3	3	24.71	1	21	1942	1962	AACUACUCCCUCCGUUCCAAA	UUCGGAUCAGAGGGAGUAGUU	Cleavage	1
miR1128-5p-5	Bradi1g66130.6	hypothetical protein BRADI_1g66130	3	24.71	1	21	1846	1866	AACUACUCCCUCCGUUCCAAA	UUCGGAUCAGAGGGAGUAGUU	Cleavage	1
miR1128-5p-8	Bradi1g17140.1	---NA---	3	8.308	1	20	174	193	UACUACUACCUCCGUCCCAA	UUUGGGCGGAGGUGGUGGUG	Cleavage	1
miR1128-5p-8	Bradi2g31967.2	probable ATP-dependent RNA helicase DDX11	3	17.423	1	20	495	514	UACUACUACCUCCGUCCCAA	UUGUGGUGGUGGUAGUAGUA	Translation	1
miR1128-5p-8	Bradi2g31967.3	probable ATP-dependent RNA helicase DDX11 isoform X1	3	17.423	1	20	495	514	UACUACUACCUCCGUCCCAA	UUGUGGUGGUGGUAGUAGUA	Translation	1
miR1128-5p-9	Bradi1g12715.1	hypothetical protein BRADI_1g12715	1.5	17.916	1	21	31	51	UAGUACUCCCUCCGUCCCAAA	UUAGGGACGGAGGGAGUAUUA	Cleavage	1
miR1128-5p-9	Bradi2g55667.1	hypothetical protein BRADI_2g55672	2.5	19.897	1	21	729	749	UAGUACUCCCUCCGUCCCAAA	UUCGGGACGGAGGGAGUACCA	Cleavage	1
miR1128-5p-9	Bradi1g31816.1	hypothetical protein BRADI_1g31816	2.5	20.265	1	21	97	117	UAGUACUCCCUCCGUCCCAAA	UUAGGGACCGAGGGAGUAUUA	Cleavage	1
miR1133-5p-1	Bradi1g55990.1	PREDICTED: uncharacterized protein LOC100845556	2	18.513	1	22	4543	4564	UAUAUACUCCCUCCGUCCCAAA	UGUGGGGUGGAUGGAGUAUAUA	Translation	1
miR1133-5p-1	Bradi1g55990.2	hypothetical protein BRADI_1g55990	2	18.513	1	22	4486	4507	UAUAUACUCCCUCCGUCCCAAA	UGUGGGGUGGAUGGAGUAUAUA	Translation	1
miR1133-5p-10	Bradi1g42943.1	---NA---	3	12.934	1	22	284	305	CAUAUACUCCCUCCGAUCCAAA	UUAGGAUCAGAGGGAGUAUAUA	Cleavage	1
miR1133-5p-10	Bradi2g57640.1	hypothetical protein BRADI_2g57640	3	8.906	1	20	2	21	CAUAUACUCCCUCCGAUCCA	UGGAUCGGAGGGAGUACAAG	Cleavage	1
miR1133-5p-10	Bradi5g23544.1	hypothetical protein BRADI_5g23544	3	22.825	1	20	259	278	CAUAUACUCCCUCCGAUCCA	GGCAUCAGAGGGAGUAUAUG	Cleavage	1
miR1133-5p-10	Bradi4g09238.1	hypothetical protein BRADI_4g09238	3	15.962	1	20	479	498	CAUAUACUCCCUCCGAUCCA	UGGAUAGUAGGGGGUGUAUG	Cleavage	1
miR1133-5p-11	Bradi1g20815.1	---NA---	1	12.378	1	20	32	51	UUUAUACUCCCUCCGUCCAA	UUGGACGGAGUGAGUAUAAA	Translation	1
miR1133-5p-11	Bradi4g43933.1	---NA---	3	16.891	1	20	143	162	UUUAUACUCCCUCCGUCCAA	AAGGACGGAGGAAGUAUAAA	Translation	1
miR1133-5p-11	Bradi2g41480.1	carbamoyl-phosphate synthase large chloroplastic	3	24.43	1	20	845	864	UUUAUACUCCCUCCGUCCAA	UUGGGUGGAAGGAGUAUGAG	Translation	1
miR1133-5p-12	Bradi2g47406.1	hypothetical protein BRADI_2g37275	2.5	19.142	1	20	2	21	AAUAUACUCCCUCCGUCCCA	UGGGACGGAGGAAGUAUUUU	Translation	1
miR1133-5p-12	Bradi1g55990.1	PREDICTED: uncharacterized protein LOC100845556	3	18.513	1	22	4543	4564	AAUAUACUCCCUCCGUCCCAAA	UGUGGGGUGGAUGGAGUAUAUA	Translation	1
miR1133-5p-12	Bradi1g55990.2	hypothetical protein BRADI_1g55990	3	18.513	1	22	4486	4507	AAUAUACUCCCUCCGUCCCAAA	UGUGGGGUGGAUGGAGUAUAUA	Translation	1
miR1133-5p-12	Bradi1g19095.1	hypothetical protein BRADI_1g19182	3	23.835	1	21	21	41	AAUAUACUCCCUCCGUCCCAA	UUGGGACUGGGGCAGUGUAUU	Translation	1
miR1133-5p-13	Bradi2g47406.1	hypothetical protein BRADI_2g37275	2	19.142	1	20	2	21	CAAAUACUCCCUCCGUCCCA	UGGGACGGAGGAAGUAUUUU	Translation	1
miR1133-5p-13	Bradi2g27745.1	---NA---	2.5	18.566	1	22	105	126	CAAAUACUCCCUCCGUCCCAAA	UAUGGGUUGGAGGGAGUAUUUC	Cleavage	1
miR1133-5p-14	Bradi1g20815.1	---NA---	3	12.378	1	20	32	51	CUUAUACUCCCUCCGUCCCA	UUGGACGGAGUGAGUAUAAA	Translation	1
miR1133-5p-15	Bradi1g20815.1	---NA---	2	12.378	1	20	32	51	UUUAUACUCCCUCCGUCCGG	UUGGACGGAGUGAGUAUAAA	Translation	1
miR1133-5p-15	Bradi4g43933.1	---NA---	3	16.891	1	20	143	162	UUUAUACUCCCUCCGUCCGG	AAGGACGGAGGAAGUAUAAA	Translation	1
miR1133-5p-16	Bradi1g12715.1	hypothetical protein BRADI_1g12715	2.5	17.387	1	22	31	52	AUUAUACUCCCUCCGUCCCAAA	UUAGGGACGGAGGGAGUAUUAU	Cleavage	1
miR1133-5p-16	Bradi1g20815.1	---NA---	3	12.378	1	20	32	51	AUUAUACUCCCUCCGUCCCA	UUGGACGGAGUGAGUAUAAA	Translation	1
miR1133-5p-16	Bradi1g01860.2	type I cytoskeletal 9-like	3	24.462	1	20	168	186	AUUAUACUCCCUCCGUCCCA	UGGGAUGGAGG-AGUAUAGU	Translation	1
miR1133-5p-17	Bradi1g55990.1	PREDICTED: uncharacterized protein LOC100845556	2.5	18.513	1	22	4543	4564	UAUAUAUUCCCUCCGUCCCAAA	UGUGGGGUGGAUGGAGUAUAUA	Translation	1
miR1133-5p-17	Bradi1g55990.2	hypothetical protein BRADI_1g55990	2.5	18.513	1	22	4486	4507	UAUAUAUUCCCUCCGUCCCAAA	UGUGGGGUGGAUGGAGUAUAUA	Translation	1
miR1133-5p-17	Bradi3g57387.1	kinesin-related 4	3	19.854	1	20	414	433	UAUAUAUUCCCUCCGUCCCA	UGCCAUGGAGGGAAUAUAUG	Cleavage	1
miR1133-5p-19	Bradi1g04300.1	magnesium-chelatase subunit chloroplastic	3	14.223	1	21	698	718	UAUUUACUCCCUCCGUCCGGA	UCUUGACGGAGGGAGUUAAUA	Cleavage	1
miR1133-5p-2	Bradi1g20815.1	---NA---	2	12.378	1	20	32	51	UUUAUACUCCCUCCGUCCCA	UUGGACGGAGUGAGUAUAAA	Translation	1
miR1133-5p-2	Bradi4g43933.1	---NA---	3	16.891	1	20	143	162	UUUAUACUCCCUCCGUCCCA	AAGGACGGAGGAAGUAUAAA	Translation	1
miR1133-5p-20	Bradi1g55990.1	PREDICTED: uncharacterized protein LOC100845556	3	18.513	1	22	4543	4564	CAUAUACUCCCUCCGUCCCAAA	UGUGGGGUGGAUGGAGUAUAUA	Translation	1
miR1133-5p-20	Bradi1g55990.2	hypothetical protein BRADI_1g55990	3	18.513	1	22	4486	4507	CAUAUACUCCCUCCGUCCCAAA	UGUGGGGUGGAUGGAGUAUAUA	Translation	1
miR1133-5p-21	Bradi1g55990.1	PREDICTED: uncharacterized protein LOC100845556	3	18.513	1	22	4543	4564	CAUAUACUCCCUCCGUCCCAAA	UGUGGGGUGGAUGGAGUAUAUA	Translation	1
miR1133-5p-21	Bradi1g55990.2	hypothetical protein BRADI_1g55990	3	18.513	1	22	4486	4507	CAUAUACUCCCUCCGUCCCAAA	UGUGGGGUGGAUGGAGUAUAUA	Translation	1
miR1133-5p-22	Bradi1g55990.1	PREDICTED: uncharacterized protein LOC100845556	2	18.513	1	22	4543	4564	UAUAUACUCCCUCCGUCCCAAA	UGUGGGGUGGAUGGAGUAUAUA	Translation	1
miR1133-5p-22	Bradi1g55990.2	hypothetical protein BRADI_1g55990	2	18.513	1	22	4486	4507	UAUAUACUCCCUCCGUCCCAAA	UGUGGGGUGGAUGGAGUAUAUA	Translation	1
miR1133-5p-5	Bradi1g55990.1	PREDICTED: uncharacterized protein LOC100845556	2.5	18.513	1	22	4543	4564	UAUAUACUCCCUCCGUUCCAAA	UGUGGGGUGGAUGGAGUAUAUA	Translation	1
miR1133-5p-5	Bradi1g55990.2	hypothetical protein BRADI_1g55990	2.5	18.513	1	22	4486	4507	UAUAUACUCCCUCCGUUCCAAA	UGUGGGGUGGAUGGAGUAUAUA	Translation	1
miR1133-5p-5	Bradi1g42943.1	---NA---	3	12.934	1	22	284	305	UAUAUACUCCCUCCGUUCCAAA	UUAGGAUCAGAGGGAGUAUAUA	Cleavage	1
miR1133-5p-5	Bradi1g10175.1	---NA---	3	24.119	1	20	2	21	UAUAUACUCCCUCCGUUCCA	UGGAAGGAAGGGAGUAUGUG	Cleavage	1
miR1133-5p-6	Bradi1g55990.1	PREDICTED: uncharacterized protein LOC100845556	2.5	18.513	1	22	4543	4564	UAUAUACUCUCUCCGUCCCAAA	UGUGGGGUGGAUGGAGUAUAUA	Translation	1
miR1133-5p-6	Bradi1g55990.2	hypothetical protein BRADI_1g55990	2.5	18.513	1	22	4486	4507	UAUAUACUCUCUCCGUCCCAAA	UGUGGGGUGGAUGGAGUAUAUA	Translation	1
miR1133-5p-6	Bradi3g06680.1	probable serine threonine phosphatase 2A regulatory subunit B delta	3	19.119	1	22	1539	1560	UAUAUACUCUCUCCGUCCCAAA	UUUUGCUCGGAGAGAGUAUAUA	Cleavage	1
miR1133-5p-6	Bradi3g06680.5	probable serine threonine phosphatase 2A regulatory subunit B delta	3	19.119	1	22	1539	1560	UAUAUACUCUCUCCGUCCCAAA	UUUUGCUCGGAGAGAGUAUAUA	Cleavage	1
miR1133-5p-6	Bradi3g06680.4	probable serine threonine phosphatase 2A regulatory subunit B delta	3	19.119	1	22	1539	1560	UAUAUACUCUCUCCGUCCCAAA	UUUUGCUCGGAGAGAGUAUAUA	Cleavage	1
miR1133-5p-8	Bradi1g49113.1	---NA---	3	21.531	1	22	5	26	UAUGUACUCCCUCAGUCCGAAA	UGUUGGGCGAAGGGAGUACAUA	Cleavage	1
miR1133-5p-9	Bradi1g28211.1	benzyl alcohol O-benzoyltransferase-like	2	14.084	1	22	1126	1147	CAUAUACUCUGUCCGUCCCAAA	UUUGGCAUGGACAGAGUGUAUG	Cleavage	1
miR1133-5p-9	Bradi1g55990.2	hypothetical protein BRADI_1g55990	3	18.513	1	22	4486	4507	CAUAUACUCUGUCCGUCCCAAA	UGUGGGGUGGAUGGAGUAUAUA	Cleavage	1
miR1133-5p-9	Bradi1g55990.1	PREDICTED: uncharacterized protein LOC100845556	3	18.513	1	22	4543	4564	CAUAUACUCUGUCCGUCCCAAA	UGUGGGGUGGAUGGAGUAUAUA	Cleavage	1
miR1135-3p-1	Bradi1g11645.1	---NA---	3	22.715	1	24	364	387	CUGAGACAAGUAAUUCCGGCCGGA	UCCGACCGGUAUUACUUGUCUCAA	Cleavage	1
miR1135-3p-10	Bradi1g11645.1	---NA---	3	22.715	1	24	364	387	CUGAGACAAGUAAUUCCGGACGGA	UCCGACCGGUAUUACUUGUCUCAA	Cleavage	1
miR1135-3p-13	Bradi1g11645.1	---NA---	3	22.715	1	24	364	387	CUGAGACAAGUAAUUCCGGCCGGA	UCCGACCGGUAUUACUUGUCUCAA	Cleavage	1
miR1135-3p-14	Bradi1g11645.1	---NA---	2.5	22.715	1	24	364	387	CUGCGACAAGUAAUACCGGUCGGA	UCCGACCGGUAUUACUUGUCUCAA	Cleavage	1
miR1135-3p-14	Bradi1g76366.1	---NA---	3	12.462	1	24	183	206	CUGCGACAAGUAAUACCGGUCGGA	UCUGAUCGGUAUUACUUGUCUCAA	Cleavage	1
miR1135-3p-14	Bradi5g13455.1	---NA---	3	16.179	1	24	176	199	CUGCGACAAGUAAUACCGGUCGGA	UCUCACUGGUAUUGUUUGUCUCAG	Cleavage	1
miR1135-3p-14	Bradi5g13455.2	---NA---	3	16.179	1	24	176	199	CUGCGACAAGUAAUACCGGUCGGA	UCUCACUGGUAUUGUUUGUCUCAG	Cleavage	1
miR1135-3p-2	Bradi1g11645.1	---NA---	3	22.715	1	24	364	387	CUGAGACAAGUAAUUCCGGCCGGA	UCCGACCGGUAUUACUUGUCUCAA	Cleavage	1
miR1135-3p-3	Bradi1g76366.1	---NA---	3	12.462	1	24	183	206	CUGAGACAAGUAAUUCCGACCGGA	UCUGAUCGGUAUUACUUGUCUCAA	Cleavage	1
miR1135-3p-6	Bradi1g11645.1	---NA---	3	22.715	1	24	364	387	CUGAGACAAGUAAUUCCGGCCGGA	UCCGACCGGUAUUACUUGUCUCAA	Cleavage	1
miR1135-3p-8	Bradi4g12222.1	---NA---	3	15.192	1	22	42	63	CUGCGACAAGUAAUUUGGAUCG	CGAUCUAAAGAACUUGUUGCAG	Cleavage	1
miR1135-3p-9	Bradi1g43700.3	hypothetical protein BRADI_1g43700	3	19.727	1	24	1937	1960	CUGCGACAAGUAAUUCUGGCCGGA	UUCAGCCAGAUGGACUUGUCGCAG	Cleavage	1
miR1135-3p-9	Bradi1g43700.2	importin-9 isoform X2	3	19.727	1	24	1937	1960	CUGCGACAAGUAAUUCUGGCCGGA	UUCAGCCAGAUGGACUUGUCGCAG	Cleavage	1
miR1135-3p-9	Bradi1g43700.1	importin-9 isoform X1	3	19.727	1	24	1937	1960	CUGCGACAAGUAAUUCUGGCCGGA	UUCAGCCAGAUGGACUUGUCGCAG	Cleavage	1
miR1135-3p-9	Bradi5g26580.1	exocyst complex component EXO70A1-like	3	17.324	1	20	419	438	CUGCGACAAGUAAUUCUGGC	UCCAGAAUCAAUUGUCGCAG	Translation	1
miR1136-5p-1	Bradi2g18137.1	hypothetical protein BRADI_2g18136	3	7.468	1	24	254	276	UUGUCUCAAAUAUGGAUGUAUCUA	UAGAUACAUUCAUAUUUG-GACAA	Cleavage	1
miR1136-5p-1	Bradi1g48286.1	hypothetical protein BRADI_1g48286	3	16.849	1	22	255	275	UUGUCUCAAAUAUGGAUGUAUC	GAUACAUUCAUAUUUGA-ACAA	Cleavage	1
miR1136-5p-1	Bradi1g19000.2	hypothetical protein BRADI_1g19000	3	17.322	1	24	1361	1384	UUGUCUCAAAUAUGGAUGUAUCUA	UAAGGACAUCAAUGUUUGAGGCAA	Cleavage	1
miR1136-5p-1	Bradi1g19000.1	hypothetical protein BRADI_1g19000	3	17.322	1	24	1361	1384	UUGUCUCAAAUAUGGAUGUAUCUA	UAAGGACAUCAAUGUUUGAGGCAA	Cleavage	1
miR1136-5p-1	Bradi4g09557.1	hypothetical protein BRADI_4g09557	3	7.277	1	22	210	231	UUGUCUCAAAUAUGGAUGUAUC	GCUGCAUCCAGAUUUAAGACAA	Cleavage	1
miR1432-3p-1	Bradi5g17320.2	hypothetical protein BRADI_5g17320	3	18.694	1	21	284	304	UGGGUGUCAUCUCCCCUGAAC	GUUGGGGGGAGAUGACACCAA	Cleavage	1
miR1432-3p-1	Bradi2g40441.2	callose synthase 6 isoform X1	3	16.085	1	19	2872	2891	UGGGUGUCAU-CUCCCCUGA	UCAGGGGAGCAUGACACCCC	Translation	1
miR1432-3p-1	Bradi2g40441.1	callose synthase 6 isoform X1	3	16.085	1	19	2872	2891	UGGGUGUCAU-CUCCCCUGA	UCAGGGGAGCAUGACACCCC	Translation	1
miR1432-3p-2	Bradi2g18200.1	PREDICTED: uncharacterized protein LOC106866126	3	23.19	1	21	918	938	UCGGUGUCAUCUCUCCUGAAC	GUUCAGGAGAGAUGAUAGCGU	Cleavage	1
miR1432-3p-2	Bradi1g62150.3	hypothetical protein BRADI_1g62150	3	15.439	1	21	537	557	UCGGUGUCAUCUCUCCUGAAC	GUUCAUGGGAGAUGACACGGA	Cleavage	1
miR1432-3p-2	Bradi1g62150.1	E3 ubiquitin- ligase SINAT5-like	3	15.439	1	21	672	692	UCGGUGUCAUCUCUCCUGAAC	GUUCAUGGGAGAUGACACGGA	Cleavage	1
miR1432-3p-2	Bradi1g62150.2	E3 ubiquitin- ligase SINAT5-like	3	15.439	1	21	672	692	UCGGUGUCAUCUCUCCUGAAC	GUUCAUGGGAGAUGACACGGA	Cleavage	1
miR1432-3p-2	Bradi2g22050.1	cytochrome P450 714D1-like	3	15.453	1	20	250	269	UCGGUGUCAUCUCUCCUGAA	UUCAGGAGGGAUGGCUUCGA	Cleavage	1
miR1432-3p-2	Bradi3g40860.2	transcription factor bHLH78-like isoform X2	3	23.589	1	21	414	434	UCGGUGUCAUCUCUCCUGAAC	GUGCAGGACAGGUGACGCCGA	Cleavage	1
miR1432-3p-2	Bradi3g40860.1	transcription factor bHLH78-like isoform X1	3	23.589	1	21	414	434	UCGGUGUCAUCUCUCCUGAAC	GUGCAGGACAGGUGACGCCGA	Cleavage	1
miR1432-3p-2	Bradi2g61010.1	beta-galactosidase isoform X1	3	19.149	1	21	3165	3185	UCGGUGUCAUCUCUCCUGAAC	GGUCAAGGGAGAUGACAUCGA	Cleavage	1
miR1432-3p-2	Bradi1g18970.5	hypothetical protein BRADI_1g18970	3	16.791	1	20	673	692	UCGGUGUCAUCUCUCCUGAA	UUCAUGGGAGACGACGCCGA	Translation	1
miR1432-3p-2	Bradi1g18970.4	hypothetical protein BRADI_1g18970	3	16.791	1	20	778	797	UCGGUGUCAUCUCUCCUGAA	UUCAUGGGAGACGACGCCGA	Translation	1
miR1432-3p-2	Bradi2g27267.1	BONZAI 3	3	17.685	1	20	370	389	UCGGUGUCAUCUCUCCUGAA	UUCAGGAUAUAUGACAUUGA	Translation	1
miR1435-5p-1	Bradi2g05130.2	MAR-binding filament 1 isoform X1	2.5	20.917	1	20	1632	1651	UUUCGUAAGUCAAACCUUUU	AGAAGGUUUGACUUACAAGA	Cleavage	1
miR1435-5p-10	Bradi3g55470.2	pentatricopeptide repeat-containing At5g40405	3	22.556	1	20	697	716	UGUCCUAAGUCAAACUUUUU	GAAGAGUUUGAUUCAGGACA	Cleavage	1
miR1435-5p-10	Bradi3g54320.2	hypothetical protein BRADI_3g54320	3	24.259	1	20	250	269	UGUCCUAAGUCAAACUUUUU	AAAAAGGUCGACAUAGGACA	Cleavage	1
miR1435-5p-10	Bradi3g54320.1	PREDICTED: uncharacterized protein LOC100835724	3	24.259	1	20	619	638	UGUCCUAAGUCAAACUUUUU	AAAAAGGUCGACAUAGGACA	Cleavage	1
miR1435-5p-2	Bradi1g15440.3	endoribonuclease Dicer homolog 2a-like isoform X1	3	16.22	1	20	1850	1869	UGUCUUAAGUCAAACUUCUU	AGGAAGUUUGUCUUAAGGCC	Translation	1
miR1435-5p-2	Bradi1g15440.2	hypothetical protein BRADI_1g15440	3	16.22	1	20	1709	1728	UGUCUUAAGUCAAACUUCUU	AGGAAGUUUGUCUUAAGGCC	Translation	1
miR1435-5p-2	Bradi1g15440.1	endoribonuclease Dicer homolog 2a-like isoform X1	3	16.22	1	20	1850	1869	UGUCUUAAGUCAAACUUCUU	AGGAAGUUUGUCUUAAGGCC	Translation	1
miR1435-5p-2	Bradi3g57667.2	E3 ubiquitin- ligase COP1	3	23.403	1	20	613	632	UGUCUUAAGUCAAACUUCUU	AGGAGGCUUGAUUUGAGACA	Cleavage	1
miR1435-5p-2	Bradi3g57667.1	E3 ubiquitin- ligase COP1	3	23.403	1	20	850	869	UGUCUUAAGUCAAACUUCUU	AGGAGGCUUGAUUUGAGACA	Cleavage	1
miR1435-5p-4	Bradi2g22360.7	hypothetical protein BRADI_2g22360	3	15.24	1	20	716	735	UUUCAUAAGUCAAACUUUGU	ACAAUGUUUCACUUAUGAAC	Translation	1
miR1435-5p-4	Bradi2g22360.6	hypothetical protein BRADI_2g22360	3	15.24	1	20	725	744	UUUCAUAAGUCAAACUUUGU	ACAAUGUUUCACUUAUGAAC	Translation	1
miR1435-5p-4	Bradi2g22360.2	DNA replication licensing factor MCM3 homolog 3 isoform X3	3	15.24	1	20	776	795	UUUCAUAAGUCAAACUUUGU	ACAAUGUUUCACUUAUGAAC	Translation	1
miR1435-5p-4	Bradi2g22360.5	hypothetical protein BRADI_2g22360	3	15.24	1	20	716	735	UUUCAUAAGUCAAACUUUGU	ACAAUGUUUCACUUAUGAAC	Translation	1
miR1435-5p-4	Bradi2g22360.4	DNA replication licensing factor MCM3 homolog 2 isoform X2	3	15.24	1	20	725	744	UUUCAUAAGUCAAACUUUGU	ACAAUGUUUCACUUAUGAAC	Translation	1
miR1435-5p-4	Bradi2g22360.1	DNA replication licensing factor MCM3 homolog 2 isoform X1	3	15.24	1	20	776	795	UUUCAUAAGUCAAACUUUGU	ACAAUGUUUCACUUAUGAAC	Translation	1
miR1435-5p-4	Bradi1g30200.3	probable phosphatase 2C 60	3	19.178	1	20	656	675	UUUCAUAAGUCAAACUUUGU	ACAAUGUUUGGCGUGUGAAA	Cleavage	1
miR1435-5p-4	Bradi1g30200.4	probable phosphatase 2C 60	3	19.178	1	20	656	675	UUUCAUAAGUCAAACUUUGU	ACAAUGUUUGGCGUGUGAAA	Cleavage	1
miR1435-5p-4	Bradi1g30200.2	probable phosphatase 2C 60	3	19.178	1	20	656	675	UUUCAUAAGUCAAACUUUGU	ACAAUGUUUGGCGUGUGAAA	Cleavage	1
miR1435-5p-6	Bradi1g56290.1	trafficking particle complex subunit 4-like	2.5	18.03	1	20	313	332	UUUUUUAAGUCAAACUUUGU	ACAGAGUUUGUCUUGAAGAA	Translation	1
miR1435-5p-6	Bradi3g44197.1	DNA polymerase epsilon catalytic subunit A isoform X2	2.5	17.164	1	20	3280	3299	UUUUUUAAGUCAAACUUUGU	GCAAAGUUUUAUUUAAGAAA	Translation	1
miR1435-5p-6	Bradi3g52130.1	AP-2 complex subunit mu	3	19.008	1	20	674	693	UUUUUUAAGUCAAACUUUGU	ACAAGAUUGGACUUGAAAAA	Cleavage	1
miR1435-5p-7	Bradi2g62740.1	pentatricopeptide repeat-containing At3g16610	2.5	17.601	1	20	1636	1655	UUUCCUAAGUCAAACUUCUU	AAGAACAUUGAUUUAGGAAA	Cleavage	1
miR1435-5p-7	Bradi3g37537.1	cyclin-dependent kinase C-3	3	16.799	1	20	677	696	UUUCCUAAGUCAAACUUCUU	CAGAAUUUUUACUUAGGAAA	Translation	1
miR1435-5p-7	Bradi2g00300.1	mitochondrial import inner membrane translocase subunit TIM14-3	3	16.673	1	20	293	312	UUUCCUAAGUCAAACUUCUU	AAGAUGUUUUGCUUGGGAAA	Translation	1
miR1435-5p-7	Bradi1g25977.2	disulfide isomerase-like 5-4 isoform X1	3	20.159	1	20	1429	1448	UUUCCUAAGUCAAACUUCUU	AAGAAGGUUGAGCUAGGAAA	Translation	1
miR1435-5p-7	Bradi1g25977.3	disulfide isomerase-like 5-4 isoform X1	3	20.159	1	20	1429	1448	UUUCCUAAGUCAAACUUCUU	AAGAAGGUUGAGCUAGGAAA	Translation	1
miR1435-5p-8	Bradi1g10510.1	hypothetical protein BRADI_1g10510	3	12.15	1	20	1898	1917	UAUCUUAAGUCAAACUUCUU	AAGAAGUUCGAUUUGAGGUG	Cleavage	1
miR1435-5p-8	Bradi3g35110.1	RNA exonuclease 4	3	20.879	1	20	656	675	UAUCUUAAGUCAAACUUCUU	AAGAACUUUGUGUUAAGAUA	Translation	1
miR1435-5p-9	Bradi1g15440.3	endoribonuclease Dicer homolog 2a-like isoform X1	3	16.22	1	20	1850	1869	UGUCUUAAGUCAAACUUCUU	AGGAAGUUUGUCUUAAGGCC	Translation	1
miR1435-5p-9	Bradi1g15440.2	hypothetical protein BRADI_1g15440	3	16.22	1	20	1709	1728	UGUCUUAAGUCAAACUUCUU	AGGAAGUUUGUCUUAAGGCC	Translation	1
miR1435-5p-9	Bradi1g15440.1	endoribonuclease Dicer homolog 2a-like isoform X1	3	16.22	1	20	1850	1869	UGUCUUAAGUCAAACUUCUU	AGGAAGUUUGUCUUAAGGCC	Translation	1
miR1435-5p-9	Bradi3g57667.2	E3 ubiquitin- ligase COP1	3	23.403	1	20	613	632	UGUCUUAAGUCAAACUUCUU	AGGAGGCUUGAUUUGAGACA	Cleavage	1
miR1435-5p-9	Bradi3g57667.1	E3 ubiquitin- ligase COP1	3	23.403	1	20	850	869	UGUCUUAAGUCAAACUUCUU	AGGAGGCUUGAUUUGAGACA	Cleavage	1
miR1436-3p-1	Bradi5g05210.8	methyltransferase 6 isoform X2	0.5	12.808	1	21	699	719	GAAUUAUGGGACGGAGGGAGU	ACUCCCUCCGUUCCAUAAUUC	Cleavage	1
miR1436-3p-1	Bradi2g54812.1	hypothetical protein BRADI_2g54812	2	7.161	1	20	226	245	GAAUUAUGGGACGGAGGGAG	UUCUCUCCGUUUCAUAAUUC	Cleavage	1
miR1436-3p-1	Bradi2g61922.1	---NA---	3	10.226	1	21	408	428	GAAUUAUGGGACGGAGGGAGU	AUUCUUUCCGUUACAUAAUUC	Translation	1
miR1436-3p-1	Bradi4g28890.1	PREDICTED: uncharacterized protein LOC100826581	3	16.462	1	20	213	233	GAAUUAUGGGAC-GGAGGGAG	CUCCUUCCCGUCCUAUAAUUC	Cleavage	1
miR1436-3p-10	Bradi3g09734.1	hypothetical protein BRADI_3g09734	3	9.57	1	21	201	221	UUAUUUUGGGACGGAGGGAGU	ACUCCCUCCGUUCCUAAAUAC	Cleavage	1
miR1436-3p-10	Bradi3g32407.1	hypothetical protein BRADI_3g32406	3	7.28	1	21	1066	1086	UUAUUUUGGGACGGAGGGAGU	ACUCCCUCCGUCCCAUAUUAA	Cleavage	1
miR1436-3p-10	Bradi1g42645.1	---NA---	3	12.959	1	21	377	397	UUAUUUUGGGACGGAGGGAGU	ACUCCCUCCGUCCCAUAUUAA	Cleavage	1
miR1436-3p-10	Bradi4g07458.1	hypothetical protein BRADI_4g07455	3	22.544	1	21	385	405	UUAUUUUGGGACGGAGGGAGU	ACUCCCUCCGUCCCAUAUUAA	Cleavage	1
miR1436-3p-10	Bradi3g10336.2	---NA---	2.5	8.968	1	21	282	302	UUAUUUUGGGACGGAGGGAGU	ACUCCCUCCGUCCGCAAAUAA	Cleavage	1
miR1436-3p-10	Bradi3g10336.1	---NA---	2.5	8.968	1	21	282	302	UUAUUUUGGGACGGAGGGAGU	ACUCCCUCCGUCCGCAAAUAA	Cleavage	1
miR1436-3p-10	Bradi1g21660.1	hypothetical protein BRADI_1g21660	3	17.47	1	21	376	396	UUAUUUUGGGACGGAGGGAGU	ACUUCCUCCGUCACGAAAUAU	Translation	1
miR1436-3p-10	Bradi3g05233.1	hypothetical protein BRADI_3g05233	3	15.406	1	21	509	529	UUAUUUUGGGACGGAGGGAGU	GUUCCUUCCGUCCCGACAUAA	Cleavage	1
miR1436-3p-10	Bradi2g39641.1	WAT1-related At5g64700-like	2.5	19.746	1	21	464	484	UUAUUUUGGGACGGAGGGAGU	ACUGCCUCCGUCCAAGAAUAA	Cleavage	1
miR1436-3p-10	Bradi4g27386.1	---NA---	2.5	6.737	1	21	94	114	UUAUUUUGGGACGGAGGGAGU	ACUCCCUCCUAUCCAAAAUAA	Translation	1
miR1436-3p-100	Bradi2g07865.1	hypothetical protein BRADI_2g07865	3	12.554	1	21	84	104	UCUUUAUGGGACGGAGGGAGU	ACUUCCUCCUUUUCAUAAAGG	Cleavage	1
miR1436-3p-100	Bradi3g35000.1	probable phospholipid-transporting ATPase 8	3	19.674	1	21	552	572	UCUUUAUGGGACGGAGGGAGU	GCUCUCUUCGUGCCAUGAGGA	Translation	1
miR1436-3p-100	Bradi3g35000.2	hypothetical protein BRADI_3g35000	3	19.681	1	21	348	368	UCUUUAUGGGACGGAGGGAGU	GCUCUCUUCGUGCCAUGAGGA	Translation	1
miR1436-3p-100	Bradi2g55770.2	hypothetical protein BRADI_2g55770	3	18.064	1	21	683	703	UCUUUAUGGGACGGAGGGAGU	GCUCCCAUGGUCCCAUGAAGA	Cleavage	1
miR1436-3p-100	Bradi2g55770.3	hypothetical protein BRADI_2g55770	3	18.064	1	21	683	703	UCUUUAUGGGACGGAGGGAGU	GCUCCCAUGGUCCCAUGAAGA	Cleavage	1
miR1436-3p-101	Bradi3g09734.1	hypothetical protein BRADI_3g09734	3	9.57	1	21	201	221	UUAUUUUGGGACGGAGGGAGU	ACUCCCUCCGUUCCUAAAUAC	Cleavage	1
miR1436-3p-101	Bradi3g32407.1	hypothetical protein BRADI_3g32406	3	7.28	1	21	1066	1086	UUAUUUUGGGACGGAGGGAGU	ACUCCCUCCGUCCCAUAUUAA	Cleavage	1
miR1436-3p-101	Bradi1g42645.1	---NA---	3	12.959	1	21	377	397	UUAUUUUGGGACGGAGGGAGU	ACUCCCUCCGUCCCAUAUUAA	Cleavage	1
miR1436-3p-101	Bradi4g07458.1	hypothetical protein BRADI_4g07455	3	22.544	1	21	385	405	UUAUUUUGGGACGGAGGGAGU	ACUCCCUCCGUCCCAUAUUAA	Cleavage	1
miR1436-3p-101	Bradi3g10336.2	---NA---	2.5	8.968	1	21	282	302	UUAUUUUGGGACGGAGGGAGU	ACUCCCUCCGUCCGCAAAUAA	Cleavage	1
miR1436-3p-101	Bradi3g10336.1	---NA---	2.5	8.968	1	21	282	302	UUAUUUUGGGACGGAGGGAGU	ACUCCCUCCGUCCGCAAAUAA	Cleavage	1
miR1436-3p-101	Bradi1g21660.1	hypothetical protein BRADI_1g21660	3	17.47	1	21	376	396	UUAUUUUGGGACGGAGGGAGU	ACUUCCUCCGUCACGAAAUAU	Translation	1
miR1436-3p-101	Bradi3g05233.1	hypothetical protein BRADI_3g05233	3	15.406	1	21	509	529	UUAUUUUGGGACGGAGGGAGU	GUUCCUUCCGUCCCGACAUAA	Cleavage	1
miR1436-3p-101	Bradi2g39641.1	WAT1-related At5g64700-like	2.5	19.746	1	21	464	484	UUAUUUUGGGACGGAGGGAGU	ACUGCCUCCGUCCAAGAAUAA	Cleavage	1
miR1436-3p-101	Bradi4g27386.1	---NA---	2.5	6.737	1	21	94	114	UUAUUUUGGGACGGAGGGAGU	ACUCCCUCCUAUCCAAAAUAA	Translation	1
miR1436-3p-102	Bradi5g05210.8	methyltransferase 6 isoform X2	0.5	12.808	1	20	700	719	GAAUUAUGGGACGGAGGGAG	CUCCCUCCGUUCCAUAAUUC	Cleavage	1
miR1436-3p-102	Bradi2g54812.1	hypothetical protein BRADI_2g54812	2	7.161	1	20	226	245	GAAUUAUGGGACGGAGGGAG	UUCUCUCCGUUUCAUAAUUC	Cleavage	1
miR1436-3p-102	Bradi4g28890.1	PREDICTED: uncharacterized protein LOC100826581	3	16.462	1	21	212	233	GAAUUAUGGGAC-GGAGGGAGA	UCUCCUUCCCGUCCUAUAAUUC	Cleavage	1
miR1436-3p-102	Bradi2g61922.1	---NA---	3	10.226	1	20	409	428	GAAUUAUGGGACGGAGGGAG	UUCUUUCCGUUACAUAAUUC	Translation	1
miR1436-3p-103	Bradi3g32407.1	hypothetical protein BRADI_3g32406	3	7.28	1	21	1066	1086	UUUUUAUGGGACGGAGGGAGU	ACUCCCUCCGUCCCAUAUUAA	Cleavage	1
miR1436-3p-103	Bradi1g42645.1	---NA---	3	12.959	1	21	377	397	UUUUUAUGGGACGGAGGGAGU	ACUCCCUCCGUCCCAUAUUAA	Cleavage	1
miR1436-3p-103	Bradi4g07458.1	hypothetical protein BRADI_4g07455	3	22.544	1	21	385	405	UUUUUAUGGGACGGAGGGAGU	ACUCCCUCCGUCCCAUAUUAA	Cleavage	1
miR1436-3p-103	Bradi4g25204.1	---NA---	3	17.986	1	21	147	167	UUUUUAUGGGACGGAGGGAGU	ACUCCCUCCGUCCGACAAAAG	Cleavage	1
miR1436-3p-103	Bradi1g53743.1	---NA---	3	16.397	1	21	152	172	UUUUUAUGGGACGGAGGGAGU	ACUUCCUCCGUCCAACAAAAA	Cleavage	1
miR1436-3p-104	Bradi5g05210.8	methyltransferase 6 isoform X2	1.5	12.808	1	21	699	719	GAAUUAUGGGACAGAGGGAGU	ACUCCCUCCGUUCCAUAAUUC	Cleavage	1
miR1436-3p-104	Bradi2g54812.1	hypothetical protein BRADI_2g54812	3	7.161	1	20	226	245	GAAUUAUGGGACAGAGGGAG	UUCUCUCCGUUUCAUAAUUC	Cleavage	1
miR1436-3p-104	Bradi1g33510.1	tyrosine-sulfated glycopeptide receptor 1-like	3	17.411	1	20	337	356	GAAUUAUGGGACAGAGGGAG	CUCAACCUGUCCCAUAAUUC	Cleavage	1
miR1436-3p-105	Bradi5g05210.8	methyltransferase 6 isoform X2	1.5	12.808	1	21	699	719	GAAUUAUGGGACUGAGGGAGU	ACUCCCUCCGUUCCAUAAUUC	Cleavage	1
miR1436-3p-105	Bradi2g54812.1	hypothetical protein BRADI_2g54812	3	7.161	1	20	226	245	GAAUUAUGGGACUGAGGGAG	UUCUCUCCGUUUCAUAAUUC	Cleavage	1
miR1436-3p-106	Bradi5g05210.8	methyltransferase 6 isoform X2	1.5	12.808	1	21	699	719	GAAUUAUGAGACGGAGGGAGU	ACUCCCUCCGUUCCAUAAUUC	Translation	1
miR1436-3p-106	Bradi2g54812.1	hypothetical protein BRADI_2g54812	1.5	7.161	1	20	226	245	GAAUUAUGAGACGGAGGGAG	UUCUCUCCGUUUCAUAAUUC	Cleavage	1
miR1436-3p-106	Bradi2g61922.1	---NA---	3	10.226	1	21	408	428	GAAUUAUGAGACGGAGGGAGU	AUUCUUUCCGUUACAUAAUUC	Translation	1
miR1436-3p-106	Bradi2g40441.1	callose synthase 6 isoform X1	3	18.632	1	20	5648	5667	GAAUUAUGAGACGGAGGGAG	UUCCCUUCGUCUCAGAGUUC	Cleavage	1
miR1436-3p-106	Bradi2g40441.2	callose synthase 6 isoform X1	3	18.632	1	20	5495	5514	GAAUUAUGAGACGGAGGGAG	UUCCCUUCGUCUCAGAGUUC	Cleavage	1
miR1436-3p-106	Bradi4g31960.1	probable N-succinyldiaminopimelate aminotransferase	3	15.655	1	21	558	578	GAAUUAUGAGACGGAGGGAGU	GUUCGCUCCGUUUUAUGAUUC	Cleavage	1
miR1436-3p-106	Bradi3g10530.1	GTP-binding homolog	3	16.85	1	20	223	242	GAAUUAUGAGACGGAGGGAG	CUCCUGCCGUCUCCUAAUUC	Cleavage	1
miR1436-3p-106	Bradi3g28270.1	50S ribosomal L11-like	3	17.195	1	20	242	261	GAAUUAUGAGACGGAGGGAG	CGCCUUCCGUUUCAUGGUUC	Cleavage	1
miR1436-3p-107	Bradi3g09734.1	hypothetical protein BRADI_3g09734	3	9.57	1	21	201	221	UUAUUUUGGGACGGAGGGAGU	ACUCCCUCCGUUCCUAAAUAC	Cleavage	1
miR1436-3p-107	Bradi3g32407.1	hypothetical protein BRADI_3g32406	3	7.28	1	21	1066	1086	UUAUUUUGGGACGGAGGGAGU	ACUCCCUCCGUCCCAUAUUAA	Cleavage	1
miR1436-3p-107	Bradi1g42645.1	---NA---	3	12.959	1	21	377	397	UUAUUUUGGGACGGAGGGAGU	ACUCCCUCCGUCCCAUAUUAA	Cleavage	1
miR1436-3p-107	Bradi4g07458.1	hypothetical protein BRADI_4g07455	3	22.544	1	21	385	405	UUAUUUUGGGACGGAGGGAGU	ACUCCCUCCGUCCCAUAUUAA	Cleavage	1
miR1436-3p-107	Bradi3g10336.2	---NA---	2.5	8.968	1	21	282	302	UUAUUUUGGGACGGAGGGAGU	ACUCCCUCCGUCCGCAAAUAA	Cleavage	1
miR1436-3p-107	Bradi3g10336.1	---NA---	2.5	8.968	1	21	282	302	UUAUUUUGGGACGGAGGGAGU	ACUCCCUCCGUCCGCAAAUAA	Cleavage	1
miR1436-3p-107	Bradi1g21660.1	hypothetical protein BRADI_1g21660	3	17.47	1	21	376	396	UUAUUUUGGGACGGAGGGAGU	ACUUCCUCCGUCACGAAAUAU	Translation	1
miR1436-3p-107	Bradi3g05233.1	hypothetical protein BRADI_3g05233	3	15.406	1	21	509	529	UUAUUUUGGGACGGAGGGAGU	GUUCCUUCCGUCCCGACAUAA	Cleavage	1
miR1436-3p-107	Bradi2g39641.1	WAT1-related At5g64700-like	2.5	19.746	1	21	464	484	UUAUUUUGGGACGGAGGGAGU	ACUGCCUCCGUCCAAGAAUAA	Cleavage	1
miR1436-3p-107	Bradi4g27386.1	---NA---	2.5	6.737	1	21	94	114	UUAUUUUGGGACGGAGGGAGU	ACUCCCUCCUAUCCAAAAUAA	Translation	1
miR1436-3p-108	Bradi5g05210.8	methyltransferase 6 isoform X2	1.5	12.808	1	21	699	719	GAAUUAUGGGACAGAGGGAGU	ACUCCCUCCGUUCCAUAAUUC	Cleavage	1
miR1436-3p-108	Bradi2g54812.1	hypothetical protein BRADI_2g54812	3	7.161	1	20	226	245	GAAUUAUGGGACAGAGGGAG	UUCUCUCCGUUUCAUAAUUC	Cleavage	1
miR1436-3p-108	Bradi1g33510.1	tyrosine-sulfated glycopeptide receptor 1-like	3	17.411	1	20	337	356	GAAUUAUGGGACAGAGGGAG	CUCAACCUGUCCCAUAAUUC	Cleavage	1
miR1436-3p-109	Bradi5g05210.8	methyltransferase 6 isoform X2	0	12.808	1	21	699	719	GAAUUAUGGAACGGAGGGAGU	ACUCCCUCCGUUCCAUAAUUC	Cleavage	1
miR1436-3p-109	Bradi2g54812.1	hypothetical protein BRADI_2g54812	1.5	7.161	1	20	226	245	GAAUUAUGGAACGGAGGGAG	UUCUCUCCGUUUCAUAAUUC	Cleavage	1
miR1436-3p-109	Bradi2g61922.1	---NA---	2.5	10.226	1	21	408	428	GAAUUAUGGAACGGAGGGAGU	AUUCUUUCCGUUACAUAAUUC	Translation	1
miR1436-3p-109	Bradi4g31960.1	probable N-succinyldiaminopimelate aminotransferase	3	15.655	1	21	558	578	GAAUUAUGGAACGGAGGGAGU	GUUCGCUCCGUUUUAUGAUUC	Cleavage	1
miR1436-3p-109	Bradi3g28270.1	50S ribosomal L11-like	3	17.195	1	20	242	261	GAAUUAUGGAACGGAGGGAG	CGCCUUCCGUUUCAUGGUUC	Cleavage	1
miR1436-3p-11	Bradi3g09734.1	hypothetical protein BRADI_3g09734	3	9.57	1	21	201	221	UUAUUUUGGGACGGAGGGAGU	ACUCCCUCCGUUCCUAAAUAC	Cleavage	1
miR1436-3p-11	Bradi3g32407.1	hypothetical protein BRADI_3g32406	3	7.28	1	21	1066	1086	UUAUUUUGGGACGGAGGGAGU	ACUCCCUCCGUCCCAUAUUAA	Cleavage	1
miR1436-3p-11	Bradi1g42645.1	---NA---	3	12.959	1	21	377	397	UUAUUUUGGGACGGAGGGAGU	ACUCCCUCCGUCCCAUAUUAA	Cleavage	1
miR1436-3p-11	Bradi4g07458.1	hypothetical protein BRADI_4g07455	3	22.544	1	21	385	405	UUAUUUUGGGACGGAGGGAGU	ACUCCCUCCGUCCCAUAUUAA	Cleavage	1
miR1436-3p-11	Bradi3g10336.2	---NA---	2.5	8.968	1	21	282	302	UUAUUUUGGGACGGAGGGAGU	ACUCCCUCCGUCCGCAAAUAA	Cleavage	1
miR1436-3p-11	Bradi3g10336.1	---NA---	2.5	8.968	1	21	282	302	UUAUUUUGGGACGGAGGGAGU	ACUCCCUCCGUCCGCAAAUAA	Cleavage	1
miR1436-3p-11	Bradi1g21660.1	hypothetical protein BRADI_1g21660	3	17.47	1	21	376	396	UUAUUUUGGGACGGAGGGAGU	ACUUCCUCCGUCACGAAAUAU	Translation	1
miR1436-3p-11	Bradi3g05233.1	hypothetical protein BRADI_3g05233	3	15.406	1	21	509	529	UUAUUUUGGGACGGAGGGAGU	GUUCCUUCCGUCCCGACAUAA	Cleavage	1
miR1436-3p-11	Bradi2g39641.1	WAT1-related At5g64700-like	2.5	19.746	1	21	464	484	UUAUUUUGGGACGGAGGGAGU	ACUGCCUCCGUCCAAGAAUAA	Cleavage	1
miR1436-3p-11	Bradi4g27386.1	---NA---	2.5	6.737	1	21	94	114	UUAUUUUGGGACGGAGGGAGU	ACUCCCUCCUAUCCAAAAUAA	Translation	1
miR1436-3p-110	Bradi5g05210.8	methyltransferase 6 isoform X2	0	12.808	1	21	699	719	GAAUUAUGGAACGGAGGGAGU	ACUCCCUCCGUUCCAUAAUUC	Cleavage	1
miR1436-3p-110	Bradi2g54812.1	hypothetical protein BRADI_2g54812	1.5	7.161	1	20	226	245	GAAUUAUGGAACGGAGGGAG	UUCUCUCCGUUUCAUAAUUC	Cleavage	1
miR1436-3p-110	Bradi2g61922.1	---NA---	2.5	10.226	1	21	408	428	GAAUUAUGGAACGGAGGGAGU	AUUCUUUCCGUUACAUAAUUC	Translation	1
miR1436-3p-110	Bradi4g31960.1	probable N-succinyldiaminopimelate aminotransferase	3	15.655	1	21	558	578	GAAUUAUGGAACGGAGGGAGU	GUUCGCUCCGUUUUAUGAUUC	Cleavage	1
miR1436-3p-110	Bradi3g28270.1	50S ribosomal L11-like	3	17.195	1	20	242	261	GAAUUAUGGAACGGAGGGAG	CGCCUUCCGUUUCAUGGUUC	Cleavage	1
miR1436-3p-111	Bradi5g05210.8	methyltransferase 6 isoform X2	0	12.808	1	21	699	719	GAAUUAUGGAACGGAGGGAGU	ACUCCCUCCGUUCCAUAAUUC	Cleavage	1
miR1436-3p-111	Bradi2g54812.1	hypothetical protein BRADI_2g54812	1.5	7.161	1	20	226	245	GAAUUAUGGAACGGAGGGAG	UUCUCUCCGUUUCAUAAUUC	Cleavage	1
miR1436-3p-111	Bradi2g61922.1	---NA---	2.5	10.226	1	21	408	428	GAAUUAUGGAACGGAGGGAGU	AUUCUUUCCGUUACAUAAUUC	Translation	1
miR1436-3p-111	Bradi4g31960.1	probable N-succinyldiaminopimelate aminotransferase	3	15.655	1	21	558	578	GAAUUAUGGAACGGAGGGAGU	GUUCGCUCCGUUUUAUGAUUC	Cleavage	1
miR1436-3p-111	Bradi3g28270.1	50S ribosomal L11-like	3	17.195	1	20	242	261	GAAUUAUGGAACGGAGGGAG	CGCCUUCCGUUUCAUGGUUC	Cleavage	1
miR1436-3p-112	Bradi5g05210.8	methyltransferase 6 isoform X2	0.5	12.808	1	21	699	719	GAAUUAUGGGACGGAGGGAGU	ACUCCCUCCGUUCCAUAAUUC	Cleavage	1
miR1436-3p-112	Bradi2g54812.1	hypothetical protein BRADI_2g54812	2	7.161	1	20	226	245	GAAUUAUGGGACGGAGGGAG	UUCUCUCCGUUUCAUAAUUC	Cleavage	1
miR1436-3p-112	Bradi2g61922.1	---NA---	3	10.226	1	21	408	428	GAAUUAUGGGACGGAGGGAGU	AUUCUUUCCGUUACAUAAUUC	Translation	1
miR1436-3p-112	Bradi4g28890.1	PREDICTED: uncharacterized protein LOC100826581	3	16.462	1	20	213	233	GAAUUAUGGGAC-GGAGGGAG	CUCCUUCCCGUCCUAUAAUUC	Cleavage	1
miR1436-3p-113	Bradi5g05210.8	methyltransferase 6 isoform X2	1	12.808	1	21	699	719	GAAUUAUGGGGCGGAGGGAGU	ACUCCCUCCGUUCCAUAAUUC	Cleavage	1
miR1436-3p-113	Bradi2g54812.1	hypothetical protein BRADI_2g54812	2.5	7.161	1	20	226	245	GAAUUAUGGGGCGGAGGGAG	UUCUCUCCGUUUCAUAAUUC	Cleavage	1
miR1436-3p-113	Bradi4g10510.2	hypothetical protein BRADI_4g10510	3	14.036	1	20	106	125	GAAUUAUGGGGCGGAGGGAG	AUUCCUCCGCUUCAUAGUUC	Cleavage	1
miR1436-3p-113	Bradi2g48700.1	protodermal factor 1-like	3	10.315	1	20	160	179	GAAUUAUGGGGCGGAGGGAG	CUUCCUCCUCCACAUGAUUC	Translation	1
miR1436-3p-114	Bradi5g05210.8	methyltransferase 6 isoform X2	1.5	12.808	1	21	699	719	GAAUUAUGGGACGGAAGGAGU	ACUCCCUCCGUUCCAUAAUUC	Cleavage	1
miR1436-3p-114	Bradi2g61922.1	---NA---	2.5	10.226	1	21	408	428	GAAUUAUGGGACGGAAGGAGU	AUUCUUUCCGUUACAUAAUUC	Translation	1
miR1436-3p-114	Bradi4g28890.1	PREDICTED: uncharacterized protein LOC100826581	2.5	16.462	1	20	213	233	GAAUUAUGGGAC-GGAAGGAG	CUCCUUCCCGUCCUAUAAUUC	Cleavage	1
miR1436-3p-114	Bradi3g10530.1	GTP-binding homolog	3	16.85	1	20	223	242	GAAUUAUGGGACGGAAGGAG	CUCCUGCCGUCUCCUAAUUC	Cleavage	1
miR1436-3p-114	Bradi3g28270.1	50S ribosomal L11-like	3	17.195	1	20	242	261	GAAUUAUGGGACGGAAGGAG	CGCCUUCCGUUUCAUGGUUC	Cleavage	1
miR1436-3p-114	Bradi2g54812.1	hypothetical protein BRADI_2g54812	3	7.161	1	20	226	245	GAAUUAUGGGACGGAAGGAG	UUCUCUCCGUUUCAUAAUUC	Cleavage	1
miR1436-3p-115	Bradi5g05210.8	methyltransferase 6 isoform X2	0	12.808	1	21	699	719	GAAUUAUGGAACGGAGGGAGU	ACUCCCUCCGUUCCAUAAUUC	Cleavage	1
miR1436-3p-115	Bradi2g54812.1	hypothetical protein BRADI_2g54812	1.5	7.161	1	20	226	245	GAAUUAUGGAACGGAGGGAG	UUCUCUCCGUUUCAUAAUUC	Cleavage	1
miR1436-3p-115	Bradi2g61922.1	---NA---	2.5	10.226	1	21	408	428	GAAUUAUGGAACGGAGGGAGU	AUUCUUUCCGUUACAUAAUUC	Translation	1
miR1436-3p-115	Bradi4g31960.1	probable N-succinyldiaminopimelate aminotransferase	3	15.655	1	21	558	578	GAAUUAUGGAACGGAGGGAGU	GUUCGCUCCGUUUUAUGAUUC	Cleavage	1
miR1436-3p-115	Bradi3g28270.1	50S ribosomal L11-like	3	17.195	1	20	242	261	GAAUUAUGGAACGGAGGGAG	CGCCUUCCGUUUCAUGGUUC	Cleavage	1
miR1436-3p-116	Bradi5g05210.8	methyltransferase 6 isoform X2	0	12.808	1	21	699	719	GAAUUAUGGAACGGAGGGAGU	ACUCCCUCCGUUCCAUAAUUC	Cleavage	1
miR1436-3p-116	Bradi2g54812.1	hypothetical protein BRADI_2g54812	1.5	7.161	1	20	226	245	GAAUUAUGGAACGGAGGGAG	UUCUCUCCGUUUCAUAAUUC	Cleavage	1
miR1436-3p-116	Bradi2g61922.1	---NA---	2.5	10.226	1	21	408	428	GAAUUAUGGAACGGAGGGAGU	AUUCUUUCCGUUACAUAAUUC	Translation	1
miR1436-3p-116	Bradi4g31960.1	probable N-succinyldiaminopimelate aminotransferase	3	15.655	1	21	558	578	GAAUUAUGGAACGGAGGGAGU	GUUCGCUCCGUUUUAUGAUUC	Cleavage	1
miR1436-3p-116	Bradi3g28270.1	50S ribosomal L11-like	3	17.195	1	20	242	261	GAAUUAUGGAACGGAGGGAG	CGCCUUCCGUUUCAUGGUUC	Cleavage	1
miR1436-3p-117	Bradi3g09734.1	hypothetical protein BRADI_3g09734	3	9.57	1	21	201	221	UUAUUUUGGGACGGAGGGAGU	ACUCCCUCCGUUCCUAAAUAC	Cleavage	1
miR1436-3p-117	Bradi3g32407.1	hypothetical protein BRADI_3g32406	3	7.28	1	21	1066	1086	UUAUUUUGGGACGGAGGGAGU	ACUCCCUCCGUCCCAUAUUAA	Cleavage	1
miR1436-3p-117	Bradi1g42645.1	---NA---	3	12.959	1	21	377	397	UUAUUUUGGGACGGAGGGAGU	ACUCCCUCCGUCCCAUAUUAA	Cleavage	1
miR1436-3p-117	Bradi4g07458.1	hypothetical protein BRADI_4g07455	3	22.544	1	21	385	405	UUAUUUUGGGACGGAGGGAGU	ACUCCCUCCGUCCCAUAUUAA	Cleavage	1
miR1436-3p-117	Bradi3g10336.2	---NA---	2.5	8.968	1	21	282	302	UUAUUUUGGGACGGAGGGAGU	ACUCCCUCCGUCCGCAAAUAA	Cleavage	1
miR1436-3p-117	Bradi3g10336.1	---NA---	2.5	8.968	1	21	282	302	UUAUUUUGGGACGGAGGGAGU	ACUCCCUCCGUCCGCAAAUAA	Cleavage	1
miR1436-3p-117	Bradi1g21660.1	hypothetical protein BRADI_1g21660	3	17.47	1	21	376	396	UUAUUUUGGGACGGAGGGAGU	ACUUCCUCCGUCACGAAAUAU	Translation	1
miR1436-3p-117	Bradi3g05233.1	hypothetical protein BRADI_3g05233	3	15.406	1	21	509	529	UUAUUUUGGGACGGAGGGAGU	GUUCCUUCCGUCCCGACAUAA	Cleavage	1
miR1436-3p-117	Bradi2g39641.1	WAT1-related At5g64700-like	2.5	19.746	1	21	464	484	UUAUUUUGGGACGGAGGGAGU	ACUGCCUCCGUCCAAGAAUAA	Cleavage	1
miR1436-3p-117	Bradi4g27386.1	---NA---	2.5	6.737	1	21	94	114	UUAUUUUGGGACGGAGGGAGU	ACUCCCUCCUAUCCAAAAUAA	Translation	1
miR1436-3p-118	Bradi5g05210.8	methyltransferase 6 isoform X2	0	12.808	1	21	699	719	GAAUUAUGGAACGGAGGGAGU	ACUCCCUCCGUUCCAUAAUUC	Cleavage	1
miR1436-3p-118	Bradi2g54812.1	hypothetical protein BRADI_2g54812	1.5	7.161	1	20	226	245	GAAUUAUGGAACGGAGGGAG	UUCUCUCCGUUUCAUAAUUC	Cleavage	1
miR1436-3p-118	Bradi2g61922.1	---NA---	2.5	10.226	1	21	408	428	GAAUUAUGGAACGGAGGGAGU	AUUCUUUCCGUUACAUAAUUC	Translation	1
miR1436-3p-118	Bradi4g31960.1	probable N-succinyldiaminopimelate aminotransferase	3	15.655	1	21	558	578	GAAUUAUGGAACGGAGGGAGU	GUUCGCUCCGUUUUAUGAUUC	Cleavage	1
miR1436-3p-118	Bradi3g28270.1	50S ribosomal L11-like	3	17.195	1	20	242	261	GAAUUAUGGAACGGAGGGAG	CGCCUUCCGUUUCAUGGUUC	Cleavage	1
miR1436-3p-119	Bradi5g05210.8	methyltransferase 6 isoform X2	1.5	12.808	1	21	699	719	GAAUUAUGGGACGGAGGUAGU	ACUCCCUCCGUUCCAUAAUUC	Cleavage	1
miR1436-3p-119	Bradi2g54812.1	hypothetical protein BRADI_2g54812	3	7.161	1	20	226	245	GAAUUAUGGGACGGAGGUAG	UUCUCUCCGUUUCAUAAUUC	Cleavage	1
miR1436-3p-120	Bradi3g43696.1	hypothetical protein BRADI_3g43696	1.5	21.675	1	21	14	34	UUAUUAUGGGAUGGAGGGAGU	ACUCCCUCCAUCCCAUAUUAA	Cleavage	1
miR1436-3p-120	Bradi3g32407.1	hypothetical protein BRADI_3g32406	2	7.28	1	21	1066	1086	UUAUUAUGGGAUGGAGGGAGU	ACUCCCUCCGUCCCAUAUUAA	Cleavage	1
miR1436-3p-120	Bradi1g42645.1	---NA---	2	12.959	1	21	377	397	UUAUUAUGGGAUGGAGGGAGU	ACUCCCUCCGUCCCAUAUUAA	Cleavage	1
miR1436-3p-120	Bradi4g07458.1	hypothetical protein BRADI_4g07455	2	22.544	1	21	385	405	UUAUUAUGGGAUGGAGGGAGU	ACUCCCUCCGUCCCAUAUUAA	Cleavage	1
miR1436-3p-120	Bradi3g34713.1	---NA---	3	19.673	1	21	276	296	UUAUUAUGGGAUGGAGGGAGU	ACUCCUUCCAUCACAUAUUAA	Translation	1
miR1436-3p-120	Bradi4g08300.2	hypothetical protein BRADI_4g08300	3	12.247	1	20	841	860	UUAUUAUGGGAUGGAGGGAG	UUUUAUCUAUCCCAUAAUAA	Cleavage	1
miR1436-3p-120	Bradi4g24436.1	probable LRR receptor-like serine threonine- kinase At3g47570	3	12.655	1	20	1294	1313	UUAUUAUGGGAUGGAGGGAG	CUCUACCUAUCCCAUAAUAA	Cleavage	1
miR1436-3p-121	Bradi3g09734.1	hypothetical protein BRADI_3g09734	3	9.57	1	21	201	221	UUAUUUUGGGACGGAGGGAGU	ACUCCCUCCGUUCCUAAAUAC	Cleavage	1
miR1436-3p-121	Bradi3g32407.1	hypothetical protein BRADI_3g32406	3	7.28	1	21	1066	1086	UUAUUUUGGGACGGAGGGAGU	ACUCCCUCCGUCCCAUAUUAA	Cleavage	1
miR1436-3p-121	Bradi1g42645.1	---NA---	3	12.959	1	21	377	397	UUAUUUUGGGACGGAGGGAGU	ACUCCCUCCGUCCCAUAUUAA	Cleavage	1
miR1436-3p-121	Bradi4g07458.1	hypothetical protein BRADI_4g07455	3	22.544	1	21	385	405	UUAUUUUGGGACGGAGGGAGU	ACUCCCUCCGUCCCAUAUUAA	Cleavage	1
miR1436-3p-121	Bradi3g10336.2	---NA---	2.5	8.968	1	21	282	302	UUAUUUUGGGACGGAGGGAGU	ACUCCCUCCGUCCGCAAAUAA	Cleavage	1
miR1436-3p-121	Bradi3g10336.1	---NA---	2.5	8.968	1	21	282	302	UUAUUUUGGGACGGAGGGAGU	ACUCCCUCCGUCCGCAAAUAA	Cleavage	1
miR1436-3p-121	Bradi1g21660.1	hypothetical protein BRADI_1g21660	3	17.47	1	21	376	396	UUAUUUUGGGACGGAGGGAGU	ACUUCCUCCGUCACGAAAUAU	Translation	1
miR1436-3p-121	Bradi3g05233.1	hypothetical protein BRADI_3g05233	3	15.406	1	21	509	529	UUAUUUUGGGACGGAGGGAGU	GUUCCUUCCGUCCCGACAUAA	Cleavage	1
miR1436-3p-121	Bradi2g39641.1	WAT1-related At5g64700-like	2.5	19.746	1	21	464	484	UUAUUUUGGGACGGAGGGAGU	ACUGCCUCCGUCCAAGAAUAA	Cleavage	1
miR1436-3p-121	Bradi4g27386.1	---NA---	2.5	6.737	1	21	94	114	UUAUUUUGGGACGGAGGGAGU	ACUCCCUCCUAUCCAAAAUAA	Translation	1
miR1436-3p-122	Bradi5g05210.8	methyltransferase 6 isoform X2	2.5	12.808	1	21	699	719	AUAUUAUGGAACGGAGGGAGU	ACUCCCUCCGUUCCAUAAUUC	Cleavage	1
miR1436-3p-123	Bradi5g05210.8	methyltransferase 6 isoform X2	1	12.808	1	21	699	719	GAAUUAUGGGAUGGAGGGAGU	ACUCCCUCCGUUCCAUAAUUC	Cleavage	1
miR1436-3p-123	Bradi2g54812.1	hypothetical protein BRADI_2g54812	2.5	7.161	1	20	226	245	GAAUUAUGGGAUGGAGGGAG	UUCUCUCCGUUUCAUAAUUC	Cleavage	1
miR1436-3p-124	Bradi5g05210.8	methyltransferase 6 isoform X2	1.5	12.808	1	21	699	719	GAAUUAUGGGACGGAGAGAGU	ACUCCCUCCGUUCCAUAAUUC	Cleavage	1
miR1436-3p-124	Bradi2g54812.1	hypothetical protein BRADI_2g54812	1.5	7.161	1	20	226	245	GAAUUAUGGGACGGAGAGAG	UUCUCUCCGUUUCAUAAUUC	Cleavage	1
miR1436-3p-124	Bradi2g61922.1	---NA---	2.5	10.226	1	21	408	428	GAAUUAUGGGACGGAGAGAGU	AUUCUUUCCGUUACAUAAUUC	Translation	1
miR1436-3p-125	Bradi3g09734.1	hypothetical protein BRADI_3g09734	3	9.57	1	21	201	221	UUAUUUUGGGACGGAGGGAGU	ACUCCCUCCGUUCCUAAAUAC	Cleavage	1
miR1436-3p-125	Bradi3g32407.1	hypothetical protein BRADI_3g32406	3	7.28	1	21	1066	1086	UUAUUUUGGGACGGAGGGAGU	ACUCCCUCCGUCCCAUAUUAA	Cleavage	1
miR1436-3p-125	Bradi1g42645.1	---NA---	3	12.959	1	21	377	397	UUAUUUUGGGACGGAGGGAGU	ACUCCCUCCGUCCCAUAUUAA	Cleavage	1
miR1436-3p-125	Bradi4g07458.1	hypothetical protein BRADI_4g07455	3	22.544	1	21	385	405	UUAUUUUGGGACGGAGGGAGU	ACUCCCUCCGUCCCAUAUUAA	Cleavage	1
miR1436-3p-125	Bradi3g10336.2	---NA---	2.5	8.968	1	21	282	302	UUAUUUUGGGACGGAGGGAGU	ACUCCCUCCGUCCGCAAAUAA	Cleavage	1
miR1436-3p-125	Bradi3g10336.1	---NA---	2.5	8.968	1	21	282	302	UUAUUUUGGGACGGAGGGAGU	ACUCCCUCCGUCCGCAAAUAA	Cleavage	1
miR1436-3p-125	Bradi1g21660.1	hypothetical protein BRADI_1g21660	3	17.47	1	21	376	396	UUAUUUUGGGACGGAGGGAGU	ACUUCCUCCGUCACGAAAUAU	Translation	1
miR1436-3p-125	Bradi3g05233.1	hypothetical protein BRADI_3g05233	3	15.406	1	21	509	529	UUAUUUUGGGACGGAGGGAGU	GUUCCUUCCGUCCCGACAUAA	Cleavage	1
miR1436-3p-125	Bradi2g39641.1	WAT1-related At5g64700-like	2.5	19.746	1	21	464	484	UUAUUUUGGGACGGAGGGAGU	ACUGCCUCCGUCCAAGAAUAA	Cleavage	1
miR1436-3p-125	Bradi4g27386.1	---NA---	2.5	6.737	1	21	94	114	UUAUUUUGGGACGGAGGGAGU	ACUCCCUCCUAUCCAAAAUAA	Translation	1
miR1436-3p-126	Bradi3g09734.1	hypothetical protein BRADI_3g09734	3	9.57	1	21	201	221	UUAUUUUGGGACGGAGGGAGU	ACUCCCUCCGUUCCUAAAUAC	Cleavage	1
miR1436-3p-126	Bradi3g32407.1	hypothetical protein BRADI_3g32406	3	7.28	1	21	1066	1086	UUAUUUUGGGACGGAGGGAGU	ACUCCCUCCGUCCCAUAUUAA	Cleavage	1
miR1436-3p-126	Bradi1g42645.1	---NA---	3	12.959	1	21	377	397	UUAUUUUGGGACGGAGGGAGU	ACUCCCUCCGUCCCAUAUUAA	Cleavage	1
miR1436-3p-126	Bradi4g07458.1	hypothetical protein BRADI_4g07455	3	22.544	1	21	385	405	UUAUUUUGGGACGGAGGGAGU	ACUCCCUCCGUCCCAUAUUAA	Cleavage	1
miR1436-3p-126	Bradi3g10336.2	---NA---	2.5	8.968	1	21	282	302	UUAUUUUGGGACGGAGGGAGU	ACUCCCUCCGUCCGCAAAUAA	Cleavage	1
miR1436-3p-126	Bradi3g10336.1	---NA---	2.5	8.968	1	21	282	302	UUAUUUUGGGACGGAGGGAGU	ACUCCCUCCGUCCGCAAAUAA	Cleavage	1
miR1436-3p-126	Bradi1g21660.1	hypothetical protein BRADI_1g21660	3	17.47	1	21	376	396	UUAUUUUGGGACGGAGGGAGU	ACUUCCUCCGUCACGAAAUAU	Translation	1
miR1436-3p-126	Bradi3g05233.1	hypothetical protein BRADI_3g05233	3	15.406	1	21	509	529	UUAUUUUGGGACGGAGGGAGU	GUUCCUUCCGUCCCGACAUAA	Cleavage	1
miR1436-3p-126	Bradi2g39641.1	WAT1-related At5g64700-like	2.5	19.746	1	21	464	484	UUAUUUUGGGACGGAGGGAGU	ACUGCCUCCGUCCAAGAAUAA	Cleavage	1
miR1436-3p-126	Bradi4g27386.1	---NA---	2.5	6.737	1	21	94	114	UUAUUUUGGGACGGAGGGAGU	ACUCCCUCCUAUCCAAAAUAA	Translation	1
miR1436-3p-127	Bradi5g05210.8	methyltransferase 6 isoform X2	0	12.808	1	21	699	719	GAAUUAUGGAACGGAGGGAGU	ACUCCCUCCGUUCCAUAAUUC	Cleavage	1
miR1436-3p-127	Bradi2g54812.1	hypothetical protein BRADI_2g54812	1.5	7.161	1	20	226	245	GAAUUAUGGAACGGAGGGAG	UUCUCUCCGUUUCAUAAUUC	Cleavage	1
miR1436-3p-127	Bradi2g61922.1	---NA---	2.5	10.226	1	21	408	428	GAAUUAUGGAACGGAGGGAGU	AUUCUUUCCGUUACAUAAUUC	Translation	1
miR1436-3p-127	Bradi4g31960.1	probable N-succinyldiaminopimelate aminotransferase	3	15.655	1	21	558	578	GAAUUAUGGAACGGAGGGAGU	GUUCGCUCCGUUUUAUGAUUC	Cleavage	1
miR1436-3p-127	Bradi3g28270.1	50S ribosomal L11-like	3	17.195	1	20	242	261	GAAUUAUGGAACGGAGGGAG	CGCCUUCCGUUUCAUGGUUC	Cleavage	1
miR1436-3p-128	Bradi5g05210.8	methyltransferase 6 isoform X2	0	12.808	1	21	699	719	GAAUUAUGGAACGGAGGGAGU	ACUCCCUCCGUUCCAUAAUUC	Cleavage	1
miR1436-3p-128	Bradi2g54812.1	hypothetical protein BRADI_2g54812	1.5	7.161	1	20	226	245	GAAUUAUGGAACGGAGGGAG	UUCUCUCCGUUUCAUAAUUC	Cleavage	1
miR1436-3p-128	Bradi2g61922.1	---NA---	2.5	10.226	1	21	408	428	GAAUUAUGGAACGGAGGGAGU	AUUCUUUCCGUUACAUAAUUC	Translation	1
miR1436-3p-128	Bradi4g31960.1	probable N-succinyldiaminopimelate aminotransferase	3	15.655	1	21	558	578	GAAUUAUGGAACGGAGGGAGU	GUUCGCUCCGUUUUAUGAUUC	Cleavage	1
miR1436-3p-128	Bradi3g28270.1	50S ribosomal L11-like	3	17.195	1	20	242	261	GAAUUAUGGAACGGAGGGAG	CGCCUUCCGUUUCAUGGUUC	Cleavage	1
miR1436-3p-129	Bradi5g05210.8	methyltransferase 6 isoform X2	1.5	12.808	1	21	699	719	GAAUUAUGGGACGGACGGAGU	ACUCCCUCCGUUCCAUAAUUC	Cleavage	1
miR1436-3p-129	Bradi3g38027.7	PREDICTED: uncharacterized protein LOC100831267 isoform X1	3	23.333	1	21	108	128	GAAUUAUGGGACGGACGGAGU	GCUCUGGCUGUCCUGUAAUUC	Cleavage	1
miR1436-3p-129	Bradi3g38027.6	PREDICTED: uncharacterized protein LOC100831267 isoform X1	3	23.333	1	21	108	128	GAAUUAUGGGACGGACGGAGU	GCUCUGGCUGUCCUGUAAUUC	Cleavage	1
miR1436-3p-129	Bradi3g38027.8	PREDICTED: uncharacterized protein LOC100831267 isoform X1	3	23.333	1	21	99	119	GAAUUAUGGGACGGACGGAGU	GCUCUGGCUGUCCUGUAAUUC	Cleavage	1
miR1436-3p-129	Bradi2g54812.1	hypothetical protein BRADI_2g54812	3	7.161	1	20	226	245	GAAUUAUGGGACGGACGGAG	UUCUCUCCGUUUCAUAAUUC	Cleavage	1
miR1436-3p-129	Bradi2g40533.1	hypothetical protein BRADI_2g40533	3	21.305	1	20	435	454	GAAUUAUGGGACGGACGGAG	CACUGUCCGGCCCAUGAUUC	Translation	1
miR1436-3p-13	Bradi5g05210.8	methyltransferase 6 isoform X2	3	12.808	1	21	699	719	CACUUAUGGGACGGAGGGAGU	ACUCCCUCCGUUCCAUAAUUC	Cleavage	1
miR1436-3p-130	Bradi3g09734.1	hypothetical protein BRADI_3g09734	3	9.57	1	21	201	221	UUAUUUUGGGACGGAGGGAGU	ACUCCCUCCGUUCCUAAAUAC	Cleavage	1
miR1436-3p-130	Bradi3g32407.1	hypothetical protein BRADI_3g32406	3	7.28	1	21	1066	1086	UUAUUUUGGGACGGAGGGAGU	ACUCCCUCCGUCCCAUAUUAA	Cleavage	1
miR1436-3p-130	Bradi1g42645.1	---NA---	3	12.959	1	21	377	397	UUAUUUUGGGACGGAGGGAGU	ACUCCCUCCGUCCCAUAUUAA	Cleavage	1
miR1436-3p-130	Bradi4g07458.1	hypothetical protein BRADI_4g07455	3	22.544	1	21	385	405	UUAUUUUGGGACGGAGGGAGU	ACUCCCUCCGUCCCAUAUUAA	Cleavage	1
miR1436-3p-130	Bradi3g10336.2	---NA---	2.5	8.968	1	21	282	302	UUAUUUUGGGACGGAGGGAGU	ACUCCCUCCGUCCGCAAAUAA	Cleavage	1
miR1436-3p-130	Bradi3g10336.1	---NA---	2.5	8.968	1	21	282	302	UUAUUUUGGGACGGAGGGAGU	ACUCCCUCCGUCCGCAAAUAA	Cleavage	1
miR1436-3p-130	Bradi1g21660.1	hypothetical protein BRADI_1g21660	3	17.47	1	21	376	396	UUAUUUUGGGACGGAGGGAGU	ACUUCCUCCGUCACGAAAUAU	Translation	1
miR1436-3p-130	Bradi3g05233.1	hypothetical protein BRADI_3g05233	3	15.406	1	21	509	529	UUAUUUUGGGACGGAGGGAGU	GUUCCUUCCGUCCCGACAUAA	Cleavage	1
miR1436-3p-130	Bradi2g39641.1	WAT1-related At5g64700-like	2.5	19.746	1	21	464	484	UUAUUUUGGGACGGAGGGAGU	ACUGCCUCCGUCCAAGAAUAA	Cleavage	1
miR1436-3p-130	Bradi4g27386.1	---NA---	2.5	6.737	1	21	94	114	UUAUUUUGGGACGGAGGGAGU	ACUCCCUCCUAUCCAAAAUAA	Translation	1
miR1436-3p-131	Bradi5g05210.8	methyltransferase 6 isoform X2	0	12.808	1	21	699	719	GAAUUAUGGAACGGAGGGAGU	ACUCCCUCCGUUCCAUAAUUC	Cleavage	1
miR1436-3p-131	Bradi2g54812.1	hypothetical protein BRADI_2g54812	1.5	7.161	1	20	226	245	GAAUUAUGGAACGGAGGGAG	UUCUCUCCGUUUCAUAAUUC	Cleavage	1
miR1436-3p-131	Bradi2g61922.1	---NA---	2.5	10.226	1	21	408	428	GAAUUAUGGAACGGAGGGAGU	AUUCUUUCCGUUACAUAAUUC	Translation	1
miR1436-3p-131	Bradi4g31960.1	probable N-succinyldiaminopimelate aminotransferase	3	15.655	1	21	558	578	GAAUUAUGGAACGGAGGGAGU	GUUCGCUCCGUUUUAUGAUUC	Cleavage	1
miR1436-3p-131	Bradi3g28270.1	50S ribosomal L11-like	3	17.195	1	20	242	261	GAAUUAUGGAACGGAGGGAG	CGCCUUCCGUUUCAUGGUUC	Cleavage	1
miR1436-3p-132	Bradi3g09734.1	hypothetical protein BRADI_3g09734	3	9.57	1	21	201	221	UUAUUUUGGGACGGAGGGAGU	ACUCCCUCCGUUCCUAAAUAC	Cleavage	1
miR1436-3p-132	Bradi3g32407.1	hypothetical protein BRADI_3g32406	3	7.28	1	21	1066	1086	UUAUUUUGGGACGGAGGGAGU	ACUCCCUCCGUCCCAUAUUAA	Cleavage	1
miR1436-3p-132	Bradi1g42645.1	---NA---	3	12.959	1	21	377	397	UUAUUUUGGGACGGAGGGAGU	ACUCCCUCCGUCCCAUAUUAA	Cleavage	1
miR1436-3p-132	Bradi4g07458.1	hypothetical protein BRADI_4g07455	3	22.544	1	21	385	405	UUAUUUUGGGACGGAGGGAGU	ACUCCCUCCGUCCCAUAUUAA	Cleavage	1
miR1436-3p-132	Bradi3g10336.2	---NA---	2.5	8.968	1	21	282	302	UUAUUUUGGGACGGAGGGAGU	ACUCCCUCCGUCCGCAAAUAA	Cleavage	1
miR1436-3p-132	Bradi3g10336.1	---NA---	2.5	8.968	1	21	282	302	UUAUUUUGGGACGGAGGGAGU	ACUCCCUCCGUCCGCAAAUAA	Cleavage	1
miR1436-3p-132	Bradi1g21660.1	hypothetical protein BRADI_1g21660	3	17.47	1	21	376	396	UUAUUUUGGGACGGAGGGAGU	ACUUCCUCCGUCACGAAAUAU	Translation	1
miR1436-3p-132	Bradi3g05233.1	hypothetical protein BRADI_3g05233	3	15.406	1	21	509	529	UUAUUUUGGGACGGAGGGAGU	GUUCCUUCCGUCCCGACAUAA	Cleavage	1
miR1436-3p-132	Bradi2g39641.1	WAT1-related At5g64700-like	2.5	19.746	1	21	464	484	UUAUUUUGGGACGGAGGGAGU	ACUGCCUCCGUCCAAGAAUAA	Cleavage	1
miR1436-3p-132	Bradi4g27386.1	---NA---	2.5	6.737	1	21	94	114	UUAUUUUGGGACGGAGGGAGU	ACUCCCUCCUAUCCAAAAUAA	Translation	1
miR1436-3p-133	Bradi3g09734.1	hypothetical protein BRADI_3g09734	3	9.57	1	21	201	221	UUAUUUUGGGACGGAGGGAGU	ACUCCCUCCGUUCCUAAAUAC	Cleavage	1
miR1436-3p-133	Bradi3g32407.1	hypothetical protein BRADI_3g32406	3	7.28	1	21	1066	1086	UUAUUUUGGGACGGAGGGAGU	ACUCCCUCCGUCCCAUAUUAA	Cleavage	1
miR1436-3p-133	Bradi1g42645.1	---NA---	3	12.959	1	21	377	397	UUAUUUUGGGACGGAGGGAGU	ACUCCCUCCGUCCCAUAUUAA	Cleavage	1
miR1436-3p-133	Bradi4g07458.1	hypothetical protein BRADI_4g07455	3	22.544	1	21	385	405	UUAUUUUGGGACGGAGGGAGU	ACUCCCUCCGUCCCAUAUUAA	Cleavage	1
miR1436-3p-133	Bradi3g10336.2	---NA---	2.5	8.968	1	21	282	302	UUAUUUUGGGACGGAGGGAGU	ACUCCCUCCGUCCGCAAAUAA	Cleavage	1
miR1436-3p-133	Bradi3g10336.1	---NA---	2.5	8.968	1	21	282	302	UUAUUUUGGGACGGAGGGAGU	ACUCCCUCCGUCCGCAAAUAA	Cleavage	1
miR1436-3p-133	Bradi1g21660.1	hypothetical protein BRADI_1g21660	3	17.47	1	21	376	396	UUAUUUUGGGACGGAGGGAGU	ACUUCCUCCGUCACGAAAUAU	Translation	1
miR1436-3p-133	Bradi3g05233.1	hypothetical protein BRADI_3g05233	3	15.406	1	21	509	529	UUAUUUUGGGACGGAGGGAGU	GUUCCUUCCGUCCCGACAUAA	Cleavage	1
miR1436-3p-133	Bradi2g39641.1	WAT1-related At5g64700-like	2.5	19.746	1	21	464	484	UUAUUUUGGGACGGAGGGAGU	ACUGCCUCCGUCCAAGAAUAA	Cleavage	1
miR1436-3p-133	Bradi4g27386.1	---NA---	2.5	6.737	1	21	94	114	UUAUUUUGGGACGGAGGGAGU	ACUCCCUCCUAUCCAAAAUAA	Translation	1
miR1436-3p-134	Bradi3g36980.1	PREDICTED: uncharacterized protein At2g39795, mitochondrial	2.5	9.909	1	21	119	139	ACAUUUUGGAACGGAGGGAGU	GCUCCCUCCGUUCCGAGAUCU	Cleavage	1
miR1436-3p-134	Bradi1g67000.3	PREDICTED: uncharacterized protein LOC100841371	3	13.16	1	20	1430	1449	ACAUUUUGGAACGGAGGGAG	CUUCAUUUGUUCCAAAGUGU	Cleavage	1
miR1436-3p-134	Bradi1g67000.4	PREDICTED: uncharacterized protein LOC100841371	3	13.16	1	20	1430	1449	ACAUUUUGGAACGGAGGGAG	CUUCAUUUGUUCCAAAGUGU	Cleavage	1
miR1436-3p-134	Bradi1g67000.2	PREDICTED: uncharacterized protein LOC100841371	3	13.16	1	20	1430	1449	ACAUUUUGGAACGGAGGGAG	CUUCAUUUGUUCCAAAGUGU	Cleavage	1
miR1436-3p-134	Bradi1g67000.1	PREDICTED: uncharacterized protein LOC100841371	3	13.16	1	20	1430	1449	ACAUUUUGGAACGGAGGGAG	CUUCAUUUGUUCCAAAGUGU	Cleavage	1
miR1436-3p-134	Bradi3g41490.1	PREDICTED: uncharacterized protein LOC100823798	3	12.487	1	21	462	482	ACAUUUUGGAACGGAGGGAGU	GCUCUCUCCGUUAAAGAAUGU	Translation	1
miR1436-3p-135	Bradi5g05210.8	methyltransferase 6 isoform X2	0	12.808	1	21	699	719	GAAUUAUGGAACGGAGGGAGU	ACUCCCUCCGUUCCAUAAUUC	Cleavage	1
miR1436-3p-135	Bradi2g54812.1	hypothetical protein BRADI_2g54812	1.5	7.161	1	20	226	245	GAAUUAUGGAACGGAGGGAG	UUCUCUCCGUUUCAUAAUUC	Cleavage	1
miR1436-3p-135	Bradi2g61922.1	---NA---	2.5	10.226	1	21	408	428	GAAUUAUGGAACGGAGGGAGU	AUUCUUUCCGUUACAUAAUUC	Translation	1
miR1436-3p-135	Bradi4g31960.1	probable N-succinyldiaminopimelate aminotransferase	3	15.655	1	21	558	578	GAAUUAUGGAACGGAGGGAGU	GUUCGCUCCGUUUUAUGAUUC	Cleavage	1
miR1436-3p-135	Bradi3g28270.1	50S ribosomal L11-like	3	17.195	1	20	242	261	GAAUUAUGGAACGGAGGGAG	CGCCUUCCGUUUCAUGGUUC	Cleavage	1
miR1436-3p-136	Bradi5g05210.8	methyltransferase 6 isoform X2	1	12.808	1	21	699	719	GAAUUAUGGGAUGGAGGGAGU	ACUCCCUCCGUUCCAUAAUUC	Cleavage	1
miR1436-3p-136	Bradi2g54812.1	hypothetical protein BRADI_2g54812	2.5	7.161	1	20	226	245	GAAUUAUGGGAUGGAGGGAG	UUCUCUCCGUUUCAUAAUUC	Cleavage	1
miR1436-3p-137	Bradi5g05210.8	methyltransferase 6 isoform X2	0	12.808	1	21	699	719	GAAUUAUGGAACGGAGGGAGU	ACUCCCUCCGUUCCAUAAUUC	Cleavage	1
miR1436-3p-137	Bradi2g54812.1	hypothetical protein BRADI_2g54812	1.5	7.161	1	20	226	245	GAAUUAUGGAACGGAGGGAG	UUCUCUCCGUUUCAUAAUUC	Cleavage	1
miR1436-3p-137	Bradi2g61922.1	---NA---	2.5	10.226	1	21	408	428	GAAUUAUGGAACGGAGGGAGU	AUUCUUUCCGUUACAUAAUUC	Translation	1
miR1436-3p-137	Bradi4g31960.1	probable N-succinyldiaminopimelate aminotransferase	3	15.655	1	21	558	578	GAAUUAUGGAACGGAGGGAGU	GUUCGCUCCGUUUUAUGAUUC	Cleavage	1
miR1436-3p-137	Bradi3g28270.1	50S ribosomal L11-like	3	17.195	1	20	242	261	GAAUUAUGGAACGGAGGGAG	CGCCUUCCGUUUCAUGGUUC	Cleavage	1
miR1436-3p-138	Bradi5g05210.8	methyltransferase 6 isoform X2	0	12.808	1	21	699	719	GAAUUAUGGAACGGAGGGAGU	ACUCCCUCCGUUCCAUAAUUC	Cleavage	1
miR1436-3p-138	Bradi2g54812.1	hypothetical protein BRADI_2g54812	1.5	7.161	1	20	226	245	GAAUUAUGGAACGGAGGGAG	UUCUCUCCGUUUCAUAAUUC	Cleavage	1
miR1436-3p-138	Bradi2g61922.1	---NA---	2.5	10.226	1	21	408	428	GAAUUAUGGAACGGAGGGAGU	AUUCUUUCCGUUACAUAAUUC	Translation	1
miR1436-3p-138	Bradi4g31960.1	probable N-succinyldiaminopimelate aminotransferase	3	15.655	1	21	558	578	GAAUUAUGGAACGGAGGGAGU	GUUCGCUCCGUUUUAUGAUUC	Cleavage	1
miR1436-3p-138	Bradi3g28270.1	50S ribosomal L11-like	3	17.195	1	20	242	261	GAAUUAUGGAACGGAGGGAG	CGCCUUCCGUUUCAUGGUUC	Cleavage	1
miR1436-3p-139	Bradi3g09734.1	hypothetical protein BRADI_3g09734	3	9.57	1	21	201	221	UUAUUUUGGGACGGAGGGAGU	ACUCCCUCCGUUCCUAAAUAC	Cleavage	1
miR1436-3p-139	Bradi3g32407.1	hypothetical protein BRADI_3g32406	3	7.28	1	21	1066	1086	UUAUUUUGGGACGGAGGGAGU	ACUCCCUCCGUCCCAUAUUAA	Cleavage	1
miR1436-3p-139	Bradi1g42645.1	---NA---	3	12.959	1	21	377	397	UUAUUUUGGGACGGAGGGAGU	ACUCCCUCCGUCCCAUAUUAA	Cleavage	1
miR1436-3p-139	Bradi4g07458.1	hypothetical protein BRADI_4g07455	3	22.544	1	21	385	405	UUAUUUUGGGACGGAGGGAGU	ACUCCCUCCGUCCCAUAUUAA	Cleavage	1
miR1436-3p-139	Bradi3g10336.2	---NA---	2.5	8.968	1	21	282	302	UUAUUUUGGGACGGAGGGAGU	ACUCCCUCCGUCCGCAAAUAA	Cleavage	1
miR1436-3p-139	Bradi3g10336.1	---NA---	2.5	8.968	1	21	282	302	UUAUUUUGGGACGGAGGGAGU	ACUCCCUCCGUCCGCAAAUAA	Cleavage	1
miR1436-3p-139	Bradi1g21660.1	hypothetical protein BRADI_1g21660	3	17.47	1	21	376	396	UUAUUUUGGGACGGAGGGAGU	ACUUCCUCCGUCACGAAAUAU	Translation	1
miR1436-3p-139	Bradi3g05233.1	hypothetical protein BRADI_3g05233	3	15.406	1	21	509	529	UUAUUUUGGGACGGAGGGAGU	GUUCCUUCCGUCCCGACAUAA	Cleavage	1
miR1436-3p-139	Bradi2g39641.1	WAT1-related At5g64700-like	2.5	19.746	1	21	464	484	UUAUUUUGGGACGGAGGGAGU	ACUGCCUCCGUCCAAGAAUAA	Cleavage	1
miR1436-3p-139	Bradi4g27386.1	---NA---	2.5	6.737	1	21	94	114	UUAUUUUGGGACGGAGGGAGU	ACUCCCUCCUAUCCAAAAUAA	Translation	1
miR1436-3p-14	Bradi3g09734.1	hypothetical protein BRADI_3g09734	3	9.57	1	21	201	221	UUAUUUUGGGACGGAGGGAGU	ACUCCCUCCGUUCCUAAAUAC	Cleavage	1
miR1436-3p-14	Bradi3g32407.1	hypothetical protein BRADI_3g32406	3	7.28	1	21	1066	1086	UUAUUUUGGGACGGAGGGAGU	ACUCCCUCCGUCCCAUAUUAA	Cleavage	1
miR1436-3p-14	Bradi1g42645.1	---NA---	3	12.959	1	21	377	397	UUAUUUUGGGACGGAGGGAGU	ACUCCCUCCGUCCCAUAUUAA	Cleavage	1
miR1436-3p-14	Bradi4g07458.1	hypothetical protein BRADI_4g07455	3	22.544	1	21	385	405	UUAUUUUGGGACGGAGGGAGU	ACUCCCUCCGUCCCAUAUUAA	Cleavage	1
miR1436-3p-14	Bradi3g10336.2	---NA---	2.5	8.968	1	21	282	302	UUAUUUUGGGACGGAGGGAGU	ACUCCCUCCGUCCGCAAAUAA	Cleavage	1
miR1436-3p-14	Bradi3g10336.1	---NA---	2.5	8.968	1	21	282	302	UUAUUUUGGGACGGAGGGAGU	ACUCCCUCCGUCCGCAAAUAA	Cleavage	1
miR1436-3p-14	Bradi1g21660.1	hypothetical protein BRADI_1g21660	3	17.47	1	21	376	396	UUAUUUUGGGACGGAGGGAGU	ACUUCCUCCGUCACGAAAUAU	Translation	1
miR1436-3p-14	Bradi3g05233.1	hypothetical protein BRADI_3g05233	3	15.406	1	21	509	529	UUAUUUUGGGACGGAGGGAGU	GUUCCUUCCGUCCCGACAUAA	Cleavage	1
miR1436-3p-14	Bradi2g39641.1	WAT1-related At5g64700-like	2.5	19.746	1	21	464	484	UUAUUUUGGGACGGAGGGAGU	ACUGCCUCCGUCCAAGAAUAA	Cleavage	1
miR1436-3p-14	Bradi4g27386.1	---NA---	2.5	6.737	1	21	94	114	UUAUUUUGGGACGGAGGGAGU	ACUCCCUCCUAUCCAAAAUAA	Translation	1
miR1436-3p-140	Bradi3g09734.1	hypothetical protein BRADI_3g09734	3	9.57	1	21	201	221	UUAUUUUGGGACGGAGGGAGU	ACUCCCUCCGUUCCUAAAUAC	Cleavage	1
miR1436-3p-140	Bradi3g32407.1	hypothetical protein BRADI_3g32406	3	7.28	1	21	1066	1086	UUAUUUUGGGACGGAGGGAGU	ACUCCCUCCGUCCCAUAUUAA	Cleavage	1
miR1436-3p-140	Bradi1g42645.1	---NA---	3	12.959	1	21	377	397	UUAUUUUGGGACGGAGGGAGU	ACUCCCUCCGUCCCAUAUUAA	Cleavage	1
miR1436-3p-140	Bradi4g07458.1	hypothetical protein BRADI_4g07455	3	22.544	1	21	385	405	UUAUUUUGGGACGGAGGGAGU	ACUCCCUCCGUCCCAUAUUAA	Cleavage	1
miR1436-3p-140	Bradi3g10336.2	---NA---	2.5	8.968	1	21	282	302	UUAUUUUGGGACGGAGGGAGU	ACUCCCUCCGUCCGCAAAUAA	Cleavage	1
miR1436-3p-140	Bradi3g10336.1	---NA---	2.5	8.968	1	21	282	302	UUAUUUUGGGACGGAGGGAGU	ACUCCCUCCGUCCGCAAAUAA	Cleavage	1
miR1436-3p-140	Bradi1g21660.1	hypothetical protein BRADI_1g21660	3	17.47	1	21	376	396	UUAUUUUGGGACGGAGGGAGU	ACUUCCUCCGUCACGAAAUAU	Translation	1
miR1436-3p-140	Bradi3g05233.1	hypothetical protein BRADI_3g05233	3	15.406	1	21	509	529	UUAUUUUGGGACGGAGGGAGU	GUUCCUUCCGUCCCGACAUAA	Cleavage	1
miR1436-3p-140	Bradi2g39641.1	WAT1-related At5g64700-like	2.5	19.746	1	21	464	484	UUAUUUUGGGACGGAGGGAGU	ACUGCCUCCGUCCAAGAAUAA	Cleavage	1
miR1436-3p-140	Bradi4g27386.1	---NA---	2.5	6.737	1	21	94	114	UUAUUUUGGGACGGAGGGAGU	ACUCCCUCCUAUCCAAAAUAA	Translation	1
miR1436-3p-141	Bradi3g09734.1	hypothetical protein BRADI_3g09734	3	9.57	1	21	201	221	UUAUUUUGGGACGGAGGGAGU	ACUCCCUCCGUUCCUAAAUAC	Cleavage	1
miR1436-3p-141	Bradi3g32407.1	hypothetical protein BRADI_3g32406	3	7.28	1	21	1066	1086	UUAUUUUGGGACGGAGGGAGU	ACUCCCUCCGUCCCAUAUUAA	Cleavage	1
miR1436-3p-141	Bradi1g42645.1	---NA---	3	12.959	1	21	377	397	UUAUUUUGGGACGGAGGGAGU	ACUCCCUCCGUCCCAUAUUAA	Cleavage	1
miR1436-3p-141	Bradi4g07458.1	hypothetical protein BRADI_4g07455	3	22.544	1	21	385	405	UUAUUUUGGGACGGAGGGAGU	ACUCCCUCCGUCCCAUAUUAA	Cleavage	1
miR1436-3p-141	Bradi3g10336.2	---NA---	2.5	8.968	1	21	282	302	UUAUUUUGGGACGGAGGGAGU	ACUCCCUCCGUCCGCAAAUAA	Cleavage	1
miR1436-3p-141	Bradi3g10336.1	---NA---	2.5	8.968	1	21	282	302	UUAUUUUGGGACGGAGGGAGU	ACUCCCUCCGUCCGCAAAUAA	Cleavage	1
miR1436-3p-141	Bradi1g21660.1	hypothetical protein BRADI_1g21660	3	17.47	1	21	376	396	UUAUUUUGGGACGGAGGGAGU	ACUUCCUCCGUCACGAAAUAU	Translation	1
miR1436-3p-141	Bradi3g05233.1	hypothetical protein BRADI_3g05233	3	15.406	1	21	509	529	UUAUUUUGGGACGGAGGGAGU	GUUCCUUCCGUCCCGACAUAA	Cleavage	1
miR1436-3p-141	Bradi2g39641.1	WAT1-related At5g64700-like	2.5	19.746	1	21	464	484	UUAUUUUGGGACGGAGGGAGU	ACUGCCUCCGUCCAAGAAUAA	Cleavage	1
miR1436-3p-141	Bradi4g27386.1	---NA---	2.5	6.737	1	21	94	114	UUAUUUUGGGACGGAGGGAGU	ACUCCCUCCUAUCCAAAAUAA	Translation	1
miR1436-3p-142	Bradi5g05210.8	methyltransferase 6 isoform X2	0	12.808	1	21	699	719	GAAUUAUGGAACGGAGGGAGU	ACUCCCUCCGUUCCAUAAUUC	Cleavage	1
miR1436-3p-142	Bradi2g54812.1	hypothetical protein BRADI_2g54812	1.5	7.161	1	20	226	245	GAAUUAUGGAACGGAGGGAG	UUCUCUCCGUUUCAUAAUUC	Cleavage	1
miR1436-3p-142	Bradi2g61922.1	---NA---	2.5	10.226	1	21	408	428	GAAUUAUGGAACGGAGGGAGU	AUUCUUUCCGUUACAUAAUUC	Translation	1
miR1436-3p-142	Bradi4g31960.1	probable N-succinyldiaminopimelate aminotransferase	3	15.655	1	21	558	578	GAAUUAUGGAACGGAGGGAGU	GUUCGCUCCGUUUUAUGAUUC	Cleavage	1
miR1436-3p-142	Bradi3g28270.1	50S ribosomal L11-like	3	17.195	1	20	242	261	GAAUUAUGGAACGGAGGGAG	CGCCUUCCGUUUCAUGGUUC	Cleavage	1
miR1436-3p-143	Bradi5g05210.8	methyltransferase 6 isoform X2	1.5	12.808	1	21	699	719	GAAUUAUGGGACGGAGGUAGU	ACUCCCUCCGUUCCAUAAUUC	Cleavage	1
miR1436-3p-143	Bradi2g54812.1	hypothetical protein BRADI_2g54812	3	7.161	1	20	226	245	GAAUUAUGGGACGGAGGUAG	UUCUCUCCGUUUCAUAAUUC	Cleavage	1
miR1436-3p-144	Bradi3g09734.1	hypothetical protein BRADI_3g09734	3	9.57	1	21	201	221	UUAUUUUGGGACGGAGGGAGU	ACUCCCUCCGUUCCUAAAUAC	Cleavage	1
miR1436-3p-144	Bradi3g32407.1	hypothetical protein BRADI_3g32406	3	7.28	1	21	1066	1086	UUAUUUUGGGACGGAGGGAGU	ACUCCCUCCGUCCCAUAUUAA	Cleavage	1
miR1436-3p-144	Bradi1g42645.1	---NA---	3	12.959	1	21	377	397	UUAUUUUGGGACGGAGGGAGU	ACUCCCUCCGUCCCAUAUUAA	Cleavage	1
miR1436-3p-144	Bradi4g07458.1	hypothetical protein BRADI_4g07455	3	22.544	1	21	385	405	UUAUUUUGGGACGGAGGGAGU	ACUCCCUCCGUCCCAUAUUAA	Cleavage	1
miR1436-3p-144	Bradi3g10336.2	---NA---	2.5	8.968	1	21	282	302	UUAUUUUGGGACGGAGGGAGU	ACUCCCUCCGUCCGCAAAUAA	Cleavage	1
miR1436-3p-144	Bradi3g10336.1	---NA---	2.5	8.968	1	21	282	302	UUAUUUUGGGACGGAGGGAGU	ACUCCCUCCGUCCGCAAAUAA	Cleavage	1
miR1436-3p-144	Bradi1g21660.1	hypothetical protein BRADI_1g21660	3	17.47	1	21	376	396	UUAUUUUGGGACGGAGGGAGU	ACUUCCUCCGUCACGAAAUAU	Translation	1
miR1436-3p-144	Bradi3g05233.1	hypothetical protein BRADI_3g05233	3	15.406	1	21	509	529	UUAUUUUGGGACGGAGGGAGU	GUUCCUUCCGUCCCGACAUAA	Cleavage	1
miR1436-3p-144	Bradi2g39641.1	WAT1-related At5g64700-like	2.5	19.746	1	21	464	484	UUAUUUUGGGACGGAGGGAGU	ACUGCCUCCGUCCAAGAAUAA	Cleavage	1
miR1436-3p-144	Bradi4g27386.1	---NA---	2.5	6.737	1	21	94	114	UUAUUUUGGGACGGAGGGAGU	ACUCCCUCCUAUCCAAAAUAA	Translation	1
miR1436-3p-145	Bradi5g05210.8	methyltransferase 6 isoform X2	0	12.808	1	21	699	719	GAAUUAUGGAACGGAGGGAGU	ACUCCCUCCGUUCCAUAAUUC	Cleavage	1
miR1436-3p-145	Bradi2g54812.1	hypothetical protein BRADI_2g54812	1.5	7.161	1	20	226	245	GAAUUAUGGAACGGAGGGAG	UUCUCUCCGUUUCAUAAUUC	Cleavage	1
miR1436-3p-145	Bradi2g61922.1	---NA---	2.5	10.226	1	21	408	428	GAAUUAUGGAACGGAGGGAGU	AUUCUUUCCGUUACAUAAUUC	Translation	1
miR1436-3p-145	Bradi4g31960.1	probable N-succinyldiaminopimelate aminotransferase	3	15.655	1	21	558	578	GAAUUAUGGAACGGAGGGAGU	GUUCGCUCCGUUUUAUGAUUC	Cleavage	1
miR1436-3p-145	Bradi3g28270.1	50S ribosomal L11-like	3	17.195	1	20	242	261	GAAUUAUGGAACGGAGGGAG	CGCCUUCCGUUUCAUGGUUC	Cleavage	1
miR1436-3p-146	Bradi5g05210.8	methyltransferase 6 isoform X2	1.5	12.808	1	21	699	719	GAAUUAUGAGACGGAGGGAGU	ACUCCCUCCGUUCCAUAAUUC	Translation	1
miR1436-3p-146	Bradi2g54812.1	hypothetical protein BRADI_2g54812	1.5	7.161	1	20	226	245	GAAUUAUGAGACGGAGGGAG	UUCUCUCCGUUUCAUAAUUC	Cleavage	1
miR1436-3p-146	Bradi2g61922.1	---NA---	3	10.226	1	21	408	428	GAAUUAUGAGACGGAGGGAGU	AUUCUUUCCGUUACAUAAUUC	Translation	1
miR1436-3p-146	Bradi2g40441.1	callose synthase 6 isoform X1	3	18.632	1	20	5648	5667	GAAUUAUGAGACGGAGGGAG	UUCCCUUCGUCUCAGAGUUC	Cleavage	1
miR1436-3p-146	Bradi2g40441.2	callose synthase 6 isoform X1	3	18.632	1	20	5495	5514	GAAUUAUGAGACGGAGGGAG	UUCCCUUCGUCUCAGAGUUC	Cleavage	1
miR1436-3p-146	Bradi4g31960.1	probable N-succinyldiaminopimelate aminotransferase	3	15.655	1	21	558	578	GAAUUAUGAGACGGAGGGAGU	GUUCGCUCCGUUUUAUGAUUC	Cleavage	1
miR1436-3p-146	Bradi3g10530.1	GTP-binding homolog	3	16.85	1	20	223	242	GAAUUAUGAGACGGAGGGAG	CUCCUGCCGUCUCCUAAUUC	Cleavage	1
miR1436-3p-146	Bradi3g28270.1	50S ribosomal L11-like	3	17.195	1	20	242	261	GAAUUAUGAGACGGAGGGAG	CGCCUUCCGUUUCAUGGUUC	Cleavage	1
miR1436-3p-147	Bradi3g09734.1	hypothetical protein BRADI_3g09734	3	9.57	1	21	201	221	UUAUUUUGGGACGGAGGGAGU	ACUCCCUCCGUUCCUAAAUAC	Cleavage	1
miR1436-3p-147	Bradi3g32407.1	hypothetical protein BRADI_3g32406	3	7.28	1	21	1066	1086	UUAUUUUGGGACGGAGGGAGU	ACUCCCUCCGUCCCAUAUUAA	Cleavage	1
miR1436-3p-147	Bradi1g42645.1	---NA---	3	12.959	1	21	377	397	UUAUUUUGGGACGGAGGGAGU	ACUCCCUCCGUCCCAUAUUAA	Cleavage	1
miR1436-3p-147	Bradi4g07458.1	hypothetical protein BRADI_4g07455	3	22.544	1	21	385	405	UUAUUUUGGGACGGAGGGAGU	ACUCCCUCCGUCCCAUAUUAA	Cleavage	1
miR1436-3p-147	Bradi3g10336.2	---NA---	2.5	8.968	1	21	282	302	UUAUUUUGGGACGGAGGGAGU	ACUCCCUCCGUCCGCAAAUAA	Cleavage	1
miR1436-3p-147	Bradi3g10336.1	---NA---	2.5	8.968	1	21	282	302	UUAUUUUGGGACGGAGGGAGU	ACUCCCUCCGUCCGCAAAUAA	Cleavage	1
miR1436-3p-147	Bradi1g21660.1	hypothetical protein BRADI_1g21660	3	17.47	1	21	376	396	UUAUUUUGGGACGGAGGGAGU	ACUUCCUCCGUCACGAAAUAU	Translation	1
miR1436-3p-147	Bradi3g05233.1	hypothetical protein BRADI_3g05233	3	15.406	1	21	509	529	UUAUUUUGGGACGGAGGGAGU	GUUCCUUCCGUCCCGACAUAA	Cleavage	1
miR1436-3p-147	Bradi2g39641.1	WAT1-related At5g64700-like	2.5	19.746	1	21	464	484	UUAUUUUGGGACGGAGGGAGU	ACUGCCUCCGUCCAAGAAUAA	Cleavage	1
miR1436-3p-147	Bradi4g27386.1	---NA---	2.5	6.737	1	21	94	114	UUAUUUUGGGACGGAGGGAGU	ACUCCCUCCUAUCCAAAAUAA	Translation	1
miR1436-3p-148	Bradi3g09734.1	hypothetical protein BRADI_3g09734	3	9.57	1	21	201	221	UUAUUUUGGGACGGAGGGAGU	ACUCCCUCCGUUCCUAAAUAC	Cleavage	1
miR1436-3p-148	Bradi3g32407.1	hypothetical protein BRADI_3g32406	3	7.28	1	21	1066	1086	UUAUUUUGGGACGGAGGGAGU	ACUCCCUCCGUCCCAUAUUAA	Cleavage	1
miR1436-3p-148	Bradi1g42645.1	---NA---	3	12.959	1	21	377	397	UUAUUUUGGGACGGAGGGAGU	ACUCCCUCCGUCCCAUAUUAA	Cleavage	1
miR1436-3p-148	Bradi4g07458.1	hypothetical protein BRADI_4g07455	3	22.544	1	21	385	405	UUAUUUUGGGACGGAGGGAGU	ACUCCCUCCGUCCCAUAUUAA	Cleavage	1
miR1436-3p-148	Bradi3g10336.2	---NA---	2.5	8.968	1	21	282	302	UUAUUUUGGGACGGAGGGAGU	ACUCCCUCCGUCCGCAAAUAA	Cleavage	1
miR1436-3p-148	Bradi3g10336.1	---NA---	2.5	8.968	1	21	282	302	UUAUUUUGGGACGGAGGGAGU	ACUCCCUCCGUCCGCAAAUAA	Cleavage	1
miR1436-3p-148	Bradi1g21660.1	hypothetical protein BRADI_1g21660	3	17.47	1	21	376	396	UUAUUUUGGGACGGAGGGAGU	ACUUCCUCCGUCACGAAAUAU	Translation	1
miR1436-3p-148	Bradi3g05233.1	hypothetical protein BRADI_3g05233	3	15.406	1	21	509	529	UUAUUUUGGGACGGAGGGAGU	GUUCCUUCCGUCCCGACAUAA	Cleavage	1
miR1436-3p-148	Bradi2g39641.1	WAT1-related At5g64700-like	2.5	19.746	1	21	464	484	UUAUUUUGGGACGGAGGGAGU	ACUGCCUCCGUCCAAGAAUAA	Cleavage	1
miR1436-3p-148	Bradi4g27386.1	---NA---	2.5	6.737	1	21	94	114	UUAUUUUGGGACGGAGGGAGU	ACUCCCUCCUAUCCAAAAUAA	Translation	1
miR1436-3p-149	Bradi3g09734.1	hypothetical protein BRADI_3g09734	3	9.57	1	21	201	221	UUAUUUUGGGACGGAGGGAGU	ACUCCCUCCGUUCCUAAAUAC	Cleavage	1
miR1436-3p-149	Bradi3g32407.1	hypothetical protein BRADI_3g32406	3	7.28	1	21	1066	1086	UUAUUUUGGGACGGAGGGAGU	ACUCCCUCCGUCCCAUAUUAA	Cleavage	1
miR1436-3p-149	Bradi1g42645.1	---NA---	3	12.959	1	21	377	397	UUAUUUUGGGACGGAGGGAGU	ACUCCCUCCGUCCCAUAUUAA	Cleavage	1
miR1436-3p-149	Bradi4g07458.1	hypothetical protein BRADI_4g07455	3	22.544	1	21	385	405	UUAUUUUGGGACGGAGGGAGU	ACUCCCUCCGUCCCAUAUUAA	Cleavage	1
miR1436-3p-149	Bradi3g10336.2	---NA---	2.5	8.968	1	21	282	302	UUAUUUUGGGACGGAGGGAGU	ACUCCCUCCGUCCGCAAAUAA	Cleavage	1
miR1436-3p-149	Bradi3g10336.1	---NA---	2.5	8.968	1	21	282	302	UUAUUUUGGGACGGAGGGAGU	ACUCCCUCCGUCCGCAAAUAA	Cleavage	1
miR1436-3p-149	Bradi1g21660.1	hypothetical protein BRADI_1g21660	3	17.47	1	21	376	396	UUAUUUUGGGACGGAGGGAGU	ACUUCCUCCGUCACGAAAUAU	Translation	1
miR1436-3p-149	Bradi3g05233.1	hypothetical protein BRADI_3g05233	3	15.406	1	21	509	529	UUAUUUUGGGACGGAGGGAGU	GUUCCUUCCGUCCCGACAUAA	Cleavage	1
miR1436-3p-149	Bradi2g39641.1	WAT1-related At5g64700-like	2.5	19.746	1	21	464	484	UUAUUUUGGGACGGAGGGAGU	ACUGCCUCCGUCCAAGAAUAA	Cleavage	1
miR1436-3p-149	Bradi4g27386.1	---NA---	2.5	6.737	1	21	94	114	UUAUUUUGGGACGGAGGGAGU	ACUCCCUCCUAUCCAAAAUAA	Translation	1
miR1436-3p-15	Bradi5g05210.8	methyltransferase 6 isoform X2	0	12.808	1	21	699	719	GAAUUAUGGAACGGAGGGAGU	ACUCCCUCCGUUCCAUAAUUC	Cleavage	1
miR1436-3p-15	Bradi2g54812.1	hypothetical protein BRADI_2g54812	1.5	7.161	1	20	226	245	GAAUUAUGGAACGGAGGGAG	UUCUCUCCGUUUCAUAAUUC	Cleavage	1
miR1436-3p-15	Bradi2g61922.1	---NA---	2.5	10.226	1	21	408	428	GAAUUAUGGAACGGAGGGAGU	AUUCUUUCCGUUACAUAAUUC	Translation	1
miR1436-3p-15	Bradi4g31960.1	probable N-succinyldiaminopimelate aminotransferase	3	15.655	1	21	558	578	GAAUUAUGGAACGGAGGGAGU	GUUCGCUCCGUUUUAUGAUUC	Cleavage	1
miR1436-3p-15	Bradi3g28270.1	50S ribosomal L11-like	3	17.195	1	20	242	261	GAAUUAUGGAACGGAGGGAG	CGCCUUCCGUUUCAUGGUUC	Cleavage	1
miR1436-3p-150	Bradi3g09734.1	hypothetical protein BRADI_3g09734	3	9.57	1	21	201	221	UUAUUUUGGGACGGAGGGAGU	ACUCCCUCCGUUCCUAAAUAC	Cleavage	1
miR1436-3p-150	Bradi3g32407.1	hypothetical protein BRADI_3g32406	3	7.28	1	21	1066	1086	UUAUUUUGGGACGGAGGGAGU	ACUCCCUCCGUCCCAUAUUAA	Cleavage	1
miR1436-3p-150	Bradi1g42645.1	---NA---	3	12.959	1	21	377	397	UUAUUUUGGGACGGAGGGAGU	ACUCCCUCCGUCCCAUAUUAA	Cleavage	1
miR1436-3p-150	Bradi4g07458.1	hypothetical protein BRADI_4g07455	3	22.544	1	21	385	405	UUAUUUUGGGACGGAGGGAGU	ACUCCCUCCGUCCCAUAUUAA	Cleavage	1
miR1436-3p-150	Bradi3g10336.2	---NA---	2.5	8.968	1	21	282	302	UUAUUUUGGGACGGAGGGAGU	ACUCCCUCCGUCCGCAAAUAA	Cleavage	1
miR1436-3p-150	Bradi3g10336.1	---NA---	2.5	8.968	1	21	282	302	UUAUUUUGGGACGGAGGGAGU	ACUCCCUCCGUCCGCAAAUAA	Cleavage	1
miR1436-3p-150	Bradi1g21660.1	hypothetical protein BRADI_1g21660	3	17.47	1	21	376	396	UUAUUUUGGGACGGAGGGAGU	ACUUCCUCCGUCACGAAAUAU	Translation	1
miR1436-3p-150	Bradi3g05233.1	hypothetical protein BRADI_3g05233	3	15.406	1	21	509	529	UUAUUUUGGGACGGAGGGAGU	GUUCCUUCCGUCCCGACAUAA	Cleavage	1
miR1436-3p-150	Bradi2g39641.1	WAT1-related At5g64700-like	2.5	19.746	1	21	464	484	UUAUUUUGGGACGGAGGGAGU	ACUGCCUCCGUCCAAGAAUAA	Cleavage	1
miR1436-3p-150	Bradi4g27386.1	---NA---	2.5	6.737	1	21	94	114	UUAUUUUGGGACGGAGGGAGU	ACUCCCUCCUAUCCAAAAUAA	Translation	1
miR1436-3p-151	Bradi3g09734.1	hypothetical protein BRADI_3g09734	3	9.57	1	21	201	221	UUAUUUUGGGACGGAGGGAGU	ACUCCCUCCGUUCCUAAAUAC	Cleavage	1
miR1436-3p-151	Bradi3g32407.1	hypothetical protein BRADI_3g32406	3	7.28	1	21	1066	1086	UUAUUUUGGGACGGAGGGAGU	ACUCCCUCCGUCCCAUAUUAA	Cleavage	1
miR1436-3p-151	Bradi1g42645.1	---NA---	3	12.959	1	21	377	397	UUAUUUUGGGACGGAGGGAGU	ACUCCCUCCGUCCCAUAUUAA	Cleavage	1
miR1436-3p-151	Bradi4g07458.1	hypothetical protein BRADI_4g07455	3	22.544	1	21	385	405	UUAUUUUGGGACGGAGGGAGU	ACUCCCUCCGUCCCAUAUUAA	Cleavage	1
miR1436-3p-151	Bradi3g10336.2	---NA---	2.5	8.968	1	21	282	302	UUAUUUUGGGACGGAGGGAGU	ACUCCCUCCGUCCGCAAAUAA	Cleavage	1
miR1436-3p-151	Bradi3g10336.1	---NA---	2.5	8.968	1	21	282	302	UUAUUUUGGGACGGAGGGAGU	ACUCCCUCCGUCCGCAAAUAA	Cleavage	1
miR1436-3p-151	Bradi1g21660.1	hypothetical protein BRADI_1g21660	3	17.47	1	21	376	396	UUAUUUUGGGACGGAGGGAGU	ACUUCCUCCGUCACGAAAUAU	Translation	1
miR1436-3p-151	Bradi3g05233.1	hypothetical protein BRADI_3g05233	3	15.406	1	21	509	529	UUAUUUUGGGACGGAGGGAGU	GUUCCUUCCGUCCCGACAUAA	Cleavage	1
miR1436-3p-151	Bradi2g39641.1	WAT1-related At5g64700-like	2.5	19.746	1	21	464	484	UUAUUUUGGGACGGAGGGAGU	ACUGCCUCCGUCCAAGAAUAA	Cleavage	1
miR1436-3p-151	Bradi4g27386.1	---NA---	2.5	6.737	1	21	94	114	UUAUUUUGGGACGGAGGGAGU	ACUCCCUCCUAUCCAAAAUAA	Translation	1
miR1436-3p-152	Bradi3g09734.1	hypothetical protein BRADI_3g09734	3	9.57	1	21	201	221	UUAUUUUGGGACGGAGGGAGU	ACUCCCUCCGUUCCUAAAUAC	Cleavage	1
miR1436-3p-152	Bradi3g32407.1	hypothetical protein BRADI_3g32406	3	7.28	1	21	1066	1086	UUAUUUUGGGACGGAGGGAGU	ACUCCCUCCGUCCCAUAUUAA	Cleavage	1
miR1436-3p-152	Bradi1g42645.1	---NA---	3	12.959	1	21	377	397	UUAUUUUGGGACGGAGGGAGU	ACUCCCUCCGUCCCAUAUUAA	Cleavage	1
miR1436-3p-152	Bradi4g07458.1	hypothetical protein BRADI_4g07455	3	22.544	1	21	385	405	UUAUUUUGGGACGGAGGGAGU	ACUCCCUCCGUCCCAUAUUAA	Cleavage	1
miR1436-3p-152	Bradi3g10336.2	---NA---	2.5	8.968	1	21	282	302	UUAUUUUGGGACGGAGGGAGU	ACUCCCUCCGUCCGCAAAUAA	Cleavage	1
miR1436-3p-152	Bradi3g10336.1	---NA---	2.5	8.968	1	21	282	302	UUAUUUUGGGACGGAGGGAGU	ACUCCCUCCGUCCGCAAAUAA	Cleavage	1
miR1436-3p-152	Bradi1g21660.1	hypothetical protein BRADI_1g21660	3	17.47	1	21	376	396	UUAUUUUGGGACGGAGGGAGU	ACUUCCUCCGUCACGAAAUAU	Translation	1
miR1436-3p-152	Bradi3g05233.1	hypothetical protein BRADI_3g05233	3	15.406	1	21	509	529	UUAUUUUGGGACGGAGGGAGU	GUUCCUUCCGUCCCGACAUAA	Cleavage	1
miR1436-3p-152	Bradi2g39641.1	WAT1-related At5g64700-like	2.5	19.746	1	21	464	484	UUAUUUUGGGACGGAGGGAGU	ACUGCCUCCGUCCAAGAAUAA	Cleavage	1
miR1436-3p-152	Bradi4g27386.1	---NA---	2.5	6.737	1	21	94	114	UUAUUUUGGGACGGAGGGAGU	ACUCCCUCCUAUCCAAAAUAA	Translation	1
miR1436-3p-153	Bradi5g05210.8	methyltransferase 6 isoform X2	2.5	12.808	1	21	699	719	AUAUUAUGGAACGGAGGGAGU	ACUCCCUCCGUUCCAUAAUUC	Cleavage	1
miR1436-3p-154	Bradi3g09734.1	hypothetical protein BRADI_3g09734	3	9.57	1	21	201	221	UUAUUUUGGGACGGAGGGAGU	ACUCCCUCCGUUCCUAAAUAC	Cleavage	1
miR1436-3p-154	Bradi3g32407.1	hypothetical protein BRADI_3g32406	3	7.28	1	21	1066	1086	UUAUUUUGGGACGGAGGGAGU	ACUCCCUCCGUCCCAUAUUAA	Cleavage	1
miR1436-3p-154	Bradi1g42645.1	---NA---	3	12.959	1	21	377	397	UUAUUUUGGGACGGAGGGAGU	ACUCCCUCCGUCCCAUAUUAA	Cleavage	1
miR1436-3p-154	Bradi4g07458.1	hypothetical protein BRADI_4g07455	3	22.544	1	21	385	405	UUAUUUUGGGACGGAGGGAGU	ACUCCCUCCGUCCCAUAUUAA	Cleavage	1
miR1436-3p-154	Bradi3g10336.2	---NA---	2.5	8.968	1	21	282	302	UUAUUUUGGGACGGAGGGAGU	ACUCCCUCCGUCCGCAAAUAA	Cleavage	1
miR1436-3p-154	Bradi3g10336.1	---NA---	2.5	8.968	1	21	282	302	UUAUUUUGGGACGGAGGGAGU	ACUCCCUCCGUCCGCAAAUAA	Cleavage	1
miR1436-3p-154	Bradi1g21660.1	hypothetical protein BRADI_1g21660	3	17.47	1	21	376	396	UUAUUUUGGGACGGAGGGAGU	ACUUCCUCCGUCACGAAAUAU	Translation	1
miR1436-3p-154	Bradi3g05233.1	hypothetical protein BRADI_3g05233	3	15.406	1	21	509	529	UUAUUUUGGGACGGAGGGAGU	GUUCCUUCCGUCCCGACAUAA	Cleavage	1
miR1436-3p-154	Bradi2g39641.1	WAT1-related At5g64700-like	2.5	19.746	1	21	464	484	UUAUUUUGGGACGGAGGGAGU	ACUGCCUCCGUCCAAGAAUAA	Cleavage	1
miR1436-3p-154	Bradi4g27386.1	---NA---	2.5	6.737	1	21	94	114	UUAUUUUGGGACGGAGGGAGU	ACUCCCUCCUAUCCAAAAUAA	Translation	1
miR1436-3p-155	Bradi3g09734.1	hypothetical protein BRADI_3g09734	3	9.57	1	21	201	221	UUAUUUUGGGACGGAGGGAGU	ACUCCCUCCGUUCCUAAAUAC	Cleavage	1
miR1436-3p-155	Bradi3g32407.1	hypothetical protein BRADI_3g32406	3	7.28	1	21	1066	1086	UUAUUUUGGGACGGAGGGAGU	ACUCCCUCCGUCCCAUAUUAA	Cleavage	1
miR1436-3p-155	Bradi1g42645.1	---NA---	3	12.959	1	21	377	397	UUAUUUUGGGACGGAGGGAGU	ACUCCCUCCGUCCCAUAUUAA	Cleavage	1
miR1436-3p-155	Bradi4g07458.1	hypothetical protein BRADI_4g07455	3	22.544	1	21	385	405	UUAUUUUGGGACGGAGGGAGU	ACUCCCUCCGUCCCAUAUUAA	Cleavage	1
miR1436-3p-155	Bradi3g10336.2	---NA---	2.5	8.968	1	21	282	302	UUAUUUUGGGACGGAGGGAGU	ACUCCCUCCGUCCGCAAAUAA	Cleavage	1
miR1436-3p-155	Bradi3g10336.1	---NA---	2.5	8.968	1	21	282	302	UUAUUUUGGGACGGAGGGAGU	ACUCCCUCCGUCCGCAAAUAA	Cleavage	1
miR1436-3p-155	Bradi1g21660.1	hypothetical protein BRADI_1g21660	3	17.47	1	21	376	396	UUAUUUUGGGACGGAGGGAGU	ACUUCCUCCGUCACGAAAUAU	Translation	1
miR1436-3p-155	Bradi3g05233.1	hypothetical protein BRADI_3g05233	3	15.406	1	21	509	529	UUAUUUUGGGACGGAGGGAGU	GUUCCUUCCGUCCCGACAUAA	Cleavage	1
miR1436-3p-155	Bradi2g39641.1	WAT1-related At5g64700-like	2.5	19.746	1	21	464	484	UUAUUUUGGGACGGAGGGAGU	ACUGCCUCCGUCCAAGAAUAA	Cleavage	1
miR1436-3p-155	Bradi4g27386.1	---NA---	2.5	6.737	1	21	94	114	UUAUUUUGGGACGGAGGGAGU	ACUCCCUCCUAUCCAAAAUAA	Translation	1
miR1436-3p-156	Bradi5g05210.8	methyltransferase 6 isoform X2	0	12.808	1	21	699	719	GAAUUAUGGAACGGAGGGAGU	ACUCCCUCCGUUCCAUAAUUC	Cleavage	1
miR1436-3p-156	Bradi2g54812.1	hypothetical protein BRADI_2g54812	1.5	7.161	1	20	226	245	GAAUUAUGGAACGGAGGGAG	UUCUCUCCGUUUCAUAAUUC	Cleavage	1
miR1436-3p-156	Bradi2g61922.1	---NA---	2.5	10.226	1	21	408	428	GAAUUAUGGAACGGAGGGAGU	AUUCUUUCCGUUACAUAAUUC	Translation	1
miR1436-3p-156	Bradi4g31960.1	probable N-succinyldiaminopimelate aminotransferase	3	15.655	1	21	558	578	GAAUUAUGGAACGGAGGGAGU	GUUCGCUCCGUUUUAUGAUUC	Cleavage	1
miR1436-3p-156	Bradi3g28270.1	50S ribosomal L11-like	3	17.195	1	20	242	261	GAAUUAUGGAACGGAGGGAG	CGCCUUCCGUUUCAUGGUUC	Cleavage	1
miR1436-3p-157	Bradi3g09734.1	hypothetical protein BRADI_3g09734	3	9.57	1	21	201	221	UUAUUUUGGGACGGAGGGAGU	ACUCCCUCCGUUCCUAAAUAC	Cleavage	1
miR1436-3p-157	Bradi3g32407.1	hypothetical protein BRADI_3g32406	3	7.28	1	21	1066	1086	UUAUUUUGGGACGGAGGGAGU	ACUCCCUCCGUCCCAUAUUAA	Cleavage	1
miR1436-3p-157	Bradi1g42645.1	---NA---	3	12.959	1	21	377	397	UUAUUUUGGGACGGAGGGAGU	ACUCCCUCCGUCCCAUAUUAA	Cleavage	1
miR1436-3p-157	Bradi4g07458.1	hypothetical protein BRADI_4g07455	3	22.544	1	21	385	405	UUAUUUUGGGACGGAGGGAGU	ACUCCCUCCGUCCCAUAUUAA	Cleavage	1
miR1436-3p-157	Bradi3g10336.2	---NA---	2.5	8.968	1	21	282	302	UUAUUUUGGGACGGAGGGAGU	ACUCCCUCCGUCCGCAAAUAA	Cleavage	1
miR1436-3p-157	Bradi3g10336.1	---NA---	2.5	8.968	1	21	282	302	UUAUUUUGGGACGGAGGGAGU	ACUCCCUCCGUCCGCAAAUAA	Cleavage	1
miR1436-3p-157	Bradi1g21660.1	hypothetical protein BRADI_1g21660	3	17.47	1	21	376	396	UUAUUUUGGGACGGAGGGAGU	ACUUCCUCCGUCACGAAAUAU	Translation	1
miR1436-3p-157	Bradi3g05233.1	hypothetical protein BRADI_3g05233	3	15.406	1	21	509	529	UUAUUUUGGGACGGAGGGAGU	GUUCCUUCCGUCCCGACAUAA	Cleavage	1
miR1436-3p-157	Bradi2g39641.1	WAT1-related At5g64700-like	2.5	19.746	1	21	464	484	UUAUUUUGGGACGGAGGGAGU	ACUGCCUCCGUCCAAGAAUAA	Cleavage	1
miR1436-3p-157	Bradi4g27386.1	---NA---	2.5	6.737	1	21	94	114	UUAUUUUGGGACGGAGGGAGU	ACUCCCUCCUAUCCAAAAUAA	Translation	1
miR1436-3p-158	Bradi5g05210.8	methyltransferase 6 isoform X2	1.5	12.808	1	21	699	719	GAAUUAUGAGACGGAGGGAGU	ACUCCCUCCGUUCCAUAAUUC	Translation	1
miR1436-3p-158	Bradi2g54812.1	hypothetical protein BRADI_2g54812	1.5	7.161	1	20	226	245	GAAUUAUGAGACGGAGGGAG	UUCUCUCCGUUUCAUAAUUC	Cleavage	1
miR1436-3p-158	Bradi2g61922.1	---NA---	3	10.226	1	21	408	428	GAAUUAUGAGACGGAGGGAGU	AUUCUUUCCGUUACAUAAUUC	Translation	1
miR1436-3p-158	Bradi2g40441.1	callose synthase 6 isoform X1	3	18.632	1	20	5648	5667	GAAUUAUGAGACGGAGGGAG	UUCCCUUCGUCUCAGAGUUC	Cleavage	1
miR1436-3p-158	Bradi2g40441.2	callose synthase 6 isoform X1	3	18.632	1	20	5495	5514	GAAUUAUGAGACGGAGGGAG	UUCCCUUCGUCUCAGAGUUC	Cleavage	1
miR1436-3p-158	Bradi4g31960.1	probable N-succinyldiaminopimelate aminotransferase	3	15.655	1	21	558	578	GAAUUAUGAGACGGAGGGAGU	GUUCGCUCCGUUUUAUGAUUC	Cleavage	1
miR1436-3p-158	Bradi3g10530.1	GTP-binding homolog	3	16.85	1	20	223	242	GAAUUAUGAGACGGAGGGAG	CUCCUGCCGUCUCCUAAUUC	Cleavage	1
miR1436-3p-158	Bradi3g28270.1	50S ribosomal L11-like	3	17.195	1	20	242	261	GAAUUAUGAGACGGAGGGAG	CGCCUUCCGUUUCAUGGUUC	Cleavage	1
miR1436-3p-159	Bradi3g09734.1	hypothetical protein BRADI_3g09734	3	9.57	1	21	201	221	UUAUUUUGGGACGGAGGGAGU	ACUCCCUCCGUUCCUAAAUAC	Cleavage	1
miR1436-3p-159	Bradi3g32407.1	hypothetical protein BRADI_3g32406	3	7.28	1	21	1066	1086	UUAUUUUGGGACGGAGGGAGU	ACUCCCUCCGUCCCAUAUUAA	Cleavage	1
miR1436-3p-159	Bradi1g42645.1	---NA---	3	12.959	1	21	377	397	UUAUUUUGGGACGGAGGGAGU	ACUCCCUCCGUCCCAUAUUAA	Cleavage	1
miR1436-3p-159	Bradi4g07458.1	hypothetical protein BRADI_4g07455	3	22.544	1	21	385	405	UUAUUUUGGGACGGAGGGAGU	ACUCCCUCCGUCCCAUAUUAA	Cleavage	1
miR1436-3p-159	Bradi3g10336.2	---NA---	2.5	8.968	1	21	282	302	UUAUUUUGGGACGGAGGGAGU	ACUCCCUCCGUCCGCAAAUAA	Cleavage	1
miR1436-3p-159	Bradi3g10336.1	---NA---	2.5	8.968	1	21	282	302	UUAUUUUGGGACGGAGGGAGU	ACUCCCUCCGUCCGCAAAUAA	Cleavage	1
miR1436-3p-159	Bradi1g21660.1	hypothetical protein BRADI_1g21660	3	17.47	1	21	376	396	UUAUUUUGGGACGGAGGGAGU	ACUUCCUCCGUCACGAAAUAU	Translation	1
miR1436-3p-159	Bradi3g05233.1	hypothetical protein BRADI_3g05233	3	15.406	1	21	509	529	UUAUUUUGGGACGGAGGGAGU	GUUCCUUCCGUCCCGACAUAA	Cleavage	1
miR1436-3p-159	Bradi2g39641.1	WAT1-related At5g64700-like	2.5	19.746	1	21	464	484	UUAUUUUGGGACGGAGGGAGU	ACUGCCUCCGUCCAAGAAUAA	Cleavage	1
miR1436-3p-159	Bradi4g27386.1	---NA---	2.5	6.737	1	21	94	114	UUAUUUUGGGACGGAGGGAGU	ACUCCCUCCUAUCCAAAAUAA	Translation	1
miR1436-3p-16	Bradi3g09734.1	hypothetical protein BRADI_3g09734	3	9.57	1	21	201	221	UUAUUUUGGGACGGAGGGAGU	ACUCCCUCCGUUCCUAAAUAC	Cleavage	1
miR1436-3p-16	Bradi3g32407.1	hypothetical protein BRADI_3g32406	3	7.28	1	21	1066	1086	UUAUUUUGGGACGGAGGGAGU	ACUCCCUCCGUCCCAUAUUAA	Cleavage	1
miR1436-3p-16	Bradi1g42645.1	---NA---	3	12.959	1	21	377	397	UUAUUUUGGGACGGAGGGAGU	ACUCCCUCCGUCCCAUAUUAA	Cleavage	1
miR1436-3p-16	Bradi4g07458.1	hypothetical protein BRADI_4g07455	3	22.544	1	21	385	405	UUAUUUUGGGACGGAGGGAGU	ACUCCCUCCGUCCCAUAUUAA	Cleavage	1
miR1436-3p-16	Bradi3g10336.2	---NA---	2.5	8.968	1	21	282	302	UUAUUUUGGGACGGAGGGAGU	ACUCCCUCCGUCCGCAAAUAA	Cleavage	1
miR1436-3p-16	Bradi3g10336.1	---NA---	2.5	8.968	1	21	282	302	UUAUUUUGGGACGGAGGGAGU	ACUCCCUCCGUCCGCAAAUAA	Cleavage	1
miR1436-3p-16	Bradi1g21660.1	hypothetical protein BRADI_1g21660	3	17.47	1	21	376	396	UUAUUUUGGGACGGAGGGAGU	ACUUCCUCCGUCACGAAAUAU	Translation	1
miR1436-3p-16	Bradi3g05233.1	hypothetical protein BRADI_3g05233	3	15.406	1	21	509	529	UUAUUUUGGGACGGAGGGAGU	GUUCCUUCCGUCCCGACAUAA	Cleavage	1
miR1436-3p-16	Bradi2g39641.1	WAT1-related At5g64700-like	2.5	19.746	1	21	464	484	UUAUUUUGGGACGGAGGGAGU	ACUGCCUCCGUCCAAGAAUAA	Cleavage	1
miR1436-3p-16	Bradi4g27386.1	---NA---	2.5	6.737	1	21	94	114	UUAUUUUGGGACGGAGGGAGU	ACUCCCUCCUAUCCAAAAUAA	Translation	1
miR1436-3p-160	Bradi3g09734.1	hypothetical protein BRADI_3g09734	3	9.57	1	21	201	221	UUAUUUUGGGACGGAGGGAGU	ACUCCCUCCGUUCCUAAAUAC	Cleavage	1
miR1436-3p-160	Bradi3g32407.1	hypothetical protein BRADI_3g32406	3	7.28	1	21	1066	1086	UUAUUUUGGGACGGAGGGAGU	ACUCCCUCCGUCCCAUAUUAA	Cleavage	1
miR1436-3p-160	Bradi1g42645.1	---NA---	3	12.959	1	21	377	397	UUAUUUUGGGACGGAGGGAGU	ACUCCCUCCGUCCCAUAUUAA	Cleavage	1
miR1436-3p-160	Bradi4g07458.1	hypothetical protein BRADI_4g07455	3	22.544	1	21	385	405	UUAUUUUGGGACGGAGGGAGU	ACUCCCUCCGUCCCAUAUUAA	Cleavage	1
miR1436-3p-160	Bradi3g10336.2	---NA---	2.5	8.968	1	21	282	302	UUAUUUUGGGACGGAGGGAGU	ACUCCCUCCGUCCGCAAAUAA	Cleavage	1
miR1436-3p-160	Bradi3g10336.1	---NA---	2.5	8.968	1	21	282	302	UUAUUUUGGGACGGAGGGAGU	ACUCCCUCCGUCCGCAAAUAA	Cleavage	1
miR1436-3p-160	Bradi1g21660.1	hypothetical protein BRADI_1g21660	3	17.47	1	21	376	396	UUAUUUUGGGACGGAGGGAGU	ACUUCCUCCGUCACGAAAUAU	Translation	1
miR1436-3p-160	Bradi3g05233.1	hypothetical protein BRADI_3g05233	3	15.406	1	21	509	529	UUAUUUUGGGACGGAGGGAGU	GUUCCUUCCGUCCCGACAUAA	Cleavage	1
miR1436-3p-160	Bradi2g39641.1	WAT1-related At5g64700-like	2.5	19.746	1	21	464	484	UUAUUUUGGGACGGAGGGAGU	ACUGCCUCCGUCCAAGAAUAA	Cleavage	1
miR1436-3p-160	Bradi4g27386.1	---NA---	2.5	6.737	1	21	94	114	UUAUUUUGGGACGGAGGGAGU	ACUCCCUCCUAUCCAAAAUAA	Translation	1
miR1436-3p-161	Bradi3g09734.1	hypothetical protein BRADI_3g09734	3	9.57	1	21	201	221	UUAUUUUGGGACGGAGGGAGU	ACUCCCUCCGUUCCUAAAUAC	Cleavage	1
miR1436-3p-161	Bradi3g32407.1	hypothetical protein BRADI_3g32406	3	7.28	1	21	1066	1086	UUAUUUUGGGACGGAGGGAGU	ACUCCCUCCGUCCCAUAUUAA	Cleavage	1
miR1436-3p-161	Bradi1g42645.1	---NA---	3	12.959	1	21	377	397	UUAUUUUGGGACGGAGGGAGU	ACUCCCUCCGUCCCAUAUUAA	Cleavage	1
miR1436-3p-161	Bradi4g07458.1	hypothetical protein BRADI_4g07455	3	22.544	1	21	385	405	UUAUUUUGGGACGGAGGGAGU	ACUCCCUCCGUCCCAUAUUAA	Cleavage	1
miR1436-3p-161	Bradi3g10336.2	---NA---	2.5	8.968	1	21	282	302	UUAUUUUGGGACGGAGGGAGU	ACUCCCUCCGUCCGCAAAUAA	Cleavage	1
miR1436-3p-161	Bradi3g10336.1	---NA---	2.5	8.968	1	21	282	302	UUAUUUUGGGACGGAGGGAGU	ACUCCCUCCGUCCGCAAAUAA	Cleavage	1
miR1436-3p-161	Bradi1g21660.1	hypothetical protein BRADI_1g21660	3	17.47	1	21	376	396	UUAUUUUGGGACGGAGGGAGU	ACUUCCUCCGUCACGAAAUAU	Translation	1
miR1436-3p-161	Bradi3g05233.1	hypothetical protein BRADI_3g05233	3	15.406	1	21	509	529	UUAUUUUGGGACGGAGGGAGU	GUUCCUUCCGUCCCGACAUAA	Cleavage	1
miR1436-3p-161	Bradi2g39641.1	WAT1-related At5g64700-like	2.5	19.746	1	21	464	484	UUAUUUUGGGACGGAGGGAGU	ACUGCCUCCGUCCAAGAAUAA	Cleavage	1
miR1436-3p-161	Bradi4g27386.1	---NA---	2.5	6.737	1	21	94	114	UUAUUUUGGGACGGAGGGAGU	ACUCCCUCCUAUCCAAAAUAA	Translation	1
miR1436-3p-162	Bradi3g09734.1	hypothetical protein BRADI_3g09734	3	9.57	1	21	201	221	UUAUUUUGGGACGGAGGGAGU	ACUCCCUCCGUUCCUAAAUAC	Cleavage	1
miR1436-3p-162	Bradi3g32407.1	hypothetical protein BRADI_3g32406	3	7.28	1	21	1066	1086	UUAUUUUGGGACGGAGGGAGU	ACUCCCUCCGUCCCAUAUUAA	Cleavage	1
miR1436-3p-162	Bradi1g42645.1	---NA---	3	12.959	1	21	377	397	UUAUUUUGGGACGGAGGGAGU	ACUCCCUCCGUCCCAUAUUAA	Cleavage	1
miR1436-3p-162	Bradi4g07458.1	hypothetical protein BRADI_4g07455	3	22.544	1	21	385	405	UUAUUUUGGGACGGAGGGAGU	ACUCCCUCCGUCCCAUAUUAA	Cleavage	1
miR1436-3p-162	Bradi3g10336.2	---NA---	2.5	8.968	1	21	282	302	UUAUUUUGGGACGGAGGGAGU	ACUCCCUCCGUCCGCAAAUAA	Cleavage	1
miR1436-3p-162	Bradi3g10336.1	---NA---	2.5	8.968	1	21	282	302	UUAUUUUGGGACGGAGGGAGU	ACUCCCUCCGUCCGCAAAUAA	Cleavage	1
miR1436-3p-162	Bradi1g21660.1	hypothetical protein BRADI_1g21660	3	17.47	1	21	376	396	UUAUUUUGGGACGGAGGGAGU	ACUUCCUCCGUCACGAAAUAU	Translation	1
miR1436-3p-162	Bradi3g05233.1	hypothetical protein BRADI_3g05233	3	15.406	1	21	509	529	UUAUUUUGGGACGGAGGGAGU	GUUCCUUCCGUCCCGACAUAA	Cleavage	1
miR1436-3p-162	Bradi2g39641.1	WAT1-related At5g64700-like	2.5	19.746	1	21	464	484	UUAUUUUGGGACGGAGGGAGU	ACUGCCUCCGUCCAAGAAUAA	Cleavage	1
miR1436-3p-162	Bradi4g27386.1	---NA---	2.5	6.737	1	21	94	114	UUAUUUUGGGACGGAGGGAGU	ACUCCCUCCUAUCCAAAAUAA	Translation	1
miR1436-3p-163	Bradi3g09734.1	hypothetical protein BRADI_3g09734	3	9.57	1	21	201	221	UUAUUUUGGGACGGAGGGAGU	ACUCCCUCCGUUCCUAAAUAC	Cleavage	1
miR1436-3p-163	Bradi3g32407.1	hypothetical protein BRADI_3g32406	3	7.28	1	21	1066	1086	UUAUUUUGGGACGGAGGGAGU	ACUCCCUCCGUCCCAUAUUAA	Cleavage	1
miR1436-3p-163	Bradi1g42645.1	---NA---	3	12.959	1	21	377	397	UUAUUUUGGGACGGAGGGAGU	ACUCCCUCCGUCCCAUAUUAA	Cleavage	1
miR1436-3p-163	Bradi4g07458.1	hypothetical protein BRADI_4g07455	3	22.544	1	21	385	405	UUAUUUUGGGACGGAGGGAGU	ACUCCCUCCGUCCCAUAUUAA	Cleavage	1
miR1436-3p-163	Bradi3g10336.2	---NA---	2.5	8.968	1	21	282	302	UUAUUUUGGGACGGAGGGAGU	ACUCCCUCCGUCCGCAAAUAA	Cleavage	1
miR1436-3p-163	Bradi3g10336.1	---NA---	2.5	8.968	1	21	282	302	UUAUUUUGGGACGGAGGGAGU	ACUCCCUCCGUCCGCAAAUAA	Cleavage	1
miR1436-3p-163	Bradi1g21660.1	hypothetical protein BRADI_1g21660	3	17.47	1	21	376	396	UUAUUUUGGGACGGAGGGAGU	ACUUCCUCCGUCACGAAAUAU	Translation	1
miR1436-3p-163	Bradi3g05233.1	hypothetical protein BRADI_3g05233	3	15.406	1	21	509	529	UUAUUUUGGGACGGAGGGAGU	GUUCCUUCCGUCCCGACAUAA	Cleavage	1
miR1436-3p-163	Bradi2g39641.1	WAT1-related At5g64700-like	2.5	19.746	1	21	464	484	UUAUUUUGGGACGGAGGGAGU	ACUGCCUCCGUCCAAGAAUAA	Cleavage	1
miR1436-3p-163	Bradi4g27386.1	---NA---	2.5	6.737	1	21	94	114	UUAUUUUGGGACGGAGGGAGU	ACUCCCUCCUAUCCAAAAUAA	Translation	1
miR1436-3p-164	Bradi3g09734.1	hypothetical protein BRADI_3g09734	3	9.57	1	21	201	221	UUAUUUUGGGACGGAGGGAGU	ACUCCCUCCGUUCCUAAAUAC	Cleavage	1
miR1436-3p-164	Bradi3g32407.1	hypothetical protein BRADI_3g32406	3	7.28	1	21	1066	1086	UUAUUUUGGGACGGAGGGAGU	ACUCCCUCCGUCCCAUAUUAA	Cleavage	1
miR1436-3p-164	Bradi1g42645.1	---NA---	3	12.959	1	21	377	397	UUAUUUUGGGACGGAGGGAGU	ACUCCCUCCGUCCCAUAUUAA	Cleavage	1
miR1436-3p-164	Bradi4g07458.1	hypothetical protein BRADI_4g07455	3	22.544	1	21	385	405	UUAUUUUGGGACGGAGGGAGU	ACUCCCUCCGUCCCAUAUUAA	Cleavage	1
miR1436-3p-164	Bradi3g10336.2	---NA---	2.5	8.968	1	21	282	302	UUAUUUUGGGACGGAGGGAGU	ACUCCCUCCGUCCGCAAAUAA	Cleavage	1
miR1436-3p-164	Bradi3g10336.1	---NA---	2.5	8.968	1	21	282	302	UUAUUUUGGGACGGAGGGAGU	ACUCCCUCCGUCCGCAAAUAA	Cleavage	1
miR1436-3p-164	Bradi1g21660.1	hypothetical protein BRADI_1g21660	3	17.47	1	21	376	396	UUAUUUUGGGACGGAGGGAGU	ACUUCCUCCGUCACGAAAUAU	Translation	1
miR1436-3p-164	Bradi3g05233.1	hypothetical protein BRADI_3g05233	3	15.406	1	21	509	529	UUAUUUUGGGACGGAGGGAGU	GUUCCUUCCGUCCCGACAUAA	Cleavage	1
miR1436-3p-164	Bradi2g39641.1	WAT1-related At5g64700-like	2.5	19.746	1	21	464	484	UUAUUUUGGGACGGAGGGAGU	ACUGCCUCCGUCCAAGAAUAA	Cleavage	1
miR1436-3p-164	Bradi4g27386.1	---NA---	2.5	6.737	1	21	94	114	UUAUUUUGGGACGGAGGGAGU	ACUCCCUCCUAUCCAAAAUAA	Translation	1
miR1436-3p-165	Bradi5g05210.8	methyltransferase 6 isoform X2	2.5	12.808	1	21	699	719	AUAUUAUGGAACGGAGGGAGU	ACUCCCUCCGUUCCAUAAUUC	Cleavage	1
miR1436-3p-166	Bradi3g09734.1	hypothetical protein BRADI_3g09734	3	9.57	1	21	201	221	UUAUUUUGGGACGGAGGGAGU	ACUCCCUCCGUUCCUAAAUAC	Cleavage	1
miR1436-3p-166	Bradi3g32407.1	hypothetical protein BRADI_3g32406	3	7.28	1	21	1066	1086	UUAUUUUGGGACGGAGGGAGU	ACUCCCUCCGUCCCAUAUUAA	Cleavage	1
miR1436-3p-166	Bradi1g42645.1	---NA---	3	12.959	1	21	377	397	UUAUUUUGGGACGGAGGGAGU	ACUCCCUCCGUCCCAUAUUAA	Cleavage	1
miR1436-3p-166	Bradi4g07458.1	hypothetical protein BRADI_4g07455	3	22.544	1	21	385	405	UUAUUUUGGGACGGAGGGAGU	ACUCCCUCCGUCCCAUAUUAA	Cleavage	1
miR1436-3p-166	Bradi3g10336.2	---NA---	2.5	8.968	1	21	282	302	UUAUUUUGGGACGGAGGGAGU	ACUCCCUCCGUCCGCAAAUAA	Cleavage	1
miR1436-3p-166	Bradi3g10336.1	---NA---	2.5	8.968	1	21	282	302	UUAUUUUGGGACGGAGGGAGU	ACUCCCUCCGUCCGCAAAUAA	Cleavage	1
miR1436-3p-166	Bradi1g21660.1	hypothetical protein BRADI_1g21660	3	17.47	1	21	376	396	UUAUUUUGGGACGGAGGGAGU	ACUUCCUCCGUCACGAAAUAU	Translation	1
miR1436-3p-166	Bradi3g05233.1	hypothetical protein BRADI_3g05233	3	15.406	1	21	509	529	UUAUUUUGGGACGGAGGGAGU	GUUCCUUCCGUCCCGACAUAA	Cleavage	1
miR1436-3p-166	Bradi2g39641.1	WAT1-related At5g64700-like	2.5	19.746	1	21	464	484	UUAUUUUGGGACGGAGGGAGU	ACUGCCUCCGUCCAAGAAUAA	Cleavage	1
miR1436-3p-166	Bradi4g27386.1	---NA---	2.5	6.737	1	21	94	114	UUAUUUUGGGACGGAGGGAGU	ACUCCCUCCUAUCCAAAAUAA	Translation	1
miR1436-3p-167	Bradi3g09734.1	hypothetical protein BRADI_3g09734	3	9.57	1	21	201	221	UUAUUUUGGGACGGAGGGAGU	ACUCCCUCCGUUCCUAAAUAC	Cleavage	1
miR1436-3p-167	Bradi3g32407.1	hypothetical protein BRADI_3g32406	3	7.28	1	21	1066	1086	UUAUUUUGGGACGGAGGGAGU	ACUCCCUCCGUCCCAUAUUAA	Cleavage	1
miR1436-3p-167	Bradi1g42645.1	---NA---	3	12.959	1	21	377	397	UUAUUUUGGGACGGAGGGAGU	ACUCCCUCCGUCCCAUAUUAA	Cleavage	1
miR1436-3p-167	Bradi4g07458.1	hypothetical protein BRADI_4g07455	3	22.544	1	21	385	405	UUAUUUUGGGACGGAGGGAGU	ACUCCCUCCGUCCCAUAUUAA	Cleavage	1
miR1436-3p-167	Bradi3g10336.2	---NA---	2.5	8.968	1	21	282	302	UUAUUUUGGGACGGAGGGAGU	ACUCCCUCCGUCCGCAAAUAA	Cleavage	1
miR1436-3p-167	Bradi3g10336.1	---NA---	2.5	8.968	1	21	282	302	UUAUUUUGGGACGGAGGGAGU	ACUCCCUCCGUCCGCAAAUAA	Cleavage	1
miR1436-3p-167	Bradi1g21660.1	hypothetical protein BRADI_1g21660	3	17.47	1	21	376	396	UUAUUUUGGGACGGAGGGAGU	ACUUCCUCCGUCACGAAAUAU	Translation	1
miR1436-3p-167	Bradi3g05233.1	hypothetical protein BRADI_3g05233	3	15.406	1	21	509	529	UUAUUUUGGGACGGAGGGAGU	GUUCCUUCCGUCCCGACAUAA	Cleavage	1
miR1436-3p-167	Bradi2g39641.1	WAT1-related At5g64700-like	2.5	19.746	1	21	464	484	UUAUUUUGGGACGGAGGGAGU	ACUGCCUCCGUCCAAGAAUAA	Cleavage	1
miR1436-3p-167	Bradi4g27386.1	---NA---	2.5	6.737	1	21	94	114	UUAUUUUGGGACGGAGGGAGU	ACUCCCUCCUAUCCAAAAUAA	Translation	1
miR1436-3p-168	Bradi5g05210.8	methyltransferase 6 isoform X2	1.5	12.808	1	21	699	719	GAAUUAUGAGACGGAGGGAGU	ACUCCCUCCGUUCCAUAAUUC	Translation	1
miR1436-3p-168	Bradi2g54812.1	hypothetical protein BRADI_2g54812	1.5	7.161	1	20	226	245	GAAUUAUGAGACGGAGGGAG	UUCUCUCCGUUUCAUAAUUC	Cleavage	1
miR1436-3p-168	Bradi2g61922.1	---NA---	3	10.226	1	21	408	428	GAAUUAUGAGACGGAGGGAGU	AUUCUUUCCGUUACAUAAUUC	Translation	1
miR1436-3p-168	Bradi2g40441.1	callose synthase 6 isoform X1	3	18.632	1	20	5648	5667	GAAUUAUGAGACGGAGGGAG	UUCCCUUCGUCUCAGAGUUC	Cleavage	1
miR1436-3p-168	Bradi2g40441.2	callose synthase 6 isoform X1	3	18.632	1	20	5495	5514	GAAUUAUGAGACGGAGGGAG	UUCCCUUCGUCUCAGAGUUC	Cleavage	1
miR1436-3p-168	Bradi4g31960.1	probable N-succinyldiaminopimelate aminotransferase	3	15.655	1	21	558	578	GAAUUAUGAGACGGAGGGAGU	GUUCGCUCCGUUUUAUGAUUC	Cleavage	1
miR1436-3p-168	Bradi3g10530.1	GTP-binding homolog	3	16.85	1	20	223	242	GAAUUAUGAGACGGAGGGAG	CUCCUGCCGUCUCCUAAUUC	Cleavage	1
miR1436-3p-168	Bradi3g28270.1	50S ribosomal L11-like	3	17.195	1	20	242	261	GAAUUAUGAGACGGAGGGAG	CGCCUUCCGUUUCAUGGUUC	Cleavage	1
miR1436-3p-169	Bradi5g05210.8	methyltransferase 6 isoform X2	0	12.808	1	21	699	719	GAAUUAUGGAACGGAGGGAGU	ACUCCCUCCGUUCCAUAAUUC	Cleavage	1
miR1436-3p-169	Bradi2g54812.1	hypothetical protein BRADI_2g54812	1.5	7.161	1	20	226	245	GAAUUAUGGAACGGAGGGAG	UUCUCUCCGUUUCAUAAUUC	Cleavage	1
miR1436-3p-169	Bradi2g61922.1	---NA---	2.5	10.226	1	21	408	428	GAAUUAUGGAACGGAGGGAGU	AUUCUUUCCGUUACAUAAUUC	Translation	1
miR1436-3p-169	Bradi4g31960.1	probable N-succinyldiaminopimelate aminotransferase	3	15.655	1	21	558	578	GAAUUAUGGAACGGAGGGAGU	GUUCGCUCCGUUUUAUGAUUC	Cleavage	1
miR1436-3p-169	Bradi3g28270.1	50S ribosomal L11-like	3	17.195	1	20	242	261	GAAUUAUGGAACGGAGGGAG	CGCCUUCCGUUUCAUGGUUC	Cleavage	1
miR1436-3p-17	Bradi5g05210.8	methyltransferase 6 isoform X2	0	12.808	1	21	699	719	GAAUUAUGGAACGGAGGGAGU	ACUCCCUCCGUUCCAUAAUUC	Cleavage	1
miR1436-3p-17	Bradi2g54812.1	hypothetical protein BRADI_2g54812	1.5	7.161	1	20	226	245	GAAUUAUGGAACGGAGGGAG	UUCUCUCCGUUUCAUAAUUC	Cleavage	1
miR1436-3p-17	Bradi2g61922.1	---NA---	2.5	10.226	1	21	408	428	GAAUUAUGGAACGGAGGGAGU	AUUCUUUCCGUUACAUAAUUC	Translation	1
miR1436-3p-17	Bradi4g31960.1	probable N-succinyldiaminopimelate aminotransferase	3	15.655	1	21	558	578	GAAUUAUGGAACGGAGGGAGU	GUUCGCUCCGUUUUAUGAUUC	Cleavage	1
miR1436-3p-17	Bradi3g28270.1	50S ribosomal L11-like	3	17.195	1	20	242	261	GAAUUAUGGAACGGAGGGAG	CGCCUUCCGUUUCAUGGUUC	Cleavage	1
miR1436-3p-170	Bradi5g05210.8	methyltransferase 6 isoform X2	0	12.808	1	21	699	719	GAAUUAUGGAACGGAGGGAGU	ACUCCCUCCGUUCCAUAAUUC	Cleavage	1
miR1436-3p-170	Bradi2g54812.1	hypothetical protein BRADI_2g54812	1.5	7.161	1	20	226	245	GAAUUAUGGAACGGAGGGAG	UUCUCUCCGUUUCAUAAUUC	Cleavage	1
miR1436-3p-170	Bradi2g61922.1	---NA---	2.5	10.226	1	21	408	428	GAAUUAUGGAACGGAGGGAGU	AUUCUUUCCGUUACAUAAUUC	Translation	1
miR1436-3p-170	Bradi4g31960.1	probable N-succinyldiaminopimelate aminotransferase	3	15.655	1	21	558	578	GAAUUAUGGAACGGAGGGAGU	GUUCGCUCCGUUUUAUGAUUC	Cleavage	1
miR1436-3p-170	Bradi3g28270.1	50S ribosomal L11-like	3	17.195	1	20	242	261	GAAUUAUGGAACGGAGGGAG	CGCCUUCCGUUUCAUGGUUC	Cleavage	1
miR1436-3p-171	Bradi5g05210.8	methyltransferase 6 isoform X2	1	12.808	1	21	699	719	GAAUUAUGGGAUGGAGGGAGU	ACUCCCUCCGUUCCAUAAUUC	Cleavage	1
miR1436-3p-171	Bradi2g54812.1	hypothetical protein BRADI_2g54812	2.5	7.161	1	20	226	245	GAAUUAUGGGAUGGAGGGAG	UUCUCUCCGUUUCAUAAUUC	Cleavage	1
miR1436-3p-172	Bradi5g05210.8	methyltransferase 6 isoform X2	2	12.808	1	21	699	719	GAAUUCUGGGACGGAGGGAGU	ACUCCCUCCGUUCCAUAAUUC	Cleavage	1
miR1436-3p-172	Bradi2g40441.1	callose synthase 6 isoform X1	2	18.632	1	20	5648	5667	GAAUUCUGGGACGGAGGGAG	UUCCCUUCGUCUCAGAGUUC	Cleavage	1
miR1436-3p-172	Bradi2g40441.2	callose synthase 6 isoform X1	2	18.632	1	20	5495	5514	GAAUUCUGGGACGGAGGGAG	UUCCCUUCGUCUCAGAGUUC	Cleavage	1
miR1436-3p-173	Bradi5g05210.8	methyltransferase 6 isoform X2	2	12.808	1	21	699	719	GAAUUACGGGACGGAGGGAGU	ACUCCCUCCGUUCCAUAAUUC	Cleavage	1
miR1436-3p-174	Bradi3g09734.1	hypothetical protein BRADI_3g09734	3	9.57	1	21	201	221	UUAUUUUGGGACGGAGGGAGU	ACUCCCUCCGUUCCUAAAUAC	Cleavage	1
miR1436-3p-174	Bradi3g32407.1	hypothetical protein BRADI_3g32406	3	7.28	1	21	1066	1086	UUAUUUUGGGACGGAGGGAGU	ACUCCCUCCGUCCCAUAUUAA	Cleavage	1
miR1436-3p-174	Bradi1g42645.1	---NA---	3	12.959	1	21	377	397	UUAUUUUGGGACGGAGGGAGU	ACUCCCUCCGUCCCAUAUUAA	Cleavage	1
miR1436-3p-174	Bradi4g07458.1	hypothetical protein BRADI_4g07455	3	22.544	1	21	385	405	UUAUUUUGGGACGGAGGGAGU	ACUCCCUCCGUCCCAUAUUAA	Cleavage	1
miR1436-3p-174	Bradi3g10336.2	---NA---	2.5	8.968	1	21	282	302	UUAUUUUGGGACGGAGGGAGU	ACUCCCUCCGUCCGCAAAUAA	Cleavage	1
miR1436-3p-174	Bradi3g10336.1	---NA---	2.5	8.968	1	21	282	302	UUAUUUUGGGACGGAGGGAGU	ACUCCCUCCGUCCGCAAAUAA	Cleavage	1
miR1436-3p-174	Bradi1g21660.1	hypothetical protein BRADI_1g21660	3	17.47	1	21	376	396	UUAUUUUGGGACGGAGGGAGU	ACUUCCUCCGUCACGAAAUAU	Translation	1
miR1436-3p-174	Bradi3g05233.1	hypothetical protein BRADI_3g05233	3	15.406	1	21	509	529	UUAUUUUGGGACGGAGGGAGU	GUUCCUUCCGUCCCGACAUAA	Cleavage	1
miR1436-3p-174	Bradi2g39641.1	WAT1-related At5g64700-like	2.5	19.746	1	21	464	484	UUAUUUUGGGACGGAGGGAGU	ACUGCCUCCGUCCAAGAAUAA	Cleavage	1
miR1436-3p-174	Bradi4g27386.1	---NA---	2.5	6.737	1	21	94	114	UUAUUUUGGGACGGAGGGAGU	ACUCCCUCCUAUCCAAAAUAA	Translation	1
miR1436-3p-175	Bradi3g09734.1	hypothetical protein BRADI_3g09734	3	9.57	1	21	201	221	UUAUUUUGGGACGGAGGGAGU	ACUCCCUCCGUUCCUAAAUAC	Cleavage	1
miR1436-3p-175	Bradi3g32407.1	hypothetical protein BRADI_3g32406	3	7.28	1	21	1066	1086	UUAUUUUGGGACGGAGGGAGU	ACUCCCUCCGUCCCAUAUUAA	Cleavage	1
miR1436-3p-175	Bradi1g42645.1	---NA---	3	12.959	1	21	377	397	UUAUUUUGGGACGGAGGGAGU	ACUCCCUCCGUCCCAUAUUAA	Cleavage	1
miR1436-3p-175	Bradi4g07458.1	hypothetical protein BRADI_4g07455	3	22.544	1	21	385	405	UUAUUUUGGGACGGAGGGAGU	ACUCCCUCCGUCCCAUAUUAA	Cleavage	1
miR1436-3p-175	Bradi3g10336.2	---NA---	2.5	8.968	1	21	282	302	UUAUUUUGGGACGGAGGGAGU	ACUCCCUCCGUCCGCAAAUAA	Cleavage	1
miR1436-3p-175	Bradi3g10336.1	---NA---	2.5	8.968	1	21	282	302	UUAUUUUGGGACGGAGGGAGU	ACUCCCUCCGUCCGCAAAUAA	Cleavage	1
miR1436-3p-175	Bradi1g21660.1	hypothetical protein BRADI_1g21660	3	17.47	1	21	376	396	UUAUUUUGGGACGGAGGGAGU	ACUUCCUCCGUCACGAAAUAU	Translation	1
miR1436-3p-175	Bradi3g05233.1	hypothetical protein BRADI_3g05233	3	15.406	1	21	509	529	UUAUUUUGGGACGGAGGGAGU	GUUCCUUCCGUCCCGACAUAA	Cleavage	1
miR1436-3p-175	Bradi2g39641.1	WAT1-related At5g64700-like	2.5	19.746	1	21	464	484	UUAUUUUGGGACGGAGGGAGU	ACUGCCUCCGUCCAAGAAUAA	Cleavage	1
miR1436-3p-175	Bradi4g27386.1	---NA---	2.5	6.737	1	21	94	114	UUAUUUUGGGACGGAGGGAGU	ACUCCCUCCUAUCCAAAAUAA	Translation	1
miR1436-3p-176	Bradi3g09734.1	hypothetical protein BRADI_3g09734	3	9.57	1	21	201	221	UUAUUUUGGGACGGAGGGAGU	ACUCCCUCCGUUCCUAAAUAC	Cleavage	1
miR1436-3p-176	Bradi3g32407.1	hypothetical protein BRADI_3g32406	3	7.28	1	21	1066	1086	UUAUUUUGGGACGGAGGGAGU	ACUCCCUCCGUCCCAUAUUAA	Cleavage	1
miR1436-3p-176	Bradi1g42645.1	---NA---	3	12.959	1	21	377	397	UUAUUUUGGGACGGAGGGAGU	ACUCCCUCCGUCCCAUAUUAA	Cleavage	1
miR1436-3p-176	Bradi4g07458.1	hypothetical protein BRADI_4g07455	3	22.544	1	21	385	405	UUAUUUUGGGACGGAGGGAGU	ACUCCCUCCGUCCCAUAUUAA	Cleavage	1
miR1436-3p-176	Bradi3g10336.2	---NA---	2.5	8.968	1	21	282	302	UUAUUUUGGGACGGAGGGAGU	ACUCCCUCCGUCCGCAAAUAA	Cleavage	1
miR1436-3p-176	Bradi3g10336.1	---NA---	2.5	8.968	1	21	282	302	UUAUUUUGGGACGGAGGGAGU	ACUCCCUCCGUCCGCAAAUAA	Cleavage	1
miR1436-3p-176	Bradi1g21660.1	hypothetical protein BRADI_1g21660	3	17.47	1	21	376	396	UUAUUUUGGGACGGAGGGAGU	ACUUCCUCCGUCACGAAAUAU	Translation	1
miR1436-3p-176	Bradi3g05233.1	hypothetical protein BRADI_3g05233	3	15.406	1	21	509	529	UUAUUUUGGGACGGAGGGAGU	GUUCCUUCCGUCCCGACAUAA	Cleavage	1
miR1436-3p-176	Bradi2g39641.1	WAT1-related At5g64700-like	2.5	19.746	1	21	464	484	UUAUUUUGGGACGGAGGGAGU	ACUGCCUCCGUCCAAGAAUAA	Cleavage	1
miR1436-3p-176	Bradi4g27386.1	---NA---	2.5	6.737	1	21	94	114	UUAUUUUGGGACGGAGGGAGU	ACUCCCUCCUAUCCAAAAUAA	Translation	1
miR1436-3p-177	Bradi1g57525.1	---NA---	3	22.509	1	21	5	25	UCAUUAUGGAUCGGAGGGAGU	ACUCCCUCCGAUCCAUAUUAA	Cleavage	1
miR1436-3p-177	Bradi3g16758.2	hypothetical protein BRADI_3g16730	2	10.897	1	20	250	269	UCAUUAUGGAUCGGAGGGAG	CACCCUCUGAUCUAUAAUGA	Cleavage	1
miR1436-3p-177	Bradi3g58040.8	galactoside 2-alpha-L-fucosyltransferase-like isoform X3	3	17.648	1	20	457	476	UCAUUAUGGAUCGGAGGGAG	UUCCCUCUGAACUAUGAUGA	Translation	1
miR1436-3p-177	Bradi3g58040.7	galactoside 2-alpha-L-fucosyltransferase-like isoform X3	3	17.648	1	20	457	476	UCAUUAUGGAUCGGAGGGAG	UUCCCUCUGAACUAUGAUGA	Translation	1
miR1436-3p-177	Bradi3g58040.4	galactoside 2-alpha-L-fucosyltransferase-like isoform X2	3	17.648	1	20	685	704	UCAUUAUGGAUCGGAGGGAG	UUCCCUCUGAACUAUGAUGA	Translation	1
miR1436-3p-177	Bradi3g58040.3	galactoside 2-alpha-L-fucosyltransferase-like isoform X2	3	17.648	1	20	685	704	UCAUUAUGGAUCGGAGGGAG	UUCCCUCUGAACUAUGAUGA	Translation	1
miR1436-3p-177	Bradi3g58040.2	galactoside 2-alpha-L-fucosyltransferase-like isoform X1	3	17.648	1	20	781	800	UCAUUAUGGAUCGGAGGGAG	UUCCCUCUGAACUAUGAUGA	Translation	1
miR1436-3p-178	Bradi3g43696.1	hypothetical protein BRADI_3g43696	1.5	21.675	1	21	14	34	UCAAUAUGGGAUGGAGGGAGU	ACUCCCUCCAUCCCAUAUUAA	Cleavage	1
miR1436-3p-178	Bradi3g32407.1	hypothetical protein BRADI_3g32406	2	7.28	1	21	1066	1086	UCAAUAUGGGAUGGAGGGAGU	ACUCCCUCCGUCCCAUAUUAA	Cleavage	1
miR1436-3p-178	Bradi1g42645.1	---NA---	2	12.959	1	21	377	397	UCAAUAUGGGAUGGAGGGAGU	ACUCCCUCCGUCCCAUAUUAA	Cleavage	1
miR1436-3p-178	Bradi4g07458.1	hypothetical protein BRADI_4g07455	2	22.544	1	21	385	405	UCAAUAUGGGAUGGAGGGAGU	ACUCCCUCCGUCCCAUAUUAA	Cleavage	1
miR1436-3p-178	Bradi3g34713.1	---NA---	3	19.673	1	21	276	296	UCAAUAUGGGAUGGAGGGAGU	ACUCCUUCCAUCACAUAUUAA	Translation	1
miR1436-3p-178	Bradi5g00770.1	SWI SNF-related matrix-associated actin-dependent regulator of chromatin subfamily A member 3-like 3	2.5	22.867	1	20	2383	2402	UCAAUAUGGGAUGGAGGGAG	CUCCCACCAGCUCAUAUUGA	Translation	1
miR1436-3p-179	Bradi3g09734.1	hypothetical protein BRADI_3g09734	3	9.57	1	21	201	221	UUAUUUUGGGACGGAGGGAGU	ACUCCCUCCGUUCCUAAAUAC	Cleavage	1
miR1436-3p-179	Bradi3g32407.1	hypothetical protein BRADI_3g32406	3	7.28	1	21	1066	1086	UUAUUUUGGGACGGAGGGAGU	ACUCCCUCCGUCCCAUAUUAA	Cleavage	1
miR1436-3p-179	Bradi1g42645.1	---NA---	3	12.959	1	21	377	397	UUAUUUUGGGACGGAGGGAGU	ACUCCCUCCGUCCCAUAUUAA	Cleavage	1
miR1436-3p-179	Bradi4g07458.1	hypothetical protein BRADI_4g07455	3	22.544	1	21	385	405	UUAUUUUGGGACGGAGGGAGU	ACUCCCUCCGUCCCAUAUUAA	Cleavage	1
miR1436-3p-179	Bradi3g10336.2	---NA---	2.5	8.968	1	21	282	302	UUAUUUUGGGACGGAGGGAGU	ACUCCCUCCGUCCGCAAAUAA	Cleavage	1
miR1436-3p-179	Bradi3g10336.1	---NA---	2.5	8.968	1	21	282	302	UUAUUUUGGGACGGAGGGAGU	ACUCCCUCCGUCCGCAAAUAA	Cleavage	1
miR1436-3p-179	Bradi1g21660.1	hypothetical protein BRADI_1g21660	3	17.47	1	21	376	396	UUAUUUUGGGACGGAGGGAGU	ACUUCCUCCGUCACGAAAUAU	Translation	1
miR1436-3p-179	Bradi3g05233.1	hypothetical protein BRADI_3g05233	3	15.406	1	21	509	529	UUAUUUUGGGACGGAGGGAGU	GUUCCUUCCGUCCCGACAUAA	Cleavage	1
miR1436-3p-179	Bradi2g39641.1	WAT1-related At5g64700-like	2.5	19.746	1	21	464	484	UUAUUUUGGGACGGAGGGAGU	ACUGCCUCCGUCCAAGAAUAA	Cleavage	1
miR1436-3p-179	Bradi4g27386.1	---NA---	2.5	6.737	1	21	94	114	UUAUUUUGGGACGGAGGGAGU	ACUCCCUCCUAUCCAAAAUAA	Translation	1
miR1436-3p-18	Bradi5g05210.8	methyltransferase 6 isoform X2	0	12.808	1	21	699	719	GAAUUAUGGAACGGAGGGAGU	ACUCCCUCCGUUCCAUAAUUC	Cleavage	1
miR1436-3p-18	Bradi2g54812.1	hypothetical protein BRADI_2g54812	1.5	7.161	1	20	226	245	GAAUUAUGGAACGGAGGGAG	UUCUCUCCGUUUCAUAAUUC	Cleavage	1
miR1436-3p-18	Bradi2g61922.1	---NA---	2.5	10.226	1	21	408	428	GAAUUAUGGAACGGAGGGAGU	AUUCUUUCCGUUACAUAAUUC	Translation	1
miR1436-3p-18	Bradi4g31960.1	probable N-succinyldiaminopimelate aminotransferase	3	15.655	1	21	558	578	GAAUUAUGGAACGGAGGGAGU	GUUCGCUCCGUUUUAUGAUUC	Cleavage	1
miR1436-3p-18	Bradi3g28270.1	50S ribosomal L11-like	3	17.195	1	20	242	261	GAAUUAUGGAACGGAGGGAG	CGCCUUCCGUUUCAUGGUUC	Cleavage	1
miR1436-3p-180	Bradi5g05210.8	methyltransferase 6 isoform X2	0.5	12.808	1	21	699	719	GAAUUAUGGGACGGAGGGAGU	ACUCCCUCCGUUCCAUAAUUC	Cleavage	1
miR1436-3p-180	Bradi2g54812.1	hypothetical protein BRADI_2g54812	2	7.161	1	20	226	245	GAAUUAUGGGACGGAGGGAG	UUCUCUCCGUUUCAUAAUUC	Cleavage	1
miR1436-3p-180	Bradi2g61922.1	---NA---	3	10.226	1	21	408	428	GAAUUAUGGGACGGAGGGAGU	AUUCUUUCCGUUACAUAAUUC	Translation	1
miR1436-3p-180	Bradi4g28890.1	PREDICTED: uncharacterized protein LOC100826581	3	16.462	1	20	213	233	GAAUUAUGGGAC-GGAGGGAG	CUCCUUCCCGUCCUAUAAUUC	Cleavage	1
miR1436-3p-181	Bradi5g05210.8	methyltransferase 6 isoform X2	0.5	12.808	1	21	699	719	GAAUUAUGGGACGGAGGGAGU	ACUCCCUCCGUUCCAUAAUUC	Cleavage	1
miR1436-3p-181	Bradi2g54812.1	hypothetical protein BRADI_2g54812	2	7.161	1	20	226	245	GAAUUAUGGGACGGAGGGAG	UUCUCUCCGUUUCAUAAUUC	Cleavage	1
miR1436-3p-181	Bradi2g61922.1	---NA---	3	10.226	1	21	408	428	GAAUUAUGGGACGGAGGGAGU	AUUCUUUCCGUUACAUAAUUC	Translation	1
miR1436-3p-181	Bradi4g28890.1	PREDICTED: uncharacterized protein LOC100826581	3	16.462	1	20	213	233	GAAUUAUGGGAC-GGAGGGAG	CUCCUUCCCGUCCUAUAAUUC	Cleavage	1
miR1436-3p-182	Bradi5g05210.8	methyltransferase 6 isoform X2	0.5	12.808	1	21	699	719	GAAUUAUGGGACGGAGGGAGU	ACUCCCUCCGUUCCAUAAUUC	Cleavage	1
miR1436-3p-182	Bradi2g54812.1	hypothetical protein BRADI_2g54812	2	7.161	1	20	226	245	GAAUUAUGGGACGGAGGGAG	UUCUCUCCGUUUCAUAAUUC	Cleavage	1
miR1436-3p-182	Bradi2g61922.1	---NA---	3	10.226	1	21	408	428	GAAUUAUGGGACGGAGGGAGU	AUUCUUUCCGUUACAUAAUUC	Translation	1
miR1436-3p-182	Bradi4g28890.1	PREDICTED: uncharacterized protein LOC100826581	3	16.462	1	20	213	233	GAAUUAUGGGAC-GGAGGGAG	CUCCUUCCCGUCCUAUAAUUC	Cleavage	1
miR1436-3p-183	Bradi5g05210.8	methyltransferase 6 isoform X2	0.5	12.808	1	21	699	719	GAAUUAUGGGACGGAGGGAGU	ACUCCCUCCGUUCCAUAAUUC	Cleavage	1
miR1436-3p-183	Bradi2g54812.1	hypothetical protein BRADI_2g54812	2	7.161	1	20	226	245	GAAUUAUGGGACGGAGGGAG	UUCUCUCCGUUUCAUAAUUC	Cleavage	1
miR1436-3p-183	Bradi2g61922.1	---NA---	3	10.226	1	21	408	428	GAAUUAUGGGACGGAGGGAGU	AUUCUUUCCGUUACAUAAUUC	Translation	1
miR1436-3p-183	Bradi4g28890.1	PREDICTED: uncharacterized protein LOC100826581	3	16.462	1	20	213	233	GAAUUAUGGGAC-GGAGGGAG	CUCCUUCCCGUCCUAUAAUUC	Cleavage	1
miR1436-3p-184	Bradi5g05210.8	methyltransferase 6 isoform X2	3	12.808	1	21	699	719	AUAUUAUGGGACGGAGGGAGU	ACUCCCUCCGUUCCAUAAUUC	Cleavage	1
miR1436-3p-184	Bradi3g32407.1	hypothetical protein BRADI_3g32406	2.5	7.28	1	21	1066	1086	AUAUUAUGGGACGGAGGGAGU	ACUCCCUCCGUCCCAUAUUAA	Cleavage	1
miR1436-3p-184	Bradi1g42645.1	---NA---	2.5	12.959	1	21	377	397	AUAUUAUGGGACGGAGGGAGU	ACUCCCUCCGUCCCAUAUUAA	Cleavage	1
miR1436-3p-184	Bradi4g07458.1	hypothetical protein BRADI_4g07455	2.5	22.544	1	21	385	405	AUAUUAUGGGACGGAGGGAGU	ACUCCCUCCGUCCCAUAUUAA	Cleavage	1
miR1436-3p-185	Bradi5g05210.8	methyltransferase 6 isoform X2	3	12.808	1	21	699	719	AUAUUAUGGGACGGAGGGAGU	ACUCCCUCCGUUCCAUAAUUC	Cleavage	1
miR1436-3p-185	Bradi3g32407.1	hypothetical protein BRADI_3g32406	2.5	7.28	1	21	1066	1086	AUAUUAUGGGACGGAGGGAGU	ACUCCCUCCGUCCCAUAUUAA	Cleavage	1
miR1436-3p-185	Bradi1g42645.1	---NA---	2.5	12.959	1	21	377	397	AUAUUAUGGGACGGAGGGAGU	ACUCCCUCCGUCCCAUAUUAA	Cleavage	1
miR1436-3p-185	Bradi4g07458.1	hypothetical protein BRADI_4g07455	2.5	22.544	1	21	385	405	AUAUUAUGGGACGGAGGGAGU	ACUCCCUCCGUCCCAUAUUAA	Cleavage	1
miR1436-3p-186	Bradi2g07865.1	hypothetical protein BRADI_2g07865	3	12.554	1	21	84	104	UCUUUAUGGGACGGAGGGAGU	ACUUCCUCCUUUUCAUAAAGG	Cleavage	1
miR1436-3p-186	Bradi3g35000.1	probable phospholipid-transporting ATPase 8	3	19.674	1	21	552	572	UCUUUAUGGGACGGAGGGAGU	GCUCUCUUCGUGCCAUGAGGA	Translation	1
miR1436-3p-186	Bradi3g35000.2	hypothetical protein BRADI_3g35000	3	19.681	1	21	348	368	UCUUUAUGGGACGGAGGGAGU	GCUCUCUUCGUGCCAUGAGGA	Translation	1
miR1436-3p-186	Bradi2g55770.2	hypothetical protein BRADI_2g55770	3	18.064	1	21	683	703	UCUUUAUGGGACGGAGGGAGU	GCUCCCAUGGUCCCAUGAAGA	Cleavage	1
miR1436-3p-186	Bradi2g55770.3	hypothetical protein BRADI_2g55770	3	18.064	1	21	683	703	UCUUUAUGGGACGGAGGGAGU	GCUCCCAUGGUCCCAUGAAGA	Cleavage	1
miR1436-3p-187	Bradi3g35000.1	probable phospholipid-transporting ATPase 8	3	19.674	1	21	552	572	UCAUUAUGGCACGGAGGGAGU	GCUCUCUUCGUGCCAUGAGGA	Cleavage	1
miR1436-3p-187	Bradi3g35000.2	hypothetical protein BRADI_3g35000	3	19.681	1	21	348	368	UCAUUAUGGCACGGAGGGAGU	GCUCUCUUCGUGCCAUGAGGA	Cleavage	1
miR1436-3p-187	Bradi1g66800.1	PREDICTED: uncharacterized protein LOC100834539	3	18.283	1	21	680	700	UCAUUAUGGCACGGAGGGAGU	GUUUCCCCCGUGUCAUGAUGA	Cleavage	1
miR1436-3p-187	Bradi1g66800.2	hypothetical protein BRADI_1g66800	3	18.283	1	21	473	493	UCAUUAUGGCACGGAGGGAGU	GUUUCCCCCGUGUCAUGAUGA	Cleavage	1
miR1436-3p-187	Bradi1g66800.3	hypothetical protein BRADI_1g66800	3	18.283	1	21	266	286	UCAUUAUGGCACGGAGGGAGU	GUUUCCCCCGUGUCAUGAUGA	Cleavage	1
miR1436-3p-188	Bradi3g32407.1	hypothetical protein BRADI_3g32406	3	7.28	1	21	1066	1086	UUUUUAUGGGACGGAGGGAGU	ACUCCCUCCGUCCCAUAUUAA	Cleavage	1
miR1436-3p-188	Bradi1g42645.1	---NA---	3	12.959	1	21	377	397	UUUUUAUGGGACGGAGGGAGU	ACUCCCUCCGUCCCAUAUUAA	Cleavage	1
miR1436-3p-188	Bradi4g07458.1	hypothetical protein BRADI_4g07455	3	22.544	1	21	385	405	UUUUUAUGGGACGGAGGGAGU	ACUCCCUCCGUCCCAUAUUAA	Cleavage	1
miR1436-3p-188	Bradi4g25204.1	---NA---	3	17.986	1	21	147	167	UUUUUAUGGGACGGAGGGAGU	ACUCCCUCCGUCCGACAAAAG	Cleavage	1
miR1436-3p-188	Bradi1g53743.1	---NA---	3	16.397	1	21	152	172	UUUUUAUGGGACGGAGGGAGU	ACUUCCUCCGUCCAACAAAAA	Cleavage	1
miR1436-3p-189	Bradi2g07865.1	hypothetical protein BRADI_2g07865	2.5	12.554	1	21	84	104	CCUUUAUGGGACGGAGGGAGU	ACUUCCUCCUUUUCAUAAAGG	Cleavage	1
miR1436-3p-19	Bradi3g09734.1	hypothetical protein BRADI_3g09734	3	9.57	1	21	201	221	UUAUUUUGGGACGGAGGGAGU	ACUCCCUCCGUUCCUAAAUAC	Cleavage	1
miR1436-3p-19	Bradi3g32407.1	hypothetical protein BRADI_3g32406	3	7.28	1	21	1066	1086	UUAUUUUGGGACGGAGGGAGU	ACUCCCUCCGUCCCAUAUUAA	Cleavage	1
miR1436-3p-19	Bradi1g42645.1	---NA---	3	12.959	1	21	377	397	UUAUUUUGGGACGGAGGGAGU	ACUCCCUCCGUCCCAUAUUAA	Cleavage	1
miR1436-3p-19	Bradi4g07458.1	hypothetical protein BRADI_4g07455	3	22.544	1	21	385	405	UUAUUUUGGGACGGAGGGAGU	ACUCCCUCCGUCCCAUAUUAA	Cleavage	1
miR1436-3p-19	Bradi3g10336.2	---NA---	2.5	8.968	1	21	282	302	UUAUUUUGGGACGGAGGGAGU	ACUCCCUCCGUCCGCAAAUAA	Cleavage	1
miR1436-3p-19	Bradi3g10336.1	---NA---	2.5	8.968	1	21	282	302	UUAUUUUGGGACGGAGGGAGU	ACUCCCUCCGUCCGCAAAUAA	Cleavage	1
miR1436-3p-19	Bradi1g21660.1	hypothetical protein BRADI_1g21660	3	17.47	1	21	376	396	UUAUUUUGGGACGGAGGGAGU	ACUUCCUCCGUCACGAAAUAU	Translation	1
miR1436-3p-19	Bradi3g05233.1	hypothetical protein BRADI_3g05233	3	15.406	1	21	509	529	UUAUUUUGGGACGGAGGGAGU	GUUCCUUCCGUCCCGACAUAA	Cleavage	1
miR1436-3p-19	Bradi2g39641.1	WAT1-related At5g64700-like	2.5	19.746	1	21	464	484	UUAUUUUGGGACGGAGGGAGU	ACUGCCUCCGUCCAAGAAUAA	Cleavage	1
miR1436-3p-19	Bradi4g27386.1	---NA---	2.5	6.737	1	21	94	114	UUAUUUUGGGACGGAGGGAGU	ACUCCCUCCUAUCCAAAAUAA	Translation	1
miR1436-3p-190	Bradi5g05210.8	methyltransferase 6 isoform X2	0	12.808	1	21	699	719	GAAUUAUGGAACGGAGGGAGU	ACUCCCUCCGUUCCAUAAUUC	Cleavage	1
miR1436-3p-190	Bradi2g54812.1	hypothetical protein BRADI_2g54812	1.5	7.161	1	20	226	245	GAAUUAUGGAACGGAGGGAG	UUCUCUCCGUUUCAUAAUUC	Cleavage	1
miR1436-3p-190	Bradi2g61922.1	---NA---	2.5	10.226	1	21	408	428	GAAUUAUGGAACGGAGGGAGU	AUUCUUUCCGUUACAUAAUUC	Translation	1
miR1436-3p-190	Bradi4g31960.1	probable N-succinyldiaminopimelate aminotransferase	3	15.655	1	21	558	578	GAAUUAUGGAACGGAGGGAGU	GUUCGCUCCGUUUUAUGAUUC	Cleavage	1
miR1436-3p-190	Bradi3g28270.1	50S ribosomal L11-like	3	17.195	1	20	242	261	GAAUUAUGGAACGGAGGGAG	CGCCUUCCGUUUCAUGGUUC	Cleavage	1
miR1436-3p-191	Bradi2g07865.1	hypothetical protein BRADI_2g07865	3	12.554	1	21	84	104	UCUUUAUGGGACGGAGGGAGU	ACUUCCUCCUUUUCAUAAAGG	Cleavage	1
miR1436-3p-191	Bradi3g35000.1	probable phospholipid-transporting ATPase 8	3	19.674	1	21	552	572	UCUUUAUGGGACGGAGGGAGU	GCUCUCUUCGUGCCAUGAGGA	Translation	1
miR1436-3p-191	Bradi3g35000.2	hypothetical protein BRADI_3g35000	3	19.681	1	21	348	368	UCUUUAUGGGACGGAGGGAGU	GCUCUCUUCGUGCCAUGAGGA	Translation	1
miR1436-3p-191	Bradi2g55770.2	hypothetical protein BRADI_2g55770	3	18.064	1	21	683	703	UCUUUAUGGGACGGAGGGAGU	GCUCCCAUGGUCCCAUGAAGA	Cleavage	1
miR1436-3p-191	Bradi2g55770.3	hypothetical protein BRADI_2g55770	3	18.064	1	21	683	703	UCUUUAUGGGACGGAGGGAGU	GCUCCCAUGGUCCCAUGAAGA	Cleavage	1
miR1436-3p-192	Bradi2g07865.1	hypothetical protein BRADI_2g07865	3	12.554	1	21	84	104	UCUUUAUGGGACGGAGGGAGU	ACUUCCUCCUUUUCAUAAAGG	Cleavage	1
miR1436-3p-192	Bradi3g35000.1	probable phospholipid-transporting ATPase 8	3	19.674	1	21	552	572	UCUUUAUGGGACGGAGGGAGU	GCUCUCUUCGUGCCAUGAGGA	Translation	1
miR1436-3p-192	Bradi3g35000.2	hypothetical protein BRADI_3g35000	3	19.681	1	21	348	368	UCUUUAUGGGACGGAGGGAGU	GCUCUCUUCGUGCCAUGAGGA	Translation	1
miR1436-3p-192	Bradi2g55770.2	hypothetical protein BRADI_2g55770	3	18.064	1	21	683	703	UCUUUAUGGGACGGAGGGAGU	GCUCCCAUGGUCCCAUGAAGA	Cleavage	1
miR1436-3p-192	Bradi2g55770.3	hypothetical protein BRADI_2g55770	3	18.064	1	21	683	703	UCUUUAUGGGACGGAGGGAGU	GCUCCCAUGGUCCCAUGAAGA	Cleavage	1
miR1436-3p-193	Bradi1g61063.1	---NA---	3	11.494	1	21	162	182	AUAUUCUGGGACGGAGGGAGU	ACUCCCUCCGUUCCAGUAUAC	Cleavage	1
miR1436-3p-193	Bradi3g53880.1	zinc finger CCCH domain-containing 18	2.5	24.618	1	20	722	741	AUAUUCUGGGACGGAGGGAG	CUCUUUCUAUCCCAGAAUAU	Cleavage	1
miR1436-3p-193	Bradi3g53880.2	hypothetical protein BRADI_3g53880	2.5	24.618	1	20	617	636	AUAUUCUGGGACGGAGGGAG	CUCUUUCUAUCCCAGAAUAU	Cleavage	1
miR1436-3p-193	Bradi3g53880.3	hypothetical protein BRADI_3g53880	2.5	24.618	1	20	266	285	AUAUUCUGGGACGGAGGGAG	CUCUUUCUAUCCCAGAAUAU	Cleavage	1
miR1436-3p-193	Bradi2g39641.1	WAT1-related At5g64700-like	3	19.746	1	21	464	484	AUAUUCUGGGACGGAGGGAGU	ACUGCCUCCGUCCAAGAAUAA	Cleavage	1
miR1436-3p-194	Bradi5g05210.8	methyltransferase 6 isoform X2	0	12.808	1	21	699	719	GAAUUAUGGAACGGAGGGAGU	ACUCCCUCCGUUCCAUAAUUC	Cleavage	1
miR1436-3p-194	Bradi2g54812.1	hypothetical protein BRADI_2g54812	1.5	7.161	1	20	226	245	GAAUUAUGGAACGGAGGGAG	UUCUCUCCGUUUCAUAAUUC	Cleavage	1
miR1436-3p-194	Bradi2g61922.1	---NA---	2.5	10.226	1	21	408	428	GAAUUAUGGAACGGAGGGAGU	AUUCUUUCCGUUACAUAAUUC	Translation	1
miR1436-3p-194	Bradi4g31960.1	probable N-succinyldiaminopimelate aminotransferase	3	15.655	1	21	558	578	GAAUUAUGGAACGGAGGGAGU	GUUCGCUCCGUUUUAUGAUUC	Cleavage	1
miR1436-3p-194	Bradi3g28270.1	50S ribosomal L11-like	3	17.195	1	20	242	261	GAAUUAUGGAACGGAGGGAG	CGCCUUCCGUUUCAUGGUUC	Cleavage	1
miR1436-3p-195	Bradi5g05210.8	methyltransferase 6 isoform X2	0	12.808	1	21	699	719	GAAUUAUGGAACGGAGGGAGU	ACUCCCUCCGUUCCAUAAUUC	Cleavage	1
miR1436-3p-195	Bradi2g54812.1	hypothetical protein BRADI_2g54812	1.5	7.161	1	20	226	245	GAAUUAUGGAACGGAGGGAG	UUCUCUCCGUUUCAUAAUUC	Cleavage	1
miR1436-3p-195	Bradi2g61922.1	---NA---	2.5	10.226	1	21	408	428	GAAUUAUGGAACGGAGGGAGU	AUUCUUUCCGUUACAUAAUUC	Translation	1
miR1436-3p-195	Bradi4g31960.1	probable N-succinyldiaminopimelate aminotransferase	3	15.655	1	21	558	578	GAAUUAUGGAACGGAGGGAGU	GUUCGCUCCGUUUUAUGAUUC	Cleavage	1
miR1436-3p-195	Bradi3g28270.1	50S ribosomal L11-like	3	17.195	1	20	242	261	GAAUUAUGGAACGGAGGGAG	CGCCUUCCGUUUCAUGGUUC	Cleavage	1
miR1436-3p-196	Bradi5g05210.8	methyltransferase 6 isoform X2	0	12.808	1	21	699	719	GAAUUAUGGAACGGAGGGAGU	ACUCCCUCCGUUCCAUAAUUC	Cleavage	1
miR1436-3p-196	Bradi2g54812.1	hypothetical protein BRADI_2g54812	1.5	7.161	1	20	226	245	GAAUUAUGGAACGGAGGGAG	UUCUCUCCGUUUCAUAAUUC	Cleavage	1
miR1436-3p-196	Bradi2g61922.1	---NA---	2.5	10.226	1	21	408	428	GAAUUAUGGAACGGAGGGAGU	AUUCUUUCCGUUACAUAAUUC	Translation	1
miR1436-3p-196	Bradi4g31960.1	probable N-succinyldiaminopimelate aminotransferase	3	15.655	1	21	558	578	GAAUUAUGGAACGGAGGGAGU	GUUCGCUCCGUUUUAUGAUUC	Cleavage	1
miR1436-3p-196	Bradi3g28270.1	50S ribosomal L11-like	3	17.195	1	20	242	261	GAAUUAUGGAACGGAGGGAG	CGCCUUCCGUUUCAUGGUUC	Cleavage	1
miR1436-3p-197	Bradi5g05210.8	methyltransferase 6 isoform X2	0	12.808	1	21	699	719	GAAUUAUGGAACGGAGGGAGU	ACUCCCUCCGUUCCAUAAUUC	Cleavage	1
miR1436-3p-197	Bradi2g54812.1	hypothetical protein BRADI_2g54812	1.5	7.161	1	20	226	245	GAAUUAUGGAACGGAGGGAG	UUCUCUCCGUUUCAUAAUUC	Cleavage	1
miR1436-3p-197	Bradi2g61922.1	---NA---	2.5	10.226	1	21	408	428	GAAUUAUGGAACGGAGGGAGU	AUUCUUUCCGUUACAUAAUUC	Translation	1
miR1436-3p-197	Bradi4g31960.1	probable N-succinyldiaminopimelate aminotransferase	3	15.655	1	21	558	578	GAAUUAUGGAACGGAGGGAGU	GUUCGCUCCGUUUUAUGAUUC	Cleavage	1
miR1436-3p-197	Bradi3g28270.1	50S ribosomal L11-like	3	17.195	1	20	242	261	GAAUUAUGGAACGGAGGGAG	CGCCUUCCGUUUCAUGGUUC	Cleavage	1
miR1436-3p-198	Bradi3g09734.1	hypothetical protein BRADI_3g09734	3	9.57	1	21	201	221	UUAUUUUGGGACGGAGGGAGU	ACUCCCUCCGUUCCUAAAUAC	Cleavage	1
miR1436-3p-198	Bradi3g32407.1	hypothetical protein BRADI_3g32406	3	7.28	1	21	1066	1086	UUAUUUUGGGACGGAGGGAGU	ACUCCCUCCGUCCCAUAUUAA	Cleavage	1
miR1436-3p-198	Bradi1g42645.1	---NA---	3	12.959	1	21	377	397	UUAUUUUGGGACGGAGGGAGU	ACUCCCUCCGUCCCAUAUUAA	Cleavage	1
miR1436-3p-198	Bradi4g07458.1	hypothetical protein BRADI_4g07455	3	22.544	1	21	385	405	UUAUUUUGGGACGGAGGGAGU	ACUCCCUCCGUCCCAUAUUAA	Cleavage	1
miR1436-3p-198	Bradi3g10336.2	---NA---	2.5	8.968	1	21	282	302	UUAUUUUGGGACGGAGGGAGU	ACUCCCUCCGUCCGCAAAUAA	Cleavage	1
miR1436-3p-198	Bradi3g10336.1	---NA---	2.5	8.968	1	21	282	302	UUAUUUUGGGACGGAGGGAGU	ACUCCCUCCGUCCGCAAAUAA	Cleavage	1
miR1436-3p-198	Bradi1g21660.1	hypothetical protein BRADI_1g21660	3	17.47	1	21	376	396	UUAUUUUGGGACGGAGGGAGU	ACUUCCUCCGUCACGAAAUAU	Translation	1
miR1436-3p-198	Bradi3g05233.1	hypothetical protein BRADI_3g05233	3	15.406	1	21	509	529	UUAUUUUGGGACGGAGGGAGU	GUUCCUUCCGUCCCGACAUAA	Cleavage	1
miR1436-3p-198	Bradi2g39641.1	WAT1-related At5g64700-like	2.5	19.746	1	21	464	484	UUAUUUUGGGACGGAGGGAGU	ACUGCCUCCGUCCAAGAAUAA	Cleavage	1
miR1436-3p-198	Bradi4g27386.1	---NA---	2.5	6.737	1	21	94	114	UUAUUUUGGGACGGAGGGAGU	ACUCCCUCCUAUCCAAAAUAA	Translation	1
miR1436-3p-199	Bradi5g05210.8	methyltransferase 6 isoform X2	2.5	12.808	1	21	699	719	UUAUUAUGGAACGGAGGGAGU	ACUCCCUCCGUUCCAUAAUUC	Cleavage	1
miR1436-3p-199	Bradi3g32407.1	hypothetical protein BRADI_3g32406	2.5	7.28	1	21	1066	1086	UUAUUAUGGAACGGAGGGAGU	ACUCCCUCCGUCCCAUAUUAA	Translation	1
miR1436-3p-199	Bradi1g42645.1	---NA---	2.5	12.959	1	21	377	397	UUAUUAUGGAACGGAGGGAGU	ACUCCCUCCGUCCCAUAUUAA	Translation	1
miR1436-3p-199	Bradi4g07458.1	hypothetical protein BRADI_4g07455	2.5	22.544	1	21	385	405	UUAUUAUGGAACGGAGGGAGU	ACUCCCUCCGUCCCAUAUUAA	Translation	1
miR1436-3p-199	Bradi1g57525.1	---NA---	2.5	22.509	1	21	5	25	UUAUUAUGGAACGGAGGGAGU	ACUCCCUCCGAUCCAUAUUAA	Translation	1
miR1436-3p-199	Bradi4g32150.1	WEAK CHLOROPLAST MOVEMENT UNDER BLUE LIGHT 1-like	3	13.627	1	21	2258	2278	UUAUUAUGGAACGGAGGGAGU	ACUUCCCUCGUUCCAUAGUGA	Cleavage	1
miR1436-3p-199	Bradi2g25755.1	hypothetical protein BRADI_2g25755	3	14.235	1	21	283	303	UUAUUAUGGAACGGAGGGAGU	ACUCCCUCCGAUCCAUAUUAG	Translation	1
miR1436-3p-199	Bradi5g10117.7	ubiquitin carboxyl-terminal hydrolase 27 isoform X1	3	13.046	1	21	1357	1376	UUAUUAUGGAACGGAGGGAGU	ACUCCCUCCGUUUCA-AAUAA	Cleavage	1
miR1436-3p-2	Bradi5g05210.8	methyltransferase 6 isoform X2	0.5	12.808	1	21	699	719	GAAUUAUGGGACGGAGGGAGU	ACUCCCUCCGUUCCAUAAUUC	Cleavage	1
miR1436-3p-2	Bradi2g54812.1	hypothetical protein BRADI_2g54812	2	7.161	1	20	226	245	GAAUUAUGGGACGGAGGGAG	UUCUCUCCGUUUCAUAAUUC	Cleavage	1
miR1436-3p-2	Bradi2g61922.1	---NA---	3	10.226	1	21	408	428	GAAUUAUGGGACGGAGGGAGU	AUUCUUUCCGUUACAUAAUUC	Translation	1
miR1436-3p-2	Bradi4g28890.1	PREDICTED: uncharacterized protein LOC100826581	3	16.462	1	20	213	233	GAAUUAUGGGAC-GGAGGGAG	CUCCUUCCCGUCCUAUAAUUC	Cleavage	1
miR1436-3p-20	Bradi1g69590.2	PREDICTED: uncharacterized protein LOC100825962 isoform X2	3	12.519	1	20	241	260	AUAUUAUGGGACGGAUGGAG	CUUGAUCUGUCUUAUAAUAU	Cleavage	1
miR1436-3p-20	Bradi1g69590.1	PREDICTED: uncharacterized protein LOC100825962 isoform X1	3	12.519	1	20	805	824	AUAUUAUGGGACGGAUGGAG	CUUGAUCUGUCUUAUAAUAU	Cleavage	1
miR1436-3p-200	Bradi5g05210.8	methyltransferase 6 isoform X2	0	12.808	1	21	699	719	GAAUUAUGGAACGGAGGGAGU	ACUCCCUCCGUUCCAUAAUUC	Cleavage	1
miR1436-3p-200	Bradi2g54812.1	hypothetical protein BRADI_2g54812	1.5	7.161	1	20	226	245	GAAUUAUGGAACGGAGGGAG	UUCUCUCCGUUUCAUAAUUC	Cleavage	1
miR1436-3p-200	Bradi2g61922.1	---NA---	2.5	10.226	1	21	408	428	GAAUUAUGGAACGGAGGGAGU	AUUCUUUCCGUUACAUAAUUC	Translation	1
miR1436-3p-200	Bradi4g31960.1	probable N-succinyldiaminopimelate aminotransferase	3	15.655	1	21	558	578	GAAUUAUGGAACGGAGGGAGU	GUUCGCUCCGUUUUAUGAUUC	Cleavage	1
miR1436-3p-200	Bradi3g28270.1	50S ribosomal L11-like	3	17.195	1	20	242	261	GAAUUAUGGAACGGAGGGAG	CGCCUUCCGUUUCAUGGUUC	Cleavage	1
miR1436-3p-201	Bradi5g05210.8	methyltransferase 6 isoform X2	0	12.808	1	21	699	719	GAAUUAUGGAACGGAGGGAGU	ACUCCCUCCGUUCCAUAAUUC	Cleavage	1
miR1436-3p-201	Bradi2g54812.1	hypothetical protein BRADI_2g54812	1.5	7.161	1	20	226	245	GAAUUAUGGAACGGAGGGAG	UUCUCUCCGUUUCAUAAUUC	Cleavage	1
miR1436-3p-201	Bradi2g61922.1	---NA---	2.5	10.226	1	21	408	428	GAAUUAUGGAACGGAGGGAGU	AUUCUUUCCGUUACAUAAUUC	Translation	1
miR1436-3p-201	Bradi4g31960.1	probable N-succinyldiaminopimelate aminotransferase	3	15.655	1	21	558	578	GAAUUAUGGAACGGAGGGAGU	GUUCGCUCCGUUUUAUGAUUC	Cleavage	1
miR1436-3p-201	Bradi3g28270.1	50S ribosomal L11-like	3	17.195	1	20	242	261	GAAUUAUGGAACGGAGGGAG	CGCCUUCCGUUUCAUGGUUC	Cleavage	1
miR1436-3p-203	Bradi5g05210.8	methyltransferase 6 isoform X2	0	12.808	1	21	699	719	GAAUUAUGGAACGGAGGGAGU	ACUCCCUCCGUUCCAUAAUUC	Cleavage	1
miR1436-3p-203	Bradi2g54812.1	hypothetical protein BRADI_2g54812	1.5	7.161	1	20	226	245	GAAUUAUGGAACGGAGGGAG	UUCUCUCCGUUUCAUAAUUC	Cleavage	1
miR1436-3p-203	Bradi2g61922.1	---NA---	2.5	10.226	1	21	408	428	GAAUUAUGGAACGGAGGGAGU	AUUCUUUCCGUUACAUAAUUC	Translation	1
miR1436-3p-203	Bradi4g31960.1	probable N-succinyldiaminopimelate aminotransferase	3	15.655	1	21	558	578	GAAUUAUGGAACGGAGGGAGU	GUUCGCUCCGUUUUAUGAUUC	Cleavage	1
miR1436-3p-203	Bradi3g28270.1	50S ribosomal L11-like	3	17.195	1	20	242	261	GAAUUAUGGAACGGAGGGAG	CGCCUUCCGUUUCAUGGUUC	Cleavage	1
miR1436-3p-204	Bradi3g09734.1	hypothetical protein BRADI_3g09734	3	9.57	1	21	201	221	UUAUUUUGGGACGGAGGGAGU	ACUCCCUCCGUUCCUAAAUAC	Cleavage	1
miR1436-3p-204	Bradi3g32407.1	hypothetical protein BRADI_3g32406	3	7.28	1	21	1066	1086	UUAUUUUGGGACGGAGGGAGU	ACUCCCUCCGUCCCAUAUUAA	Cleavage	1
miR1436-3p-204	Bradi1g42645.1	---NA---	3	12.959	1	21	377	397	UUAUUUUGGGACGGAGGGAGU	ACUCCCUCCGUCCCAUAUUAA	Cleavage	1
miR1436-3p-204	Bradi4g07458.1	hypothetical protein BRADI_4g07455	3	22.544	1	21	385	405	UUAUUUUGGGACGGAGGGAGU	ACUCCCUCCGUCCCAUAUUAA	Cleavage	1
miR1436-3p-204	Bradi3g10336.2	---NA---	2.5	8.968	1	21	282	302	UUAUUUUGGGACGGAGGGAGU	ACUCCCUCCGUCCGCAAAUAA	Cleavage	1
miR1436-3p-204	Bradi3g10336.1	---NA---	2.5	8.968	1	21	282	302	UUAUUUUGGGACGGAGGGAGU	ACUCCCUCCGUCCGCAAAUAA	Cleavage	1
miR1436-3p-204	Bradi1g21660.1	hypothetical protein BRADI_1g21660	3	17.47	1	21	376	396	UUAUUUUGGGACGGAGGGAGU	ACUUCCUCCGUCACGAAAUAU	Translation	1
miR1436-3p-204	Bradi3g05233.1	hypothetical protein BRADI_3g05233	3	15.406	1	21	509	529	UUAUUUUGGGACGGAGGGAGU	GUUCCUUCCGUCCCGACAUAA	Cleavage	1
miR1436-3p-204	Bradi2g39641.1	WAT1-related At5g64700-like	2.5	19.746	1	21	464	484	UUAUUUUGGGACGGAGGGAGU	ACUGCCUCCGUCCAAGAAUAA	Cleavage	1
miR1436-3p-204	Bradi4g27386.1	---NA---	2.5	6.737	1	21	94	114	UUAUUUUGGGACGGAGGGAGU	ACUCCCUCCUAUCCAAAAUAA	Translation	1
miR1436-3p-205	Bradi5g05210.8	methyltransferase 6 isoform X2	0	12.808	1	21	699	719	GAAUUAUGGAACGGAGGGAGU	ACUCCCUCCGUUCCAUAAUUC	Cleavage	1
miR1436-3p-205	Bradi2g54812.1	hypothetical protein BRADI_2g54812	1.5	7.161	1	20	226	245	GAAUUAUGGAACGGAGGGAG	UUCUCUCCGUUUCAUAAUUC	Cleavage	1
miR1436-3p-205	Bradi2g61922.1	---NA---	2.5	10.226	1	21	408	428	GAAUUAUGGAACGGAGGGAGU	AUUCUUUCCGUUACAUAAUUC	Translation	1
miR1436-3p-205	Bradi4g31960.1	probable N-succinyldiaminopimelate aminotransferase	3	15.655	1	21	558	578	GAAUUAUGGAACGGAGGGAGU	GUUCGCUCCGUUUUAUGAUUC	Cleavage	1
miR1436-3p-205	Bradi3g28270.1	50S ribosomal L11-like	3	17.195	1	20	242	261	GAAUUAUGGAACGGAGGGAG	CGCCUUCCGUUUCAUGGUUC	Cleavage	1
miR1436-3p-206	Bradi5g05210.8	methyltransferase 6 isoform X2	1	12.808	1	21	699	719	GAAUUAUGGGAUGGAGGGAGU	ACUCCCUCCGUUCCAUAAUUC	Cleavage	1
miR1436-3p-206	Bradi2g54812.1	hypothetical protein BRADI_2g54812	2.5	7.161	1	20	226	245	GAAUUAUGGGAUGGAGGGAG	UUCUCUCCGUUUCAUAAUUC	Cleavage	1
miR1436-3p-207	Bradi3g09734.1	hypothetical protein BRADI_3g09734	3	9.57	1	21	201	221	UUAUUUUGGGACGGAGGGAGU	ACUCCCUCCGUUCCUAAAUAC	Cleavage	1
miR1436-3p-207	Bradi3g32407.1	hypothetical protein BRADI_3g32406	3	7.28	1	21	1066	1086	UUAUUUUGGGACGGAGGGAGU	ACUCCCUCCGUCCCAUAUUAA	Cleavage	1
miR1436-3p-207	Bradi1g42645.1	---NA---	3	12.959	1	21	377	397	UUAUUUUGGGACGGAGGGAGU	ACUCCCUCCGUCCCAUAUUAA	Cleavage	1
miR1436-3p-207	Bradi4g07458.1	hypothetical protein BRADI_4g07455	3	22.544	1	21	385	405	UUAUUUUGGGACGGAGGGAGU	ACUCCCUCCGUCCCAUAUUAA	Cleavage	1
miR1436-3p-207	Bradi3g10336.2	---NA---	2.5	8.968	1	21	282	302	UUAUUUUGGGACGGAGGGAGU	ACUCCCUCCGUCCGCAAAUAA	Cleavage	1
miR1436-3p-207	Bradi3g10336.1	---NA---	2.5	8.968	1	21	282	302	UUAUUUUGGGACGGAGGGAGU	ACUCCCUCCGUCCGCAAAUAA	Cleavage	1
miR1436-3p-207	Bradi1g21660.1	hypothetical protein BRADI_1g21660	3	17.47	1	21	376	396	UUAUUUUGGGACGGAGGGAGU	ACUUCCUCCGUCACGAAAUAU	Translation	1
miR1436-3p-207	Bradi3g05233.1	hypothetical protein BRADI_3g05233	3	15.406	1	21	509	529	UUAUUUUGGGACGGAGGGAGU	GUUCCUUCCGUCCCGACAUAA	Cleavage	1
miR1436-3p-207	Bradi2g39641.1	WAT1-related At5g64700-like	2.5	19.746	1	21	464	484	UUAUUUUGGGACGGAGGGAGU	ACUGCCUCCGUCCAAGAAUAA	Cleavage	1
miR1436-3p-207	Bradi4g27386.1	---NA---	2.5	6.737	1	21	94	114	UUAUUUUGGGACGGAGGGAGU	ACUCCCUCCUAUCCAAAAUAA	Translation	1
miR1436-3p-208	Bradi5g05210.8	methyltransferase 6 isoform X2	1.5	12.808	1	21	699	719	GAAUUAUGGGCCGGAGGGAGU	ACUCCCUCCGUUCCAUAAUUC	Translation	1
miR1436-3p-208	Bradi2g54812.1	hypothetical protein BRADI_2g54812	3	7.161	1	20	226	245	GAAUUAUGGGCCGGAGGGAG	UUCUCUCCGUUUCAUAAUUC	Translation	1
miR1436-3p-208	Bradi2g40533.1	hypothetical protein BRADI_2g40533	3	21.305	1	20	435	454	GAAUUAUGGGCCGGAGGGAG	CACUGUCCGGCCCAUGAUUC	Cleavage	1
miR1436-3p-209	Bradi3g09734.1	hypothetical protein BRADI_3g09734	3	9.57	1	21	201	221	UUAUUUUGGGACGGAGGGAGU	ACUCCCUCCGUUCCUAAAUAC	Cleavage	1
miR1436-3p-209	Bradi3g32407.1	hypothetical protein BRADI_3g32406	3	7.28	1	21	1066	1086	UUAUUUUGGGACGGAGGGAGU	ACUCCCUCCGUCCCAUAUUAA	Cleavage	1
miR1436-3p-209	Bradi1g42645.1	---NA---	3	12.959	1	21	377	397	UUAUUUUGGGACGGAGGGAGU	ACUCCCUCCGUCCCAUAUUAA	Cleavage	1
miR1436-3p-209	Bradi4g07458.1	hypothetical protein BRADI_4g07455	3	22.544	1	21	385	405	UUAUUUUGGGACGGAGGGAGU	ACUCCCUCCGUCCCAUAUUAA	Cleavage	1
miR1436-3p-209	Bradi3g10336.2	---NA---	2.5	8.968	1	21	282	302	UUAUUUUGGGACGGAGGGAGU	ACUCCCUCCGUCCGCAAAUAA	Cleavage	1
miR1436-3p-209	Bradi3g10336.1	---NA---	2.5	8.968	1	21	282	302	UUAUUUUGGGACGGAGGGAGU	ACUCCCUCCGUCCGCAAAUAA	Cleavage	1
miR1436-3p-209	Bradi1g21660.1	hypothetical protein BRADI_1g21660	3	17.47	1	21	376	396	UUAUUUUGGGACGGAGGGAGU	ACUUCCUCCGUCACGAAAUAU	Translation	1
miR1436-3p-209	Bradi3g05233.1	hypothetical protein BRADI_3g05233	3	15.406	1	21	509	529	UUAUUUUGGGACGGAGGGAGU	GUUCCUUCCGUCCCGACAUAA	Cleavage	1
miR1436-3p-209	Bradi2g39641.1	WAT1-related At5g64700-like	2.5	19.746	1	21	464	484	UUAUUUUGGGACGGAGGGAGU	ACUGCCUCCGUCCAAGAAUAA	Cleavage	1
miR1436-3p-209	Bradi4g27386.1	---NA---	2.5	6.737	1	21	94	114	UUAUUUUGGGACGGAGGGAGU	ACUCCCUCCUAUCCAAAAUAA	Translation	1
miR1436-3p-21	Bradi3g09734.1	hypothetical protein BRADI_3g09734	3	9.57	1	21	201	221	UUAUUUUGGGACGGAGGGAGU	ACUCCCUCCGUUCCUAAAUAC	Cleavage	1
miR1436-3p-21	Bradi3g32407.1	hypothetical protein BRADI_3g32406	3	7.28	1	21	1066	1086	UUAUUUUGGGACGGAGGGAGU	ACUCCCUCCGUCCCAUAUUAA	Cleavage	1
miR1436-3p-21	Bradi1g42645.1	---NA---	3	12.959	1	21	377	397	UUAUUUUGGGACGGAGGGAGU	ACUCCCUCCGUCCCAUAUUAA	Cleavage	1
miR1436-3p-21	Bradi4g07458.1	hypothetical protein BRADI_4g07455	3	22.544	1	21	385	405	UUAUUUUGGGACGGAGGGAGU	ACUCCCUCCGUCCCAUAUUAA	Cleavage	1
miR1436-3p-21	Bradi3g10336.2	---NA---	2.5	8.968	1	21	282	302	UUAUUUUGGGACGGAGGGAGU	ACUCCCUCCGUCCGCAAAUAA	Cleavage	1
miR1436-3p-21	Bradi3g10336.1	---NA---	2.5	8.968	1	21	282	302	UUAUUUUGGGACGGAGGGAGU	ACUCCCUCCGUCCGCAAAUAA	Cleavage	1
miR1436-3p-21	Bradi1g21660.1	hypothetical protein BRADI_1g21660	3	17.47	1	21	376	396	UUAUUUUGGGACGGAGGGAGU	ACUUCCUCCGUCACGAAAUAU	Translation	1
miR1436-3p-21	Bradi3g05233.1	hypothetical protein BRADI_3g05233	3	15.406	1	21	509	529	UUAUUUUGGGACGGAGGGAGU	GUUCCUUCCGUCCCGACAUAA	Cleavage	1
miR1436-3p-21	Bradi2g39641.1	WAT1-related At5g64700-like	2.5	19.746	1	21	464	484	UUAUUUUGGGACGGAGGGAGU	ACUGCCUCCGUCCAAGAAUAA	Cleavage	1
miR1436-3p-21	Bradi4g27386.1	---NA---	2.5	6.737	1	21	94	114	UUAUUUUGGGACGGAGGGAGU	ACUCCCUCCUAUCCAAAAUAA	Translation	1
miR1436-3p-210	Bradi3g09734.1	hypothetical protein BRADI_3g09734	3	9.57	1	21	201	221	UUAUUUUGGGACGGAGGGAGU	ACUCCCUCCGUUCCUAAAUAC	Cleavage	1
miR1436-3p-210	Bradi3g32407.1	hypothetical protein BRADI_3g32406	3	7.28	1	21	1066	1086	UUAUUUUGGGACGGAGGGAGU	ACUCCCUCCGUCCCAUAUUAA	Cleavage	1
miR1436-3p-210	Bradi1g42645.1	---NA---	3	12.959	1	21	377	397	UUAUUUUGGGACGGAGGGAGU	ACUCCCUCCGUCCCAUAUUAA	Cleavage	1
miR1436-3p-210	Bradi4g07458.1	hypothetical protein BRADI_4g07455	3	22.544	1	21	385	405	UUAUUUUGGGACGGAGGGAGU	ACUCCCUCCGUCCCAUAUUAA	Cleavage	1
miR1436-3p-210	Bradi3g10336.2	---NA---	2.5	8.968	1	21	282	302	UUAUUUUGGGACGGAGGGAGU	ACUCCCUCCGUCCGCAAAUAA	Cleavage	1
miR1436-3p-210	Bradi3g10336.1	---NA---	2.5	8.968	1	21	282	302	UUAUUUUGGGACGGAGGGAGU	ACUCCCUCCGUCCGCAAAUAA	Cleavage	1
miR1436-3p-210	Bradi1g21660.1	hypothetical protein BRADI_1g21660	3	17.47	1	21	376	396	UUAUUUUGGGACGGAGGGAGU	ACUUCCUCCGUCACGAAAUAU	Translation	1
miR1436-3p-210	Bradi3g05233.1	hypothetical protein BRADI_3g05233	3	15.406	1	21	509	529	UUAUUUUGGGACGGAGGGAGU	GUUCCUUCCGUCCCGACAUAA	Cleavage	1
miR1436-3p-210	Bradi2g39641.1	WAT1-related At5g64700-like	2.5	19.746	1	21	464	484	UUAUUUUGGGACGGAGGGAGU	ACUGCCUCCGUCCAAGAAUAA	Cleavage	1
miR1436-3p-210	Bradi4g27386.1	---NA---	2.5	6.737	1	21	94	114	UUAUUUUGGGACGGAGGGAGU	ACUCCCUCCUAUCCAAAAUAA	Translation	1
miR1436-3p-211	Bradi1g61063.1	---NA---	2	11.494	1	21	162	182	GUAUAAUGGGACGGAGGGAGU	ACUCCCUCCGUUCCAGUAUAC	Cleavage	1
miR1436-3p-211	Bradi5g05630.1	hypothetical protein BRADI_5g05630	2.5	9.299	1	21	749	769	GUAUAAUGGGACGGAGGGAGU	ACUCCCUCCGACCCAUUUUAC	Translation	1
miR1436-3p-212	Bradi4g29933.3	hypothetical protein BRADI_4g29933, partial	3	7.46	1	20	115	134	AUAUUAUGGGAGGGAGGGAG	CUCUCUCUCUCUCUUAAUAU	Cleavage	1
miR1436-3p-212	Bradi4g29933.1	hypothetical protein BRADI_4g29933, partial	3	7.46	1	20	115	134	AUAUUAUGGGAGGGAGGGAG	CUCUCUCUCUCUCUUAAUAU	Cleavage	1
miR1436-3p-212	Bradi4g29933.2	hypothetical protein BRADI_4g29933, partial	3	7.46	1	20	115	134	AUAUUAUGGGAGGGAGGGAG	CUCUCUCUCUCUCUUAAUAU	Cleavage	1
miR1436-3p-212	Bradi4g27334.1	sodium hydrogen exchanger 6-like	3	9.852	1	20	306	325	AUAUUAUGGGAGGGAGGGAG	CUUACUACCUCCUAUAAUAU	Cleavage	1
miR1436-3p-213	Bradi5g05210.8	methyltransferase 6 isoform X2	1.5	12.808	1	21	699	719	GAAUUAUGGGACAGAGGGAGU	ACUCCCUCCGUUCCAUAAUUC	Cleavage	1
miR1436-3p-213	Bradi2g54812.1	hypothetical protein BRADI_2g54812	3	7.161	1	20	226	245	GAAUUAUGGGACAGAGGGAG	UUCUCUCCGUUUCAUAAUUC	Cleavage	1
miR1436-3p-213	Bradi1g33510.1	tyrosine-sulfated glycopeptide receptor 1-like	3	17.411	1	20	337	356	GAAUUAUGGGACAGAGGGAG	CUCAACCUGUCCCAUAAUUC	Cleavage	1
miR1436-3p-215	Bradi5g05210.8	methyltransferase 6 isoform X2	0	12.808	1	21	699	719	GAAUUAUGGAACGGAGGGAGU	ACUCCCUCCGUUCCAUAAUUC	Cleavage	1
miR1436-3p-215	Bradi2g54812.1	hypothetical protein BRADI_2g54812	1.5	7.161	1	20	226	245	GAAUUAUGGAACGGAGGGAG	UUCUCUCCGUUUCAUAAUUC	Cleavage	1
miR1436-3p-215	Bradi2g61922.1	---NA---	2.5	10.226	1	21	408	428	GAAUUAUGGAACGGAGGGAGU	AUUCUUUCCGUUACAUAAUUC	Translation	1
miR1436-3p-215	Bradi4g31960.1	probable N-succinyldiaminopimelate aminotransferase	3	15.655	1	21	558	578	GAAUUAUGGAACGGAGGGAGU	GUUCGCUCCGUUUUAUGAUUC	Cleavage	1
miR1436-3p-215	Bradi3g28270.1	50S ribosomal L11-like	3	17.195	1	20	242	261	GAAUUAUGGAACGGAGGGAG	CGCCUUCCGUUUCAUGGUUC	Cleavage	1
miR1436-3p-216	Bradi5g05210.8	methyltransferase 6 isoform X2	2.5	12.808	1	21	699	719	AUAUUAUGGAACGGAGGGAGU	ACUCCCUCCGUUCCAUAAUUC	Cleavage	1
miR1436-3p-217	Bradi3g32407.1	hypothetical protein BRADI_3g32406	2.5	7.28	1	21	1066	1086	UUAUUAUGGGACGAAGGGAGU	ACUCCCUCCGUCCCAUAUUAA	Cleavage	1
miR1436-3p-217	Bradi1g42645.1	---NA---	2.5	12.959	1	21	377	397	UUAUUAUGGGACGAAGGGAGU	ACUCCCUCCGUCCCAUAUUAA	Cleavage	1
miR1436-3p-217	Bradi4g07458.1	hypothetical protein BRADI_4g07455	2.5	22.544	1	21	385	405	UUAUUAUGGGACGAAGGGAGU	ACUCCCUCCGUCCCAUAUUAA	Cleavage	1
miR1436-3p-217	Bradi4g32150.1	WEAK CHLOROPLAST MOVEMENT UNDER BLUE LIGHT 1-like	3	13.627	1	21	2258	2278	UUAUUAUGGGACGAAGGGAGU	ACUUCCCUCGUUCCAUAGUGA	Cleavage	1
miR1436-3p-218	Bradi3g09734.1	hypothetical protein BRADI_3g09734	3	9.57	1	21	201	221	UUAUUUUGGGACGGAGGGAGU	ACUCCCUCCGUUCCUAAAUAC	Cleavage	1
miR1436-3p-218	Bradi3g32407.1	hypothetical protein BRADI_3g32406	3	7.28	1	21	1066	1086	UUAUUUUGGGACGGAGGGAGU	ACUCCCUCCGUCCCAUAUUAA	Cleavage	1
miR1436-3p-218	Bradi1g42645.1	---NA---	3	12.959	1	21	377	397	UUAUUUUGGGACGGAGGGAGU	ACUCCCUCCGUCCCAUAUUAA	Cleavage	1
miR1436-3p-218	Bradi4g07458.1	hypothetical protein BRADI_4g07455	3	22.544	1	21	385	405	UUAUUUUGGGACGGAGGGAGU	ACUCCCUCCGUCCCAUAUUAA	Cleavage	1
miR1436-3p-218	Bradi3g10336.2	---NA---	2.5	8.968	1	21	282	302	UUAUUUUGGGACGGAGGGAGU	ACUCCCUCCGUCCGCAAAUAA	Cleavage	1
miR1436-3p-218	Bradi3g10336.1	---NA---	2.5	8.968	1	21	282	302	UUAUUUUGGGACGGAGGGAGU	ACUCCCUCCGUCCGCAAAUAA	Cleavage	1
miR1436-3p-218	Bradi1g21660.1	hypothetical protein BRADI_1g21660	3	17.47	1	21	376	396	UUAUUUUGGGACGGAGGGAGU	ACUUCCUCCGUCACGAAAUAU	Translation	1
miR1436-3p-218	Bradi3g05233.1	hypothetical protein BRADI_3g05233	3	15.406	1	21	509	529	UUAUUUUGGGACGGAGGGAGU	GUUCCUUCCGUCCCGACAUAA	Cleavage	1
miR1436-3p-218	Bradi2g39641.1	WAT1-related At5g64700-like	2.5	19.746	1	21	464	484	UUAUUUUGGGACGGAGGGAGU	ACUGCCUCCGUCCAAGAAUAA	Cleavage	1
miR1436-3p-218	Bradi4g27386.1	---NA---	2.5	6.737	1	21	94	114	UUAUUUUGGGACGGAGGGAGU	ACUCCCUCCUAUCCAAAAUAA	Translation	1
miR1436-3p-219	Bradi1g21660.1	hypothetical protein BRADI_1g21660	2.5	17.47	1	21	376	396	AUAUUAUGUGACGGAGGGAGU	ACUUCCUCCGUCACGAAAUAU	Cleavage	1
miR1436-3p-219	Bradi5g24902.1	PREDICTED: uncharacterized protein LOC100821664	3	17.428	1	21	444	464	AUAUUAUGUGACGGAGGGAGU	AUUCCCUCCGUCAGAUAAAAU	Cleavage	1
miR1436-3p-219	Bradi5g24902.3	PREDICTED: uncharacterized protein LOC100821664	3	17.428	1	21	444	464	AUAUUAUGUGACGGAGGGAGU	AUUCCCUCCGUCAGAUAAAAU	Cleavage	1
miR1436-3p-219	Bradi5g24902.4	PREDICTED: uncharacterized protein LOC100821664	3	17.428	1	21	444	464	AUAUUAUGUGACGGAGGGAGU	AUUCCCUCCGUCAGAUAAAAU	Cleavage	1
miR1436-3p-219	Bradi5g24902.2	PREDICTED: uncharacterized protein LOC100821664	3	17.428	1	21	444	464	AUAUUAUGUGACGGAGGGAGU	AUUCCCUCCGUCAGAUAAAAU	Cleavage	1
miR1436-3p-22	Bradi5g05210.8	methyltransferase 6 isoform X2	1	12.808	1	21	699	719	CAAUUAUGGAACGGAGGGAGU	ACUCCCUCCGUUCCAUAAUUC	Cleavage	1
miR1436-3p-22	Bradi2g54812.1	hypothetical protein BRADI_2g54812	2.5	7.161	1	20	226	245	CAAUUAUGGAACGGAGGGAG	UUCUCUCCGUUUCAUAAUUC	Cleavage	1
miR1436-3p-22	Bradi5g07824.1	---NA---	3	24.477	1	21	349	369	CAAUUAUGGAACGGAGGGAGU	ACUCCUUCCGAUCCAUAUUUG	Translation	1
miR1436-3p-22	Bradi1g24040.2	pre-mRNA-splicing factor 18-like	3	20.795	1	21	494	514	CAAUUAUGGAACGGAGGGAGU	ACUUCCUCCGUGACAUGAUUG	Translation	1
miR1436-3p-220	Bradi5g05210.8	methyltransferase 6 isoform X2	2	12.808	1	21	699	719	GAAUUAAGGGACGGAGGGAGU	ACUCCCUCCGUUCCAUAAUUC	Cleavage	1
miR1436-3p-220	Bradi3g03910.1	hypothetical protein BRADI_3g03910	2.5	13.978	1	21	505	525	GAAUUAAGGGACGGAGGGAGU	ACUUCCUCCGUUCCUAAAUUC	Cleavage	1
miR1436-3p-220	Bradi1g55427.3	hypothetical protein BRADI_1g55427	3	11.962	1	21	636	656	GAAUUAAGGGACGGAGGGAGU	ACUCCCUCCAUUCCUAAAUUC	Cleavage	1
miR1436-3p-220	Bradi5g06892.1	---NA---	3	17.444	1	20	199	218	GAAUUAAGGGACGGAGGGAG	GUCCUUCCGUUCCUUGGUUC	Cleavage	1
miR1436-3p-220	Bradi4g16511.1	---NA---	3	14.917	1	21	181	201	GAAUUAAGGGACGGAGGGAGU	ACUCCCUCCGAUCCUAAAUUC	Translation	1
miR1436-3p-220	Bradi5g06892.2	---NA---	3	17.444	1	20	250	269	GAAUUAAGGGACGGAGGGAG	GUCCUUCCGUUCCUUGGUUC	Cleavage	1
miR1436-3p-221	Bradi5g05210.8	methyltransferase 6 isoform X2	1.5	12.808	1	21	699	719	GAAUUAUGGGACGAAGGGAGU	ACUCCCUCCGUUCCAUAAUUC	Cleavage	1
miR1436-3p-221	Bradi2g40441.1	callose synthase 6 isoform X1	3	18.632	1	20	5648	5667	GAAUUAUGGGACGAAGGGAG	UUCCCUUCGUCUCAGAGUUC	Cleavage	1
miR1436-3p-221	Bradi2g40441.2	callose synthase 6 isoform X1	3	18.632	1	20	5495	5514	GAAUUAUGGGACGAAGGGAG	UUCCCUUCGUCUCAGAGUUC	Cleavage	1
miR1436-3p-221	Bradi2g54812.1	hypothetical protein BRADI_2g54812	3	7.161	1	20	226	245	GAAUUAUGGGACGAAGGGAG	UUCUCUCCGUUUCAUAAUUC	Cleavage	1
miR1436-3p-222	Bradi3g09734.1	hypothetical protein BRADI_3g09734	3	9.57	1	21	201	221	UUAUUUUGGGACGGAGGGAGU	ACUCCCUCCGUUCCUAAAUAC	Cleavage	1
miR1436-3p-222	Bradi3g32407.1	hypothetical protein BRADI_3g32406	3	7.28	1	21	1066	1086	UUAUUUUGGGACGGAGGGAGU	ACUCCCUCCGUCCCAUAUUAA	Cleavage	1
miR1436-3p-222	Bradi1g42645.1	---NA---	3	12.959	1	21	377	397	UUAUUUUGGGACGGAGGGAGU	ACUCCCUCCGUCCCAUAUUAA	Cleavage	1
miR1436-3p-222	Bradi4g07458.1	hypothetical protein BRADI_4g07455	3	22.544	1	21	385	405	UUAUUUUGGGACGGAGGGAGU	ACUCCCUCCGUCCCAUAUUAA	Cleavage	1
miR1436-3p-222	Bradi3g10336.2	---NA---	2.5	8.968	1	21	282	302	UUAUUUUGGGACGGAGGGAGU	ACUCCCUCCGUCCGCAAAUAA	Cleavage	1
miR1436-3p-222	Bradi3g10336.1	---NA---	2.5	8.968	1	21	282	302	UUAUUUUGGGACGGAGGGAGU	ACUCCCUCCGUCCGCAAAUAA	Cleavage	1
miR1436-3p-222	Bradi1g21660.1	hypothetical protein BRADI_1g21660	3	17.47	1	21	376	396	UUAUUUUGGGACGGAGGGAGU	ACUUCCUCCGUCACGAAAUAU	Translation	1
miR1436-3p-222	Bradi3g05233.1	hypothetical protein BRADI_3g05233	3	15.406	1	21	509	529	UUAUUUUGGGACGGAGGGAGU	GUUCCUUCCGUCCCGACAUAA	Cleavage	1
miR1436-3p-222	Bradi2g39641.1	WAT1-related At5g64700-like	2.5	19.746	1	21	464	484	UUAUUUUGGGACGGAGGGAGU	ACUGCCUCCGUCCAAGAAUAA	Cleavage	1
miR1436-3p-222	Bradi4g27386.1	---NA---	2.5	6.737	1	21	94	114	UUAUUUUGGGACGGAGGGAGU	ACUCCCUCCUAUCCAAAAUAA	Translation	1
miR1436-3p-223	Bradi5g05210.8	methyltransferase 6 isoform X2	3	12.808	1	21	699	719	AUAUUAUGGGACGGAGGGAGU	ACUCCCUCCGUUCCAUAAUUC	Cleavage	1
miR1436-3p-223	Bradi3g32407.1	hypothetical protein BRADI_3g32406	2.5	7.28	1	21	1066	1086	AUAUUAUGGGACGGAGGGAGU	ACUCCCUCCGUCCCAUAUUAA	Cleavage	1
miR1436-3p-223	Bradi1g42645.1	---NA---	2.5	12.959	1	21	377	397	AUAUUAUGGGACGGAGGGAGU	ACUCCCUCCGUCCCAUAUUAA	Cleavage	1
miR1436-3p-223	Bradi4g07458.1	hypothetical protein BRADI_4g07455	2.5	22.544	1	21	385	405	AUAUUAUGGGACGGAGGGAGU	ACUCCCUCCGUCCCAUAUUAA	Cleavage	1
miR1436-3p-224	Bradi5g05210.8	methyltransferase 6 isoform X2	0	12.808	1	21	699	719	GAAUUAUGGAACGGAGGGAGU	ACUCCCUCCGUUCCAUAAUUC	Cleavage	1
miR1436-3p-224	Bradi2g54812.1	hypothetical protein BRADI_2g54812	1.5	7.161	1	20	226	245	GAAUUAUGGAACGGAGGGAG	UUCUCUCCGUUUCAUAAUUC	Cleavage	1
miR1436-3p-224	Bradi2g61922.1	---NA---	2.5	10.226	1	21	408	428	GAAUUAUGGAACGGAGGGAGU	AUUCUUUCCGUUACAUAAUUC	Translation	1
miR1436-3p-224	Bradi4g31960.1	probable N-succinyldiaminopimelate aminotransferase	3	15.655	1	21	558	578	GAAUUAUGGAACGGAGGGAGU	GUUCGCUCCGUUUUAUGAUUC	Cleavage	1
miR1436-3p-224	Bradi3g28270.1	50S ribosomal L11-like	3	17.195	1	20	242	261	GAAUUAUGGAACGGAGGGAG	CGCCUUCCGUUUCAUGGUUC	Cleavage	1
miR1436-3p-225	Bradi5g05210.8	methyltransferase 6 isoform X2	1.5	12.808	1	21	699	719	GAAUUAUGGGACUGAGGGAGU	ACUCCCUCCGUUCCAUAAUUC	Cleavage	1
miR1436-3p-225	Bradi2g54812.1	hypothetical protein BRADI_2g54812	3	7.161	1	20	226	245	GAAUUAUGGGACUGAGGGAG	UUCUCUCCGUUUCAUAAUUC	Cleavage	1
miR1436-3p-226	Bradi5g05210.8	methyltransferase 6 isoform X2	0	12.808	1	21	699	719	GAAUUAUGGAACGGAGGGAGU	ACUCCCUCCGUUCCAUAAUUC	Cleavage	1
miR1436-3p-226	Bradi2g54812.1	hypothetical protein BRADI_2g54812	1.5	7.161	1	20	226	245	GAAUUAUGGAACGGAGGGAG	UUCUCUCCGUUUCAUAAUUC	Cleavage	1
miR1436-3p-226	Bradi2g61922.1	---NA---	2.5	10.226	1	21	408	428	GAAUUAUGGAACGGAGGGAGU	AUUCUUUCCGUUACAUAAUUC	Translation	1
miR1436-3p-226	Bradi4g31960.1	probable N-succinyldiaminopimelate aminotransferase	3	15.655	1	21	558	578	GAAUUAUGGAACGGAGGGAGU	GUUCGCUCCGUUUUAUGAUUC	Cleavage	1
miR1436-3p-226	Bradi3g28270.1	50S ribosomal L11-like	3	17.195	1	20	242	261	GAAUUAUGGAACGGAGGGAG	CGCCUUCCGUUUCAUGGUUC	Cleavage	1
miR1436-3p-227	Bradi5g05210.8	methyltransferase 6 isoform X2	1	12.808	1	21	699	719	GAAUUAUGGUACGGAGGGAGU	ACUCCCUCCGUUCCAUAAUUC	Translation	1
miR1436-3p-227	Bradi2g29916.1	---NA---	3	18.949	1	21	465	485	GAAUUAUGGUACGGAGGGAGU	ACUUCCUCCGUACCGUCGUUC	Cleavage	1
miR1436-3p-227	Bradi2g54812.1	hypothetical protein BRADI_2g54812	2.5	7.161	1	20	226	245	GAAUUAUGGUACGGAGGGAG	UUCUCUCCGUUUCAUAAUUC	Translation	1
miR1436-3p-228	Bradi3g09734.1	hypothetical protein BRADI_3g09734	3	9.57	1	21	201	221	UUAUUUUGGGACGGAGGGAGU	ACUCCCUCCGUUCCUAAAUAC	Cleavage	1
miR1436-3p-228	Bradi3g32407.1	hypothetical protein BRADI_3g32406	3	7.28	1	21	1066	1086	UUAUUUUGGGACGGAGGGAGU	ACUCCCUCCGUCCCAUAUUAA	Cleavage	1
miR1436-3p-228	Bradi1g42645.1	---NA---	3	12.959	1	21	377	397	UUAUUUUGGGACGGAGGGAGU	ACUCCCUCCGUCCCAUAUUAA	Cleavage	1
miR1436-3p-228	Bradi4g07458.1	hypothetical protein BRADI_4g07455	3	22.544	1	21	385	405	UUAUUUUGGGACGGAGGGAGU	ACUCCCUCCGUCCCAUAUUAA	Cleavage	1
miR1436-3p-228	Bradi3g10336.2	---NA---	2.5	8.968	1	21	282	302	UUAUUUUGGGACGGAGGGAGU	ACUCCCUCCGUCCGCAAAUAA	Cleavage	1
miR1436-3p-228	Bradi3g10336.1	---NA---	2.5	8.968	1	21	282	302	UUAUUUUGGGACGGAGGGAGU	ACUCCCUCCGUCCGCAAAUAA	Cleavage	1
miR1436-3p-228	Bradi1g21660.1	hypothetical protein BRADI_1g21660	3	17.47	1	21	376	396	UUAUUUUGGGACGGAGGGAGU	ACUUCCUCCGUCACGAAAUAU	Translation	1
miR1436-3p-228	Bradi3g05233.1	hypothetical protein BRADI_3g05233	3	15.406	1	21	509	529	UUAUUUUGGGACGGAGGGAGU	GUUCCUUCCGUCCCGACAUAA	Cleavage	1
miR1436-3p-228	Bradi2g39641.1	WAT1-related At5g64700-like	2.5	19.746	1	21	464	484	UUAUUUUGGGACGGAGGGAGU	ACUGCCUCCGUCCAAGAAUAA	Cleavage	1
miR1436-3p-228	Bradi4g27386.1	---NA---	2.5	6.737	1	21	94	114	UUAUUUUGGGACGGAGGGAGU	ACUCCCUCCUAUCCAAAAUAA	Translation	1
miR1436-3p-229	Bradi5g05210.8	methyltransferase 6 isoform X2	1.5	12.808	1	21	699	719	GAAUUAUGGGACCGAGGGAGU	ACUCCCUCCGUUCCAUAAUUC	Cleavage	1
miR1436-3p-229	Bradi2g54812.1	hypothetical protein BRADI_2g54812	3	7.161	1	20	226	245	GAAUUAUGGGACCGAGGGAG	UUCUCUCCGUUUCAUAAUUC	Cleavage	1
miR1436-3p-23	Bradi3g09734.1	hypothetical protein BRADI_3g09734	3	9.57	1	21	201	221	UUAUUUUGGGACGGAGGGAGU	ACUCCCUCCGUUCCUAAAUAC	Cleavage	1
miR1436-3p-23	Bradi3g32407.1	hypothetical protein BRADI_3g32406	3	7.28	1	21	1066	1086	UUAUUUUGGGACGGAGGGAGU	ACUCCCUCCGUCCCAUAUUAA	Cleavage	1
miR1436-3p-23	Bradi1g42645.1	---NA---	3	12.959	1	21	377	397	UUAUUUUGGGACGGAGGGAGU	ACUCCCUCCGUCCCAUAUUAA	Cleavage	1
miR1436-3p-23	Bradi4g07458.1	hypothetical protein BRADI_4g07455	3	22.544	1	21	385	405	UUAUUUUGGGACGGAGGGAGU	ACUCCCUCCGUCCCAUAUUAA	Cleavage	1
miR1436-3p-23	Bradi3g10336.2	---NA---	2.5	8.968	1	21	282	302	UUAUUUUGGGACGGAGGGAGU	ACUCCCUCCGUCCGCAAAUAA	Cleavage	1
miR1436-3p-23	Bradi3g10336.1	---NA---	2.5	8.968	1	21	282	302	UUAUUUUGGGACGGAGGGAGU	ACUCCCUCCGUCCGCAAAUAA	Cleavage	1
miR1436-3p-23	Bradi1g21660.1	hypothetical protein BRADI_1g21660	3	17.47	1	21	376	396	UUAUUUUGGGACGGAGGGAGU	ACUUCCUCCGUCACGAAAUAU	Translation	1
miR1436-3p-23	Bradi3g05233.1	hypothetical protein BRADI_3g05233	3	15.406	1	21	509	529	UUAUUUUGGGACGGAGGGAGU	GUUCCUUCCGUCCCGACAUAA	Cleavage	1
miR1436-3p-23	Bradi2g39641.1	WAT1-related At5g64700-like	2.5	19.746	1	21	464	484	UUAUUUUGGGACGGAGGGAGU	ACUGCCUCCGUCCAAGAAUAA	Cleavage	1
miR1436-3p-23	Bradi4g27386.1	---NA---	2.5	6.737	1	21	94	114	UUAUUUUGGGACGGAGGGAGU	ACUCCCUCCUAUCCAAAAUAA	Translation	1
miR1436-3p-230	Bradi3g09734.1	hypothetical protein BRADI_3g09734	3	9.57	1	21	201	221	UUAUUUUGGGACGGAGGGAGU	ACUCCCUCCGUUCCUAAAUAC	Cleavage	1
miR1436-3p-230	Bradi3g32407.1	hypothetical protein BRADI_3g32406	3	7.28	1	21	1066	1086	UUAUUUUGGGACGGAGGGAGU	ACUCCCUCCGUCCCAUAUUAA	Cleavage	1
miR1436-3p-230	Bradi1g42645.1	---NA---	3	12.959	1	21	377	397	UUAUUUUGGGACGGAGGGAGU	ACUCCCUCCGUCCCAUAUUAA	Cleavage	1
miR1436-3p-230	Bradi4g07458.1	hypothetical protein BRADI_4g07455	3	22.544	1	21	385	405	UUAUUUUGGGACGGAGGGAGU	ACUCCCUCCGUCCCAUAUUAA	Cleavage	1
miR1436-3p-230	Bradi3g10336.2	---NA---	2.5	8.968	1	21	282	302	UUAUUUUGGGACGGAGGGAGU	ACUCCCUCCGUCCGCAAAUAA	Cleavage	1
miR1436-3p-230	Bradi3g10336.1	---NA---	2.5	8.968	1	21	282	302	UUAUUUUGGGACGGAGGGAGU	ACUCCCUCCGUCCGCAAAUAA	Cleavage	1
miR1436-3p-230	Bradi1g21660.1	hypothetical protein BRADI_1g21660	3	17.47	1	21	376	396	UUAUUUUGGGACGGAGGGAGU	ACUUCCUCCGUCACGAAAUAU	Translation	1
miR1436-3p-230	Bradi3g05233.1	hypothetical protein BRADI_3g05233	3	15.406	1	21	509	529	UUAUUUUGGGACGGAGGGAGU	GUUCCUUCCGUCCCGACAUAA	Cleavage	1
miR1436-3p-230	Bradi2g39641.1	WAT1-related At5g64700-like	2.5	19.746	1	21	464	484	UUAUUUUGGGACGGAGGGAGU	ACUGCCUCCGUCCAAGAAUAA	Cleavage	1
miR1436-3p-230	Bradi4g27386.1	---NA---	2.5	6.737	1	21	94	114	UUAUUUUGGGACGGAGGGAGU	ACUCCCUCCUAUCCAAAAUAA	Translation	1
miR1436-3p-231	Bradi5g05210.8	methyltransferase 6 isoform X2	1.5	12.808	1	21	699	719	GAAUUAUGAGACGGAGGGAGU	ACUCCCUCCGUUCCAUAAUUC	Translation	1
miR1436-3p-231	Bradi2g54812.1	hypothetical protein BRADI_2g54812	1.5	7.161	1	20	226	245	GAAUUAUGAGACGGAGGGAG	UUCUCUCCGUUUCAUAAUUC	Cleavage	1
miR1436-3p-231	Bradi2g61922.1	---NA---	3	10.226	1	21	408	428	GAAUUAUGAGACGGAGGGAGU	AUUCUUUCCGUUACAUAAUUC	Translation	1
miR1436-3p-231	Bradi2g40441.1	callose synthase 6 isoform X1	3	18.632	1	20	5648	5667	GAAUUAUGAGACGGAGGGAG	UUCCCUUCGUCUCAGAGUUC	Cleavage	1
miR1436-3p-231	Bradi2g40441.2	callose synthase 6 isoform X1	3	18.632	1	20	5495	5514	GAAUUAUGAGACGGAGGGAG	UUCCCUUCGUCUCAGAGUUC	Cleavage	1
miR1436-3p-231	Bradi4g31960.1	probable N-succinyldiaminopimelate aminotransferase	3	15.655	1	21	558	578	GAAUUAUGAGACGGAGGGAGU	GUUCGCUCCGUUUUAUGAUUC	Cleavage	1
miR1436-3p-231	Bradi3g10530.1	GTP-binding homolog	3	16.85	1	20	223	242	GAAUUAUGAGACGGAGGGAG	CUCCUGCCGUCUCCUAAUUC	Cleavage	1
miR1436-3p-231	Bradi3g28270.1	50S ribosomal L11-like	3	17.195	1	20	242	261	GAAUUAUGAGACGGAGGGAG	CGCCUUCCGUUUCAUGGUUC	Cleavage	1
miR1436-3p-232	Bradi5g05210.8	methyltransferase 6 isoform X2	0	12.808	1	21	699	719	GAAUUAUGGAACGGAGGGAGU	ACUCCCUCCGUUCCAUAAUUC	Cleavage	1
miR1436-3p-232	Bradi2g54812.1	hypothetical protein BRADI_2g54812	1.5	7.161	1	20	226	245	GAAUUAUGGAACGGAGGGAG	UUCUCUCCGUUUCAUAAUUC	Cleavage	1
miR1436-3p-232	Bradi2g61922.1	---NA---	2.5	10.226	1	21	408	428	GAAUUAUGGAACGGAGGGAGU	AUUCUUUCCGUUACAUAAUUC	Translation	1
miR1436-3p-232	Bradi4g31960.1	probable N-succinyldiaminopimelate aminotransferase	3	15.655	1	21	558	578	GAAUUAUGGAACGGAGGGAGU	GUUCGCUCCGUUUUAUGAUUC	Cleavage	1
miR1436-3p-232	Bradi3g28270.1	50S ribosomal L11-like	3	17.195	1	20	242	261	GAAUUAUGGAACGGAGGGAG	CGCCUUCCGUUUCAUGGUUC	Cleavage	1
miR1436-3p-233	Bradi3g09734.1	hypothetical protein BRADI_3g09734	3	9.57	1	21	201	221	UUAUUUUGGGACGGAGGGAGU	ACUCCCUCCGUUCCUAAAUAC	Cleavage	1
miR1436-3p-233	Bradi3g32407.1	hypothetical protein BRADI_3g32406	3	7.28	1	21	1066	1086	UUAUUUUGGGACGGAGGGAGU	ACUCCCUCCGUCCCAUAUUAA	Cleavage	1
miR1436-3p-233	Bradi1g42645.1	---NA---	3	12.959	1	21	377	397	UUAUUUUGGGACGGAGGGAGU	ACUCCCUCCGUCCCAUAUUAA	Cleavage	1
miR1436-3p-233	Bradi4g07458.1	hypothetical protein BRADI_4g07455	3	22.544	1	21	385	405	UUAUUUUGGGACGGAGGGAGU	ACUCCCUCCGUCCCAUAUUAA	Cleavage	1
miR1436-3p-233	Bradi3g10336.2	---NA---	2.5	8.968	1	21	282	302	UUAUUUUGGGACGGAGGGAGU	ACUCCCUCCGUCCGCAAAUAA	Cleavage	1
miR1436-3p-233	Bradi3g10336.1	---NA---	2.5	8.968	1	21	282	302	UUAUUUUGGGACGGAGGGAGU	ACUCCCUCCGUCCGCAAAUAA	Cleavage	1
miR1436-3p-233	Bradi1g21660.1	hypothetical protein BRADI_1g21660	3	17.47	1	21	376	396	UUAUUUUGGGACGGAGGGAGU	ACUUCCUCCGUCACGAAAUAU	Translation	1
miR1436-3p-233	Bradi3g05233.1	hypothetical protein BRADI_3g05233	3	15.406	1	21	509	529	UUAUUUUGGGACGGAGGGAGU	GUUCCUUCCGUCCCGACAUAA	Cleavage	1
miR1436-3p-233	Bradi2g39641.1	WAT1-related At5g64700-like	2.5	19.746	1	21	464	484	UUAUUUUGGGACGGAGGGAGU	ACUGCCUCCGUCCAAGAAUAA	Cleavage	1
miR1436-3p-233	Bradi4g27386.1	---NA---	2.5	6.737	1	21	94	114	UUAUUUUGGGACGGAGGGAGU	ACUCCCUCCUAUCCAAAAUAA	Translation	1
miR1436-3p-234	Bradi3g09734.1	hypothetical protein BRADI_3g09734	3	9.57	1	21	201	221	UUAUUUUGGGACGGAGGGAGU	ACUCCCUCCGUUCCUAAAUAC	Cleavage	1
miR1436-3p-234	Bradi3g32407.1	hypothetical protein BRADI_3g32406	3	7.28	1	21	1066	1086	UUAUUUUGGGACGGAGGGAGU	ACUCCCUCCGUCCCAUAUUAA	Cleavage	1
miR1436-3p-234	Bradi1g42645.1	---NA---	3	12.959	1	21	377	397	UUAUUUUGGGACGGAGGGAGU	ACUCCCUCCGUCCCAUAUUAA	Cleavage	1
miR1436-3p-234	Bradi4g07458.1	hypothetical protein BRADI_4g07455	3	22.544	1	21	385	405	UUAUUUUGGGACGGAGGGAGU	ACUCCCUCCGUCCCAUAUUAA	Cleavage	1
miR1436-3p-234	Bradi3g10336.2	---NA---	2.5	8.968	1	21	282	302	UUAUUUUGGGACGGAGGGAGU	ACUCCCUCCGUCCGCAAAUAA	Cleavage	1
miR1436-3p-234	Bradi3g10336.1	---NA---	2.5	8.968	1	21	282	302	UUAUUUUGGGACGGAGGGAGU	ACUCCCUCCGUCCGCAAAUAA	Cleavage	1
miR1436-3p-234	Bradi1g21660.1	hypothetical protein BRADI_1g21660	3	17.47	1	21	376	396	UUAUUUUGGGACGGAGGGAGU	ACUUCCUCCGUCACGAAAUAU	Translation	1
miR1436-3p-234	Bradi3g05233.1	hypothetical protein BRADI_3g05233	3	15.406	1	21	509	529	UUAUUUUGGGACGGAGGGAGU	GUUCCUUCCGUCCCGACAUAA	Cleavage	1
miR1436-3p-234	Bradi2g39641.1	WAT1-related At5g64700-like	2.5	19.746	1	21	464	484	UUAUUUUGGGACGGAGGGAGU	ACUGCCUCCGUCCAAGAAUAA	Cleavage	1
miR1436-3p-234	Bradi4g27386.1	---NA---	2.5	6.737	1	21	94	114	UUAUUUUGGGACGGAGGGAGU	ACUCCCUCCUAUCCAAAAUAA	Translation	1
miR1436-3p-235	Bradi5g05210.8	methyltransferase 6 isoform X2	1.5	12.808	1	21	699	719	GUAUUAUGGAACGGAGGGAGU	ACUCCCUCCGUUCCAUAAUUC	Cleavage	1
miR1436-3p-235	Bradi3g09734.1	hypothetical protein BRADI_3g09734	3	9.57	1	21	201	221	GUAUUAUGGAACGGAGGGAGU	ACUCCCUCCGUUCCUAAAUAC	Cleavage	1
miR1436-3p-235	Bradi1g61063.1	---NA---	3	11.494	1	21	162	182	GUAUUAUGGAACGGAGGGAGU	ACUCCCUCCGUUCCAGUAUAC	Cleavage	1
miR1436-3p-235	Bradi5g22226.1	---NA---	2.5	17.018	1	21	74	94	GUAUUAUGGAACGGAGGGAGU	ACUCCCUCCUUUCCAUAACAC	Cleavage	1
miR1436-3p-235	Bradi3g04630.8	CBL-interacting kinase 26-like	2.5	17.239	1	20	625	644	GUAUUAUGGAACGGAGGGAG	UUCCUUCCUUUCCAUGAUAC	Cleavage	1
miR1436-3p-235	Bradi3g04630.2	CBL-interacting kinase 26-like	2.5	17.239	1	20	625	644	GUAUUAUGGAACGGAGGGAG	UUCCUUCCUUUCCAUGAUAC	Cleavage	1
miR1436-3p-235	Bradi3g04630.6	CBL-interacting kinase 26-like	2.5	17.239	1	20	625	644	GUAUUAUGGAACGGAGGGAG	UUCCUUCCUUUCCAUGAUAC	Cleavage	1
miR1436-3p-235	Bradi3g04630.7	CBL-interacting kinase 26-like	2.5	17.239	1	20	625	644	GUAUUAUGGAACGGAGGGAG	UUCCUUCCUUUCCAUGAUAC	Cleavage	1
miR1436-3p-235	Bradi3g04630.5	CBL-interacting kinase 26-like	2.5	17.239	1	20	625	644	GUAUUAUGGAACGGAGGGAG	UUCCUUCCUUUCCAUGAUAC	Cleavage	1
miR1436-3p-235	Bradi3g04630.9	CBL-interacting kinase 26-like	2.5	17.239	1	20	625	644	GUAUUAUGGAACGGAGGGAG	UUCCUUCCUUUCCAUGAUAC	Cleavage	1
miR1436-3p-235	Bradi2g54812.1	hypothetical protein BRADI_2g54812	3	7.161	1	20	226	245	GUAUUAUGGAACGGAGGGAG	UUCUCUCCGUUUCAUAAUUC	Cleavage	1
miR1436-3p-236	Bradi3g09734.1	hypothetical protein BRADI_3g09734	3	9.57	1	21	201	221	UUAUUUUGGGACGGAGGGAGU	ACUCCCUCCGUUCCUAAAUAC	Cleavage	1
miR1436-3p-236	Bradi3g32407.1	hypothetical protein BRADI_3g32406	3	7.28	1	21	1066	1086	UUAUUUUGGGACGGAGGGAGU	ACUCCCUCCGUCCCAUAUUAA	Cleavage	1
miR1436-3p-236	Bradi1g42645.1	---NA---	3	12.959	1	21	377	397	UUAUUUUGGGACGGAGGGAGU	ACUCCCUCCGUCCCAUAUUAA	Cleavage	1
miR1436-3p-236	Bradi4g07458.1	hypothetical protein BRADI_4g07455	3	22.544	1	21	385	405	UUAUUUUGGGACGGAGGGAGU	ACUCCCUCCGUCCCAUAUUAA	Cleavage	1
miR1436-3p-236	Bradi3g10336.2	---NA---	2.5	8.968	1	21	282	302	UUAUUUUGGGACGGAGGGAGU	ACUCCCUCCGUCCGCAAAUAA	Cleavage	1
miR1436-3p-236	Bradi3g10336.1	---NA---	2.5	8.968	1	21	282	302	UUAUUUUGGGACGGAGGGAGU	ACUCCCUCCGUCCGCAAAUAA	Cleavage	1
miR1436-3p-236	Bradi1g21660.1	hypothetical protein BRADI_1g21660	3	17.47	1	21	376	396	UUAUUUUGGGACGGAGGGAGU	ACUUCCUCCGUCACGAAAUAU	Translation	1
miR1436-3p-236	Bradi3g05233.1	hypothetical protein BRADI_3g05233	3	15.406	1	21	509	529	UUAUUUUGGGACGGAGGGAGU	GUUCCUUCCGUCCCGACAUAA	Cleavage	1
miR1436-3p-236	Bradi2g39641.1	WAT1-related At5g64700-like	2.5	19.746	1	21	464	484	UUAUUUUGGGACGGAGGGAGU	ACUGCCUCCGUCCAAGAAUAA	Cleavage	1
miR1436-3p-236	Bradi4g27386.1	---NA---	2.5	6.737	1	21	94	114	UUAUUUUGGGACGGAGGGAGU	ACUCCCUCCUAUCCAAAAUAA	Translation	1
miR1436-3p-237	Bradi3g09734.1	hypothetical protein BRADI_3g09734	3	9.57	1	21	201	221	UUAUUUUGGGACGGAGGGAGU	ACUCCCUCCGUUCCUAAAUAC	Cleavage	1
miR1436-3p-237	Bradi3g32407.1	hypothetical protein BRADI_3g32406	3	7.28	1	21	1066	1086	UUAUUUUGGGACGGAGGGAGU	ACUCCCUCCGUCCCAUAUUAA	Cleavage	1
miR1436-3p-237	Bradi1g42645.1	---NA---	3	12.959	1	21	377	397	UUAUUUUGGGACGGAGGGAGU	ACUCCCUCCGUCCCAUAUUAA	Cleavage	1
miR1436-3p-237	Bradi4g07458.1	hypothetical protein BRADI_4g07455	3	22.544	1	21	385	405	UUAUUUUGGGACGGAGGGAGU	ACUCCCUCCGUCCCAUAUUAA	Cleavage	1
miR1436-3p-237	Bradi3g10336.2	---NA---	2.5	8.968	1	21	282	302	UUAUUUUGGGACGGAGGGAGU	ACUCCCUCCGUCCGCAAAUAA	Cleavage	1
miR1436-3p-237	Bradi3g10336.1	---NA---	2.5	8.968	1	21	282	302	UUAUUUUGGGACGGAGGGAGU	ACUCCCUCCGUCCGCAAAUAA	Cleavage	1
miR1436-3p-237	Bradi1g21660.1	hypothetical protein BRADI_1g21660	3	17.47	1	21	376	396	UUAUUUUGGGACGGAGGGAGU	ACUUCCUCCGUCACGAAAUAU	Translation	1
miR1436-3p-237	Bradi3g05233.1	hypothetical protein BRADI_3g05233	3	15.406	1	21	509	529	UUAUUUUGGGACGGAGGGAGU	GUUCCUUCCGUCCCGACAUAA	Cleavage	1
miR1436-3p-237	Bradi2g39641.1	WAT1-related At5g64700-like	2.5	19.746	1	21	464	484	UUAUUUUGGGACGGAGGGAGU	ACUGCCUCCGUCCAAGAAUAA	Cleavage	1
miR1436-3p-237	Bradi4g27386.1	---NA---	2.5	6.737	1	21	94	114	UUAUUUUGGGACGGAGGGAGU	ACUCCCUCCUAUCCAAAAUAA	Translation	1
miR1436-3p-238	Bradi3g09734.1	hypothetical protein BRADI_3g09734	3	9.57	1	21	201	221	UUAUUUUGGGACGGAGGGAGU	ACUCCCUCCGUUCCUAAAUAC	Cleavage	1
miR1436-3p-238	Bradi3g32407.1	hypothetical protein BRADI_3g32406	3	7.28	1	21	1066	1086	UUAUUUUGGGACGGAGGGAGU	ACUCCCUCCGUCCCAUAUUAA	Cleavage	1
miR1436-3p-238	Bradi1g42645.1	---NA---	3	12.959	1	21	377	397	UUAUUUUGGGACGGAGGGAGU	ACUCCCUCCGUCCCAUAUUAA	Cleavage	1
miR1436-3p-238	Bradi4g07458.1	hypothetical protein BRADI_4g07455	3	22.544	1	21	385	405	UUAUUUUGGGACGGAGGGAGU	ACUCCCUCCGUCCCAUAUUAA	Cleavage	1
miR1436-3p-238	Bradi3g10336.2	---NA---	2.5	8.968	1	21	282	302	UUAUUUUGGGACGGAGGGAGU	ACUCCCUCCGUCCGCAAAUAA	Cleavage	1
miR1436-3p-238	Bradi3g10336.1	---NA---	2.5	8.968	1	21	282	302	UUAUUUUGGGACGGAGGGAGU	ACUCCCUCCGUCCGCAAAUAA	Cleavage	1
miR1436-3p-238	Bradi1g21660.1	hypothetical protein BRADI_1g21660	3	17.47	1	21	376	396	UUAUUUUGGGACGGAGGGAGU	ACUUCCUCCGUCACGAAAUAU	Translation	1
miR1436-3p-238	Bradi3g05233.1	hypothetical protein BRADI_3g05233	3	15.406	1	21	509	529	UUAUUUUGGGACGGAGGGAGU	GUUCCUUCCGUCCCGACAUAA	Cleavage	1
miR1436-3p-238	Bradi2g39641.1	WAT1-related At5g64700-like	2.5	19.746	1	21	464	484	UUAUUUUGGGACGGAGGGAGU	ACUGCCUCCGUCCAAGAAUAA	Cleavage	1
miR1436-3p-238	Bradi4g27386.1	---NA---	2.5	6.737	1	21	94	114	UUAUUUUGGGACGGAGGGAGU	ACUCCCUCCUAUCCAAAAUAA	Translation	1
miR1436-3p-239	Bradi5g05210.8	methyltransferase 6 isoform X2	0	12.808	1	21	699	719	GAAUUAUGGAACGGAGGGAGU	ACUCCCUCCGUUCCAUAAUUC	Cleavage	1
miR1436-3p-239	Bradi2g54812.1	hypothetical protein BRADI_2g54812	1.5	7.161	1	20	226	245	GAAUUAUGGAACGGAGGGAG	UUCUCUCCGUUUCAUAAUUC	Cleavage	1
miR1436-3p-239	Bradi2g61922.1	---NA---	2.5	10.226	1	21	408	428	GAAUUAUGGAACGGAGGGAGU	AUUCUUUCCGUUACAUAAUUC	Translation	1
miR1436-3p-239	Bradi4g31960.1	probable N-succinyldiaminopimelate aminotransferase	3	15.655	1	21	558	578	GAAUUAUGGAACGGAGGGAGU	GUUCGCUCCGUUUUAUGAUUC	Cleavage	1
miR1436-3p-239	Bradi3g28270.1	50S ribosomal L11-like	3	17.195	1	20	242	261	GAAUUAUGGAACGGAGGGAG	CGCCUUCCGUUUCAUGGUUC	Cleavage	1
miR1436-3p-24	Bradi2g07865.1	hypothetical protein BRADI_2g07865	3	12.554	1	21	84	104	UCUUUAUGGGACGGAGGGAGU	ACUUCCUCCUUUUCAUAAAGG	Cleavage	1
miR1436-3p-24	Bradi3g35000.1	probable phospholipid-transporting ATPase 8	3	19.674	1	21	552	572	UCUUUAUGGGACGGAGGGAGU	GCUCUCUUCGUGCCAUGAGGA	Translation	1
miR1436-3p-24	Bradi3g35000.2	hypothetical protein BRADI_3g35000	3	19.681	1	21	348	368	UCUUUAUGGGACGGAGGGAGU	GCUCUCUUCGUGCCAUGAGGA	Translation	1
miR1436-3p-24	Bradi2g55770.2	hypothetical protein BRADI_2g55770	3	18.064	1	21	683	703	UCUUUAUGGGACGGAGGGAGU	GCUCCCAUGGUCCCAUGAAGA	Cleavage	1
miR1436-3p-24	Bradi2g55770.3	hypothetical protein BRADI_2g55770	3	18.064	1	21	683	703	UCUUUAUGGGACGGAGGGAGU	GCUCCCAUGGUCCCAUGAAGA	Cleavage	1
miR1436-3p-240	Bradi5g05210.8	methyltransferase 6 isoform X2	1.5	12.808	1	21	699	719	GAAUUAUGGGCCGGAGGGAGU	ACUCCCUCCGUUCCAUAAUUC	Translation	1
miR1436-3p-240	Bradi2g54812.1	hypothetical protein BRADI_2g54812	3	7.161	1	20	226	245	GAAUUAUGGGCCGGAGGGAG	UUCUCUCCGUUUCAUAAUUC	Translation	1
miR1436-3p-240	Bradi2g40533.1	hypothetical protein BRADI_2g40533	3	21.305	1	20	435	454	GAAUUAUGGGCCGGAGGGAG	CACUGUCCGGCCCAUGAUUC	Cleavage	1
miR1436-3p-241	Bradi5g05210.8	methyltransferase 6 isoform X2	1.5	12.808	1	21	699	719	GAAUUAUGGGACUGAGGGAGU	ACUCCCUCCGUUCCAUAAUUC	Cleavage	1
miR1436-3p-241	Bradi2g54812.1	hypothetical protein BRADI_2g54812	3	7.161	1	20	226	245	GAAUUAUGGGACUGAGGGAG	UUCUCUCCGUUUCAUAAUUC	Cleavage	1
miR1436-3p-242	Bradi5g05210.8	methyltransferase 6 isoform X2	0	12.808	1	21	699	719	GAAUUAUGGAACGGAGGGAGU	ACUCCCUCCGUUCCAUAAUUC	Cleavage	1
miR1436-3p-242	Bradi2g54812.1	hypothetical protein BRADI_2g54812	1.5	7.161	1	20	226	245	GAAUUAUGGAACGGAGGGAG	UUCUCUCCGUUUCAUAAUUC	Cleavage	1
miR1436-3p-242	Bradi2g61922.1	---NA---	2.5	10.226	1	21	408	428	GAAUUAUGGAACGGAGGGAGU	AUUCUUUCCGUUACAUAAUUC	Translation	1
miR1436-3p-242	Bradi4g31960.1	probable N-succinyldiaminopimelate aminotransferase	3	15.655	1	21	558	578	GAAUUAUGGAACGGAGGGAGU	GUUCGCUCCGUUUUAUGAUUC	Cleavage	1
miR1436-3p-242	Bradi3g28270.1	50S ribosomal L11-like	3	17.195	1	20	242	261	GAAUUAUGGAACGGAGGGAG	CGCCUUCCGUUUCAUGGUUC	Cleavage	1
miR1436-3p-243	Bradi5g05210.8	methyltransferase 6 isoform X2	0	12.808	1	21	699	719	GAAUUAUGGAACGGAGGGAGU	ACUCCCUCCGUUCCAUAAUUC	Cleavage	1
miR1436-3p-243	Bradi2g54812.1	hypothetical protein BRADI_2g54812	1.5	7.161	1	20	226	245	GAAUUAUGGAACGGAGGGAG	UUCUCUCCGUUUCAUAAUUC	Cleavage	1
miR1436-3p-243	Bradi2g61922.1	---NA---	2.5	10.226	1	21	408	428	GAAUUAUGGAACGGAGGGAGU	AUUCUUUCCGUUACAUAAUUC	Translation	1
miR1436-3p-243	Bradi4g31960.1	probable N-succinyldiaminopimelate aminotransferase	3	15.655	1	21	558	578	GAAUUAUGGAACGGAGGGAGU	GUUCGCUCCGUUUUAUGAUUC	Cleavage	1
miR1436-3p-243	Bradi3g28270.1	50S ribosomal L11-like	3	17.195	1	20	242	261	GAAUUAUGGAACGGAGGGAG	CGCCUUCCGUUUCAUGGUUC	Cleavage	1
miR1436-3p-244	Bradi5g05210.8	methyltransferase 6 isoform X2	1	12.808	1	21	699	719	GAAUUAUGGUACGGAGGGAGU	ACUCCCUCCGUUCCAUAAUUC	Translation	1
miR1436-3p-244	Bradi2g29916.1	---NA---	3	18.949	1	21	465	485	GAAUUAUGGUACGGAGGGAGU	ACUUCCUCCGUACCGUCGUUC	Cleavage	1
miR1436-3p-244	Bradi2g54812.1	hypothetical protein BRADI_2g54812	2.5	7.161	1	20	226	245	GAAUUAUGGUACGGAGGGAG	UUCUCUCCGUUUCAUAAUUC	Translation	1
miR1436-3p-245	Bradi3g09734.1	hypothetical protein BRADI_3g09734	3	9.57	1	21	201	221	UUAUUUUGGGACGGAGGGAGU	ACUCCCUCCGUUCCUAAAUAC	Cleavage	1
miR1436-3p-245	Bradi3g32407.1	hypothetical protein BRADI_3g32406	3	7.28	1	21	1066	1086	UUAUUUUGGGACGGAGGGAGU	ACUCCCUCCGUCCCAUAUUAA	Cleavage	1
miR1436-3p-245	Bradi1g42645.1	---NA---	3	12.959	1	21	377	397	UUAUUUUGGGACGGAGGGAGU	ACUCCCUCCGUCCCAUAUUAA	Cleavage	1
miR1436-3p-245	Bradi4g07458.1	hypothetical protein BRADI_4g07455	3	22.544	1	21	385	405	UUAUUUUGGGACGGAGGGAGU	ACUCCCUCCGUCCCAUAUUAA	Cleavage	1
miR1436-3p-245	Bradi3g10336.2	---NA---	2.5	8.968	1	21	282	302	UUAUUUUGGGACGGAGGGAGU	ACUCCCUCCGUCCGCAAAUAA	Cleavage	1
miR1436-3p-245	Bradi3g10336.1	---NA---	2.5	8.968	1	21	282	302	UUAUUUUGGGACGGAGGGAGU	ACUCCCUCCGUCCGCAAAUAA	Cleavage	1
miR1436-3p-245	Bradi1g21660.1	hypothetical protein BRADI_1g21660	3	17.47	1	21	376	396	UUAUUUUGGGACGGAGGGAGU	ACUUCCUCCGUCACGAAAUAU	Translation	1
miR1436-3p-245	Bradi3g05233.1	hypothetical protein BRADI_3g05233	3	15.406	1	21	509	529	UUAUUUUGGGACGGAGGGAGU	GUUCCUUCCGUCCCGACAUAA	Cleavage	1
miR1436-3p-245	Bradi2g39641.1	WAT1-related At5g64700-like	2.5	19.746	1	21	464	484	UUAUUUUGGGACGGAGGGAGU	ACUGCCUCCGUCCAAGAAUAA	Cleavage	1
miR1436-3p-245	Bradi4g27386.1	---NA---	2.5	6.737	1	21	94	114	UUAUUUUGGGACGGAGGGAGU	ACUCCCUCCUAUCCAAAAUAA	Translation	1
miR1436-3p-246	Bradi5g05210.8	methyltransferase 6 isoform X2	1.5	12.808	1	21	699	719	GAAUUAUGCGACGGAGGGAGU	ACUCCCUCCGUUCCAUAAUUC	Translation	1
miR1436-3p-246	Bradi2g61922.1	---NA---	3	10.226	1	21	408	428	GAAUUAUGCGACGGAGGGAGU	AUUCUUUCCGUUACAUAAUUC	Translation	1
miR1436-3p-246	Bradi1g12920.2	ARF guanine-nucleotide exchange factor GNOM-like	3	19.5	1	20	1149	1168	GAAUUAUGCGACGGAGGGAG	CUUCUUUUGUUGUAUAAUUC	Cleavage	1
miR1436-3p-246	Bradi1g12920.3	ARF guanine-nucleotide exchange factor GNOM-like	3	19.5	1	20	1149	1168	GAAUUAUGCGACGGAGGGAG	CUUCUUUUGUUGUAUAAUUC	Cleavage	1
miR1436-3p-246	Bradi2g54812.1	hypothetical protein BRADI_2g54812	2.5	7.161	1	20	226	245	GAAUUAUGCGACGGAGGGAG	UUCUCUCCGUUUCAUAAUUC	Translation	1
miR1436-3p-247	Bradi5g05210.8	methyltransferase 6 isoform X2	0	12.808	1	21	699	719	GAAUUAUGGAACGGAGGGAGU	ACUCCCUCCGUUCCAUAAUUC	Cleavage	1
miR1436-3p-247	Bradi2g54812.1	hypothetical protein BRADI_2g54812	1.5	7.161	1	20	226	245	GAAUUAUGGAACGGAGGGAG	UUCUCUCCGUUUCAUAAUUC	Cleavage	1
miR1436-3p-247	Bradi2g61922.1	---NA---	2.5	10.226	1	21	408	428	GAAUUAUGGAACGGAGGGAGU	AUUCUUUCCGUUACAUAAUUC	Translation	1
miR1436-3p-247	Bradi4g31960.1	probable N-succinyldiaminopimelate aminotransferase	3	15.655	1	21	558	578	GAAUUAUGGAACGGAGGGAGU	GUUCGCUCCGUUUUAUGAUUC	Cleavage	1
miR1436-3p-247	Bradi3g28270.1	50S ribosomal L11-like	3	17.195	1	20	242	261	GAAUUAUGGAACGGAGGGAG	CGCCUUCCGUUUCAUGGUUC	Cleavage	1
miR1436-3p-248	Bradi3g09734.1	hypothetical protein BRADI_3g09734	3	9.57	1	21	201	221	UUAUUUUGGGACGGAGGGAGU	ACUCCCUCCGUUCCUAAAUAC	Cleavage	1
miR1436-3p-248	Bradi3g32407.1	hypothetical protein BRADI_3g32406	3	7.28	1	21	1066	1086	UUAUUUUGGGACGGAGGGAGU	ACUCCCUCCGUCCCAUAUUAA	Cleavage	1
miR1436-3p-248	Bradi1g42645.1	---NA---	3	12.959	1	21	377	397	UUAUUUUGGGACGGAGGGAGU	ACUCCCUCCGUCCCAUAUUAA	Cleavage	1
miR1436-3p-248	Bradi4g07458.1	hypothetical protein BRADI_4g07455	3	22.544	1	21	385	405	UUAUUUUGGGACGGAGGGAGU	ACUCCCUCCGUCCCAUAUUAA	Cleavage	1
miR1436-3p-248	Bradi3g10336.2	---NA---	2.5	8.968	1	21	282	302	UUAUUUUGGGACGGAGGGAGU	ACUCCCUCCGUCCGCAAAUAA	Cleavage	1
miR1436-3p-248	Bradi3g10336.1	---NA---	2.5	8.968	1	21	282	302	UUAUUUUGGGACGGAGGGAGU	ACUCCCUCCGUCCGCAAAUAA	Cleavage	1
miR1436-3p-248	Bradi1g21660.1	hypothetical protein BRADI_1g21660	3	17.47	1	21	376	396	UUAUUUUGGGACGGAGGGAGU	ACUUCCUCCGUCACGAAAUAU	Translation	1
miR1436-3p-248	Bradi3g05233.1	hypothetical protein BRADI_3g05233	3	15.406	1	21	509	529	UUAUUUUGGGACGGAGGGAGU	GUUCCUUCCGUCCCGACAUAA	Cleavage	1
miR1436-3p-248	Bradi2g39641.1	WAT1-related At5g64700-like	2.5	19.746	1	21	464	484	UUAUUUUGGGACGGAGGGAGU	ACUGCCUCCGUCCAAGAAUAA	Cleavage	1
miR1436-3p-248	Bradi4g27386.1	---NA---	2.5	6.737	1	21	94	114	UUAUUUUGGGACGGAGGGAGU	ACUCCCUCCUAUCCAAAAUAA	Translation	1
miR1436-3p-25	Bradi3g09734.1	hypothetical protein BRADI_3g09734	3	9.57	1	21	201	221	UUAUUUUGGGACGGAGGGAGU	ACUCCCUCCGUUCCUAAAUAC	Cleavage	1
miR1436-3p-25	Bradi3g32407.1	hypothetical protein BRADI_3g32406	3	7.28	1	21	1066	1086	UUAUUUUGGGACGGAGGGAGU	ACUCCCUCCGUCCCAUAUUAA	Cleavage	1
miR1436-3p-25	Bradi1g42645.1	---NA---	3	12.959	1	21	377	397	UUAUUUUGGGACGGAGGGAGU	ACUCCCUCCGUCCCAUAUUAA	Cleavage	1
miR1436-3p-25	Bradi4g07458.1	hypothetical protein BRADI_4g07455	3	22.544	1	21	385	405	UUAUUUUGGGACGGAGGGAGU	ACUCCCUCCGUCCCAUAUUAA	Cleavage	1
miR1436-3p-25	Bradi3g10336.2	---NA---	2.5	8.968	1	21	282	302	UUAUUUUGGGACGGAGGGAGU	ACUCCCUCCGUCCGCAAAUAA	Cleavage	1
miR1436-3p-25	Bradi3g10336.1	---NA---	2.5	8.968	1	21	282	302	UUAUUUUGGGACGGAGGGAGU	ACUCCCUCCGUCCGCAAAUAA	Cleavage	1
miR1436-3p-25	Bradi1g21660.1	hypothetical protein BRADI_1g21660	3	17.47	1	21	376	396	UUAUUUUGGGACGGAGGGAGU	ACUUCCUCCGUCACGAAAUAU	Translation	1
miR1436-3p-25	Bradi3g05233.1	hypothetical protein BRADI_3g05233	3	15.406	1	21	509	529	UUAUUUUGGGACGGAGGGAGU	GUUCCUUCCGUCCCGACAUAA	Cleavage	1
miR1436-3p-25	Bradi2g39641.1	WAT1-related At5g64700-like	2.5	19.746	1	21	464	484	UUAUUUUGGGACGGAGGGAGU	ACUGCCUCCGUCCAAGAAUAA	Cleavage	1
miR1436-3p-25	Bradi4g27386.1	---NA---	2.5	6.737	1	21	94	114	UUAUUUUGGGACGGAGGGAGU	ACUCCCUCCUAUCCAAAAUAA	Translation	1
miR1436-3p-250	Bradi3g09734.1	hypothetical protein BRADI_3g09734	3	9.57	1	21	201	221	UUAUUUUGGGACGGAGGGAGU	ACUCCCUCCGUUCCUAAAUAC	Cleavage	1
miR1436-3p-250	Bradi3g32407.1	hypothetical protein BRADI_3g32406	3	7.28	1	21	1066	1086	UUAUUUUGGGACGGAGGGAGU	ACUCCCUCCGUCCCAUAUUAA	Cleavage	1
miR1436-3p-250	Bradi1g42645.1	---NA---	3	12.959	1	21	377	397	UUAUUUUGGGACGGAGGGAGU	ACUCCCUCCGUCCCAUAUUAA	Cleavage	1
miR1436-3p-250	Bradi4g07458.1	hypothetical protein BRADI_4g07455	3	22.544	1	21	385	405	UUAUUUUGGGACGGAGGGAGU	ACUCCCUCCGUCCCAUAUUAA	Cleavage	1
miR1436-3p-250	Bradi3g10336.2	---NA---	2.5	8.968	1	21	282	302	UUAUUUUGGGACGGAGGGAGU	ACUCCCUCCGUCCGCAAAUAA	Cleavage	1
miR1436-3p-250	Bradi3g10336.1	---NA---	2.5	8.968	1	21	282	302	UUAUUUUGGGACGGAGGGAGU	ACUCCCUCCGUCCGCAAAUAA	Cleavage	1
miR1436-3p-250	Bradi1g21660.1	hypothetical protein BRADI_1g21660	3	17.47	1	21	376	396	UUAUUUUGGGACGGAGGGAGU	ACUUCCUCCGUCACGAAAUAU	Translation	1
miR1436-3p-250	Bradi3g05233.1	hypothetical protein BRADI_3g05233	3	15.406	1	21	509	529	UUAUUUUGGGACGGAGGGAGU	GUUCCUUCCGUCCCGACAUAA	Cleavage	1
miR1436-3p-250	Bradi2g39641.1	WAT1-related At5g64700-like	2.5	19.746	1	21	464	484	UUAUUUUGGGACGGAGGGAGU	ACUGCCUCCGUCCAAGAAUAA	Cleavage	1
miR1436-3p-250	Bradi4g27386.1	---NA---	2.5	6.737	1	21	94	114	UUAUUUUGGGACGGAGGGAGU	ACUCCCUCCUAUCCAAAAUAA	Translation	1
miR1436-3p-251	Bradi5g05210.8	methyltransferase 6 isoform X2	0	12.808	1	21	699	719	GAAUUAUGGAACGGAGGGAGU	ACUCCCUCCGUUCCAUAAUUC	Cleavage	1
miR1436-3p-251	Bradi2g54812.1	hypothetical protein BRADI_2g54812	1.5	7.161	1	20	226	245	GAAUUAUGGAACGGAGGGAG	UUCUCUCCGUUUCAUAAUUC	Cleavage	1
miR1436-3p-251	Bradi2g61922.1	---NA---	2.5	10.226	1	21	408	428	GAAUUAUGGAACGGAGGGAGU	AUUCUUUCCGUUACAUAAUUC	Translation	1
miR1436-3p-251	Bradi4g31960.1	probable N-succinyldiaminopimelate aminotransferase	3	15.655	1	21	558	578	GAAUUAUGGAACGGAGGGAGU	GUUCGCUCCGUUUUAUGAUUC	Cleavage	1
miR1436-3p-251	Bradi3g28270.1	50S ribosomal L11-like	3	17.195	1	20	242	261	GAAUUAUGGAACGGAGGGAG	CGCCUUCCGUUUCAUGGUUC	Cleavage	1
miR1436-3p-252	Bradi5g05210.8	methyltransferase 6 isoform X2	1.5	12.808	1	21	699	719	GAAUUAUGGGACGGAGAGAGU	ACUCCCUCCGUUCCAUAAUUC	Cleavage	1
miR1436-3p-252	Bradi2g54812.1	hypothetical protein BRADI_2g54812	1.5	7.161	1	20	226	245	GAAUUAUGGGACGGAGAGAG	UUCUCUCCGUUUCAUAAUUC	Cleavage	1
miR1436-3p-252	Bradi2g61922.1	---NA---	2.5	10.226	1	21	408	428	GAAUUAUGGGACGGAGAGAGU	AUUCUUUCCGUUACAUAAUUC	Translation	1
miR1436-3p-253	Bradi3g09734.1	hypothetical protein BRADI_3g09734	3	9.57	1	21	201	221	UUAUUUUGGGACGGAGGGAGU	ACUCCCUCCGUUCCUAAAUAC	Cleavage	1
miR1436-3p-253	Bradi3g32407.1	hypothetical protein BRADI_3g32406	3	7.28	1	21	1066	1086	UUAUUUUGGGACGGAGGGAGU	ACUCCCUCCGUCCCAUAUUAA	Cleavage	1
miR1436-3p-253	Bradi1g42645.1	---NA---	3	12.959	1	21	377	397	UUAUUUUGGGACGGAGGGAGU	ACUCCCUCCGUCCCAUAUUAA	Cleavage	1
miR1436-3p-253	Bradi4g07458.1	hypothetical protein BRADI_4g07455	3	22.544	1	21	385	405	UUAUUUUGGGACGGAGGGAGU	ACUCCCUCCGUCCCAUAUUAA	Cleavage	1
miR1436-3p-253	Bradi3g10336.2	---NA---	2.5	8.968	1	21	282	302	UUAUUUUGGGACGGAGGGAGU	ACUCCCUCCGUCCGCAAAUAA	Cleavage	1
miR1436-3p-253	Bradi3g10336.1	---NA---	2.5	8.968	1	21	282	302	UUAUUUUGGGACGGAGGGAGU	ACUCCCUCCGUCCGCAAAUAA	Cleavage	1
miR1436-3p-253	Bradi1g21660.1	hypothetical protein BRADI_1g21660	3	17.47	1	21	376	396	UUAUUUUGGGACGGAGGGAGU	ACUUCCUCCGUCACGAAAUAU	Translation	1
miR1436-3p-253	Bradi3g05233.1	hypothetical protein BRADI_3g05233	3	15.406	1	21	509	529	UUAUUUUGGGACGGAGGGAGU	GUUCCUUCCGUCCCGACAUAA	Cleavage	1
miR1436-3p-253	Bradi2g39641.1	WAT1-related At5g64700-like	2.5	19.746	1	21	464	484	UUAUUUUGGGACGGAGGGAGU	ACUGCCUCCGUCCAAGAAUAA	Cleavage	1
miR1436-3p-253	Bradi4g27386.1	---NA---	2.5	6.737	1	21	94	114	UUAUUUUGGGACGGAGGGAGU	ACUCCCUCCUAUCCAAAAUAA	Translation	1
miR1436-3p-254	Bradi5g05210.8	methyltransferase 6 isoform X2	0	12.808	1	21	699	719	GAAUUAUGGAACGGAGGGAGU	ACUCCCUCCGUUCCAUAAUUC	Cleavage	1
miR1436-3p-254	Bradi2g54812.1	hypothetical protein BRADI_2g54812	1.5	7.161	1	20	226	245	GAAUUAUGGAACGGAGGGAG	UUCUCUCCGUUUCAUAAUUC	Cleavage	1
miR1436-3p-254	Bradi2g61922.1	---NA---	2.5	10.226	1	21	408	428	GAAUUAUGGAACGGAGGGAGU	AUUCUUUCCGUUACAUAAUUC	Translation	1
miR1436-3p-254	Bradi4g31960.1	probable N-succinyldiaminopimelate aminotransferase	3	15.655	1	21	558	578	GAAUUAUGGAACGGAGGGAGU	GUUCGCUCCGUUUUAUGAUUC	Cleavage	1
miR1436-3p-254	Bradi3g28270.1	50S ribosomal L11-like	3	17.195	1	20	242	261	GAAUUAUGGAACGGAGGGAG	CGCCUUCCGUUUCAUGGUUC	Cleavage	1
miR1436-3p-255	Bradi5g05210.8	methyltransferase 6 isoform X2	1.5	12.808	1	21	699	719	GAAUUAUGGGAAGGAGGGAGU	ACUCCCUCCGUUCCAUAAUUC	Cleavage	1
miR1436-3p-255	Bradi5g25671.1	CRS2 chloroplastic	3	9.463	1	21	381	401	GAAUUAUGGGAAGGAGGGAGU	ACUUCUUUCUUGCUAUAAUUC	Translation	1
miR1436-3p-255	Bradi3g06640.1	sodium-coupled neutral amino acid transporter 1-like	3	9.447	1	20	1122	1141	GAAUUAUGGGAAGGAGGGAG	CUCUCUCCUUGCUGUAAUUU	Translation	1
miR1436-3p-255	Bradi2g42030.1	uncharacterized membrane	3	12.52	1	20	348	367	GAAUUAUGGGAAGGAGGGAG	CUUUCUCCUUGUCAUGAUUC	Translation	1
miR1436-3p-255	Bradi2g54812.1	hypothetical protein BRADI_2g54812	3	7.161	1	20	226	245	GAAUUAUGGGAAGGAGGGAG	UUCUCUCCGUUUCAUAAUUC	Cleavage	1
miR1436-3p-255	Bradi2g48700.1	protodermal factor 1-like	3	10.315	1	20	160	179	GAAUUAUGGGAAGGAGGGAG	CUUCCUCCUCCACAUGAUUC	Translation	1
miR1436-3p-256	Bradi5g05210.8	methyltransferase 6 isoform X2	1.5	12.808	1	21	699	719	GAAUUAUGGGACAGAGGGAGU	ACUCCCUCCGUUCCAUAAUUC	Cleavage	1
miR1436-3p-256	Bradi2g54812.1	hypothetical protein BRADI_2g54812	3	7.161	1	20	226	245	GAAUUAUGGGACAGAGGGAG	UUCUCUCCGUUUCAUAAUUC	Cleavage	1
miR1436-3p-256	Bradi1g33510.1	tyrosine-sulfated glycopeptide receptor 1-like	3	17.411	1	20	337	356	GAAUUAUGGGACAGAGGGAG	CUCAACCUGUCCCAUAAUUC	Cleavage	1
miR1436-3p-257	Bradi5g05210.8	methyltransferase 6 isoform X2	1.5	12.808	1	21	699	719	GAAUUAUGGGACGGAGGAAGU	ACUCCCUCCGUUCCAUAAUUC	Cleavage	1
miR1436-3p-257	Bradi2g54812.1	hypothetical protein BRADI_2g54812	3	7.161	1	20	226	245	GAAUUAUGGGACGGAGGAAG	UUCUCUCCGUUUCAUAAUUC	Cleavage	1
miR1436-3p-259	Bradi5g05210.8	methyltransferase 6 isoform X2	1	12.808	1	21	699	719	GAAUUAUGGUACGGAGGGAGU	ACUCCCUCCGUUCCAUAAUUC	Translation	1
miR1436-3p-259	Bradi2g29916.1	---NA---	3	18.949	1	21	465	485	GAAUUAUGGUACGGAGGGAGU	ACUUCCUCCGUACCGUCGUUC	Cleavage	1
miR1436-3p-259	Bradi2g54812.1	hypothetical protein BRADI_2g54812	2.5	7.161	1	20	226	245	GAAUUAUGGUACGGAGGGAG	UUCUCUCCGUUUCAUAAUUC	Translation	1
miR1436-3p-26	Bradi5g05210.8	methyltransferase 6 isoform X2	0	12.808	1	21	699	719	GAAUUAUGGAACGGAGGGAGU	ACUCCCUCCGUUCCAUAAUUC	Cleavage	1
miR1436-3p-26	Bradi2g54812.1	hypothetical protein BRADI_2g54812	1.5	7.161	1	20	226	245	GAAUUAUGGAACGGAGGGAG	UUCUCUCCGUUUCAUAAUUC	Cleavage	1
miR1436-3p-26	Bradi2g61922.1	---NA---	2.5	10.226	1	21	408	428	GAAUUAUGGAACGGAGGGAGU	AUUCUUUCCGUUACAUAAUUC	Translation	1
miR1436-3p-26	Bradi4g31960.1	probable N-succinyldiaminopimelate aminotransferase	3	15.655	1	21	558	578	GAAUUAUGGAACGGAGGGAGU	GUUCGCUCCGUUUUAUGAUUC	Cleavage	1
miR1436-3p-26	Bradi3g28270.1	50S ribosomal L11-like	3	17.195	1	20	242	261	GAAUUAUGGAACGGAGGGAG	CGCCUUCCGUUUCAUGGUUC	Cleavage	1
miR1436-3p-260	Bradi5g05210.8	methyltransferase 6 isoform X2	0	12.808	1	21	699	719	GAAUUAUGGAACGGAGGGAGU	ACUCCCUCCGUUCCAUAAUUC	Cleavage	1
miR1436-3p-260	Bradi2g54812.1	hypothetical protein BRADI_2g54812	1.5	7.161	1	20	226	245	GAAUUAUGGAACGGAGGGAG	UUCUCUCCGUUUCAUAAUUC	Cleavage	1
miR1436-3p-260	Bradi2g61922.1	---NA---	2.5	10.226	1	21	408	428	GAAUUAUGGAACGGAGGGAGU	AUUCUUUCCGUUACAUAAUUC	Translation	1
miR1436-3p-260	Bradi4g31960.1	probable N-succinyldiaminopimelate aminotransferase	3	15.655	1	21	558	578	GAAUUAUGGAACGGAGGGAGU	GUUCGCUCCGUUUUAUGAUUC	Cleavage	1
miR1436-3p-260	Bradi3g28270.1	50S ribosomal L11-like	3	17.195	1	20	242	261	GAAUUAUGGAACGGAGGGAG	CGCCUUCCGUUUCAUGGUUC	Cleavage	1
miR1436-3p-261	Bradi3g09734.1	hypothetical protein BRADI_3g09734	3	9.57	1	21	201	221	UUAUUUUGGGACGGAGGGAGU	ACUCCCUCCGUUCCUAAAUAC	Cleavage	1
miR1436-3p-261	Bradi3g32407.1	hypothetical protein BRADI_3g32406	3	7.28	1	21	1066	1086	UUAUUUUGGGACGGAGGGAGU	ACUCCCUCCGUCCCAUAUUAA	Cleavage	1
miR1436-3p-261	Bradi1g42645.1	---NA---	3	12.959	1	21	377	397	UUAUUUUGGGACGGAGGGAGU	ACUCCCUCCGUCCCAUAUUAA	Cleavage	1
miR1436-3p-261	Bradi4g07458.1	hypothetical protein BRADI_4g07455	3	22.544	1	21	385	405	UUAUUUUGGGACGGAGGGAGU	ACUCCCUCCGUCCCAUAUUAA	Cleavage	1
miR1436-3p-261	Bradi3g10336.2	---NA---	2.5	8.968	1	21	282	302	UUAUUUUGGGACGGAGGGAGU	ACUCCCUCCGUCCGCAAAUAA	Cleavage	1
miR1436-3p-261	Bradi3g10336.1	---NA---	2.5	8.968	1	21	282	302	UUAUUUUGGGACGGAGGGAGU	ACUCCCUCCGUCCGCAAAUAA	Cleavage	1
miR1436-3p-261	Bradi1g21660.1	hypothetical protein BRADI_1g21660	3	17.47	1	21	376	396	UUAUUUUGGGACGGAGGGAGU	ACUUCCUCCGUCACGAAAUAU	Translation	1
miR1436-3p-261	Bradi3g05233.1	hypothetical protein BRADI_3g05233	3	15.406	1	21	509	529	UUAUUUUGGGACGGAGGGAGU	GUUCCUUCCGUCCCGACAUAA	Cleavage	1
miR1436-3p-261	Bradi2g39641.1	WAT1-related At5g64700-like	2.5	19.746	1	21	464	484	UUAUUUUGGGACGGAGGGAGU	ACUGCCUCCGUCCAAGAAUAA	Cleavage	1
miR1436-3p-261	Bradi4g27386.1	---NA---	2.5	6.737	1	21	94	114	UUAUUUUGGGACGGAGGGAGU	ACUCCCUCCUAUCCAAAAUAA	Translation	1
miR1436-3p-262	Bradi5g05210.8	methyltransferase 6 isoform X2	0	12.808	1	21	699	719	GAAUUAUGGAACGGAGGGAGU	ACUCCCUCCGUUCCAUAAUUC	Cleavage	1
miR1436-3p-262	Bradi2g54812.1	hypothetical protein BRADI_2g54812	1.5	7.161	1	20	226	245	GAAUUAUGGAACGGAGGGAG	UUCUCUCCGUUUCAUAAUUC	Cleavage	1
miR1436-3p-262	Bradi2g61922.1	---NA---	2.5	10.226	1	21	408	428	GAAUUAUGGAACGGAGGGAGU	AUUCUUUCCGUUACAUAAUUC	Translation	1
miR1436-3p-262	Bradi4g31960.1	probable N-succinyldiaminopimelate aminotransferase	3	15.655	1	21	558	578	GAAUUAUGGAACGGAGGGAGU	GUUCGCUCCGUUUUAUGAUUC	Cleavage	1
miR1436-3p-262	Bradi3g28270.1	50S ribosomal L11-like	3	17.195	1	20	242	261	GAAUUAUGGAACGGAGGGAG	CGCCUUCCGUUUCAUGGUUC	Cleavage	1
miR1436-3p-263	Bradi5g05210.8	methyltransferase 6 isoform X2	0	12.808	1	21	699	719	GAAUUAUGGAACGGAGGGAGU	ACUCCCUCCGUUCCAUAAUUC	Cleavage	1
miR1436-3p-263	Bradi2g54812.1	hypothetical protein BRADI_2g54812	1.5	7.161	1	20	226	245	GAAUUAUGGAACGGAGGGAG	UUCUCUCCGUUUCAUAAUUC	Cleavage	1
miR1436-3p-263	Bradi2g61922.1	---NA---	2.5	10.226	1	21	408	428	GAAUUAUGGAACGGAGGGAGU	AUUCUUUCCGUUACAUAAUUC	Translation	1
miR1436-3p-263	Bradi4g31960.1	probable N-succinyldiaminopimelate aminotransferase	3	15.655	1	21	558	578	GAAUUAUGGAACGGAGGGAGU	GUUCGCUCCGUUUUAUGAUUC	Cleavage	1
miR1436-3p-263	Bradi3g28270.1	50S ribosomal L11-like	3	17.195	1	20	242	261	GAAUUAUGGAACGGAGGGAG	CGCCUUCCGUUUCAUGGUUC	Cleavage	1
miR1436-3p-264	Bradi3g09734.1	hypothetical protein BRADI_3g09734	3	9.57	1	21	201	221	UUAUUUUGGGACGGAGGGAGU	ACUCCCUCCGUUCCUAAAUAC	Cleavage	1
miR1436-3p-264	Bradi3g32407.1	hypothetical protein BRADI_3g32406	3	7.28	1	21	1066	1086	UUAUUUUGGGACGGAGGGAGU	ACUCCCUCCGUCCCAUAUUAA	Cleavage	1
miR1436-3p-264	Bradi1g42645.1	---NA---	3	12.959	1	21	377	397	UUAUUUUGGGACGGAGGGAGU	ACUCCCUCCGUCCCAUAUUAA	Cleavage	1
miR1436-3p-264	Bradi4g07458.1	hypothetical protein BRADI_4g07455	3	22.544	1	21	385	405	UUAUUUUGGGACGGAGGGAGU	ACUCCCUCCGUCCCAUAUUAA	Cleavage	1
miR1436-3p-264	Bradi3g10336.2	---NA---	2.5	8.968	1	21	282	302	UUAUUUUGGGACGGAGGGAGU	ACUCCCUCCGUCCGCAAAUAA	Cleavage	1
miR1436-3p-264	Bradi3g10336.1	---NA---	2.5	8.968	1	21	282	302	UUAUUUUGGGACGGAGGGAGU	ACUCCCUCCGUCCGCAAAUAA	Cleavage	1
miR1436-3p-264	Bradi1g21660.1	hypothetical protein BRADI_1g21660	3	17.47	1	21	376	396	UUAUUUUGGGACGGAGGGAGU	ACUUCCUCCGUCACGAAAUAU	Translation	1
miR1436-3p-264	Bradi3g05233.1	hypothetical protein BRADI_3g05233	3	15.406	1	21	509	529	UUAUUUUGGGACGGAGGGAGU	GUUCCUUCCGUCCCGACAUAA	Cleavage	1
miR1436-3p-264	Bradi2g39641.1	WAT1-related At5g64700-like	2.5	19.746	1	21	464	484	UUAUUUUGGGACGGAGGGAGU	ACUGCCUCCGUCCAAGAAUAA	Cleavage	1
miR1436-3p-264	Bradi4g27386.1	---NA---	2.5	6.737	1	21	94	114	UUAUUUUGGGACGGAGGGAGU	ACUCCCUCCUAUCCAAAAUAA	Translation	1
miR1436-3p-265	Bradi3g09734.1	hypothetical protein BRADI_3g09734	3	9.57	1	21	201	221	UUAUUUUGGGACGGAGGGAGU	ACUCCCUCCGUUCCUAAAUAC	Cleavage	1
miR1436-3p-265	Bradi3g32407.1	hypothetical protein BRADI_3g32406	3	7.28	1	21	1066	1086	UUAUUUUGGGACGGAGGGAGU	ACUCCCUCCGUCCCAUAUUAA	Cleavage	1
miR1436-3p-265	Bradi1g42645.1	---NA---	3	12.959	1	21	377	397	UUAUUUUGGGACGGAGGGAGU	ACUCCCUCCGUCCCAUAUUAA	Cleavage	1
miR1436-3p-265	Bradi4g07458.1	hypothetical protein BRADI_4g07455	3	22.544	1	21	385	405	UUAUUUUGGGACGGAGGGAGU	ACUCCCUCCGUCCCAUAUUAA	Cleavage	1
miR1436-3p-265	Bradi3g10336.2	---NA---	2.5	8.968	1	21	282	302	UUAUUUUGGGACGGAGGGAGU	ACUCCCUCCGUCCGCAAAUAA	Cleavage	1
miR1436-3p-265	Bradi3g10336.1	---NA---	2.5	8.968	1	21	282	302	UUAUUUUGGGACGGAGGGAGU	ACUCCCUCCGUCCGCAAAUAA	Cleavage	1
miR1436-3p-265	Bradi1g21660.1	hypothetical protein BRADI_1g21660	3	17.47	1	21	376	396	UUAUUUUGGGACGGAGGGAGU	ACUUCCUCCGUCACGAAAUAU	Translation	1
miR1436-3p-265	Bradi3g05233.1	hypothetical protein BRADI_3g05233	3	15.406	1	21	509	529	UUAUUUUGGGACGGAGGGAGU	GUUCCUUCCGUCCCGACAUAA	Cleavage	1
miR1436-3p-265	Bradi2g39641.1	WAT1-related At5g64700-like	2.5	19.746	1	21	464	484	UUAUUUUGGGACGGAGGGAGU	ACUGCCUCCGUCCAAGAAUAA	Cleavage	1
miR1436-3p-265	Bradi4g27386.1	---NA---	2.5	6.737	1	21	94	114	UUAUUUUGGGACGGAGGGAGU	ACUCCCUCCUAUCCAAAAUAA	Translation	1
miR1436-3p-266	Bradi5g05210.8	methyltransferase 6 isoform X2	0	12.808	1	21	699	719	GAAUUAUGGAACGGAGGGAGU	ACUCCCUCCGUUCCAUAAUUC	Cleavage	1
miR1436-3p-266	Bradi2g54812.1	hypothetical protein BRADI_2g54812	1.5	7.161	1	20	226	245	GAAUUAUGGAACGGAGGGAG	UUCUCUCCGUUUCAUAAUUC	Cleavage	1
miR1436-3p-266	Bradi2g61922.1	---NA---	2.5	10.226	1	21	408	428	GAAUUAUGGAACGGAGGGAGU	AUUCUUUCCGUUACAUAAUUC	Translation	1
miR1436-3p-266	Bradi4g31960.1	probable N-succinyldiaminopimelate aminotransferase	3	15.655	1	21	558	578	GAAUUAUGGAACGGAGGGAGU	GUUCGCUCCGUUUUAUGAUUC	Cleavage	1
miR1436-3p-266	Bradi3g28270.1	50S ribosomal L11-like	3	17.195	1	20	242	261	GAAUUAUGGAACGGAGGGAG	CGCCUUCCGUUUCAUGGUUC	Cleavage	1
miR1436-3p-267	Bradi3g09734.1	hypothetical protein BRADI_3g09734	3	9.57	1	21	201	221	UUAUUUUGGGACGGAGGGAGU	ACUCCCUCCGUUCCUAAAUAC	Cleavage	1
miR1436-3p-267	Bradi3g32407.1	hypothetical protein BRADI_3g32406	3	7.28	1	21	1066	1086	UUAUUUUGGGACGGAGGGAGU	ACUCCCUCCGUCCCAUAUUAA	Cleavage	1
miR1436-3p-267	Bradi1g42645.1	---NA---	3	12.959	1	21	377	397	UUAUUUUGGGACGGAGGGAGU	ACUCCCUCCGUCCCAUAUUAA	Cleavage	1
miR1436-3p-267	Bradi4g07458.1	hypothetical protein BRADI_4g07455	3	22.544	1	21	385	405	UUAUUUUGGGACGGAGGGAGU	ACUCCCUCCGUCCCAUAUUAA	Cleavage	1
miR1436-3p-267	Bradi3g10336.2	---NA---	2.5	8.968	1	21	282	302	UUAUUUUGGGACGGAGGGAGU	ACUCCCUCCGUCCGCAAAUAA	Cleavage	1
miR1436-3p-267	Bradi3g10336.1	---NA---	2.5	8.968	1	21	282	302	UUAUUUUGGGACGGAGGGAGU	ACUCCCUCCGUCCGCAAAUAA	Cleavage	1
miR1436-3p-267	Bradi1g21660.1	hypothetical protein BRADI_1g21660	3	17.47	1	21	376	396	UUAUUUUGGGACGGAGGGAGU	ACUUCCUCCGUCACGAAAUAU	Translation	1
miR1436-3p-267	Bradi3g05233.1	hypothetical protein BRADI_3g05233	3	15.406	1	21	509	529	UUAUUUUGGGACGGAGGGAGU	GUUCCUUCCGUCCCGACAUAA	Cleavage	1
miR1436-3p-267	Bradi2g39641.1	WAT1-related At5g64700-like	2.5	19.746	1	21	464	484	UUAUUUUGGGACGGAGGGAGU	ACUGCCUCCGUCCAAGAAUAA	Cleavage	1
miR1436-3p-267	Bradi4g27386.1	---NA---	2.5	6.737	1	21	94	114	UUAUUUUGGGACGGAGGGAGU	ACUCCCUCCUAUCCAAAAUAA	Translation	1
miR1436-3p-268	Bradi3g09734.1	hypothetical protein BRADI_3g09734	3	9.57	1	21	201	221	UUAUUUUGGGACGGAGGGAGU	ACUCCCUCCGUUCCUAAAUAC	Cleavage	1
miR1436-3p-268	Bradi3g32407.1	hypothetical protein BRADI_3g32406	3	7.28	1	21	1066	1086	UUAUUUUGGGACGGAGGGAGU	ACUCCCUCCGUCCCAUAUUAA	Cleavage	1
miR1436-3p-268	Bradi1g42645.1	---NA---	3	12.959	1	21	377	397	UUAUUUUGGGACGGAGGGAGU	ACUCCCUCCGUCCCAUAUUAA	Cleavage	1
miR1436-3p-268	Bradi4g07458.1	hypothetical protein BRADI_4g07455	3	22.544	1	21	385	405	UUAUUUUGGGACGGAGGGAGU	ACUCCCUCCGUCCCAUAUUAA	Cleavage	1
miR1436-3p-268	Bradi3g10336.2	---NA---	2.5	8.968	1	21	282	302	UUAUUUUGGGACGGAGGGAGU	ACUCCCUCCGUCCGCAAAUAA	Cleavage	1
miR1436-3p-268	Bradi3g10336.1	---NA---	2.5	8.968	1	21	282	302	UUAUUUUGGGACGGAGGGAGU	ACUCCCUCCGUCCGCAAAUAA	Cleavage	1
miR1436-3p-268	Bradi1g21660.1	hypothetical protein BRADI_1g21660	3	17.47	1	21	376	396	UUAUUUUGGGACGGAGGGAGU	ACUUCCUCCGUCACGAAAUAU	Translation	1
miR1436-3p-268	Bradi3g05233.1	hypothetical protein BRADI_3g05233	3	15.406	1	21	509	529	UUAUUUUGGGACGGAGGGAGU	GUUCCUUCCGUCCCGACAUAA	Cleavage	1
miR1436-3p-268	Bradi2g39641.1	WAT1-related At5g64700-like	2.5	19.746	1	21	464	484	UUAUUUUGGGACGGAGGGAGU	ACUGCCUCCGUCCAAGAAUAA	Cleavage	1
miR1436-3p-268	Bradi4g27386.1	---NA---	2.5	6.737	1	21	94	114	UUAUUUUGGGACGGAGGGAGU	ACUCCCUCCUAUCCAAAAUAA	Translation	1
miR1436-3p-269	Bradi5g05210.8	methyltransferase 6 isoform X2	1.5	12.808	1	21	699	719	GAAUUAUGGGACUGAGGGAGU	ACUCCCUCCGUUCCAUAAUUC	Cleavage	1
miR1436-3p-269	Bradi2g54812.1	hypothetical protein BRADI_2g54812	3	7.161	1	20	226	245	GAAUUAUGGGACUGAGGGAG	UUCUCUCCGUUUCAUAAUUC	Cleavage	1
miR1436-3p-27	Bradi3g09734.1	hypothetical protein BRADI_3g09734	3	9.57	1	21	201	221	UUAUUUUGGGACGGAGGGAGU	ACUCCCUCCGUUCCUAAAUAC	Cleavage	1
miR1436-3p-27	Bradi3g32407.1	hypothetical protein BRADI_3g32406	3	7.28	1	21	1066	1086	UUAUUUUGGGACGGAGGGAGU	ACUCCCUCCGUCCCAUAUUAA	Cleavage	1
miR1436-3p-27	Bradi1g42645.1	---NA---	3	12.959	1	21	377	397	UUAUUUUGGGACGGAGGGAGU	ACUCCCUCCGUCCCAUAUUAA	Cleavage	1
miR1436-3p-27	Bradi4g07458.1	hypothetical protein BRADI_4g07455	3	22.544	1	21	385	405	UUAUUUUGGGACGGAGGGAGU	ACUCCCUCCGUCCCAUAUUAA	Cleavage	1
miR1436-3p-27	Bradi3g10336.2	---NA---	2.5	8.968	1	21	282	302	UUAUUUUGGGACGGAGGGAGU	ACUCCCUCCGUCCGCAAAUAA	Cleavage	1
miR1436-3p-27	Bradi3g10336.1	---NA---	2.5	8.968	1	21	282	302	UUAUUUUGGGACGGAGGGAGU	ACUCCCUCCGUCCGCAAAUAA	Cleavage	1
miR1436-3p-27	Bradi1g21660.1	hypothetical protein BRADI_1g21660	3	17.47	1	21	376	396	UUAUUUUGGGACGGAGGGAGU	ACUUCCUCCGUCACGAAAUAU	Translation	1
miR1436-3p-27	Bradi3g05233.1	hypothetical protein BRADI_3g05233	3	15.406	1	21	509	529	UUAUUUUGGGACGGAGGGAGU	GUUCCUUCCGUCCCGACAUAA	Cleavage	1
miR1436-3p-27	Bradi2g39641.1	WAT1-related At5g64700-like	2.5	19.746	1	21	464	484	UUAUUUUGGGACGGAGGGAGU	ACUGCCUCCGUCCAAGAAUAA	Cleavage	1
miR1436-3p-27	Bradi4g27386.1	---NA---	2.5	6.737	1	21	94	114	UUAUUUUGGGACGGAGGGAGU	ACUCCCUCCUAUCCAAAAUAA	Translation	1
miR1436-3p-271	Bradi3g09734.1	hypothetical protein BRADI_3g09734	3	9.57	1	21	201	221	UUAUUUUGGGACGGAGGGAGU	ACUCCCUCCGUUCCUAAAUAC	Cleavage	1
miR1436-3p-271	Bradi3g32407.1	hypothetical protein BRADI_3g32406	3	7.28	1	21	1066	1086	UUAUUUUGGGACGGAGGGAGU	ACUCCCUCCGUCCCAUAUUAA	Cleavage	1
miR1436-3p-271	Bradi1g42645.1	---NA---	3	12.959	1	21	377	397	UUAUUUUGGGACGGAGGGAGU	ACUCCCUCCGUCCCAUAUUAA	Cleavage	1
miR1436-3p-271	Bradi4g07458.1	hypothetical protein BRADI_4g07455	3	22.544	1	21	385	405	UUAUUUUGGGACGGAGGGAGU	ACUCCCUCCGUCCCAUAUUAA	Cleavage	1
miR1436-3p-271	Bradi3g10336.2	---NA---	2.5	8.968	1	21	282	302	UUAUUUUGGGACGGAGGGAGU	ACUCCCUCCGUCCGCAAAUAA	Cleavage	1
miR1436-3p-271	Bradi3g10336.1	---NA---	2.5	8.968	1	21	282	302	UUAUUUUGGGACGGAGGGAGU	ACUCCCUCCGUCCGCAAAUAA	Cleavage	1
miR1436-3p-271	Bradi1g21660.1	hypothetical protein BRADI_1g21660	3	17.47	1	21	376	396	UUAUUUUGGGACGGAGGGAGU	ACUUCCUCCGUCACGAAAUAU	Translation	1
miR1436-3p-271	Bradi3g05233.1	hypothetical protein BRADI_3g05233	3	15.406	1	21	509	529	UUAUUUUGGGACGGAGGGAGU	GUUCCUUCCGUCCCGACAUAA	Cleavage	1
miR1436-3p-271	Bradi2g39641.1	WAT1-related At5g64700-like	2.5	19.746	1	21	464	484	UUAUUUUGGGACGGAGGGAGU	ACUGCCUCCGUCCAAGAAUAA	Cleavage	1
miR1436-3p-271	Bradi4g27386.1	---NA---	2.5	6.737	1	21	94	114	UUAUUUUGGGACGGAGGGAGU	ACUCCCUCCUAUCCAAAAUAA	Translation	1
miR1436-3p-272	Bradi3g09734.1	hypothetical protein BRADI_3g09734	3	9.57	1	21	201	221	UUAUUUUGGGACGGAGGGAGU	ACUCCCUCCGUUCCUAAAUAC	Cleavage	1
miR1436-3p-272	Bradi3g32407.1	hypothetical protein BRADI_3g32406	3	7.28	1	21	1066	1086	UUAUUUUGGGACGGAGGGAGU	ACUCCCUCCGUCCCAUAUUAA	Cleavage	1
miR1436-3p-272	Bradi1g42645.1	---NA---	3	12.959	1	21	377	397	UUAUUUUGGGACGGAGGGAGU	ACUCCCUCCGUCCCAUAUUAA	Cleavage	1
miR1436-3p-272	Bradi4g07458.1	hypothetical protein BRADI_4g07455	3	22.544	1	21	385	405	UUAUUUUGGGACGGAGGGAGU	ACUCCCUCCGUCCCAUAUUAA	Cleavage	1
miR1436-3p-272	Bradi3g10336.2	---NA---	2.5	8.968	1	21	282	302	UUAUUUUGGGACGGAGGGAGU	ACUCCCUCCGUCCGCAAAUAA	Cleavage	1
miR1436-3p-272	Bradi3g10336.1	---NA---	2.5	8.968	1	21	282	302	UUAUUUUGGGACGGAGGGAGU	ACUCCCUCCGUCCGCAAAUAA	Cleavage	1
miR1436-3p-272	Bradi1g21660.1	hypothetical protein BRADI_1g21660	3	17.47	1	21	376	396	UUAUUUUGGGACGGAGGGAGU	ACUUCCUCCGUCACGAAAUAU	Translation	1
miR1436-3p-272	Bradi3g05233.1	hypothetical protein BRADI_3g05233	3	15.406	1	21	509	529	UUAUUUUGGGACGGAGGGAGU	GUUCCUUCCGUCCCGACAUAA	Cleavage	1
miR1436-3p-272	Bradi2g39641.1	WAT1-related At5g64700-like	2.5	19.746	1	21	464	484	UUAUUUUGGGACGGAGGGAGU	ACUGCCUCCGUCCAAGAAUAA	Cleavage	1
miR1436-3p-272	Bradi4g27386.1	---NA---	2.5	6.737	1	21	94	114	UUAUUUUGGGACGGAGGGAGU	ACUCCCUCCUAUCCAAAAUAA	Translation	1
miR1436-3p-273	Bradi5g05210.8	methyltransferase 6 isoform X2	2.5	12.808	1	21	699	719	AUAUUAUGGAACGGAGGGAGU	ACUCCCUCCGUUCCAUAAUUC	Cleavage	1
miR1436-3p-274	Bradi5g05210.8	methyltransferase 6 isoform X2	2	12.808	1	21	699	719	GAAUUACGGGACGGAGGGAGU	ACUCCCUCCGUUCCAUAAUUC	Cleavage	1
miR1436-3p-275	Bradi3g09734.1	hypothetical protein BRADI_3g09734	3	9.57	1	21	201	221	UUAUUUUGGGACGGAGGGAGU	ACUCCCUCCGUUCCUAAAUAC	Cleavage	1
miR1436-3p-275	Bradi3g32407.1	hypothetical protein BRADI_3g32406	3	7.28	1	21	1066	1086	UUAUUUUGGGACGGAGGGAGU	ACUCCCUCCGUCCCAUAUUAA	Cleavage	1
miR1436-3p-275	Bradi1g42645.1	---NA---	3	12.959	1	21	377	397	UUAUUUUGGGACGGAGGGAGU	ACUCCCUCCGUCCCAUAUUAA	Cleavage	1
miR1436-3p-275	Bradi4g07458.1	hypothetical protein BRADI_4g07455	3	22.544	1	21	385	405	UUAUUUUGGGACGGAGGGAGU	ACUCCCUCCGUCCCAUAUUAA	Cleavage	1
miR1436-3p-275	Bradi3g10336.2	---NA---	2.5	8.968	1	21	282	302	UUAUUUUGGGACGGAGGGAGU	ACUCCCUCCGUCCGCAAAUAA	Cleavage	1
miR1436-3p-275	Bradi3g10336.1	---NA---	2.5	8.968	1	21	282	302	UUAUUUUGGGACGGAGGGAGU	ACUCCCUCCGUCCGCAAAUAA	Cleavage	1
miR1436-3p-275	Bradi1g21660.1	hypothetical protein BRADI_1g21660	3	17.47	1	21	376	396	UUAUUUUGGGACGGAGGGAGU	ACUUCCUCCGUCACGAAAUAU	Translation	1
miR1436-3p-275	Bradi3g05233.1	hypothetical protein BRADI_3g05233	3	15.406	1	21	509	529	UUAUUUUGGGACGGAGGGAGU	GUUCCUUCCGUCCCGACAUAA	Cleavage	1
miR1436-3p-275	Bradi2g39641.1	WAT1-related At5g64700-like	2.5	19.746	1	21	464	484	UUAUUUUGGGACGGAGGGAGU	ACUGCCUCCGUCCAAGAAUAA	Cleavage	1
miR1436-3p-275	Bradi4g27386.1	---NA---	2.5	6.737	1	21	94	114	UUAUUUUGGGACGGAGGGAGU	ACUCCCUCCUAUCCAAAAUAA	Translation	1
miR1436-3p-276	Bradi5g05210.8	methyltransferase 6 isoform X2	1.5	12.808	1	21	699	719	GAAUUAUGAGACGGAGGGAGU	ACUCCCUCCGUUCCAUAAUUC	Translation	1
miR1436-3p-276	Bradi2g54812.1	hypothetical protein BRADI_2g54812	1.5	7.161	1	20	226	245	GAAUUAUGAGACGGAGGGAG	UUCUCUCCGUUUCAUAAUUC	Cleavage	1
miR1436-3p-276	Bradi2g61922.1	---NA---	3	10.226	1	21	408	428	GAAUUAUGAGACGGAGGGAGU	AUUCUUUCCGUUACAUAAUUC	Translation	1
miR1436-3p-276	Bradi2g40441.1	callose synthase 6 isoform X1	3	18.632	1	20	5648	5667	GAAUUAUGAGACGGAGGGAG	UUCCCUUCGUCUCAGAGUUC	Cleavage	1
miR1436-3p-276	Bradi2g40441.2	callose synthase 6 isoform X1	3	18.632	1	20	5495	5514	GAAUUAUGAGACGGAGGGAG	UUCCCUUCGUCUCAGAGUUC	Cleavage	1
miR1436-3p-276	Bradi4g31960.1	probable N-succinyldiaminopimelate aminotransferase	3	15.655	1	21	558	578	GAAUUAUGAGACGGAGGGAGU	GUUCGCUCCGUUUUAUGAUUC	Cleavage	1
miR1436-3p-276	Bradi3g10530.1	GTP-binding homolog	3	16.85	1	20	223	242	GAAUUAUGAGACGGAGGGAG	CUCCUGCCGUCUCCUAAUUC	Cleavage	1
miR1436-3p-276	Bradi3g28270.1	50S ribosomal L11-like	3	17.195	1	20	242	261	GAAUUAUGAGACGGAGGGAG	CGCCUUCCGUUUCAUGGUUC	Cleavage	1
miR1436-3p-277	Bradi3g09734.1	hypothetical protein BRADI_3g09734	3	9.57	1	21	201	221	UUAUUUUGGGACGGAGGGAGU	ACUCCCUCCGUUCCUAAAUAC	Cleavage	1
miR1436-3p-277	Bradi3g32407.1	hypothetical protein BRADI_3g32406	3	7.28	1	21	1066	1086	UUAUUUUGGGACGGAGGGAGU	ACUCCCUCCGUCCCAUAUUAA	Cleavage	1
miR1436-3p-277	Bradi1g42645.1	---NA---	3	12.959	1	21	377	397	UUAUUUUGGGACGGAGGGAGU	ACUCCCUCCGUCCCAUAUUAA	Cleavage	1
miR1436-3p-277	Bradi4g07458.1	hypothetical protein BRADI_4g07455	3	22.544	1	21	385	405	UUAUUUUGGGACGGAGGGAGU	ACUCCCUCCGUCCCAUAUUAA	Cleavage	1
miR1436-3p-277	Bradi3g10336.2	---NA---	2.5	8.968	1	21	282	302	UUAUUUUGGGACGGAGGGAGU	ACUCCCUCCGUCCGCAAAUAA	Cleavage	1
miR1436-3p-277	Bradi3g10336.1	---NA---	2.5	8.968	1	21	282	302	UUAUUUUGGGACGGAGGGAGU	ACUCCCUCCGUCCGCAAAUAA	Cleavage	1
miR1436-3p-277	Bradi1g21660.1	hypothetical protein BRADI_1g21660	3	17.47	1	21	376	396	UUAUUUUGGGACGGAGGGAGU	ACUUCCUCCGUCACGAAAUAU	Translation	1
miR1436-3p-277	Bradi3g05233.1	hypothetical protein BRADI_3g05233	3	15.406	1	21	509	529	UUAUUUUGGGACGGAGGGAGU	GUUCCUUCCGUCCCGACAUAA	Cleavage	1
miR1436-3p-277	Bradi2g39641.1	WAT1-related At5g64700-like	2.5	19.746	1	21	464	484	UUAUUUUGGGACGGAGGGAGU	ACUGCCUCCGUCCAAGAAUAA	Cleavage	1
miR1436-3p-277	Bradi4g27386.1	---NA---	2.5	6.737	1	21	94	114	UUAUUUUGGGACGGAGGGAGU	ACUCCCUCCUAUCCAAAAUAA	Translation	1
miR1436-3p-278	Bradi3g09734.1	hypothetical protein BRADI_3g09734	3	9.57	1	21	201	221	UUAUUUUGGGACGGAGGGAGU	ACUCCCUCCGUUCCUAAAUAC	Cleavage	1
miR1436-3p-278	Bradi3g32407.1	hypothetical protein BRADI_3g32406	3	7.28	1	21	1066	1086	UUAUUUUGGGACGGAGGGAGU	ACUCCCUCCGUCCCAUAUUAA	Cleavage	1
miR1436-3p-278	Bradi1g42645.1	---NA---	3	12.959	1	21	377	397	UUAUUUUGGGACGGAGGGAGU	ACUCCCUCCGUCCCAUAUUAA	Cleavage	1
miR1436-3p-278	Bradi4g07458.1	hypothetical protein BRADI_4g07455	3	22.544	1	21	385	405	UUAUUUUGGGACGGAGGGAGU	ACUCCCUCCGUCCCAUAUUAA	Cleavage	1
miR1436-3p-278	Bradi3g10336.2	---NA---	2.5	8.968	1	21	282	302	UUAUUUUGGGACGGAGGGAGU	ACUCCCUCCGUCCGCAAAUAA	Cleavage	1
miR1436-3p-278	Bradi3g10336.1	---NA---	2.5	8.968	1	21	282	302	UUAUUUUGGGACGGAGGGAGU	ACUCCCUCCGUCCGCAAAUAA	Cleavage	1
miR1436-3p-278	Bradi1g21660.1	hypothetical protein BRADI_1g21660	3	17.47	1	21	376	396	UUAUUUUGGGACGGAGGGAGU	ACUUCCUCCGUCACGAAAUAU	Translation	1
miR1436-3p-278	Bradi3g05233.1	hypothetical protein BRADI_3g05233	3	15.406	1	21	509	529	UUAUUUUGGGACGGAGGGAGU	GUUCCUUCCGUCCCGACAUAA	Cleavage	1
miR1436-3p-278	Bradi2g39641.1	WAT1-related At5g64700-like	2.5	19.746	1	21	464	484	UUAUUUUGGGACGGAGGGAGU	ACUGCCUCCGUCCAAGAAUAA	Cleavage	1
miR1436-3p-278	Bradi4g27386.1	---NA---	2.5	6.737	1	21	94	114	UUAUUUUGGGACGGAGGGAGU	ACUCCCUCCUAUCCAAAAUAA	Translation	1
miR1436-3p-28	Bradi3g09734.1	hypothetical protein BRADI_3g09734	3	9.57	1	21	201	221	UUAUUUUGGGACGGAGGGAGU	ACUCCCUCCGUUCCUAAAUAC	Cleavage	1
miR1436-3p-28	Bradi3g32407.1	hypothetical protein BRADI_3g32406	3	7.28	1	21	1066	1086	UUAUUUUGGGACGGAGGGAGU	ACUCCCUCCGUCCCAUAUUAA	Cleavage	1
miR1436-3p-28	Bradi1g42645.1	---NA---	3	12.959	1	21	377	397	UUAUUUUGGGACGGAGGGAGU	ACUCCCUCCGUCCCAUAUUAA	Cleavage	1
miR1436-3p-28	Bradi4g07458.1	hypothetical protein BRADI_4g07455	3	22.544	1	21	385	405	UUAUUUUGGGACGGAGGGAGU	ACUCCCUCCGUCCCAUAUUAA	Cleavage	1
miR1436-3p-28	Bradi3g10336.2	---NA---	2.5	8.968	1	21	282	302	UUAUUUUGGGACGGAGGGAGU	ACUCCCUCCGUCCGCAAAUAA	Cleavage	1
miR1436-3p-28	Bradi3g10336.1	---NA---	2.5	8.968	1	21	282	302	UUAUUUUGGGACGGAGGGAGU	ACUCCCUCCGUCCGCAAAUAA	Cleavage	1
miR1436-3p-28	Bradi1g21660.1	hypothetical protein BRADI_1g21660	3	17.47	1	21	376	396	UUAUUUUGGGACGGAGGGAGU	ACUUCCUCCGUCACGAAAUAU	Translation	1
miR1436-3p-28	Bradi3g05233.1	hypothetical protein BRADI_3g05233	3	15.406	1	21	509	529	UUAUUUUGGGACGGAGGGAGU	GUUCCUUCCGUCCCGACAUAA	Cleavage	1
miR1436-3p-28	Bradi2g39641.1	WAT1-related At5g64700-like	2.5	19.746	1	21	464	484	UUAUUUUGGGACGGAGGGAGU	ACUGCCUCCGUCCAAGAAUAA	Cleavage	1
miR1436-3p-28	Bradi4g27386.1	---NA---	2.5	6.737	1	21	94	114	UUAUUUUGGGACGGAGGGAGU	ACUCCCUCCUAUCCAAAAUAA	Translation	1
miR1436-3p-280	Bradi5g05210.8	methyltransferase 6 isoform X2	2	12.808	1	21	699	719	GAAUCAUGGGACGGAGGGAGU	ACUCCCUCCGUUCCAUAAUUC	Cleavage	1
miR1436-3p-280	Bradi4g31960.1	probable N-succinyldiaminopimelate aminotransferase	3	15.655	1	21	558	578	GAAUCAUGGGACGGAGGGAGU	GUUCGCUCCGUUUUAUGAUUC	Cleavage	1
miR1436-3p-280	Bradi3g28270.1	50S ribosomal L11-like	3	17.195	1	20	242	261	GAAUCAUGGGACGGAGGGAG	CGCCUUCCGUUUCAUGGUUC	Cleavage	1
miR1436-3p-281	Bradi3g09734.1	hypothetical protein BRADI_3g09734	3	9.57	1	21	201	221	UUAUUUUGGGACGGAGGGAGU	ACUCCCUCCGUUCCUAAAUAC	Cleavage	1
miR1436-3p-281	Bradi3g32407.1	hypothetical protein BRADI_3g32406	3	7.28	1	21	1066	1086	UUAUUUUGGGACGGAGGGAGU	ACUCCCUCCGUCCCAUAUUAA	Cleavage	1
miR1436-3p-281	Bradi1g42645.1	---NA---	3	12.959	1	21	377	397	UUAUUUUGGGACGGAGGGAGU	ACUCCCUCCGUCCCAUAUUAA	Cleavage	1
miR1436-3p-281	Bradi4g07458.1	hypothetical protein BRADI_4g07455	3	22.544	1	21	385	405	UUAUUUUGGGACGGAGGGAGU	ACUCCCUCCGUCCCAUAUUAA	Cleavage	1
miR1436-3p-281	Bradi3g10336.2	---NA---	2.5	8.968	1	21	282	302	UUAUUUUGGGACGGAGGGAGU	ACUCCCUCCGUCCGCAAAUAA	Cleavage	1
miR1436-3p-281	Bradi3g10336.1	---NA---	2.5	8.968	1	21	282	302	UUAUUUUGGGACGGAGGGAGU	ACUCCCUCCGUCCGCAAAUAA	Cleavage	1
miR1436-3p-281	Bradi1g21660.1	hypothetical protein BRADI_1g21660	3	17.47	1	21	376	396	UUAUUUUGGGACGGAGGGAGU	ACUUCCUCCGUCACGAAAUAU	Translation	1
miR1436-3p-281	Bradi3g05233.1	hypothetical protein BRADI_3g05233	3	15.406	1	21	509	529	UUAUUUUGGGACGGAGGGAGU	GUUCCUUCCGUCCCGACAUAA	Cleavage	1
miR1436-3p-281	Bradi2g39641.1	WAT1-related At5g64700-like	2.5	19.746	1	21	464	484	UUAUUUUGGGACGGAGGGAGU	ACUGCCUCCGUCCAAGAAUAA	Cleavage	1
miR1436-3p-281	Bradi4g27386.1	---NA---	2.5	6.737	1	21	94	114	UUAUUUUGGGACGGAGGGAGU	ACUCCCUCCUAUCCAAAAUAA	Translation	1
miR1436-3p-282	Bradi5g05210.8	methyltransferase 6 isoform X2	0	12.808	1	21	699	719	GAAUUAUGGAACGGAGGGAGU	ACUCCCUCCGUUCCAUAAUUC	Cleavage	1
miR1436-3p-282	Bradi2g54812.1	hypothetical protein BRADI_2g54812	1.5	7.161	1	20	226	245	GAAUUAUGGAACGGAGGGAG	UUCUCUCCGUUUCAUAAUUC	Cleavage	1
miR1436-3p-282	Bradi2g61922.1	---NA---	2.5	10.226	1	21	408	428	GAAUUAUGGAACGGAGGGAGU	AUUCUUUCCGUUACAUAAUUC	Translation	1
miR1436-3p-282	Bradi4g31960.1	probable N-succinyldiaminopimelate aminotransferase	3	15.655	1	21	558	578	GAAUUAUGGAACGGAGGGAGU	GUUCGCUCCGUUUUAUGAUUC	Cleavage	1
miR1436-3p-282	Bradi3g28270.1	50S ribosomal L11-like	3	17.195	1	20	242	261	GAAUUAUGGAACGGAGGGAG	CGCCUUCCGUUUCAUGGUUC	Cleavage	1
miR1436-3p-283	Bradi3g09734.1	hypothetical protein BRADI_3g09734	3	9.57	1	21	201	221	UUAUUUUGGGACGGAGGGAGU	ACUCCCUCCGUUCCUAAAUAC	Cleavage	1
miR1436-3p-283	Bradi3g32407.1	hypothetical protein BRADI_3g32406	3	7.28	1	21	1066	1086	UUAUUUUGGGACGGAGGGAGU	ACUCCCUCCGUCCCAUAUUAA	Cleavage	1
miR1436-3p-283	Bradi1g42645.1	---NA---	3	12.959	1	21	377	397	UUAUUUUGGGACGGAGGGAGU	ACUCCCUCCGUCCCAUAUUAA	Cleavage	1
miR1436-3p-283	Bradi4g07458.1	hypothetical protein BRADI_4g07455	3	22.544	1	21	385	405	UUAUUUUGGGACGGAGGGAGU	ACUCCCUCCGUCCCAUAUUAA	Cleavage	1
miR1436-3p-283	Bradi3g10336.2	---NA---	2.5	8.968	1	21	282	302	UUAUUUUGGGACGGAGGGAGU	ACUCCCUCCGUCCGCAAAUAA	Cleavage	1
miR1436-3p-283	Bradi3g10336.1	---NA---	2.5	8.968	1	21	282	302	UUAUUUUGGGACGGAGGGAGU	ACUCCCUCCGUCCGCAAAUAA	Cleavage	1
miR1436-3p-283	Bradi1g21660.1	hypothetical protein BRADI_1g21660	3	17.47	1	21	376	396	UUAUUUUGGGACGGAGGGAGU	ACUUCCUCCGUCACGAAAUAU	Translation	1
miR1436-3p-283	Bradi3g05233.1	hypothetical protein BRADI_3g05233	3	15.406	1	21	509	529	UUAUUUUGGGACGGAGGGAGU	GUUCCUUCCGUCCCGACAUAA	Cleavage	1
miR1436-3p-283	Bradi2g39641.1	WAT1-related At5g64700-like	2.5	19.746	1	21	464	484	UUAUUUUGGGACGGAGGGAGU	ACUGCCUCCGUCCAAGAAUAA	Cleavage	1
miR1436-3p-283	Bradi4g27386.1	---NA---	2.5	6.737	1	21	94	114	UUAUUUUGGGACGGAGGGAGU	ACUCCCUCCUAUCCAAAAUAA	Translation	1
miR1436-3p-284	Bradi5g05210.8	methyltransferase 6 isoform X2	2.5	12.808	1	21	699	719	UUAUUAUGGAACGGAGGGAGU	ACUCCCUCCGUUCCAUAAUUC	Cleavage	1
miR1436-3p-284	Bradi3g32407.1	hypothetical protein BRADI_3g32406	2.5	7.28	1	21	1066	1086	UUAUUAUGGAACGGAGGGAGU	ACUCCCUCCGUCCCAUAUUAA	Translation	1
miR1436-3p-284	Bradi1g42645.1	---NA---	2.5	12.959	1	21	377	397	UUAUUAUGGAACGGAGGGAGU	ACUCCCUCCGUCCCAUAUUAA	Translation	1
miR1436-3p-284	Bradi4g07458.1	hypothetical protein BRADI_4g07455	2.5	22.544	1	21	385	405	UUAUUAUGGAACGGAGGGAGU	ACUCCCUCCGUCCCAUAUUAA	Translation	1
miR1436-3p-284	Bradi1g57525.1	---NA---	2.5	22.509	1	21	5	25	UUAUUAUGGAACGGAGGGAGU	ACUCCCUCCGAUCCAUAUUAA	Translation	1
miR1436-3p-284	Bradi4g32150.1	WEAK CHLOROPLAST MOVEMENT UNDER BLUE LIGHT 1-like	3	13.627	1	21	2258	2278	UUAUUAUGGAACGGAGGGAGU	ACUUCCCUCGUUCCAUAGUGA	Cleavage	1
miR1436-3p-284	Bradi2g25755.1	hypothetical protein BRADI_2g25755	3	14.235	1	21	283	303	UUAUUAUGGAACGGAGGGAGU	ACUCCCUCCGAUCCAUAUUAG	Translation	1
miR1436-3p-284	Bradi5g10117.7	ubiquitin carboxyl-terminal hydrolase 27 isoform X1	3	13.046	1	21	1357	1376	UUAUUAUGGAACGGAGGGAGU	ACUCCCUCCGUUUCA-AAUAA	Cleavage	1
miR1436-3p-285	Bradi5g05210.8	methyltransferase 6 isoform X2	1	12.808	1	21	699	719	GAAUUAUGGGGCGGAGGGAGU	ACUCCCUCCGUUCCAUAAUUC	Cleavage	1
miR1436-3p-285	Bradi2g54812.1	hypothetical protein BRADI_2g54812	2.5	7.161	1	20	226	245	GAAUUAUGGGGCGGAGGGAG	UUCUCUCCGUUUCAUAAUUC	Cleavage	1
miR1436-3p-285	Bradi4g10510.2	hypothetical protein BRADI_4g10510	3	14.036	1	20	106	125	GAAUUAUGGGGCGGAGGGAG	AUUCCUCCGCUUCAUAGUUC	Cleavage	1
miR1436-3p-285	Bradi2g48700.1	protodermal factor 1-like	3	10.315	1	20	160	179	GAAUUAUGGGGCGGAGGGAG	CUUCCUCCUCCACAUGAUUC	Translation	1
miR1436-3p-286	Bradi5g05210.8	methyltransferase 6 isoform X2	1.5	12.808	1	21	699	719	GAAUUAUGGGACGGUGGGAGU	ACUCCCUCCGUUCCAUAAUUC	Cleavage	1
miR1436-3p-286	Bradi3g10530.1	GTP-binding homolog	3	16.85	1	20	223	242	GAAUUAUGGGACGGUGGGAG	CUCCUGCCGUCUCCUAAUUC	Cleavage	1
miR1436-3p-286	Bradi2g54812.1	hypothetical protein BRADI_2g54812	3	7.161	1	20	226	245	GAAUUAUGGGACGGUGGGAG	UUCUCUCCGUUUCAUAAUUC	Cleavage	1
miR1436-3p-287	Bradi5g05210.8	methyltransferase 6 isoform X2	1.5	12.808	1	21	699	719	GAAUUAUGGGACAGAGGGAGU	ACUCCCUCCGUUCCAUAAUUC	Cleavage	1
miR1436-3p-287	Bradi2g54812.1	hypothetical protein BRADI_2g54812	3	7.161	1	20	226	245	GAAUUAUGGGACAGAGGGAG	UUCUCUCCGUUUCAUAAUUC	Cleavage	1
miR1436-3p-287	Bradi1g33510.1	tyrosine-sulfated glycopeptide receptor 1-like	3	17.411	1	20	337	356	GAAUUAUGGGACAGAGGGAG	CUCAACCUGUCCCAUAAUUC	Cleavage	1
miR1436-3p-288	Bradi3g09734.1	hypothetical protein BRADI_3g09734	3	9.57	1	21	201	221	UUAUUUUGGGACGGAGGGAGU	ACUCCCUCCGUUCCUAAAUAC	Cleavage	1
miR1436-3p-288	Bradi3g32407.1	hypothetical protein BRADI_3g32406	3	7.28	1	21	1066	1086	UUAUUUUGGGACGGAGGGAGU	ACUCCCUCCGUCCCAUAUUAA	Cleavage	1
miR1436-3p-288	Bradi1g42645.1	---NA---	3	12.959	1	21	377	397	UUAUUUUGGGACGGAGGGAGU	ACUCCCUCCGUCCCAUAUUAA	Cleavage	1
miR1436-3p-288	Bradi4g07458.1	hypothetical protein BRADI_4g07455	3	22.544	1	21	385	405	UUAUUUUGGGACGGAGGGAGU	ACUCCCUCCGUCCCAUAUUAA	Cleavage	1
miR1436-3p-288	Bradi3g10336.2	---NA---	2.5	8.968	1	21	282	302	UUAUUUUGGGACGGAGGGAGU	ACUCCCUCCGUCCGCAAAUAA	Cleavage	1
miR1436-3p-288	Bradi3g10336.1	---NA---	2.5	8.968	1	21	282	302	UUAUUUUGGGACGGAGGGAGU	ACUCCCUCCGUCCGCAAAUAA	Cleavage	1
miR1436-3p-288	Bradi1g21660.1	hypothetical protein BRADI_1g21660	3	17.47	1	21	376	396	UUAUUUUGGGACGGAGGGAGU	ACUUCCUCCGUCACGAAAUAU	Translation	1
miR1436-3p-288	Bradi3g05233.1	hypothetical protein BRADI_3g05233	3	15.406	1	21	509	529	UUAUUUUGGGACGGAGGGAGU	GUUCCUUCCGUCCCGACAUAA	Cleavage	1
miR1436-3p-288	Bradi2g39641.1	WAT1-related At5g64700-like	2.5	19.746	1	21	464	484	UUAUUUUGGGACGGAGGGAGU	ACUGCCUCCGUCCAAGAAUAA	Cleavage	1
miR1436-3p-288	Bradi4g27386.1	---NA---	2.5	6.737	1	21	94	114	UUAUUUUGGGACGGAGGGAGU	ACUCCCUCCUAUCCAAAAUAA	Translation	1
miR1436-3p-29	Bradi5g05210.8	methyltransferase 6 isoform X2	0	12.808	1	21	699	719	GAAUUAUGGAACGGAGGGAGU	ACUCCCUCCGUUCCAUAAUUC	Cleavage	1
miR1436-3p-29	Bradi2g54812.1	hypothetical protein BRADI_2g54812	1.5	7.161	1	20	226	245	GAAUUAUGGAACGGAGGGAG	UUCUCUCCGUUUCAUAAUUC	Cleavage	1
miR1436-3p-29	Bradi2g61922.1	---NA---	2.5	10.226	1	21	408	428	GAAUUAUGGAACGGAGGGAGU	AUUCUUUCCGUUACAUAAUUC	Translation	1
miR1436-3p-29	Bradi4g31960.1	probable N-succinyldiaminopimelate aminotransferase	3	15.655	1	21	558	578	GAAUUAUGGAACGGAGGGAGU	GUUCGCUCCGUUUUAUGAUUC	Cleavage	1
miR1436-3p-29	Bradi3g28270.1	50S ribosomal L11-like	3	17.195	1	20	242	261	GAAUUAUGGAACGGAGGGAG	CGCCUUCCGUUUCAUGGUUC	Cleavage	1
miR1436-3p-290	Bradi3g09734.1	hypothetical protein BRADI_3g09734	3	9.57	1	21	201	221	UUAUUUUGGGACGGAGGGAGU	ACUCCCUCCGUUCCUAAAUAC	Cleavage	1
miR1436-3p-290	Bradi3g32407.1	hypothetical protein BRADI_3g32406	3	7.28	1	21	1066	1086	UUAUUUUGGGACGGAGGGAGU	ACUCCCUCCGUCCCAUAUUAA	Cleavage	1
miR1436-3p-290	Bradi1g42645.1	---NA---	3	12.959	1	21	377	397	UUAUUUUGGGACGGAGGGAGU	ACUCCCUCCGUCCCAUAUUAA	Cleavage	1
miR1436-3p-290	Bradi4g07458.1	hypothetical protein BRADI_4g07455	3	22.544	1	21	385	405	UUAUUUUGGGACGGAGGGAGU	ACUCCCUCCGUCCCAUAUUAA	Cleavage	1
miR1436-3p-290	Bradi3g10336.2	---NA---	2.5	8.968	1	21	282	302	UUAUUUUGGGACGGAGGGAGU	ACUCCCUCCGUCCGCAAAUAA	Cleavage	1
miR1436-3p-290	Bradi3g10336.1	---NA---	2.5	8.968	1	21	282	302	UUAUUUUGGGACGGAGGGAGU	ACUCCCUCCGUCCGCAAAUAA	Cleavage	1
miR1436-3p-290	Bradi1g21660.1	hypothetical protein BRADI_1g21660	3	17.47	1	21	376	396	UUAUUUUGGGACGGAGGGAGU	ACUUCCUCCGUCACGAAAUAU	Translation	1
miR1436-3p-290	Bradi3g05233.1	hypothetical protein BRADI_3g05233	3	15.406	1	21	509	529	UUAUUUUGGGACGGAGGGAGU	GUUCCUUCCGUCCCGACAUAA	Cleavage	1
miR1436-3p-290	Bradi2g39641.1	WAT1-related At5g64700-like	2.5	19.746	1	21	464	484	UUAUUUUGGGACGGAGGGAGU	ACUGCCUCCGUCCAAGAAUAA	Cleavage	1
miR1436-3p-290	Bradi4g27386.1	---NA---	2.5	6.737	1	21	94	114	UUAUUUUGGGACGGAGGGAGU	ACUCCCUCCUAUCCAAAAUAA	Translation	1
miR1436-3p-291	Bradi3g09734.1	hypothetical protein BRADI_3g09734	3	9.57	1	21	201	221	UUAUUUUGGGACGGAGGGAGU	ACUCCCUCCGUUCCUAAAUAC	Cleavage	1
miR1436-3p-291	Bradi3g32407.1	hypothetical protein BRADI_3g32406	3	7.28	1	21	1066	1086	UUAUUUUGGGACGGAGGGAGU	ACUCCCUCCGUCCCAUAUUAA	Cleavage	1
miR1436-3p-291	Bradi1g42645.1	---NA---	3	12.959	1	21	377	397	UUAUUUUGGGACGGAGGGAGU	ACUCCCUCCGUCCCAUAUUAA	Cleavage	1
miR1436-3p-291	Bradi4g07458.1	hypothetical protein BRADI_4g07455	3	22.544	1	21	385	405	UUAUUUUGGGACGGAGGGAGU	ACUCCCUCCGUCCCAUAUUAA	Cleavage	1
miR1436-3p-291	Bradi3g10336.2	---NA---	2.5	8.968	1	21	282	302	UUAUUUUGGGACGGAGGGAGU	ACUCCCUCCGUCCGCAAAUAA	Cleavage	1
miR1436-3p-291	Bradi3g10336.1	---NA---	2.5	8.968	1	21	282	302	UUAUUUUGGGACGGAGGGAGU	ACUCCCUCCGUCCGCAAAUAA	Cleavage	1
miR1436-3p-291	Bradi1g21660.1	hypothetical protein BRADI_1g21660	3	17.47	1	21	376	396	UUAUUUUGGGACGGAGGGAGU	ACUUCCUCCGUCACGAAAUAU	Translation	1
miR1436-3p-291	Bradi3g05233.1	hypothetical protein BRADI_3g05233	3	15.406	1	21	509	529	UUAUUUUGGGACGGAGGGAGU	GUUCCUUCCGUCCCGACAUAA	Cleavage	1
miR1436-3p-291	Bradi2g39641.1	WAT1-related At5g64700-like	2.5	19.746	1	21	464	484	UUAUUUUGGGACGGAGGGAGU	ACUGCCUCCGUCCAAGAAUAA	Cleavage	1
miR1436-3p-291	Bradi4g27386.1	---NA---	2.5	6.737	1	21	94	114	UUAUUUUGGGACGGAGGGAGU	ACUCCCUCCUAUCCAAAAUAA	Translation	1
miR1436-3p-292	Bradi1g50080.1	glucan endo-1,3-beta-glucosidase 14-like	3	20.142	1	21	476	496	CCAUUGUUGGACGGAGGGAGU	AGUCCCUCCUUCCGGCAAUGG	Cleavage	1
miR1436-3p-292	Bradi1g06060.1	replication factor C subunit 5	3	20.006	1	21	443	463	CCAUUGUUGGACGGAGGGAGU	AUUCCCUCCGUAGGACAAUGG	Translation	1
miR1436-3p-292	Bradi1g06060.2	hypothetical protein BRADI_1g06060	3	20.006	1	21	443	463	CCAUUGUUGGACGGAGGGAGU	AUUCCCUCCGUAGGACAAUGG	Translation	1
miR1436-3p-292	Bradi4g26487.2	PREDICTED: nucleolin-like	3	19.063	1	20	949	968	CCAUUGUUGGACGGAGGGAG	CUCCCUCCUUCCAAAGAUGG	Cleavage	1
miR1436-3p-292	Bradi4g26487.1	PREDICTED: nucleolin-like	3	19.063	1	20	949	968	CCAUUGUUGGACGGAGGGAG	CUCCCUCCUUCCAAAGAUGG	Cleavage	1
miR1436-3p-292	Bradi5g25236.1	hypothetical protein BRADI_5g25236	3	18.995	1	20	948	967	CCAUUGUUGGACGGAGGGAG	UUCCUUGCGCCCAACAAUGG	Translation	1
miR1436-3p-293	Bradi1g57525.1	---NA---	3	22.509	1	21	5	25	UCAUUAUGGAUCGGAGGGAGU	ACUCCCUCCGAUCCAUAUUAA	Cleavage	1
miR1436-3p-293	Bradi3g16758.2	hypothetical protein BRADI_3g16730	2	10.897	1	20	250	269	UCAUUAUGGAUCGGAGGGAG	CACCCUCUGAUCUAUAAUGA	Cleavage	1
miR1436-3p-293	Bradi3g58040.8	galactoside 2-alpha-L-fucosyltransferase-like isoform X3	3	17.648	1	20	457	476	UCAUUAUGGAUCGGAGGGAG	UUCCCUCUGAACUAUGAUGA	Translation	1
miR1436-3p-293	Bradi3g58040.7	galactoside 2-alpha-L-fucosyltransferase-like isoform X3	3	17.648	1	20	457	476	UCAUUAUGGAUCGGAGGGAG	UUCCCUCUGAACUAUGAUGA	Translation	1
miR1436-3p-293	Bradi3g58040.4	galactoside 2-alpha-L-fucosyltransferase-like isoform X2	3	17.648	1	20	685	704	UCAUUAUGGAUCGGAGGGAG	UUCCCUCUGAACUAUGAUGA	Translation	1
miR1436-3p-293	Bradi3g58040.3	galactoside 2-alpha-L-fucosyltransferase-like isoform X2	3	17.648	1	20	685	704	UCAUUAUGGAUCGGAGGGAG	UUCCCUCUGAACUAUGAUGA	Translation	1
miR1436-3p-293	Bradi3g58040.2	galactoside 2-alpha-L-fucosyltransferase-like isoform X1	3	17.648	1	20	781	800	UCAUUAUGGAUCGGAGGGAG	UUCCCUCUGAACUAUGAUGA	Translation	1
miR1436-3p-294	Bradi1g57525.1	---NA---	3	22.509	1	21	5	25	UCAUUAUGGAUCGGAGGGAGU	ACUCCCUCCGAUCCAUAUUAA	Cleavage	1
miR1436-3p-294	Bradi3g16758.2	hypothetical protein BRADI_3g16730	2	10.897	1	20	250	269	UCAUUAUGGAUCGGAGGGAG	CACCCUCUGAUCUAUAAUGA	Cleavage	1
miR1436-3p-294	Bradi3g58040.8	galactoside 2-alpha-L-fucosyltransferase-like isoform X3	3	17.648	1	20	457	476	UCAUUAUGGAUCGGAGGGAG	UUCCCUCUGAACUAUGAUGA	Translation	1
miR1436-3p-294	Bradi3g58040.7	galactoside 2-alpha-L-fucosyltransferase-like isoform X3	3	17.648	1	20	457	476	UCAUUAUGGAUCGGAGGGAG	UUCCCUCUGAACUAUGAUGA	Translation	1
miR1436-3p-294	Bradi3g58040.4	galactoside 2-alpha-L-fucosyltransferase-like isoform X2	3	17.648	1	20	685	704	UCAUUAUGGAUCGGAGGGAG	UUCCCUCUGAACUAUGAUGA	Translation	1
miR1436-3p-294	Bradi3g58040.3	galactoside 2-alpha-L-fucosyltransferase-like isoform X2	3	17.648	1	20	685	704	UCAUUAUGGAUCGGAGGGAG	UUCCCUCUGAACUAUGAUGA	Translation	1
miR1436-3p-294	Bradi3g58040.2	galactoside 2-alpha-L-fucosyltransferase-like isoform X1	3	17.648	1	20	781	800	UCAUUAUGGAUCGGAGGGAG	UUCCCUCUGAACUAUGAUGA	Translation	1
miR1436-3p-295	Bradi1g27757.4	disease resistance RGA3	2	14.819	1	21	1437	1457	UCAUUUUGUGACGGAGGGAGU	ACUUCUUCAGUCACAAAAUGA	Cleavage	1
miR1436-3p-295	Bradi1g27757.3	disease resistance RGA3	2	14.819	1	21	1437	1457	UCAUUUUGUGACGGAGGGAGU	ACUUCUUCAGUCACAAAAUGA	Cleavage	1
miR1436-3p-295	Bradi1g27757.2	disease resistance RGA3	2	14.819	1	21	1437	1457	UCAUUUUGUGACGGAGGGAGU	ACUUCUUCAGUCACAAAAUGA	Cleavage	1
miR1436-3p-295	Bradi5g17270.2	PREDICTED: uncharacterized protein LOC100827844	3	19.241	1	20	1147	1166	UCAUUUUGUGACGGAGGGAG	CUCCCUCCCUCAUGGGAUGA	Cleavage	1
miR1436-3p-295	Bradi5g17270.1	PREDICTED: uncharacterized protein LOC100827844	3	19.241	1	20	1147	1166	UCAUUUUGUGACGGAGGGAG	CUCCCUCCCUCAUGGGAUGA	Cleavage	1
miR1436-3p-296	Bradi3g09734.1	hypothetical protein BRADI_3g09734	3	9.57	1	21	201	221	UUAUUUUGGGACGGAGGGAGU	ACUCCCUCCGUUCCUAAAUAC	Cleavage	1
miR1436-3p-296	Bradi3g32407.1	hypothetical protein BRADI_3g32406	3	7.28	1	21	1066	1086	UUAUUUUGGGACGGAGGGAGU	ACUCCCUCCGUCCCAUAUUAA	Cleavage	1
miR1436-3p-296	Bradi1g42645.1	---NA---	3	12.959	1	21	377	397	UUAUUUUGGGACGGAGGGAGU	ACUCCCUCCGUCCCAUAUUAA	Cleavage	1
miR1436-3p-296	Bradi4g07458.1	hypothetical protein BRADI_4g07455	3	22.544	1	21	385	405	UUAUUUUGGGACGGAGGGAGU	ACUCCCUCCGUCCCAUAUUAA	Cleavage	1
miR1436-3p-296	Bradi3g10336.2	---NA---	2.5	8.968	1	21	282	302	UUAUUUUGGGACGGAGGGAGU	ACUCCCUCCGUCCGCAAAUAA	Cleavage	1
miR1436-3p-296	Bradi3g10336.1	---NA---	2.5	8.968	1	21	282	302	UUAUUUUGGGACGGAGGGAGU	ACUCCCUCCGUCCGCAAAUAA	Cleavage	1
miR1436-3p-296	Bradi1g21660.1	hypothetical protein BRADI_1g21660	3	17.47	1	21	376	396	UUAUUUUGGGACGGAGGGAGU	ACUUCCUCCGUCACGAAAUAU	Translation	1
miR1436-3p-296	Bradi3g05233.1	hypothetical protein BRADI_3g05233	3	15.406	1	21	509	529	UUAUUUUGGGACGGAGGGAGU	GUUCCUUCCGUCCCGACAUAA	Cleavage	1
miR1436-3p-296	Bradi2g39641.1	WAT1-related At5g64700-like	2.5	19.746	1	21	464	484	UUAUUUUGGGACGGAGGGAGU	ACUGCCUCCGUCCAAGAAUAA	Cleavage	1
miR1436-3p-296	Bradi4g27386.1	---NA---	2.5	6.737	1	21	94	114	UUAUUUUGGGACGGAGGGAGU	ACUCCCUCCUAUCCAAAAUAA	Translation	1
miR1436-3p-297	Bradi5g05210.8	methyltransferase 6 isoform X2	1.5	12.808	1	21	699	719	GAAUUAUGCGACGGAGGGAGU	ACUCCCUCCGUUCCAUAAUUC	Translation	1
miR1436-3p-297	Bradi2g61922.1	---NA---	3	10.226	1	21	408	428	GAAUUAUGCGACGGAGGGAGU	AUUCUUUCCGUUACAUAAUUC	Translation	1
miR1436-3p-297	Bradi1g12920.2	ARF guanine-nucleotide exchange factor GNOM-like	3	19.5	1	20	1149	1168	GAAUUAUGCGACGGAGGGAG	CUUCUUUUGUUGUAUAAUUC	Cleavage	1
miR1436-3p-297	Bradi1g12920.3	ARF guanine-nucleotide exchange factor GNOM-like	3	19.5	1	20	1149	1168	GAAUUAUGCGACGGAGGGAG	CUUCUUUUGUUGUAUAAUUC	Cleavage	1
miR1436-3p-297	Bradi2g54812.1	hypothetical protein BRADI_2g54812	2.5	7.161	1	20	226	245	GAAUUAUGCGACGGAGGGAG	UUCUCUCCGUUUCAUAAUUC	Translation	1
miR1436-3p-298	Bradi5g15167.4	2-phytyl-1,4-beta-naphthoquinone chloroplastic-like isoform X2	2.5	19.996	1	21	57	77	ACUUUUUGGGACGGAGGGAGU	GUUCCUUCUGUCUCAGAAAGU	Cleavage	1
miR1436-3p-298	Bradi3g14530.1	PREDICTED: uncharacterized protein LOC100828911	3	19.56	1	21	1231	1251	ACUUUUUGGGACGGAGGGAGU	GCUCUUUUCUUCCUAAAAAGU	Cleavage	1
miR1436-3p-298	Bradi2g04970.1	E3 ubiquitin- ligase At1g12760	3	19.502	1	21	142	162	ACUUUUUGGGACGGAGGGAGU	GUUCCUCCUGUCCCAGAAAGU	Cleavage	1
miR1436-3p-298	Bradi5g05210.2	methyltransferase 6 isoform X1	3	15.323	1	21	747	767	ACUUUUUGGGACGGAGGGAGU	GUUUUCUCCCUCCCAAAGAGU	Cleavage	1
miR1436-3p-298	Bradi5g05210.1	methyltransferase 6 isoform X2	3	15.323	1	21	747	767	ACUUUUUGGGACGGAGGGAGU	GUUUUCUCCCUCCCAAAGAGU	Cleavage	1
miR1436-3p-298	Bradi5g05210.3	methyltransferase 6 isoform X3	3	16.767	1	21	696	716	ACUUUUUGGGACGGAGGGAGU	GUUUUCUCCCUCCCAAAGAGU	Cleavage	1
miR1436-3p-298	Bradi5g05210.5	hypothetical protein BRADI_5g05210	3	15.323	1	21	477	497	ACUUUUUGGGACGGAGGGAGU	GUUUUCUCCCUCCCAAAGAGU	Cleavage	1
miR1436-3p-298	Bradi5g05210.4	hypothetical protein BRADI_5g05210	3	15.323	1	21	477	497	ACUUUUUGGGACGGAGGGAGU	GUUUUCUCCCUCCCAAAGAGU	Cleavage	1
miR1436-3p-298	Bradi5g05210.7	hypothetical protein BRADI_5g05210	3	15.323	1	21	477	497	ACUUUUUGGGACGGAGGGAGU	GUUUUCUCCCUCCCAAAGAGU	Cleavage	1
miR1436-3p-298	Bradi5g05210.6	hypothetical protein BRADI_5g05210	3	15.323	1	21	477	497	ACUUUUUGGGACGGAGGGAGU	GUUUUCUCCCUCCCAAAGAGU	Cleavage	1
miR1436-3p-298	Bradi4g35440.1	inositol-tetrakisphosphate 1-kinase 6	3	19.438	1	20	1417	1436	ACUUUUUGGGACGGAGGGAG	CUUCCUUCGUUCAAAGAAGU	Cleavage	1
miR1436-3p-298	Bradi2g33508.1	hypothetical protein BRADI_3g23840	3	17.19	1	20	77	96	ACUUUUUGGGACGGAGGGAG	CUCCCUCCGCCCAGAAAGGU	Translation	1
miR1436-3p-299	Bradi3g32407.1	hypothetical protein BRADI_3g32406	1.5	7.28	1	21	1066	1086	UUAUUAUGGGACGGAGGGAGU	ACUCCCUCCGUCCCAUAUUAA	Cleavage	1
miR1436-3p-299	Bradi1g42645.1	---NA---	1.5	12.959	1	21	377	397	UUAUUAUGGGACGGAGGGAGU	ACUCCCUCCGUCCCAUAUUAA	Cleavage	1
miR1436-3p-299	Bradi4g07458.1	hypothetical protein BRADI_4g07455	1.5	22.544	1	21	385	405	UUAUUAUGGGACGGAGGGAGU	ACUCCCUCCGUCCCAUAUUAA	Cleavage	1
[truncated: 6,166 more rows]

## Sheet: Bdi Transcriptome All Targets
Supplementary Document 8 (excel): Putative miRNA targets and their enrichment results
This sheet show combined result of these two processes for B. distachyon transcriptome miRNAs and these results were also utilized for target enrichment analysis.
Notes for reading the values in the table
UPE	Binding energy between miRNA and its target pair, and lower UPE values indicate a better miRNA-target binding
Expectation	A statistical measure, based on the randomness of particular miRNA sequences to bind a mRNA molecule and lower‘expectation’ values indicates more statisticaly-significant miRNA-target pairs
Multiplicity	A value which shows the number of different target binding sites for miRNAs on its target transcript
miRNA ID	Target Transcript	Blast2GO Annotation	Expectation	UPE	miRNA Start	miRNA End	Target Start	Target End	miRNA Aligned Fragment	Target Aligned Fragment	Inhibition Mode	Multiplicity
miR1122-3p-1	Bradi4g31701.2	PREDICTED: uncharacterized protein LOC100837429 isoform X2	0	8.759	1	20	570	589	UAGGUACAUGCGUAUCUAGA	UCUAGAUACGCAUGUACCUA	Cleavage	1
miR1122-3p-1	Bradi4g31701.1	PREDICTED: uncharacterized protein LOC100837429 isoform X1	0	8.759	1	20	576	595	UAGGUACAUGCGUAUCUAGA	UCUAGAUACGCAUGUACCUA	Cleavage	1
miR1122-3p-2	Bradi4g31701.2	PREDICTED: uncharacterized protein LOC100837429 isoform X2	0	8.759	1	20	570	589	UAGGUACAUGCGUAUCUAGA	UCUAGAUACGCAUGUACCUA	Cleavage	1
miR1122-3p-2	Bradi4g31701.1	PREDICTED: uncharacterized protein LOC100837429 isoform X1	0	8.759	1	20	576	595	UAGGUACAUGCGUAUCUAGA	UCUAGAUACGCAUGUACCUA	Cleavage	1
miR1122-3p-3	Bradi4g31701.2	PREDICTED: uncharacterized protein LOC100837429 isoform X2	1.5	8.759	1	20	570	589	UAGAUACAUGCGUAUCUAGA	UCUAGAUACGCAUGUACCUA	Cleavage	1
miR1122-3p-3	Bradi4g31701.1	PREDICTED: uncharacterized protein LOC100837429 isoform X1	1.5	8.759	1	20	576	595	UAGAUACAUGCGUAUCUAGA	UCUAGAUACGCAUGUACCUA	Cleavage	1
miR1122-3p-3	Bradi2g48076.8	myosin-17-like isoform X8	3	18.321	1	20	381	400	UAGAUACAUGCGUAUCUAGA	UCUAGAUCCUCAUGUAUUUG	Translation	1
miR1122-3p-3	Bradi2g48076.6	myosin-17-like isoform X8	3	18.321	1	20	381	400	UAGAUACAUGCGUAUCUAGA	UCUAGAUCCUCAUGUAUUUG	Translation	1
miR1122-3p-3	Bradi2g48076.5	myosin-17-like isoform X7	3	18.321	1	20	381	400	UAGAUACAUGCGUAUCUAGA	UCUAGAUCCUCAUGUAUUUG	Translation	1
miR1122-3p-3	Bradi2g48076.3	myosin-17-like isoform X2	3	18.321	1	20	381	400	UAGAUACAUGCGUAUCUAGA	UCUAGAUCCUCAUGUAUUUG	Translation	1
miR1122-3p-3	Bradi2g48076.4	myosin-17-like isoform X2	3	18.321	1	20	381	400	UAGAUACAUGCGUAUCUAGA	UCUAGAUCCUCAUGUAUUUG	Translation	1
miR1122-3p-3	Bradi2g48076.7	myosin-17-like isoform X1	3	18.321	1	20	381	400	UAGAUACAUGCGUAUCUAGA	UCUAGAUCCUCAUGUAUUUG	Translation	1
miR1122-3p-3	Bradi2g48076.2	myosin-17-like isoform X1	3	18.321	1	20	381	400	UAGAUACAUGCGUAUCUAGA	UCUAGAUCCUCAUGUAUUUG	Translation	1
miR1122-3p-4	Bradi2g48076.2	myosin-17-like isoform X1	2	18.321	1	20	381	400	UAGAUACAUGCGGAUCUAGA	UCUAGAUCCUCAUGUAUUUG	Translation	1
miR1122-3p-4	Bradi2g48076.7	myosin-17-like isoform X1	2	18.321	1	20	381	400	UAGAUACAUGCGGAUCUAGA	UCUAGAUCCUCAUGUAUUUG	Translation	1
miR1122-3p-4	Bradi2g48076.4	myosin-17-like isoform X2	2	18.321	1	20	381	400	UAGAUACAUGCGGAUCUAGA	UCUAGAUCCUCAUGUAUUUG	Translation	1
miR1122-3p-4	Bradi2g48076.3	myosin-17-like isoform X2	2	18.321	1	20	381	400	UAGAUACAUGCGGAUCUAGA	UCUAGAUCCUCAUGUAUUUG	Translation	1
miR1122-3p-4	Bradi2g48076.5	myosin-17-like isoform X7	2	18.321	1	20	381	400	UAGAUACAUGCGGAUCUAGA	UCUAGAUCCUCAUGUAUUUG	Translation	1
miR1122-3p-4	Bradi2g48076.6	myosin-17-like isoform X8	2	18.321	1	20	381	400	UAGAUACAUGCGGAUCUAGA	UCUAGAUCCUCAUGUAUUUG	Translation	1
miR1122-3p-4	Bradi2g48076.8	myosin-17-like isoform X8	2	18.321	1	20	381	400	UAGAUACAUGCGGAUCUAGA	UCUAGAUCCUCAUGUAUUUG	Translation	1
miR1122-3p-4	Bradi4g31701.1	PREDICTED: uncharacterized protein LOC100837429 isoform X1	2.5	8.759	1	20	576	595	UAGAUACAUGCGGAUCUAGA	UCUAGAUACGCAUGUACCUA	Cleavage	1
miR1122-3p-4	Bradi4g31701.2	PREDICTED: uncharacterized protein LOC100837429 isoform X2	2.5	8.759	1	20	570	589	UAGAUACAUGCGGAUCUAGA	UCUAGAUACGCAUGUACCUA	Cleavage	1
miR1122-3p-5	Bradi1g11645.1	---NA---	2.5	15.707	1	20	393	412	UAGAUACAUACGUAUUUAGA	UCUAAAUACGAAUAUAUCUA	Translation	1
miR1122-3p-5	Bradi1g76366.1	---NA---	2.5	11.602	1	20	212	231	UAGAUACAUACGUAUUUAGA	UCCAAAUACGGAUGUAUUUA	Translation	1
miR1122-3p-5	Bradi4g31701.2	PREDICTED: uncharacterized protein LOC100837429 isoform X2	3	8.759	1	20	570	589	UAGAUACAUACGUAUUUAGA	UCUAGAUACGCAUGUACCUA	Translation	1
miR1122-3p-5	Bradi4g31701.1	PREDICTED: uncharacterized protein LOC100837429 isoform X1	3	8.759	1	20	576	595	UAGAUACAUACGUAUUUAGA	UCUAGAUACGCAUGUACCUA	Translation	1
miR1122-3p-5	Bradi1g06637.1	---NA---	3	8.443	1	20	211	230	UAGAUACAUACGUAUUUAGA	UUCAAAUAUGAAUGUAUCUA	Translation	1
miR1122-3p-5	Bradi3g38514.2	hypothetical protein BRADI_3g38513	3	14.599	1	20	532	551	UAGAUACAUACGUAUUUAGA	UCCAAAUAUGAAUGUAUUUA	Translation	1
miR1122-3p-5	Bradi3g38514.1	hypothetical protein BRADI_3g38513	3	14.599	1	20	532	551	UAGAUACAUACGUAUUUAGA	UCCAAAUAUGAAUGUAUUUA	Translation	1
miR1122-3p-6	Bradi1g76366.1	---NA---	1.5	11.602	1	20	212	231	UAGAUACAUCCGUAUUUUGA	UCCAAAUACGGAUGUAUUUA	Cleavage	1
miR1122-3p-6	Bradi4g25204.1	---NA---	2	20.957	1	20	182	201	UAGAUACAUCCGUAUUUUGA	UUAAAAUUUGGAUGUAUCUA	Cleavage	1
miR1122-3p-6	Bradi2g18175.1	---NA---	2.5	7.493	1	20	436	455	UAGAUACAUCCGUAUUUUGA	CCAAAUUAUGGAUGUAUCUA	Cleavage	1
miR1122-3p-6	Bradi2g48895.1	---NA---	2.5	17.244	1	20	189	208	UAGAUACAUCCGUAUUUUGA	UCAAAAUUUAGAUGUAUCUA	Translation	1
miR1122-3p-6	Bradi1g06637.1	---NA---	3	8.443	1	20	211	230	UAGAUACAUCCGUAUUUUGA	UUCAAAUAUGAAUGUAUCUA	Translation	1
miR1122-3p-6	Bradi3g38514.1	hypothetical protein BRADI_3g38513	3	14.599	1	20	532	551	UAGAUACAUCCGUAUUUUGA	UCCAAAUAUGAAUGUAUUUA	Translation	1
miR1122-3p-6	Bradi3g38514.2	hypothetical protein BRADI_3g38513	3	14.599	1	20	532	551	UAGAUACAUCCGUAUUUUGA	UCCAAAUAUGAAUGUAUUUA	Translation	1
miR1122-3p-7	Bradi4g31701.2	PREDICTED: uncharacterized protein LOC100837429 isoform X2	0	8.759	1	20	570	589	UAGGUACAUGCGUAUCUAGA	UCUAGAUACGCAUGUACCUA	Cleavage	1
miR1122-3p-7	Bradi4g31701.1	PREDICTED: uncharacterized protein LOC100837429 isoform X1	0	8.759	1	20	576	595	UAGGUACAUGCGUAUCUAGA	UCUAGAUACGCAUGUACCUA	Cleavage	1
miR1122-3p-8	Bradi4g31701.2	PREDICTED: uncharacterized protein LOC100837429 isoform X2	2	8.759	1	20	570	589	UAGAUACAUGUGUAUCUAGA	UCUAGAUACGCAUGUACCUA	Cleavage	1
miR1122-3p-8	Bradi4g31701.1	PREDICTED: uncharacterized protein LOC100837429 isoform X1	2	8.759	1	20	576	595	UAGAUACAUGUGUAUCUAGA	UCUAGAUACGCAUGUACCUA	Cleavage	1
miR1122-3p-8	Bradi2g58360.4	DEAD-box ATP-dependent RNA helicase 30	2.5	22.488	1	20	775	794	UAGAUACAUGUGUAUCUAGA	ACUAGAAGCACAUGUAUCUA	Cleavage	1
miR1122-3p-8	Bradi2g58360.3	hypothetical protein BRADI_2g58360	2.5	22.488	1	20	775	794	UAGAUACAUGUGUAUCUAGA	ACUAGAAGCACAUGUAUCUA	Cleavage	1
miR1122-3p-8	Bradi2g58360.5	hypothetical protein BRADI_2g58360, partial	2.5	22.488	1	20	775	794	UAGAUACAUGUGUAUCUAGA	ACUAGAAGCACAUGUAUCUA	Cleavage	1
miR1122-3p-8	Bradi2g48076.8	myosin-17-like isoform X8	3	18.321	1	20	381	400	UAGAUACAUGUGUAUCUAGA	UCUAGAUCCUCAUGUAUUUG	Translation	1
miR1122-3p-8	Bradi2g48076.6	myosin-17-like isoform X8	3	18.321	1	20	381	400	UAGAUACAUGUGUAUCUAGA	UCUAGAUCCUCAUGUAUUUG	Translation	1
miR1122-3p-8	Bradi2g48076.5	myosin-17-like isoform X7	3	18.321	1	20	381	400	UAGAUACAUGUGUAUCUAGA	UCUAGAUCCUCAUGUAUUUG	Translation	1
miR1122-3p-8	Bradi2g48076.3	myosin-17-like isoform X2	3	18.321	1	20	381	400	UAGAUACAUGUGUAUCUAGA	UCUAGAUCCUCAUGUAUUUG	Translation	1
miR1122-3p-8	Bradi2g48076.4	myosin-17-like isoform X2	3	18.321	1	20	381	400	UAGAUACAUGUGUAUCUAGA	UCUAGAUCCUCAUGUAUUUG	Translation	1
miR1122-3p-8	Bradi2g48076.7	myosin-17-like isoform X1	3	18.321	1	20	381	400	UAGAUACAUGUGUAUCUAGA	UCUAGAUCCUCAUGUAUUUG	Translation	1
miR1122-3p-8	Bradi2g48076.2	myosin-17-like isoform X1	3	18.321	1	20	381	400	UAGAUACAUGUGUAUCUAGA	UCUAGAUCCUCAUGUAUUUG	Translation	1
miR1135-3p-2	Bradi4g12222.1	---NA---	3	15.192	1	22	42	63	CUGCGACAAGUAAUUUGGAUCG	CGAUCUAAAGAACUUGUUGCAG	Cleavage	1
miR1135-3p-3	Bradi1g11645.1	---NA---	3	22.715	1	24	364	387	CUGAGACAAGUAAUUCCGGCCGGA	UCCGACCGGUAUUACUUGUCUCAA	Cleavage	1
miR1432-3p-1	Bradi5g17320.2	hypothetical protein BRADI_5g17320	3	18.694	1	21	284	304	UGGGUGUCAUCUCCCCUGAAC	GUUGGGGGGAGAUGACACCAA	Cleavage	1
miR1432-3p-1	Bradi2g40441.2	callose synthase 6 isoform X1	3	16.085	1	19	2872	2891	UGGGUGUCAU-CUCCCCUGA	UCAGGGGAGCAUGACACCCC	Translation	1
miR1432-3p-1	Bradi2g40441.1	callose synthase 6 isoform X1	3	16.085	1	19	2872	2891	UGGGUGUCAU-CUCCCCUGA	UCAGGGGAGCAUGACACCCC	Translation	1
miR1432-3p-2	Bradi2g18200.1	PREDICTED: uncharacterized protein LOC106866126	3	23.19	1	21	918	938	UCGGUGUCAUCUCUCCUGAAC	GUUCAGGAGAGAUGAUAGCGU	Cleavage	1
miR1432-3p-2	Bradi1g62150.3	hypothetical protein BRADI_1g62150	3	15.439	1	21	537	557	UCGGUGUCAUCUCUCCUGAAC	GUUCAUGGGAGAUGACACGGA	Cleavage	1
miR1432-3p-2	Bradi1g62150.1	E3 ubiquitin- ligase SINAT5-like	3	15.439	1	21	672	692	UCGGUGUCAUCUCUCCUGAAC	GUUCAUGGGAGAUGACACGGA	Cleavage	1
miR1432-3p-2	Bradi1g62150.2	E3 ubiquitin- ligase SINAT5-like	3	15.439	1	21	672	692	UCGGUGUCAUCUCUCCUGAAC	GUUCAUGGGAGAUGACACGGA	Cleavage	1
miR1432-3p-2	Bradi2g22050.1	cytochrome P450 714D1-like	3	15.453	1	20	250	269	UCGGUGUCAUCUCUCCUGAA	UUCAGGAGGGAUGGCUUCGA	Cleavage	1
miR1432-3p-2	Bradi3g40860.2	transcription factor bHLH78-like isoform X2	3	23.589	1	21	414	434	UCGGUGUCAUCUCUCCUGAAC	GUGCAGGACAGGUGACGCCGA	Cleavage	1
miR1432-3p-2	Bradi3g40860.1	transcription factor bHLH78-like isoform X1	3	23.589	1	21	414	434	UCGGUGUCAUCUCUCCUGAAC	GUGCAGGACAGGUGACGCCGA	Cleavage	1
miR1432-3p-2	Bradi2g61010.1	beta-galactosidase isoform X1	3	19.149	1	21	3165	3185	UCGGUGUCAUCUCUCCUGAAC	GGUCAAGGGAGAUGACAUCGA	Cleavage	1
miR1432-3p-2	Bradi1g18970.5	hypothetical protein BRADI_1g18970	3	16.791	1	20	673	692	UCGGUGUCAUCUCUCCUGAA	UUCAUGGGAGACGACGCCGA	Translation	1
miR1432-3p-2	Bradi1g18970.4	hypothetical protein BRADI_1g18970	3	16.791	1	20	778	797	UCGGUGUCAUCUCUCCUGAA	UUCAUGGGAGACGACGCCGA	Translation	1
miR1432-3p-2	Bradi2g27267.1	BONZAI 3	3	17.685	1	20	370	389	UCGGUGUCAUCUCUCCUGAA	UUCAGGAUAUAUGACAUUGA	Translation	1
miR1435-5p-1	Bradi2g62740.1	pentatricopeptide repeat-containing At3g16610	2.5	17.601	1	20	1636	1655	UUUCCUAAGUCAAACUUCUU	AAGAACAUUGAUUUAGGAAA	Cleavage	1
miR1435-5p-1	Bradi3g37537.1	cyclin-dependent kinase C-3	3	16.799	1	20	677	696	UUUCCUAAGUCAAACUUCUU	CAGAAUUUUUACUUAGGAAA	Translation	1
miR1435-5p-1	Bradi2g00300.1	mitochondrial import inner membrane translocase subunit TIM14-3	3	16.673	1	20	293	312	UUUCCUAAGUCAAACUUCUU	AAGAUGUUUUGCUUGGGAAA	Translation	1
miR1435-5p-1	Bradi1g25977.2	disulfide isomerase-like 5-4 isoform X1	3	20.159	1	20	1429	1448	UUUCCUAAGUCAAACUUCUU	AAGAAGGUUGAGCUAGGAAA	Translation	1
miR1435-5p-1	Bradi1g25977.3	disulfide isomerase-like 5-4 isoform X1	3	20.159	1	20	1429	1448	UUUCCUAAGUCAAACUUCUU	AAGAAGGUUGAGCUAGGAAA	Translation	1
miR1436-3p-1	Bradi2g07865.1	hypothetical protein BRADI_2g07865	3	12.554	1	21	84	104	UCUUUAUGGGACGGAGGGAGU	ACUUCCUCCUUUUCAUAAAGG	Cleavage	1
miR1436-3p-1	Bradi3g35000.1	probable phospholipid-transporting ATPase 8	3	19.674	1	21	552	572	UCUUUAUGGGACGGAGGGAGU	GCUCUCUUCGUGCCAUGAGGA	Translation	1
miR1436-3p-1	Bradi3g35000.2	hypothetical protein BRADI_3g35000	3	19.681	1	21	348	368	UCUUUAUGGGACGGAGGGAGU	GCUCUCUUCGUGCCAUGAGGA	Translation	1
miR1436-3p-1	Bradi2g55770.2	hypothetical protein BRADI_2g55770	3	18.064	1	21	683	703	UCUUUAUGGGACGGAGGGAGU	GCUCCCAUGGUCCCAUGAAGA	Cleavage	1
miR1436-3p-1	Bradi2g55770.3	hypothetical protein BRADI_2g55770	3	18.064	1	21	683	703	UCUUUAUGGGACGGAGGGAGU	GCUCCCAUGGUCCCAUGAAGA	Cleavage	1
miR1436-3p-10	Bradi3g09734.1	hypothetical protein BRADI_3g09734	3	9.57	1	21	201	221	UUAUUUUGGGACGGAGGGAGU	ACUCCCUCCGUUCCUAAAUAC	Cleavage	1
miR1436-3p-10	Bradi3g32407.1	hypothetical protein BRADI_3g32406	3	7.28	1	21	1066	1086	UUAUUUUGGGACGGAGGGAGU	ACUCCCUCCGUCCCAUAUUAA	Cleavage	1
miR1436-3p-10	Bradi1g42645.1	---NA---	3	12.959	1	21	377	397	UUAUUUUGGGACGGAGGGAGU	ACUCCCUCCGUCCCAUAUUAA	Cleavage	1
miR1436-3p-10	Bradi4g07458.1	hypothetical protein BRADI_4g07455	3	22.544	1	21	385	405	UUAUUUUGGGACGGAGGGAGU	ACUCCCUCCGUCCCAUAUUAA	Cleavage	1
miR1436-3p-10	Bradi3g10336.2	---NA---	2.5	8.968	1	21	282	302	UUAUUUUGGGACGGAGGGAGU	ACUCCCUCCGUCCGCAAAUAA	Cleavage	1
miR1436-3p-10	Bradi3g10336.1	---NA---	2.5	8.968	1	21	282	302	UUAUUUUGGGACGGAGGGAGU	ACUCCCUCCGUCCGCAAAUAA	Cleavage	1
miR1436-3p-10	Bradi1g21660.1	hypothetical protein BRADI_1g21660	3	17.47	1	21	376	396	UUAUUUUGGGACGGAGGGAGU	ACUUCCUCCGUCACGAAAUAU	Translation	1
miR1436-3p-10	Bradi3g05233.1	hypothetical protein BRADI_3g05233	3	15.406	1	21	509	529	UUAUUUUGGGACGGAGGGAGU	GUUCCUUCCGUCCCGACAUAA	Cleavage	1
miR1436-3p-10	Bradi2g39641.1	WAT1-related At5g64700-like	2.5	19.746	1	21	464	484	UUAUUUUGGGACGGAGGGAGU	ACUGCCUCCGUCCAAGAAUAA	Cleavage	1
miR1436-3p-10	Bradi4g27386.1	---NA---	2.5	6.737	1	21	94	114	UUAUUUUGGGACGGAGGGAGU	ACUCCCUCCUAUCCAAAAUAA	Translation	1
miR1436-3p-11	Bradi5g05210.8	methyltransferase 6 isoform X2	3	12.808	1	21	699	719	UAUUUAUGGGACGGAGGGAGU	ACUCCCUCCGUUCCAUAAUUC	Cleavage	1
miR1436-3p-11	Bradi3g48751.1	PREDICTED: uncharacterized protein LOC104583802	3	12.618	1	21	575	595	UAUUUAUGGGACGGAGGGAGU	GCUUCCUCCAUUUCAUGAAUA	Cleavage	1
miR1436-3p-11	Bradi3g09734.1	hypothetical protein BRADI_3g09734	3	9.643	1	21	201	220	UAUUUAUGGGACGGAGGGAGU	ACUCCCUCCGUUCC-UAAAUA	Cleavage	1
miR1436-3p-11	Bradi3g38702.1	hypothetical protein BRADI_3g38702	3	14.956	1	20	918	937	UAUUUAUGGGACGGAGGGAG	CUCCUUGUGUCCUAUAAGUA	Cleavage	1
miR1436-3p-2	Bradi5g05210.8	methyltransferase 6 isoform X2	0.5	12.808	1	21	699	719	GAAUUAUGGGACGGAGGGAGU	ACUCCCUCCGUUCCAUAAUUC	Cleavage	1
miR1436-3p-2	Bradi2g54812.1	hypothetical protein BRADI_2g54812	2	7.161	1	20	226	245	GAAUUAUGGGACGGAGGGAG	UUCUCUCCGUUUCAUAAUUC	Cleavage	1
miR1436-3p-2	Bradi2g61922.1	---NA---	3	10.226	1	21	408	428	GAAUUAUGGGACGGAGGGAGU	AUUCUUUCCGUUACAUAAUUC	Translation	1
miR1436-3p-2	Bradi4g28890.1	PREDICTED: uncharacterized protein LOC100826581	3	16.462	1	20	213	233	GAAUUAUGGGAC-GGAGGGAG	CUCCUUCCCGUCCUAUAAUUC	Cleavage	1
miR1436-3p-3	Bradi3g32407.1	hypothetical protein BRADI_3g32406	1.5	7.28	1	21	1066	1086	UUAUUAUGGGACGGAGGGAGU	ACUCCCUCCGUCCCAUAUUAA	Cleavage	1
miR1436-3p-3	Bradi1g42645.1	---NA---	1.5	12.959	1	21	377	397	UUAUUAUGGGACGGAGGGAGU	ACUCCCUCCGUCCCAUAUUAA	Cleavage	1
miR1436-3p-3	Bradi4g07458.1	hypothetical protein BRADI_4g07455	1.5	22.544	1	21	385	405	UUAUUAUGGGACGGAGGGAGU	ACUCCCUCCGUCCCAUAUUAA	Cleavage	1
miR1436-3p-3	Bradi5g05210.8	methyltransferase 6 isoform X2	3	12.808	1	21	699	719	UUAUUAUGGGACGGAGGGAGU	ACUCCCUCCGUUCCAUAAUUC	Cleavage	1
miR1436-3p-3	Bradi3g43696.1	hypothetical protein BRADI_3g43696	2.5	21.675	1	21	14	34	UUAUUAUGGGACGGAGGGAGU	ACUCCCUCCAUCCCAUAUUAA	Cleavage	1
miR1436-3p-3	Bradi3g38514.1	hypothetical protein BRADI_3g38513	3	18.914	1	21	497	517	UUAUUAUGGGACGGAGGGAGU	ACUCCUCCCGUCCCAUAUUAA	Cleavage	1
miR1436-3p-3	Bradi3g38514.2	hypothetical protein BRADI_3g38513	3	18.914	1	21	497	517	UUAUUAUGGGACGGAGGGAGU	ACUCCUCCCGUCCCAUAUUAA	Cleavage	1
miR1436-3p-3	Bradi1g57525.1	---NA---	3	22.509	1	21	5	25	UUAUUAUGGGACGGAGGGAGU	ACUCCCUCCGAUCCAUAUUAA	Translation	1
miR1436-3p-4	Bradi5g05210.8	methyltransferase 6 isoform X2	1	12.808	1	21	699	719	GAAUUAUGGUACGGAGGGAGU	ACUCCCUCCGUUCCAUAAUUC	Translation	1
miR1436-3p-4	Bradi2g29916.1	---NA---	3	18.949	1	21	465	485	GAAUUAUGGUACGGAGGGAGU	ACUUCCUCCGUACCGUCGUUC	Cleavage	1
miR1436-3p-4	Bradi2g54812.1	hypothetical protein BRADI_2g54812	2.5	7.161	1	20	226	245	GAAUUAUGGUACGGAGGGAG	UUCUCUCCGUUUCAUAAUUC	Translation	1
miR1436-3p-5	Bradi1g61063.1	---NA---	3	11.494	1	21	162	182	AUAUUCUGGGACGGAGGGAGU	ACUCCCUCCGUUCCAGUAUAC	Cleavage	1
miR1436-3p-5	Bradi3g53880.1	zinc finger CCCH domain-containing 18	2.5	24.618	1	20	722	741	AUAUUCUGGGACGGAGGGAG	CUCUUUCUAUCCCAGAAUAU	Cleavage	1
miR1436-3p-5	Bradi3g53880.2	hypothetical protein BRADI_3g53880	2.5	24.618	1	20	617	636	AUAUUCUGGGACGGAGGGAG	CUCUUUCUAUCCCAGAAUAU	Cleavage	1
miR1436-3p-5	Bradi3g53880.3	hypothetical protein BRADI_3g53880	2.5	24.618	1	20	266	285	AUAUUCUGGGACGGAGGGAG	CUCUUUCUAUCCCAGAAUAU	Cleavage	1
miR1436-3p-5	Bradi2g39641.1	WAT1-related At5g64700-like	3	19.746	1	21	464	484	AUAUUCUGGGACGGAGGGAGU	ACUGCCUCCGUCCAAGAAUAA	Cleavage	1
miR1436-3p-6	Bradi2g07865.1	hypothetical protein BRADI_2g07865	3	12.554	1	21	84	104	UCUUUAUGGGACGGAGGGAGU	ACUUCCUCCUUUUCAUAAAGG	Cleavage	1
miR1436-3p-6	Bradi3g35000.1	probable phospholipid-transporting ATPase 8	3	19.674	1	21	552	572	UCUUUAUGGGACGGAGGGAGU	GCUCUCUUCGUGCCAUGAGGA	Translation	1
miR1436-3p-6	Bradi3g35000.2	hypothetical protein BRADI_3g35000	3	19.681	1	21	348	368	UCUUUAUGGGACGGAGGGAGU	GCUCUCUUCGUGCCAUGAGGA	Translation	1
miR1436-3p-6	Bradi2g55770.2	hypothetical protein BRADI_2g55770	3	18.064	1	21	683	703	UCUUUAUGGGACGGAGGGAGU	GCUCCCAUGGUCCCAUGAAGA	Cleavage	1
miR1436-3p-6	Bradi2g55770.3	hypothetical protein BRADI_2g55770	3	18.064	1	21	683	703	UCUUUAUGGGACGGAGGGAGU	GCUCCCAUGGUCCCAUGAAGA	Cleavage	1
miR1436-3p-7	Bradi5g05210.8	methyltransferase 6 isoform X2	1	12.808	1	21	699	719	GAAUUAUGGGAUGGAGGGAGU	ACUCCCUCCGUUCCAUAAUUC	Cleavage	1
miR1436-3p-7	Bradi2g54812.1	hypothetical protein BRADI_2g54812	2.5	7.161	1	20	226	245	GAAUUAUGGGAUGGAGGGAG	UUCUCUCCGUUUCAUAAUUC	Cleavage	1
miR1436-3p-8	Bradi3g32407.1	hypothetical protein BRADI_3g32406	3	7.28	1	21	1066	1086	UUUUUAUGGGACGGAGGGAGU	ACUCCCUCCGUCCCAUAUUAA	Cleavage	1
miR1436-3p-8	Bradi1g42645.1	---NA---	3	12.959	1	21	377	397	UUUUUAUGGGACGGAGGGAGU	ACUCCCUCCGUCCCAUAUUAA	Cleavage	1
miR1436-3p-8	Bradi4g07458.1	hypothetical protein BRADI_4g07455	3	22.544	1	21	385	405	UUUUUAUGGGACGGAGGGAGU	ACUCCCUCCGUCCCAUAUUAA	Cleavage	1
miR1436-3p-8	Bradi4g25204.1	---NA---	3	17.986	1	21	147	167	UUUUUAUGGGACGGAGGGAGU	ACUCCCUCCGUCCGACAAAAG	Cleavage	1
miR1436-3p-8	Bradi1g53743.1	---NA---	3	16.397	1	21	152	172	UUUUUAUGGGACGGAGGGAGU	ACUUCCUCCGUCCAACAAAAA	Cleavage	1
miR1436-3p-9	Bradi2g07865.1	hypothetical protein BRADI_2g07865	3	12.554	1	21	84	104	UCUUUAUGGGACGGAGGGAGU	ACUUCCUCCUUUUCAUAAAGG	Cleavage	1
miR1436-3p-9	Bradi3g35000.1	probable phospholipid-transporting ATPase 8	3	19.674	1	21	552	572	UCUUUAUGGGACGGAGGGAGU	GCUCUCUUCGUGCCAUGAGGA	Translation	1
miR1436-3p-9	Bradi3g35000.2	hypothetical protein BRADI_3g35000	3	19.681	1	21	348	368	UCUUUAUGGGACGGAGGGAGU	GCUCUCUUCGUGCCAUGAGGA	Translation	1
miR1436-3p-9	Bradi2g55770.2	hypothetical protein BRADI_2g55770	3	18.064	1	21	683	703	UCUUUAUGGGACGGAGGGAGU	GCUCCCAUGGUCCCAUGAAGA	Cleavage	1
miR1436-3p-9	Bradi2g55770.3	hypothetical protein BRADI_2g55770	3	18.064	1	21	683	703	UCUUUAUGGGACGGAGGGAGU	GCUCCCAUGGUCCCAUGAAGA	Cleavage	1
miR1439-3p-1	Bradi1g57525.1	---NA---	2.5	22.509	1	20	3	22	UUAUGGAUCGGAGUGAGUAU	GUACUCCCUCCGAUCCAUAU	Cleavage	1
miR1439-3p-1	Bradi1g60594.1	hypothetical protein BRADI_1g60593	2.5	3.122	1	20	332	351	UUAUGGAUCGGAGUGAGUAU	UUACUCACUCCGUUUCAUAA	Cleavage	1
miR1439-3p-1	Bradi2g25755.1	hypothetical protein BRADI_2g25755	3	14.235	1	21	280	300	UUAUGGAUCGGAGUGAGUAUC	GCUACUCCCUCCGAUCCAUAU	Cleavage	1
miR1439-3p-1	Bradi5g05210.8	methyltransferase 6 isoform X2	3	16.451	1	20	697	716	UUAUGGAUCGGAGUGAGUAU	CUACUCCCUCCGUUCCAUAA	Cleavage	1
miR1439-3p-2	Bradi1g06495.1	hypothetical protein BRADI_1g06495	2.5	15.763	1	20	54	73	UUUUGGGACGGAGUGAGUAC	AAACUCACUCUGUCCCAAAA	Cleavage	1
miR1439-3p-2	Bradi1g06495.3	hypothetical protein BRADI_1g06495	2.5	15.763	1	20	54	73	UUUUGGGACGGAGUGAGUAC	AAACUCACUCUGUCCCAAAA	Cleavage	1
miR1439-3p-2	Bradi1g06495.2	hypothetical protein BRADI_1g06495	2.5	15.763	1	20	54	73	UUUUGGGACGGAGUGAGUAC	AAACUCACUCUGUCCCAAAA	Cleavage	1
miR1439-3p-2	Bradi3g21117.1	PREDICTED: alpha-mannosidase	3	18.887	1	20	1676	1695	UUUUGGGACGGAGUGAGUAC	AUACUUACUUCGUUUCAAAA	Cleavage	1
miR1439-3p-2	Bradi3g37387.1	---NA---	3	21.046	1	21	558	579	UUUUGGGACGGAGUG-AGUACA	UAUACUGCACUCCGUCCUGAAA	Cleavage	1
miR1439-3p-3	Bradi2g16887.1	hypothetical protein BRADI_2g16887	2	17.043	1	21	1300	1320	UUUUGGAACGGAGAGAGUAGU	ACUACUCUCUCCGUUUCAUAA	Cleavage	1
miR1439-3p-3	Bradi5g05210.8	methyltransferase 6 isoform X2	2.5	16.451	1	21	696	716	UUUUGGAACGGAGAGAGUAGU	ACUACUCCCUCCGUUCCAUAA	Cleavage	1
miR1439-3p-3	Bradi4g14560.1	PREDICTED: uncharacterized protein LOC100845321 isoform X1	3	9.166	1	21	1334	1354	UUUUGGAACGGAGAGAGUAGU	AUUACUUUUUCCAUUUCAAAA	Translation	1
miR1439-3p-3	Bradi4g14560.2	hypothetical protein BRADI_4g14560	3	9.166	1	21	1334	1354	UUUUGGAACGGAGAGAGUAGU	AUUACUUUUUCCAUUUCAAAA	Translation	1
miR1439-3p-3	Bradi4g14560.4	PREDICTED: uncharacterized protein LOC100845321 isoform X2	3	9.166	1	21	1334	1354	UUUUGGAACGGAGAGAGUAGU	AUUACUUUUUCCAUUUCAAAA	Translation	1
miR1439-3p-3	Bradi4g14560.6	PREDICTED: uncharacterized protein LOC100845321 isoform X2	3	9.166	1	21	1334	1354	UUUUGGAACGGAGAGAGUAGU	AUUACUUUUUCCAUUUCAAAA	Translation	1
miR1439-3p-3	Bradi4g14560.5	PREDICTED: uncharacterized protein LOC100845321 isoform X2	3	9.166	1	21	1334	1354	UUUUGGAACGGAGAGAGUAGU	AUUACUUUUUCCAUUUCAAAA	Translation	1
miR1439-3p-3	Bradi4g14560.3	PREDICTED: uncharacterized protein LOC100845321 isoform X2	3	9.166	1	21	1334	1354	UUUUGGAACGGAGAGAGUAGU	AUUACUUUUUCCAUUUCAAAA	Translation	1
miR1439-3p-3	Bradi5g10117.7	ubiquitin carboxyl-terminal hydrolase 27 isoform X1	2.5	13.601	1	20	1355	1374	UUUUGGAACGGAGAGAGUAG	CUACUCCCUCCGUUUCAAAU	Cleavage	1
miR1439-3p-3	Bradi5g15070.1	probable leucine-rich repeat receptor kinase At5g63930	2.5	20.389	1	20	1024	1043	UUUUGGAACGGAGAGAGUAG	CUACUCUAUCUCUUCCAAAA	Translation	1
miR1439-3p-4	Bradi5g05210.8	methyltransferase 6 isoform X2	1	16.451	1	20	697	716	UUAUGGAACGGAGGGAGUAU	CUACUCCCUCCGUUCCAUAA	Cleavage	1
miR1439-3p-4	Bradi2g16887.1	hypothetical protein BRADI_2g16887	2	17.043	1	20	1301	1320	UUAUGGAACGGAGGGAGUAU	CUACUCUCUCCGUUUCAUAA	Cleavage	1
miR1439-3p-4	Bradi4g07458.1	hypothetical protein BRADI_4g07455	2.5	22.544	1	21	382	402	UUAUGGAACGGAGGGAGUAUG	UAUACUCCCUCCGUCCCAUAU	Cleavage	1
miR1439-3p-4	Bradi4g32150.1	WEAK CHLOROPLAST MOVEMENT UNDER BLUE LIGHT 1-like	2.5	14.325	1	21	2255	2275	UUAUGGAACGGAGGGAGUAUG	CAUACUUCCCUCGUUCCAUAG	Cleavage	1
miR1439-3p-4	Bradi5g22226.1	---NA---	2	16.008	1	20	72	91	UUAUGGAACGGAGGGAGUAU	UUACUCCCUCCUUUCCAUAA	Translation	1
miR1439-3p-4	Bradi1g42645.1	---NA---	3	15.036	1	21	374	394	UUAUGGAACGGAGGGAGUAUG	UGUACUCCCUCCGUCCCAUAU	Cleavage	1
miR1439-3p-4	Bradi1g57525.1	---NA---	2.5	22.509	1	21	2	22	UUAUGGAACGGAGGGAGUAUG	UGUACUCCCUCCGAUCCAUAU	Cleavage	1
miR1439-3p-4	Bradi4g19650.4	PREDICTED: protein krasavietz-like	3	18.747	1	21	1131	1151	UUAUGGAACGGAGGGAGUAUG	CAUACUUCUUUGGUUCCGUAA	Translation	1
miR1439-3p-4	Bradi4g19650.3	PREDICTED: protein krasavietz-like	3	18.747	1	21	1131	1151	UUAUGGAACGGAGGGAGUAUG	CAUACUUCUUUGGUUCCGUAA	Translation	1
miR1439-3p-4	Bradi4g19650.2	hypothetical protein BRADI_4g19650	3	20.119	1	21	1131	1151	UUAUGGAACGGAGGGAGUAUG	CAUACUUCUUUGGUUCCGUAA	Translation	1
miR1439-3p-4	Bradi3g32407.1	hypothetical protein BRADI_3g32406	3	7.28	1	20	1064	1083	UUAUGGAACGGAGGGAGUAU	GUACUCCCUCCGUCCCAUAU	Cleavage	1
miR1439-3p-4	Bradi1g60594.1	hypothetical protein BRADI_1g60593	2.5	3.122	1	20	332	351	UUAUGGAACGGAGGGAGUAU	UUACUCACUCCGUUUCAUAA	Cleavage	1
miR1439-3p-4	Bradi3g09734.1	hypothetical protein BRADI_3g09734	3	9.704	1	20	199	218	UUAUGGAACGGAGGGAGUAU	AUACUCCCUCCGUUCCUAAA	Cleavage	1
miR1439-3p-4	Bradi2g25755.1	hypothetical protein BRADI_2g25755	3	14.235	1	20	281	300	UUAUGGAACGGAGGGAGUAU	CUACUCCCUCCGAUCCAUAU	Cleavage	1
miR1439-3p-4	Bradi3g40715.1	BTB POZ and MATH domain-containing 1-like	3	21.614	1	20	1091	1110	UUAUGGAACGGAGGGAGUAU	CUGAUCCCUCCGUUUCAUAA	Cleavage	1
miR1439-3p-4	Bradi1g77415.1	---NA---	3	9.995	1	20	102	121	UUAUGGAACGGAGGGAGUAU	AUACUCCCUCCAUUUCACAA	Translation	1
miR1439-3p-4	Bradi2g07865.1	hypothetical protein BRADI_2g07865	3	12.536	1	20	82	101	UUAUGGAACGGAGGGAGUAU	AAACUUCCUCCUUUUCAUAA	Translation	1
miR1439-3p-5	Bradi1g61063.1	---NA---	2	11.709	1	21	159	179	UUUUGGAACGGAGGGAGUAUA	UAUACUCCCUCCGUUCCAGUA	Cleavage	1
miR1439-3p-5	Bradi3g09734.1	hypothetical protein BRADI_3g09734	1.5	9.704	1	20	199	218	UUUUGGAACGGAGGGAGUAU	AUACUCCCUCCGUUCCUAAA	Cleavage	1
miR1439-3p-5	Bradi3g03910.1	hypothetical protein BRADI_3g03910	2.5	12.382	1	21	502	522	UUUUGGAACGGAGGGAGUAUA	UGUACUUCCUCCGUUCCUAAA	Cleavage	1
miR1439-3p-5	Bradi5g10117.7	ubiquitin carboxyl-terminal hydrolase 27 isoform X1	2.5	13.601	1	21	1354	1374	UUUUGGAACGGAGGGAGUAUA	UCUACUCCCUCCGUUUCAAAU	Cleavage	1
miR1439-3p-5	Bradi4g07680.3	probable apyrase 3	2.5	22.147	1	21	300	320	UUUUGGAACGGAGGGAGUAUA	UAUACUUCCUCUGCUCCAGAA	Cleavage	1
miR1439-3p-5	Bradi4g07680.4	hypothetical protein BRADI_4g07680	2.5	22.147	1	21	300	320	UUUUGGAACGGAGGGAGUAUA	UAUACUUCCUCUGCUCCAGAA	Cleavage	1
miR1439-3p-5	Bradi5g05210.8	methyltransferase 6 isoform X2	2.5	16.451	1	20	697	716	UUUUGGAACGGAGGGAGUAU	CUACUCCCUCCGUUCCAUAA	Cleavage	1
miR1439-3p-5	Bradi3g23142.1	---NA---	3	12.982	1	21	192	212	UUUUGGAACGGAGGGAGUAUA	UAUACUCCAUCCGUUCCAGGU	Cleavage	1
miR1439-3p-5	Bradi2g28427.6	hypothetical protein BRADI_2g28427	3	20.17	1	20	4016	4035	UUUUGGAACGGAGGGAGUAU	UGACUCCCUUCGUUUCAAAA	Cleavage	1
miR1439-3p-5	Bradi2g18175.1	---NA---	3	6.608	1	21	394	414	UUUUGGAACGGAGGGAGUAUA	UAUACUCCCUCUGAUCCUAAA	Cleavage	1
miR1439-3p-5	Bradi3g21117.1	PREDICTED: alpha-mannosidase	2.5	18.887	1	20	1676	1695	UUUUGGAACGGAGGGAGUAU	AUACUUACUUCGUUUCAAAA	Cleavage	1
miR1439-3p-5	Bradi3g06420.1	probable apyrase 3	2.5	19.583	1	20	307	326	UUUUGGAACGGAGGGAGUAU	AUACUUCCUCUGCUCCAGAA	Cleavage	1
miR1439-3p-5	Bradi3g06420.2	hypothetical protein BRADI_3g06420	2.5	19.583	1	20	307	326	UUUUGGAACGGAGGGAGUAU	AUACUUCCUCUGCUCCAGAA	Cleavage	1
miR1439-3p-5	Bradi4g16511.1	---NA---	2.5	14.238	1	20	179	198	UUUUGGAACGGAGGGAGUAU	AUACUCCCUCCGAUCCUAAA	Cleavage	1
miR1439-3p-5	Bradi1g72160.2	transmembrane 131	3	14.424	1	21	1588	1608	UUUUGGAACGGAGGGAGUAUA	UAUACUGCUUCAGUUCCAAAG	Translation	1
miR1439-3p-5	Bradi1g72160.3	transmembrane 131	3	14.424	1	21	1588	1608	UUUUGGAACGGAGGGAGUAUA	UAUACUGCUUCAGUUCCAAAG	Translation	1
miR1439-3p-5	Bradi1g72160.4	transmembrane 131	3	14.424	1	21	1588	1608	UUUUGGAACGGAGGGAGUAUA	UAUACUGCUUCAGUUCCAAAG	Translation	1
miR1439-3p-5	Bradi1g72160.5	transmembrane 131	3	14.424	1	21	1588	1608	UUUUGGAACGGAGGGAGUAUA	UAUACUGCUUCAGUUCCAAAG	Translation	1
miR1439-3p-5	Bradi1g47511.2	PREDICTED: uncharacterized protein LOC106865759	3	16.091	1	20	615	634	UUUUGGAACGGAGGGAGUAU	GUACUUCUUCCGCUCCAAGA	Cleavage	1
miR1439-3p-5	Bradi1g55427.3	hypothetical protein BRADI_1g55427	3	11.962	1	20	634	653	UUUUGGAACGGAGGGAGUAU	GUACUCCCUCCAUUCCUAAA	Translation	1
miR1439-3p-5	Bradi4g33495.1	---NA---	3	17.673	1	20	119	138	UUUUGGAACGGAGGGAGUAU	AUACUCGCUCUGUUCCUAAA	Cleavage	1
miR1439-3p-5	Bradi1g77415.1	---NA---	3	9.995	1	20	102	121	UUUUGGAACGGAGGGAGUAU	AUACUCCCUCCAUUUCACAA	Translation	1
miR1439-3p-5	Bradi4g27386.1	---NA---	2.5	6.737	1	20	92	111	UUUUGGAACGGAGGGAGUAU	GUACUCCCUCCUAUCCAAAA	Translation	1
miR1439-3p-5	Bradi2g06373.1	H ACA ribonucleo complex non-core subunit NAF1	3	15.44	1	20	97	117	UUUUGGAAC-GGAGGGAGUAU	GUACUUCCUCCAGUUCCAAGA	Translation	1
miR1439-3p-6	Bradi1g52500.2	ATG8-interacting 1	2.5	12.719	1	21	382	402	UUUUGGAUCGGAGUGAGUAGC	GCUACUAGCUCCGAUUUAAAA	Cleavage	1
miR1439-3p-6	Bradi1g52500.1	ATG8-interacting 1	2.5	12.719	1	21	382	402	UUUUGGAUCGGAGUGAGUAGC	GCUACUAGCUCCGAUUUAAAA	Cleavage	1
miR1439-3p-6	Bradi2g03135.1	hypothetical protein BRADI_2g03135	2	22.281	1	20	99	118	UUUUGGAUCGGAGUGAGUAG	CUAUUCAAUCCGAUCCAGAA	Cleavage	1
miR1439-3p-6	Bradi2g51030.1	regulatory NPR3-like	3	15.741	1	21	1015	1035	UUUUGGAUCGGAGUGAGUAGC	GCUGCUUACUGUGAUUCAAAA	Translation	1
miR1439-3p-6	Bradi1g37183.1	PREDICTED: uncharacterized protein LOC100845956	3	17.077	1	21	285	305	UUUUGGAUCGGAGUGAGUAGC	GUUUCUCACUCAGAUUCAAAA	Translation	1
miR1439-3p-6	Bradi4g01113.3	disease resistance At1g59780	3	6.519	1	20	1348	1367	UUUUGGAUCGGAGUGAGUAG	UUGCUCACCCUGAUUCAAAA	Cleavage	1
miR1439-3p-6	Bradi1g64381.1	PREDICTED: uncharacterized protein LOC100823950	3	15.593	1	21	4099	4119	UUUUGGAUCGGAGUGAGUAGC	GCUACUCAAUGCAAUCCAAAA	Translation	1
miR1439-3p-6	Bradi4g27386.1	---NA---	3	6.737	1	20	92	111	UUUUGGAUCGGAGUGAGUAG	GUACUCCCUCCUAUCCAAAA	Translation	1
miR1439-3p-6	Bradi5g24550.4	glutamine chloroplastic	3	24.045	1	19	866	885	UUUUGGAUC-GGAGUGAGUA	UGCUCACUCUUGAUCCAAAA	Translation	1
miR1439-3p-6	Bradi5g24550.2	glutamine chloroplastic	3	24.045	1	19	866	885	UUUUGGAUC-GGAGUGAGUA	UGCUCACUCUUGAUCCAAAA	Translation	1
miR1439-3p-6	Bradi5g24550.3	glutamine chloroplastic	3	24.045	1	19	866	885	UUUUGGAUC-GGAGUGAGUA	UGCUCACUCUUGAUCCAAAA	Translation	1
miR1439-3p-7	Bradi5g05210.8	methyltransferase 6 isoform X2	1.5	16.451	1	20	697	716	UUGUGGAACGGAGGGAGUAU	CUACUCCCUCCGUUCCAUAA	Cleavage	1
miR1439-3p-7	Bradi1g77415.1	---NA---	1.5	9.995	1	20	102	121	UUGUGGAACGGAGGGAGUAU	AUACUCCCUCCAUUUCACAA	Translation	1
miR1439-3p-7	Bradi2g16887.1	hypothetical protein BRADI_2g16887	2.5	17.043	1	20	1301	1320	UUGUGGAACGGAGGGAGUAU	CUACUCUCUCCGUUUCAUAA	Cleavage	1
miR1439-3p-7	Bradi4g07458.1	hypothetical protein BRADI_4g07455	3	22.544	1	21	382	402	UUGUGGAACGGAGGGAGUAUG	UAUACUCCCUCCGUCCCAUAU	Cleavage	1
miR1439-3p-7	Bradi4g32150.1	WEAK CHLOROPLAST MOVEMENT UNDER BLUE LIGHT 1-like	3	14.325	1	21	2255	2275	UUGUGGAACGGAGGGAGUAUG	CAUACUUCCCUCGUUCCAUAG	Cleavage	1
miR1439-3p-7	Bradi2g33686.4	ent-copalyl diphosphate synthase chloroplastic	2.5	14.062	1	20	1976	1995	UUGUGGAACGGAGGGAGUAU	GUACUUCCUCCAUUUCACAA	Translation	1
miR1439-3p-7	Bradi2g33686.5	ent-copalyl diphosphate synthase chloroplastic	2.5	14.062	1	20	1976	1995	UUGUGGAACGGAGGGAGUAU	GUACUUCCUCCAUUUCACAA	Translation	1
miR1439-3p-7	Bradi2g33686.3	hypothetical protein BRADI_2g33686	2.5	15.389	1	20	1625	1644	UUGUGGAACGGAGGGAGUAU	GUACUUCCUCCAUUUCACAA	Translation	1
miR1439-3p-7	Bradi5g22226.1	---NA---	2.5	16.008	1	20	72	91	UUGUGGAACGGAGGGAGUAU	UUACUCCCUCCUUUCCAUAA	Translation	1
miR1439-3p-7	Bradi1g57525.1	---NA---	3	22.509	1	21	2	22	UUGUGGAACGGAGGGAGUAUG	UGUACUCCCUCCGAUCCAUAU	Cleavage	1
miR1439-3p-7	Bradi3g09734.1	hypothetical protein BRADI_3g09734	3	9.704	1	20	199	218	UUGUGGAACGGAGGGAGUAU	AUACUCCCUCCGUUCCUAAA	Cleavage	1
miR1439-3p-7	Bradi3g39450.1	uncharacterized WD repeat-containing	3	19.951	1	21	90	110	UUGUGGAACGGAGGGAGUAUG	UGUACUCCCUCCAUCCCACAA	Translation	1
miR1439-3p-7	Bradi1g60594.1	hypothetical protein BRADI_1g60593	3	3.122	1	20	332	351	UUGUGGAACGGAGGGAGUAU	UUACUCACUCCGUUUCAUAA	Cleavage	1
miR1439-3p-7	Bradi3g10336.2	---NA---	3	8.993	1	21	279	298	UUGUGGAACGGAGGGAGUAUG	UAUACUCCCUCCGU-CCGCAA	Cleavage	1
miR1439-3p-7	Bradi3g10336.1	---NA---	3	8.993	1	21	279	298	UUGUGGAACGGAGGGAGUAUG	UAUACUCCCUCCGU-CCGCAA	Cleavage	1
miR1439-3p-8	Bradi3g09734.1	hypothetical protein BRADI_3g09734	0	9.704	1	20	199	218	UUUAGGAACGGAGGGAGUAU	AUACUCCCUCCGUUCCUAAA	Cleavage	1
miR1439-3p-8	Bradi3g03910.1	hypothetical protein BRADI_3g03910	1	12.382	1	21	502	522	UUUAGGAACGGAGGGAGUAUG	UGUACUUCCUCCGUUCCUAAA	Cleavage	1
miR1439-3p-8	Bradi4g16511.1	---NA---	1	14.238	1	20	179	198	UUUAGGAACGGAGGGAGUAU	AUACUCCCUCCGAUCCUAAA	Cleavage	1
miR1439-3p-8	Bradi2g18175.1	---NA---	1.5	6.608	1	21	394	414	UUUAGGAACGGAGGGAGUAUG	UAUACUCCCUCUGAUCCUAAA	Cleavage	1
miR1439-3p-8	Bradi1g55427.3	hypothetical protein BRADI_1g55427	1.5	11.962	1	20	634	653	UUUAGGAACGGAGGGAGUAU	GUACUCCCUCCAUUCCUAAA	Translation	1
miR1439-3p-8	Bradi4g33495.1	---NA---	1.5	17.673	1	20	119	138	UUUAGGAACGGAGGGAGUAU	AUACUCGCUCUGUUCCUAAA	Cleavage	1
miR1439-3p-8	Bradi1g26491.1	hypothetical protein BRADI_1g26491, partial	2.5	14.954	1	20	28	47	UUUAGGAACGGAGGGAGUAU	AUACUCCUUUCGGUUCUAAA	Cleavage	1
miR1439-3p-8	Bradi1g04681.1	PREDICTED: uncharacterized protein LOC100824126	3	7.513	1	20	395	414	UUUAGGAACGGAGGGAGUAU	GUACUCCAUCCGUUUCUAAU	Cleavage	1
miR1439-3p-8	Bradi3g38970.3	hypothetical protein BRADI_3g38970	2.5	11.696	1	20	1378	1397	UUUAGGAACGGAGGGAGUAU	GUACUCCCUCAGAUCCUAAA	Translation	1
miR1439-3p-8	Bradi3g49240.1	PREDICTED: uncharacterized protein LOC104583808	3	15.719	1	20	2018	2037	UUUAGGAACGGAGGGAGUAU	AUGCUCCCCCCAUUUCUAAA	Translation	1
miR1439-3p-9	Bradi4g16511.1	---NA---	1.5	14.238	1	21	178	198	UUUUGGAUCGGAGGGAGUAUU	AAUACUCCCUCCGAUCCUAAA	Cleavage	1
miR1439-3p-9	Bradi4g27386.1	---NA---	1.5	6.737	1	21	91	111	UUUUGGAUCGGAGGGAGUAUU	AGUACUCCCUCCUAUCCAAAA	Translation	1
miR1439-3p-9	Bradi2g18175.1	---NA---	2	6.608	1	20	395	414	UUUUGGAUCGGAGGGAGUAU	AUACUCCCUCUGAUCCUAAA	Cleavage	1
miR1439-3p-9	Bradi3g09734.1	hypothetical protein BRADI_3g09734	2.5	9.704	1	21	198	218	UUUUGGAUCGGAGGGAGUAUU	AAUACUCCCUCCGUUCCUAAA	Cleavage	1
miR1439-3p-9	Bradi3g56360.5	PREDICTED: uncharacterized protein At1g04910-like isoform X2	2.5	12.874	1	21	420	440	UUUUGGAUCGGAGGGAGUAUU	GAUACUUCCUUUGAUUCAGAA	Cleavage	1
miR1439-3p-9	Bradi3g56360.3	hypothetical protein BRADI_3g56360	2.5	12.874	1	21	624	644	UUUUGGAUCGGAGGGAGUAUU	GAUACUUCCUUUGAUUCAGAA	Cleavage	1
miR1439-3p-9	Bradi3g56360.2	hypothetical protein BRADI_3g56360	2.5	12.874	1	21	624	644	UUUUGGAUCGGAGGGAGUAUU	GAUACUUCCUUUGAUUCAGAA	Cleavage	1
miR1439-3p-9	Bradi3g56360.4	PREDICTED: uncharacterized protein At1g04910-like isoform X2	2.5	12.874	1	21	576	596	UUUUGGAUCGGAGGGAGUAUU	GAUACUUCCUUUGAUUCAGAA	Cleavage	1
miR1439-3p-9	Bradi3g56360.1	PREDICTED: uncharacterized protein At1g04910-like isoform X2	2.5	12.874	1	21	624	644	UUUUGGAUCGGAGGGAGUAUU	GAUACUUCCUUUGAUUCAGAA	Cleavage	1
miR1439-3p-9	Bradi3g38970.3	hypothetical protein BRADI_3g38970	3	11.696	1	21	1377	1397	UUUUGGAUCGGAGGGAGUAUU	AGUACUCCCUCAGAUCCUAAA	Translation	1
miR1439-3p-9	Bradi1g57525.1	---NA---	3	22.509	1	20	3	22	UUUUGGAUCGGAGGGAGUAU	GUACUCCCUCCGAUCCAUAU	Cleavage	1
miR1439-3p-9	Bradi4g07680.4	hypothetical protein BRADI_4g07680	2.5	22.147	1	20	301	320	UUUUGGAUCGGAGGGAGUAU	AUACUUCCUCUGCUCCAGAA	Cleavage	1
miR1439-3p-9	Bradi3g06420.2	hypothetical protein BRADI_3g06420	2.5	19.583	1	20	307	326	UUUUGGAUCGGAGGGAGUAU	AUACUUCCUCUGCUCCAGAA	Cleavage	1
miR1439-3p-9	Bradi4g07680.3	probable apyrase 3	2.5	22.147	1	20	301	320	UUUUGGAUCGGAGGGAGUAU	AUACUUCCUCUGCUCCAGAA	Cleavage	1
miR1439-3p-9	Bradi3g06420.1	probable apyrase 3	2.5	19.583	1	20	307	326	UUUUGGAUCGGAGGGAGUAU	AUACUUCCUCUGCUCCAGAA	Cleavage	1
miR1439-3p-9	Bradi2g62330.1	PREDICTED: uncharacterized protein LOC100842036	3	20.519	1	20	848	867	UUUUGGAUCGGAGGGAGUAU	AUACUCCUUCCGAUUUAAUA	Cleavage	1
miR1439-3p-9	Bradi4g06061.1	---NA---	3	11.361	1	21	117	137	UUUUGGAUCGGAGGGAGUAUU	GAUAUUCUCAUUGAUCCAAAA	Cleavage	1
miR1439-3p-9	Bradi1g47511.2	PREDICTED: uncharacterized protein LOC106865759	3	16.091	1	21	614	634	UUUUGGAUCGGAGGGAGUAUU	GGUACUUCUUCCGCUCCAAGA	Cleavage	1
miR1439-3p-9	Bradi1g63550.1	probable leucine-rich repeat receptor kinase At5g49770	3	14.716	1	21	2903	2923	UUUUGGAUCGGAGGGAGUAUU	GAUACUCCUUCCAGUCCAAGG	Translation	1
miR1439-3p-9	Bradi1g61063.1	---NA---	3	11.709	1	20	160	179	UUUUGGAUCGGAGGGAGUAU	AUACUCCCUCCGUUCCAGUA	Cleavage	1
miR1439-3p-9	Bradi2g19380.1	receptor kinase HSL1	3	14.176	1	20	808	827	UUUUGGAUCGGAGGGAGUAU	AUACCCCCUUCGAUCUGGAA	Cleavage	1
miR156-3p-1	Bradi1g56040.2	pentatricopeptide repeat-containing At5g03800	3	20.577	1	22	1207	1228	GCUCACUCCUCUUUCUGUCAGC	GCAGAUAGGAAGAUGAGUGAGC	Translation	1
miR156-3p-1	Bradi1g56040.1	pentatricopeptide repeat-containing At5g03800	3	20.577	1	22	1207	1228	GCUCACUCCUCUUUCUGUCAGC	GCAGAUAGGAAGAUGAGUGAGC	Translation	1
miR156-3p-1	Bradi4g14277.1	PREDICTED: uncharacterized protein LOC100841361 isoform X1	2.5	10.785	1	21	1214	1234	GCUCACUCCUCUUUCUGUCAG	UUGACAGAAGCAUGAGUGAGC	Translation	1
miR156-3p-1	Bradi1g56040.2	pentatricopeptide repeat-containing At5g03800	3	20.577	1	22	1207	1228	GCUCACUCCUCUUUCUGUCAGC	GCAGAUAGGAAGAUGAGUGAGC	Translation	1
miR156-3p-1	Bradi1g56040.1	pentatricopeptide repeat-containing At5g03800	3	20.577	1	22	1207	1228	GCUCACUCCUCUUUCUGUCAGC	GCAGAUAGGAAGAUGAGUGAGC	Translation	1
miR156-3p-1	Bradi4g14277.1	PREDICTED: uncharacterized protein LOC100841361 isoform X1	2.5	10.785	1	21	1214	1234	GCUCACUCCUCUUUCUGUCAG	UUGACAGAAGCAUGAGUGAGC	Translation	1
miR156-3p-1	Bradi1g56040.2	pentatricopeptide repeat-containing At5g03800	3	20.577	1	22	1207	1228	GCUCACUCCUCUUUCUGUCAGC	GCAGAUAGGAAGAUGAGUGAGC	Translation	1
miR156-3p-1	Bradi1g56040.1	pentatricopeptide repeat-containing At5g03800	3	20.577	1	22	1207	1228	GCUCACUCCUCUUUCUGUCAGC	GCAGAUAGGAAGAUGAGUGAGC	Translation	1
miR156-3p-1	Bradi4g14277.1	PREDICTED: uncharacterized protein LOC100841361 isoform X1	2.5	10.785	1	21	1214	1234	GCUCACUCCUCUUUCUGUCAG	UUGACAGAAGCAUGAGUGAGC	Translation	1
miR156-3p-1	Bradi1g56040.2	pentatricopeptide repeat-containing At5g03800	3	20.577	1	22	1207	1228	GCUCACUCCUCUUUCUGUCAGC	GCAGAUAGGAAGAUGAGUGAGC	Translation	1
miR156-3p-1	Bradi1g56040.1	pentatricopeptide repeat-containing At5g03800	3	20.577	1	22	1207	1228	GCUCACUCCUCUUUCUGUCAGC	GCAGAUAGGAAGAUGAGUGAGC	Translation	1
miR156-3p-1	Bradi4g14277.1	PREDICTED: uncharacterized protein LOC100841361 isoform X1	2.5	10.785	1	21	1214	1234	GCUCACUCCUCUUUCUGUCAG	UUGACAGAAGCAUGAGUGAGC	Translation	1
miR156-3p-1	Bradi1g56040.2	pentatricopeptide repeat-containing At5g03800	3	20.577	1	22	1207	1228	GCUCACUCCUCUUUCUGUCAGC	GCAGAUAGGAAGAUGAGUGAGC	Translation	1
miR156-3p-1	Bradi1g56040.1	pentatricopeptide repeat-containing At5g03800	3	20.577	1	22	1207	1228	GCUCACUCCUCUUUCUGUCAGC	GCAGAUAGGAAGAUGAGUGAGC	Translation	1
miR156-3p-1	Bradi4g14277.1	PREDICTED: uncharacterized protein LOC100841361 isoform X1	2.5	10.785	1	21	1214	1234	GCUCACUCCUCUUUCUGUCAG	UUGACAGAAGCAUGAGUGAGC	Translation	1
miR156-5p-1	Bradi3g36906.1	---NA---	0	20.008	1	20	66	85	UGACAGAAGAGAGUGAGCAC	GUGCUCACUCUCUUCUGUCA	Cleavage	1
miR156-5p-1	Bradi3g41250.1	squamosa promoter-binding 16	1	17.147	1	20	950	969	UGACAGAAGAGAGUGAGCAC	GUGCUCUCUCUCUUCUGUCA	Cleavage	1
miR156-5p-1	Bradi4g34667.1	squamosa promoter-binding 18	1	16.424	1	20	923	942	UGACAGAAGAGAGUGAGCAC	GUGCUCUCUCUCUUCUGUCA	Cleavage	1
miR156-5p-1	Bradi4g33770.1	squamosa promoter-binding 17 isoform X1	1	22.544	1	20	815	834	UGACAGAAGAGAGUGAGCAC	GUGCUCUCUCUCUUCUGUCA	Cleavage	1
miR156-5p-1	Bradi4g33770.2	squamosa promoter-binding 17 isoform X2	1	22.544	1	20	812	831	UGACAGAAGAGAGUGAGCAC	GUGCUCUCUCUCUUCUGUCA	Cleavage	1
miR156-5p-1	Bradi4g18891.1	hypothetical protein BRADI_4g18891	1	20.096	1	20	959	978	UGACAGAAGAGAGUGAGCAC	GUGCUCUCUCUCUUCUGUCA	Cleavage	1
miR156-5p-1	Bradi2g59110.1	squamosa promoter-binding 2	1	21.142	1	20	830	849	UGACAGAAGAGAGUGAGCAC	GUGCUCUCUCUCUUCUGUCA	Cleavage	1
miR156-5p-1	Bradi3g40030.2	squamosa promoter-binding 14 isoform X1	1	17.96	1	20	773	792	UGACAGAAGAGAGUGAGCAC	GUGCUCUCUCUCUUCUGUCA	Cleavage	1
miR156-5p-1	Bradi3g40030.3	squamosa promoter-binding 14 isoform X1	1	17.96	1	20	773	792	UGACAGAAGAGAGUGAGCAC	GUGCUCUCUCUCUUCUGUCA	Cleavage	1
miR156-5p-1	Bradi3g40030.4	squamosa promoter-binding 14 isoform X2	1	17.96	1	20	770	789	UGACAGAAGAGAGUGAGCAC	GUGCUCUCUCUCUUCUGUCA	Cleavage	1
miR156-5p-1	Bradi3g40030.5	squamosa promoter-binding 14 isoform X2	1	17.96	1	20	770	789	UGACAGAAGAGAGUGAGCAC	GUGCUCUCUCUCUUCUGUCA	Cleavage	1
miR156-5p-1	Bradi5g17722.3	squamosa promoter-binding 7	1	24.149	1	20	740	759	UGACAGAAGAGAGUGAGCAC	GUGCUCUCUCUCUUCUGUCA	Cleavage	1
miR156-5p-1	Bradi5g17722.1	squamosa promoter-binding 7	1	24.149	1	20	671	690	UGACAGAAGAGAGUGAGCAC	GUGCUCUCUCUCUUCUGUCA	Cleavage	1
miR156-5p-1	Bradi2g59110.2	hypothetical protein BRADI_2g59110	1	21.142	1	20	509	528	UGACAGAAGAGAGUGAGCAC	GUGCUCUCUCUCUUCUGUCA	Cleavage	1
miR156-5p-1	Bradi2g59110.5	hypothetical protein BRADI_2g59110	1	21.142	1	20	305	324	UGACAGAAGAGAGUGAGCAC	GUGCUCUCUCUCUUCUGUCA	Cleavage	1
miR156-5p-1	Bradi2g59110.4	hypothetical protein BRADI_2g59110	1	21.142	1	20	305	324	UGACAGAAGAGAGUGAGCAC	GUGCUCUCUCUCUUCUGUCA	Cleavage	1
miR156-5p-1	Bradi2g59110.3	hypothetical protein BRADI_2g59110	1	21.142	1	20	305	324	UGACAGAAGAGAGUGAGCAC	GUGCUCUCUCUCUUCUGUCA	Cleavage	1
miR156-5p-1	Bradi3g03510.7	squamosa promoter-binding 3	2	11.518	1	20	1166	1185	UGACAGAAGAGAGUGAGCAC	AUGCUCUCUCUCUUCUGUCA	Cleavage	1
miR156-5p-1	Bradi3g03510.4	squamosa promoter-binding 3	2	11.518	1	20	1166	1185	UGACAGAAGAGAGUGAGCAC	AUGCUCUCUCUCUUCUGUCA	Cleavage	1
miR156-5p-1	Bradi3g03510.3	squamosa promoter-binding 3	2	11.518	1	20	1166	1185	UGACAGAAGAGAGUGAGCAC	AUGCUCUCUCUCUUCUGUCA	Cleavage	1
miR156-5p-1	Bradi3g03510.5	squamosa promoter-binding 3	2	11.518	1	20	1166	1185	UGACAGAAGAGAGUGAGCAC	AUGCUCUCUCUCUUCUGUCA	Cleavage	1
miR156-5p-1	Bradi3g03510.2	squamosa promoter-binding 3	2	11.518	1	20	1166	1185	UGACAGAAGAGAGUGAGCAC	AUGCUCUCUCUCUUCUGUCA	Cleavage	1
miR156-5p-1	Bradi3g03510.6	squamosa promoter-binding 3	2	11.518	1	20	1166	1185	UGACAGAAGAGAGUGAGCAC	AUGCUCUCUCUCUUCUGUCA	Cleavage	1
miR156-5p-1	Bradi3g05510.1	squamosa promoter-binding 4	2	20.607	1	20	737	756	UGACAGAAGAGAGUGAGCAC	AUGCUCUCUCUCUUCUGUCA	Cleavage	1
miR156-5p-1	Bradi5g17126.1	hypothetical protein BRADI_5g17126	2.5	20.009	1	20	465	484	UGACAGAAGAGAGUGAGCAC	GUGCUCUCUCUCUUCUCUCA	Cleavage	1
miR156-5p-1	Bradi5g17126.2	hypothetical protein BRADI_5g17126	2.5	13.658	1	20	450	469	UGACAGAAGAGAGUGAGCAC	GUGCUCUCUCUCUUCUCUCA	Cleavage	1
miR156-5p-1	Bradi5g17126.3	hypothetical protein BRADI_5g17126	2.5	12.646	1	20	444	463	UGACAGAAGAGAGUGAGCAC	GUGCUCUCUCUCUUCUCUCA	Cleavage	1
miR156-5p-1	Bradi3g36906.1	---NA---	0	20.008	1	20	66	85	UGACAGAAGAGAGUGAGCAC	GUGCUCACUCUCUUCUGUCA	Cleavage	1
miR156-5p-1	Bradi3g41250.1	squamosa promoter-binding 16	1	17.147	1	20	950	969	UGACAGAAGAGAGUGAGCAC	GUGCUCUCUCUCUUCUGUCA	Cleavage	1
miR156-5p-1	Bradi4g34667.1	squamosa promoter-binding 18	1	16.424	1	20	923	942	UGACAGAAGAGAGUGAGCAC	GUGCUCUCUCUCUUCUGUCA	Cleavage	1
miR156-5p-1	Bradi4g33770.1	squamosa promoter-binding 17 isoform X1	1	22.544	1	20	815	834	UGACAGAAGAGAGUGAGCAC	GUGCUCUCUCUCUUCUGUCA	Cleavage	1
miR156-5p-1	Bradi4g33770.2	squamosa promoter-binding 17 isoform X2	1	22.544	1	20	812	831	UGACAGAAGAGAGUGAGCAC	GUGCUCUCUCUCUUCUGUCA	Cleavage	1
miR156-5p-1	Bradi4g18891.1	hypothetical protein BRADI_4g18891	1	20.096	1	20	959	978	UGACAGAAGAGAGUGAGCAC	GUGCUCUCUCUCUUCUGUCA	Cleavage	1
miR156-5p-1	Bradi2g59110.1	squamosa promoter-binding 2	1	21.142	1	20	830	849	UGACAGAAGAGAGUGAGCAC	GUGCUCUCUCUCUUCUGUCA	Cleavage	1
miR156-5p-1	Bradi3g40030.2	squamosa promoter-binding 14 isoform X1	1	17.96	1	20	773	792	UGACAGAAGAGAGUGAGCAC	GUGCUCUCUCUCUUCUGUCA	Cleavage	1
miR156-5p-1	Bradi3g40030.3	squamosa promoter-binding 14 isoform X1	1	17.96	1	20	773	792	UGACAGAAGAGAGUGAGCAC	GUGCUCUCUCUCUUCUGUCA	Cleavage	1
miR156-5p-1	Bradi3g40030.4	squamosa promoter-binding 14 isoform X2	1	17.96	1	20	770	789	UGACAGAAGAGAGUGAGCAC	GUGCUCUCUCUCUUCUGUCA	Cleavage	1
miR156-5p-1	Bradi3g40030.5	squamosa promoter-binding 14 isoform X2	1	17.96	1	20	770	789	UGACAGAAGAGAGUGAGCAC	GUGCUCUCUCUCUUCUGUCA	Cleavage	1
miR156-5p-1	Bradi5g17722.3	squamosa promoter-binding 7	1	24.149	1	20	740	759	UGACAGAAGAGAGUGAGCAC	GUGCUCUCUCUCUUCUGUCA	Cleavage	1
miR156-5p-1	Bradi5g17722.1	squamosa promoter-binding 7	1	24.149	1	20	671	690	UGACAGAAGAGAGUGAGCAC	GUGCUCUCUCUCUUCUGUCA	Cleavage	1
miR156-5p-1	Bradi2g59110.2	hypothetical protein BRADI_2g59110	1	21.142	1	20	509	528	UGACAGAAGAGAGUGAGCAC	GUGCUCUCUCUCUUCUGUCA	Cleavage	1
miR156-5p-1	Bradi2g59110.5	hypothetical protein BRADI_2g59110	1	21.142	1	20	305	324	UGACAGAAGAGAGUGAGCAC	GUGCUCUCUCUCUUCUGUCA	Cleavage	1
miR156-5p-1	Bradi2g59110.4	hypothetical protein BRADI_2g59110	1	21.142	1	20	305	324	UGACAGAAGAGAGUGAGCAC	GUGCUCUCUCUCUUCUGUCA	Cleavage	1
miR156-5p-1	Bradi2g59110.3	hypothetical protein BRADI_2g59110	1	21.142	1	20	305	324	UGACAGAAGAGAGUGAGCAC	GUGCUCUCUCUCUUCUGUCA	Cleavage	1
miR156-5p-1	Bradi3g03510.7	squamosa promoter-binding 3	2	11.518	1	20	1166	1185	UGACAGAAGAGAGUGAGCAC	AUGCUCUCUCUCUUCUGUCA	Cleavage	1
miR156-5p-1	Bradi3g03510.4	squamosa promoter-binding 3	2	11.518	1	20	1166	1185	UGACAGAAGAGAGUGAGCAC	AUGCUCUCUCUCUUCUGUCA	Cleavage	1
miR156-5p-1	Bradi3g03510.3	squamosa promoter-binding 3	2	11.518	1	20	1166	1185	UGACAGAAGAGAGUGAGCAC	AUGCUCUCUCUCUUCUGUCA	Cleavage	1
miR156-5p-1	Bradi3g03510.5	squamosa promoter-binding 3	2	11.518	1	20	1166	1185	UGACAGAAGAGAGUGAGCAC	AUGCUCUCUCUCUUCUGUCA	Cleavage	1
miR156-5p-1	Bradi3g03510.2	squamosa promoter-binding 3	2	11.518	1	20	1166	1185	UGACAGAAGAGAGUGAGCAC	AUGCUCUCUCUCUUCUGUCA	Cleavage	1
miR156-5p-1	Bradi3g03510.6	squamosa promoter-binding 3	2	11.518	1	20	1166	1185	UGACAGAAGAGAGUGAGCAC	AUGCUCUCUCUCUUCUGUCA	Cleavage	1
miR156-5p-1	Bradi3g05510.1	squamosa promoter-binding 4	2	20.607	1	20	737	756	UGACAGAAGAGAGUGAGCAC	AUGCUCUCUCUCUUCUGUCA	Cleavage	1
miR156-5p-1	Bradi5g17126.1	hypothetical protein BRADI_5g17126	2.5	20.009	1	20	465	484	UGACAGAAGAGAGUGAGCAC	GUGCUCUCUCUCUUCUCUCA	Cleavage	1
miR156-5p-1	Bradi5g17126.2	hypothetical protein BRADI_5g17126	2.5	13.658	1	20	450	469	UGACAGAAGAGAGUGAGCAC	GUGCUCUCUCUCUUCUCUCA	Cleavage	1
miR156-5p-1	Bradi5g17126.3	hypothetical protein BRADI_5g17126	2.5	12.646	1	20	444	463	UGACAGAAGAGAGUGAGCAC	GUGCUCUCUCUCUUCUCUCA	Cleavage	1
miR156-5p-1	Bradi3g36906.1	---NA---	0	20.008	1	20	66	85	UGACAGAAGAGAGUGAGCAC	GUGCUCACUCUCUUCUGUCA	Cleavage	1
miR156-5p-1	Bradi3g41250.1	squamosa promoter-binding 16	1	17.147	1	20	950	969	UGACAGAAGAGAGUGAGCAC	GUGCUCUCUCUCUUCUGUCA	Cleavage	1
miR156-5p-1	Bradi4g34667.1	squamosa promoter-binding 18	1	16.424	1	20	923	942	UGACAGAAGAGAGUGAGCAC	GUGCUCUCUCUCUUCUGUCA	Cleavage	1
miR156-5p-1	Bradi4g33770.1	squamosa promoter-binding 17 isoform X1	1	22.544	1	20	815	834	UGACAGAAGAGAGUGAGCAC	GUGCUCUCUCUCUUCUGUCA	Cleavage	1
miR156-5p-1	Bradi4g33770.2	squamosa promoter-binding 17 isoform X2	1	22.544	1	20	812	831	UGACAGAAGAGAGUGAGCAC	GUGCUCUCUCUCUUCUGUCA	Cleavage	1
miR156-5p-1	Bradi4g18891.1	hypothetical protein BRADI_4g18891	1	20.096	1	20	959	978	UGACAGAAGAGAGUGAGCAC	GUGCUCUCUCUCUUCUGUCA	Cleavage	1
miR156-5p-1	Bradi2g59110.1	squamosa promoter-binding 2	1	21.142	1	20	830	849	UGACAGAAGAGAGUGAGCAC	GUGCUCUCUCUCUUCUGUCA	Cleavage	1
miR156-5p-1	Bradi3g40030.2	squamosa promoter-binding 14 isoform X1	1	17.96	1	20	773	792	UGACAGAAGAGAGUGAGCAC	GUGCUCUCUCUCUUCUGUCA	Cleavage	1
miR156-5p-1	Bradi3g40030.3	squamosa promoter-binding 14 isoform X1	1	17.96	1	20	773	792	UGACAGAAGAGAGUGAGCAC	GUGCUCUCUCUCUUCUGUCA	Cleavage	1
miR156-5p-1	Bradi3g40030.4	squamosa promoter-binding 14 isoform X2	1	17.96	1	20	770	789	UGACAGAAGAGAGUGAGCAC	GUGCUCUCUCUCUUCUGUCA	Cleavage	1
miR156-5p-1	Bradi3g40030.5	squamosa promoter-binding 14 isoform X2	1	17.96	1	20	770	789	UGACAGAAGAGAGUGAGCAC	GUGCUCUCUCUCUUCUGUCA	Cleavage	1
miR156-5p-1	Bradi5g17722.3	squamosa promoter-binding 7	1	24.149	1	20	740	759	UGACAGAAGAGAGUGAGCAC	GUGCUCUCUCUCUUCUGUCA	Cleavage	1
miR156-5p-1	Bradi5g17722.1	squamosa promoter-binding 7	1	24.149	1	20	671	690	UGACAGAAGAGAGUGAGCAC	GUGCUCUCUCUCUUCUGUCA	Cleavage	1
miR156-5p-1	Bradi2g59110.2	hypothetical protein BRADI_2g59110	1	21.142	1	20	509	528	UGACAGAAGAGAGUGAGCAC	GUGCUCUCUCUCUUCUGUCA	Cleavage	1
miR156-5p-1	Bradi2g59110.5	hypothetical protein BRADI_2g59110	1	21.142	1	20	305	324	UGACAGAAGAGAGUGAGCAC	GUGCUCUCUCUCUUCUGUCA	Cleavage	1
miR156-5p-1	Bradi2g59110.4	hypothetical protein BRADI_2g59110	1	21.142	1	20	305	324	UGACAGAAGAGAGUGAGCAC	GUGCUCUCUCUCUUCUGUCA	Cleavage	1
miR156-5p-1	Bradi2g59110.3	hypothetical protein BRADI_2g59110	1	21.142	1	20	305	324	UGACAGAAGAGAGUGAGCAC	GUGCUCUCUCUCUUCUGUCA	Cleavage	1
miR156-5p-1	Bradi3g03510.7	squamosa promoter-binding 3	2	11.518	1	20	1166	1185	UGACAGAAGAGAGUGAGCAC	AUGCUCUCUCUCUUCUGUCA	Cleavage	1
miR156-5p-1	Bradi3g03510.4	squamosa promoter-binding 3	2	11.518	1	20	1166	1185	UGACAGAAGAGAGUGAGCAC	AUGCUCUCUCUCUUCUGUCA	Cleavage	1
miR156-5p-1	Bradi3g03510.3	squamosa promoter-binding 3	2	11.518	1	20	1166	1185	UGACAGAAGAGAGUGAGCAC	AUGCUCUCUCUCUUCUGUCA	Cleavage	1
miR156-5p-1	Bradi3g03510.5	squamosa promoter-binding 3	2	11.518	1	20	1166	1185	UGACAGAAGAGAGUGAGCAC	AUGCUCUCUCUCUUCUGUCA	Cleavage	1
miR156-5p-1	Bradi3g03510.2	squamosa promoter-binding 3	2	11.518	1	20	1166	1185	UGACAGAAGAGAGUGAGCAC	AUGCUCUCUCUCUUCUGUCA	Cleavage	1
miR156-5p-1	Bradi3g03510.6	squamosa promoter-binding 3	2	11.518	1	20	1166	1185	UGACAGAAGAGAGUGAGCAC	AUGCUCUCUCUCUUCUGUCA	Cleavage	1
miR156-5p-1	Bradi3g05510.1	squamosa promoter-binding 4	2	20.607	1	20	737	756	UGACAGAAGAGAGUGAGCAC	AUGCUCUCUCUCUUCUGUCA	Cleavage	1
miR156-5p-1	Bradi5g17126.1	hypothetical protein BRADI_5g17126	2.5	20.009	1	20	465	484	UGACAGAAGAGAGUGAGCAC	GUGCUCUCUCUCUUCUCUCA	Cleavage	1
miR156-5p-1	Bradi5g17126.2	hypothetical protein BRADI_5g17126	2.5	13.658	1	20	450	469	UGACAGAAGAGAGUGAGCAC	GUGCUCUCUCUCUUCUCUCA	Cleavage	1
miR156-5p-1	Bradi5g17126.3	hypothetical protein BRADI_5g17126	2.5	12.646	1	20	444	463	UGACAGAAGAGAGUGAGCAC	GUGCUCUCUCUCUUCUCUCA	Cleavage	1
miR156-5p-1	Bradi3g36906.1	---NA---	0	20.008	1	20	66	85	UGACAGAAGAGAGUGAGCAC	GUGCUCACUCUCUUCUGUCA	Cleavage	1
miR156-5p-1	Bradi3g41250.1	squamosa promoter-binding 16	1	17.147	1	20	950	969	UGACAGAAGAGAGUGAGCAC	GUGCUCUCUCUCUUCUGUCA	Cleavage	1
miR156-5p-1	Bradi4g34667.1	squamosa promoter-binding 18	1	16.424	1	20	923	942	UGACAGAAGAGAGUGAGCAC	GUGCUCUCUCUCUUCUGUCA	Cleavage	1
miR156-5p-1	Bradi4g33770.1	squamosa promoter-binding 17 isoform X1	1	22.544	1	20	815	834	UGACAGAAGAGAGUGAGCAC	GUGCUCUCUCUCUUCUGUCA	Cleavage	1
miR156-5p-1	Bradi4g33770.2	squamosa promoter-binding 17 isoform X2	1	22.544	1	20	812	831	UGACAGAAGAGAGUGAGCAC	GUGCUCUCUCUCUUCUGUCA	Cleavage	1
miR156-5p-1	Bradi4g18891.1	hypothetical protein BRADI_4g18891	1	20.096	1	20	959	978	UGACAGAAGAGAGUGAGCAC	GUGCUCUCUCUCUUCUGUCA	Cleavage	1
miR156-5p-1	Bradi2g59110.1	squamosa promoter-binding 2	1	21.142	1	20	830	849	UGACAGAAGAGAGUGAGCAC	GUGCUCUCUCUCUUCUGUCA	Cleavage	1
miR156-5p-1	Bradi3g40030.2	squamosa promoter-binding 14 isoform X1	1	17.96	1	20	773	792	UGACAGAAGAGAGUGAGCAC	GUGCUCUCUCUCUUCUGUCA	Cleavage	1
miR156-5p-1	Bradi3g40030.3	squamosa promoter-binding 14 isoform X1	1	17.96	1	20	773	792	UGACAGAAGAGAGUGAGCAC	GUGCUCUCUCUCUUCUGUCA	Cleavage	1
miR156-5p-1	Bradi3g40030.4	squamosa promoter-binding 14 isoform X2	1	17.96	1	20	770	789	UGACAGAAGAGAGUGAGCAC	GUGCUCUCUCUCUUCUGUCA	Cleavage	1
miR156-5p-1	Bradi3g40030.5	squamosa promoter-binding 14 isoform X2	1	17.96	1	20	770	789	UGACAGAAGAGAGUGAGCAC	GUGCUCUCUCUCUUCUGUCA	Cleavage	1
miR156-5p-1	Bradi5g17722.3	squamosa promoter-binding 7	1	24.149	1	20	740	759	UGACAGAAGAGAGUGAGCAC	GUGCUCUCUCUCUUCUGUCA	Cleavage	1
miR156-5p-1	Bradi5g17722.1	squamosa promoter-binding 7	1	24.149	1	20	671	690	UGACAGAAGAGAGUGAGCAC	GUGCUCUCUCUCUUCUGUCA	Cleavage	1
miR156-5p-1	Bradi2g59110.2	hypothetical protein BRADI_2g59110	1	21.142	1	20	509	528	UGACAGAAGAGAGUGAGCAC	GUGCUCUCUCUCUUCUGUCA	Cleavage	1
miR156-5p-1	Bradi2g59110.5	hypothetical protein BRADI_2g59110	1	21.142	1	20	305	324	UGACAGAAGAGAGUGAGCAC	GUGCUCUCUCUCUUCUGUCA	Cleavage	1
miR156-5p-1	Bradi2g59110.4	hypothetical protein BRADI_2g59110	1	21.142	1	20	305	324	UGACAGAAGAGAGUGAGCAC	GUGCUCUCUCUCUUCUGUCA	Cleavage	1
miR156-5p-1	Bradi2g59110.3	hypothetical protein BRADI_2g59110	1	21.142	1	20	305	324	UGACAGAAGAGAGUGAGCAC	GUGCUCUCUCUCUUCUGUCA	Cleavage	1
miR156-5p-1	Bradi3g03510.7	squamosa promoter-binding 3	2	11.518	1	20	1166	1185	UGACAGAAGAGAGUGAGCAC	AUGCUCUCUCUCUUCUGUCA	Cleavage	1
miR156-5p-1	Bradi3g03510.4	squamosa promoter-binding 3	2	11.518	1	20	1166	1185	UGACAGAAGAGAGUGAGCAC	AUGCUCUCUCUCUUCUGUCA	Cleavage	1
miR156-5p-1	Bradi3g03510.3	squamosa promoter-binding 3	2	11.518	1	20	1166	1185	UGACAGAAGAGAGUGAGCAC	AUGCUCUCUCUCUUCUGUCA	Cleavage	1
miR156-5p-1	Bradi3g03510.5	squamosa promoter-binding 3	2	11.518	1	20	1166	1185	UGACAGAAGAGAGUGAGCAC	AUGCUCUCUCUCUUCUGUCA	Cleavage	1
miR156-5p-1	Bradi3g03510.2	squamosa promoter-binding 3	2	11.518	1	20	1166	1185	UGACAGAAGAGAGUGAGCAC	AUGCUCUCUCUCUUCUGUCA	Cleavage	1
miR156-5p-1	Bradi3g03510.6	squamosa promoter-binding 3	2	11.518	1	20	1166	1185	UGACAGAAGAGAGUGAGCAC	AUGCUCUCUCUCUUCUGUCA	Cleavage	1
miR156-5p-1	Bradi3g05510.1	squamosa promoter-binding 4	2	20.607	1	20	737	756	UGACAGAAGAGAGUGAGCAC	AUGCUCUCUCUCUUCUGUCA	Cleavage	1
miR156-5p-1	Bradi5g17126.1	hypothetical protein BRADI_5g17126	2.5	20.009	1	20	465	484	UGACAGAAGAGAGUGAGCAC	GUGCUCUCUCUCUUCUCUCA	Cleavage	1
miR156-5p-1	Bradi5g17126.2	hypothetical protein BRADI_5g17126	2.5	13.658	1	20	450	469	UGACAGAAGAGAGUGAGCAC	GUGCUCUCUCUCUUCUCUCA	Cleavage	1
miR156-5p-1	Bradi5g17126.3	hypothetical protein BRADI_5g17126	2.5	12.646	1	20	444	463	UGACAGAAGAGAGUGAGCAC	GUGCUCUCUCUCUUCUCUCA	Cleavage	1
miR156-5p-1	Bradi3g36906.1	---NA---	0	20.008	1	20	66	85	UGACAGAAGAGAGUGAGCAC	GUGCUCACUCUCUUCUGUCA	Cleavage	1
miR156-5p-1	Bradi3g41250.1	squamosa promoter-binding 16	1	17.147	1	20	950	969	UGACAGAAGAGAGUGAGCAC	GUGCUCUCUCUCUUCUGUCA	Cleavage	1
miR156-5p-1	Bradi4g34667.1	squamosa promoter-binding 18	1	16.424	1	20	923	942	UGACAGAAGAGAGUGAGCAC	GUGCUCUCUCUCUUCUGUCA	Cleavage	1
miR156-5p-1	Bradi4g33770.1	squamosa promoter-binding 17 isoform X1	1	22.544	1	20	815	834	UGACAGAAGAGAGUGAGCAC	GUGCUCUCUCUCUUCUGUCA	Cleavage	1
miR156-5p-1	Bradi4g33770.2	squamosa promoter-binding 17 isoform X2	1	22.544	1	20	812	831	UGACAGAAGAGAGUGAGCAC	GUGCUCUCUCUCUUCUGUCA	Cleavage	1
miR156-5p-1	Bradi4g18891.1	hypothetical protein BRADI_4g18891	1	20.096	1	20	959	978	UGACAGAAGAGAGUGAGCAC	GUGCUCUCUCUCUUCUGUCA	Cleavage	1
miR156-5p-1	Bradi2g59110.1	squamosa promoter-binding 2	1	21.142	1	20	830	849	UGACAGAAGAGAGUGAGCAC	GUGCUCUCUCUCUUCUGUCA	Cleavage	1
miR156-5p-1	Bradi3g40030.2	squamosa promoter-binding 14 isoform X1	1	17.96	1	20	773	792	UGACAGAAGAGAGUGAGCAC	GUGCUCUCUCUCUUCUGUCA	Cleavage	1
miR156-5p-1	Bradi3g40030.3	squamosa promoter-binding 14 isoform X1	1	17.96	1	20	773	792	UGACAGAAGAGAGUGAGCAC	GUGCUCUCUCUCUUCUGUCA	Cleavage	1
miR156-5p-1	Bradi3g40030.4	squamosa promoter-binding 14 isoform X2	1	17.96	1	20	770	789	UGACAGAAGAGAGUGAGCAC	GUGCUCUCUCUCUUCUGUCA	Cleavage	1
miR156-5p-1	Bradi3g40030.5	squamosa promoter-binding 14 isoform X2	1	17.96	1	20	770	789	UGACAGAAGAGAGUGAGCAC	GUGCUCUCUCUCUUCUGUCA	Cleavage	1
miR156-5p-1	Bradi5g17722.3	squamosa promoter-binding 7	1	24.149	1	20	740	759	UGACAGAAGAGAGUGAGCAC	GUGCUCUCUCUCUUCUGUCA	Cleavage	1
miR156-5p-1	Bradi5g17722.1	squamosa promoter-binding 7	1	24.149	1	20	671	690	UGACAGAAGAGAGUGAGCAC	GUGCUCUCUCUCUUCUGUCA	Cleavage	1
miR156-5p-1	Bradi2g59110.2	hypothetical protein BRADI_2g59110	1	21.142	1	20	509	528	UGACAGAAGAGAGUGAGCAC	GUGCUCUCUCUCUUCUGUCA	Cleavage	1
miR156-5p-1	Bradi2g59110.5	hypothetical protein BRADI_2g59110	1	21.142	1	20	305	324	UGACAGAAGAGAGUGAGCAC	GUGCUCUCUCUCUUCUGUCA	Cleavage	1
miR156-5p-1	Bradi2g59110.4	hypothetical protein BRADI_2g59110	1	21.142	1	20	305	324	UGACAGAAGAGAGUGAGCAC	GUGCUCUCUCUCUUCUGUCA	Cleavage	1
miR156-5p-1	Bradi2g59110.3	hypothetical protein BRADI_2g59110	1	21.142	1	20	305	324	UGACAGAAGAGAGUGAGCAC	GUGCUCUCUCUCUUCUGUCA	Cleavage	1
miR156-5p-1	Bradi3g03510.7	squamosa promoter-binding 3	2	11.518	1	20	1166	1185	UGACAGAAGAGAGUGAGCAC	AUGCUCUCUCUCUUCUGUCA	Cleavage	1
miR156-5p-1	Bradi3g03510.4	squamosa promoter-binding 3	2	11.518	1	20	1166	1185	UGACAGAAGAGAGUGAGCAC	AUGCUCUCUCUCUUCUGUCA	Cleavage	1
miR156-5p-1	Bradi3g03510.3	squamosa promoter-binding 3	2	11.518	1	20	1166	1185	UGACAGAAGAGAGUGAGCAC	AUGCUCUCUCUCUUCUGUCA	Cleavage	1
miR156-5p-1	Bradi3g03510.5	squamosa promoter-binding 3	2	11.518	1	20	1166	1185	UGACAGAAGAGAGUGAGCAC	AUGCUCUCUCUCUUCUGUCA	Cleavage	1
miR156-5p-1	Bradi3g03510.2	squamosa promoter-binding 3	2	11.518	1	20	1166	1185	UGACAGAAGAGAGUGAGCAC	AUGCUCUCUCUCUUCUGUCA	Cleavage	1
miR156-5p-1	Bradi3g03510.6	squamosa promoter-binding 3	2	11.518	1	20	1166	1185	UGACAGAAGAGAGUGAGCAC	AUGCUCUCUCUCUUCUGUCA	Cleavage	1
miR156-5p-1	Bradi3g05510.1	squamosa promoter-binding 4	2	20.607	1	20	737	756	UGACAGAAGAGAGUGAGCAC	AUGCUCUCUCUCUUCUGUCA	Cleavage	1
miR156-5p-1	Bradi5g17126.1	hypothetical protein BRADI_5g17126	2.5	20.009	1	20	465	484	UGACAGAAGAGAGUGAGCAC	GUGCUCUCUCUCUUCUCUCA	Cleavage	1
miR156-5p-1	Bradi5g17126.2	hypothetical protein BRADI_5g17126	2.5	13.658	1	20	450	469	UGACAGAAGAGAGUGAGCAC	GUGCUCUCUCUCUUCUCUCA	Cleavage	1
miR156-5p-1	Bradi5g17126.3	hypothetical protein BRADI_5g17126	2.5	12.646	1	20	444	463	UGACAGAAGAGAGUGAGCAC	GUGCUCUCUCUCUUCUCUCA	Cleavage	1
miR156-5p-1	Bradi3g36906.1	---NA---	0	20.008	1	20	66	85	UGACAGAAGAGAGUGAGCAC	GUGCUCACUCUCUUCUGUCA	Cleavage	1
miR156-5p-1	Bradi3g41250.1	squamosa promoter-binding 16	1	17.147	1	20	950	969	UGACAGAAGAGAGUGAGCAC	GUGCUCUCUCUCUUCUGUCA	Cleavage	1
miR156-5p-1	Bradi4g34667.1	squamosa promoter-binding 18	1	16.424	1	20	923	942	UGACAGAAGAGAGUGAGCAC	GUGCUCUCUCUCUUCUGUCA	Cleavage	1
miR156-5p-1	Bradi4g33770.1	squamosa promoter-binding 17 isoform X1	1	22.544	1	20	815	834	UGACAGAAGAGAGUGAGCAC	GUGCUCUCUCUCUUCUGUCA	Cleavage	1
miR156-5p-1	Bradi4g33770.2	squamosa promoter-binding 17 isoform X2	1	22.544	1	20	812	831	UGACAGAAGAGAGUGAGCAC	GUGCUCUCUCUCUUCUGUCA	Cleavage	1
miR156-5p-1	Bradi4g18891.1	hypothetical protein BRADI_4g18891	1	20.096	1	20	959	978	UGACAGAAGAGAGUGAGCAC	GUGCUCUCUCUCUUCUGUCA	Cleavage	1
miR156-5p-1	Bradi2g59110.1	squamosa promoter-binding 2	1	21.142	1	20	830	849	UGACAGAAGAGAGUGAGCAC	GUGCUCUCUCUCUUCUGUCA	Cleavage	1
miR156-5p-1	Bradi3g40030.2	squamosa promoter-binding 14 isoform X1	1	17.96	1	20	773	792	UGACAGAAGAGAGUGAGCAC	GUGCUCUCUCUCUUCUGUCA	Cleavage	1
miR156-5p-1	Bradi3g40030.3	squamosa promoter-binding 14 isoform X1	1	17.96	1	20	773	792	UGACAGAAGAGAGUGAGCAC	GUGCUCUCUCUCUUCUGUCA	Cleavage	1
miR156-5p-1	Bradi3g40030.4	squamosa promoter-binding 14 isoform X2	1	17.96	1	20	770	789	UGACAGAAGAGAGUGAGCAC	GUGCUCUCUCUCUUCUGUCA	Cleavage	1
miR156-5p-1	Bradi3g40030.5	squamosa promoter-binding 14 isoform X2	1	17.96	1	20	770	789	UGACAGAAGAGAGUGAGCAC	GUGCUCUCUCUCUUCUGUCA	Cleavage	1
miR156-5p-1	Bradi5g17722.3	squamosa promoter-binding 7	1	24.149	1	20	740	759	UGACAGAAGAGAGUGAGCAC	GUGCUCUCUCUCUUCUGUCA	Cleavage	1
miR156-5p-1	Bradi5g17722.1	squamosa promoter-binding 7	1	24.149	1	20	671	690	UGACAGAAGAGAGUGAGCAC	GUGCUCUCUCUCUUCUGUCA	Cleavage	1
miR156-5p-1	Bradi2g59110.2	hypothetical protein BRADI_2g59110	1	21.142	1	20	509	528	UGACAGAAGAGAGUGAGCAC	GUGCUCUCUCUCUUCUGUCA	Cleavage	1
miR156-5p-1	Bradi2g59110.5	hypothetical protein BRADI_2g59110	1	21.142	1	20	305	324	UGACAGAAGAGAGUGAGCAC	GUGCUCUCUCUCUUCUGUCA	Cleavage	1
miR156-5p-1	Bradi2g59110.4	hypothetical protein BRADI_2g59110	1	21.142	1	20	305	324	UGACAGAAGAGAGUGAGCAC	GUGCUCUCUCUCUUCUGUCA	Cleavage	1
miR156-5p-1	Bradi2g59110.3	hypothetical protein BRADI_2g59110	1	21.142	1	20	305	324	UGACAGAAGAGAGUGAGCAC	GUGCUCUCUCUCUUCUGUCA	Cleavage	1
miR156-5p-1	Bradi3g03510.7	squamosa promoter-binding 3	2	11.518	1	20	1166	1185	UGACAGAAGAGAGUGAGCAC	AUGCUCUCUCUCUUCUGUCA	Cleavage	1
miR156-5p-1	Bradi3g03510.4	squamosa promoter-binding 3	2	11.518	1	20	1166	1185	UGACAGAAGAGAGUGAGCAC	AUGCUCUCUCUCUUCUGUCA	Cleavage	1
miR156-5p-1	Bradi3g03510.3	squamosa promoter-binding 3	2	11.518	1	20	1166	1185	UGACAGAAGAGAGUGAGCAC	AUGCUCUCUCUCUUCUGUCA	Cleavage	1
miR156-5p-1	Bradi3g03510.5	squamosa promoter-binding 3	2	11.518	1	20	1166	1185	UGACAGAAGAGAGUGAGCAC	AUGCUCUCUCUCUUCUGUCA	Cleavage	1
miR156-5p-1	Bradi3g03510.2	squamosa promoter-binding 3	2	11.518	1	20	1166	1185	UGACAGAAGAGAGUGAGCAC	AUGCUCUCUCUCUUCUGUCA	Cleavage	1
miR156-5p-1	Bradi3g03510.6	squamosa promoter-binding 3	2	11.518	1	20	1166	1185	UGACAGAAGAGAGUGAGCAC	AUGCUCUCUCUCUUCUGUCA	Cleavage	1
miR156-5p-1	Bradi3g05510.1	squamosa promoter-binding 4	2	20.607	1	20	737	756	UGACAGAAGAGAGUGAGCAC	AUGCUCUCUCUCUUCUGUCA	Cleavage	1
miR156-5p-1	Bradi5g17126.1	hypothetical protein BRADI_5g17126	2.5	20.009	1	20	465	484	UGACAGAAGAGAGUGAGCAC	GUGCUCUCUCUCUUCUCUCA	Cleavage	1
miR156-5p-1	Bradi5g17126.2	hypothetical protein BRADI_5g17126	2.5	13.658	1	20	450	469	UGACAGAAGAGAGUGAGCAC	GUGCUCUCUCUCUUCUCUCA	Cleavage	1
miR156-5p-1	Bradi5g17126.3	hypothetical protein BRADI_5g17126	2.5	12.646	1	20	444	463	UGACAGAAGAGAGUGAGCAC	GUGCUCUCUCUCUUCUCUCA	Cleavage	1
miR156-5p-1	Bradi3g36906.1	---NA---	0	20.008	1	20	66	85	UGACAGAAGAGAGUGAGCAC	GUGCUCACUCUCUUCUGUCA	Cleavage	1
miR156-5p-1	Bradi3g41250.1	squamosa promoter-binding 16	1	17.147	1	20	950	969	UGACAGAAGAGAGUGAGCAC	GUGCUCUCUCUCUUCUGUCA	Cleavage	1
miR156-5p-1	Bradi4g34667.1	squamosa promoter-binding 18	1	16.424	1	20	923	942	UGACAGAAGAGAGUGAGCAC	GUGCUCUCUCUCUUCUGUCA	Cleavage	1
miR156-5p-1	Bradi4g33770.1	squamosa promoter-binding 17 isoform X1	1	22.544	1	20	815	834	UGACAGAAGAGAGUGAGCAC	GUGCUCUCUCUCUUCUGUCA	Cleavage	1
miR156-5p-1	Bradi4g33770.2	squamosa promoter-binding 17 isoform X2	1	22.544	1	20	812	831	UGACAGAAGAGAGUGAGCAC	GUGCUCUCUCUCUUCUGUCA	Cleavage	1
miR156-5p-1	Bradi4g18891.1	hypothetical protein BRADI_4g18891	1	20.096	1	20	959	978	UGACAGAAGAGAGUGAGCAC	GUGCUCUCUCUCUUCUGUCA	Cleavage	1
miR156-5p-1	Bradi2g59110.1	squamosa promoter-binding 2	1	21.142	1	20	830	849	UGACAGAAGAGAGUGAGCAC	GUGCUCUCUCUCUUCUGUCA	Cleavage	1
miR156-5p-1	Bradi3g40030.2	squamosa promoter-binding 14 isoform X1	1	17.96	1	20	773	792	UGACAGAAGAGAGUGAGCAC	GUGCUCUCUCUCUUCUGUCA	Cleavage	1
miR156-5p-1	Bradi3g40030.3	squamosa promoter-binding 14 isoform X1	1	17.96	1	20	773	792	UGACAGAAGAGAGUGAGCAC	GUGCUCUCUCUCUUCUGUCA	Cleavage	1
miR156-5p-1	Bradi3g40030.4	squamosa promoter-binding 14 isoform X2	1	17.96	1	20	770	789	UGACAGAAGAGAGUGAGCAC	GUGCUCUCUCUCUUCUGUCA	Cleavage	1
miR156-5p-1	Bradi3g40030.5	squamosa promoter-binding 14 isoform X2	1	17.96	1	20	770	789	UGACAGAAGAGAGUGAGCAC	GUGCUCUCUCUCUUCUGUCA	Cleavage	1
miR156-5p-1	Bradi5g17722.3	squamosa promoter-binding 7	1	24.149	1	20	740	759	UGACAGAAGAGAGUGAGCAC	GUGCUCUCUCUCUUCUGUCA	Cleavage	1
miR156-5p-1	Bradi5g17722.1	squamosa promoter-binding 7	1	24.149	1	20	671	690	UGACAGAAGAGAGUGAGCAC	GUGCUCUCUCUCUUCUGUCA	Cleavage	1
miR156-5p-1	Bradi2g59110.2	hypothetical protein BRADI_2g59110	1	21.142	1	20	509	528	UGACAGAAGAGAGUGAGCAC	GUGCUCUCUCUCUUCUGUCA	Cleavage	1
miR156-5p-1	Bradi2g59110.5	hypothetical protein BRADI_2g59110	1	21.142	1	20	305	324	UGACAGAAGAGAGUGAGCAC	GUGCUCUCUCUCUUCUGUCA	Cleavage	1
miR156-5p-1	Bradi2g59110.4	hypothetical protein BRADI_2g59110	1	21.142	1	20	305	324	UGACAGAAGAGAGUGAGCAC	GUGCUCUCUCUCUUCUGUCA	Cleavage	1
miR156-5p-1	Bradi2g59110.3	hypothetical protein BRADI_2g59110	1	21.142	1	20	305	324	UGACAGAAGAGAGUGAGCAC	GUGCUCUCUCUCUUCUGUCA	Cleavage	1
miR156-5p-1	Bradi3g03510.7	squamosa promoter-binding 3	2	11.518	1	20	1166	1185	UGACAGAAGAGAGUGAGCAC	AUGCUCUCUCUCUUCUGUCA	Cleavage	1
miR156-5p-1	Bradi3g03510.4	squamosa promoter-binding 3	2	11.518	1	20	1166	1185	UGACAGAAGAGAGUGAGCAC	AUGCUCUCUCUCUUCUGUCA	Cleavage	1
miR156-5p-1	Bradi3g03510.3	squamosa promoter-binding 3	2	11.518	1	20	1166	1185	UGACAGAAGAGAGUGAGCAC	AUGCUCUCUCUCUUCUGUCA	Cleavage	1
miR156-5p-1	Bradi3g03510.5	squamosa promoter-binding 3	2	11.518	1	20	1166	1185	UGACAGAAGAGAGUGAGCAC	AUGCUCUCUCUCUUCUGUCA	Cleavage	1
miR156-5p-1	Bradi3g03510.2	squamosa promoter-binding 3	2	11.518	1	20	1166	1185	UGACAGAAGAGAGUGAGCAC	AUGCUCUCUCUCUUCUGUCA	Cleavage	1
miR156-5p-1	Bradi3g03510.6	squamosa promoter-binding 3	2	11.518	1	20	1166	1185	UGACAGAAGAGAGUGAGCAC	AUGCUCUCUCUCUUCUGUCA	Cleavage	1
miR156-5p-1	Bradi3g05510.1	squamosa promoter-binding 4	2	20.607	1	20	737	756	UGACAGAAGAGAGUGAGCAC	AUGCUCUCUCUCUUCUGUCA	Cleavage	1
miR156-5p-1	Bradi5g17126.1	hypothetical protein BRADI_5g17126	2.5	20.009	1	20	465	484	UGACAGAAGAGAGUGAGCAC	GUGCUCUCUCUCUUCUCUCA	Cleavage	1
miR156-5p-1	Bradi5g17126.2	hypothetical protein BRADI_5g17126	2.5	13.658	1	20	450	469	UGACAGAAGAGAGUGAGCAC	GUGCUCUCUCUCUUCUCUCA	Cleavage	1
miR156-5p-1	Bradi5g17126.3	hypothetical protein BRADI_5g17126	2.5	12.646	1	20	444	463	UGACAGAAGAGAGUGAGCAC	GUGCUCUCUCUCUUCUCUCA	Cleavage	1
miR156-5p-1	Bradi3g36906.1	---NA---	0	20.008	1	20	66	85	UGACAGAAGAGAGUGAGCAC	GUGCUCACUCUCUUCUGUCA	Cleavage	1
miR156-5p-1	Bradi3g41250.1	squamosa promoter-binding 16	1	17.147	1	20	950	969	UGACAGAAGAGAGUGAGCAC	GUGCUCUCUCUCUUCUGUCA	Cleavage	1
miR156-5p-1	Bradi4g34667.1	squamosa promoter-binding 18	1	16.424	1	20	923	942	UGACAGAAGAGAGUGAGCAC	GUGCUCUCUCUCUUCUGUCA	Cleavage	1
miR156-5p-1	Bradi4g33770.1	squamosa promoter-binding 17 isoform X1	1	22.544	1	20	815	834	UGACAGAAGAGAGUGAGCAC	GUGCUCUCUCUCUUCUGUCA	Cleavage	1
miR156-5p-1	Bradi4g33770.2	squamosa promoter-binding 17 isoform X2	1	22.544	1	20	812	831	UGACAGAAGAGAGUGAGCAC	GUGCUCUCUCUCUUCUGUCA	Cleavage	1
miR156-5p-1	Bradi4g18891.1	hypothetical protein BRADI_4g18891	1	20.096	1	20	959	978	UGACAGAAGAGAGUGAGCAC	GUGCUCUCUCUCUUCUGUCA	Cleavage	1
miR156-5p-1	Bradi2g59110.1	squamosa promoter-binding 2	1	21.142	1	20	830	849	UGACAGAAGAGAGUGAGCAC	GUGCUCUCUCUCUUCUGUCA	Cleavage	1
miR156-5p-1	Bradi3g40030.2	squamosa promoter-binding 14 isoform X1	1	17.96	1	20	773	792	UGACAGAAGAGAGUGAGCAC	GUGCUCUCUCUCUUCUGUCA	Cleavage	1
miR156-5p-1	Bradi3g40030.3	squamosa promoter-binding 14 isoform X1	1	17.96	1	20	773	792	UGACAGAAGAGAGUGAGCAC	GUGCUCUCUCUCUUCUGUCA	Cleavage	1
miR156-5p-1	Bradi3g40030.4	squamosa promoter-binding 14 isoform X2	1	17.96	1	20	770	789	UGACAGAAGAGAGUGAGCAC	GUGCUCUCUCUCUUCUGUCA	Cleavage	1
miR156-5p-1	Bradi3g40030.5	squamosa promoter-binding 14 isoform X2	1	17.96	1	20	770	789	UGACAGAAGAGAGUGAGCAC	GUGCUCUCUCUCUUCUGUCA	Cleavage	1
miR156-5p-1	Bradi5g17722.3	squamosa promoter-binding 7	1	24.149	1	20	740	759	UGACAGAAGAGAGUGAGCAC	GUGCUCUCUCUCUUCUGUCA	Cleavage	1
miR156-5p-1	Bradi5g17722.1	squamosa promoter-binding 7	1	24.149	1	20	671	690	UGACAGAAGAGAGUGAGCAC	GUGCUCUCUCUCUUCUGUCA	Cleavage	1
miR156-5p-1	Bradi2g59110.2	hypothetical protein BRADI_2g59110	1	21.142	1	20	509	528	UGACAGAAGAGAGUGAGCAC	GUGCUCUCUCUCUUCUGUCA	Cleavage	1
miR156-5p-1	Bradi2g59110.5	hypothetical protein BRADI_2g59110	1	21.142	1	20	305	324	UGACAGAAGAGAGUGAGCAC	GUGCUCUCUCUCUUCUGUCA	Cleavage	1
miR156-5p-1	Bradi2g59110.4	hypothetical protein BRADI_2g59110	1	21.142	1	20	305	324	UGACAGAAGAGAGUGAGCAC	GUGCUCUCUCUCUUCUGUCA	Cleavage	1
miR156-5p-1	Bradi2g59110.3	hypothetical protein BRADI_2g59110	1	21.142	1	20	305	324	UGACAGAAGAGAGUGAGCAC	GUGCUCUCUCUCUUCUGUCA	Cleavage	1
miR156-5p-1	Bradi3g03510.7	squamosa promoter-binding 3	2	11.518	1	20	1166	1185	UGACAGAAGAGAGUGAGCAC	AUGCUCUCUCUCUUCUGUCA	Cleavage	1
miR156-5p-1	Bradi3g03510.4	squamosa promoter-binding 3	2	11.518	1	20	1166	1185	UGACAGAAGAGAGUGAGCAC	AUGCUCUCUCUCUUCUGUCA	Cleavage	1
miR156-5p-1	Bradi3g03510.3	squamosa promoter-binding 3	2	11.518	1	20	1166	1185	UGACAGAAGAGAGUGAGCAC	AUGCUCUCUCUCUUCUGUCA	Cleavage	1
miR156-5p-1	Bradi3g03510.5	squamosa promoter-binding 3	2	11.518	1	20	1166	1185	UGACAGAAGAGAGUGAGCAC	AUGCUCUCUCUCUUCUGUCA	Cleavage	1
miR156-5p-1	Bradi3g03510.2	squamosa promoter-binding 3	2	11.518	1	20	1166	1185	UGACAGAAGAGAGUGAGCAC	AUGCUCUCUCUCUUCUGUCA	Cleavage	1
miR156-5p-1	Bradi3g03510.6	squamosa promoter-binding 3	2	11.518	1	20	1166	1185	UGACAGAAGAGAGUGAGCAC	AUGCUCUCUCUCUUCUGUCA	Cleavage	1
miR156-5p-1	Bradi3g05510.1	squamosa promoter-binding 4	2	20.607	1	20	737	756	UGACAGAAGAGAGUGAGCAC	AUGCUCUCUCUCUUCUGUCA	Cleavage	1
miR156-5p-1	Bradi5g17126.1	hypothetical protein BRADI_5g17126	2.5	20.009	1	20	465	484	UGACAGAAGAGAGUGAGCAC	GUGCUCUCUCUCUUCUCUCA	Cleavage	1
miR156-5p-1	Bradi5g17126.2	hypothetical protein BRADI_5g17126	2.5	13.658	1	20	450	469	UGACAGAAGAGAGUGAGCAC	GUGCUCUCUCUCUUCUCUCA	Cleavage	1
miR156-5p-1	Bradi5g17126.3	hypothetical protein BRADI_5g17126	2.5	12.646	1	20	444	463	UGACAGAAGAGAGUGAGCAC	GUGCUCUCUCUCUUCUCUCA	Cleavage	1
miR156-5p-1	Bradi3g36906.1	---NA---	0	20.008	1	20	66	85	UGACAGAAGAGAGUGAGCAC	GUGCUCACUCUCUUCUGUCA	Cleavage	1
miR156-5p-1	Bradi3g41250.1	squamosa promoter-binding 16	1	17.147	1	20	950	969	UGACAGAAGAGAGUGAGCAC	GUGCUCUCUCUCUUCUGUCA	Cleavage	1
miR156-5p-1	Bradi4g34667.1	squamosa promoter-binding 18	1	16.424	1	20	923	942	UGACAGAAGAGAGUGAGCAC	GUGCUCUCUCUCUUCUGUCA	Cleavage	1
miR156-5p-1	Bradi4g33770.1	squamosa promoter-binding 17 isoform X1	1	22.544	1	20	815	834	UGACAGAAGAGAGUGAGCAC	GUGCUCUCUCUCUUCUGUCA	Cleavage	1
miR156-5p-1	Bradi4g33770.2	squamosa promoter-binding 17 isoform X2	1	22.544	1	20	812	831	UGACAGAAGAGAGUGAGCAC	GUGCUCUCUCUCUUCUGUCA	Cleavage	1
miR156-5p-1	Bradi4g18891.1	hypothetical protein BRADI_4g18891	1	20.096	1	20	959	978	UGACAGAAGAGAGUGAGCAC	GUGCUCUCUCUCUUCUGUCA	Cleavage	1
miR156-5p-1	Bradi2g59110.1	squamosa promoter-binding 2	1	21.142	1	20	830	849	UGACAGAAGAGAGUGAGCAC	GUGCUCUCUCUCUUCUGUCA	Cleavage	1
miR156-5p-1	Bradi3g40030.2	squamosa promoter-binding 14 isoform X1	1	17.96	1	20	773	792	UGACAGAAGAGAGUGAGCAC	GUGCUCUCUCUCUUCUGUCA	Cleavage	1
miR156-5p-1	Bradi3g40030.3	squamosa promoter-binding 14 isoform X1	1	17.96	1	20	773	792	UGACAGAAGAGAGUGAGCAC	GUGCUCUCUCUCUUCUGUCA	Cleavage	1
miR156-5p-1	Bradi3g40030.4	squamosa promoter-binding 14 isoform X2	1	17.96	1	20	770	789	UGACAGAAGAGAGUGAGCAC	GUGCUCUCUCUCUUCUGUCA	Cleavage	1
miR156-5p-1	Bradi3g40030.5	squamosa promoter-binding 14 isoform X2	1	17.96	1	20	770	789	UGACAGAAGAGAGUGAGCAC	GUGCUCUCUCUCUUCUGUCA	Cleavage	1
miR156-5p-1	Bradi5g17722.3	squamosa promoter-binding 7	1	24.149	1	20	740	759	UGACAGAAGAGAGUGAGCAC	GUGCUCUCUCUCUUCUGUCA	Cleavage	1
miR156-5p-1	Bradi5g17722.1	squamosa promoter-binding 7	1	24.149	1	20	671	690	UGACAGAAGAGAGUGAGCAC	GUGCUCUCUCUCUUCUGUCA	Cleavage	1
miR156-5p-1	Bradi2g59110.2	hypothetical protein BRADI_2g59110	1	21.142	1	20	509	528	UGACAGAAGAGAGUGAGCAC	GUGCUCUCUCUCUUCUGUCA	Cleavage	1
miR156-5p-1	Bradi2g59110.5	hypothetical protein BRADI_2g59110	1	21.142	1	20	305	324	UGACAGAAGAGAGUGAGCAC	GUGCUCUCUCUCUUCUGUCA	Cleavage	1
miR156-5p-1	Bradi2g59110.4	hypothetical protein BRADI_2g59110	1	21.142	1	20	305	324	UGACAGAAGAGAGUGAGCAC	GUGCUCUCUCUCUUCUGUCA	Cleavage	1
miR156-5p-1	Bradi2g59110.3	hypothetical protein BRADI_2g59110	1	21.142	1	20	305	324	UGACAGAAGAGAGUGAGCAC	GUGCUCUCUCUCUUCUGUCA	Cleavage	1
miR156-5p-1	Bradi3g03510.7	squamosa promoter-binding 3	2	11.518	1	20	1166	1185	UGACAGAAGAGAGUGAGCAC	AUGCUCUCUCUCUUCUGUCA	Cleavage	1
miR156-5p-1	Bradi3g03510.4	squamosa promoter-binding 3	2	11.518	1	20	1166	1185	UGACAGAAGAGAGUGAGCAC	AUGCUCUCUCUCUUCUGUCA	Cleavage	1
miR156-5p-1	Bradi3g03510.3	squamosa promoter-binding 3	2	11.518	1	20	1166	1185	UGACAGAAGAGAGUGAGCAC	AUGCUCUCUCUCUUCUGUCA	Cleavage	1
miR156-5p-1	Bradi3g03510.5	squamosa promoter-binding 3	2	11.518	1	20	1166	1185	UGACAGAAGAGAGUGAGCAC	AUGCUCUCUCUCUUCUGUCA	Cleavage	1
miR156-5p-1	Bradi3g03510.2	squamosa promoter-binding 3	2	11.518	1	20	1166	1185	UGACAGAAGAGAGUGAGCAC	AUGCUCUCUCUCUUCUGUCA	Cleavage	1
miR156-5p-1	Bradi3g03510.6	squamosa promoter-binding 3	2	11.518	1	20	1166	1185	UGACAGAAGAGAGUGAGCAC	AUGCUCUCUCUCUUCUGUCA	Cleavage	1
miR156-5p-1	Bradi3g05510.1	squamosa promoter-binding 4	2	20.607	1	20	737	756	UGACAGAAGAGAGUGAGCAC	AUGCUCUCUCUCUUCUGUCA	Cleavage	1
miR156-5p-1	Bradi5g17126.1	hypothetical protein BRADI_5g17126	2.5	20.009	1	20	465	484	UGACAGAAGAGAGUGAGCAC	GUGCUCUCUCUCUUCUCUCA	Cleavage	1
miR156-5p-1	Bradi5g17126.2	hypothetical protein BRADI_5g17126	2.5	13.658	1	20	450	469	UGACAGAAGAGAGUGAGCAC	GUGCUCUCUCUCUUCUCUCA	Cleavage	1
miR156-5p-1	Bradi5g17126.3	hypothetical protein BRADI_5g17126	2.5	12.646	1	20	444	463	UGACAGAAGAGAGUGAGCAC	GUGCUCUCUCUCUUCUCUCA	Cleavage	1
miR156-5p-1	Bradi3g36906.1	---NA---	0	20.008	1	20	66	85	UGACAGAAGAGAGUGAGCAC	GUGCUCACUCUCUUCUGUCA	Cleavage	1
miR156-5p-1	Bradi3g41250.1	squamosa promoter-binding 16	1	17.147	1	20	950	969	UGACAGAAGAGAGUGAGCAC	GUGCUCUCUCUCUUCUGUCA	Cleavage	1
miR156-5p-1	Bradi4g34667.1	squamosa promoter-binding 18	1	16.424	1	20	923	942	UGACAGAAGAGAGUGAGCAC	GUGCUCUCUCUCUUCUGUCA	Cleavage	1
miR156-5p-1	Bradi4g33770.1	squamosa promoter-binding 17 isoform X1	1	22.544	1	20	815	834	UGACAGAAGAGAGUGAGCAC	GUGCUCUCUCUCUUCUGUCA	Cleavage	1
miR156-5p-1	Bradi4g33770.2	squamosa promoter-binding 17 isoform X2	1	22.544	1	20	812	831	UGACAGAAGAGAGUGAGCAC	GUGCUCUCUCUCUUCUGUCA	Cleavage	1
miR156-5p-1	Bradi4g18891.1	hypothetical protein BRADI_4g18891	1	20.096	1	20	959	978	UGACAGAAGAGAGUGAGCAC	GUGCUCUCUCUCUUCUGUCA	Cleavage	1
miR156-5p-1	Bradi2g59110.1	squamosa promoter-binding 2	1	21.142	1	20	830	849	UGACAGAAGAGAGUGAGCAC	GUGCUCUCUCUCUUCUGUCA	Cleavage	1
miR156-5p-1	Bradi3g40030.2	squamosa promoter-binding 14 isoform X1	1	17.96	1	20	773	792	UGACAGAAGAGAGUGAGCAC	GUGCUCUCUCUCUUCUGUCA	Cleavage	1
miR156-5p-1	Bradi3g40030.3	squamosa promoter-binding 14 isoform X1	1	17.96	1	20	773	792	UGACAGAAGAGAGUGAGCAC	GUGCUCUCUCUCUUCUGUCA	Cleavage	1
miR156-5p-1	Bradi3g40030.4	squamosa promoter-binding 14 isoform X2	1	17.96	1	20	770	789	UGACAGAAGAGAGUGAGCAC	GUGCUCUCUCUCUUCUGUCA	Cleavage	1
miR156-5p-1	Bradi3g40030.5	squamosa promoter-binding 14 isoform X2	1	17.96	1	20	770	789	UGACAGAAGAGAGUGAGCAC	GUGCUCUCUCUCUUCUGUCA	Cleavage	1
miR156-5p-1	Bradi5g17722.3	squamosa promoter-binding 7	1	24.149	1	20	740	759	UGACAGAAGAGAGUGAGCAC	GUGCUCUCUCUCUUCUGUCA	Cleavage	1
miR156-5p-1	Bradi5g17722.1	squamosa promoter-binding 7	1	24.149	1	20	671	690	UGACAGAAGAGAGUGAGCAC	GUGCUCUCUCUCUUCUGUCA	Cleavage	1
miR156-5p-1	Bradi2g59110.2	hypothetical protein BRADI_2g59110	1	21.142	1	20	509	528	UGACAGAAGAGAGUGAGCAC	GUGCUCUCUCUCUUCUGUCA	Cleavage	1
miR156-5p-1	Bradi2g59110.5	hypothetical protein BRADI_2g59110	1	21.142	1	20	305	324	UGACAGAAGAGAGUGAGCAC	GUGCUCUCUCUCUUCUGUCA	Cleavage	1
miR156-5p-1	Bradi2g59110.4	hypothetical protein BRADI_2g59110	1	21.142	1	20	305	324	UGACAGAAGAGAGUGAGCAC	GUGCUCUCUCUCUUCUGUCA	Cleavage	1
miR156-5p-1	Bradi2g59110.3	hypothetical protein BRADI_2g59110	1	21.142	1	20	305	324	UGACAGAAGAGAGUGAGCAC	GUGCUCUCUCUCUUCUGUCA	Cleavage	1
miR156-5p-1	Bradi3g03510.7	squamosa promoter-binding 3	2	11.518	1	20	1166	1185	UGACAGAAGAGAGUGAGCAC	AUGCUCUCUCUCUUCUGUCA	Cleavage	1
miR156-5p-1	Bradi3g03510.4	squamosa promoter-binding 3	2	11.518	1	20	1166	1185	UGACAGAAGAGAGUGAGCAC	AUGCUCUCUCUCUUCUGUCA	Cleavage	1
miR156-5p-1	Bradi3g03510.3	squamosa promoter-binding 3	2	11.518	1	20	1166	1185	UGACAGAAGAGAGUGAGCAC	AUGCUCUCUCUCUUCUGUCA	Cleavage	1
miR156-5p-1	Bradi3g03510.5	squamosa promoter-binding 3	2	11.518	1	20	1166	1185	UGACAGAAGAGAGUGAGCAC	AUGCUCUCUCUCUUCUGUCA	Cleavage	1
miR156-5p-1	Bradi3g03510.2	squamosa promoter-binding 3	2	11.518	1	20	1166	1185	UGACAGAAGAGAGUGAGCAC	AUGCUCUCUCUCUUCUGUCA	Cleavage	1
miR156-5p-1	Bradi3g03510.6	squamosa promoter-binding 3	2	11.518	1	20	1166	1185	UGACAGAAGAGAGUGAGCAC	AUGCUCUCUCUCUUCUGUCA	Cleavage	1
miR156-5p-1	Bradi3g05510.1	squamosa promoter-binding 4	2	20.607	1	20	737	756	UGACAGAAGAGAGUGAGCAC	AUGCUCUCUCUCUUCUGUCA	Cleavage	1
miR156-5p-1	Bradi5g17126.1	hypothetical protein BRADI_5g17126	2.5	20.009	1	20	465	484	UGACAGAAGAGAGUGAGCAC	GUGCUCUCUCUCUUCUCUCA	Cleavage	1
miR156-5p-1	Bradi5g17126.2	hypothetical protein BRADI_5g17126	2.5	13.658	1	20	450	469	UGACAGAAGAGAGUGAGCAC	GUGCUCUCUCUCUUCUCUCA	Cleavage	1
miR156-5p-1	Bradi5g17126.3	hypothetical protein BRADI_5g17126	2.5	12.646	1	20	444	463	UGACAGAAGAGAGUGAGCAC	GUGCUCUCUCUCUUCUCUCA	Cleavage	1
miR156-5p-1	Bradi3g36906.1	---NA---	0	20.008	1	20	66	85	UGACAGAAGAGAGUGAGCAC	GUGCUCACUCUCUUCUGUCA	Cleavage	1
miR156-5p-1	Bradi3g41250.1	squamosa promoter-binding 16	1	17.147	1	20	950	969	UGACAGAAGAGAGUGAGCAC	GUGCUCUCUCUCUUCUGUCA	Cleavage	1
miR156-5p-1	Bradi4g34667.1	squamosa promoter-binding 18	1	16.424	1	20	923	942	UGACAGAAGAGAGUGAGCAC	GUGCUCUCUCUCUUCUGUCA	Cleavage	1
miR156-5p-1	Bradi4g33770.1	squamosa promoter-binding 17 isoform X1	1	22.544	1	20	815	834	UGACAGAAGAGAGUGAGCAC	GUGCUCUCUCUCUUCUGUCA	Cleavage	1
miR156-5p-1	Bradi4g33770.2	squamosa promoter-binding 17 isoform X2	1	22.544	1	20	812	831	UGACAGAAGAGAGUGAGCAC	GUGCUCUCUCUCUUCUGUCA	Cleavage	1
miR156-5p-1	Bradi4g18891.1	hypothetical protein BRADI_4g18891	1	20.096	1	20	959	978	UGACAGAAGAGAGUGAGCAC	GUGCUCUCUCUCUUCUGUCA	Cleavage	1
miR156-5p-1	Bradi2g59110.1	squamosa promoter-binding 2	1	21.142	1	20	830	849	UGACAGAAGAGAGUGAGCAC	GUGCUCUCUCUCUUCUGUCA	Cleavage	1
miR156-5p-1	Bradi3g40030.2	squamosa promoter-binding 14 isoform X1	1	17.96	1	20	773	792	UGACAGAAGAGAGUGAGCAC	GUGCUCUCUCUCUUCUGUCA	Cleavage	1
miR156-5p-1	Bradi3g40030.3	squamosa promoter-binding 14 isoform X1	1	17.96	1	20	773	792	UGACAGAAGAGAGUGAGCAC	GUGCUCUCUCUCUUCUGUCA	Cleavage	1
miR156-5p-1	Bradi3g40030.4	squamosa promoter-binding 14 isoform X2	1	17.96	1	20	770	789	UGACAGAAGAGAGUGAGCAC	GUGCUCUCUCUCUUCUGUCA	Cleavage	1
miR156-5p-1	Bradi3g40030.5	squamosa promoter-binding 14 isoform X2	1	17.96	1	20	770	789	UGACAGAAGAGAGUGAGCAC	GUGCUCUCUCUCUUCUGUCA	Cleavage	1
miR156-5p-1	Bradi5g17722.3	squamosa promoter-binding 7	1	24.149	1	20	740	759	UGACAGAAGAGAGUGAGCAC	GUGCUCUCUCUCUUCUGUCA	Cleavage	1
miR156-5p-1	Bradi5g17722.1	squamosa promoter-binding 7	1	24.149	1	20	671	690	UGACAGAAGAGAGUGAGCAC	GUGCUCUCUCUCUUCUGUCA	Cleavage	1
miR156-5p-1	Bradi2g59110.2	hypothetical protein BRADI_2g59110	1	21.142	1	20	509	528	UGACAGAAGAGAGUGAGCAC	GUGCUCUCUCUCUUCUGUCA	Cleavage	1
miR156-5p-1	Bradi2g59110.5	hypothetical protein BRADI_2g59110	1	21.142	1	20	305	324	UGACAGAAGAGAGUGAGCAC	GUGCUCUCUCUCUUCUGUCA	Cleavage	1
miR156-5p-1	Bradi2g59110.4	hypothetical protein BRADI_2g59110	1	21.142	1	20	305	324	UGACAGAAGAGAGUGAGCAC	GUGCUCUCUCUCUUCUGUCA	Cleavage	1
miR156-5p-1	Bradi2g59110.3	hypothetical protein BRADI_2g59110	1	21.142	1	20	305	324	UGACAGAAGAGAGUGAGCAC	GUGCUCUCUCUCUUCUGUCA	Cleavage	1
miR156-5p-1	Bradi3g03510.7	squamosa promoter-binding 3	2	11.518	1	20	1166	1185	UGACAGAAGAGAGUGAGCAC	AUGCUCUCUCUCUUCUGUCA	Cleavage	1
miR156-5p-1	Bradi3g03510.4	squamosa promoter-binding 3	2	11.518	1	20	1166	1185	UGACAGAAGAGAGUGAGCAC	AUGCUCUCUCUCUUCUGUCA	Cleavage	1
miR156-5p-1	Bradi3g03510.3	squamosa promoter-binding 3	2	11.518	1	20	1166	1185	UGACAGAAGAGAGUGAGCAC	AUGCUCUCUCUCUUCUGUCA	Cleavage	1
miR156-5p-1	Bradi3g03510.5	squamosa promoter-binding 3	2	11.518	1	20	1166	1185	UGACAGAAGAGAGUGAGCAC	AUGCUCUCUCUCUUCUGUCA	Cleavage	1
miR156-5p-1	Bradi3g03510.2	squamosa promoter-binding 3	2	11.518	1	20	1166	1185	UGACAGAAGAGAGUGAGCAC	AUGCUCUCUCUCUUCUGUCA	Cleavage	1
miR156-5p-1	Bradi3g03510.6	squamosa promoter-binding 3	2	11.518	1	20	1166	1185	UGACAGAAGAGAGUGAGCAC	AUGCUCUCUCUCUUCUGUCA	Cleavage	1
miR156-5p-1	Bradi3g05510.1	squamosa promoter-binding 4	2	20.607	1	20	737	756	UGACAGAAGAGAGUGAGCAC	AUGCUCUCUCUCUUCUGUCA	Cleavage	1
miR156-5p-1	Bradi5g17126.1	hypothetical protein BRADI_5g17126	2.5	20.009	1	20	465	484	UGACAGAAGAGAGUGAGCAC	GUGCUCUCUCUCUUCUCUCA	Cleavage	1
miR156-5p-1	Bradi5g17126.2	hypothetical protein BRADI_5g17126	2.5	13.658	1	20	450	469	UGACAGAAGAGAGUGAGCAC	GUGCUCUCUCUCUUCUCUCA	Cleavage	1
miR156-5p-1	Bradi5g17126.3	hypothetical protein BRADI_5g17126	2.5	12.646	1	20	444	463	UGACAGAAGAGAGUGAGCAC	GUGCUCUCUCUCUUCUCUCA	Cleavage	1
miR156-5p-1	Bradi3g36906.1	---NA---	0	20.008	1	20	66	85	UGACAGAAGAGAGUGAGCAC	GUGCUCACUCUCUUCUGUCA	Cleavage	1
miR156-5p-1	Bradi3g41250.1	squamosa promoter-binding 16	1	17.147	1	20	950	969	UGACAGAAGAGAGUGAGCAC	GUGCUCUCUCUCUUCUGUCA	Cleavage	1
miR156-5p-1	Bradi4g34667.1	squamosa promoter-binding 18	1	16.424	1	20	923	942	UGACAGAAGAGAGUGAGCAC	GUGCUCUCUCUCUUCUGUCA	Cleavage	1
miR156-5p-1	Bradi4g33770.1	squamosa promoter-binding 17 isoform X1	1	22.544	1	20	815	834	UGACAGAAGAGAGUGAGCAC	GUGCUCUCUCUCUUCUGUCA	Cleavage	1
miR156-5p-1	Bradi4g33770.2	squamosa promoter-binding 17 isoform X2	1	22.544	1	20	812	831	UGACAGAAGAGAGUGAGCAC	GUGCUCUCUCUCUUCUGUCA	Cleavage	1
miR156-5p-1	Bradi4g18891.1	hypothetical protein BRADI_4g18891	1	20.096	1	20	959	978	UGACAGAAGAGAGUGAGCAC	GUGCUCUCUCUCUUCUGUCA	Cleavage	1
miR156-5p-1	Bradi2g59110.1	squamosa promoter-binding 2	1	21.142	1	20	830	849	UGACAGAAGAGAGUGAGCAC	GUGCUCUCUCUCUUCUGUCA	Cleavage	1
miR156-5p-1	Bradi3g40030.2	squamosa promoter-binding 14 isoform X1	1	17.96	1	20	773	792	UGACAGAAGAGAGUGAGCAC	GUGCUCUCUCUCUUCUGUCA	Cleavage	1
miR156-5p-1	Bradi3g40030.3	squamosa promoter-binding 14 isoform X1	1	17.96	1	20	773	792	UGACAGAAGAGAGUGAGCAC	GUGCUCUCUCUCUUCUGUCA	Cleavage	1
miR156-5p-1	Bradi3g40030.4	squamosa promoter-binding 14 isoform X2	1	17.96	1	20	770	789	UGACAGAAGAGAGUGAGCAC	GUGCUCUCUCUCUUCUGUCA	Cleavage	1
miR156-5p-1	Bradi3g40030.5	squamosa promoter-binding 14 isoform X2	1	17.96	1	20	770	789	UGACAGAAGAGAGUGAGCAC	GUGCUCUCUCUCUUCUGUCA	Cleavage	1
miR156-5p-1	Bradi5g17722.3	squamosa promoter-binding 7	1	24.149	1	20	740	759	UGACAGAAGAGAGUGAGCAC	GUGCUCUCUCUCUUCUGUCA	Cleavage	1
miR156-5p-1	Bradi5g17722.1	squamosa promoter-binding 7	1	24.149	1	20	671	690	UGACAGAAGAGAGUGAGCAC	GUGCUCUCUCUCUUCUGUCA	Cleavage	1
miR156-5p-1	Bradi2g59110.2	hypothetical protein BRADI_2g59110	1	21.142	1	20	509	528	UGACAGAAGAGAGUGAGCAC	GUGCUCUCUCUCUUCUGUCA	Cleavage	1
miR156-5p-1	Bradi2g59110.5	hypothetical protein BRADI_2g59110	1	21.142	1	20	305	324	UGACAGAAGAGAGUGAGCAC	GUGCUCUCUCUCUUCUGUCA	Cleavage	1
miR156-5p-1	Bradi2g59110.4	hypothetical protein BRADI_2g59110	1	21.142	1	20	305	324	UGACAGAAGAGAGUGAGCAC	GUGCUCUCUCUCUUCUGUCA	Cleavage	1
miR156-5p-1	Bradi2g59110.3	hypothetical protein BRADI_2g59110	1	21.142	1	20	305	324	UGACAGAAGAGAGUGAGCAC	GUGCUCUCUCUCUUCUGUCA	Cleavage	1
miR156-5p-1	Bradi3g03510.7	squamosa promoter-binding 3	2	11.518	1	20	1166	1185	UGACAGAAGAGAGUGAGCAC	AUGCUCUCUCUCUUCUGUCA	Cleavage	1
miR156-5p-1	Bradi3g03510.4	squamosa promoter-binding 3	2	11.518	1	20	1166	1185	UGACAGAAGAGAGUGAGCAC	AUGCUCUCUCUCUUCUGUCA	Cleavage	1
miR156-5p-1	Bradi3g03510.3	squamosa promoter-binding 3	2	11.518	1	20	1166	1185	UGACAGAAGAGAGUGAGCAC	AUGCUCUCUCUCUUCUGUCA	Cleavage	1
miR156-5p-1	Bradi3g03510.5	squamosa promoter-binding 3	2	11.518	1	20	1166	1185	UGACAGAAGAGAGUGAGCAC	AUGCUCUCUCUCUUCUGUCA	Cleavage	1
miR156-5p-1	Bradi3g03510.2	squamosa promoter-binding 3	2	11.518	1	20	1166	1185	UGACAGAAGAGAGUGAGCAC	AUGCUCUCUCUCUUCUGUCA	Cleavage	1
miR156-5p-1	Bradi3g03510.6	squamosa promoter-binding 3	2	11.518	1	20	1166	1185	UGACAGAAGAGAGUGAGCAC	AUGCUCUCUCUCUUCUGUCA	Cleavage	1
miR156-5p-1	Bradi3g05510.1	squamosa promoter-binding 4	2	20.607	1	20	737	756	UGACAGAAGAGAGUGAGCAC	AUGCUCUCUCUCUUCUGUCA	Cleavage	1
miR156-5p-1	Bradi5g17126.1	hypothetical protein BRADI_5g17126	2.5	20.009	1	20	465	484	UGACAGAAGAGAGUGAGCAC	GUGCUCUCUCUCUUCUCUCA	Cleavage	1
miR156-5p-1	Bradi5g17126.2	hypothetical protein BRADI_5g17126	2.5	13.658	1	20	450	469	UGACAGAAGAGAGUGAGCAC	GUGCUCUCUCUCUUCUCUCA	Cleavage	1
miR156-5p-1	Bradi5g17126.3	hypothetical protein BRADI_5g17126	2.5	12.646	1	20	444	463	UGACAGAAGAGAGUGAGCAC	GUGCUCUCUCUCUUCUCUCA	Cleavage	1
miR156-5p-1	Bradi3g36906.1	---NA---	0	20.008	1	20	66	85	UGACAGAAGAGAGUGAGCAC	GUGCUCACUCUCUUCUGUCA	Cleavage	1
miR156-5p-1	Bradi3g41250.1	squamosa promoter-binding 16	1	17.147	1	20	950	969	UGACAGAAGAGAGUGAGCAC	GUGCUCUCUCUCUUCUGUCA	Cleavage	1
miR156-5p-1	Bradi4g34667.1	squamosa promoter-binding 18	1	16.424	1	20	923	942	UGACAGAAGAGAGUGAGCAC	GUGCUCUCUCUCUUCUGUCA	Cleavage	1
miR156-5p-1	Bradi4g33770.1	squamosa promoter-binding 17 isoform X1	1	22.544	1	20	815	834	UGACAGAAGAGAGUGAGCAC	GUGCUCUCUCUCUUCUGUCA	Cleavage	1
miR156-5p-1	Bradi4g33770.2	squamosa promoter-binding 17 isoform X2	1	22.544	1	20	812	831	UGACAGAAGAGAGUGAGCAC	GUGCUCUCUCUCUUCUGUCA	Cleavage	1
miR156-5p-1	Bradi4g18891.1	hypothetical protein BRADI_4g18891	1	20.096	1	20	959	978	UGACAGAAGAGAGUGAGCAC	GUGCUCUCUCUCUUCUGUCA	Cleavage	1
miR156-5p-1	Bradi2g59110.1	squamosa promoter-binding 2	1	21.142	1	20	830	849	UGACAGAAGAGAGUGAGCAC	GUGCUCUCUCUCUUCUGUCA	Cleavage	1
miR156-5p-1	Bradi3g40030.2	squamosa promoter-binding 14 isoform X1	1	17.96	1	20	773	792	UGACAGAAGAGAGUGAGCAC	GUGCUCUCUCUCUUCUGUCA	Cleavage	1
miR156-5p-1	Bradi3g40030.3	squamosa promoter-binding 14 isoform X1	1	17.96	1	20	773	792	UGACAGAAGAGAGUGAGCAC	GUGCUCUCUCUCUUCUGUCA	Cleavage	1
miR156-5p-1	Bradi3g40030.4	squamosa promoter-binding 14 isoform X2	1	17.96	1	20	770	789	UGACAGAAGAGAGUGAGCAC	GUGCUCUCUCUCUUCUGUCA	Cleavage	1
miR156-5p-1	Bradi3g40030.5	squamosa promoter-binding 14 isoform X2	1	17.96	1	20	770	789	UGACAGAAGAGAGUGAGCAC	GUGCUCUCUCUCUUCUGUCA	Cleavage	1
miR156-5p-1	Bradi5g17722.3	squamosa promoter-binding 7	1	24.149	1	20	740	759	UGACAGAAGAGAGUGAGCAC	GUGCUCUCUCUCUUCUGUCA	Cleavage	1
miR156-5p-1	Bradi5g17722.1	squamosa promoter-binding 7	1	24.149	1	20	671	690	UGACAGAAGAGAGUGAGCAC	GUGCUCUCUCUCUUCUGUCA	Cleavage	1
miR156-5p-1	Bradi2g59110.2	hypothetical protein BRADI_2g59110	1	21.142	1	20	509	528	UGACAGAAGAGAGUGAGCAC	GUGCUCUCUCUCUUCUGUCA	Cleavage	1
miR156-5p-1	Bradi2g59110.5	hypothetical protein BRADI_2g59110	1	21.142	1	20	305	324	UGACAGAAGAGAGUGAGCAC	GUGCUCUCUCUCUUCUGUCA	Cleavage	1
miR156-5p-1	Bradi2g59110.4	hypothetical protein BRADI_2g59110	1	21.142	1	20	305	324	UGACAGAAGAGAGUGAGCAC	GUGCUCUCUCUCUUCUGUCA	Cleavage	1
miR156-5p-1	Bradi2g59110.3	hypothetical protein BRADI_2g59110	1	21.142	1	20	305	324	UGACAGAAGAGAGUGAGCAC	GUGCUCUCUCUCUUCUGUCA	Cleavage	1
miR156-5p-1	Bradi3g03510.7	squamosa promoter-binding 3	2	11.518	1	20	1166	1185	UGACAGAAGAGAGUGAGCAC	AUGCUCUCUCUCUUCUGUCA	Cleavage	1
miR156-5p-1	Bradi3g03510.4	squamosa promoter-binding 3	2	11.518	1	20	1166	1185	UGACAGAAGAGAGUGAGCAC	AUGCUCUCUCUCUUCUGUCA	Cleavage	1
miR156-5p-1	Bradi3g03510.3	squamosa promoter-binding 3	2	11.518	1	20	1166	1185	UGACAGAAGAGAGUGAGCAC	AUGCUCUCUCUCUUCUGUCA	Cleavage	1
miR156-5p-1	Bradi3g03510.5	squamosa promoter-binding 3	2	11.518	1	20	1166	1185	UGACAGAAGAGAGUGAGCAC	AUGCUCUCUCUCUUCUGUCA	Cleavage	1
miR156-5p-1	Bradi3g03510.2	squamosa promoter-binding 3	2	11.518	1	20	1166	1185	UGACAGAAGAGAGUGAGCAC	AUGCUCUCUCUCUUCUGUCA	Cleavage	1
miR156-5p-1	Bradi3g03510.6	squamosa promoter-binding 3	2	11.518	1	20	1166	1185	UGACAGAAGAGAGUGAGCAC	AUGCUCUCUCUCUUCUGUCA	Cleavage	1
miR156-5p-1	Bradi3g05510.1	squamosa promoter-binding 4	2	20.607	1	20	737	756	UGACAGAAGAGAGUGAGCAC	AUGCUCUCUCUCUUCUGUCA	Cleavage	1
miR156-5p-1	Bradi5g17126.1	hypothetical protein BRADI_5g17126	2.5	20.009	1	20	465	484	UGACAGAAGAGAGUGAGCAC	GUGCUCUCUCUCUUCUCUCA	Cleavage	1
miR156-5p-1	Bradi5g17126.2	hypothetical protein BRADI_5g17126	2.5	13.658	1	20	450	469	UGACAGAAGAGAGUGAGCAC	GUGCUCUCUCUCUUCUCUCA	Cleavage	1
miR156-5p-1	Bradi5g17126.3	hypothetical protein BRADI_5g17126	2.5	12.646	1	20	444	463	UGACAGAAGAGAGUGAGCAC	GUGCUCUCUCUCUUCUCUCA	Cleavage	1
miR156-5p-1	Bradi3g36906.1	---NA---	0	20.008	1	20	66	85	UGACAGAAGAGAGUGAGCAC	GUGCUCACUCUCUUCUGUCA	Cleavage	1
miR156-5p-1	Bradi3g41250.1	squamosa promoter-binding 16	1	17.147	1	20	950	969	UGACAGAAGAGAGUGAGCAC	GUGCUCUCUCUCUUCUGUCA	Cleavage	1
miR156-5p-1	Bradi4g34667.1	squamosa promoter-binding 18	1	16.424	1	20	923	942	UGACAGAAGAGAGUGAGCAC	GUGCUCUCUCUCUUCUGUCA	Cleavage	1
miR156-5p-1	Bradi4g33770.1	squamosa promoter-binding 17 isoform X1	1	22.544	1	20	815	834	UGACAGAAGAGAGUGAGCAC	GUGCUCUCUCUCUUCUGUCA	Cleavage	1
miR156-5p-1	Bradi4g33770.2	squamosa promoter-binding 17 isoform X2	1	22.544	1	20	812	831	UGACAGAAGAGAGUGAGCAC	GUGCUCUCUCUCUUCUGUCA	Cleavage	1
miR156-5p-1	Bradi4g18891.1	hypothetical protein BRADI_4g18891	1	20.096	1	20	959	978	UGACAGAAGAGAGUGAGCAC	GUGCUCUCUCUCUUCUGUCA	Cleavage	1
miR156-5p-1	Bradi2g59110.1	squamosa promoter-binding 2	1	21.142	1	20	830	849	UGACAGAAGAGAGUGAGCAC	GUGCUCUCUCUCUUCUGUCA	Cleavage	1
miR156-5p-1	Bradi3g40030.2	squamosa promoter-binding 14 isoform X1	1	17.96	1	20	773	792	UGACAGAAGAGAGUGAGCAC	GUGCUCUCUCUCUUCUGUCA	Cleavage	1
miR156-5p-1	Bradi3g40030.3	squamosa promoter-binding 14 isoform X1	1	17.96	1	20	773	792	UGACAGAAGAGAGUGAGCAC	GUGCUCUCUCUCUUCUGUCA	Cleavage	1
miR156-5p-1	Bradi3g40030.4	squamosa promoter-binding 14 isoform X2	1	17.96	1	20	770	789	UGACAGAAGAGAGUGAGCAC	GUGCUCUCUCUCUUCUGUCA	Cleavage	1
miR156-5p-1	Bradi3g40030.5	squamosa promoter-binding 14 isoform X2	1	17.96	1	20	770	789	UGACAGAAGAGAGUGAGCAC	GUGCUCUCUCUCUUCUGUCA	Cleavage	1
miR156-5p-1	Bradi5g17722.3	squamosa promoter-binding 7	1	24.149	1	20	740	759	UGACAGAAGAGAGUGAGCAC	GUGCUCUCUCUCUUCUGUCA	Cleavage	1
miR156-5p-1	Bradi5g17722.1	squamosa promoter-binding 7	1	24.149	1	20	671	690	UGACAGAAGAGAGUGAGCAC	GUGCUCUCUCUCUUCUGUCA	Cleavage	1
miR156-5p-1	Bradi2g59110.2	hypothetical protein BRADI_2g59110	1	21.142	1	20	509	528	UGACAGAAGAGAGUGAGCAC	GUGCUCUCUCUCUUCUGUCA	Cleavage	1
miR156-5p-1	Bradi2g59110.5	hypothetical protein BRADI_2g59110	1	21.142	1	20	305	324	UGACAGAAGAGAGUGAGCAC	GUGCUCUCUCUCUUCUGUCA	Cleavage	1
miR156-5p-1	Bradi2g59110.4	hypothetical protein BRADI_2g59110	1	21.142	1	20	305	324	UGACAGAAGAGAGUGAGCAC	GUGCUCUCUCUCUUCUGUCA	Cleavage	1
miR156-5p-1	Bradi2g59110.3	hypothetical protein BRADI_2g59110	1	21.142	1	20	305	324	UGACAGAAGAGAGUGAGCAC	GUGCUCUCUCUCUUCUGUCA	Cleavage	1
miR156-5p-1	Bradi3g03510.7	squamosa promoter-binding 3	2	11.518	1	20	1166	1185	UGACAGAAGAGAGUGAGCAC	AUGCUCUCUCUCUUCUGUCA	Cleavage	1
miR156-5p-1	Bradi3g03510.4	squamosa promoter-binding 3	2	11.518	1	20	1166	1185	UGACAGAAGAGAGUGAGCAC	AUGCUCUCUCUCUUCUGUCA	Cleavage	1
miR156-5p-1	Bradi3g03510.3	squamosa promoter-binding 3	2	11.518	1	20	1166	1185	UGACAGAAGAGAGUGAGCAC	AUGCUCUCUCUCUUCUGUCA	Cleavage	1
miR156-5p-1	Bradi3g03510.5	squamosa promoter-binding 3	2	11.518	1	20	1166	1185	UGACAGAAGAGAGUGAGCAC	AUGCUCUCUCUCUUCUGUCA	Cleavage	1
miR156-5p-1	Bradi3g03510.2	squamosa promoter-binding 3	2	11.518	1	20	1166	1185	UGACAGAAGAGAGUGAGCAC	AUGCUCUCUCUCUUCUGUCA	Cleavage	1
miR156-5p-1	Bradi3g03510.6	squamosa promoter-binding 3	2	11.518	1	20	1166	1185	UGACAGAAGAGAGUGAGCAC	AUGCUCUCUCUCUUCUGUCA	Cleavage	1
miR156-5p-1	Bradi3g05510.1	squamosa promoter-binding 4	2	20.607	1	20	737	756	UGACAGAAGAGAGUGAGCAC	AUGCUCUCUCUCUUCUGUCA	Cleavage	1
miR156-5p-1	Bradi5g17126.1	hypothetical protein BRADI_5g17126	2.5	20.009	1	20	465	484	UGACAGAAGAGAGUGAGCAC	GUGCUCUCUCUCUUCUCUCA	Cleavage	1
miR156-5p-1	Bradi5g17126.2	hypothetical protein BRADI_5g17126	2.5	13.658	1	20	450	469	UGACAGAAGAGAGUGAGCAC	GUGCUCUCUCUCUUCUCUCA	Cleavage	1
miR156-5p-1	Bradi5g17126.3	hypothetical protein BRADI_5g17126	2.5	12.646	1	20	444	463	UGACAGAAGAGAGUGAGCAC	GUGCUCUCUCUCUUCUCUCA	Cleavage	1
miR156-5p-1	Bradi3g36906.1	---NA---	0	20.008	1	20	66	85	UGACAGAAGAGAGUGAGCAC	GUGCUCACUCUCUUCUGUCA	Cleavage	1
miR156-5p-1	Bradi3g41250.1	squamosa promoter-binding 16	1	17.147	1	20	950	969	UGACAGAAGAGAGUGAGCAC	GUGCUCUCUCUCUUCUGUCA	Cleavage	1
miR156-5p-1	Bradi4g34667.1	squamosa promoter-binding 18	1	16.424	1	20	923	942	UGACAGAAGAGAGUGAGCAC	GUGCUCUCUCUCUUCUGUCA	Cleavage	1
miR156-5p-1	Bradi4g33770.1	squamosa promoter-binding 17 isoform X1	1	22.544	1	20	815	834	UGACAGAAGAGAGUGAGCAC	GUGCUCUCUCUCUUCUGUCA	Cleavage	1
miR156-5p-1	Bradi4g33770.2	squamosa promoter-binding 17 isoform X2	1	22.544	1	20	812	831	UGACAGAAGAGAGUGAGCAC	GUGCUCUCUCUCUUCUGUCA	Cleavage	1
miR156-5p-1	Bradi4g18891.1	hypothetical protein BRADI_4g18891	1	20.096	1	20	959	978	UGACAGAAGAGAGUGAGCAC	GUGCUCUCUCUCUUCUGUCA	Cleavage	1
miR156-5p-1	Bradi2g59110.1	squamosa promoter-binding 2	1	21.142	1	20	830	849	UGACAGAAGAGAGUGAGCAC	GUGCUCUCUCUCUUCUGUCA	Cleavage	1
miR156-5p-1	Bradi3g40030.2	squamosa promoter-binding 14 isoform X1	1	17.96	1	20	773	792	UGACAGAAGAGAGUGAGCAC	GUGCUCUCUCUCUUCUGUCA	Cleavage	1
miR156-5p-1	Bradi3g40030.3	squamosa promoter-binding 14 isoform X1	1	17.96	1	20	773	792	UGACAGAAGAGAGUGAGCAC	GUGCUCUCUCUCUUCUGUCA	Cleavage	1
miR156-5p-1	Bradi3g40030.4	squamosa promoter-binding 14 isoform X2	1	17.96	1	20	770	789	UGACAGAAGAGAGUGAGCAC	GUGCUCUCUCUCUUCUGUCA	Cleavage	1
miR156-5p-1	Bradi3g40030.5	squamosa promoter-binding 14 isoform X2	1	17.96	1	20	770	789	UGACAGAAGAGAGUGAGCAC	GUGCUCUCUCUCUUCUGUCA	Cleavage	1
miR156-5p-1	Bradi5g17722.3	squamosa promoter-binding 7	1	24.149	1	20	740	759	UGACAGAAGAGAGUGAGCAC	GUGCUCUCUCUCUUCUGUCA	Cleavage	1
miR156-5p-1	Bradi5g17722.1	squamosa promoter-binding 7	1	24.149	1	20	671	690	UGACAGAAGAGAGUGAGCAC	GUGCUCUCUCUCUUCUGUCA	Cleavage	1
miR156-5p-1	Bradi2g59110.2	hypothetical protein BRADI_2g59110	1	21.142	1	20	509	528	UGACAGAAGAGAGUGAGCAC	GUGCUCUCUCUCUUCUGUCA	Cleavage	1
miR156-5p-1	Bradi2g59110.5	hypothetical protein BRADI_2g59110	1	21.142	1	20	305	324	UGACAGAAGAGAGUGAGCAC	GUGCUCUCUCUCUUCUGUCA	Cleavage	1
miR156-5p-1	Bradi2g59110.4	hypothetical protein BRADI_2g59110	1	21.142	1	20	305	324	UGACAGAAGAGAGUGAGCAC	GUGCUCUCUCUCUUCUGUCA	Cleavage	1
miR156-5p-1	Bradi2g59110.3	hypothetical protein BRADI_2g59110	1	21.142	1	20	305	324	UGACAGAAGAGAGUGAGCAC	GUGCUCUCUCUCUUCUGUCA	Cleavage	1
miR156-5p-1	Bradi3g03510.7	squamosa promoter-binding 3	2	11.518	1	20	1166	1185	UGACAGAAGAGAGUGAGCAC	AUGCUCUCUCUCUUCUGUCA	Cleavage	1
miR156-5p-1	Bradi3g03510.4	squamosa promoter-binding 3	2	11.518	1	20	1166	1185	UGACAGAAGAGAGUGAGCAC	AUGCUCUCUCUCUUCUGUCA	Cleavage	1
miR156-5p-1	Bradi3g03510.3	squamosa promoter-binding 3	2	11.518	1	20	1166	1185	UGACAGAAGAGAGUGAGCAC	AUGCUCUCUCUCUUCUGUCA	Cleavage	1
miR156-5p-1	Bradi3g03510.5	squamosa promoter-binding 3	2	11.518	1	20	1166	1185	UGACAGAAGAGAGUGAGCAC	AUGCUCUCUCUCUUCUGUCA	Cleavage	1
miR156-5p-1	Bradi3g03510.2	squamosa promoter-binding 3	2	11.518	1	20	1166	1185	UGACAGAAGAGAGUGAGCAC	AUGCUCUCUCUCUUCUGUCA	Cleavage	1
miR156-5p-1	Bradi3g03510.6	squamosa promoter-binding 3	2	11.518	1	20	1166	1185	UGACAGAAGAGAGUGAGCAC	AUGCUCUCUCUCUUCUGUCA	Cleavage	1
miR156-5p-1	Bradi3g05510.1	squamosa promoter-binding 4	2	20.607	1	20	737	756	UGACAGAAGAGAGUGAGCAC	AUGCUCUCUCUCUUCUGUCA	Cleavage	1
miR156-5p-1	Bradi5g17126.1	hypothetical protein BRADI_5g17126	2.5	20.009	1	20	465	484	UGACAGAAGAGAGUGAGCAC	GUGCUCUCUCUCUUCUCUCA	Cleavage	1
miR156-5p-1	Bradi5g17126.2	hypothetical protein BRADI_5g17126	2.5	13.658	1	20	450	469	UGACAGAAGAGAGUGAGCAC	GUGCUCUCUCUCUUCUCUCA	Cleavage	1
miR156-5p-1	Bradi5g17126.3	hypothetical protein BRADI_5g17126	2.5	12.646	1	20	444	463	UGACAGAAGAGAGUGAGCAC	GUGCUCUCUCUCUUCUCUCA	Cleavage	1
miR156-5p-1	Bradi3g36906.1	---NA---	0	20.008	1	20	66	85	UGACAGAAGAGAGUGAGCAC	GUGCUCACUCUCUUCUGUCA	Cleavage	1
miR156-5p-1	Bradi3g41250.1	squamosa promoter-binding 16	1	17.147	1	20	950	969	UGACAGAAGAGAGUGAGCAC	GUGCUCUCUCUCUUCUGUCA	Cleavage	1
miR156-5p-1	Bradi4g34667.1	squamosa promoter-binding 18	1	16.424	1	20	923	942	UGACAGAAGAGAGUGAGCAC	GUGCUCUCUCUCUUCUGUCA	Cleavage	1
miR156-5p-1	Bradi4g33770.1	squamosa promoter-binding 17 isoform X1	1	22.544	1	20	815	834	UGACAGAAGAGAGUGAGCAC	GUGCUCUCUCUCUUCUGUCA	Cleavage	1
miR156-5p-1	Bradi4g33770.2	squamosa promoter-binding 17 isoform X2	1	22.544	1	20	812	831	UGACAGAAGAGAGUGAGCAC	GUGCUCUCUCUCUUCUGUCA	Cleavage	1
miR156-5p-1	Bradi4g18891.1	hypothetical protein BRADI_4g18891	1	20.096	1	20	959	978	UGACAGAAGAGAGUGAGCAC	GUGCUCUCUCUCUUCUGUCA	Cleavage	1
miR156-5p-1	Bradi2g59110.1	squamosa promoter-binding 2	1	21.142	1	20	830	849	UGACAGAAGAGAGUGAGCAC	GUGCUCUCUCUCUUCUGUCA	Cleavage	1
miR156-5p-1	Bradi3g40030.2	squamosa promoter-binding 14 isoform X1	1	17.96	1	20	773	792	UGACAGAAGAGAGUGAGCAC	GUGCUCUCUCUCUUCUGUCA	Cleavage	1
miR156-5p-1	Bradi3g40030.3	squamosa promoter-binding 14 isoform X1	1	17.96	1	20	773	792	UGACAGAAGAGAGUGAGCAC	GUGCUCUCUCUCUUCUGUCA	Cleavage	1
miR156-5p-1	Bradi3g40030.4	squamosa promoter-binding 14 isoform X2	1	17.96	1	20	770	789	UGACAGAAGAGAGUGAGCAC	GUGCUCUCUCUCUUCUGUCA	Cleavage	1
miR156-5p-1	Bradi3g40030.5	squamosa promoter-binding 14 isoform X2	1	17.96	1	20	770	789	UGACAGAAGAGAGUGAGCAC	GUGCUCUCUCUCUUCUGUCA	Cleavage	1
miR156-5p-1	Bradi5g17722.3	squamosa promoter-binding 7	1	24.149	1	20	740	759	UGACAGAAGAGAGUGAGCAC	GUGCUCUCUCUCUUCUGUCA	Cleavage	1
miR156-5p-1	Bradi5g17722.1	squamosa promoter-binding 7	1	24.149	1	20	671	690	UGACAGAAGAGAGUGAGCAC	GUGCUCUCUCUCUUCUGUCA	Cleavage	1
miR156-5p-1	Bradi2g59110.2	hypothetical protein BRADI_2g59110	1	21.142	1	20	509	528	UGACAGAAGAGAGUGAGCAC	GUGCUCUCUCUCUUCUGUCA	Cleavage	1
miR156-5p-1	Bradi2g59110.5	hypothetical protein BRADI_2g59110	1	21.142	1	20	305	324	UGACAGAAGAGAGUGAGCAC	GUGCUCUCUCUCUUCUGUCA	Cleavage	1
miR156-5p-1	Bradi2g59110.4	hypothetical protein BRADI_2g59110	1	21.142	1	20	305	324	UGACAGAAGAGAGUGAGCAC	GUGCUCUCUCUCUUCUGUCA	Cleavage	1
miR156-5p-1	Bradi2g59110.3	hypothetical protein BRADI_2g59110	1	21.142	1	20	305	324	UGACAGAAGAGAGUGAGCAC	GUGCUCUCUCUCUUCUGUCA	Cleavage	1
miR156-5p-1	Bradi3g03510.7	squamosa promoter-binding 3	2	11.518	1	20	1166	1185	UGACAGAAGAGAGUGAGCAC	AUGCUCUCUCUCUUCUGUCA	Cleavage	1
miR156-5p-1	Bradi3g03510.4	squamosa promoter-binding 3	2	11.518	1	20	1166	1185	UGACAGAAGAGAGUGAGCAC	AUGCUCUCUCUCUUCUGUCA	Cleavage	1
miR156-5p-1	Bradi3g03510.3	squamosa promoter-binding 3	2	11.518	1	20	1166	1185	UGACAGAAGAGAGUGAGCAC	AUGCUCUCUCUCUUCUGUCA	Cleavage	1
miR156-5p-1	Bradi3g03510.5	squamosa promoter-binding 3	2	11.518	1	20	1166	1185	UGACAGAAGAGAGUGAGCAC	AUGCUCUCUCUCUUCUGUCA	Cleavage	1
miR156-5p-1	Bradi3g03510.2	squamosa promoter-binding 3	2	11.518	1	20	1166	1185	UGACAGAAGAGAGUGAGCAC	AUGCUCUCUCUCUUCUGUCA	Cleavage	1
miR156-5p-1	Bradi3g03510.6	squamosa promoter-binding 3	2	11.518	1	20	1166	1185	UGACAGAAGAGAGUGAGCAC	AUGCUCUCUCUCUUCUGUCA	Cleavage	1
miR156-5p-1	Bradi3g05510.1	squamosa promoter-binding 4	2	20.607	1	20	737	756	UGACAGAAGAGAGUGAGCAC	AUGCUCUCUCUCUUCUGUCA	Cleavage	1
miR156-5p-1	Bradi5g17126.1	hypothetical protein BRADI_5g17126	2.5	20.009	1	20	465	484	UGACAGAAGAGAGUGAGCAC	GUGCUCUCUCUCUUCUCUCA	Cleavage	1
miR156-5p-1	Bradi5g17126.2	hypothetical protein BRADI_5g17126	2.5	13.658	1	20	450	469	UGACAGAAGAGAGUGAGCAC	GUGCUCUCUCUCUUCUCUCA	Cleavage	1
miR156-5p-1	Bradi5g17126.3	hypothetical protein BRADI_5g17126	2.5	12.646	1	20	444	463	UGACAGAAGAGAGUGAGCAC	GUGCUCUCUCUCUUCUCUCA	Cleavage	1
miR156-5p-2	Bradi3g36906.1	---NA---	0	20.008	1	21	65	85	UGACAGAAGAGAGUGAGCACA	UGUGCUCACUCUCUUCUGUCA	Cleavage	1
miR156-5p-2	Bradi3g41250.1	squamosa promoter-binding 16	1	17.147	1	21	949	969	UGACAGAAGAGAGUGAGCACA	UGUGCUCUCUCUCUUCUGUCA	Cleavage	1
miR156-5p-2	Bradi4g34667.1	squamosa promoter-binding 18	1	16.424	1	21	922	942	UGACAGAAGAGAGUGAGCACA	UGUGCUCUCUCUCUUCUGUCA	Cleavage	1
miR156-5p-2	Bradi4g33770.1	squamosa promoter-binding 17 isoform X1	1	22.544	1	21	814	834	UGACAGAAGAGAGUGAGCACA	UGUGCUCUCUCUCUUCUGUCA	Cleavage	1
miR156-5p-2	Bradi4g33770.2	squamosa promoter-binding 17 isoform X2	1	22.544	1	21	811	831	UGACAGAAGAGAGUGAGCACA	UGUGCUCUCUCUCUUCUGUCA	Cleavage	1
miR156-5p-2	Bradi4g18891.1	hypothetical protein BRADI_4g18891	1	20.096	1	21	958	978	UGACAGAAGAGAGUGAGCACA	UGUGCUCUCUCUCUUCUGUCA	Cleavage	1
miR156-5p-2	Bradi2g59110.1	squamosa promoter-binding 2	1	21.142	1	21	829	849	UGACAGAAGAGAGUGAGCACA	UGUGCUCUCUCUCUUCUGUCA	Cleavage	1
miR156-5p-2	Bradi3g40030.2	squamosa promoter-binding 14 isoform X1	1	17.96	1	21	772	792	UGACAGAAGAGAGUGAGCACA	UGUGCUCUCUCUCUUCUGUCA	Cleavage	1
miR156-5p-2	Bradi3g40030.3	squamosa promoter-binding 14 isoform X1	1	17.96	1	21	772	792	UGACAGAAGAGAGUGAGCACA	UGUGCUCUCUCUCUUCUGUCA	Cleavage	1
miR156-5p-2	Bradi3g40030.4	squamosa promoter-binding 14 isoform X2	1	17.96	1	21	769	789	UGACAGAAGAGAGUGAGCACA	UGUGCUCUCUCUCUUCUGUCA	Cleavage	1
miR156-5p-2	Bradi3g40030.5	squamosa promoter-binding 14 isoform X2	1	17.96	1	21	769	789	UGACAGAAGAGAGUGAGCACA	UGUGCUCUCUCUCUUCUGUCA	Cleavage	1
miR156-5p-2	Bradi2g59110.2	hypothetical protein BRADI_2g59110	1	21.142	1	21	508	528	UGACAGAAGAGAGUGAGCACA	UGUGCUCUCUCUCUUCUGUCA	Cleavage	1
miR156-5p-2	Bradi2g59110.4	hypothetical protein BRADI_2g59110	1	21.142	1	21	304	324	UGACAGAAGAGAGUGAGCACA	UGUGCUCUCUCUCUUCUGUCA	Cleavage	1
miR156-5p-2	Bradi2g59110.5	hypothetical protein BRADI_2g59110	1	21.142	1	21	304	324	UGACAGAAGAGAGUGAGCACA	UGUGCUCUCUCUCUUCUGUCA	Cleavage	1
miR156-5p-2	Bradi2g59110.3	hypothetical protein BRADI_2g59110	1	21.142	1	21	304	324	UGACAGAAGAGAGUGAGCACA	UGUGCUCUCUCUCUUCUGUCA	Cleavage	1
miR156-5p-2	Bradi5g17722.3	squamosa promoter-binding 7	1	24.149	1	20	740	759	UGACAGAAGAGAGUGAGCAC	GUGCUCUCUCUCUUCUGUCA	Cleavage	1
miR156-5p-2	Bradi5g17722.1	squamosa promoter-binding 7	1	24.149	1	20	671	690	UGACAGAAGAGAGUGAGCAC	GUGCUCUCUCUCUUCUGUCA	Cleavage	1
miR156-5p-2	Bradi3g03510.7	squamosa promoter-binding 3	2	11.518	1	20	1166	1185	UGACAGAAGAGAGUGAGCAC	AUGCUCUCUCUCUUCUGUCA	Cleavage	1
miR156-5p-2	Bradi3g03510.4	squamosa promoter-binding 3	2	11.518	1	20	1166	1185	UGACAGAAGAGAGUGAGCAC	AUGCUCUCUCUCUUCUGUCA	Cleavage	1
miR156-5p-2	Bradi3g03510.3	squamosa promoter-binding 3	2	11.518	1	20	1166	1185	UGACAGAAGAGAGUGAGCAC	AUGCUCUCUCUCUUCUGUCA	Cleavage	1
miR156-5p-2	Bradi3g03510.5	squamosa promoter-binding 3	2	11.518	1	20	1166	1185	UGACAGAAGAGAGUGAGCAC	AUGCUCUCUCUCUUCUGUCA	Cleavage	1
miR156-5p-2	Bradi3g03510.2	squamosa promoter-binding 3	2	11.518	1	20	1166	1185	UGACAGAAGAGAGUGAGCAC	AUGCUCUCUCUCUUCUGUCA	Cleavage	1
miR156-5p-2	Bradi3g03510.6	squamosa promoter-binding 3	2	11.518	1	20	1166	1185	UGACAGAAGAGAGUGAGCAC	AUGCUCUCUCUCUUCUGUCA	Cleavage	1
miR156-5p-2	Bradi3g05510.1	squamosa promoter-binding 4	2	20.607	1	20	737	756	UGACAGAAGAGAGUGAGCAC	AUGCUCUCUCUCUUCUGUCA	Cleavage	1
miR156-5p-2	Bradi5g17126.1	hypothetical protein BRADI_5g17126	2.5	20.009	1	20	465	484	UGACAGAAGAGAGUGAGCAC	GUGCUCUCUCUCUUCUCUCA	Cleavage	1
miR156-5p-2	Bradi5g17126.2	hypothetical protein BRADI_5g17126	2.5	13.658	1	20	450	469	UGACAGAAGAGAGUGAGCAC	GUGCUCUCUCUCUUCUCUCA	Cleavage	1
miR156-5p-2	Bradi5g17126.3	hypothetical protein BRADI_5g17126	2.5	12.646	1	20	444	463	UGACAGAAGAGAGUGAGCAC	GUGCUCUCUCUCUUCUCUCA	Cleavage	1
miR156-5p-2	Bradi3g36906.1	---NA---	0	20.008	1	21	65	85	UGACAGAAGAGAGUGAGCACA	UGUGCUCACUCUCUUCUGUCA	Cleavage	1
miR156-5p-2	Bradi3g41250.1	squamosa promoter-binding 16	1	17.147	1	21	949	969	UGACAGAAGAGAGUGAGCACA	UGUGCUCUCUCUCUUCUGUCA	Cleavage	1
miR156-5p-2	Bradi4g34667.1	squamosa promoter-binding 18	1	16.424	1	21	922	942	UGACAGAAGAGAGUGAGCACA	UGUGCUCUCUCUCUUCUGUCA	Cleavage	1
miR156-5p-2	Bradi4g33770.1	squamosa promoter-binding 17 isoform X1	1	22.544	1	21	814	834	UGACAGAAGAGAGUGAGCACA	UGUGCUCUCUCUCUUCUGUCA	Cleavage	1
miR156-5p-2	Bradi4g33770.2	squamosa promoter-binding 17 isoform X2	1	22.544	1	21	811	831	UGACAGAAGAGAGUGAGCACA	UGUGCUCUCUCUCUUCUGUCA	Cleavage	1
miR156-5p-2	Bradi4g18891.1	hypothetical protein BRADI_4g18891	1	20.096	1	21	958	978	UGACAGAAGAGAGUGAGCACA	UGUGCUCUCUCUCUUCUGUCA	Cleavage	1
miR156-5p-2	Bradi2g59110.1	squamosa promoter-binding 2	1	21.142	1	21	829	849	UGACAGAAGAGAGUGAGCACA	UGUGCUCUCUCUCUUCUGUCA	Cleavage	1
miR156-5p-2	Bradi3g40030.2	squamosa promoter-binding 14 isoform X1	1	17.96	1	21	772	792	UGACAGAAGAGAGUGAGCACA	UGUGCUCUCUCUCUUCUGUCA	Cleavage	1
miR156-5p-2	Bradi3g40030.3	squamosa promoter-binding 14 isoform X1	1	17.96	1	21	772	792	UGACAGAAGAGAGUGAGCACA	UGUGCUCUCUCUCUUCUGUCA	Cleavage	1
miR156-5p-2	Bradi3g40030.4	squamosa promoter-binding 14 isoform X2	1	17.96	1	21	769	789	UGACAGAAGAGAGUGAGCACA	UGUGCUCUCUCUCUUCUGUCA	Cleavage	1
miR156-5p-2	Bradi3g40030.5	squamosa promoter-binding 14 isoform X2	1	17.96	1	21	769	789	UGACAGAAGAGAGUGAGCACA	UGUGCUCUCUCUCUUCUGUCA	Cleavage	1
miR156-5p-2	Bradi2g59110.2	hypothetical protein BRADI_2g59110	1	21.142	1	21	508	528	UGACAGAAGAGAGUGAGCACA	UGUGCUCUCUCUCUUCUGUCA	Cleavage	1
miR156-5p-2	Bradi2g59110.4	hypothetical protein BRADI_2g59110	1	21.142	1	21	304	324	UGACAGAAGAGAGUGAGCACA	UGUGCUCUCUCUCUUCUGUCA	Cleavage	1
miR156-5p-2	Bradi2g59110.5	hypothetical protein BRADI_2g59110	1	21.142	1	21	304	324	UGACAGAAGAGAGUGAGCACA	UGUGCUCUCUCUCUUCUGUCA	Cleavage	1
miR156-5p-2	Bradi2g59110.3	hypothetical protein BRADI_2g59110	1	21.142	1	21	304	324	UGACAGAAGAGAGUGAGCACA	UGUGCUCUCUCUCUUCUGUCA	Cleavage	1
miR156-5p-2	Bradi5g17722.3	squamosa promoter-binding 7	1	24.149	1	20	740	759	UGACAGAAGAGAGUGAGCAC	GUGCUCUCUCUCUUCUGUCA	Cleavage	1
miR156-5p-2	Bradi5g17722.1	squamosa promoter-binding 7	1	24.149	1	20	671	690	UGACAGAAGAGAGUGAGCAC	GUGCUCUCUCUCUUCUGUCA	Cleavage	1
miR156-5p-2	Bradi3g03510.7	squamosa promoter-binding 3	2	11.518	1	20	1166	1185	UGACAGAAGAGAGUGAGCAC	AUGCUCUCUCUCUUCUGUCA	Cleavage	1
miR156-5p-2	Bradi3g03510.4	squamosa promoter-binding 3	2	11.518	1	20	1166	1185	UGACAGAAGAGAGUGAGCAC	AUGCUCUCUCUCUUCUGUCA	Cleavage	1
miR156-5p-2	Bradi3g03510.3	squamosa promoter-binding 3	2	11.518	1	20	1166	1185	UGACAGAAGAGAGUGAGCAC	AUGCUCUCUCUCUUCUGUCA	Cleavage	1
miR156-5p-2	Bradi3g03510.5	squamosa promoter-binding 3	2	11.518	1	20	1166	1185	UGACAGAAGAGAGUGAGCAC	AUGCUCUCUCUCUUCUGUCA	Cleavage	1
miR156-5p-2	Bradi3g03510.2	squamosa promoter-binding 3	2	11.518	1	20	1166	1185	UGACAGAAGAGAGUGAGCAC	AUGCUCUCUCUCUUCUGUCA	Cleavage	1
miR156-5p-2	Bradi3g03510.6	squamosa promoter-binding 3	2	11.518	1	20	1166	1185	UGACAGAAGAGAGUGAGCAC	AUGCUCUCUCUCUUCUGUCA	Cleavage	1
miR156-5p-2	Bradi3g05510.1	squamosa promoter-binding 4	2	20.607	1	20	737	756	UGACAGAAGAGAGUGAGCAC	AUGCUCUCUCUCUUCUGUCA	Cleavage	1
miR156-5p-2	Bradi5g17126.1	hypothetical protein BRADI_5g17126	2.5	20.009	1	20	465	484	UGACAGAAGAGAGUGAGCAC	GUGCUCUCUCUCUUCUCUCA	Cleavage	1
miR156-5p-2	Bradi5g17126.2	hypothetical protein BRADI_5g17126	2.5	13.658	1	20	450	469	UGACAGAAGAGAGUGAGCAC	GUGCUCUCUCUCUUCUCUCA	Cleavage	1
miR156-5p-2	Bradi5g17126.3	hypothetical protein BRADI_5g17126	2.5	12.646	1	20	444	463	UGACAGAAGAGAGUGAGCAC	GUGCUCUCUCUCUUCUCUCA	Cleavage	1
miR156-5p-2	Bradi3g36906.1	---NA---	0	20.008	1	21	65	85	UGACAGAAGAGAGUGAGCACA	UGUGCUCACUCUCUUCUGUCA	Cleavage	1
miR156-5p-2	Bradi3g41250.1	squamosa promoter-binding 16	1	17.147	1	21	949	969	UGACAGAAGAGAGUGAGCACA	UGUGCUCUCUCUCUUCUGUCA	Cleavage	1
miR156-5p-2	Bradi4g34667.1	squamosa promoter-binding 18	1	16.424	1	21	922	942	UGACAGAAGAGAGUGAGCACA	UGUGCUCUCUCUCUUCUGUCA	Cleavage	1
miR156-5p-2	Bradi4g33770.1	squamosa promoter-binding 17 isoform X1	1	22.544	1	21	814	834	UGACAGAAGAGAGUGAGCACA	UGUGCUCUCUCUCUUCUGUCA	Cleavage	1
miR156-5p-2	Bradi4g33770.2	squamosa promoter-binding 17 isoform X2	1	22.544	1	21	811	831	UGACAGAAGAGAGUGAGCACA	UGUGCUCUCUCUCUUCUGUCA	Cleavage	1
miR156-5p-2	Bradi4g18891.1	hypothetical protein BRADI_4g18891	1	20.096	1	21	958	978	UGACAGAAGAGAGUGAGCACA	UGUGCUCUCUCUCUUCUGUCA	Cleavage	1
miR156-5p-2	Bradi2g59110.1	squamosa promoter-binding 2	1	21.142	1	21	829	849	UGACAGAAGAGAGUGAGCACA	UGUGCUCUCUCUCUUCUGUCA	Cleavage	1
miR156-5p-2	Bradi3g40030.2	squamosa promoter-binding 14 isoform X1	1	17.96	1	21	772	792	UGACAGAAGAGAGUGAGCACA	UGUGCUCUCUCUCUUCUGUCA	Cleavage	1
miR156-5p-2	Bradi3g40030.3	squamosa promoter-binding 14 isoform X1	1	17.96	1	21	772	792	UGACAGAAGAGAGUGAGCACA	UGUGCUCUCUCUCUUCUGUCA	Cleavage	1
miR156-5p-2	Bradi3g40030.4	squamosa promoter-binding 14 isoform X2	1	17.96	1	21	769	789	UGACAGAAGAGAGUGAGCACA	UGUGCUCUCUCUCUUCUGUCA	Cleavage	1
miR156-5p-2	Bradi3g40030.5	squamosa promoter-binding 14 isoform X2	1	17.96	1	21	769	789	UGACAGAAGAGAGUGAGCACA	UGUGCUCUCUCUCUUCUGUCA	Cleavage	1
miR156-5p-2	Bradi2g59110.2	hypothetical protein BRADI_2g59110	1	21.142	1	21	508	528	UGACAGAAGAGAGUGAGCACA	UGUGCUCUCUCUCUUCUGUCA	Cleavage	1
miR156-5p-2	Bradi2g59110.4	hypothetical protein BRADI_2g59110	1	21.142	1	21	304	324	UGACAGAAGAGAGUGAGCACA	UGUGCUCUCUCUCUUCUGUCA	Cleavage	1
miR156-5p-2	Bradi2g59110.5	hypothetical protein BRADI_2g59110	1	21.142	1	21	304	324	UGACAGAAGAGAGUGAGCACA	UGUGCUCUCUCUCUUCUGUCA	Cleavage	1
miR156-5p-2	Bradi2g59110.3	hypothetical protein BRADI_2g59110	1	21.142	1	21	304	324	UGACAGAAGAGAGUGAGCACA	UGUGCUCUCUCUCUUCUGUCA	Cleavage	1
miR156-5p-2	Bradi5g17722.3	squamosa promoter-binding 7	1	24.149	1	20	740	759	UGACAGAAGAGAGUGAGCAC	GUGCUCUCUCUCUUCUGUCA	Cleavage	1
miR156-5p-2	Bradi5g17722.1	squamosa promoter-binding 7	1	24.149	1	20	671	690	UGACAGAAGAGAGUGAGCAC	GUGCUCUCUCUCUUCUGUCA	Cleavage	1
miR156-5p-2	Bradi3g03510.7	squamosa promoter-binding 3	2	11.518	1	20	1166	1185	UGACAGAAGAGAGUGAGCAC	AUGCUCUCUCUCUUCUGUCA	Cleavage	1
miR156-5p-2	Bradi3g03510.4	squamosa promoter-binding 3	2	11.518	1	20	1166	1185	UGACAGAAGAGAGUGAGCAC	AUGCUCUCUCUCUUCUGUCA	Cleavage	1
miR156-5p-2	Bradi3g03510.3	squamosa promoter-binding 3	2	11.518	1	20	1166	1185	UGACAGAAGAGAGUGAGCAC	AUGCUCUCUCUCUUCUGUCA	Cleavage	1
miR156-5p-2	Bradi3g03510.5	squamosa promoter-binding 3	2	11.518	1	20	1166	1185	UGACAGAAGAGAGUGAGCAC	AUGCUCUCUCUCUUCUGUCA	Cleavage	1
miR156-5p-2	Bradi3g03510.2	squamosa promoter-binding 3	2	11.518	1	20	1166	1185	UGACAGAAGAGAGUGAGCAC	AUGCUCUCUCUCUUCUGUCA	Cleavage	1
miR156-5p-2	Bradi3g03510.6	squamosa promoter-binding 3	2	11.518	1	20	1166	1185	UGACAGAAGAGAGUGAGCAC	AUGCUCUCUCUCUUCUGUCA	Cleavage	1
miR156-5p-2	Bradi3g05510.1	squamosa promoter-binding 4	2	20.607	1	20	737	756	UGACAGAAGAGAGUGAGCAC	AUGCUCUCUCUCUUCUGUCA	Cleavage	1
miR156-5p-2	Bradi5g17126.1	hypothetical protein BRADI_5g17126	2.5	20.009	1	20	465	484	UGACAGAAGAGAGUGAGCAC	GUGCUCUCUCUCUUCUCUCA	Cleavage	1
miR156-5p-2	Bradi5g17126.2	hypothetical protein BRADI_5g17126	2.5	13.658	1	20	450	469	UGACAGAAGAGAGUGAGCAC	GUGCUCUCUCUCUUCUCUCA	Cleavage	1
miR156-5p-2	Bradi5g17126.3	hypothetical protein BRADI_5g17126	2.5	12.646	1	20	444	463	UGACAGAAGAGAGUGAGCAC	GUGCUCUCUCUCUUCUCUCA	Cleavage	1
miR156-5p-2	Bradi3g36906.1	---NA---	0	20.008	1	21	65	85	UGACAGAAGAGAGUGAGCACA	UGUGCUCACUCUCUUCUGUCA	Cleavage	1
miR156-5p-2	Bradi3g41250.1	squamosa promoter-binding 16	1	17.147	1	21	949	969	UGACAGAAGAGAGUGAGCACA	UGUGCUCUCUCUCUUCUGUCA	Cleavage	1
miR156-5p-2	Bradi4g34667.1	squamosa promoter-binding 18	1	16.424	1	21	922	942	UGACAGAAGAGAGUGAGCACA	UGUGCUCUCUCUCUUCUGUCA	Cleavage	1
miR156-5p-2	Bradi4g33770.1	squamosa promoter-binding 17 isoform X1	1	22.544	1	21	814	834	UGACAGAAGAGAGUGAGCACA	UGUGCUCUCUCUCUUCUGUCA	Cleavage	1
miR156-5p-2	Bradi4g33770.2	squamosa promoter-binding 17 isoform X2	1	22.544	1	21	811	831	UGACAGAAGAGAGUGAGCACA	UGUGCUCUCUCUCUUCUGUCA	Cleavage	1
miR156-5p-2	Bradi4g18891.1	hypothetical protein BRADI_4g18891	1	20.096	1	21	958	978	UGACAGAAGAGAGUGAGCACA	UGUGCUCUCUCUCUUCUGUCA	Cleavage	1
miR156-5p-2	Bradi2g59110.1	squamosa promoter-binding 2	1	21.142	1	21	829	849	UGACAGAAGAGAGUGAGCACA	UGUGCUCUCUCUCUUCUGUCA	Cleavage	1
miR156-5p-2	Bradi3g40030.2	squamosa promoter-binding 14 isoform X1	1	17.96	1	21	772	792	UGACAGAAGAGAGUGAGCACA	UGUGCUCUCUCUCUUCUGUCA	Cleavage	1
miR156-5p-2	Bradi3g40030.3	squamosa promoter-binding 14 isoform X1	1	17.96	1	21	772	792	UGACAGAAGAGAGUGAGCACA	UGUGCUCUCUCUCUUCUGUCA	Cleavage	1
miR156-5p-2	Bradi3g40030.4	squamosa promoter-binding 14 isoform X2	1	17.96	1	21	769	789	UGACAGAAGAGAGUGAGCACA	UGUGCUCUCUCUCUUCUGUCA	Cleavage	1
miR156-5p-2	Bradi3g40030.5	squamosa promoter-binding 14 isoform X2	1	17.96	1	21	769	789	UGACAGAAGAGAGUGAGCACA	UGUGCUCUCUCUCUUCUGUCA	Cleavage	1
miR156-5p-2	Bradi2g59110.2	hypothetical protein BRADI_2g59110	1	21.142	1	21	508	528	UGACAGAAGAGAGUGAGCACA	UGUGCUCUCUCUCUUCUGUCA	Cleavage	1
miR156-5p-2	Bradi2g59110.4	hypothetical protein BRADI_2g59110	1	21.142	1	21	304	324	UGACAGAAGAGAGUGAGCACA	UGUGCUCUCUCUCUUCUGUCA	Cleavage	1
miR156-5p-2	Bradi2g59110.5	hypothetical protein BRADI_2g59110	1	21.142	1	21	304	324	UGACAGAAGAGAGUGAGCACA	UGUGCUCUCUCUCUUCUGUCA	Cleavage	1
miR156-5p-2	Bradi2g59110.3	hypothetical protein BRADI_2g59110	1	21.142	1	21	304	324	UGACAGAAGAGAGUGAGCACA	UGUGCUCUCUCUCUUCUGUCA	Cleavage	1
miR156-5p-2	Bradi5g17722.3	squamosa promoter-binding 7	1	24.149	1	20	740	759	UGACAGAAGAGAGUGAGCAC	GUGCUCUCUCUCUUCUGUCA	Cleavage	1
miR156-5p-2	Bradi5g17722.1	squamosa promoter-binding 7	1	24.149	1	20	671	690	UGACAGAAGAGAGUGAGCAC	GUGCUCUCUCUCUUCUGUCA	Cleavage	1
miR156-5p-2	Bradi3g03510.7	squamosa promoter-binding 3	2	11.518	1	20	1166	1185	UGACAGAAGAGAGUGAGCAC	AUGCUCUCUCUCUUCUGUCA	Cleavage	1
miR156-5p-2	Bradi3g03510.4	squamosa promoter-binding 3	2	11.518	1	20	1166	1185	UGACAGAAGAGAGUGAGCAC	AUGCUCUCUCUCUUCUGUCA	Cleavage	1
miR156-5p-2	Bradi3g03510.3	squamosa promoter-binding 3	2	11.518	1	20	1166	1185	UGACAGAAGAGAGUGAGCAC	AUGCUCUCUCUCUUCUGUCA	Cleavage	1
miR156-5p-2	Bradi3g03510.5	squamosa promoter-binding 3	2	11.518	1	20	1166	1185	UGACAGAAGAGAGUGAGCAC	AUGCUCUCUCUCUUCUGUCA	Cleavage	1
miR156-5p-2	Bradi3g03510.2	squamosa promoter-binding 3	2	11.518	1	20	1166	1185	UGACAGAAGAGAGUGAGCAC	AUGCUCUCUCUCUUCUGUCA	Cleavage	1
miR156-5p-2	Bradi3g03510.6	squamosa promoter-binding 3	2	11.518	1	20	1166	1185	UGACAGAAGAGAGUGAGCAC	AUGCUCUCUCUCUUCUGUCA	Cleavage	1
miR156-5p-2	Bradi3g05510.1	squamosa promoter-binding 4	2	20.607	1	20	737	756	UGACAGAAGAGAGUGAGCAC	AUGCUCUCUCUCUUCUGUCA	Cleavage	1
miR156-5p-2	Bradi5g17126.1	hypothetical protein BRADI_5g17126	2.5	20.009	1	20	465	484	UGACAGAAGAGAGUGAGCAC	GUGCUCUCUCUCUUCUCUCA	Cleavage	1
miR156-5p-2	Bradi5g17126.2	hypothetical protein BRADI_5g17126	2.5	13.658	1	20	450	469	UGACAGAAGAGAGUGAGCAC	GUGCUCUCUCUCUUCUCUCA	Cleavage	1
miR156-5p-2	Bradi5g17126.3	hypothetical protein BRADI_5g17126	2.5	12.646	1	20	444	463	UGACAGAAGAGAGUGAGCAC	GUGCUCUCUCUCUUCUCUCA	Cleavage	1
miR156-5p-2	Bradi3g36906.1	---NA---	0	20.008	1	21	65	85	UGACAGAAGAGAGUGAGCACA	UGUGCUCACUCUCUUCUGUCA	Cleavage	1
miR156-5p-2	Bradi3g41250.1	squamosa promoter-binding 16	1	17.147	1	21	949	969	UGACAGAAGAGAGUGAGCACA	UGUGCUCUCUCUCUUCUGUCA	Cleavage	1
miR156-5p-2	Bradi4g34667.1	squamosa promoter-binding 18	1	16.424	1	21	922	942	UGACAGAAGAGAGUGAGCACA	UGUGCUCUCUCUCUUCUGUCA	Cleavage	1
miR156-5p-2	Bradi4g33770.1	squamosa promoter-binding 17 isoform X1	1	22.544	1	21	814	834	UGACAGAAGAGAGUGAGCACA	UGUGCUCUCUCUCUUCUGUCA	Cleavage	1
miR156-5p-2	Bradi4g33770.2	squamosa promoter-binding 17 isoform X2	1	22.544	1	21	811	831	UGACAGAAGAGAGUGAGCACA	UGUGCUCUCUCUCUUCUGUCA	Cleavage	1
miR156-5p-2	Bradi4g18891.1	hypothetical protein BRADI_4g18891	1	20.096	1	21	958	978	UGACAGAAGAGAGUGAGCACA	UGUGCUCUCUCUCUUCUGUCA	Cleavage	1
miR156-5p-2	Bradi2g59110.1	squamosa promoter-binding 2	1	21.142	1	21	829	849	UGACAGAAGAGAGUGAGCACA	UGUGCUCUCUCUCUUCUGUCA	Cleavage	1
miR156-5p-2	Bradi3g40030.2	squamosa promoter-binding 14 isoform X1	1	17.96	1	21	772	792	UGACAGAAGAGAGUGAGCACA	UGUGCUCUCUCUCUUCUGUCA	Cleavage	1
miR156-5p-2	Bradi3g40030.3	squamosa promoter-binding 14 isoform X1	1	17.96	1	21	772	792	UGACAGAAGAGAGUGAGCACA	UGUGCUCUCUCUCUUCUGUCA	Cleavage	1
miR156-5p-2	Bradi3g40030.4	squamosa promoter-binding 14 isoform X2	1	17.96	1	21	769	789	UGACAGAAGAGAGUGAGCACA	UGUGCUCUCUCUCUUCUGUCA	Cleavage	1
miR156-5p-2	Bradi3g40030.5	squamosa promoter-binding 14 isoform X2	1	17.96	1	21	769	789	UGACAGAAGAGAGUGAGCACA	UGUGCUCUCUCUCUUCUGUCA	Cleavage	1
miR156-5p-2	Bradi2g59110.2	hypothetical protein BRADI_2g59110	1	21.142	1	21	508	528	UGACAGAAGAGAGUGAGCACA	UGUGCUCUCUCUCUUCUGUCA	Cleavage	1
miR156-5p-2	Bradi2g59110.4	hypothetical protein BRADI_2g59110	1	21.142	1	21	304	324	UGACAGAAGAGAGUGAGCACA	UGUGCUCUCUCUCUUCUGUCA	Cleavage	1
miR156-5p-2	Bradi2g59110.5	hypothetical protein BRADI_2g59110	1	21.142	1	21	304	324	UGACAGAAGAGAGUGAGCACA	UGUGCUCUCUCUCUUCUGUCA	Cleavage	1
miR156-5p-2	Bradi2g59110.3	hypothetical protein BRADI_2g59110	1	21.142	1	21	304	324	UGACAGAAGAGAGUGAGCACA	UGUGCUCUCUCUCUUCUGUCA	Cleavage	1
miR156-5p-2	Bradi5g17722.3	squamosa promoter-binding 7	1	24.149	1	20	740	759	UGACAGAAGAGAGUGAGCAC	GUGCUCUCUCUCUUCUGUCA	Cleavage	1
miR156-5p-2	Bradi5g17722.1	squamosa promoter-binding 7	1	24.149	1	20	671	690	UGACAGAAGAGAGUGAGCAC	GUGCUCUCUCUCUUCUGUCA	Cleavage	1
miR156-5p-2	Bradi3g03510.7	squamosa promoter-binding 3	2	11.518	1	20	1166	1185	UGACAGAAGAGAGUGAGCAC	AUGCUCUCUCUCUUCUGUCA	Cleavage	1
miR156-5p-2	Bradi3g03510.4	squamosa promoter-binding 3	2	11.518	1	20	1166	1185	UGACAGAAGAGAGUGAGCAC	AUGCUCUCUCUCUUCUGUCA	Cleavage	1
miR156-5p-2	Bradi3g03510.3	squamosa promoter-binding 3	2	11.518	1	20	1166	1185	UGACAGAAGAGAGUGAGCAC	AUGCUCUCUCUCUUCUGUCA	Cleavage	1
miR156-5p-2	Bradi3g03510.5	squamosa promoter-binding 3	2	11.518	1	20	1166	1185	UGACAGAAGAGAGUGAGCAC	AUGCUCUCUCUCUUCUGUCA	Cleavage	1
miR156-5p-2	Bradi3g03510.2	squamosa promoter-binding 3	2	11.518	1	20	1166	1185	UGACAGAAGAGAGUGAGCAC	AUGCUCUCUCUCUUCUGUCA	Cleavage	1
miR156-5p-2	Bradi3g03510.6	squamosa promoter-binding 3	2	11.518	1	20	1166	1185	UGACAGAAGAGAGUGAGCAC	AUGCUCUCUCUCUUCUGUCA	Cleavage	1
miR156-5p-2	Bradi3g05510.1	squamosa promoter-binding 4	2	20.607	1	20	737	756	UGACAGAAGAGAGUGAGCAC	AUGCUCUCUCUCUUCUGUCA	Cleavage	1
miR156-5p-2	Bradi5g17126.1	hypothetical protein BRADI_5g17126	2.5	20.009	1	20	465	484	UGACAGAAGAGAGUGAGCAC	GUGCUCUCUCUCUUCUCUCA	Cleavage	1
miR156-5p-2	Bradi5g17126.2	hypothetical protein BRADI_5g17126	2.5	13.658	1	20	450	469	UGACAGAAGAGAGUGAGCAC	GUGCUCUCUCUCUUCUCUCA	Cleavage	1
miR156-5p-2	Bradi5g17126.3	hypothetical protein BRADI_5g17126	2.5	12.646	1	20	444	463	UGACAGAAGAGAGUGAGCAC	GUGCUCUCUCUCUUCUCUCA	Cleavage	1
miR156-5p-3	Bradi3g36906.1	---NA---	1	20.015	1	21	66	86	CUGACAGAAGAGAGUGAGCAC	GUGCUCACUCUCUUCUGUCAC	Cleavage	1
miR156-5p-3	Bradi3g41250.1	squamosa promoter-binding 16	1	17.669	1	21	950	970	CUGACAGAAGAGAGUGAGCAC	GUGCUCUCUCUCUUCUGUCAG	Cleavage	1
miR156-5p-3	Bradi2g59110.1	squamosa promoter-binding 2	1	20.99	1	21	830	850	CUGACAGAAGAGAGUGAGCAC	GUGCUCUCUCUCUUCUGUCAG	Cleavage	1
miR156-5p-3	Bradi2g59110.2	hypothetical protein BRADI_2g59110	1	20.99	1	21	509	529	CUGACAGAAGAGAGUGAGCAC	GUGCUCUCUCUCUUCUGUCAG	Cleavage	1
miR156-5p-3	Bradi2g59110.4	hypothetical protein BRADI_2g59110	1	20.99	1	21	305	325	CUGACAGAAGAGAGUGAGCAC	GUGCUCUCUCUCUUCUGUCAG	Cleavage	1
miR156-5p-3	Bradi2g59110.3	hypothetical protein BRADI_2g59110	1	20.99	1	21	305	325	CUGACAGAAGAGAGUGAGCAC	GUGCUCUCUCUCUUCUGUCAG	Cleavage	1
miR156-5p-3	Bradi2g59110.5	hypothetical protein BRADI_2g59110	1	20.99	1	21	305	325	CUGACAGAAGAGAGUGAGCAC	GUGCUCUCUCUCUUCUGUCAG	Cleavage	1
miR156-5p-3	Bradi4g34667.1	squamosa promoter-binding 18	2	15.616	1	21	923	943	CUGACAGAAGAGAGUGAGCAC	GUGCUCUCUCUCUUCUGUCAU	Cleavage	1
miR156-5p-3	Bradi4g33770.1	squamosa promoter-binding 17 isoform X1	2	22.402	1	21	815	835	CUGACAGAAGAGAGUGAGCAC	GUGCUCUCUCUCUUCUGUCAA	Cleavage	1
miR156-5p-3	Bradi4g33770.2	squamosa promoter-binding 17 isoform X2	2	22.402	1	21	812	832	CUGACAGAAGAGAGUGAGCAC	GUGCUCUCUCUCUUCUGUCAA	Cleavage	1
miR156-5p-3	Bradi4g18891.1	hypothetical protein BRADI_4g18891	2	18.976	1	21	959	979	CUGACAGAAGAGAGUGAGCAC	GUGCUCUCUCUCUUCUGUCAU	Cleavage	1
miR156-5p-3	Bradi3g40030.3	squamosa promoter-binding 14 isoform X1	2	18.204	1	21	773	793	CUGACAGAAGAGAGUGAGCAC	GUGCUCUCUCUCUUCUGUCAA	Cleavage	1
miR156-5p-3	Bradi3g40030.2	squamosa promoter-binding 14 isoform X1	2	18.204	1	21	773	793	CUGACAGAAGAGAGUGAGCAC	GUGCUCUCUCUCUUCUGUCAA	Cleavage	1
miR156-5p-3	Bradi3g40030.5	squamosa promoter-binding 14 isoform X2	2	18.204	1	21	770	790	CUGACAGAAGAGAGUGAGCAC	GUGCUCUCUCUCUUCUGUCAA	Cleavage	1
miR156-5p-3	Bradi3g40030.4	squamosa promoter-binding 14 isoform X2	2	18.204	1	21	770	790	CUGACAGAAGAGAGUGAGCAC	GUGCUCUCUCUCUUCUGUCAA	Cleavage	1
miR156-5p-3	Bradi5g17722.3	squamosa promoter-binding 7	2	24.58	1	21	740	760	CUGACAGAAGAGAGUGAGCAC	GUGCUCUCUCUCUUCUGUCAU	Cleavage	1
miR156-5p-3	Bradi5g17722.1	squamosa promoter-binding 7	2	24.58	1	21	671	691	CUGACAGAAGAGAGUGAGCAC	GUGCUCUCUCUCUUCUGUCAU	Cleavage	1
miR156-5p-3	Bradi3g05510.1	squamosa promoter-binding 4	1	20.58	1	20	738	757	CUGACAGAAGAGAGUGAGCA	UGCUCUCUCUCUUCUGUCAG	Cleavage	1
miR156-5p-3	Bradi3g03510.7	squamosa promoter-binding 3	2	12.066	1	20	1167	1186	CUGACAGAAGAGAGUGAGCA	UGCUCUCUCUCUUCUGUCAA	Cleavage	1
miR156-5p-3	Bradi3g03510.3	squamosa promoter-binding 3	2	12.066	1	20	1167	1186	CUGACAGAAGAGAGUGAGCA	UGCUCUCUCUCUUCUGUCAA	Cleavage	1
miR156-5p-3	Bradi3g03510.5	squamosa promoter-binding 3	2	12.066	1	20	1167	1186	CUGACAGAAGAGAGUGAGCA	UGCUCUCUCUCUUCUGUCAA	Cleavage	1
miR156-5p-3	Bradi3g03510.2	squamosa promoter-binding 3	2	12.066	1	20	1167	1186	CUGACAGAAGAGAGUGAGCA	UGCUCUCUCUCUUCUGUCAA	Cleavage	1
miR156-5p-3	Bradi3g03510.6	squamosa promoter-binding 3	2	12.066	1	20	1167	1186	CUGACAGAAGAGAGUGAGCA	UGCUCUCUCUCUUCUGUCAA	Cleavage	1
miR156-5p-3	Bradi3g03510.4	squamosa promoter-binding 3	2	12.066	1	20	1167	1186	CUGACAGAAGAGAGUGAGCA	UGCUCUCUCUCUUCUGUCAA	Cleavage	1
miR156-5p-3	Bradi2g50140.1	callose synthase 11-like	2.5	15.221	1	20	983	1002	CUGACAGAAGAGAGUGAGCA	UGCUUAUUCUCUUCUUUCAG	Cleavage	1
miR156-5p-3	Bradi3g28740.4	probable serine threonine phosphatase 2A regulatory subunit B delta isoform X1	3	14.925	1	20	1146	1165	CUGACAGAAGAGAGUGAGCA	UGUUUACUUUAUUUUGUCAG	Translation	1
miR156-5p-3	Bradi3g28740.3	probable serine threonine phosphatase 2A regulatory subunit B delta isoform X1	3	14.925	1	20	1146	1165	CUGACAGAAGAGAGUGAGCA	UGUUUACUUUAUUUUGUCAG	Translation	1
miR156-5p-3	Bradi4g03911.2	hypothetical protein BRADI_4g03911, partial	3	15.286	1	20	129	148	CUGACAGAAGAGAGUGAGCA	UGUUUACUUUGUUUUGUCAG	Translation	1
miR156-5p-3	Bradi3g36906.1	---NA---	1	20.015	1	21	66	86	CUGACAGAAGAGAGUGAGCAC	GUGCUCACUCUCUUCUGUCAC	Cleavage	1
miR156-5p-3	Bradi3g41250.1	squamosa promoter-binding 16	1	17.669	1	21	950	970	CUGACAGAAGAGAGUGAGCAC	GUGCUCUCUCUCUUCUGUCAG	Cleavage	1
miR156-5p-3	Bradi2g59110.1	squamosa promoter-binding 2	1	20.99	1	21	830	850	CUGACAGAAGAGAGUGAGCAC	GUGCUCUCUCUCUUCUGUCAG	Cleavage	1
miR156-5p-3	Bradi2g59110.2	hypothetical protein BRADI_2g59110	1	20.99	1	21	509	529	CUGACAGAAGAGAGUGAGCAC	GUGCUCUCUCUCUUCUGUCAG	Cleavage	1
miR156-5p-3	Bradi2g59110.4	hypothetical protein BRADI_2g59110	1	20.99	1	21	305	325	CUGACAGAAGAGAGUGAGCAC	GUGCUCUCUCUCUUCUGUCAG	Cleavage	1
miR156-5p-3	Bradi2g59110.3	hypothetical protein BRADI_2g59110	1	20.99	1	21	305	325	CUGACAGAAGAGAGUGAGCAC	GUGCUCUCUCUCUUCUGUCAG	Cleavage	1
miR156-5p-3	Bradi2g59110.5	hypothetical protein BRADI_2g59110	1	20.99	1	21	305	325	CUGACAGAAGAGAGUGAGCAC	GUGCUCUCUCUCUUCUGUCAG	Cleavage	1
miR156-5p-3	Bradi4g34667.1	squamosa promoter-binding 18	2	15.616	1	21	923	943	CUGACAGAAGAGAGUGAGCAC	GUGCUCUCUCUCUUCUGUCAU	Cleavage	1
miR156-5p-3	Bradi4g33770.1	squamosa promoter-binding 17 isoform X1	2	22.402	1	21	815	835	CUGACAGAAGAGAGUGAGCAC	GUGCUCUCUCUCUUCUGUCAA	Cleavage	1
miR156-5p-3	Bradi4g33770.2	squamosa promoter-binding 17 isoform X2	2	22.402	1	21	812	832	CUGACAGAAGAGAGUGAGCAC	GUGCUCUCUCUCUUCUGUCAA	Cleavage	1
miR156-5p-3	Bradi4g18891.1	hypothetical protein BRADI_4g18891	2	18.976	1	21	959	979	CUGACAGAAGAGAGUGAGCAC	GUGCUCUCUCUCUUCUGUCAU	Cleavage	1
miR156-5p-3	Bradi3g40030.3	squamosa promoter-binding 14 isoform X1	2	18.204	1	21	773	793	CUGACAGAAGAGAGUGAGCAC	GUGCUCUCUCUCUUCUGUCAA	Cleavage	1
miR156-5p-3	Bradi3g40030.2	squamosa promoter-binding 14 isoform X1	2	18.204	1	21	773	793	CUGACAGAAGAGAGUGAGCAC	GUGCUCUCUCUCUUCUGUCAA	Cleavage	1
miR156-5p-3	Bradi3g40030.5	squamosa promoter-binding 14 isoform X2	2	18.204	1	21	770	790	CUGACAGAAGAGAGUGAGCAC	GUGCUCUCUCUCUUCUGUCAA	Cleavage	1
miR156-5p-3	Bradi3g40030.4	squamosa promoter-binding 14 isoform X2	2	18.204	1	21	770	790	CUGACAGAAGAGAGUGAGCAC	GUGCUCUCUCUCUUCUGUCAA	Cleavage	1
miR156-5p-3	Bradi5g17722.3	squamosa promoter-binding 7	2	24.58	1	21	740	760	CUGACAGAAGAGAGUGAGCAC	GUGCUCUCUCUCUUCUGUCAU	Cleavage	1
miR156-5p-3	Bradi5g17722.1	squamosa promoter-binding 7	2	24.58	1	21	671	691	CUGACAGAAGAGAGUGAGCAC	GUGCUCUCUCUCUUCUGUCAU	Cleavage	1
miR156-5p-3	Bradi3g05510.1	squamosa promoter-binding 4	1	20.58	1	20	738	757	CUGACAGAAGAGAGUGAGCA	UGCUCUCUCUCUUCUGUCAG	Cleavage	1
miR156-5p-3	Bradi3g03510.7	squamosa promoter-binding 3	2	12.066	1	20	1167	1186	CUGACAGAAGAGAGUGAGCA	UGCUCUCUCUCUUCUGUCAA	Cleavage	1
miR156-5p-3	Bradi3g03510.3	squamosa promoter-binding 3	2	12.066	1	20	1167	1186	CUGACAGAAGAGAGUGAGCA	UGCUCUCUCUCUUCUGUCAA	Cleavage	1
miR156-5p-3	Bradi3g03510.5	squamosa promoter-binding 3	2	12.066	1	20	1167	1186	CUGACAGAAGAGAGUGAGCA	UGCUCUCUCUCUUCUGUCAA	Cleavage	1
miR156-5p-3	Bradi3g03510.2	squamosa promoter-binding 3	2	12.066	1	20	1167	1186	CUGACAGAAGAGAGUGAGCA	UGCUCUCUCUCUUCUGUCAA	Cleavage	1
miR156-5p-3	Bradi3g03510.6	squamosa promoter-binding 3	2	12.066	1	20	1167	1186	CUGACAGAAGAGAGUGAGCA	UGCUCUCUCUCUUCUGUCAA	Cleavage	1
miR156-5p-3	Bradi3g03510.4	squamosa promoter-binding 3	2	12.066	1	20	1167	1186	CUGACAGAAGAGAGUGAGCA	UGCUCUCUCUCUUCUGUCAA	Cleavage	1
miR156-5p-3	Bradi2g50140.1	callose synthase 11-like	2.5	15.221	1	20	983	1002	CUGACAGAAGAGAGUGAGCA	UGCUUAUUCUCUUCUUUCAG	Cleavage	1
miR156-5p-3	Bradi3g28740.4	probable serine threonine phosphatase 2A regulatory subunit B delta isoform X1	3	14.925	1	20	1146	1165	CUGACAGAAGAGAGUGAGCA	UGUUUACUUUAUUUUGUCAG	Translation	1
[truncated: 1,295 more rows]

## Sheet: Tae Genome All Targets
Supplementary Document 8 (excel): Putative miRNA targets and their enrichment results
[truncated: 67,937 more rows]

[truncated: 8 more sheets: Tae Transcriptome All Targets, Bdi Genome Enrichment, Bdi Transcriptome Enrichment, Tae Genome Enrichment, Tae Transcriptome Enrichment, Bdi Genome GO Enrichment, Bdi Transcriptome GO Enrichment, Tae Genome GO Enrichment]
