# Supplementary material for: A Comprehensive Prescription for Plant miRNA Identification
Source: Front Plant Sci. 2017 Jan 24;7:2058. doi: 10.3389/fpls.2016.02058 (PMC5258749; doi:10.3389/fpls.2016.02058)
Supplement: Supplementary file 9 [file Table9.XLSX]

## Sheet: SUmirFind_sRNA Results
Supplementary Document 9 (excel): Identified miRNAs by small-RNA adaptation of pipeline.
This sheet contains results of small-RNA read alignments to known miRNAs with 3 mismatches via SUmirFind_sRNA.pl script.
Known miRNA	sRNA Read ID	Identitiy (%)	miRNA Length	Mismatch
aly-miR156b-3p	SRR017200.99072	90.91	22	2
aly-miR157c-5p	SRR017200.195522	90.48	21	2
aly-miR157c-5p	SRR017200.168981	90.48	21	2
aly-miR157c-5p	SRR017200.114271	90.48	21	2
aly-miR157c-5p	SRR017200.99506	90.48	21	2
aly-miR157c-5p	SRR017200.80015	90.48	21	2
aly-miR157c-5p	SRR017200.31165	90.48	21	2
aly-miR157c-5p	SRR017200.19700	90.48	21	2
aly-miR157c-5p	SRR017200.1692	90.48	21	2
aly-miR159a-3p	SRR017200.145313	100	21	0
aly-miR159a-3p	SRR017200.142014	100	21	0
aly-miR159a-3p	SRR017200.132873	100	21	0
aly-miR159a-3p	SRR017200.107880	100	21	0
aly-miR159a-3p	SRR017200.85883	100	21	0
aly-miR159a-3p	SRR017200.72582	100	21	0
aly-miR159a-3p	SRR017200.38032	100	21	0
aly-miR159b-3p	SRR017200.164762	100	21	0
aly-miR159b-3p	SRR017200.93325	100	21	0
aly-miR159b-3p	SRR017200.129129	95.24	21	1
aly-miR159b-3p	SRR017200.15224	95.24	21	1
aly-miR168a-3p	SRR017200.192068	90.48	21	2
aly-miR168a-3p	SRR017200.190577	90.48	21	2
aly-miR168a-3p	SRR017200.188242	90.48	21	2
aly-miR168a-3p	SRR017200.178840	90.48	21	2
aly-miR168a-3p	SRR017200.174145	90.48	21	2
aly-miR168a-3p	SRR017200.165153	90.48	21	2
aly-miR168a-3p	SRR017200.164501	90.48	21	2
aly-miR168a-3p	SRR017200.161947	90.48	21	2
aly-miR168a-3p	SRR017200.159502	90.48	21	2
aly-miR168a-3p	SRR017200.152641	90.48	21	2
aly-miR168a-3p	SRR017200.148890	90.48	21	2
aly-miR168a-3p	SRR017200.138676	90.48	21	2
aly-miR168a-3p	SRR017200.137509	90.48	21	2
aly-miR168a-3p	SRR017200.134576	90.48	21	2
aly-miR168a-3p	SRR017200.126137	90.48	21	2
aly-miR168a-3p	SRR017200.125262	90.48	21	2
aly-miR168a-3p	SRR017200.125126	90.48	21	2
aly-miR168a-3p	SRR017200.125087	90.48	21	2
aly-miR168a-3p	SRR017200.122449	90.48	21	2
aly-miR168a-3p	SRR017200.116128	90.48	21	2
aly-miR168a-3p	SRR017200.111549	90.48	21	2
aly-miR168a-3p	SRR017200.110418	90.48	21	2
aly-miR168a-3p	SRR017200.109892	90.48	21	2
aly-miR168a-3p	SRR017200.108956	90.48	21	2
aly-miR168a-3p	SRR017200.105270	90.48	21	2
aly-miR168a-3p	SRR017200.98489	90.48	21	2
aly-miR168a-3p	SRR017200.96320	90.48	21	2
aly-miR168a-3p	SRR017200.95470	90.48	21	2
aly-miR168a-3p	SRR017200.83725	90.48	21	2
aly-miR168a-3p	SRR017200.81362	90.48	21	2
aly-miR168a-3p	SRR017200.78658	90.48	21	2
aly-miR168a-3p	SRR017200.70318	90.48	21	2
aly-miR168a-3p	SRR017200.69903	90.48	21	2
aly-miR168a-3p	SRR017200.69131	90.48	21	2
aly-miR168a-3p	SRR017200.68307	90.48	21	2
aly-miR168a-3p	SRR017200.62201	90.48	21	2
aly-miR168a-3p	SRR017200.53316	90.48	21	2
aly-miR168a-3p	SRR017200.41845	90.48	21	2
aly-miR168a-3p	SRR017200.40073	90.48	21	2
aly-miR168a-3p	SRR017200.37859	90.48	21	2
aly-miR168a-3p	SRR017200.36782	90.48	21	2
aly-miR168a-3p	SRR017200.32687	90.48	21	2
aly-miR168a-3p	SRR017200.17827	90.48	21	2
aly-miR168a-3p	SRR017200.11213	90.48	21	2
aly-miR168a-3p	SRR017200.8394	90.48	21	2
aly-miR168a-3p	SRR017200.7984	90.48	21	2
aly-miR168a-3p	SRR017200.7039	90.48	21	2
aly-miR168a-3p	SRR017200.176040	85.71	21	3
aly-miR168a-3p	SRR017200.153637	85.71	21	3
aly-miR168a-3p	SRR017200.153147	85.71	21	3
aly-miR168a-3p	SRR017200.152256	85.71	21	3
aly-miR168a-3p	SRR017200.146953	85.71	21	3
aly-miR168a-3p	SRR017200.120316	85.71	21	3
aly-miR168a-3p	SRR017200.119684	85.71	21	3
aly-miR168a-3p	SRR017200.51470	85.71	21	3
aly-miR168a-3p	SRR017200.11783	85.71	21	3
aly-miR168a-5p	SRR017200.190522	95.24	21	1
aly-miR168a-5p	SRR017200.187378	95.24	21	1
aly-miR168a-5p	SRR017200.175171	95.24	21	1
aly-miR168a-5p	SRR017200.162983	95.24	21	1
aly-miR168a-5p	SRR017200.151791	95.24	21	1
aly-miR168a-5p	SRR017200.151593	95.24	21	1
aly-miR168a-5p	SRR017200.145834	95.24	21	1
aly-miR168a-5p	SRR017200.131821	95.24	21	1
aly-miR168a-5p	SRR017200.127549	95.24	21	1
aly-miR168a-5p	SRR017200.123420	95.24	21	1
aly-miR168a-5p	SRR017200.122646	95.24	21	1
aly-miR168a-5p	SRR017200.95172	95.24	21	1
aly-miR168a-5p	SRR017200.72396	95.24	21	1
aly-miR168a-5p	SRR017200.65251	95.24	21	1
aly-miR168a-5p	SRR017200.37211	95.24	21	1
aly-miR168a-5p	SRR017200.35593	95.24	21	1
aly-miR168a-5p	SRR017200.22074	95.24	21	1
aly-miR168a-5p	SRR017200.21643	95.24	21	1
aly-miR168a-5p	SRR017200.8390	95.24	21	1
aly-miR168a-5p	SRR017200.6804	95.24	21	1
aly-miR168a-5p	SRR017200.191408	90.48	21	2
aly-miR168a-5p	SRR017200.166534	90.48	21	2
aly-miR168a-5p	SRR017200.56460	90.48	21	2
aly-miR168a-5p	SRR017200.7943	90.48	21	2
aly-miR169a-3p	SRR017200.154041	95.24	21	1
aly-miR169a-3p	SRR017200.141560	95.24	21	1
aly-miR169a-3p	SRR017200.140486	95.24	21	1
aly-miR169a-3p	SRR017200.181222	90.48	21	2
aly-miR169a-3p	SRR017200.167752	90.48	21	2
aly-miR169a-3p	SRR017200.136464	90.48	21	2
aly-miR169a-3p	SRR017200.126617	90.48	21	2
aly-miR169a-3p	SRR017200.84868	90.48	21	2
aly-miR169a-5p	SRR017200.199984	100	21	0
aly-miR169a-5p	SRR017200.198246	100	21	0
aly-miR169a-5p	SRR017200.198010	100	21	0
aly-miR169a-5p	SRR017200.194402	100	21	0
aly-miR169a-5p	SRR017200.194216	100	21	0
aly-miR169a-5p	SRR017200.193889	100	21	0
aly-miR169a-5p	SRR017200.192182	100	21	0
aly-miR169a-5p	SRR017200.192041	100	21	0
aly-miR169a-5p	SRR017200.191907	100	21	0
aly-miR169a-5p	SRR017200.191334	100	21	0
aly-miR169a-5p	SRR017200.191297	100	21	0
aly-miR169a-5p	SRR017200.191147	100	21	0
aly-miR169a-5p	SRR017200.190695	100	21	0
aly-miR169a-5p	SRR017200.189970	100	21	0
aly-miR169a-5p	SRR017200.188803	100	21	0
aly-miR169a-5p	SRR017200.187587	100	21	0
aly-miR169a-5p	SRR017200.187387	100	21	0
aly-miR169a-5p	SRR017200.187380	100	21	0
aly-miR169a-5p	SRR017200.187288	100	21	0
aly-miR169a-5p	SRR017200.187033	100	21	0
aly-miR169a-5p	SRR017200.187023	100	21	0
aly-miR169a-5p	SRR017200.185309	100	21	0
aly-miR169a-5p	SRR017200.180786	100	21	0
aly-miR169a-5p	SRR017200.180141	100	21	0
aly-miR169a-5p	SRR017200.180091	100	21	0
aly-miR169a-5p	SRR017200.179655	100	21	0
aly-miR169a-5p	SRR017200.179138	100	21	0
aly-miR169a-5p	SRR017200.178264	100	21	0
aly-miR169a-5p	SRR017200.177372	100	21	0
aly-miR169a-5p	SRR017200.177086	100	21	0
aly-miR169a-5p	SRR017200.177044	100	21	0
aly-miR169a-5p	SRR017200.175872	100	21	0
aly-miR169a-5p	SRR017200.175648	100	21	0
aly-miR169a-5p	SRR017200.174356	100	21	0
aly-miR169a-5p	SRR017200.174283	100	21	0
aly-miR169a-5p	SRR017200.173612	100	21	0
aly-miR169a-5p	SRR017200.172290	100	21	0
aly-miR169a-5p	SRR017200.171598	100	21	0
aly-miR169a-5p	SRR017200.167652	100	21	0
aly-miR169a-5p	SRR017200.166936	100	21	0
aly-miR169a-5p	SRR017200.166698	100	21	0
aly-miR169a-5p	SRR017200.165606	100	21	0
aly-miR169a-5p	SRR017200.165200	100	21	0
aly-miR169a-5p	SRR017200.165138	100	21	0
aly-miR169a-5p	SRR017200.164435	100	21	0
aly-miR169a-5p	SRR017200.164202	100	21	0
aly-miR169a-5p	SRR017200.164069	100	21	0
aly-miR169a-5p	SRR017200.163131	100	21	0
aly-miR169a-5p	SRR017200.162769	100	21	0
aly-miR169a-5p	SRR017200.162234	100	21	0
aly-miR169a-5p	SRR017200.161778	100	21	0
aly-miR169a-5p	SRR017200.160849	100	21	0
aly-miR169a-5p	SRR017200.160401	100	21	0
aly-miR169a-5p	SRR017200.160198	100	21	0
aly-miR169a-5p	SRR017200.156974	100	21	0
aly-miR169a-5p	SRR017200.156671	100	21	0
aly-miR169a-5p	SRR017200.156477	100	21	0
aly-miR169a-5p	SRR017200.153898	100	21	0
aly-miR169a-5p	SRR017200.152891	100	21	0
aly-miR169a-5p	SRR017200.152762	100	21	0
aly-miR169a-5p	SRR017200.152015	100	21	0
aly-miR169a-5p	SRR017200.152004	100	21	0
aly-miR169a-5p	SRR017200.151979	100	21	0
aly-miR169a-5p	SRR017200.151452	100	21	0
aly-miR169a-5p	SRR017200.151142	100	21	0
aly-miR169a-5p	SRR017200.151081	100	21	0
aly-miR169a-5p	SRR017200.150969	100	21	0
aly-miR169a-5p	SRR017200.150323	100	21	0
aly-miR169a-5p	SRR017200.148926	100	21	0
aly-miR169a-5p	SRR017200.148810	100	21	0
aly-miR169a-5p	SRR017200.147635	100	21	0
aly-miR169a-5p	SRR017200.146123	100	21	0
aly-miR169a-5p	SRR017200.145329	100	21	0
aly-miR169a-5p	SRR017200.144590	100	21	0
aly-miR169a-5p	SRR017200.142574	100	21	0
aly-miR169a-5p	SRR017200.140145	100	21	0
aly-miR169a-5p	SRR017200.140135	100	21	0
aly-miR169a-5p	SRR017200.136748	100	21	0
aly-miR169a-5p	SRR017200.135054	100	21	0
aly-miR169a-5p	SRR017200.134781	100	21	0
aly-miR169a-5p	SRR017200.133438	100	21	0
aly-miR169a-5p	SRR017200.133271	100	21	0
aly-miR169a-5p	SRR017200.132735	100	21	0
aly-miR169a-5p	SRR017200.132196	100	21	0
aly-miR169a-5p	SRR017200.129947	100	21	0
aly-miR169a-5p	SRR017200.125878	100	21	0
aly-miR169a-5p	SRR017200.125093	100	21	0
aly-miR169a-5p	SRR017200.125058	100	21	0
aly-miR169a-5p	SRR017200.124652	100	21	0
aly-miR169a-5p	SRR017200.124349	100	21	0
aly-miR169a-5p	SRR017200.123286	100	21	0
aly-miR169a-5p	SRR017200.122964	100	21	0
aly-miR169a-5p	SRR017200.121960	100	21	0
aly-miR169a-5p	SRR017200.119454	100	21	0
aly-miR169a-5p	SRR017200.118099	100	21	0
aly-miR169a-5p	SRR017200.117738	100	21	0
aly-miR169a-5p	SRR017200.111995	100	21	0
aly-miR169a-5p	SRR017200.111321	100	21	0
aly-miR169a-5p	SRR017200.110645	100	21	0
aly-miR169a-5p	SRR017200.110543	100	21	0
aly-miR169a-5p	SRR017200.110481	100	21	0
aly-miR169a-5p	SRR017200.110450	100	21	0
aly-miR169a-5p	SRR017200.109259	100	21	0
aly-miR169a-5p	SRR017200.108559	100	21	0
aly-miR169a-5p	SRR017200.108557	100	21	0
aly-miR169a-5p	SRR017200.106814	100	21	0
aly-miR169a-5p	SRR017200.106213	100	21	0
aly-miR169a-5p	SRR017200.105457	100	21	0
aly-miR169a-5p	SRR017200.105349	100	21	0
aly-miR169a-5p	SRR017200.104689	100	21	0
aly-miR169a-5p	SRR017200.104361	100	21	0
aly-miR169a-5p	SRR017200.102965	100	21	0
aly-miR169a-5p	SRR017200.96815	100	21	0
aly-miR169a-5p	SRR017200.96785	100	21	0
aly-miR169a-5p	SRR017200.96605	100	21	0
aly-miR169a-5p	SRR017200.96572	100	21	0
aly-miR169a-5p	SRR017200.96518	100	21	0
aly-miR169a-5p	SRR017200.96478	100	21	0
aly-miR169a-5p	SRR017200.95312	100	21	0
aly-miR169a-5p	SRR017200.94607	100	21	0
aly-miR169a-5p	SRR017200.94064	100	21	0
aly-miR169a-5p	SRR017200.93520	100	21	0
aly-miR169a-5p	SRR017200.92043	100	21	0
aly-miR169a-5p	SRR017200.90249	100	21	0
aly-miR169a-5p	SRR017200.89824	100	21	0
aly-miR169a-5p	SRR017200.88975	100	21	0
aly-miR169a-5p	SRR017200.84571	100	21	0
aly-miR169a-5p	SRR017200.83800	100	21	0
aly-miR169a-5p	SRR017200.82361	100	21	0
aly-miR169a-5p	SRR017200.81739	100	21	0
aly-miR169a-5p	SRR017200.81668	100	21	0
aly-miR169a-5p	SRR017200.80913	100	21	0
aly-miR169a-5p	SRR017200.80909	100	21	0
aly-miR169a-5p	SRR017200.80060	100	21	0
aly-miR169a-5p	SRR017200.79987	100	21	0
aly-miR169a-5p	SRR017200.78958	100	21	0
aly-miR169a-5p	SRR017200.78906	100	21	0
aly-miR169a-5p	SRR017200.78435	100	21	0
aly-miR169a-5p	SRR017200.74819	100	21	0
aly-miR169a-5p	SRR017200.74519	100	21	0
aly-miR169a-5p	SRR017200.70601	100	21	0
aly-miR169a-5p	SRR017200.70168	100	21	0
aly-miR169a-5p	SRR017200.70033	100	21	0
aly-miR169a-5p	SRR017200.69581	100	21	0
aly-miR169a-5p	SRR017200.68055	100	21	0
aly-miR169a-5p	SRR017200.65294	100	21	0
aly-miR169a-5p	SRR017200.65207	100	21	0
aly-miR169a-5p	SRR017200.63763	100	21	0
aly-miR169a-5p	SRR017200.63732	100	21	0
aly-miR169a-5p	SRR017200.63100	100	21	0
aly-miR169a-5p	SRR017200.61508	100	21	0
aly-miR169a-5p	SRR017200.56095	100	21	0
aly-miR169a-5p	SRR017200.55760	100	21	0
aly-miR169a-5p	SRR017200.55664	100	21	0
aly-miR169a-5p	SRR017200.55541	100	21	0
aly-miR169a-5p	SRR017200.55486	100	21	0
aly-miR169a-5p	SRR017200.55420	100	21	0
aly-miR169a-5p	SRR017200.55348	100	21	0
aly-miR169a-5p	SRR017200.53802	100	21	0
aly-miR169a-5p	SRR017200.53390	100	21	0
aly-miR169a-5p	SRR017200.52673	100	21	0
aly-miR169a-5p	SRR017200.52420	100	21	0
aly-miR169a-5p	SRR017200.50240	100	21	0
aly-miR169a-5p	SRR017200.49799	100	21	0
aly-miR169a-5p	SRR017200.48939	100	21	0
aly-miR169a-5p	SRR017200.48772	100	21	0
aly-miR169a-5p	SRR017200.47927	100	21	0
aly-miR169a-5p	SRR017200.47487	100	21	0
aly-miR169a-5p	SRR017200.47349	100	21	0
aly-miR169a-5p	SRR017200.42427	100	21	0
aly-miR169a-5p	SRR017200.41275	100	21	0
aly-miR169a-5p	SRR017200.40025	100	21	0
aly-miR169a-5p	SRR017200.39933	100	21	0
aly-miR169a-5p	SRR017200.38964	100	21	0
aly-miR169a-5p	SRR017200.38239	100	21	0
aly-miR169a-5p	SRR017200.37557	100	21	0
aly-miR169a-5p	SRR017200.37283	100	21	0
aly-miR169a-5p	SRR017200.36904	100	21	0
aly-miR169a-5p	SRR017200.36871	100	21	0
aly-miR169a-5p	SRR017200.34763	100	21	0
aly-miR169a-5p	SRR017200.34580	100	21	0
aly-miR169a-5p	SRR017200.32902	100	21	0
aly-miR169a-5p	SRR017200.29535	100	21	0
aly-miR169a-5p	SRR017200.27608	100	21	0
aly-miR169a-5p	SRR017200.27103	100	21	0
aly-miR169a-5p	SRR017200.25522	100	21	0
aly-miR169a-5p	SRR017200.25013	100	21	0
aly-miR169a-5p	SRR017200.24658	100	21	0
aly-miR169a-5p	SRR017200.24174	100	21	0
aly-miR169a-5p	SRR017200.24135	100	21	0
aly-miR169a-5p	SRR017200.24048	100	21	0
aly-miR169a-5p	SRR017200.22845	100	21	0
aly-miR169a-5p	SRR017200.21997	100	21	0
aly-miR169a-5p	SRR017200.21890	100	21	0
aly-miR169a-5p	SRR017200.21751	100	21	0
aly-miR169a-5p	SRR017200.21485	100	21	0
aly-miR169a-5p	SRR017200.21362	100	21	0
aly-miR169a-5p	SRR017200.20076	100	21	0
aly-miR169a-5p	SRR017200.19442	100	21	0
aly-miR169a-5p	SRR017200.19099	100	21	0
aly-miR169a-5p	SRR017200.14070	100	21	0
aly-miR169a-5p	SRR017200.14031	100	21	0
aly-miR169a-5p	SRR017200.13683	100	21	0
aly-miR169a-5p	SRR017200.13403	100	21	0
aly-miR169a-5p	SRR017200.13199	100	21	0
aly-miR169a-5p	SRR017200.12551	100	21	0
aly-miR169a-5p	SRR017200.12376	100	21	0
aly-miR169a-5p	SRR017200.11987	100	21	0
aly-miR169a-5p	SRR017200.9861	100	21	0
aly-miR169a-5p	SRR017200.9538	100	21	0
aly-miR169a-5p	SRR017200.7603	100	21	0
aly-miR169a-5p	SRR017200.7226	100	21	0
aly-miR169a-5p	SRR017200.6614	100	21	0
aly-miR169a-5p	SRR017200.6561	100	21	0
aly-miR169a-5p	SRR017200.4647	100	21	0
aly-miR169a-5p	SRR017200.4122	100	21	0
aly-miR169a-5p	SRR017200.175440	95.24	21	1
aly-miR169a-5p	SRR017200.173367	95.24	21	1
aly-miR169a-5p	SRR017200.164079	95.24	21	1
aly-miR169a-5p	SRR017200.123861	95.24	21	1
aly-miR169a-5p	SRR017200.117343	95.24	21	1
aly-miR169a-5p	SRR017200.115425	95.24	21	1
aly-miR169a-5p	SRR017200.109605	95.24	21	1
aly-miR169a-5p	SRR017200.109124	95.24	21	1
aly-miR169a-5p	SRR017200.84675	95.24	21	1
aly-miR169a-5p	SRR017200.83763	95.24	21	1
aly-miR169a-5p	SRR017200.83410	95.24	21	1
aly-miR169a-5p	SRR017200.79535	95.24	21	1
aly-miR169a-5p	SRR017200.75303	95.24	21	1
aly-miR169a-5p	SRR017200.69626	95.24	21	1
aly-miR169a-5p	SRR017200.68675	95.24	21	1
aly-miR169a-5p	SRR017200.63009	95.24	21	1
aly-miR169a-5p	SRR017200.62360	95.24	21	1
aly-miR169a-5p	SRR017200.53502	95.24	21	1
aly-miR169a-5p	SRR017200.36542	95.24	21	1
aly-miR169a-5p	SRR017200.27429	95.24	21	1
aly-miR169a-5p	SRR017200.12821	95.24	21	1
aly-miR169a-5p	SRR017200.11547	95.24	21	1
aly-miR169a-5p	SRR017200.10007	95.24	21	1
aly-miR169a-5p	SRR017200.152213	90.48	21	2
aly-miR169a-5p	SRR017200.69590	90.48	21	2
aly-miR169a-5p	SRR017200.40975	90.48	21	2
aly-miR172a-5p	SRR017200.112635	100	21	0
aly-miR172a-5p	SRR017200.98760	100	21	0
aly-miR172a-5p	SRR017200.14256	100	21	0
aly-miR172a-5p	SRR017200.34933	95.24	21	1
ath-miR156e	SRR017200.198737	100	20	0
ath-miR156e	SRR017200.195522	100	20	0
ath-miR156e	SRR017200.168981	100	20	0
ath-miR156e	SRR017200.163256	100	20	0
ath-miR156e	SRR017200.143494	100	20	0
ath-miR156e	SRR017200.117814	100	20	0
ath-miR156e	SRR017200.114271	100	20	0
ath-miR156e	SRR017200.99506	100	20	0
ath-miR156e	SRR017200.89053	100	20	0
ath-miR156e	SRR017200.80015	100	20	0
ath-miR156e	SRR017200.71057	100	20	0
ath-miR156e	SRR017200.70764	100	20	0
ath-miR156e	SRR017200.62238	100	20	0
ath-miR156e	SRR017200.60868	100	20	0
ath-miR156e	SRR017200.49828	100	20	0
ath-miR156e	SRR017200.46672	100	20	0
ath-miR156e	SRR017200.45955	100	20	0
ath-miR156e	SRR017200.31165	100	20	0
ath-miR156e	SRR017200.19700	100	20	0
ath-miR156e	SRR017200.16909	100	20	0
ath-miR156e	SRR017200.15577	100	20	0
ath-miR156e	SRR017200.14347	100	20	0
ath-miR156e	SRR017200.1834	100	20	0
ath-miR156e	SRR017200.1692	100	20	0
ath-miR156e	SRR017200.193165	90	20	2
ath-miR156e	SRR017200.168620	90	20	2
ath-miR156h	SRR017200.198737	90	20	2
ath-miR156h	SRR017200.195522	90	20	2
ath-miR156h	SRR017200.168981	90	20	2
ath-miR156h	SRR017200.168620	90	20	2
ath-miR156h	SRR017200.163256	90	20	2
ath-miR156h	SRR017200.143494	90	20	2
ath-miR156h	SRR017200.117814	90	20	2
ath-miR156h	SRR017200.114271	90	20	2
ath-miR156h	SRR017200.99506	90	20	2
ath-miR156h	SRR017200.89053	90	20	2
ath-miR156h	SRR017200.80015	90	20	2
ath-miR156h	SRR017200.71057	90	20	2
ath-miR156h	SRR017200.70764	90	20	2
ath-miR156h	SRR017200.62238	90	20	2
ath-miR156h	SRR017200.60868	90	20	2
ath-miR156h	SRR017200.49828	90	20	2
ath-miR156h	SRR017200.46672	90	20	2
ath-miR156h	SRR017200.45955	90	20	2
ath-miR156h	SRR017200.31165	90	20	2
ath-miR156h	SRR017200.19700	90	20	2
ath-miR156h	SRR017200.16909	90	20	2
ath-miR156h	SRR017200.15577	90	20	2
ath-miR156h	SRR017200.14347	90	20	2
ath-miR156h	SRR017200.1834	90	20	2
ath-miR156h	SRR017200.1692	90	20	2
ath-miR157a-5p	SRR017200.195522	90.48	21	2
ath-miR157a-5p	SRR017200.168981	90.48	21	2
ath-miR157a-5p	SRR017200.114271	90.48	21	2
ath-miR157a-5p	SRR017200.99506	90.48	21	2
ath-miR157a-5p	SRR017200.80015	90.48	21	2
ath-miR157a-5p	SRR017200.31165	90.48	21	2
ath-miR157a-5p	SRR017200.19700	90.48	21	2
ath-miR157a-5p	SRR017200.1692	90.48	21	2
ath-miR157b-5p	SRR017200.195522	90.48	21	2
ath-miR157b-5p	SRR017200.168981	90.48	21	2
ath-miR157b-5p	SRR017200.114271	90.48	21	2
ath-miR157b-5p	SRR017200.99506	90.48	21	2
ath-miR157b-5p	SRR017200.80015	90.48	21	2
ath-miR157b-5p	SRR017200.31165	90.48	21	2
ath-miR157b-5p	SRR017200.19700	90.48	21	2
ath-miR157b-5p	SRR017200.1692	90.48	21	2
ath-miR157d	SRR017200.198737	90	20	2
ath-miR157d	SRR017200.195522	90	20	2
ath-miR157d	SRR017200.168981	90	20	2
ath-miR157d	SRR017200.168620	90	20	2
ath-miR157d	SRR017200.163256	90	20	2
ath-miR157d	SRR017200.143494	90	20	2
ath-miR157d	SRR017200.117814	90	20	2
ath-miR157d	SRR017200.114271	90	20	2
ath-miR157d	SRR017200.99506	90	20	2
ath-miR157d	SRR017200.89053	90	20	2
ath-miR157d	SRR017200.80015	90	20	2
ath-miR157d	SRR017200.71057	90	20	2
ath-miR157d	SRR017200.70764	90	20	2
ath-miR157d	SRR017200.62238	90	20	2
ath-miR157d	SRR017200.60868	90	20	2
ath-miR157d	SRR017200.49828	90	20	2
ath-miR157d	SRR017200.46672	90	20	2
ath-miR157d	SRR017200.45955	90	20	2
ath-miR157d	SRR017200.31165	90	20	2
ath-miR157d	SRR017200.19700	90	20	2
ath-miR157d	SRR017200.16909	90	20	2
ath-miR157d	SRR017200.15577	90	20	2
ath-miR157d	SRR017200.14347	90	20	2
ath-miR157d	SRR017200.1834	90	20	2
ath-miR157d	SRR017200.1692	90	20	2
ath-miR160b	SRR017200.187872	100	21	0
ath-miR160b	SRR017200.171528	100	21	0
ath-miR160b	SRR017200.169056	100	21	0
ath-miR160b	SRR017200.168950	100	21	0
ath-miR160b	SRR017200.165631	100	21	0
ath-miR160b	SRR017200.159027	100	21	0
ath-miR160b	SRR017200.157063	100	21	0
ath-miR160b	SRR017200.156932	100	21	0
ath-miR160b	SRR017200.136203	100	21	0
ath-miR160b	SRR017200.101174	100	21	0
ath-miR160b	SRR017200.92402	100	21	0
ath-miR160b	SRR017200.85794	100	21	0
ath-miR160b	SRR017200.79750	100	21	0
ath-miR160b	SRR017200.74151	100	21	0
ath-miR160b	SRR017200.62151	100	21	0
ath-miR160b	SRR017200.59825	100	21	0
ath-miR160b	SRR017200.10283	100	21	0
ath-miR160b	SRR017200.7684	100	21	0
ath-miR160b	SRR017200.2173	100	21	0
ath-miR160b	SRR017200.171198	95.24	21	1
ath-miR160b	SRR017200.118005	95.24	21	1
ath-miR160b	SRR017200.114000	95.24	21	1
ath-miR160b	SRR017200.103007	95.24	21	1
ath-miR160b	SRR017200.101973	95.24	21	1
ath-miR160b	SRR017200.100315	95.24	21	1
ath-miR160b	SRR017200.100298	95.24	21	1
ath-miR160b	SRR017200.99664	95.24	21	1
ath-miR160b	SRR017200.83524	95.24	21	1
ath-miR160b	SRR017200.72843	95.24	21	1
ath-miR160b	SRR017200.72328	95.24	21	1
ath-miR160b	SRR017200.68361	95.24	21	1
ath-miR160b	SRR017200.64549	95.24	21	1
ath-miR160b	SRR017200.60225	95.24	21	1
ath-miR160b	SRR017200.46086	95.24	21	1
ath-miR160b	SRR017200.23432	95.24	21	1
ath-miR160b	SRR017200.16982	95.24	21	1
ath-miR160b	SRR017200.116234	90.48	21	2
ath-miR160c-3p	SRR017200.85081	85.71	21	3
ath-miR160c-5p	SRR017200.187872	100	21	0
ath-miR160c-5p	SRR017200.171528	100	21	0
ath-miR160c-5p	SRR017200.169056	100	21	0
ath-miR160c-5p	SRR017200.168950	100	21	0
ath-miR160c-5p	SRR017200.165631	100	21	0
ath-miR160c-5p	SRR017200.159027	100	21	0
ath-miR160c-5p	SRR017200.157063	100	21	0
ath-miR160c-5p	SRR017200.156932	100	21	0
ath-miR160c-5p	SRR017200.136203	100	21	0
ath-miR160c-5p	SRR017200.101174	100	21	0
ath-miR160c-5p	SRR017200.92402	100	21	0
ath-miR160c-5p	SRR017200.85794	100	21	0
ath-miR160c-5p	SRR017200.79750	100	21	0
ath-miR160c-5p	SRR017200.74151	100	21	0
ath-miR160c-5p	SRR017200.62151	100	21	0
ath-miR160c-5p	SRR017200.59825	100	21	0
ath-miR160c-5p	SRR017200.10283	100	21	0
ath-miR160c-5p	SRR017200.7684	100	21	0
ath-miR160c-5p	SRR017200.2173	100	21	0
ath-miR160c-5p	SRR017200.171198	95.24	21	1
ath-miR160c-5p	SRR017200.118005	95.24	21	1
ath-miR160c-5p	SRR017200.114000	95.24	21	1
ath-miR160c-5p	SRR017200.103007	95.24	21	1
ath-miR160c-5p	SRR017200.101973	95.24	21	1
ath-miR160c-5p	SRR017200.100315	95.24	21	1
ath-miR160c-5p	SRR017200.100298	95.24	21	1
ath-miR160c-5p	SRR017200.99664	95.24	21	1
ath-miR160c-5p	SRR017200.83524	95.24	21	1
ath-miR160c-5p	SRR017200.72843	95.24	21	1
ath-miR160c-5p	SRR017200.72328	95.24	21	1
ath-miR160c-5p	SRR017200.68361	95.24	21	1
ath-miR160c-5p	SRR017200.64549	95.24	21	1
ath-miR160c-5p	SRR017200.60225	95.24	21	1
ath-miR160c-5p	SRR017200.46086	95.24	21	1
ath-miR160c-5p	SRR017200.23432	95.24	21	1
ath-miR160c-5p	SRR017200.16982	95.24	21	1
ath-miR160c-5p	SRR017200.116234	90.48	21	2
ath-miR164a	SRR017200.164919	100	21	0
ath-miR164a	SRR017200.157644	100	21	0
ath-miR164a	SRR017200.127190	100	21	0
ath-miR164a	SRR017200.72162	100	21	0
ath-miR164a	SRR017200.35192	100	21	0
ath-miR164a	SRR017200.8688	100	21	0
ath-miR164a	SRR017200.142116	95.24	21	1
ath-miR164a	SRR017200.73354	95.24	21	1
ath-miR164a	SRR017200.47528	95.24	21	1
ath-miR164b-5p	SRR017200.164919	100	21	0
ath-miR164b-5p	SRR017200.157644	100	21	0
ath-miR164b-5p	SRR017200.127190	100	21	0
ath-miR164b-5p	SRR017200.72162	100	21	0
ath-miR164b-5p	SRR017200.35192	100	21	0
ath-miR164b-5p	SRR017200.8688	100	21	0
ath-miR164b-5p	SRR017200.142116	95.24	21	1
ath-miR164b-5p	SRR017200.73354	95.24	21	1
ath-miR164b-5p	SRR017200.47528	95.24	21	1
ath-miR165a-3p	SRR017200.195307	100	21	0
ath-miR165a-3p	SRR017200.199361	95.24	21	1
ath-miR165a-3p	SRR017200.195988	95.24	21	1
ath-miR165a-3p	SRR017200.194936	95.24	21	1
ath-miR165a-3p	SRR017200.186435	95.24	21	1
ath-miR165a-3p	SRR017200.185550	95.24	21	1
ath-miR165a-3p	SRR017200.172868	95.24	21	1
ath-miR165a-3p	SRR017200.155522	95.24	21	1
ath-miR165a-3p	SRR017200.143307	95.24	21	1
ath-miR165a-3p	SRR017200.142142	95.24	21	1
ath-miR165a-3p	SRR017200.128080	95.24	21	1
ath-miR165a-3p	SRR017200.126849	95.24	21	1
ath-miR165a-3p	SRR017200.114702	95.24	21	1
ath-miR165a-3p	SRR017200.101642	95.24	21	1
ath-miR165a-3p	SRR017200.100467	95.24	21	1
ath-miR165a-3p	SRR017200.99397	95.24	21	1
ath-miR165a-3p	SRR017200.99353	95.24	21	1
ath-miR165a-3p	SRR017200.91074	95.24	21	1
ath-miR165a-3p	SRR017200.91052	95.24	21	1
ath-miR165a-3p	SRR017200.88642	95.24	21	1
ath-miR165a-3p	SRR017200.79601	95.24	21	1
ath-miR165a-3p	SRR017200.77212	95.24	21	1
ath-miR165a-3p	SRR017200.72345	95.24	21	1
ath-miR165a-3p	SRR017200.62139	95.24	21	1
ath-miR165a-3p	SRR017200.57682	95.24	21	1
ath-miR165a-3p	SRR017200.49234	95.24	21	1
ath-miR165a-3p	SRR017200.48825	95.24	21	1
ath-miR165a-3p	SRR017200.42911	95.24	21	1
ath-miR165a-3p	SRR017200.29687	95.24	21	1
ath-miR165a-3p	SRR017200.16297	95.24	21	1
ath-miR165a-3p	SRR017200.6652	95.24	21	1
ath-miR165a-3p	SRR017200.142482	90.48	21	2
ath-miR165a-3p	SRR017200.114192	90.48	21	2
ath-miR165a-3p	SRR017200.105242	90.48	21	2
ath-miR165a-3p	SRR017200.69240	90.48	21	2
ath-miR165a-3p	SRR017200.29299	90.48	21	2
ath-miR165a-3p	SRR017200.19747	90.48	21	2
ath-miR165a-3p	SRR017200.160569	85.71	21	3
ath-miR165a-5p	SRR017200.85724	90.48	21	2
ath-miR165b	SRR017200.195307	100	21	0
ath-miR165b	SRR017200.199361	95.24	21	1
ath-miR165b	SRR017200.195988	95.24	21	1
ath-miR165b	SRR017200.194936	95.24	21	1
ath-miR165b	SRR017200.186435	95.24	21	1
ath-miR165b	SRR017200.185550	95.24	21	1
ath-miR165b	SRR017200.172868	95.24	21	1
ath-miR165b	SRR017200.155522	95.24	21	1
ath-miR165b	SRR017200.143307	95.24	21	1
ath-miR165b	SRR017200.142142	95.24	21	1
ath-miR165b	SRR017200.128080	95.24	21	1
ath-miR165b	SRR017200.126849	95.24	21	1
ath-miR165b	SRR017200.114702	95.24	21	1
ath-miR165b	SRR017200.101642	95.24	21	1
ath-miR165b	SRR017200.100467	95.24	21	1
ath-miR165b	SRR017200.99397	95.24	21	1
ath-miR165b	SRR017200.99353	95.24	21	1
ath-miR165b	SRR017200.91074	95.24	21	1
ath-miR165b	SRR017200.91052	95.24	21	1
ath-miR165b	SRR017200.88642	95.24	21	1
ath-miR165b	SRR017200.79601	95.24	21	1
ath-miR165b	SRR017200.77212	95.24	21	1
ath-miR165b	SRR017200.72345	95.24	21	1
ath-miR165b	SRR017200.62139	95.24	21	1
ath-miR165b	SRR017200.57682	95.24	21	1
ath-miR165b	SRR017200.49234	95.24	21	1
ath-miR165b	SRR017200.48825	95.24	21	1
ath-miR165b	SRR017200.42911	95.24	21	1
ath-miR165b	SRR017200.29687	95.24	21	1
ath-miR165b	SRR017200.16297	95.24	21	1
ath-miR165b	SRR017200.6652	95.24	21	1
ath-miR165b	SRR017200.142482	90.48	21	2
ath-miR165b	SRR017200.114192	90.48	21	2
ath-miR165b	SRR017200.105242	90.48	21	2
ath-miR165b	SRR017200.69240	90.48	21	2
ath-miR165b	SRR017200.29299	90.48	21	2
ath-miR165b	SRR017200.19747	90.48	21	2
ath-miR165b	SRR017200.160569	85.71	21	3
ath-miR166a-5p	SRR017200.85724	85.71	21	3
ath-miR166b-5p	SRR017200.85724	85.71	21	3
ath-miR166e-5p	SRR017200.85724	85.71	21	3
ath-miR168b-5p	SRR017200.190522	95.24	21	1
ath-miR168b-5p	SRR017200.187378	95.24	21	1
ath-miR168b-5p	SRR017200.175171	95.24	21	1
ath-miR168b-5p	SRR017200.162983	95.24	21	1
ath-miR168b-5p	SRR017200.151791	95.24	21	1
ath-miR168b-5p	SRR017200.151593	95.24	21	1
ath-miR168b-5p	SRR017200.145834	95.24	21	1
ath-miR168b-5p	SRR017200.131821	95.24	21	1
ath-miR168b-5p	SRR017200.127549	95.24	21	1
ath-miR168b-5p	SRR017200.123420	95.24	21	1
ath-miR168b-5p	SRR017200.122646	95.24	21	1
ath-miR168b-5p	SRR017200.95172	95.24	21	1
ath-miR168b-5p	SRR017200.72396	95.24	21	1
ath-miR168b-5p	SRR017200.65251	95.24	21	1
ath-miR168b-5p	SRR017200.37211	95.24	21	1
ath-miR168b-5p	SRR017200.35593	95.24	21	1
ath-miR168b-5p	SRR017200.22074	95.24	21	1
ath-miR168b-5p	SRR017200.21643	95.24	21	1
ath-miR168b-5p	SRR017200.8390	95.24	21	1
ath-miR168b-5p	SRR017200.6804	95.24	21	1
ath-miR168b-5p	SRR017200.191408	90.48	21	2
ath-miR168b-5p	SRR017200.166534	90.48	21	2
ath-miR168b-5p	SRR017200.56460	90.48	21	2
ath-miR168b-5p	SRR017200.7943	90.48	21	2
ath-miR169a-3p	SRR017200.168597	95	20	1
ath-miR169a-3p	SRR017200.157535	95	20	1
ath-miR169a-3p	SRR017200.154041	95	20	1
ath-miR169a-3p	SRR017200.141560	95	20	1
ath-miR169a-3p	SRR017200.140486	95	20	1
ath-miR169a-3p	SRR017200.132806	95	20	1
ath-miR169a-3p	SRR017200.194707	90	20	2
ath-miR169a-3p	SRR017200.192804	90	20	2
ath-miR169a-3p	SRR017200.187153	90	20	2
ath-miR169a-3p	SRR017200.185317	90	20	2
ath-miR169a-3p	SRR017200.182415	90	20	2
ath-miR169a-3p	SRR017200.181222	90	20	2
ath-miR169a-3p	SRR017200.167752	90	20	2
ath-miR169a-3p	SRR017200.161815	90	20	2
ath-miR169a-3p	SRR017200.161085	90	20	2
ath-miR169a-3p	SRR017200.154359	90	20	2
ath-miR169a-3p	SRR017200.142095	90	20	2
ath-miR169a-3p	SRR017200.136464	90	20	2
ath-miR169a-3p	SRR017200.128412	90	20	2
ath-miR169a-3p	SRR017200.127215	90	20	2
ath-miR169a-3p	SRR017200.126897	90	20	2
ath-miR169a-3p	SRR017200.126617	90	20	2
ath-miR169a-3p	SRR017200.114917	90	20	2
ath-miR169a-3p	SRR017200.100060	90	20	2
ath-miR169a-3p	SRR017200.99214	90	20	2
ath-miR169a-3p	SRR017200.85634	90	20	2
ath-miR169a-3p	SRR017200.84868	90	20	2
ath-miR169a-3p	SRR017200.84844	90	20	2
ath-miR169a-3p	SRR017200.74990	90	20	2
ath-miR169a-3p	SRR017200.71097	90	20	2
ath-miR169a-3p	SRR017200.55495	90	20	2
ath-miR169a-3p	SRR017200.45051	90	20	2
ath-miR169a-3p	SRR017200.14328	90	20	2
ath-miR169a-3p	SRR017200.7983	90	20	2
ath-miR169a-3p	SRR017200.882	90	20	2
ath-miR169a-3p	SRR017200.15	90	20	2
ath-miR169a-3p	SRR017200.181163	85	20	3
ath-miR169h	SRR017200.188490	100	21	0
ath-miR169h	SRR017200.174224	100	21	0
ath-miR169h	SRR017200.159698	100	21	0
ath-miR169h	SRR017200.155871	100	21	0
ath-miR169h	SRR017200.87867	100	21	0
ath-miR169h	SRR017200.73209	100	21	0
ath-miR169h	SRR017200.58006	100	21	0
ath-miR169h	SRR017200.34447	100	21	0
ath-miR169h	SRR017200.31860	100	21	0
ath-miR169h	SRR017200.140405	95.24	21	1
ath-miR169h	SRR017200.113556	95.24	21	1
ath-miR169h	SRR017200.99873	95.24	21	1
ath-miR169h	SRR017200.57799	95.24	21	1
ath-miR169h	SRR017200.56630	95.24	21	1
ath-miR169h	SRR017200.31451	95.24	21	1
ath-miR169i	SRR017200.188490	100	21	0
ath-miR169i	SRR017200.174224	100	21	0
ath-miR169i	SRR017200.159698	100	21	0
ath-miR169i	SRR017200.155871	100	21	0
ath-miR169i	SRR017200.87867	100	21	0
ath-miR169i	SRR017200.73209	100	21	0
ath-miR169i	SRR017200.58006	100	21	0
ath-miR169i	SRR017200.34447	100	21	0
ath-miR169i	SRR017200.31860	100	21	0
ath-miR169i	SRR017200.140405	95.24	21	1
ath-miR169i	SRR017200.113556	95.24	21	1
ath-miR169i	SRR017200.99873	95.24	21	1
ath-miR169i	SRR017200.57799	95.24	21	1
ath-miR169i	SRR017200.56630	95.24	21	1
ath-miR169i	SRR017200.31451	95.24	21	1
ath-miR169j	SRR017200.188490	100	21	0
ath-miR169j	SRR017200.174224	100	21	0
ath-miR169j	SRR017200.159698	100	21	0
ath-miR169j	SRR017200.155871	100	21	0
ath-miR169j	SRR017200.87867	100	21	0
ath-miR169j	SRR017200.73209	100	21	0
ath-miR169j	SRR017200.58006	100	21	0
ath-miR169j	SRR017200.34447	100	21	0
ath-miR169j	SRR017200.31860	100	21	0
ath-miR169j	SRR017200.140405	95.24	21	1
ath-miR169j	SRR017200.113556	95.24	21	1
ath-miR169j	SRR017200.99873	95.24	21	1
ath-miR169j	SRR017200.57799	95.24	21	1
ath-miR169j	SRR017200.56630	95.24	21	1
ath-miR169j	SRR017200.31451	95.24	21	1
ath-miR169k	SRR017200.188490	100	21	0
ath-miR169k	SRR017200.174224	100	21	0
ath-miR169k	SRR017200.159698	100	21	0
ath-miR169k	SRR017200.155871	100	21	0
ath-miR169k	SRR017200.87867	100	21	0
ath-miR169k	SRR017200.73209	100	21	0
ath-miR169k	SRR017200.58006	100	21	0
ath-miR169k	SRR017200.34447	100	21	0
ath-miR169k	SRR017200.31860	100	21	0
ath-miR169k	SRR017200.140405	95.24	21	1
ath-miR169k	SRR017200.113556	95.24	21	1
ath-miR169k	SRR017200.99873	95.24	21	1
ath-miR169k	SRR017200.57799	95.24	21	1
ath-miR169k	SRR017200.56630	95.24	21	1
ath-miR169k	SRR017200.31451	95.24	21	1
ath-miR169m	SRR017200.188490	100	21	0
ath-miR169m	SRR017200.174224	100	21	0
ath-miR169m	SRR017200.159698	100	21	0
ath-miR169m	SRR017200.155871	100	21	0
ath-miR169m	SRR017200.87867	100	21	0
ath-miR169m	SRR017200.73209	100	21	0
ath-miR169m	SRR017200.58006	100	21	0
ath-miR169m	SRR017200.34447	100	21	0
ath-miR169m	SRR017200.31860	100	21	0
ath-miR169m	SRR017200.140405	95.24	21	1
ath-miR169m	SRR017200.113556	95.24	21	1
ath-miR169m	SRR017200.99873	95.24	21	1
ath-miR169m	SRR017200.57799	95.24	21	1
ath-miR169m	SRR017200.56630	95.24	21	1
ath-miR169m	SRR017200.31451	95.24	21	1
ath-miR169n	SRR017200.188490	100	21	0
ath-miR169n	SRR017200.174224	100	21	0
ath-miR169n	SRR017200.159698	100	21	0
ath-miR169n	SRR017200.155871	100	21	0
ath-miR169n	SRR017200.87867	100	21	0
ath-miR169n	SRR017200.73209	100	21	0
ath-miR169n	SRR017200.58006	100	21	0
ath-miR169n	SRR017200.34447	100	21	0
ath-miR169n	SRR017200.31860	100	21	0
ath-miR169n	SRR017200.140405	95.24	21	1
ath-miR169n	SRR017200.113556	95.24	21	1
ath-miR169n	SRR017200.99873	95.24	21	1
ath-miR169n	SRR017200.57799	95.24	21	1
ath-miR169n	SRR017200.56630	95.24	21	1
ath-miR169n	SRR017200.31451	95.24	21	1
ath-miR170-3p	SRR017200.197533	95.24	21	1
ath-miR170-3p	SRR017200.196106	95.24	21	1
ath-miR170-3p	SRR017200.190822	95.24	21	1
ath-miR170-3p	SRR017200.189783	95.24	21	1
ath-miR170-3p	SRR017200.186964	95.24	21	1
ath-miR170-3p	SRR017200.174956	95.24	21	1
ath-miR170-3p	SRR017200.162220	95.24	21	1
ath-miR170-3p	SRR017200.157742	95.24	21	1
ath-miR170-3p	SRR017200.156026	95.24	21	1
ath-miR170-3p	SRR017200.146746	95.24	21	1
ath-miR170-3p	SRR017200.144847	95.24	21	1
ath-miR170-3p	SRR017200.141018	95.24	21	1
ath-miR170-3p	SRR017200.132565	95.24	21	1
ath-miR170-3p	SRR017200.132146	95.24	21	1
ath-miR170-3p	SRR017200.131674	95.24	21	1
ath-miR170-3p	SRR017200.130496	95.24	21	1
ath-miR170-3p	SRR017200.129371	95.24	21	1
ath-miR170-3p	SRR017200.127167	95.24	21	1
ath-miR170-3p	SRR017200.119266	95.24	21	1
ath-miR170-3p	SRR017200.118230	95.24	21	1
ath-miR170-3p	SRR017200.115542	95.24	21	1
ath-miR170-3p	SRR017200.108447	95.24	21	1
ath-miR170-3p	SRR017200.103955	95.24	21	1
ath-miR170-3p	SRR017200.101762	95.24	21	1
ath-miR170-3p	SRR017200.88080	95.24	21	1
ath-miR170-3p	SRR017200.87609	95.24	21	1
ath-miR170-3p	SRR017200.63472	95.24	21	1
ath-miR170-3p	SRR017200.60411	95.24	21	1
ath-miR170-3p	SRR017200.59091	95.24	21	1
ath-miR170-3p	SRR017200.48985	95.24	21	1
ath-miR170-3p	SRR017200.44735	95.24	21	1
ath-miR170-3p	SRR017200.38171	95.24	21	1
ath-miR170-3p	SRR017200.35990	95.24	21	1
ath-miR170-3p	SRR017200.35934	95.24	21	1
ath-miR170-3p	SRR017200.33948	95.24	21	1
ath-miR170-3p	SRR017200.31505	95.24	21	1
ath-miR170-3p	SRR017200.23428	95.24	21	1
ath-miR170-3p	SRR017200.22754	95.24	21	1
ath-miR170-3p	SRR017200.20424	95.24	21	1
ath-miR170-3p	SRR017200.19696	95.24	21	1
ath-miR170-3p	SRR017200.18161	95.24	21	1
ath-miR170-3p	SRR017200.5005	95.24	21	1
ath-miR170-3p	SRR017200.2738	95.24	21	1
ath-miR170-3p	SRR017200.172233	90.48	21	2
ath-miR170-3p	SRR017200.129577	90.48	21	2
ath-miR170-3p	SRR017200.121936	90.48	21	2
ath-miR170-3p	SRR017200.98159	90.48	21	2
ath-miR170-3p	SRR017200.24821	90.48	21	2
ath-miR170-3p	SRR017200.105258	85.71	21	3
ath-miR172a	SRR017200.199762	100	21	0
ath-miR172a	SRR017200.191536	100	21	0
ath-miR172a	SRR017200.183363	100	21	0
ath-miR172a	SRR017200.182846	100	21	0
ath-miR172a	SRR017200.175758	100	21	0
ath-miR172a	SRR017200.173223	100	21	0
ath-miR172a	SRR017200.169403	100	21	0
ath-miR172a	SRR017200.164133	100	21	0
ath-miR172a	SRR017200.144690	100	21	0
ath-miR172a	SRR017200.130445	100	21	0
ath-miR172a	SRR017200.130200	100	21	0
ath-miR172a	SRR017200.120105	100	21	0
ath-miR172a	SRR017200.106997	100	21	0
ath-miR172a	SRR017200.105751	100	21	0
ath-miR172a	SRR017200.105383	100	21	0
ath-miR172a	SRR017200.104946	100	21	0
ath-miR172a	SRR017200.104846	100	21	0
ath-miR172a	SRR017200.104457	100	21	0
ath-miR172a	SRR017200.100433	100	21	0
ath-miR172a	SRR017200.100231	100	21	0
ath-miR172a	SRR017200.90237	100	21	0
ath-miR172a	SRR017200.90064	100	21	0
ath-miR172a	SRR017200.72207	100	21	0
ath-miR172a	SRR017200.70903	100	21	0
ath-miR172a	SRR017200.63453	100	21	0
ath-miR172a	SRR017200.59665	100	21	0
ath-miR172a	SRR017200.58928	100	21	0
ath-miR172a	SRR017200.50744	100	21	0
ath-miR172a	SRR017200.44192	100	21	0
ath-miR172a	SRR017200.39809	100	21	0
ath-miR172a	SRR017200.30560	100	21	0
ath-miR172a	SRR017200.29640	100	21	0
ath-miR172a	SRR017200.28559	100	21	0
ath-miR172a	SRR017200.11016	100	21	0
ath-miR172a	SRR017200.3986	100	21	0
ath-miR172a	SRR017200.1861	100	21	0
ath-miR172a	SRR017200.1160	100	21	0
ath-miR172a	SRR017200.992	100	21	0
ath-miR172a	SRR017200.199818	95.24	21	1
ath-miR172a	SRR017200.186311	95.24	21	1
ath-miR172a	SRR017200.1575	90.48	21	2
ath-miR172d-3p	SRR017200.129334	95.24	21	1
ath-miR172e-3p	SRR017200.194979	100	21	0
ath-miR172e-3p	SRR017200.186591	100	21	0
ath-miR172e-3p	SRR017200.183136	100	21	0
ath-miR172e-3p	SRR017200.174152	100	21	0
ath-miR172e-3p	SRR017200.173697	100	21	0
ath-miR172e-3p	SRR017200.154972	100	21	0
ath-miR172e-3p	SRR017200.143071	100	21	0
ath-miR172e-3p	SRR017200.142951	100	21	0
ath-miR172e-3p	SRR017200.141576	100	21	0
ath-miR172e-3p	SRR017200.115451	100	21	0
ath-miR172e-3p	SRR017200.113973	100	21	0
ath-miR172e-3p	SRR017200.76989	100	21	0
ath-miR172e-3p	SRR017200.57873	100	21	0
ath-miR172e-3p	SRR017200.56878	100	21	0
ath-miR172e-3p	SRR017200.56716	100	21	0
ath-miR172e-3p	SRR017200.56652	100	21	0
ath-miR172e-3p	SRR017200.43004	100	21	0
ath-miR172e-3p	SRR017200.32999	100	21	0
ath-miR172e-3p	SRR017200.29567	100	21	0
ath-miR172e-3p	SRR017200.29063	100	21	0
ath-miR172e-3p	SRR017200.28716	100	21	0
ath-miR172e-3p	SRR017200.28358	100	21	0
ath-miR172e-3p	SRR017200.16938	100	21	0
ath-miR172e-3p	SRR017200.14281	100	21	0
ath-miR172e-3p	SRR017200.14221	100	21	0
ath-miR172e-3p	SRR017200.76	100	21	0
ath-miR172e-3p	SRR017200.70969	95.24	21	1
ath-miR172e-3p	SRR017200.34976	95.24	21	1
ath-miR319b	SRR017200.198437	95.24	21	1
ath-miR319b	SRR017200.198021	95.24	21	1
ath-miR319b	SRR017200.197662	95.24	21	1
ath-miR319b	SRR017200.197269	95.24	21	1
ath-miR319b	SRR017200.196209	95.24	21	1
ath-miR319b	SRR017200.189351	95.24	21	1
ath-miR319b	SRR017200.183035	95.24	21	1
ath-miR319b	SRR017200.182608	95.24	21	1
ath-miR319b	SRR017200.176962	95.24	21	1
ath-miR319b	SRR017200.172847	95.24	21	1
ath-miR319b	SRR017200.171263	95.24	21	1
ath-miR319b	SRR017200.170827	95.24	21	1
ath-miR319b	SRR017200.168665	95.24	21	1
ath-miR319b	SRR017200.157734	95.24	21	1
ath-miR319b	SRR017200.156976	95.24	21	1
ath-miR319b	SRR017200.155007	95.24	21	1
ath-miR319b	SRR017200.154525	95.24	21	1
ath-miR319b	SRR017200.147596	95.24	21	1
ath-miR319b	SRR017200.141921	95.24	21	1
ath-miR319b	SRR017200.141858	95.24	21	1
ath-miR319b	SRR017200.141372	95.24	21	1
ath-miR319b	SRR017200.140789	95.24	21	1
ath-miR319b	SRR017200.140502	95.24	21	1
ath-miR319b	SRR017200.140469	95.24	21	1
ath-miR319b	SRR017200.130385	95.24	21	1
ath-miR319b	SRR017200.128126	95.24	21	1
ath-miR319b	SRR017200.117840	95.24	21	1
ath-miR319b	SRR017200.114097	95.24	21	1
ath-miR319b	SRR017200.113972	95.24	21	1
ath-miR319b	SRR017200.113927	95.24	21	1
ath-miR319b	SRR017200.113767	95.24	21	1
ath-miR319b	SRR017200.113253	95.24	21	1
ath-miR319b	SRR017200.109510	95.24	21	1
ath-miR319b	SRR017200.103111	95.24	21	1
ath-miR319b	SRR017200.102745	95.24	21	1
ath-miR319b	SRR017200.101181	95.24	21	1
ath-miR319b	SRR017200.100771	95.24	21	1
ath-miR319b	SRR017200.99617	95.24	21	1
ath-miR319b	SRR017200.92029	95.24	21	1
ath-miR319b	SRR017200.90660	95.24	21	1
ath-miR319b	SRR017200.89124	95.24	21	1
ath-miR319b	SRR017200.86088	95.24	21	1
ath-miR319b	SRR017200.80851	95.24	21	1
ath-miR319b	SRR017200.80688	95.24	21	1
ath-miR319b	SRR017200.75562	95.24	21	1
ath-miR319b	SRR017200.75223	95.24	21	1
ath-miR319b	SRR017200.74221	95.24	21	1
ath-miR319b	SRR017200.71670	95.24	21	1
ath-miR319b	SRR017200.67637	95.24	21	1
ath-miR319b	SRR017200.59394	95.24	21	1
ath-miR319b	SRR017200.59094	95.24	21	1
ath-miR319b	SRR017200.58139	95.24	21	1
ath-miR319b	SRR017200.58025	95.24	21	1
ath-miR319b	SRR017200.57905	95.24	21	1
ath-miR319b	SRR017200.57691	95.24	21	1
ath-miR319b	SRR017200.57060	95.24	21	1
ath-miR319b	SRR017200.54765	95.24	21	1
ath-miR319b	SRR017200.51908	95.24	21	1
ath-miR319b	SRR017200.48878	95.24	21	1
ath-miR319b	SRR017200.47196	95.24	21	1
ath-miR319b	SRR017200.46937	95.24	21	1
ath-miR319b	SRR017200.45595	95.24	21	1
ath-miR319b	SRR017200.43747	95.24	21	1
ath-miR319b	SRR017200.43466	95.24	21	1
ath-miR319b	SRR017200.43288	95.24	21	1
ath-miR319b	SRR017200.39832	95.24	21	1
ath-miR319b	SRR017200.36297	95.24	21	1
ath-miR319b	SRR017200.35745	95.24	21	1
ath-miR319b	SRR017200.35703	95.24	21	1
ath-miR319b	SRR017200.34836	95.24	21	1
ath-miR319b	SRR017200.34612	95.24	21	1
ath-miR319b	SRR017200.33188	95.24	21	1
ath-miR319b	SRR017200.31942	95.24	21	1
ath-miR319b	SRR017200.29614	95.24	21	1
ath-miR319b	SRR017200.27466	95.24	21	1
ath-miR319b	SRR017200.25724	95.24	21	1
ath-miR319b	SRR017200.22183	95.24	21	1
ath-miR319b	SRR017200.21544	95.24	21	1
ath-miR319b	SRR017200.20733	95.24	21	1
ath-miR319b	SRR017200.19018	95.24	21	1
ath-miR319b	SRR017200.17392	95.24	21	1
ath-miR319b	SRR017200.14824	95.24	21	1
ath-miR319b	SRR017200.12441	95.24	21	1
ath-miR319b	SRR017200.9090	95.24	21	1
ath-miR319b	SRR017200.7036	95.24	21	1
ath-miR319b	SRR017200.3467	95.24	21	1
ath-miR319b	SRR017200.2447	95.24	21	1
ath-miR319b	SRR017200.2414	95.24	21	1
ath-miR319b	SRR017200.2242	95.24	21	1
ath-miR319b	SRR017200.2170	95.24	21	1
ath-miR319b	SRR017200.1462	95.24	21	1
ath-miR319b	SRR017200.102732	90.48	21	2
ath-miR319b	SRR017200.72401	90.48	21	2
ath-miR319b	SRR017200.70442	90.48	21	2
ath-miR319b	SRR017200.58451	90.48	21	2
ath-miR319b	SRR017200.9309	90.48	21	2
ath-miR319b	SRR017200.145123	85.71	21	3
ath-miR319b	SRR017200.119022	85.71	21	3
ath-miR319b	SRR017200.118461	85.71	21	3
ath-miR393a-5p	SRR017200.188222	100	22	0
ath-miR393a-5p	SRR017200.147886	100	22	0
ath-miR393a-5p	SRR017200.143067	100	22	0
ath-miR393a-5p	SRR017200.140648	100	22	0
ath-miR393a-5p	SRR017200.131405	100	22	0
ath-miR393a-5p	SRR017200.104575	100	22	0
ath-miR393a-5p	SRR017200.100513	100	22	0
ath-miR393a-5p	SRR017200.98953	100	22	0
ath-miR393a-5p	SRR017200.85099	100	22	0
ath-miR393a-5p	SRR017200.59011	100	22	0
ath-miR393a-5p	SRR017200.57394	100	22	0
ath-miR393a-5p	SRR017200.46969	100	22	0
ath-miR393a-5p	SRR017200.37879	100	22	0
ath-miR393a-5p	SRR017200.17006	100	22	0
ath-miR393a-5p	SRR017200.150133	95.45	22	1
ath-miR393a-5p	SRR017200.99468	95.45	22	1
ath-miR393a-5p	SRR017200.75248	95.45	22	1
ath-miR393a-5p	SRR017200.58263	95.45	22	1
ath-miR393a-5p	SRR017200.46650	95.45	22	1
ath-miR393b-5p	SRR017200.188222	100	22	0
ath-miR393b-5p	SRR017200.147886	100	22	0
ath-miR393b-5p	SRR017200.143067	100	22	0
ath-miR393b-5p	SRR017200.140648	100	22	0
ath-miR393b-5p	SRR017200.131405	100	22	0
ath-miR393b-5p	SRR017200.104575	100	22	0
ath-miR393b-5p	SRR017200.100513	100	22	0
ath-miR393b-5p	SRR017200.98953	100	22	0
ath-miR393b-5p	SRR017200.85099	100	22	0
ath-miR393b-5p	SRR017200.59011	100	22	0
ath-miR393b-5p	SRR017200.57394	100	22	0
ath-miR393b-5p	SRR017200.46969	100	22	0
ath-miR393b-5p	SRR017200.37879	100	22	0
ath-miR393b-5p	SRR017200.17006	100	22	0
ath-miR393b-5p	SRR017200.150133	95.45	22	1
ath-miR393b-5p	SRR017200.99468	95.45	22	1
ath-miR393b-5p	SRR017200.75248	95.45	22	1
ath-miR393b-5p	SRR017200.58263	95.45	22	1
ath-miR393b-5p	SRR017200.46650	95.45	22	1
ath-miR394a	SRR017200.196108	100	20	0
ath-miR394a	SRR017200.187503	100	20	0
ath-miR394a	SRR017200.187249	100	20	0
ath-miR394a	SRR017200.173452	100	20	0
ath-miR394a	SRR017200.171593	100	20	0
ath-miR394a	SRR017200.169833	100	20	0
ath-miR394a	SRR017200.164117	100	20	0
ath-miR394a	SRR017200.157778	100	20	0
ath-miR394a	SRR017200.149627	100	20	0
ath-miR394a	SRR017200.113980	100	20	0
ath-miR394a	SRR017200.87293	100	20	0
ath-miR394a	SRR017200.81394	100	20	0
ath-miR394a	SRR017200.67348	100	20	0
ath-miR394a	SRR017200.62690	100	20	0
ath-miR394a	SRR017200.53734	100	20	0
ath-miR394a	SRR017200.53160	100	20	0
ath-miR394a	SRR017200.25218	100	20	0
ath-miR394a	SRR017200.17879	100	20	0
ath-miR394a	SRR017200.17011	100	20	0
ath-miR394a	SRR017200.1958	100	20	0
ath-miR394a	SRR017200.87087	90	20	2
ath-miR394b-5p	SRR017200.196108	100	20	0
ath-miR394b-5p	SRR017200.187503	100	20	0
ath-miR394b-5p	SRR017200.187249	100	20	0
ath-miR394b-5p	SRR017200.173452	100	20	0
ath-miR394b-5p	SRR017200.171593	100	20	0
ath-miR394b-5p	SRR017200.169833	100	20	0
ath-miR394b-5p	SRR017200.164117	100	20	0
ath-miR394b-5p	SRR017200.157778	100	20	0
ath-miR394b-5p	SRR017200.149627	100	20	0
ath-miR394b-5p	SRR017200.113980	100	20	0
ath-miR394b-5p	SRR017200.87293	100	20	0
ath-miR394b-5p	SRR017200.81394	100	20	0
ath-miR394b-5p	SRR017200.67348	100	20	0
ath-miR394b-5p	SRR017200.62690	100	20	0
ath-miR394b-5p	SRR017200.53734	100	20	0
ath-miR394b-5p	SRR017200.53160	100	20	0
ath-miR394b-5p	SRR017200.25218	100	20	0
ath-miR394b-5p	SRR017200.17879	100	20	0
ath-miR394b-5p	SRR017200.17011	100	20	0
ath-miR394b-5p	SRR017200.1958	100	20	0
ath-miR394b-5p	SRR017200.87087	90	20	2
ath-miR398b-3p	SRR017200.61890	90.48	21	2
ath-miR398b-3p	SRR017200.20050	85.71	21	3
ath-miR398c-3p	SRR017200.61890	90.48	21	2
ath-miR398c-3p	SRR017200.20050	85.71	21	3
ath-miR408-5p	SRR017200.130532	85.71	21	3
ath-miR408-5p	SRR017200.4822	85.71	21	3
csi-miR156	SRR017200.198737	100	20	0
csi-miR156	SRR017200.195522	100	20	0
csi-miR156	SRR017200.168981	100	20	0
csi-miR156	SRR017200.163256	100	20	0
csi-miR156	SRR017200.143494	100	20	0
csi-miR156	SRR017200.117814	100	20	0
csi-miR156	SRR017200.114271	100	20	0
csi-miR156	SRR017200.99506	100	20	0
csi-miR156	SRR017200.89053	100	20	0
csi-miR156	SRR017200.80015	100	20	0
csi-miR156	SRR017200.71057	100	20	0
csi-miR156	SRR017200.70764	100	20	0
csi-miR156	SRR017200.62238	100	20	0
csi-miR156	SRR017200.60868	100	20	0
csi-miR156	SRR017200.49828	100	20	0
csi-miR156	SRR017200.46672	100	20	0
csi-miR156	SRR017200.45955	100	20	0
csi-miR156	SRR017200.31165	100	20	0
csi-miR156	SRR017200.19700	100	20	0
csi-miR156	SRR017200.16909	100	20	0
csi-miR156	SRR017200.15577	100	20	0
csi-miR156	SRR017200.14347	100	20	0
csi-miR156	SRR017200.1834	100	20	0
csi-miR156	SRR017200.1692	100	20	0
csi-miR156	SRR017200.193165	90	20	2
csi-miR156	SRR017200.168620	90	20	2
csi-miR164	SRR017200.164919	100	21	0
csi-miR164	SRR017200.157644	100	21	0
csi-miR164	SRR017200.127190	100	21	0
csi-miR164	SRR017200.72162	100	21	0
csi-miR164	SRR017200.35192	100	21	0
csi-miR164	SRR017200.8688	100	21	0
csi-miR164	SRR017200.142116	95.24	21	1
csi-miR164	SRR017200.73354	95.24	21	1
csi-miR164	SRR017200.47528	95.24	21	1
csi-miR166a	SRR017200.199361	100	22	0
csi-miR166a	SRR017200.195988	100	22	0
csi-miR166a	SRR017200.186435	100	22	0
csi-miR166a	SRR017200.185550	100	22	0
csi-miR166a	SRR017200.172868	100	22	0
csi-miR166a	SRR017200.155522	100	22	0
csi-miR166a	SRR017200.143307	100	22	0
csi-miR166a	SRR017200.142142	100	22	0
csi-miR166a	SRR017200.128080	100	22	0
csi-miR166a	SRR017200.101642	100	22	0
csi-miR166a	SRR017200.100467	100	22	0
csi-miR166a	SRR017200.99397	100	22	0
csi-miR166a	SRR017200.99353	100	22	0
csi-miR166a	SRR017200.91052	100	22	0
csi-miR166a	SRR017200.88642	100	22	0
csi-miR166a	SRR017200.79601	100	22	0
csi-miR166a	SRR017200.72345	100	22	0
csi-miR166a	SRR017200.57682	100	22	0
csi-miR166a	SRR017200.49234	100	22	0
csi-miR166a	SRR017200.48825	100	22	0
csi-miR166a	SRR017200.42911	100	22	0
csi-miR166a	SRR017200.29687	100	22	0
csi-miR166a	SRR017200.16297	100	22	0
csi-miR166a	SRR017200.6652	100	22	0
csi-miR166a	SRR017200.195307	95.45	22	1
csi-miR166a	SRR017200.142482	95.45	22	1
csi-miR166a	SRR017200.114192	95.45	22	1
csi-miR166a	SRR017200.105242	95.45	22	1
csi-miR166a	SRR017200.69240	95.45	22	1
csi-miR166a	SRR017200.29299	95.45	22	1
csi-miR166a	SRR017200.19747	95.45	22	1
csi-miR166a	SRR017200.160569	90.91	22	2
csi-miR166a	SRR017200.126849	90.91	22	2
csi-miR166d	SRR017200.107448	100	21	0
csi-miR166d	SRR017200.45417	100	21	0
csi-miR166d	SRR017200.171586	95.24	21	1
csi-miR166d	SRR017200.137149	95.24	21	1
csi-miR166d	SRR017200.127437	95.24	21	1
csi-miR166d	SRR017200.85609	95.24	21	1
csi-miR166d	SRR017200.44791	95.24	21	1
csi-miR166d	SRR017200.198149	90.48	21	2
csi-miR166d	SRR017200.197130	90.48	21	2
csi-miR166d	SRR017200.191372	90.48	21	2
csi-miR166d	SRR017200.187070	90.48	21	2
csi-miR166d	SRR017200.185744	90.48	21	2
csi-miR166d	SRR017200.182252	90.48	21	2
csi-miR166d	SRR017200.181878	90.48	21	2
csi-miR166d	SRR017200.174523	90.48	21	2
csi-miR166d	SRR017200.174511	90.48	21	2
csi-miR166d	SRR017200.172515	90.48	21	2
csi-miR166d	SRR017200.171111	90.48	21	2
csi-miR166d	SRR017200.170776	90.48	21	2
csi-miR166d	SRR017200.160562	90.48	21	2
csi-miR166d	SRR017200.156161	90.48	21	2
csi-miR166d	SRR017200.155615	90.48	21	2
csi-miR166d	SRR017200.150771	90.48	21	2
csi-miR166d	SRR017200.144882	90.48	21	2
csi-miR166d	SRR017200.142591	90.48	21	2
csi-miR166d	SRR017200.133669	90.48	21	2
csi-miR166d	SRR017200.130945	90.48	21	2
csi-miR166d	SRR017200.129474	90.48	21	2
csi-miR166d	SRR017200.127625	90.48	21	2
csi-miR166d	SRR017200.126935	90.48	21	2
csi-miR166d	SRR017200.114727	90.48	21	2
csi-miR166d	SRR017200.113531	90.48	21	2
csi-miR166d	SRR017200.113208	90.48	21	2
csi-miR166d	SRR017200.106426	90.48	21	2
csi-miR166d	SRR017200.104083	90.48	21	2
csi-miR166d	SRR017200.88323	90.48	21	2
csi-miR166d	SRR017200.86060	90.48	21	2
csi-miR166d	SRR017200.76901	90.48	21	2
csi-miR166d	SRR017200.73074	90.48	21	2
csi-miR166d	SRR017200.72542	90.48	21	2
csi-miR166d	SRR017200.70841	90.48	21	2
csi-miR166d	SRR017200.61996	90.48	21	2
csi-miR166d	SRR017200.61769	90.48	21	2
csi-miR166d	SRR017200.61570	90.48	21	2
csi-miR166d	SRR017200.61217	90.48	21	2
csi-miR166d	SRR017200.58402	90.48	21	2
csi-miR166d	SRR017200.43461	90.48	21	2
csi-miR166d	SRR017200.37066	90.48	21	2
csi-miR166d	SRR017200.33802	90.48	21	2
csi-miR166d	SRR017200.31693	90.48	21	2
csi-miR166d	SRR017200.31662	90.48	21	2
csi-miR166d	SRR017200.30710	90.48	21	2
csi-miR166d	SRR017200.30540	90.48	21	2
csi-miR166d	SRR017200.21628	90.48	21	2
csi-miR166d	SRR017200.19355	90.48	21	2
csi-miR166d	SRR017200.17985	90.48	21	2
csi-miR166d	SRR017200.11313	90.48	21	2
csi-miR166d	SRR017200.5955	90.48	21	2
csi-miR166d	SRR017200.3556	90.48	21	2
csi-miR166d	SRR017200.3408	90.48	21	2
csi-miR166d	SRR017200.2736	90.48	21	2
csi-miR166d	SRR017200.2538	90.48	21	2
csi-miR166d	SRR017200.495	90.48	21	2
csi-miR166d	SRR017200.196958	85.71	21	3
csi-miR166d	SRR017200.163952	85.71	21	3
csi-miR166d	SRR017200.47869	85.71	21	3
csi-miR166d	SRR017200.37403	85.71	21	3
csi-miR166d	SRR017200.12353	85.71	21	3
csi-miR166e-5p	SRR017200.85724	90.48	21	2
csi-miR167a	SRR017200.197329	100	21	0
csi-miR167a	SRR017200.189109	100	21	0
csi-miR167a	SRR017200.184607	100	21	0
csi-miR167a	SRR017200.182861	100	21	0
csi-miR167a	SRR017200.174218	100	21	0
csi-miR167a	SRR017200.171806	100	21	0
csi-miR167a	SRR017200.158088	100	21	0
csi-miR167a	SRR017200.154778	100	21	0
csi-miR167a	SRR017200.146228	100	21	0
csi-miR167a	SRR017200.140524	100	21	0
csi-miR167a	SRR017200.130513	100	21	0
csi-miR167a	SRR017200.121172	100	21	0
csi-miR167a	SRR017200.116206	100	21	0
csi-miR167a	SRR017200.115579	100	21	0
csi-miR167a	SRR017200.105716	100	21	0
csi-miR167a	SRR017200.102958	100	21	0
csi-miR167a	SRR017200.88656	100	21	0
csi-miR167a	SRR017200.87572	100	21	0
csi-miR167a	SRR017200.86121	100	21	0
csi-miR167a	SRR017200.85951	100	21	0
csi-miR167a	SRR017200.71758	100	21	0
csi-miR167a	SRR017200.59746	100	21	0
csi-miR167a	SRR017200.44226	100	21	0
csi-miR167a	SRR017200.43221	100	21	0
csi-miR167a	SRR017200.30817	100	21	0
csi-miR167a	SRR017200.20055	100	21	0
csi-miR167a	SRR017200.17545	100	21	0
csi-miR167a	SRR017200.17261	100	21	0
csi-miR167a	SRR017200.7203	100	21	0
csi-miR167a	SRR017200.1169	100	21	0
csi-miR167a	SRR017200.168060	95.24	21	1
csi-miR167a	SRR017200.151382	95.24	21	1
csi-miR167a	SRR017200.78851	95.24	21	1
csi-miR167c	SRR017200.197329	100	21	0
csi-miR167c	SRR017200.189109	100	21	0
csi-miR167c	SRR017200.184607	100	21	0
csi-miR167c	SRR017200.182861	100	21	0
csi-miR167c	SRR017200.174218	100	21	0
csi-miR167c	SRR017200.171806	100	21	0
csi-miR167c	SRR017200.158088	100	21	0
csi-miR167c	SRR017200.154778	100	21	0
csi-miR167c	SRR017200.146228	100	21	0
csi-miR167c	SRR017200.140524	100	21	0
csi-miR167c	SRR017200.130513	100	21	0
csi-miR167c	SRR017200.121172	100	21	0
csi-miR167c	SRR017200.116206	100	21	0
csi-miR167c	SRR017200.115579	100	21	0
csi-miR167c	SRR017200.105716	100	21	0
csi-miR167c	SRR017200.102958	100	21	0
csi-miR167c	SRR017200.88656	100	21	0
csi-miR167c	SRR017200.87572	100	21	0
csi-miR167c	SRR017200.86121	100	21	0
csi-miR167c	SRR017200.85951	100	21	0
csi-miR167c	SRR017200.71758	100	21	0
csi-miR167c	SRR017200.59746	100	21	0
csi-miR167c	SRR017200.44226	100	21	0
csi-miR167c	SRR017200.43221	100	21	0
csi-miR167c	SRR017200.30817	100	21	0
csi-miR167c	SRR017200.20055	100	21	0
csi-miR167c	SRR017200.17545	100	21	0
csi-miR167c	SRR017200.17261	100	21	0
csi-miR167c	SRR017200.7203	100	21	0
csi-miR167c	SRR017200.1169	100	21	0
csi-miR167c	SRR017200.168060	95.24	21	1
csi-miR167c	SRR017200.151382	95.24	21	1
csi-miR167c	SRR017200.78851	95.24	21	1
hvu-miR156b	SRR017200.80015	100	21	0
hvu-miR159a	SRR017200.199613	100	21	0
hvu-miR159a	SRR017200.199321	100	21	0
hvu-miR159a	SRR017200.199289	100	21	0
hvu-miR159a	SRR017200.199238	100	21	0
hvu-miR159a	SRR017200.199139	100	21	0
hvu-miR159a	SRR017200.198905	100	21	0
hvu-miR159a	SRR017200.198878	100	21	0
hvu-miR159a	SRR017200.198785	100	21	0
hvu-miR159a	SRR017200.198711	100	21	0
hvu-miR159a	SRR017200.198687	100	21	0
hvu-miR159a	SRR017200.198656	100	21	0
hvu-miR159a	SRR017200.198427	100	21	0
hvu-miR159a	SRR017200.198330	100	21	0
hvu-miR159a	SRR017200.198193	100	21	0
hvu-miR159a	SRR017200.197773	100	21	0
hvu-miR159a	SRR017200.197748	100	21	0
hvu-miR159a	SRR017200.197590	100	21	0
hvu-miR159a	SRR017200.197476	100	21	0
hvu-miR159a	SRR017200.197327	100	21	0
hvu-miR159a	SRR017200.197293	100	21	0
hvu-miR159a	SRR017200.197250	100	21	0
hvu-miR159a	SRR017200.196991	100	21	0
hvu-miR159a	SRR017200.196823	100	21	0
hvu-miR159a	SRR017200.196464	100	21	0
hvu-miR159a	SRR017200.196000	100	21	0
hvu-miR159a	SRR017200.195924	100	21	0
hvu-miR159a	SRR017200.195666	100	21	0
hvu-miR159a	SRR017200.195359	100	21	0
hvu-miR159a	SRR017200.195224	100	21	0
hvu-miR159a	SRR017200.194796	100	21	0
hvu-miR159a	SRR017200.192958	100	21	0
hvu-miR159a	SRR017200.191969	100	21	0
hvu-miR159a	SRR017200.191531	100	21	0
hvu-miR159a	SRR017200.191193	100	21	0
hvu-miR159a	SRR017200.190541	100	21	0
hvu-miR159a	SRR017200.190383	100	21	0
hvu-miR159a	SRR017200.189854	100	21	0
hvu-miR159a	SRR017200.189129	100	21	0
hvu-miR159a	SRR017200.189040	100	21	0
hvu-miR159a	SRR017200.187894	100	21	0
hvu-miR159a	SRR017200.187696	100	21	0
hvu-miR159a	SRR017200.186837	100	21	0
hvu-miR159a	SRR017200.185735	100	21	0
hvu-miR159a	SRR017200.185525	100	21	0
hvu-miR159a	SRR017200.185507	100	21	0
hvu-miR159a	SRR017200.185321	100	21	0
hvu-miR159a	SRR017200.185021	100	21	0
hvu-miR159a	SRR017200.184821	100	21	0
hvu-miR159a	SRR017200.184745	100	21	0
hvu-miR159a	SRR017200.184381	100	21	0
hvu-miR159a	SRR017200.184367	100	21	0
hvu-miR159a	SRR017200.184291	100	21	0
hvu-miR159a	SRR017200.183953	100	21	0
hvu-miR159a	SRR017200.183935	100	21	0
hvu-miR159a	SRR017200.183275	100	21	0
hvu-miR159a	SRR017200.183053	100	21	0
hvu-miR159a	SRR017200.182335	100	21	0
hvu-miR159a	SRR017200.182207	100	21	0
hvu-miR159a	SRR017200.181359	100	21	0
hvu-miR159a	SRR017200.178107	100	21	0
hvu-miR159a	SRR017200.178087	100	21	0
hvu-miR159a	SRR017200.177281	100	21	0
hvu-miR159a	SRR017200.177182	100	21	0
hvu-miR159a	SRR017200.175738	100	21	0
hvu-miR159a	SRR017200.175449	100	21	0
hvu-miR159a	SRR017200.174775	100	21	0
hvu-miR159a	SRR017200.174668	100	21	0
hvu-miR159a	SRR017200.174371	100	21	0
hvu-miR159a	SRR017200.174309	100	21	0
hvu-miR159a	SRR017200.174150	100	21	0
hvu-miR159a	SRR017200.173405	100	21	0
hvu-miR159a	SRR017200.173292	100	21	0
hvu-miR159a	SRR017200.173061	100	21	0
hvu-miR159a	SRR017200.172612	100	21	0
hvu-miR159a	SRR017200.172487	100	21	0
hvu-miR159a	SRR017200.171676	100	21	0
hvu-miR159a	SRR017200.171623	100	21	0
hvu-miR159a	SRR017200.171489	100	21	0
hvu-miR159a	SRR017200.171240	100	21	0
hvu-miR159a	SRR017200.170944	100	21	0
hvu-miR159a	SRR017200.170712	100	21	0
hvu-miR159a	SRR017200.170704	100	21	0
hvu-miR159a	SRR017200.170617	100	21	0
hvu-miR159a	SRR017200.170604	100	21	0
hvu-miR159a	SRR017200.170557	100	21	0
hvu-miR159a	SRR017200.170535	100	21	0
hvu-miR159a	SRR017200.170519	100	21	0
hvu-miR159a	SRR017200.170425	100	21	0
hvu-miR159a	SRR017200.170387	100	21	0
hvu-miR159a	SRR017200.170355	100	21	0
hvu-miR159a	SRR017200.170292	100	21	0
hvu-miR159a	SRR017200.170127	100	21	0
hvu-miR159a	SRR017200.169989	100	21	0
hvu-miR159a	SRR017200.169928	100	21	0
hvu-miR159a	SRR017200.169839	100	21	0
hvu-miR159a	SRR017200.169625	100	21	0
hvu-miR159a	SRR017200.169483	100	21	0
hvu-miR159a	SRR017200.169409	100	21	0
hvu-miR159a	SRR017200.168885	100	21	0
hvu-miR159a	SRR017200.168792	100	21	0
hvu-miR159a	SRR017200.168760	100	21	0
hvu-miR159a	SRR017200.168555	100	21	0
hvu-miR159a	SRR017200.168483	100	21	0
hvu-miR159a	SRR017200.168358	100	21	0
hvu-miR159a	SRR017200.168251	100	21	0
hvu-miR159a	SRR017200.165795	100	21	0
hvu-miR159a	SRR017200.165528	100	21	0
hvu-miR159a	SRR017200.164420	100	21	0
hvu-miR159a	SRR017200.163869	100	21	0
hvu-miR159a	SRR017200.163416	100	21	0
hvu-miR159a	SRR017200.163038	100	21	0
hvu-miR159a	SRR017200.162865	100	21	0
hvu-miR159a	SRR017200.162623	100	21	0
hvu-miR159a	SRR017200.162370	100	21	0
hvu-miR159a	SRR017200.162214	100	21	0
hvu-miR159a	SRR017200.162211	100	21	0
hvu-miR159a	SRR017200.160878	100	21	0
hvu-miR159a	SRR017200.160563	100	21	0
hvu-miR159a	SRR017200.160016	100	21	0
hvu-miR159a	SRR017200.159988	100	21	0
hvu-miR159a	SRR017200.159855	100	21	0
hvu-miR159a	SRR017200.159501	100	21	0
hvu-miR159a	SRR017200.159450	100	21	0
hvu-miR159a	SRR017200.159358	100	21	0
hvu-miR159a	SRR017200.159272	100	21	0
hvu-miR159a	SRR017200.159009	100	21	0
hvu-miR159a	SRR017200.158922	100	21	0
hvu-miR159a	SRR017200.158850	100	21	0
hvu-miR159a	SRR017200.158748	100	21	0
hvu-miR159a	SRR017200.158338	100	21	0
hvu-miR159a	SRR017200.158300	100	21	0
hvu-miR159a	SRR017200.158126	100	21	0
hvu-miR159a	SRR017200.158033	100	21	0
hvu-miR159a	SRR017200.157964	100	21	0
hvu-miR159a	SRR017200.157839	100	21	0
hvu-miR159a	SRR017200.157310	100	21	0
hvu-miR159a	SRR017200.157220	100	21	0
hvu-miR159a	SRR017200.156631	100	21	0
hvu-miR159a	SRR017200.156023	100	21	0
hvu-miR159a	SRR017200.155779	100	21	0
hvu-miR159a	SRR017200.155144	100	21	0
hvu-miR159a	SRR017200.154647	100	21	0
hvu-miR159a	SRR017200.154513	100	21	0
hvu-miR159a	SRR017200.152970	100	21	0
hvu-miR159a	SRR017200.151092	100	21	0
hvu-miR159a	SRR017200.148928	100	21	0
hvu-miR159a	SRR017200.148400	100	21	0
hvu-miR159a	SRR017200.148251	100	21	0
hvu-miR159a	SRR017200.148023	100	21	0
hvu-miR159a	SRR017200.147033	100	21	0
hvu-miR159a	SRR017200.146798	100	21	0
hvu-miR159a	SRR017200.146494	100	21	0
hvu-miR159a	SRR017200.145932	100	21	0
hvu-miR159a	SRR017200.145826	100	21	0
hvu-miR159a	SRR017200.145642	100	21	0
hvu-miR159a	SRR017200.145545	100	21	0
hvu-miR159a	SRR017200.144920	100	21	0
hvu-miR159a	SRR017200.144522	100	21	0
hvu-miR159a	SRR017200.144478	100	21	0
hvu-miR159a	SRR017200.144341	100	21	0
hvu-miR159a	SRR017200.144313	100	21	0
hvu-miR159a	SRR017200.144194	100	21	0
hvu-miR159a	SRR017200.143980	100	21	0
hvu-miR159a	SRR017200.143459	100	21	0
hvu-miR159a	SRR017200.143198	100	21	0
hvu-miR159a	SRR017200.142991	100	21	0
hvu-miR159a	SRR017200.142957	100	21	0
hvu-miR159a	SRR017200.142600	100	21	0
hvu-miR159a	SRR017200.141841	100	21	0
hvu-miR159a	SRR017200.141238	100	21	0
hvu-miR159a	SRR017200.141144	100	21	0
hvu-miR159a	SRR017200.141003	100	21	0
hvu-miR159a	SRR017200.140583	100	21	0
hvu-miR159a	SRR017200.140557	100	21	0
hvu-miR159a	SRR017200.140420	100	21	0
hvu-miR159a	SRR017200.140199	100	21	0
hvu-miR159a	SRR017200.138336	100	21	0
hvu-miR159a	SRR017200.134980	100	21	0
hvu-miR159a	SRR017200.134877	100	21	0
hvu-miR159a	SRR017200.134544	100	21	0
hvu-miR159a	SRR017200.134347	100	21	0
hvu-miR159a	SRR017200.134332	100	21	0
hvu-miR159a	SRR017200.134161	100	21	0
hvu-miR159a	SRR017200.132996	100	21	0
hvu-miR159a	SRR017200.132766	100	21	0
hvu-miR159a	SRR017200.132593	100	21	0
hvu-miR159a	SRR017200.132576	100	21	0
hvu-miR159a	SRR017200.132330	100	21	0
hvu-miR159a	SRR017200.131808	100	21	0
hvu-miR159a	SRR017200.130857	100	21	0
hvu-miR159a	SRR017200.130798	100	21	0
hvu-miR159a	SRR017200.130411	100	21	0
hvu-miR159a	SRR017200.129928	100	21	0
hvu-miR159a	SRR017200.129691	100	21	0
hvu-miR159a	SRR017200.129485	100	21	0
hvu-miR159a	SRR017200.129463	100	21	0
hvu-miR159a	SRR017200.129211	100	21	0
hvu-miR159a	SRR017200.128269	100	21	0
hvu-miR159a	SRR017200.128241	100	21	0
hvu-miR159a	SRR017200.128095	100	21	0
hvu-miR159a	SRR017200.128093	100	21	0
hvu-miR159a	SRR017200.128020	100	21	0
hvu-miR159a	SRR017200.127958	100	21	0
hvu-miR159a	SRR017200.127899	100	21	0
hvu-miR159a	SRR017200.127894	100	21	0
hvu-miR159a	SRR017200.127744	100	21	0
hvu-miR159a	SRR017200.127686	100	21	0
hvu-miR159a	SRR017200.127560	100	21	0
hvu-miR159a	SRR017200.127369	100	21	0
hvu-miR159a	SRR017200.127279	100	21	0
hvu-miR159a	SRR017200.127210	100	21	0
hvu-miR159a	SRR017200.127026	100	21	0
hvu-miR159a	SRR017200.126984	100	21	0
hvu-miR159a	SRR017200.126969	100	21	0
hvu-miR159a	SRR017200.126939	100	21	0
hvu-miR159a	SRR017200.126767	100	21	0
hvu-miR159a	SRR017200.126730	100	21	0
hvu-miR159a	SRR017200.126634	100	21	0
hvu-miR159a	SRR017200.123054	100	21	0
hvu-miR159a	SRR017200.122685	100	21	0
hvu-miR159a	SRR017200.121888	100	21	0
hvu-miR159a	SRR017200.120580	100	21	0
hvu-miR159a	SRR017200.119930	100	21	0
hvu-miR159a	SRR017200.119913	100	21	0
hvu-miR159a	SRR017200.119865	100	21	0
hvu-miR159a	SRR017200.119446	100	21	0
hvu-miR159a	SRR017200.119241	100	21	0
hvu-miR159a	SRR017200.118926	100	21	0
hvu-miR159a	SRR017200.118784	100	21	0
hvu-miR159a	SRR017200.118593	100	21	0
hvu-miR159a	SRR017200.118499	100	21	0
hvu-miR159a	SRR017200.118274	100	21	0
hvu-miR159a	SRR017200.117604	100	21	0
hvu-miR159a	SRR017200.117198	100	21	0
hvu-miR159a	SRR017200.117015	100	21	0
hvu-miR159a	SRR017200.117007	100	21	0
hvu-miR159a	SRR017200.116869	100	21	0
hvu-miR159a	SRR017200.116865	100	21	0
hvu-miR159a	SRR017200.116751	100	21	0
hvu-miR159a	SRR017200.116625	100	21	0
hvu-miR159a	SRR017200.116293	100	21	0
hvu-miR159a	SRR017200.116248	100	21	0
hvu-miR159a	SRR017200.115788	100	21	0
hvu-miR159a	SRR017200.115758	100	21	0
hvu-miR159a	SRR017200.115741	100	21	0
hvu-miR159a	SRR017200.115259	100	21	0
hvu-miR159a	SRR017200.114831	100	21	0
hvu-miR159a	SRR017200.114649	100	21	0
hvu-miR159a	SRR017200.113885	100	21	0
hvu-miR159a	SRR017200.113636	100	21	0
hvu-miR159a	SRR017200.113453	100	21	0
hvu-miR159a	SRR017200.113155	100	21	0
hvu-miR159a	SRR017200.112700	100	21	0
hvu-miR159a	SRR017200.110367	100	21	0
hvu-miR159a	SRR017200.108607	100	21	0
hvu-miR159a	SRR017200.108556	100	21	0
hvu-miR159a	SRR017200.108378	100	21	0
hvu-miR159a	SRR017200.108269	100	21	0
hvu-miR159a	SRR017200.108253	100	21	0
hvu-miR159a	SRR017200.108210	100	21	0
hvu-miR159a	SRR017200.107414	100	21	0
hvu-miR159a	SRR017200.106658	100	21	0
hvu-miR159a	SRR017200.105962	100	21	0
hvu-miR159a	SRR017200.105744	100	21	0
hvu-miR159a	SRR017200.105493	100	21	0
hvu-miR159a	SRR017200.105313	100	21	0
hvu-miR159a	SRR017200.105203	100	21	0
hvu-miR159a	SRR017200.104004	100	21	0
hvu-miR159a	SRR017200.103989	100	21	0
hvu-miR159a	SRR017200.103763	100	21	0
hvu-miR159a	SRR017200.102667	100	21	0
hvu-miR159a	SRR017200.102551	100	21	0
hvu-miR159a	SRR017200.102226	100	21	0
hvu-miR159a	SRR017200.102209	100	21	0
hvu-miR159a	SRR017200.102154	100	21	0
hvu-miR159a	SRR017200.101975	100	21	0
hvu-miR159a	SRR017200.101905	100	21	0
hvu-miR159a	SRR017200.101890	100	21	0
hvu-miR159a	SRR017200.101806	100	21	0
hvu-miR159a	SRR017200.101547	100	21	0
hvu-miR159a	SRR017200.101474	100	21	0
hvu-miR159a	SRR017200.101313	100	21	0
hvu-miR159a	SRR017200.101152	100	21	0
hvu-miR159a	SRR017200.101145	100	21	0
hvu-miR159a	SRR017200.100904	100	21	0
hvu-miR159a	SRR017200.100740	100	21	0
hvu-miR159a	SRR017200.100550	100	21	0
hvu-miR159a	SRR017200.100497	100	21	0
hvu-miR159a	SRR017200.100386	100	21	0
hvu-miR159a	SRR017200.100351	100	21	0
hvu-miR159a	SRR017200.100117	100	21	0
hvu-miR159a	SRR017200.100010	100	21	0
hvu-miR159a	SRR017200.99851	100	21	0
hvu-miR159a	SRR017200.99401	100	21	0
hvu-miR159a	SRR017200.99389	100	21	0
hvu-miR159a	SRR017200.98962	100	21	0
hvu-miR159a	SRR017200.93864	100	21	0
hvu-miR159a	SRR017200.93583	100	21	0
hvu-miR159a	SRR017200.93457	100	21	0
hvu-miR159a	SRR017200.93397	100	21	0
hvu-miR159a	SRR017200.93392	100	21	0
hvu-miR159a	SRR017200.93127	100	21	0
hvu-miR159a	SRR017200.92797	100	21	0
hvu-miR159a	SRR017200.92510	100	21	0
hvu-miR159a	SRR017200.92432	100	21	0
hvu-miR159a	SRR017200.91954	100	21	0
hvu-miR159a	SRR017200.91547	100	21	0
hvu-miR159a	SRR017200.91267	100	21	0
hvu-miR159a	SRR017200.90751	100	21	0
hvu-miR159a	SRR017200.90706	100	21	0
hvu-miR159a	SRR017200.89872	100	21	0
hvu-miR159a	SRR017200.89478	100	21	0
hvu-miR159a	SRR017200.88593	100	21	0
hvu-miR159a	SRR017200.88322	100	21	0
hvu-miR159a	SRR017200.88295	100	21	0
hvu-miR159a	SRR017200.88232	100	21	0
hvu-miR159a	SRR017200.88211	100	21	0
hvu-miR159a	SRR017200.88093	100	21	0
hvu-miR159a	SRR017200.87986	100	21	0
hvu-miR159a	SRR017200.87718	100	21	0
hvu-miR159a	SRR017200.87699	100	21	0
hvu-miR159a	SRR017200.87294	100	21	0
hvu-miR159a	SRR017200.87216	100	21	0
hvu-miR159a	SRR017200.87060	100	21	0
hvu-miR159a	SRR017200.86910	100	21	0
hvu-miR159a	SRR017200.86766	100	21	0
hvu-miR159a	SRR017200.86641	100	21	0
hvu-miR159a	SRR017200.86599	100	21	0
hvu-miR159a	SRR017200.86247	100	21	0
hvu-miR159a	SRR017200.85714	100	21	0
hvu-miR159a	SRR017200.85636	100	21	0
hvu-miR159a	SRR017200.85403	100	21	0
hvu-miR159a	SRR017200.85259	100	21	0
hvu-miR159a	SRR017200.85233	100	21	0
hvu-miR159a	SRR017200.84469	100	21	0
hvu-miR159a	SRR017200.80415	100	21	0
hvu-miR159a	SRR017200.79016	100	21	0
hvu-miR159a	SRR017200.78849	100	21	0
hvu-miR159a	SRR017200.78501	100	21	0
hvu-miR159a	SRR017200.77444	100	21	0
hvu-miR159a	SRR017200.77182	100	21	0
hvu-miR159a	SRR017200.76466	100	21	0
hvu-miR159a	SRR017200.75269	100	21	0
hvu-miR159a	SRR017200.75054	100	21	0
hvu-miR159a	SRR017200.75041	100	21	0
hvu-miR159a	SRR017200.74889	100	21	0
hvu-miR159a	SRR017200.74635	100	21	0
hvu-miR159a	SRR017200.74357	100	21	0
hvu-miR159a	SRR017200.74274	100	21	0
hvu-miR159a	SRR017200.74270	100	21	0
hvu-miR159a	SRR017200.73913	100	21	0
hvu-miR159a	SRR017200.73347	100	21	0
hvu-miR159a	SRR017200.72928	100	21	0
hvu-miR159a	SRR017200.72893	100	21	0
hvu-miR159a	SRR017200.72885	100	21	0
hvu-miR159a	SRR017200.72724	100	21	0
hvu-miR159a	SRR017200.72638	100	21	0
hvu-miR159a	SRR017200.72485	100	21	0
hvu-miR159a	SRR017200.72025	100	21	0
hvu-miR159a	SRR017200.71280	100	21	0
hvu-miR159a	SRR017200.71187	100	21	0
hvu-miR159a	SRR017200.70986	100	21	0
hvu-miR159a	SRR017200.70874	100	21	0
hvu-miR159a	SRR017200.67670	100	21	0
hvu-miR159a	SRR017200.65967	100	21	0
hvu-miR159a	SRR017200.64976	100	21	0
hvu-miR159a	SRR017200.64598	100	21	0
hvu-miR159a	SRR017200.64177	100	21	0
hvu-miR159a	SRR017200.63420	100	21	0
hvu-miR159a	SRR017200.63068	100	21	0
hvu-miR159a	SRR017200.62529	100	21	0
hvu-miR159a	SRR017200.62511	100	21	0
hvu-miR159a	SRR017200.62119	100	21	0
hvu-miR159a	SRR017200.61941	100	21	0
hvu-miR159a	SRR017200.61917	100	21	0
hvu-miR159a	SRR017200.61529	100	21	0
hvu-miR159a	SRR017200.61070	100	21	0
hvu-miR159a	SRR017200.60929	100	21	0
hvu-miR159a	SRR017200.60720	100	21	0
hvu-miR159a	SRR017200.60448	100	21	0
hvu-miR159a	SRR017200.60422	100	21	0
hvu-miR159a	SRR017200.60374	100	21	0
hvu-miR159a	SRR017200.60290	100	21	0
hvu-miR159a	SRR017200.60277	100	21	0
hvu-miR159a	SRR017200.60014	100	21	0
hvu-miR159a	SRR017200.59814	100	21	0
hvu-miR159a	SRR017200.59741	100	21	0
hvu-miR159a	SRR017200.59475	100	21	0
hvu-miR159a	SRR017200.59414	100	21	0
hvu-miR159a	SRR017200.59372	100	21	0
hvu-miR159a	SRR017200.59330	100	21	0
hvu-miR159a	SRR017200.59222	100	21	0
hvu-miR159a	SRR017200.59139	100	21	0
hvu-miR159a	SRR017200.58575	100	21	0
hvu-miR159a	SRR017200.58171	100	21	0
hvu-miR159a	SRR017200.57796	100	21	0
hvu-miR159a	SRR017200.57577	100	21	0
hvu-miR159a	SRR017200.57494	100	21	0
hvu-miR159a	SRR017200.57427	100	21	0
hvu-miR159a	SRR017200.57238	100	21	0
hvu-miR159a	SRR017200.57174	100	21	0
hvu-miR159a	SRR017200.57119	100	21	0
hvu-miR159a	SRR017200.57037	100	21	0
hvu-miR159a	SRR017200.56988	100	21	0
hvu-miR159a	SRR017200.56982	100	21	0
hvu-miR159a	SRR017200.56944	100	21	0
hvu-miR159a	SRR017200.56578	100	21	0
hvu-miR159a	SRR017200.54381	100	21	0
hvu-miR159a	SRR017200.54169	100	21	0
hvu-miR159a	SRR017200.53735	100	21	0
hvu-miR159a	SRR017200.53666	100	21	0
hvu-miR159a	SRR017200.52642	100	21	0
hvu-miR159a	SRR017200.51033	100	21	0
hvu-miR159a	SRR017200.50860	100	21	0
hvu-miR159a	SRR017200.50205	100	21	0
hvu-miR159a	SRR017200.50178	100	21	0
hvu-miR159a	SRR017200.49668	100	21	0
hvu-miR159a	SRR017200.48389	100	21	0
hvu-miR159a	SRR017200.48112	100	21	0
hvu-miR159a	SRR017200.47610	100	21	0
hvu-miR159a	SRR017200.47540	100	21	0
hvu-miR159a	SRR017200.47501	100	21	0
hvu-miR159a	SRR017200.47431	100	21	0
hvu-miR159a	SRR017200.47042	100	21	0
hvu-miR159a	SRR017200.46866	100	21	0
hvu-miR159a	SRR017200.46579	100	21	0
hvu-miR159a	SRR017200.46539	100	21	0
hvu-miR159a	SRR017200.46323	100	21	0
hvu-miR159a	SRR017200.46115	100	21	0
hvu-miR159a	SRR017200.45855	100	21	0
hvu-miR159a	SRR017200.45763	100	21	0
hvu-miR159a	SRR017200.45697	100	21	0
hvu-miR159a	SRR017200.45344	100	21	0
hvu-miR159a	SRR017200.44835	100	21	0
hvu-miR159a	SRR017200.44800	100	21	0
hvu-miR159a	SRR017200.44699	100	21	0
hvu-miR159a	SRR017200.44630	100	21	0
hvu-miR159a	SRR017200.44404	100	21	0
hvu-miR159a	SRR017200.43649	100	21	0
hvu-miR159a	SRR017200.43553	100	21	0
hvu-miR159a	SRR017200.43549	100	21	0
hvu-miR159a	SRR017200.43525	100	21	0
hvu-miR159a	SRR017200.43414	100	21	0
hvu-miR159a	SRR017200.43401	100	21	0
hvu-miR159a	SRR017200.42983	100	21	0
hvu-miR159a	SRR017200.41292	100	21	0
hvu-miR159a	SRR017200.40279	100	21	0
hvu-miR159a	SRR017200.39386	100	21	0
hvu-miR159a	SRR017200.38725	100	21	0
hvu-miR159a	SRR017200.37500	100	21	0
hvu-miR159a	SRR017200.37266	100	21	0
hvu-miR159a	SRR017200.37220	100	21	0
hvu-miR159a	SRR017200.37046	100	21	0
hvu-miR159a	SRR017200.37018	100	21	0
hvu-miR159a	SRR017200.36475	100	21	0
hvu-miR159a	SRR017200.36441	100	21	0
hvu-miR159a	SRR017200.36370	100	21	0
hvu-miR159a	SRR017200.35681	100	21	0
hvu-miR159a	SRR017200.34797	100	21	0
hvu-miR159a	SRR017200.34730	100	21	0
hvu-miR159a	SRR017200.34597	100	21	0
hvu-miR159a	SRR017200.34355	100	21	0
hvu-miR159a	SRR017200.34105	100	21	0
hvu-miR159a	SRR017200.33804	100	21	0
hvu-miR159a	SRR017200.32707	100	21	0
hvu-miR159a	SRR017200.32405	100	21	0
hvu-miR159a	SRR017200.32385	100	21	0
hvu-miR159a	SRR017200.32370	100	21	0
hvu-miR159a	SRR017200.32302	100	21	0
hvu-miR159a	SRR017200.31903	100	21	0
hvu-miR159a	SRR017200.31834	100	21	0
hvu-miR159a	SRR017200.31618	100	21	0
hvu-miR159a	SRR017200.31570	100	21	0
hvu-miR159a	SRR017200.31555	100	21	0
hvu-miR159a	SRR017200.31412	100	21	0
hvu-miR159a	SRR017200.31205	100	21	0
hvu-miR159a	SRR017200.30827	100	21	0
hvu-miR159a	SRR017200.30790	100	21	0
hvu-miR159a	SRR017200.30755	100	21	0
hvu-miR159a	SRR017200.30577	100	21	0
hvu-miR159a	SRR017200.30069	100	21	0
hvu-miR159a	SRR017200.29822	100	21	0
hvu-miR159a	SRR017200.29778	100	21	0
hvu-miR159a	SRR017200.29667	100	21	0
hvu-miR159a	SRR017200.29483	100	21	0
hvu-miR159a	SRR017200.29322	100	21	0
hvu-miR159a	SRR017200.29243	100	21	0
hvu-miR159a	SRR017200.29033	100	21	0
hvu-miR159a	SRR017200.29024	100	21	0
hvu-miR159a	SRR017200.28996	100	21	0
hvu-miR159a	SRR017200.27262	100	21	0
hvu-miR159a	SRR017200.25795	100	21	0
hvu-miR159a	SRR017200.25644	100	21	0
hvu-miR159a	SRR017200.25495	100	21	0
hvu-miR159a	SRR017200.25100	100	21	0
hvu-miR159a	SRR017200.23376	100	21	0
hvu-miR159a	SRR017200.23106	100	21	0
hvu-miR159a	SRR017200.23027	100	21	0
hvu-miR159a	SRR017200.22195	100	21	0
hvu-miR159a	SRR017200.22010	100	21	0
nta-miR156g	SRR017200.198737	90	20	2
nta-miR156g	SRR017200.195522	90	20	2
nta-miR156g	SRR017200.168981	90	20	2
nta-miR156g	SRR017200.168620	90	20	2
nta-miR156g	SRR017200.163256	90	20	2
nta-miR156g	SRR017200.143494	90	20	2
nta-miR156g	SRR017200.117814	90	20	2
nta-miR156g	SRR017200.114271	90	20	2
nta-miR156g	SRR017200.99506	90	20	2
nta-miR156g	SRR017200.89053	90	20	2
nta-miR156g	SRR017200.80015	90	20	2
nta-miR156g	SRR017200.71057	90	20	2
nta-miR156g	SRR017200.70764	90	20	2
nta-miR156g	SRR017200.62238	90	20	2
nta-miR156g	SRR017200.60868	90	20	2
nta-miR156g	SRR017200.49828	90	20	2
nta-miR156g	SRR017200.46672	90	20	2
nta-miR156g	SRR017200.45955	90	20	2
nta-miR156g	SRR017200.31165	90	20	2
nta-miR156g	SRR017200.19700	90	20	2
nta-miR156g	SRR017200.16909	90	20	2
nta-miR156g	SRR017200.15577	90	20	2
nta-miR156g	SRR017200.14347	90	20	2
nta-miR156g	SRR017200.1834	90	20	2
nta-miR156g	SRR017200.1692	90	20	2
nta-miR156h	SRR017200.198737	90	20	2
nta-miR156h	SRR017200.195522	90	20	2
nta-miR156h	SRR017200.168981	90	20	2
nta-miR156h	SRR017200.168620	90	20	2
nta-miR156h	SRR017200.163256	90	20	2
nta-miR156h	SRR017200.143494	90	20	2
nta-miR156h	SRR017200.117814	90	20	2
nta-miR156h	SRR017200.114271	90	20	2
nta-miR156h	SRR017200.99506	90	20	2
nta-miR156h	SRR017200.89053	90	20	2
nta-miR156h	SRR017200.80015	90	20	2
nta-miR156h	SRR017200.71057	90	20	2
nta-miR156h	SRR017200.70764	90	20	2
nta-miR156h	SRR017200.62238	90	20	2
nta-miR156h	SRR017200.60868	90	20	2
nta-miR156h	SRR017200.49828	90	20	2
nta-miR156h	SRR017200.46672	90	20	2
nta-miR156h	SRR017200.45955	90	20	2
nta-miR156h	SRR017200.31165	90	20	2
nta-miR156h	SRR017200.19700	90	20	2
nta-miR156h	SRR017200.16909	90	20	2
nta-miR156h	SRR017200.15577	90	20	2
nta-miR156h	SRR017200.14347	90	20	2
nta-miR156h	SRR017200.1834	90	20	2
nta-miR156h	SRR017200.1692	90	20	2
nta-miR156i	SRR017200.198737	90	20	2
nta-miR156i	SRR017200.195522	90	20	2
nta-miR156i	SRR017200.168981	90	20	2
nta-miR156i	SRR017200.168620	90	20	2
nta-miR156i	SRR017200.163256	90	20	2
nta-miR156i	SRR017200.143494	90	20	2
nta-miR156i	SRR017200.117814	90	20	2
nta-miR156i	SRR017200.114271	90	20	2
nta-miR156i	SRR017200.99506	90	20	2
nta-miR156i	SRR017200.89053	90	20	2
nta-miR156i	SRR017200.80015	90	20	2
nta-miR156i	SRR017200.71057	90	20	2
nta-miR156i	SRR017200.70764	90	20	2
nta-miR156i	SRR017200.62238	90	20	2
nta-miR156i	SRR017200.60868	90	20	2
nta-miR156i	SRR017200.49828	90	20	2
nta-miR156i	SRR017200.46672	90	20	2
nta-miR156i	SRR017200.45955	90	20	2
nta-miR156i	SRR017200.31165	90	20	2
nta-miR156i	SRR017200.19700	90	20	2
nta-miR156i	SRR017200.16909	90	20	2
nta-miR156i	SRR017200.15577	90	20	2
nta-miR156i	SRR017200.14347	90	20	2
nta-miR156i	SRR017200.1834	90	20	2
nta-miR156i	SRR017200.1692	90	20	2
nta-miR156j	SRR017200.198737	90	20	2
nta-miR156j	SRR017200.195522	90	20	2
nta-miR156j	SRR017200.168981	90	20	2
nta-miR156j	SRR017200.168620	90	20	2
nta-miR156j	SRR017200.163256	90	20	2
nta-miR156j	SRR017200.143494	90	20	2
nta-miR156j	SRR017200.117814	90	20	2
nta-miR156j	SRR017200.114271	90	20	2
nta-miR156j	SRR017200.99506	90	20	2
nta-miR156j	SRR017200.89053	90	20	2
nta-miR156j	SRR017200.80015	90	20	2
nta-miR156j	SRR017200.71057	90	20	2
nta-miR156j	SRR017200.70764	90	20	2
nta-miR156j	SRR017200.62238	90	20	2
nta-miR156j	SRR017200.60868	90	20	2
nta-miR156j	SRR017200.49828	90	20	2
nta-miR156j	SRR017200.46672	90	20	2
nta-miR156j	SRR017200.45955	90	20	2
nta-miR156j	SRR017200.31165	90	20	2
nta-miR156j	SRR017200.19700	90	20	2
nta-miR156j	SRR017200.16909	90	20	2
nta-miR156j	SRR017200.15577	90	20	2
nta-miR156j	SRR017200.14347	90	20	2
nta-miR156j	SRR017200.1834	90	20	2
nta-miR156j	SRR017200.1692	90	20	2
nta-miR160d	SRR017200.23432	100	21	0
nta-miR160d	SRR017200.187872	95.24	21	1
nta-miR160d	SRR017200.171528	95.24	21	1
nta-miR160d	SRR017200.171198	95.24	21	1
nta-miR160d	SRR017200.169056	95.24	21	1
nta-miR160d	SRR017200.168950	95.24	21	1
nta-miR160d	SRR017200.165631	95.24	21	1
nta-miR160d	SRR017200.159027	95.24	21	1
nta-miR160d	SRR017200.157063	95.24	21	1
nta-miR160d	SRR017200.156932	95.24	21	1
nta-miR160d	SRR017200.136203	95.24	21	1
nta-miR160d	SRR017200.118005	95.24	21	1
nta-miR160d	SRR017200.114000	95.24	21	1
nta-miR160d	SRR017200.103007	95.24	21	1
nta-miR160d	SRR017200.101973	95.24	21	1
nta-miR160d	SRR017200.101174	95.24	21	1
nta-miR160d	SRR017200.100315	95.24	21	1
nta-miR160d	SRR017200.100298	95.24	21	1
nta-miR160d	SRR017200.99664	95.24	21	1
nta-miR160d	SRR017200.92402	95.24	21	1
nta-miR160d	SRR017200.85794	95.24	21	1
nta-miR160d	SRR017200.83524	95.24	21	1
nta-miR160d	SRR017200.79750	95.24	21	1
nta-miR160d	SRR017200.74151	95.24	21	1
nta-miR160d	SRR017200.72843	95.24	21	1
nta-miR160d	SRR017200.72328	95.24	21	1
nta-miR160d	SRR017200.68361	95.24	21	1
nta-miR160d	SRR017200.64549	95.24	21	1
nta-miR160d	SRR017200.62151	95.24	21	1
nta-miR160d	SRR017200.60225	95.24	21	1
nta-miR160d	SRR017200.59825	95.24	21	1
nta-miR160d	SRR017200.46086	95.24	21	1
nta-miR160d	SRR017200.16982	95.24	21	1
nta-miR160d	SRR017200.10283	95.24	21	1
nta-miR160d	SRR017200.7684	95.24	21	1
nta-miR160d	SRR017200.2173	95.24	21	1
nta-miR160d	SRR017200.116234	90.48	21	2
nta-miR166h	SRR017200.199361	100	21	0
nta-miR166h	SRR017200.195988	100	21	0
nta-miR166h	SRR017200.194936	100	21	0
nta-miR166h	SRR017200.186435	100	21	0
nta-miR166h	SRR017200.185550	100	21	0
nta-miR166h	SRR017200.172868	100	21	0
nta-miR166h	SRR017200.155522	100	21	0
nta-miR166h	SRR017200.143307	100	21	0
nta-miR166h	SRR017200.142142	100	21	0
nta-miR166h	SRR017200.128080	100	21	0
nta-miR166h	SRR017200.114702	100	21	0
nta-miR166h	SRR017200.101642	100	21	0
nta-miR166h	SRR017200.100467	100	21	0
nta-miR166h	SRR017200.99397	100	21	0
nta-miR166h	SRR017200.99353	100	21	0
nta-miR166h	SRR017200.91074	100	21	0
nta-miR166h	SRR017200.91052	100	21	0
nta-miR166h	SRR017200.88642	100	21	0
nta-miR166h	SRR017200.79601	100	21	0
nta-miR166h	SRR017200.77212	100	21	0
nta-miR166h	SRR017200.72345	100	21	0
nta-miR166h	SRR017200.62139	100	21	0
nta-miR166h	SRR017200.57682	100	21	0
nta-miR166h	SRR017200.49234	100	21	0
nta-miR166h	SRR017200.48825	100	21	0
nta-miR166h	SRR017200.42911	100	21	0
nta-miR166h	SRR017200.29687	100	21	0
nta-miR166h	SRR017200.16297	100	21	0
nta-miR166h	SRR017200.6652	100	21	0
nta-miR166h	SRR017200.195307	95.24	21	1
nta-miR166h	SRR017200.142482	95.24	21	1
nta-miR166h	SRR017200.114192	95.24	21	1
nta-miR166h	SRR017200.105242	95.24	21	1
nta-miR166h	SRR017200.69240	95.24	21	1
nta-miR166h	SRR017200.29299	95.24	21	1
nta-miR166h	SRR017200.19747	95.24	21	1
nta-miR166h	SRR017200.160569	90.48	21	2
nta-miR166h	SRR017200.126849	90.48	21	2
nta-miR167e	SRR017200.173935	100	21	0
nta-miR167e	SRR017200.171252	100	21	0
nta-miR167e	SRR017200.159535	100	21	0
nta-miR167e	SRR017200.157732	100	21	0
nta-miR167e	SRR017200.105929	100	21	0
nta-miR167e	SRR017200.102438	100	21	0
nta-miR167e	SRR017200.89443	100	21	0
nta-miR167e	SRR017200.45897	100	21	0
nta-miR167e	SRR017200.1855	100	21	0
nta-miR167e	SRR017200.156350	95.24	21	1
nta-miR167e	SRR017200.91145	95.24	21	1
nta-miR167e	SRR017200.42871	95.24	21	1
nta-miR167e	SRR017200.30899	95.24	21	1
nta-miR168a	SRR017200.199525	95.24	21	1
nta-miR168a	SRR017200.199243	95.24	21	1
nta-miR168a	SRR017200.198532	95.24	21	1
nta-miR168a	SRR017200.198030	95.24	21	1
nta-miR168a	SRR017200.198024	95.24	21	1
nta-miR168a	SRR017200.197746	95.24	21	1
nta-miR168a	SRR017200.197658	95.24	21	1
nta-miR168a	SRR017200.197522	95.24	21	1
nta-miR168a	SRR017200.197228	95.24	21	1
nta-miR168a	SRR017200.197184	95.24	21	1
nta-miR168a	SRR017200.196912	95.24	21	1
nta-miR168a	SRR017200.196881	95.24	21	1
nta-miR168a	SRR017200.196870	95.24	21	1
nta-miR168a	SRR017200.196566	95.24	21	1
nta-miR168a	SRR017200.196424	95.24	21	1
nta-miR168a	SRR017200.196412	95.24	21	1
nta-miR168a	SRR017200.195996	95.24	21	1
nta-miR168a	SRR017200.195712	95.24	21	1
nta-miR168a	SRR017200.195355	95.24	21	1
nta-miR168a	SRR017200.195326	95.24	21	1
nta-miR168a	SRR017200.194998	95.24	21	1
nta-miR168a	SRR017200.194735	95.24	21	1
nta-miR168a	SRR017200.192191	95.24	21	1
nta-miR168a	SRR017200.190394	95.24	21	1
nta-miR168a	SRR017200.189392	95.24	21	1
nta-miR168a	SRR017200.188928	95.24	21	1
nta-miR168a	SRR017200.188680	95.24	21	1
nta-miR168a	SRR017200.188618	95.24	21	1
nta-miR168a	SRR017200.188047	95.24	21	1
nta-miR168a	SRR017200.187951	95.24	21	1
nta-miR168a	SRR017200.187299	95.24	21	1
[truncated: 15,437 more rows]

## Sheet: SUmirFind Results
Supplementary Document 9 (excel): Identified miRNAs by small-RNA adaptation of pipeline.
This sheet contains results of alignment of small-RNA reads which shows similarity to known miRNAs to B. distachyon genome via SUmirFind.pl.
sRNA Read ID	Genomic Read	Identitiy (%)	sRNA Length	Alignment Start	Alignment End
SRR017200.195522_len=21	Bd3	100	21	4346683	4346663
SRR017200.195522_len=21	Bd2	100	21	4036588	4036608
SRR017200.178840_len=21	Bd3	100	21	1785732	1785712
SRR017200.141560_len=21	Bd5	100	21	23923420	23923400
SRR017200.181222_len=21	Bd2	100	21	7712518	7712538
SRR017200.198010_len=21	Bd2	100	21	7712469	7712489
SRR017200.98760_len=21	Bd2	100	21	58716702	58716682
SRR017200.198737_len=20	Bd5	100	20	18347458	18347439
SRR017200.198737_len=20	Bd4	100	20	36068033	36068052
SRR017200.198737_len=20	Bd3	100	20	4346682	4346663
SRR017200.198737_len=20	Bd3	100	20	39008814	39008795
SRR017200.198737_len=20	Bd3	100	20	49734800	49734781
SRR017200.198737_len=20	Bd2	100	20	4036124	4036143
SRR017200.198737_len=20	Bd2	100	20	4036352	4036371
SRR017200.198737_len=20	Bd2	100	20	4036589	4036608
SRR017200.187872_len=21	Bd3	100	21	3425277	3425257
SRR017200.187872_len=21	Bd3	100	21	12754493	12754513
SRR017200.187872_len=21	Bd1	100	21	4542629	4542609
SRR017200.187872_len=21	Bd1	100	21	28108256	28108236
SRR017200.171198_len=21	Bd3	100	21	41304812	41304832
SRR017200.23432_len=21	Bd5	100	21	28346592	28346612
SRR017200.85081_len=21	Bd1	100	21	4542536	4542516
SRR017200.164919_len=21	Bd2	100	21	19943616	19943596
SRR017200.164919_len=21	Bd2	100	21	26817753	26817733
SRR017200.164919_len=21	Bd1	100	21	14545009	14545029
SRR017200.195988_len=21	Bd3	100	21	27180162	27180142
SRR017200.195988_len=21	Bd3	100	21	32841497	32841517
SRR017200.195988_len=21	Bd3	100	21	51198652	51198672
SRR017200.195988_len=21	Bd1	100	21	6568939	6568959
SRR017200.195988_len=21	Bd1	100	21	30781326	30781306
SRR017200.195988_len=21	Bd1	100	21	71651891	71651871
SRR017200.85724_len=21	Bd3	100	21	32841407	32841427
SRR017200.168597_len=20	Bd5	100	20	23923420	23923401
SRR017200.194707_len=20	Bd2	100	20	7712518	7712537
SRR017200.188490_len=21	Bd3	100	21	43190671	43190691
SRR017200.188490_len=21	Bd3	100	21	43193655	43193675
SRR017200.99873_len=21	Bd1	100	21	1172386	1172406
SRR017200.197533_len=21	Bd5	100	21	24869628	24869608
SRR017200.197533_len=21	Bd1	100	21	6907520	6907540
SRR017200.197533_len=21	Bd1	100	21	30950332	30950312
SRR017200.197533_len=21	Bd1	100	21	73000942	73000922
SRR017200.199762_len=21	Bd3	100	21	55493983	55493963
SRR017200.194979_len=21	Bd2	100	21	58716529	58716509
SRR017200.198437_len=21	Bd2	100	21	5602785	5602765
SRR017200.198437_len=21	Bd2	100	21	45769658	45769638
SRR017200.102732_len=21	Bd2	100	21	5612781	5612801
SRR017200.188222_len=22	Bd2	100	22	2007485	2007464
SRR017200.164117_len=20	Bd3	100	20	52078287	52078268
SRR017200.164117_len=20	Bd2	100	20	56767307	56767326
SRR017200.130532_len=21	Bd2	100	21	10460007	10460027
SRR017200.195988_len=22	Bd3	100	22	27180162	27180141
SRR017200.195988_len=22	Bd1	100	22	30781326	30781305
SRR017200.195988_len=22	Bd1	100	22	71651891	71651870
SRR017200.137149_len=21	Bd3	100	21	57184833	57184853
SRR017200.191372_len=21	Bd4	100	21	37526079	37526099
SRR017200.197329_len=21	Bd4	100	21	1641091	1641071
SRR017200.197329_len=21	Bd3	100	21	3643345	3643325
SRR017200.197329_len=21	Bd1	100	21	54262073	54262093
SRR017200.197329_len=21	Bd1	100	21	71823407	71823387
SRR017200.80015_len=21	Bd5	100	21	18347458	18347438
SRR017200.80015_len=21	Bd4	100	21	36068033	36068053
SRR017200.80015_len=21	Bd3	100	21	4346682	4346662
SRR017200.80015_len=21	Bd3	100	21	39008814	39008794
SRR017200.80015_len=21	Bd3	100	21	49734800	49734780
SRR017200.80015_len=21	Bd2	100	21	4036124	4036144
SRR017200.80015_len=21	Bd2	100	21	4036589	4036609
SRR017200.198878_len=21	Bd2	100	21	1097429	1097449
SRR017200.159535_len=21	Bd4	100	21	1643370	1643350
SRR017200.159535_len=21	Bd1	100	21	3768913	3768933
SRR017200.159535_len=21	Bd1	100	21	6342707	6342727
SRR017200.199243_len=21	Bd3	100	21	1785780	1785760
SRR017200.199599_len=21	Bd5	100	21	23923488	23923468
SRR017200.199599_len=21	Bd3	100	21	16781656	16781676
SRR017200.158199_len=21	Bd3	100	21	54720243	54720263
SRR017200.171840_len=21	Bd5	100	21	18181780	18181760
SRR017200.161420_len=21	Bd4	100	21	36068143	36068163
SRR017200.161420_len=21	Bd2	100	21	4036656	4036676
SRR017200.114750_len=22	Bd2	100	22	4036418	4036439
SRR017200.113735_len=22	Bd3	100	22	4346621	4346600
SRR017200.85081_len=21	Bd1	100	21	4542537	4542517
SRR017200.182758_len=21	Bd3	100	21	41304874	41304894
SRR017200.170089_len=21	Bd3	100	21	58864304	58864284
SRR017200.141207_len=23	Bd1	100	23	3769020	3769042
SRR017200.182061_len=22	Bd1	100	22	54262150	54262171
SRR017200.91741_len=21	Bd3	100	21	3643222	3643202
SRR017200.48896_len=21	Bd4	100	21	1641018	1640998
SRR017200.173026_len=21	Bd5	100	21	11688291	11688271
SRR017200.173026_len=21	Bd1	100	21	11346815	11346795
SRR017200.186776_len=21	Bd4	100	21	26130557	26130577
SRR017200.115239_len=21	Bd4	100	21	44453401	44453421
SRR017200.48352_len=21	Bd1	100	21	73001011	73000991
SRR017200.74017_len=21	Bd1	100	21	6907440	6907460
SRR017200.130317_len=22	Bd4	100	22	7469781	7469802
SRR017200.188222_len=21	Bd5	100	21	27796239	27796259
SRR017200.188222_len=21	Bd2	100	21	2007485	2007465
SRR017200.155286_len=21	Bd3	100	21	54720354	54720374
SRR017200.106436_len=21	Bd2	100	21	10460114	10460134
SRR017200.194022_len=21	Bd2	100	21	10460008	10460028
SRR017200.126659_len=21	Bd5	100	21	16065080	16065060
SRR017200.126659_len=21	Bd3	100	21	48428237	48428217
SRR017200.6241_len=21	Bd3	100	21	38637924	38637944
SRR017200.6241_len=21	Bd3	100	21	56461459	56461479
SRR017200.81942_len=21	Bd1	100	21	73295180	73295160
SRR017200.199656_len=21	Bd1	100	21	73295246	73295226
SRR017200.115395_len=20	Bd5	100	20	17100392	17100373
SRR017200.115395_len=20	Bd5	100	20	17100762	17100743
SRR017200.123015_len=20	Bd2	100	20	5602786	5602767
SRR017200.188410_len=21	Bd3	100	21	54725634	54725614
SRR017200.188410_len=21	Bd1	100	21	46839560	46839540
SRR017200.195988_len=20	Bd3	100	20	27180162	27180143
SRR017200.195988_len=20	Bd3	100	20	32841497	32841516
SRR017200.195988_len=20	Bd3	100	20	51198652	51198671
SRR017200.195988_len=20	Bd1	100	20	6568939	6568958
SRR017200.195988_len=20	Bd1	100	20	30781326	30781307
SRR017200.195988_len=20	Bd1	100	20	71651891	71651872
SRR017200.137149_len=20	Bd3	100	20	57184833	57184852
SRR017200.195850_len=20	Bd4	100	20	37526079	37526098
SRR017200.188490_len=20	Bd5	100	20	11688291	11688272
SRR017200.188490_len=20	Bd3	100	20	43190671	43190690
SRR017200.188490_len=20	Bd3	100	20	43193655	43193674
SRR017200.188490_len=20	Bd1	100	20	11346815	11346796
SRR017200.186776_len=20	Bd4	100	20	26130557	26130576
SRR017200.183512_len=20	Bd1	100	20	1172386	1172405
SRR017200.115239_len=20	Bd4	100	20	44453401	44453420
SRR017200.199762_len=20	Bd3	100	20	55493983	55493964
SRR017200.70203_len=21	Bd2	100	21	5602942	5602922
SRR017200.199852_len=20	Bd3	100	20	3160133	3160114
SRR017200.199852_len=20	Bd3	100	20	3188292	3188273
SRR017200.127285_len=21	Bd3	100	21	3160076	3160056
SRR017200.195988_len=19	Bd4	100	19	6104162	6104144
SRR017200.195988_len=19	Bd3	100	19	27180162	27180144
SRR017200.195988_len=19	Bd3	100	19	32841497	32841515
SRR017200.195988_len=19	Bd3	100	19	51198652	51198670
SRR017200.195988_len=19	Bd3	100	19	57184627	57184645
SRR017200.195988_len=19	Bd1	100	19	6568939	6568957
SRR017200.195988_len=19	Bd1	100	19	30781326	30781308
SRR017200.195988_len=19	Bd1	100	19	71651891	71651873
SRR017200.137149_len=19	Bd3	100	19	57184833	57184851
SRR017200.195850_len=19	Bd4	100	19	37526079	37526097
SRR017200.188410_len=20	Bd3	100	20	54720243	54720262
SRR017200.188410_len=20	Bd3	100	20	54725634	54725615
SRR017200.188410_len=20	Bd1	100	20	46839560	46839541
SRR017200.136412_len=21	Bd3	100	21	3160135	3160115
SRR017200.58088_len=21	Bd2	100	21	1097279	1097299
SRR017200.91741_len=19	Bd3	100	19	3643221	3643203
SRR017200.178840_len=20	Bd3	100	20	1785732	1785713
SRR017200.198547_len=20	Bd2	100	20	5602785	5602766
SRR017200.198547_len=20	Bd2	100	20	45769658	45769639
SRR017200.70203_len=20	Bd2	100	20	5602941	5602922
SRR017200.128194_len=22	Bd3	100	22	7146067	7146046
SRR017200.29589_len=21	Bd3	100	21	44657850	44657870
SRR017200.116994_len=21	Bd3	100	21	44657796	44657816
SRR017200.160133_len=21	Bd5	100	21	16065075	16065055
SRR017200.160133_len=21	Bd3	100	21	48428232	48428212
SRR017200.196978_len=22	Bd3	100	22	58393853	58393874
SRR017200.197329_len=22	Bd4	100	22	1641091	1641070
SRR017200.197329_len=22	Bd3	100	22	3643345	3643324
SRR017200.197329_len=22	Bd1	100	22	54262073	54262094
SRR017200.197329_len=22	Bd1	100	22	71823407	71823386
SRR017200.199243_len=20	Bd3	100	20	1785780	1785761
SRR017200.197329_len=20	Bd4	100	20	1641091	1641072
SRR017200.197329_len=20	Bd4	100	20	1643370	1643351
SRR017200.197329_len=20	Bd3	100	20	3643345	3643326
SRR017200.197329_len=20	Bd1	100	20	3768913	3768932
SRR017200.197329_len=20	Bd1	100	20	6342707	6342726
SRR017200.197329_len=20	Bd1	100	20	54262073	54262092
SRR017200.197329_len=20	Bd1	100	20	71823407	71823388
SRR017200.199602_len=21	Bd5	100	21	27294083	27294103
SRR017200.199602_len=21	Bd3	100	21	59107087	59107067
SRR017200.185505_len=21	Bd5	100	21	16065074	16065054
SRR017200.185505_len=21	Bd3	100	21	48428231	48428211
SRR017200.33543_len=21	Bd3	100	21	56461438	56461458
SRR017200.29589_len=20	Bd3	100	20	44657851	44657870
SRR017200.168053_len=21	Bd3	100	21	57184627	57184647
SRR017200.123015_len=21	Bd2	100	21	5602786	5602766
SRR017200.198547_len=19	Bd2	100	19	5602785	5602767
SRR017200.198547_len=19	Bd2	100	19	45769658	45769640
SRR017200.185498_len=20	Bd3	100	20	57019481	57019462
SRR017200.182917_len=20	Bd5	100	20	4769493	4769474
SRR017200.182917_len=20	Bd5	100	20	18867898	18867879
SRR017200.182917_len=20	Bd5	100	20	20113754	20113773
SRR017200.182917_len=20	Bd5	100	20	24984372	24984353
SRR017200.182917_len=20	Bd5	100	20	25381213	25381194
SRR017200.182917_len=20	Bd4	100	20	2352349	2352368
SRR017200.182917_len=20	Bd4	100	20	6126789	6126808
SRR017200.182917_len=20	Bd4	100	20	6127013	6127032
SRR017200.182917_len=20	Bd4	100	20	6342103	6342122
SRR017200.182917_len=20	Bd4	100	20	17194899	17194880
SRR017200.182917_len=20	Bd4	100	20	17882757	17882738
SRR017200.182917_len=20	Bd4	100	20	17961205	17961186
SRR017200.182917_len=20	Bd4	100	20	23777433	23777414
SRR017200.182917_len=20	Bd4	100	20	26995647	26995666
SRR017200.182917_len=20	Bd3	100	20	2203710	2203729
SRR017200.182917_len=20	Bd3	100	20	14430642	14430623
SRR017200.182917_len=20	Bd3	100	20	14643473	14643492
SRR017200.182917_len=20	Bd3	100	20	16869862	16869843
SRR017200.182917_len=20	Bd3	100	20	19476296	19476315
SRR017200.182917_len=20	Bd3	100	20	40228070	40228051
SRR017200.182917_len=20	Bd3	100	20	43933896	43933915
SRR017200.182917_len=20	Bd3	100	20	47419181	47419162
SRR017200.182917_len=20	Bd3	100	20	47607657	47607676
SRR017200.182917_len=20	Bd3	100	20	48740119	48740100
SRR017200.182917_len=20	Bd2	100	20	8120493	8120512
SRR017200.182917_len=20	Bd2	100	20	8456693	8456674
SRR017200.182917_len=20	Bd2	100	20	16013982	16014001
SRR017200.182917_len=20	Bd2	100	20	17929627	17929646
SRR017200.182917_len=20	Bd2	100	20	31273694	31273675
SRR017200.182917_len=20	Bd2	100	20	38347032	38347051
SRR017200.182917_len=20	Bd2	100	20	42641148	42641129
SRR017200.182917_len=20	Bd2	100	20	44145905	44145886
SRR017200.182917_len=20	Bd2	100	20	57283569	57283550
SRR017200.182917_len=20	Bd2	100	20	57677012	57677031
SRR017200.182917_len=20	Bd2	100	20	57770106	57770087
SRR017200.182917_len=20	Bd1	100	20	5131709	5131690
SRR017200.182917_len=20	Bd1	100	20	6174208	6174227
SRR017200.182917_len=20	Bd1	100	20	11562462	11562481
SRR017200.182917_len=20	Bd1	100	20	23951575	23951556
SRR017200.182917_len=20	Bd1	100	20	26393779	26393798
SRR017200.182917_len=20	Bd1	100	20	30003009	30002990
SRR017200.182917_len=20	Bd1	100	20	30617450	30617431
SRR017200.182917_len=20	Bd1	100	20	32470070	32470051
SRR017200.182917_len=20	Bd1	100	20	35333883	35333902
SRR017200.182917_len=20	Bd1	100	20	39360441	39360422
SRR017200.182917_len=20	Bd1	100	20	39473231	39473212
SRR017200.182917_len=20	Bd1	100	20	47033528	47033509
SRR017200.182917_len=20	Bd1	100	20	50024272	50024291
SRR017200.182917_len=20	Bd1	100	20	52064242	52064223
SRR017200.182917_len=20	Bd1	100	20	53673492	53673511
SRR017200.182917_len=20	Bd1	100	20	60671909	60671928
SRR017200.182917_len=20	Bd1	100	20	61826314	61826333
SRR017200.182917_len=20	Bd1	100	20	65056649	65056630
SRR017200.102694_len=20	Bd5	100	20	9733311	9733292
SRR017200.102694_len=20	Bd5	100	20	24665046	24665027
SRR017200.102694_len=20	Bd4	100	20	41290449	41290430
SRR017200.102694_len=20	Bd4	100	20	46598338	46598319
SRR017200.102694_len=20	Bd3	100	20	29508572	29508553
SRR017200.102694_len=20	Bd3	100	20	36974315	36974296
SRR017200.102694_len=20	Bd3	100	20	41705333	41705314
SRR017200.102694_len=20	Bd2	100	20	8341174	8341155
SRR017200.102694_len=20	Bd2	100	20	9435721	9435702
SRR017200.102694_len=20	Bd2	100	20	9638940	9638921
SRR017200.102694_len=20	Bd2	100	20	35887693	35887674
SRR017200.102694_len=20	Bd2	100	20	41668792	41668811
SRR017200.102694_len=20	Bd2	100	20	54393266	54393285
SRR017200.102694_len=20	Bd2	100	20	58372332	58372313
SRR017200.102694_len=20	Bd1	100	20	2360110	2360091
SRR017200.102694_len=20	Bd1	100	20	5600341	5600322
SRR017200.102694_len=20	Bd1	100	20	17498209	17498190
SRR017200.102694_len=20	Bd1	100	20	34813924	34813943
SRR017200.102694_len=20	Bd1	100	20	38722098	38722079
SRR017200.102694_len=20	Bd1	100	20	41527488	41527507
SRR017200.102694_len=20	Bd1	100	20	51037579	51037598
SRR017200.102694_len=20	Bd1	100	20	59939665	59939646
SRR017200.102694_len=20	Bd1	100	20	61303065	61303046
SRR017200.168475_len=20	Bd4	100	20	13936166	13936185
SRR017200.168475_len=20	Bd3	100	20	31887202	31887183
SRR017200.168475_len=20	Bd2	100	20	30959749	30959768
SRR017200.82876_len=20	Bd5	100	20	435078	435097
SRR017200.82876_len=20	Bd5	100	20	583192	583173
SRR017200.82876_len=20	Bd5	100	20	1056031	1056050
SRR017200.82876_len=20	Bd5	100	20	1071116	1071097
SRR017200.82876_len=20	Bd5	100	20	1095639	1095658
SRR017200.82876_len=20	Bd5	100	20	1357752	1357733
SRR017200.82876_len=20	Bd5	100	20	1804854	1804835
SRR017200.82876_len=20	Bd5	100	20	1854964	1854945
SRR017200.82876_len=20	Bd5	100	20	2909079	2909098
SRR017200.82876_len=20	Bd5	100	20	4076131	4076112
SRR017200.82876_len=20	Bd5	100	20	4098560	4098579
SRR017200.82876_len=20	Bd5	100	20	4477244	4477225
SRR017200.82876_len=20	Bd5	100	20	5994411	5994392
SRR017200.82876_len=20	Bd5	100	20	6131942	6131961
SRR017200.82876_len=20	Bd5	100	20	6242892	6242873
SRR017200.82876_len=20	Bd5	100	20	7543904	7543923
SRR017200.82876_len=20	Bd5	100	20	8012914	8012895
SRR017200.82876_len=20	Bd5	100	20	10332640	10332621
SRR017200.82876_len=20	Bd5	100	20	13047955	13047974
SRR017200.82876_len=20	Bd5	100	20	13731419	13731400
SRR017200.82876_len=20	Bd5	100	20	14176983	14176964
SRR017200.82876_len=20	Bd5	100	20	14425276	14425295
SRR017200.82876_len=20	Bd5	100	20	14599657	14599676
SRR017200.82876_len=20	Bd5	100	20	14805229	14805210
SRR017200.82876_len=20	Bd5	100	20	14813056	14813075
SRR017200.82876_len=20	Bd5	100	20	16421881	16421900
SRR017200.82876_len=20	Bd5	100	20	17542099	17542080
SRR017200.82876_len=20	Bd5	100	20	17986402	17986421
SRR017200.82876_len=20	Bd5	100	20	18296758	18296777
SRR017200.82876_len=20	Bd5	100	20	18698333	18698352
SRR017200.82876_len=20	Bd5	100	20	19119945	19119964
SRR017200.82876_len=20	Bd5	100	20	19182172	19182191
SRR017200.82876_len=20	Bd5	100	20	19292511	19292530
SRR017200.82876_len=20	Bd5	100	20	19743907	19743926
SRR017200.82876_len=20	Bd5	100	20	19864485	19864504
SRR017200.82876_len=20	Bd5	100	20	20839170	20839189
SRR017200.82876_len=20	Bd5	100	20	21659237	21659256
SRR017200.82876_len=20	Bd5	100	20	22146302	22146321
SRR017200.82876_len=20	Bd5	100	20	23222287	23222268
SRR017200.82876_len=20	Bd5	100	20	23388591	23388610
SRR017200.82876_len=20	Bd5	100	20	24112223	24112242
SRR017200.82876_len=20	Bd5	100	20	25204530	25204511
SRR017200.82876_len=20	Bd5	100	20	25865187	25865168
SRR017200.82876_len=20	Bd5	100	20	26169538	26169519
SRR017200.82876_len=20	Bd5	100	20	26859532	26859551
SRR017200.82876_len=20	Bd5	100	20	27249827	27249808
SRR017200.82876_len=20	Bd4	100	20	146472	146453
SRR017200.82876_len=20	Bd4	100	20	716786	716767
SRR017200.82876_len=20	Bd4	100	20	819786	819805
SRR017200.82876_len=20	Bd4	100	20	1192966	1192985
SRR017200.82876_len=20	Bd4	100	20	1461523	1461542
SRR017200.82876_len=20	Bd4	100	20	1596337	1596318
SRR017200.82876_len=20	Bd4	100	20	1793363	1793382
SRR017200.82876_len=20	Bd4	100	20	1853755	1853736
SRR017200.82876_len=20	Bd4	100	20	1949542	1949561
SRR017200.82876_len=20	Bd4	100	20	1954582	1954563
SRR017200.82876_len=20	Bd4	100	20	2391549	2391568
SRR017200.82876_len=20	Bd4	100	20	3751012	3750993
SRR017200.82876_len=20	Bd4	100	20	4427575	4427556
SRR017200.82876_len=20	Bd4	100	20	5020013	5020032
SRR017200.82876_len=20	Bd4	100	20	5420758	5420777
SRR017200.82876_len=20	Bd4	100	20	5954880	5954861
SRR017200.82876_len=20	Bd4	100	20	6776307	6776288
SRR017200.82876_len=20	Bd4	100	20	6779657	6779638
SRR017200.82876_len=20	Bd4	100	20	7616051	7616070
SRR017200.82876_len=20	Bd4	100	20	7794858	7794839
SRR017200.82876_len=20	Bd4	100	20	8087581	8087600
SRR017200.82876_len=20	Bd4	100	20	8320270	8320289
SRR017200.82876_len=20	Bd4	100	20	9083522	9083541
SRR017200.82876_len=20	Bd4	100	20	9850850	9850869
SRR017200.82876_len=20	Bd4	100	20	11111051	11111070
SRR017200.82876_len=20	Bd4	100	20	11608502	11608483
SRR017200.82876_len=20	Bd4	100	20	13118114	13118133
SRR017200.82876_len=20	Bd4	100	20	14922766	14922747
SRR017200.82876_len=20	Bd4	100	20	14954703	14954722
SRR017200.82876_len=20	Bd4	100	20	15927139	15927120
SRR017200.82876_len=20	Bd4	100	20	16988754	16988735
SRR017200.82876_len=20	Bd4	100	20	17194278	17194297
SRR017200.82876_len=20	Bd4	100	20	17872654	17872635
SRR017200.82876_len=20	Bd4	100	20	22923664	22923645
SRR017200.82876_len=20	Bd4	100	20	23195411	23195430
SRR017200.82876_len=20	Bd4	100	20	23779780	23779761
SRR017200.82876_len=20	Bd4	100	20	23794209	23794228
SRR017200.82876_len=20	Bd4	100	20	24455699	24455718
SRR017200.82876_len=20	Bd4	100	20	24746799	24746780
SRR017200.82876_len=20	Bd4	100	20	24942474	24942493
SRR017200.82876_len=20	Bd4	100	20	26417614	26417595
SRR017200.82876_len=20	Bd4	100	20	29432620	29432601
SRR017200.82876_len=20	Bd4	100	20	32445864	32445883
SRR017200.82876_len=20	Bd4	100	20	32515045	32515026
SRR017200.82876_len=20	Bd4	100	20	32782572	32782553
SRR017200.82876_len=20	Bd4	100	20	33266261	33266280
SRR017200.82876_len=20	Bd4	100	20	34116790	34116809
SRR017200.82876_len=20	Bd4	100	20	34713913	34713932
SRR017200.82876_len=20	Bd4	100	20	34744275	34744294
SRR017200.82876_len=20	Bd4	100	20	34747663	34747682
SRR017200.82876_len=20	Bd4	100	20	35539768	35539749
SRR017200.82876_len=20	Bd4	100	20	36544342	36544361
SRR017200.82876_len=20	Bd4	100	20	37430724	37430705
SRR017200.82876_len=20	Bd4	100	20	37695642	37695661
SRR017200.82876_len=20	Bd4	100	20	37929739	37929720
SRR017200.82876_len=20	Bd4	100	20	37982439	37982458
SRR017200.82876_len=20	Bd4	100	20	38275082	38275101
SRR017200.82876_len=20	Bd4	100	20	38282823	38282804
SRR017200.82876_len=20	Bd4	100	20	39266467	39266448
SRR017200.82876_len=20	Bd4	100	20	39598780	39598761
SRR017200.82876_len=20	Bd4	100	20	39753617	39753636
SRR017200.82876_len=20	Bd4	100	20	39798318	39798337
SRR017200.82876_len=20	Bd4	100	20	39863303	39863284
SRR017200.82876_len=20	Bd4	100	20	40266957	40266976
SRR017200.82876_len=20	Bd4	100	20	40669201	40669220
SRR017200.82876_len=20	Bd4	100	20	40746480	40746499
SRR017200.82876_len=20	Bd4	100	20	41383494	41383475
SRR017200.82876_len=20	Bd4	100	20	41736714	41736733
SRR017200.82876_len=20	Bd4	100	20	42340253	42340272
SRR017200.82876_len=20	Bd4	100	20	42775444	42775425
SRR017200.82876_len=20	Bd4	100	20	42935496	42935477
SRR017200.82876_len=20	Bd4	100	20	43449219	43449238
SRR017200.82876_len=20	Bd4	100	20	43481667	43481686
SRR017200.82876_len=20	Bd4	100	20	43743509	43743528
SRR017200.82876_len=20	Bd4	100	20	44179261	44179280
SRR017200.82876_len=20	Bd4	100	20	44271371	44271390
SRR017200.82876_len=20	Bd4	100	20	44452881	44452900
SRR017200.82876_len=20	Bd4	100	20	44580737	44580718
SRR017200.82876_len=20	Bd4	100	20	44622857	44622838
SRR017200.82876_len=20	Bd4	100	20	45002356	45002375
SRR017200.82876_len=20	Bd4	100	20	45471048	45471029
SRR017200.82876_len=20	Bd4	100	20	45682749	45682730
SRR017200.82876_len=20	Bd4	100	20	45829587	45829606
SRR017200.82876_len=20	Bd4	100	20	45910288	45910269
SRR017200.82876_len=20	Bd4	100	20	46052663	46052682
SRR017200.82876_len=20	Bd4	100	20	46935593	46935612
SRR017200.82876_len=20	Bd4	100	20	48175889	48175870
SRR017200.82876_len=20	Bd4	100	20	48182852	48182871
SRR017200.82876_len=20	Bd4	100	20	48232426	48232407
SRR017200.82876_len=20	Bd4	100	20	48362345	48362364
SRR017200.82876_len=20	Bd3	100	20	731020	731001
SRR017200.82876_len=20	Bd3	100	20	1258181	1258200
SRR017200.82876_len=20	Bd3	100	20	1346469	1346488
SRR017200.82876_len=20	Bd3	100	20	1511222	1511203
SRR017200.82876_len=20	Bd3	100	20	2653042	2653061
SRR017200.82876_len=20	Bd3	100	20	2955917	2955898
SRR017200.82876_len=20	Bd3	100	20	3958874	3958855
SRR017200.82876_len=20	Bd3	100	20	4334544	4334525
SRR017200.82876_len=20	Bd3	100	20	4612341	4612360
SRR017200.82876_len=20	Bd3	100	20	4793880	4793861
SRR017200.82876_len=20	Bd3	100	20	5443613	5443632
SRR017200.82876_len=20	Bd3	100	20	5461599	5461618
SRR017200.82876_len=20	Bd3	100	20	5667769	5667788
SRR017200.82876_len=20	Bd3	100	20	6451737	6451756
SRR017200.82876_len=20	Bd3	100	20	7260777	7260796
SRR017200.82876_len=20	Bd3	100	20	7302588	7302607
SRR017200.82876_len=20	Bd3	100	20	7848250	7848269
SRR017200.82876_len=20	Bd3	100	20	9854267	9854286
SRR017200.82876_len=20	Bd3	100	20	12044681	12044662
SRR017200.82876_len=20	Bd3	100	20	12756480	12756461
SRR017200.82876_len=20	Bd3	100	20	13172330	13172311
SRR017200.82876_len=20	Bd3	100	20	13876528	13876509
SRR017200.82876_len=20	Bd3	100	20	14699493	14699474
SRR017200.82876_len=20	Bd3	100	20	14779619	14779600
SRR017200.82876_len=20	Bd3	100	20	15235819	15235838
SRR017200.82876_len=20	Bd3	100	20	16677236	16677255
SRR017200.82876_len=20	Bd3	100	20	16843778	16843797
SRR017200.82876_len=20	Bd3	100	20	17280829	17280810
SRR017200.82876_len=20	Bd3	100	20	18055373	18055392
SRR017200.82876_len=20	Bd3	100	20	18840238	18840257
SRR017200.82876_len=20	Bd3	100	20	19816281	19816262
SRR017200.82876_len=20	Bd3	100	20	20349687	20349706
SRR017200.82876_len=20	Bd3	100	20	20732929	20732948
SRR017200.82876_len=20	Bd3	100	20	21212669	21212688
SRR017200.82876_len=20	Bd3	100	20	22461291	22461310
SRR017200.82876_len=20	Bd3	100	20	25822534	25822515
SRR017200.82876_len=20	Bd3	100	20	27456896	27456877
SRR017200.82876_len=20	Bd3	100	20	27671747	27671728
SRR017200.82876_len=20	Bd3	100	20	28861566	28861585
SRR017200.82876_len=20	Bd3	100	20	29509706	29509687
SRR017200.82876_len=20	Bd3	100	20	31207382	31207363
SRR017200.82876_len=20	Bd3	100	20	31743462	31743443
SRR017200.82876_len=20	Bd3	100	20	31764564	31764583
SRR017200.82876_len=20	Bd3	100	20	32191136	32191155
SRR017200.82876_len=20	Bd3	100	20	32439997	32439978
SRR017200.82876_len=20	Bd3	100	20	32460403	32460384
SRR017200.82876_len=20	Bd3	100	20	32808054	32808073
SRR017200.82876_len=20	Bd3	100	20	32979020	32979001
SRR017200.82876_len=20	Bd3	100	20	33559724	33559705
SRR017200.82876_len=20	Bd3	100	20	34493279	34493260
SRR017200.82876_len=20	Bd3	100	20	35371055	35371036
SRR017200.82876_len=20	Bd3	100	20	36675887	36675906
SRR017200.82876_len=20	Bd3	100	20	37196799	37196780
SRR017200.82876_len=20	Bd3	100	20	37700504	37700485
SRR017200.82876_len=20	Bd3	100	20	38075886	38075905
SRR017200.82876_len=20	Bd3	100	20	38297861	38297880
SRR017200.82876_len=20	Bd3	100	20	38509876	38509857
SRR017200.82876_len=20	Bd3	100	20	38772685	38772704
SRR017200.82876_len=20	Bd3	100	20	38902056	38902075
SRR017200.82876_len=20	Bd3	100	20	40107857	40107838
SRR017200.82876_len=20	Bd3	100	20	40353256	40353237
SRR017200.82876_len=20	Bd3	100	20	40722599	40722580
SRR017200.82876_len=20	Bd3	100	20	40812352	40812371
SRR017200.82876_len=20	Bd3	100	20	41652592	41652611
SRR017200.82876_len=20	Bd3	100	20	41662265	41662246
SRR017200.82876_len=20	Bd3	100	20	41691917	41691898
SRR017200.82876_len=20	Bd3	100	20	43278753	43278734
SRR017200.82876_len=20	Bd3	100	20	43374622	43374641
SRR017200.82876_len=20	Bd3	100	20	44162099	44162118
SRR017200.82876_len=20	Bd3	100	20	44355393	44355412
SRR017200.82876_len=20	Bd3	100	20	44604838	44604857
SRR017200.82876_len=20	Bd3	100	20	44863760	44863741
SRR017200.82876_len=20	Bd3	100	20	45924017	45924036
SRR017200.82876_len=20	Bd3	100	20	45952987	45952968
SRR017200.82876_len=20	Bd3	100	20	46400815	46400796
SRR017200.82876_len=20	Bd3	100	20	46822034	46822053
SRR017200.82876_len=20	Bd3	100	20	46885918	46885899
SRR017200.82876_len=20	Bd3	100	20	47262511	47262492
SRR017200.82876_len=20	Bd3	100	20	47392801	47392820
SRR017200.82876_len=20	Bd3	100	20	47457707	47457726
SRR017200.82876_len=20	Bd3	100	20	47533430	47533411
SRR017200.82876_len=20	Bd3	100	20	47675173	47675154
SRR017200.82876_len=20	Bd3	100	20	47890773	47890792
SRR017200.82876_len=20	Bd3	100	20	48475703	48475684
SRR017200.82876_len=20	Bd3	100	20	48919993	48920012
SRR017200.82876_len=20	Bd3	100	20	50161860	50161841
SRR017200.82876_len=20	Bd3	100	20	50277239	50277258
SRR017200.82876_len=20	Bd3	100	20	51192916	51192897
SRR017200.82876_len=20	Bd3	100	20	51655783	51655802
SRR017200.82876_len=20	Bd3	100	20	52146878	52146859
SRR017200.82876_len=20	Bd3	100	20	52700258	52700277
SRR017200.82876_len=20	Bd3	100	20	52753565	52753584
SRR017200.82876_len=20	Bd3	100	20	53501646	53501627
SRR017200.82876_len=20	Bd3	100	20	53680157	53680138
SRR017200.82876_len=20	Bd3	100	20	53730337	53730318
SRR017200.82876_len=20	Bd3	100	20	53906021	53906002
SRR017200.82876_len=20	Bd3	100	20	54232559	54232578
SRR017200.82876_len=20	Bd3	100	20	54658357	54658376
SRR017200.82876_len=20	Bd3	100	20	54719458	54719477
SRR017200.82876_len=20	Bd3	100	20	55045331	55045350
SRR017200.82876_len=20	Bd3	100	20	55047473	55047492
SRR017200.82876_len=20	Bd3	100	20	55343992	55344011
SRR017200.82876_len=20	Bd3	100	20	55630199	55630218
SRR017200.82876_len=20	Bd3	100	20	56043170	56043151
SRR017200.82876_len=20	Bd3	100	20	56274761	56274780
SRR017200.82876_len=20	Bd3	100	20	57027998	57028017
SRR017200.82876_len=20	Bd3	100	20	57213014	57212995
SRR017200.82876_len=20	Bd3	100	20	57242612	57242631
SRR017200.82876_len=20	Bd3	100	20	57360211	57360192
SRR017200.82876_len=20	Bd3	100	20	58509219	58509238
SRR017200.82876_len=20	Bd2	100	20	709661	709642
SRR017200.82876_len=20	Bd2	100	20	1540897	1540878
SRR017200.82876_len=20	Bd2	100	20	4181930	4181949
SRR017200.82876_len=20	Bd2	100	20	4276945	4276964
SRR017200.82876_len=20	Bd2	100	20	5058798	5058817
SRR017200.82876_len=20	Bd2	100	20	6146505	6146524
SRR017200.82876_len=20	Bd2	100	20	6474234	6474253
SRR017200.82876_len=20	Bd2	100	20	7747655	7747674
SRR017200.82876_len=20	Bd2	100	20	7875917	7875898
SRR017200.82876_len=20	Bd2	100	20	8110264	8110283
SRR017200.82876_len=20	Bd2	100	20	8371413	8371432
SRR017200.82876_len=20	Bd2	100	20	8930161	8930180
SRR017200.82876_len=20	Bd2	100	20	9537663	9537644
SRR017200.82876_len=20	Bd2	100	20	10396400	10396381
SRR017200.82876_len=20	Bd2	100	20	10575679	10575660
SRR017200.82876_len=20	Bd2	100	20	10653030	10653049
SRR017200.82876_len=20	Bd2	100	20	11179221	11179240
SRR017200.82876_len=20	Bd2	100	20	11486148	11486167
SRR017200.82876_len=20	Bd2	100	20	11841664	11841683
SRR017200.82876_len=20	Bd2	100	20	11993714	11993733
SRR017200.82876_len=20	Bd2	100	20	12049776	12049795
SRR017200.82876_len=20	Bd2	100	20	12264047	12264028
SRR017200.82876_len=20	Bd2	100	20	12518498	12518479
SRR017200.82876_len=20	Bd2	100	20	12860962	12860981
SRR017200.82876_len=20	Bd2	100	20	14370403	14370384
SRR017200.82876_len=20	Bd2	100	20	14523538	14523557
SRR017200.82876_len=20	Bd2	100	20	15151673	15151654
SRR017200.82876_len=20	Bd2	100	20	15705868	15705849
SRR017200.82876_len=20	Bd2	100	20	16082928	16082909
SRR017200.82876_len=20	Bd2	100	20	17482624	17482643
SRR017200.82876_len=20	Bd2	100	20	17865752	17865771
SRR017200.82876_len=20	Bd2	100	20	18587972	18587991
SRR017200.82876_len=20	Bd2	100	20	19645696	19645677
SRR017200.82876_len=20	Bd2	100	20	20041427	20041408
SRR017200.82876_len=20	Bd2	100	20	20535999	20536018
SRR017200.82876_len=20	Bd2	100	20	21225361	21225342
SRR017200.82876_len=20	Bd2	100	20	21389326	21389307
SRR017200.82876_len=20	Bd2	100	20	21396663	21396644
SRR017200.82876_len=20	Bd2	100	20	21691428	21691409
SRR017200.82876_len=20	Bd2	100	20	22180721	22180740
SRR017200.82876_len=20	Bd2	100	20	23421552	23421533
SRR017200.82876_len=20	Bd2	100	20	24443025	24443044
SRR017200.82876_len=20	Bd2	100	20	25109405	25109424
SRR017200.82876_len=20	Bd2	100	20	25350399	25350418
SRR017200.82876_len=20	Bd2	100	20	25752939	25752920
SRR017200.82876_len=20	Bd2	100	20	26573530	26573549
SRR017200.82876_len=20	Bd2	100	20	27296403	27296422
SRR017200.82876_len=20	Bd2	100	20	27305850	27305869
SRR017200.82876_len=20	Bd2	100	20	27795024	27795005
SRR017200.82876_len=20	Bd2	100	20	29876539	29876558
SRR017200.82876_len=20	Bd2	100	20	32025893	32025874
SRR017200.82876_len=20	Bd2	100	20	33200229	33200248
SRR017200.82876_len=20	Bd2	100	20	34480397	34480378
SRR017200.82876_len=20	Bd2	100	20	34775501	34775482
SRR017200.82876_len=20	Bd2	100	20	34985205	34985224
SRR017200.82876_len=20	Bd2	100	20	35333991	35333972
SRR017200.82876_len=20	Bd2	100	20	35824592	35824573
SRR017200.82876_len=20	Bd2	100	20	35996923	35996904
SRR017200.82876_len=20	Bd2	100	20	36523445	36523464
SRR017200.82876_len=20	Bd2	100	20	36648178	36648159
SRR017200.82876_len=20	Bd2	100	20	36989136	36989117
SRR017200.82876_len=20	Bd2	100	20	37936422	37936441
SRR017200.82876_len=20	Bd2	100	20	38904385	38904404
SRR017200.82876_len=20	Bd2	100	20	38998671	38998690
SRR017200.82876_len=20	Bd2	100	20	39255279	39255260
SRR017200.82876_len=20	Bd2	100	20	39302635	39302654
SRR017200.82876_len=20	Bd2	100	20	40390509	40390528
SRR017200.82876_len=20	Bd2	100	20	40766462	40766481
SRR017200.82876_len=20	Bd2	100	20	41176749	41176768
SRR017200.82876_len=20	Bd2	100	20	41565331	41565312
SRR017200.82876_len=20	Bd2	100	20	41955307	41955288
SRR017200.82876_len=20	Bd2	100	20	42322417	42322436
SRR017200.82876_len=20	Bd2	100	20	43062481	43062500
SRR017200.82876_len=20	Bd2	100	20	43192368	43192349
SRR017200.82876_len=20	Bd2	100	20	43457191	43457172
SRR017200.82876_len=20	Bd2	100	20	43736251	43736232
SRR017200.82876_len=20	Bd2	100	20	44141177	44141196
SRR017200.82876_len=20	Bd2	100	20	44629943	44629924
SRR017200.82876_len=20	Bd2	100	20	44747425	44747444
SRR017200.82876_len=20	Bd2	100	20	44898677	44898658
SRR017200.82876_len=20	Bd2	100	20	45914860	45914841
SRR017200.82876_len=20	Bd2	100	20	46640835	46640816
SRR017200.82876_len=20	Bd2	100	20	47478368	47478387
SRR017200.82876_len=20	Bd2	100	20	47762375	47762394
SRR017200.82876_len=20	Bd2	100	20	50286274	50286255
SRR017200.82876_len=20	Bd2	100	20	50884495	50884514
SRR017200.82876_len=20	Bd2	100	20	51595610	51595629
SRR017200.82876_len=20	Bd2	100	20	51962943	51962924
SRR017200.82876_len=20	Bd2	100	20	52064587	52064606
SRR017200.82876_len=20	Bd2	100	20	52359399	52359418
SRR017200.82876_len=20	Bd2	100	20	53052892	53052911
SRR017200.82876_len=20	Bd2	100	20	53727644	53727625
SRR017200.82876_len=20	Bd2	100	20	53734206	53734225
SRR017200.82876_len=20	Bd2	100	20	54473762	54473781
SRR017200.82876_len=20	Bd2	100	20	54715972	54715953
SRR017200.82876_len=20	Bd2	100	20	55581324	55581343
SRR017200.82876_len=20	Bd2	100	20	56303868	56303849
SRR017200.82876_len=20	Bd2	100	20	56389078	56389059
SRR017200.82876_len=20	Bd2	100	20	56436047	56436028
SRR017200.82876_len=20	Bd2	100	20	57197953	57197934
SRR017200.82876_len=20	Bd2	100	20	57346958	57346939
SRR017200.82876_len=20	Bd2	100	20	57594133	57594114
SRR017200.82876_len=20	Bd2	100	20	58702372	58702391
SRR017200.82876_len=20	Bd1	100	20	1014864	1014883
SRR017200.82876_len=20	Bd1	100	20	1946836	1946855
SRR017200.82876_len=20	Bd1	100	20	1955584	1955603
SRR017200.82876_len=20	Bd1	100	20	2848491	2848510
SRR017200.82876_len=20	Bd1	100	20	3358849	3358830
SRR017200.82876_len=20	Bd1	100	20	4169929	4169948
SRR017200.82876_len=20	Bd1	100	20	4861271	4861290
SRR017200.82876_len=20	Bd1	100	20	4934791	4934772
SRR017200.82876_len=20	Bd1	100	20	5900952	5900933
SRR017200.82876_len=20	Bd1	100	20	6083413	6083432
SRR017200.82876_len=20	Bd1	100	20	6291185	6291166
SRR017200.82876_len=20	Bd1	100	20	7042991	7042972
SRR017200.82876_len=20	Bd1	100	20	7187706	7187687
SRR017200.82876_len=20	Bd1	100	20	7258590	7258571
SRR017200.82876_len=20	Bd1	100	20	8717692	8717711
SRR017200.82876_len=20	Bd1	100	20	10217535	10217516
SRR017200.82876_len=20	Bd1	100	20	11096242	11096261
SRR017200.82876_len=20	Bd1	100	20	11981403	11981422
SRR017200.82876_len=20	Bd1	100	20	12525907	12525926
SRR017200.82876_len=20	Bd1	100	20	13047453	13047472
SRR017200.82876_len=20	Bd1	100	20	13895708	13895727
SRR017200.82876_len=20	Bd1	100	20	14429538	14429557
SRR017200.82876_len=20	Bd1	100	20	15121981	15122000
SRR017200.82876_len=20	Bd1	100	20	15572788	15572807
SRR017200.82876_len=20	Bd1	100	20	15935003	15934984
SRR017200.82876_len=20	Bd1	100	20	15952394	15952375
SRR017200.82876_len=20	Bd1	100	20	15976897	15976878
SRR017200.82876_len=20	Bd1	100	20	16429967	16429986
SRR017200.82876_len=20	Bd1	100	20	17738499	17738480
SRR017200.82876_len=20	Bd1	100	20	18905735	18905716
SRR017200.82876_len=20	Bd1	100	20	19237857	19237876
SRR017200.82876_len=20	Bd1	100	20	19556859	19556878
SRR017200.82876_len=20	Bd1	100	20	19778861	19778842
SRR017200.82876_len=20	Bd1	100	20	19913162	19913181
SRR017200.82876_len=20	Bd1	100	20	20078483	20078464
SRR017200.82876_len=20	Bd1	100	20	20177304	20177285
SRR017200.82876_len=20	Bd1	100	20	22223506	22223487
SRR017200.82876_len=20	Bd1	100	20	23701106	23701125
SRR017200.82876_len=20	Bd1	100	20	23952582	23952563
SRR017200.82876_len=20	Bd1	100	20	24203552	24203533
SRR017200.82876_len=20	Bd1	100	20	25294548	25294529
SRR017200.82876_len=20	Bd1	100	20	26108248	26108267
SRR017200.82876_len=20	Bd1	100	20	27757317	27757336
SRR017200.82876_len=20	Bd1	100	20	28230902	28230921
SRR017200.82876_len=20	Bd1	100	20	28555169	28555150
SRR017200.82876_len=20	Bd1	100	20	29513891	29513872
SRR017200.82876_len=20	Bd1	100	20	30069137	30069156
SRR017200.82876_len=20	Bd1	100	20	30790226	30790245
SRR017200.82876_len=20	Bd1	100	20	31505594	31505575
SRR017200.82876_len=20	Bd1	100	20	31843824	31843843
SRR017200.82876_len=20	Bd1	100	20	31945433	31945414
SRR017200.82876_len=20	Bd1	100	20	32093788	32093769
SRR017200.82876_len=20	Bd1	100	20	32129928	32129947
SRR017200.82876_len=20	Bd1	100	20	33942379	33942398
SRR017200.82876_len=20	Bd1	100	20	33943354	33943335
SRR017200.82876_len=20	Bd1	100	20	34239705	34239686
SRR017200.82876_len=20	Bd1	100	20	34542984	34543003
SRR017200.82876_len=20	Bd1	100	20	34763017	34762998
SRR017200.82876_len=20	Bd1	100	20	35133269	35133250
SRR017200.82876_len=20	Bd1	100	20	35187874	35187855
SRR017200.82876_len=20	Bd1	100	20	35274576	35274595
SRR017200.82876_len=20	Bd1	100	20	36604436	36604417
SRR017200.82876_len=20	Bd1	100	20	38187775	38187756
SRR017200.82876_len=20	Bd1	100	20	38825600	38825581
SRR017200.82876_len=20	Bd1	100	20	38890838	38890819
SRR017200.82876_len=20	Bd1	100	20	38893474	38893455
SRR017200.82876_len=20	Bd1	100	20	39516912	39516931
SRR017200.82876_len=20	Bd1	100	20	39548817	39548798
SRR017200.82876_len=20	Bd1	100	20	40513865	40513846
SRR017200.82876_len=20	Bd1	100	20	41310568	41310587
SRR017200.82876_len=20	Bd1	100	20	41325581	41325600
SRR017200.82876_len=20	Bd1	100	20	42806701	42806720
SRR017200.82876_len=20	Bd1	100	20	43406018	43405999
SRR017200.82876_len=20	Bd1	100	20	43794511	43794492
SRR017200.82876_len=20	Bd1	100	20	43948946	43948965
SRR017200.82876_len=20	Bd1	100	20	44238188	44238207
SRR017200.82876_len=20	Bd1	100	20	45576507	45576526
SRR017200.82876_len=20	Bd1	100	20	45856512	45856493
SRR017200.82876_len=20	Bd1	100	20	46083614	46083633
SRR017200.82876_len=20	Bd1	100	20	48007128	48007109
SRR017200.82876_len=20	Bd1	100	20	48470741	48470722
SRR017200.82876_len=20	Bd1	100	20	49937635	49937616
SRR017200.82876_len=20	Bd1	100	20	49983352	49983333
SRR017200.82876_len=20	Bd1	100	20	50236311	50236330
SRR017200.82876_len=20	Bd1	100	20	50260391	50260410
SRR017200.82876_len=20	Bd1	100	20	50528922	50528903
SRR017200.82876_len=20	Bd1	100	20	51098521	51098502
SRR017200.82876_len=20	Bd1	100	20	52884930	52884949
SRR017200.82876_len=20	Bd1	100	20	52885615	52885634
SRR017200.82876_len=20	Bd1	100	20	52932263	52932244
SRR017200.82876_len=20	Bd1	100	20	53655240	53655221
SRR017200.82876_len=20	Bd1	100	20	53850098	53850117
SRR017200.82876_len=20	Bd1	100	20	54758007	54757988
SRR017200.82876_len=20	Bd1	100	20	55737002	55737021
SRR017200.82876_len=20	Bd1	100	20	56524958	56524977
SRR017200.82876_len=20	Bd1	100	20	57682280	57682299
SRR017200.82876_len=20	Bd1	100	20	57788078	57788059
SRR017200.82876_len=20	Bd1	100	20	57871310	57871291
SRR017200.82876_len=20	Bd1	100	20	58273520	58273539
SRR017200.82876_len=20	Bd1	100	20	58831923	58831942
SRR017200.82876_len=20	Bd1	100	20	59948615	59948596
SRR017200.82876_len=20	Bd1	100	20	60026164	60026183
SRR017200.82876_len=20	Bd1	100	20	61257130	61257111
SRR017200.82876_len=20	Bd1	100	20	61436579	61436598
SRR017200.82876_len=20	Bd1	100	20	61672323	61672342
SRR017200.82876_len=20	Bd1	100	20	61754556	61754575
SRR017200.82876_len=20	Bd1	100	20	62570961	62570942
SRR017200.82876_len=20	Bd1	100	20	62799777	62799796
SRR017200.82876_len=20	Bd1	100	20	64497865	64497846
SRR017200.82876_len=20	Bd1	100	20	65120268	65120249
SRR017200.82876_len=20	Bd1	100	20	65251945	65251964
SRR017200.82876_len=20	Bd1	100	20	65456877	65456858
SRR017200.82876_len=20	Bd1	100	20	65613637	65613656
SRR017200.82876_len=20	Bd1	100	20	66349043	66349024
SRR017200.82876_len=20	Bd1	100	20	67800142	67800123
SRR017200.82876_len=20	Bd1	100	20	68788414	68788433
SRR017200.82876_len=20	Bd1	100	20	69362182	69362201
SRR017200.82876_len=20	Bd1	100	20	69637972	69637991
SRR017200.82876_len=20	Bd1	100	20	70717048	70717029
SRR017200.82876_len=20	Bd1	100	20	70902789	70902770
SRR017200.82876_len=20	Bd1	100	20	71523876	71523857
SRR017200.82876_len=20	Bd1	100	20	72135574	72135593
SRR017200.82876_len=20	Bd1	100	20	72288765	72288746
SRR017200.82876_len=20	Bd1	100	20	72539966	72539985
SRR017200.82876_len=20	Bd1	100	20	73366607	73366626
SRR017200.82876_len=20	Bd1	100	20	73986970	73986951
SRR017200.82876_len=20	Bd1	100	20	74131066	74131085
SRR017200.82876_len=20	Bd1	100	20	74358082	74358063
SRR017200.159390_len=19	Bd5	100	19	18710102	18710120
SRR017200.159390_len=19	Bd4	100	19	4971930	4971948
SRR017200.159390_len=19	Bd2	100	19	35574205	35574223
SRR017200.159390_len=19	Bd2	100	19	56298495	56298477
SRR017200.159390_len=19	Bd1	100	19	9698016	9698034
SRR017200.159390_len=19	Bd1	100	19	44429230	44429248

## Sheet: SUmirFold Results
Supplementary Document 9 (excel): Identified miRNAs by small-RNA adaptation of pipeline.
This sheet contains the SUmirFold results.
Unique Hit ID	New miRNA ID	New miRNA Sequence	New miRNA Length	Conserved miRNA ID	Conserved miRNA Sequence	Conserved miRNA Mismatch	Sequence ID	Mature Start	Mature End	miRNA* Start	miRNA* End	miRNA* Sequence	Hairpin Location	Pre-miRNA Length	Pre-miRNA MFE	Pre-miRNA GC%	Pre-miRNA MFEI	Pre-miRNA Start	Pre-miRNA Sequence	mirna* Sequence
7_Bd2	candidate017200.98760_len=21	GUGGCAUCAUCAAGAUUCACA	21	SRR017200.98760_len=21	GTGGCATCATCAAGATTCACA	5	Bd2	21	41	194	214	GGAAUCUUGAUGAUGCUGCAU	5'	230	-106.2	45.6522	1.01143	280	ACCAGUCGGUGAUUUCUGCUGUGGCAUCAUCAAGAUUCACACAAAUGCAUGCUAGCUUCGUCUAUGCCAUCCUUUCUCAUCUUUCGAUCUCGAUCUCGGCCCUAAUUAAGUAAUUAUACCCAAUUGUGGAUCGGCCGGAUUGGAGAUCGAUGGAUGCGUGGAGAGGAGCUAGAUUAGCUAUAGCUUAUGUGUGGGAAUCUUGAUGAUGCUGCAUCGGACAUCAGUGACUA
9_Bd4	candidate017200.198737_len=20	UGACAGAAGAGAGUGAGCAC	20	SRR017200.198737_len=20	TGACAGAAGAGAGTGAGCAC	2	Bd4	21	40	131	151	GCUCACCCUCUCUCUGUCAGC	5'	171	-71.4	57.3099	0.728571	280	GAUGGCGGUGUCAGAACGGCUGACAGAAGAGAGUGAGCACACAGCGGCAGCCUGCAUCUGGAGCUAAAGACGAUGAUGUGUCGAUGCAUGUGAAGAAGGGGAAAAGAGAUAGGCGCAGCUGCUGUUGCGUGCUCACCCUCUCUCUGUCAGCUCUCCUCUCCCCCCUCGGGA
15_Bd2	candidate017200.198737_len=20	UGACAGAAGAGAGUGAGCAC	20	SRR017200.198737_len=20	TGACAGAAGAGAGTGAGCAC	2	Bd2	21	40	88	108	GCUCACCCUCUCUCUGUCAGC	5'	124	-67.5	59.6774	0.912162	280	GAGCUGGGUCUUUGGAGGUUUGACAGAAGAGAGUGAGCACACGCGGUGGUUUCCUAGCAUGCAGGAGCCAUGCUGGGAGCUGCGCGUGCUCACCCUCUCUCUGUCAGCCGUUCACCAUGCCCCA
16_Bd3	candidate017200.187872_len=21	UGCCUGGCUCCCUGUAUGCCA	21	SRR017200.187872_len=21	TGCCTGGCTCCCTGTATGCCA	6	Bd3	21	41	86	106	GCGUGCAAGGAGCCAAGCAUG	5'	122	-52.9	53.2787	0.813846	280	AUCUGAUCAAGACUGUGCUGUGCCUGGCUCCCUGUAUGCCACACAUGUAGCCCAGCCCAUGAAUGUGGUUUGCCUGCUGUGGGUGGCGUGCAAGGAGCCAAGCAUGCAUUACGCAUUAUGAU
17_Bd3	candidate017200.187872_len=21	UGCCUGGCUCCCUGUAUGCCA	21	SRR017200.187872_len=21	TGCCTGGCTCCCTGTATGCCA	6	Bd3	21	41	90	110	GCGUGCACGGAGCCAAGCAUA	5'	130	-60.8	53.0769	0.881159	280	GUGAAGCUUAUGUUGGGAUGUGCCUGGCUCCCUGUAUGCCACUCAUCUAUAGCAACAUUCCUUCCUGAUGAGGUUGCCUAGGAUGGAUGGCGUGCACGGAGCCAAGCAUAUCCCCCUUGAUCCCAACCGU
18_Bd1	candidate017200.187872_len=21	UGCCUGGCUCCCUGUAUGCCA	21	SRR017200.187872_len=21	TGCCTGGCTCCCTGTATGCCA	6	Bd1	21	41	113	133	GCGUGCGAGGAGCCAAGCAUG	5'	153	-67.5	58.1699	0.758427	280	GUGAAAAAAAAAAUGGGAUAUGCCUGGCUCCCUGUAUGCCACUCGCGUAGCUGCCAACAACUCAGUUUGAGCUCCCCCGGCCCAAACGCAAACGUUGGCUCUACCGCGGAUGGCGUGCGAGGAGCCAAGCAUGACCGUCUCUCCCCCUCCCUC
19_Bd1	candidate017200.187872_len=21	UGCCUGGCUCCCUGUAUGCCA	21	SRR017200.187872_len=21	TGCCTGGCTCCCTGTATGCCA	6	Bd1	21	41	84	104	GCGUGCAAGGAGCCAAGCAUG	5'	124	-57.4	56.4516	0.82	280	UUAAUCGAUCAUCGGCUGCGUGCCUGGCUCCCUGUAUGCCACACAUGUAGCCCGAUCCGUGCCGAGGUUGGAUGCUGUGGGUGGCGUGCAAGGAGCCAAGCAUGCAUACAUACAAGCUCCAUGA
20_Bd3	candidate017200.171198_len=21	UGCCUGGCUCCCUGAAUGCCA	21	SRR017200.171198_len=21	TGCCTGGCTCCCTGAATGCCA	5	Bd3	21	41	83	103	GCAUUGAGGGAGUCAUGCAGG	5'	123	-62.1	60.1626	0.839189	280	AAUGGGUGAUGUUGCCUUCCUGCCUGGCUCCCUGAAUGCCAUCUGAGAAGCACACCACCGUGCCUGGCGUGGCUCCUGGUUGGCAUUGAGGGAGUCAUGCAGGGUUGCAGGGUACGUCCUCGC
22_Bd1	candidate017200.85081_len=21	CGUGCGAGGAGCCAAGCAUGA	21	SRR017200.85081_len=21	GCGTGCGAGGAGCCAAGCATG	18	Bd1	115	135	2	41	Not defined	3'	155	-68.7	58.7097	0.754945	186	GGUGAAAAAAAAAAUGGGAUAUGCCUGGCUCCCUGUAUGCCACUCGCGUAGCUGCCAACAACUCAGUUUGAGCUCCCCCGGCCCAAACGCAAACGUUGGCUCUACCGCGGAUGGCGUGCGAGGAGCCAAGCAUGACCGUCUCUCCCCCUCCCUCC
24_Bd2	candidate017200.164919_len=21	UGGAGAAGCAGGGCACGUGCA	21	SRR017200.164919_len=21	TGGAGAAGCAGGGCACGTGCA	2	Bd2	21	41	94	114	CACGCGCUCCCCUUCUCCACC	5'	134	-66.3	54.4776	0.908219	280	UUUGGUGAGAAUGCCCCUGUUGGAGAAGCAGGGCACGUGCAAAGAUCGGAGCACGUUUCGUAUGUGAUGUACGUAUGUGCAUGGAUCGCUGUGCACGCGCUCCCCUUCUCCACCAUGGCCUUCUUACCACAGCU
27_Bd3	candidate017200.195988_len=21	UCGGACCAGGCUUCAUUCCCC	21	SRR017200.195988_len=21	TCGGACCAGGCTTCATTCCCC	5	Bd3	111	131	21	41	GGAAUGUUGUCUGGUUCAAGG	3'	151	-61.7	45.0331	0.907353	190	AAGCUAUUUUGCUUCUGGGUGGAAUGUUGUCUGGUUCAAGGUCUUGCCAUGUGAUUUGAGGAUGAACGGUUUGUGCAUGCAUAACUUUCAUUUCUCUUGUUUGCGGGAUCUCGGACCAGGCUUCAUUCCCCUCAGAGAUAGCUUCAAACUC
28_Bd3	candidate017200.195988_len=21	UCGGACCAGGCUUCAUUCCCC	21	SRR017200.195988_len=21	TCGGACCAGGCTTCATTCCCC	5	Bd3	85	105	21	41	GGAAUGUUGUCUGGCUCGAGG	3'	125	-64.1	48	1.06833	216	GGAGCUUUUUUACUUUGAGGGGAAUGUUGUCUGGCUCGAGGUGCUGAGAUCGAGAGAACUUGAAAUUCGAUCUCUAGAUUGAUCUCGGACCAGGCUUCAUUCCCCUCAAGUAAAGCUCCCGUGUG
29_Bd1	candidate017200.195988_len=21	UCGGACCAGGCUUCAUUCCCC	21	SRR017200.195988_len=21	TCGGACCAGGCTTCATTCCCC	5	Bd1	87	107	21	41	GGAAUGACGCCGGGUCUGAAA	3'	127	-67	57.4803	0.917808	214	UCUUUUCAUGGUUGUCGAGGGGAAUGACGCCGGGUCUGAAAGAAAGAAGGGGGCACGCCGGGAAUGACAGCGGUUCCCUAGCUCUUUCGGACCAGGCUUCAUUCCCCAUGACUCGACCAUGGGCACC
30_Bd1	candidate017200.195988_len=21	UCGGACCAGGCUUCAUUCCCC	21	SRR017200.195988_len=21	TCGGACCAGGCTTCATTCCCC	5	Bd1	182	202	21	41	GGAAUGUUGUCUGGCUCGGGG	3'	222	-97.6	48.6486	0.903704	119	GAGCCUUUUUCGUUUUGAGGGGAAUGUUGUCUGGCUCGGGGUUCUCUUUAUUUCUAUGCCUCUCUCUAUCCCCCCCUCCUCAAUCUCUCUAGCUUUGAUUGGAUCGAGAGAAGAUCGAUCGAUCGAUCCAAGAAGAGUUCUGAGAAGGGGGAUGAAGAGAGUAGACGUAUGUGUGUAGAUCUCGGACCAGGCUUCAUUCCCCCCAAAUACAAGGGCUCCCAU
31_Bd1	candidate017200.195988_len=21	UCGGACCAGGCUUCAUUCCCC	21	SRR017200.195988_len=21	TCGGACCAGGCTTCATTCCCC	5	Bd1	104	124	21	41	GGAAUGUUGUCUGGUUGGAGA	3'	144	-59.4	54.1667	0.761538	197	CAUGUAUGGCGCAGUUGAGGGGAAUGUUGUCUGGUUGGAGACCUAGCUAGCAGCUAGCACGGAUCAUCCAUAGAUCGAUUCGACGCUGCAUAUGCGCGCGGUUUCGGACCAGGCUUCAUUCCCCCCAACUCUCAACUCGAUCGA
32_Bd3	candidate017200.85724_len=21	GGAAUGUUGUCUGGUUCAAGG	21	SRR017200.85724_len=21	GGAATGTTGTCTGGTTCAAGG	7	Bd3	21	41	111	131	UCGGACCAGGCUUCAUUCCCC	5'	151	-61.7	45.0331	0.907353	280	AAGCUAUUUUGCUUCUGGGUGGAAUGUUGUCUGGUUCAAGGUCUUGCCAUGUGAUUUGAGGAUGAACGGUUUGUGCAUGCAUAACUUUCAUUUCUCUUGUUUGCGGGAUCUCGGACCAGGCUUCAUUCCCCUCAGAGAUAGCUUCAAACUC
33_Bd5	candidate017200.168597_len=20	GGCAGGUUGUCCUUGGCUAC	20	SRR017200.168597_len=20	GGCAGGTTGTCCTTGGCTAC	6	Bd5	88	107	21	40	AGCCAAGGAUGACUUGCCGG	3'	127	-65.8	55.1181	0.94	213	AGAGGCAGAGAAGGGGAUGCAGCCAAGGAUGACUUGCCGGCUCCUGGUGUUGGGGGAAUUGCAGCUUUGUUGAGCCUUGAGUUAGCCGGCAGGUUGUCCUUGGCUACACCUAGUUCUCUUCUUCUGG
34_Bd2	candidate017200.194707_len=20	GGCGAGUUGUUCUUGGCUAC	20	SRR017200.194707_len=20	GGCGAGTTGTTCTTGGCTAC	7	Bd2	69	88	21	40	AGCCAAGGAUGACUUGCCGA	3'	108	-62.3	52.7778	1.09298	232	AGGCUUGGGGACUAUGGUGCAGCCAAGGAUGACUUGCCGAUCGAAACGAUGCACAAUAUGCAUCGAUCGGCGAGUUGUUCUUGGCUACAUCUUAGCUCCUGCCCCUCA
35_Bd3	candidate017200.188490_len=21	UAGCCAAGGAUGACUUGCCUG	21	SRR017200.188490_len=21	TAGCCAAGGATGACTTGCCTG	5	Bd3	21	41	104	122	GGCAGUCUCCUUGGCUAGC	5'	138	-71.1	48.5507	1.06119	280	GAUAAGGGGUUUGGCCCUGAUAGCCAAGGAUGACUUGCCUGUGCAUGUCCUCCCUUGAUCGCUUGCAUAAUUUCAUAUAUGCAUGUGAUCUCGAUUUAUCACAGGCAGUCUCCUUGGCUAGCCUGGGUGCCUCUUAUC
36_Bd3	candidate017200.188490_len=21	UAGCCAAGGAUGACUUGCCUG	21	SRR017200.188490_len=21	TAGCCAAGGATGACTTGCCTG	5	Bd3	21	41	97	115	GGCAGUCUCCUUGGCUAGC	5'	131	-62.4	50.3817	0.945455	280	AGCAAGGGGCUUAUCUCUGAUAGCCAAGGAUGACUUGCCUGUGUCAUACUUCAAGGCUUGGCAACAUGAUGCAUGAGCCUUUGUUGUAGUCUCAUAGGCAGUCUCCUUGGCUAGCCUGAGUGGCUCUUGCG
38_Bd5	candidate017200.197533_len=21	UGAUUGAGCCGUGCCAAUAUC	21	SRR017200.197533_len=21	TGATTGAGCCGTGCCAATATC	6	Bd5	79	99	21	41	UAUUGGUGCGGUUCAAUCAGA	3'	119	-51.5	47.0588	0.919643	222	UUAAUGUAUUAUAGACGCGGUAUUGGUGCGGUUCAAUCAGAAAGCUGGCGCUCCGGACGCAAAAGGGGUUCCUCUCUUUGAUUGAGCCGUGCCAAUAUCACGUUUUGCUUGACUCGUAU
39_Bd1	candidate017200.197533_len=21	UGAUUGAGCCGUGCCAAUAUC	21	SRR017200.197533_len=21	TGATTGAGCCGTGCCAATATC	6	Bd1	101	121	21	41	UGUUGGCACGGUUCAAUCAAA	3'	141	-75.2	53.1915	1.00267	200	UACUGGCUGGGAGAGUGCGAUGUUGGCACGGUUCAAUCAAAUCGGGUGGUCUCUGCAUGCACUGGCUUGCGAGCAAGCUGCGAUGAUGUUUCGCUCCAUCUGAUUGAGCCGUGCCAAUAUCGCAAGCUUCUUUGCCUAGCA
40_Bd1	candidate017200.197533_len=21	UGAUUGAGCCGUGCCAAUAUC	21	SRR017200.197533_len=21	TGATTGAGCCGTGCCAATATC	6	Bd1	76	96	21	2	Not defined	3'	116	-52.4	41.3793	1.09167	225	CCAUGCAAUGGAAGGAGCGAUAUUGGUGAGGUUCAAUCCGAUGCUAGAUUUUACAUCAGUGUUAAGAUCUGUAUCUGAUUGAGCCGUGCCAAUAUCUCUCUUCUUCUAAUGUCGAA
41_Bd1	candidate017200.197533_len=21	UGAUUGAGCCGUGCCAAUAUC	21	SRR017200.197533_len=21	TGATTGAGCCGTGCCAATATC	6	Bd1	90	110	21	41	UGUUGGCUCGACUCACUCAGA	3'	130	-61.3	53.0769	0.888406	211	UGAUGAAAUGGCCACUAUGAUGUUGGCUCGACUCACUCAGACGACACCGGCCGGAGCGAUGCGUGCGUGCUAGCUCGACGGCGUGUUUCUGAUUGAGCCGUGCCAAUAUCUUAGUGCUCUUUCAUGCAUA
42_Bd3	candidate017200.199762_len=21	AGAAUCUUGAUGAUGCUGCAU	21	SRR017200.199762_len=21	AGAATCTTGATGATGCTGCAT	7	Bd3	89	109	21	2	Not defined	3'	129	-62.7	50.3876	0.964615	212	CACAGUCGGCGCUUGCAGGUGCAGCACCACCAAGAUUCACAUCGGGUUCUCCAGUCGUAAUUAAUUAACGAGGAGUACAACCAUGAUGAGAAUCUUGAUGAUGCUGCAUCGGCAACCGCUCGACUACUC
43_Bd2	candidate017200.194979_len=21	GGAAUCUUGAUGAUGCUGCAU	21	SRR017200.194979_len=21	GGAATCTTGATGATGCTGCAT	7	Bd2	194	214	2	2	Not defined	3'	234	-106.2	45.2991	1.00189	107	ACCAGUCGGUGAUUUCUGCUGUGGCAUCAUCAAGAUUCACACAAAUGCAUGCUAGCUUCGUCUAUGCCAUCCUUUCUCAUCUUUCGAUCUCGAUCUCGGCCCUAAUUAAGUAAUUAUACCCAAUUGUGGAUCGGCCGGAUUGGAGAUCGAUGGAUGCGUGGAGAGGAGCUAGAUUAGCUAUAGCUUAUGUGUGGGAAUCUUGAUGAUGCUGCAUCGGACAUCAGUGACUAAAAC
46_Bd2	candidate017200.102732_len=21	UUGGAUUGAAGGGAGCUCUCU	21	SRR017200.102732_len=21	TTGGATTGAAGGGAGCTCTCT	7	Bd2	177	197	22	41	GAGCUCCCUUCGAUCCAAUC	3'	217	-99.4	55.2995	0.828333	124	GAAAGAUAUAGACAAGAAGAAGAGCUCCCUUCGAUCCAAUCCAGGAGGGGAAGUGGUCGGAUGCAGCUGCCGGUUCAUGGAUACCUGUCUGGUGCAUGCAGUGUGGUAAUAGCCUGCGCACCUGCAUCGGUUUGCAUGACCCGGGAGAUGAACCUGCCAGCGUCUUUCCCUCGUGCUUGGAUUGAAGGGAGCUCUCUCUCCCCCCUCUCUCUCUCUC
47_Bd2	candidate017200.188222_len=22	UCCAAAGGGAUCGCAUUGAUCC	22	SRR017200.188222_len=22	TCCAAAGGGATCGCATTGATCC	5	Bd2	21	42	93	113	AUCAUGCGAUCCUUUUGGAGG	5'	133	-65.1	48.1203	1.01719	280	AACAAUGUCUUGGGGAAGCAUCCAAAGGGAUCGCAUUGAUCCUUCGACUCCAUUAAUGGUGUUCGUCAUCGUCUGCUGAUUGUCGACGACGGAUCAUGCGAUCCUUUUGGAGGCUUCCUCUAGCCAUUACUAC
48_Bd3	candidate017200.164117_len=20	UUGGCAUUCUGUCCACCUCC	20	SRR017200.164117_len=20	TTGGCATTCTGTCCACCTCC	7	Bd3	21	40	96	115	AGGUGGGCAUACUGCCAAUG	5'	136	-67.7	54.4118	0.914865	280	GGGCGCUUACCGAGAGCUCUUUGGCAUUCUGUCCACCUCCUUGCGAGUCUCGCGGGAGAUCUCAUGAUCUGUUGUUGAGCUUGCAGAUAGCUUGGAGGUGGGCAUACUGCCAAUGGAGCUGUGUAGGCUUCCCUUU
55_Bd4	candidate017200.191372_len=21	UCGGACCAGGCUUCGAUCCCU	21	SRR017200.191372_len=21	TCGGACCAGGCTTCGATCCCT	5	Bd4	147	167	21	41	GGGUUGUUGUCUGGUUCAAGG	3'	187	-81	45.9893	0.94186	154	AGGUUGAAGUUAGGUUAAGGGGGUUGUUGUCUGGUUCAAGGUCUCCACAUACAUCAUGUACAUGGAGGGCAUGCAUGCAUGAUAUGCUGUUGUUGAGUGCCAUUUGCUCGAUCUUGUGUAUAUAUGCAGUGUAUGAUGUGGUGAUCUCGGACCAGGCUUCGAUCCCUUUAACCAGCAUCUGCACAGU
56_Bd4	candidate017200.197329_len=21	UGAAGCUGCCAGCAUGAUCUG	21	SRR017200.197329_len=21	TGAAGCTGCCAGCATGATCTG	5	Bd4	21	41	95	114	GGUCAUGCUGGAGUUUCAUC	5'	134	-65.5	46.2687	1.05645	280	AUGUGCACCAUACAAGCUGGUGAAGCUGCCAGCAUGAUCUGAUCUGACCAUAUAUCUAGAUUGGCAUGGAUGGAUAUGUGAUAUGAUCUGAUCAGGUCAUGCUGGAGUUUCAUCUGCUGGUUGGGAGCACGAUC
57_Bd3	candidate017200.197329_len=21	UGAAGCUGCCAGCAUGAUCUG	21	SRR017200.197329_len=21	TGAAGCTGCCAGCATGATCTG	5	Bd3	21	41	145	164	GAUCAUGUUGCAGCUUCACU	5'	180	-76.1	46.1111	0.916867	280	AAUUUGAUGGUGUGAGAGGUUGAAGCUGCCAGCAUGAUCUGAUCACCGUCCAACGUAACCGAACACAUGUCGAUCGACUUCCGAUUGCGCCGGUUAUCUUGGUAGGAAUAUAUAUAUAUGAGCUUCCAUUGCAAGGGUUCUUCAGAUCAUGUUGCAGCUUCACUCUCUCAUCACCACCGA
58_Bd1	candidate017200.197329_len=21	UGAAGCUGCCAGCAUGAUCUG	21	SRR017200.197329_len=21	TGAAGCTGCCAGCATGATCTG	5	Bd1	21	41	98	119	GAUCAUGCUGUGCAGUUUCAUC	5'	139	-63.7	44.6043	1.02742	280	GUGGUGCAUCUUCUAGGAGCUGAAGCUGCCAGCAUGAUCUGACGAGAGUUCCUCGUCUGAUAGCAAUGUUUAAUUCUCUUGUCAUGACUAAUGAUCAGAUCAUGCUGUGCAGUUUCAUCUGCUUGUGGAUGCACAAGAU
59_Bd1	candidate017200.197329_len=21	UGAAGCUGCCAGCAUGAUCUG	21	SRR017200.197329_len=21	TGAAGCTGCCAGCATGATCTG	5	Bd1	21	41	134	153	GAUCAUCUGGCAGCUUCAUU	5'	173	-83.1	50.289	0.955172	280	GCUUGUGCGCCACAAGUAGAUGAAGCUGCCAGCAUGAUCUGAACUCCACGCACCACAUGUGUAUCUUGGUGCUGUGUACUCGAUCUUCAGAUUGAUUACAUGCACGCAUGAGAAACUGUGCAGGCGAUCUGCAGAUCAUCUGGCAGCUUCAUUUUCUCAUGGCAGCACACCGG
60_Bd5	candidate017200.80015_len=21	UGACAGAAGAGAGUGAGCACA	21	SRR017200.80015_len=21	TGACAGAAGAGAGTGAGCACA	2	Bd5	21	41	2	111	Not defined	5'	131	-76.3	68.7023	0.847778	280	AGGGUCAUGUGUGCGCGCGGUGACAGAAGAGAGUGAGCACACGGCCGGGCGGGACGGCACCCGGCGGAUUGGUGCCGUCGCGGCCGCGUGCUCACUGCUCUGUCUGUCACCUUUGCCCAGAAGGCCGCCUC
61_Bd4	candidate017200.80015_len=21	UGACAGAAGAGAGUGAGCACA	21	SRR017200.80015_len=21	TGACAGAAGAGAGTGAGCACA	2	Bd4	21	41	2	151	Not defined	5'	171	-71.4	57.3099	0.728571	280	GAUGGCGGUGUCAGAACGGCUGACAGAAGAGAGUGAGCACACAGCGGCAGCCUGCAUCUGGAGCUAAAGACGAUGAUGUGUCGAUGCAUGUGAAGAAGGGGAAAAGAGAUAGGCGCAGCUGCUGUUGCGUGCUCACCCUCUCUCUGUCAGCUCUCCUCUCCCCCCUCGGGA
63_Bd3	candidate017200.80015_len=21	UGACAGAAGAGAGUGAGCACA	21	SRR017200.80015_len=21	TGACAGAAGAGAGTGAGCACA	2	Bd3	21	41	2	165	Not defined	5'	185	-93.1	60	0.838739	280	AGGUGUGGCAAGGCUAUGGGUGACAGAAGAGAGUGAGCACACAGCGGCCAGACUGCAUCUAUUCCUUCGGCGGCGGACACGGCCGGGCAUGGCCGGCCAUGGCAUGGCAUACACGAAAACGAAUGAUGCUGCUGCUGCUGCGUGCUCACUUCUCUCUCUGUCACCUCUCGCACACACGGCUAGCC
64_Bd3	candidate017200.80015_len=21	UGACAGAAGAGAGUGAGCACA	21	SRR017200.80015_len=21	TGACAGAAGAGAGTGAGCACA	2	Bd3	21	41	2	106	Not defined	5'	126	-65.7	65.0794	0.80122	280	UGUAUGGGCGGCUUGGGCGGUGACAGAAGAGAGUGAGCACACGGCCGGUCGUCACACGACGGCGCCGCCGUGUCGCGGCCGCGUGCUCACUGCUCUUCCUGUCAUCCACUAGCUCUCUCCGAUUCC
66_Bd2	candidate017200.80015_len=21	UGACAGAAGAGAGUGAGCACA	21	SRR017200.80015_len=21	TGACAGAAGAGAGTGAGCACA	2	Bd2	21	41	2	108	Not defined	5'	124	-67.5	59.6774	0.912162	280	GAGCUGGGUCUUUGGAGGUUUGACAGAAGAGAGUGAGCACACGCGGUGGUUUCCUAGCAUGCAGGAGCCAUGCUGGGAGCUGCGCGUGCUCACCCUCUCUCUGUCAGCCGUUCACCAUGCCCCA
68_Bd4	candidate017200.159535_len=21	UGAAGCUGCCAGCAUGAUCUA	21	SRR017200.159535_len=21	TGAAGCTGCCAGCATGATCTA	5	Bd4	21	41	83	104	GAUCAUGCCUGACAGCCUCAUU	5'	124	-57.5	46.7742	0.991379	280	GGGAUGCUCAUGUGAAAGAGUGAAGCUGCCAGCAUGAUCUAGCUUUGAUCCAAUGUAUGUCUCUACGUGUGGAUCCUUGUUAGAUCAUGCCUGACAGCCUCAUUUCUUCGCAAACGUUUGGGCA
69_Bd1	candidate017200.159535_len=21	UGAAGCUGCCAGCAUGAUCUA	21	SRR017200.159535_len=21	TGAAGCTGCCAGCATGATCTA	5	Bd1	21	41	128	150	GGUCAUGCUGCGGCAGCCUCACU	5'	170	-91.1	51.1765	1.04713	280	UUACUGCCCGAGGGAACGAGUGAAGCUGCCAGCAUGAUCUAGCUCAGCGUGAUCAAGCAAGAUUCACACAUACACGUGUGGUUUUUUUGAGCUAUAGCUCGAUUGAUCUUGAGGUCAUGCCUUGCUAGGUCAUGCUGCGGCAGCCUCACUUCUUCCCGCCGUUUGGGCAU
70_Bd1	candidate017200.159535_len=21	UGAAGCUGCCAGCAUGAUCUA	21	SRR017200.159535_len=21	TGAAGCTGCCAGCATGATCTA	5	Bd1	21	41	112	134	GAUCAUGCUGUGACAGUUUCACU	5'	150	-70.6	55.3333	0.850602	280	CCAGUGCCCAAGAGAAAGCGUGAAGCUGCCAGCAUGAUCUAUCUGACUUGUGGUGGCAAGUGCCACAGCAAAUUCAGCAACGCCGUGGCUUCGGGGCCGGCAGUGUGGUUAGAUCAUGCUGUGACAGUUUCACUCUUUCCCCUGUUGGGC
72_Bd5	candidate017200.199599_len=21	CAGCCAAGGAUGACUUGCCGG	21	SRR017200.199599_len=21	CAGCCAAGGATGACTTGCCGG	3	Bd5	21	41	89	2	Not defined	5'	129	-66.2	54.2636	0.945714	280	AAGAGGCAGAGAAGGGGAUGCAGCCAAGGAUGACUUGCCGGCUCCUGGUGUUGGGGGAAUUGCAGCUUUGUUGAGCCUUGAGUUAGCCGGCAGGUUGUCCUUGGCUACACCUAGUUCUCUUCUUCUGGU
74_Bd3	candidate017200.158199_len=21	UUCCACAGCUUUCUUGAACUU	21	SRR017200.158199_len=21	TTCCACAGCTTTCTTGAACTT	9	Bd3	21	41	132	152	GGUCAAGAAAGCUGUGGGAAG	5'	172	-86.8	54.0698	0.933333	280	AGUUAGUCCAUGCCAUUCCUUUCCACAGCUUUCUUGAACUUCCCUUCCCGGACUGCGGCCUGUAGCUCUCUCGCCCUCUUGAUCUCCCGUCGAUCUCCACUGGUAGCAGCUGGGAGAGCAGGGAAGAGGAGGGUCAAGAAAGCUGUGGGAAGAAAUGGCAUAACCAGGACUU
75_Bd5	candidate017200.171840_len=21	UUAGAUGACCAUCAGCAAACA	21	SRR017200.171840_len=21	TTAGATGACCATCAGCAAACA	4	Bd5	102	122	20	41	UUUUGUUGGUUGUCAUCUAACC	3'	142	-62.6	48.5915	0.907246	199	UCAUGCAGCUCUGAACUUGUUUUGUUGGUUGUCAUCUAACCAUCGAUCGGUCCGUGCUUCGGUGCUUGUGCCAUGAUUUUGCAUCAUCACACCGGCGAUGGUUAGAUGACCAUCAGCAAACAUGUUCGUGAGACAUGCCGUG
76_Bd4	candidate017200.161420_len=21	GCUCACCCUCUCUCUGUCAGC	21	SRR017200.161420_len=21	GCTCACCCTCTCTCTGTCAGC	6	Bd4	131	151	21	40	UGACAGAAGAGAGUGAGCAC	3'	171	-71.4	57.3099	0.728571	170	GAUGGCGGUGUCAGAACGGCUGACAGAAGAGAGUGAGCACACAGCGGCAGCCUGCAUCUGGAGCUAAAGACGAUGAUGUGUCGAUGCAUGUGAAGAAGGGGAAAAGAGAUAGGCGCAGCUGCUGUUGCGUGCUCACCCUCUCUCUGUCAGCUCUCCUCUCCCCCCUCGGGA
77_Bd2	candidate017200.161420_len=21	GCUCACCCUCUCUCUGUCAGC	21	SRR017200.161420_len=21	GCTCACCCTCTCTCTGTCAGC	6	Bd2	88	108	20	40	UUGACAGAAGAGAGUGAGCAC	3'	128	-67.5	58.5938	0.9	213	GAGCUGGGUCUUUGGAGGUUUGACAGAAGAGAGUGAGCACACGCGGUGGUUUCCUAGCAUGCAGGAGCCAUGCUGGGAGCUGCGCGUGCUCACCCUCUCUCUGUCAGCCGUUCACCAUGCCCCAUAUC
78_Bd2	candidate017200.114750_len=22	GCUCACUGCUCUAUCUGUCAGC	22	SRR017200.114750_len=22	GCTCACTGCTCTATCTGTCAGC	7	Bd2	87	108	21	40	UGACAGAAGAGAGUGAGCAC	3'	128	-64.1	53.125	0.942647	214	AUGGUGUCGUGAGUGGAAGCUGACAGAAGAGAGUGAGCACCCAUGGUGUUUCGUUUGCAUCAAGGACAUGCCAGGGAGCUAUGCGUGCUCACUGCUCUAUCUGUCAGCCAGCCACUGAUGAGGCUUCA
80_Bd1	candidate017200.85081_len=21	GCGUGCGAGGAGCCAAGCAUG	21	SRR017200.85081_len=21	GCGTGCGAGGAGCCAAGCATG	2	Bd1	113	133	21	41	UGCCUGGCUCCCUGUAUGCCA	3'	153	-67.5	58.1699	0.758427	188	GUGAAAAAAAAAAUGGGAUAUGCCUGGCUCCCUGUAUGCCACUCGCGUAGCUGCCAACAACUCAGUUUGAGCUCCCCCGGCCCAAACGCAAACGUUGGCUCUACCGCGGAUGGCGUGCGAGGAGCCAAGCAUGACCGUCUCUCCCCCUCCCUC
81_Bd3	candidate017200.182758_len=21	GCAUUGAGGGAGUCAUGCAGG	21	SRR017200.182758_len=21	GCATTGAGGGAGTCATGCAGG	4	Bd3	83	103	21	41	UGCCUGGCUCCCUGAAUGCCA	3'	123	-62.1	60.1626	0.839189	218	AAUGGGUGAUGUUGCCUUCCUGCCUGGCUCCCUGAAUGCCAUCUGAGAAGCACACCACCGUGCCUGGCGUGGCUCCUGGUUGGCAUUGAGGGAGUCAUGCAGGGUUGCAGGGUACGUCCUCGC
82_Bd3	candidate017200.170089_len=21	UGGAGAAGCAGGGCACGUGCU	21	SRR017200.170089_len=21	TGGAGAAGCAGGGCACGTGCT	3	Bd3	21	41	70	90	CAUGUGCGCUCCUUCUCCAGC	5'	110	-69.4	66.3636	0.950685	280	AGGGGGCGAGCAAACCUUGCUGGAGAAGCAGGGCACGUGCUUGACCGGUCGGCCGGAGCCGGGUUGCAGCAUGUGCGCUCCUUCUCCAGCAUGGCUUCUCGCCCCGUCGA
83_Bd1	candidate017200.141207_len=23	GGUCAUGCUGCGGCAGCCUCACU	23	SRR017200.141207_len=23	GGTCATGCTGCGGCAGCCTCACT	5	Bd1	128	150	21	41	UGAAGCUGCCAGCAUGAUCUA	3'	170	-91.1	51.1765	1.04713	173	UUACUGCCCGAGGGAACGAGUGAAGCUGCCAGCAUGAUCUAGCUCAGCGUGAUCAAGCAAGAUUCACACAUACACGUGUGGUUUUUUUGAGCUAUAGCUCGAUUGAUCUUGAGGUCAUGCCUUGCUAGGUCAUGCUGCGGCAGCCUCACUUCUUCCCGCCGUUUGGGCAU
84_Bd1	candidate017200.182061_len=22	GAUCAUGCUGUGCAGUUUCAUC	22	SRR017200.182061_len=22	GATCATGCTGTGCAGTTTCATC	8	Bd1	98	119	21	41	UGAAGCUGCCAGCAUGAUCUG	3'	139	-63.7	44.6043	1.02742	203	GUGGUGCAUCUUCUAGGAGCUGAAGCUGCCAGCAUGAUCUGACGAGAGUUCCUCGUCUGAUAGCAAUGUUUAAUUCUCUUGUCAUGACUAAUGAUCAGAUCAUGCUGUGCAGUUUCAUCUGCUUGUGGAUGCACAAGAU
85_Bd3	candidate017200.91741_len=21	AGAUCAUGUUGCAGCUUCACU	21	SRR017200.91741_len=21	AGATCATGTTGCAGCTTCACT	7	Bd3	144	164	2	42	Not defined	3'	184	-77.6	45.6522	0.92381	157	AAUUUGAUGGUGUGAGAGGUUGAAGCUGCCAGCAUGAUCUGAUCACCGUCCAACGUAACCGAACACAUGUCGAUCGACUUCCGAUUGCGCCGGUUAUCUUGGUAGGAAUAUAUAUAUAUGAGCUUCCAUUGCAAGGGUUCUUCAGAUCAUGUUGCAGCUUCACUCUCUCAUCACCACCGAAAGA
87_Bd5	candidate017200.173026_len=21	UAGCCAAGGAUGACUUGCCUA	21	SRR017200.173026_len=21	TAGCCAAGGATGACTTGCCTA	5	Bd5	21	41	103	121	GGCAGUCACCUUGGCUAGC	5'	142	-63.1	50.7042	0.876389	280	CCAGAGCCUGCUUCCUCCGGUAGCCAAGGAUGACUUGCCUAUAUUUGCUCCUUCAGAAGUCCUGGUUAAUUACAUGCCAGGUUUCAGAUGAGUUUGGCGAUAGGCAGUCACCUUGGCUAGCCUGAGUGGCUCUUGCCUCUUA
88_Bd1	candidate017200.173026_len=21	UAGCCAAGGAUGACUUGCCUA	21	SRR017200.173026_len=21	TAGCCAAGGATGACTTGCCTA	5	Bd1	21	41	90	110	GGCAUGUCUUCCUUGGCUAUU	5'	131	-53.2	46.5649	0.872131	280	GAGGACUAGAGCUGAUUCGGUAGCCAAGGAUGACUUGCCUAAAUGUGUCUAUGUAAUUCAUCUGAGUUGGCAUGGGACCGUUAAUUUUAGGCAUGUCUUCCUUGGCUAUUCGGAGUGCCUCUUUGCUGCUC
89_Bd4	candidate017200.186776_len=21	UAGCCAAGAAUGACUUGCCUA	21	SRR017200.186776_len=21	TAGCCAAGAATGACTTGCCTA	5	Bd4	21	41	127	146	GGUGGGUCUUCUUGGCUAGC	5'	167	-78	51.497	0.906977	280	AGAGCCUCCCUUGAUUUUGGUAGCCAAGAAUGACUUGCCUAUGCUUGCCCUCUGCUAACCAGCUAGCCAUGCAUGGUAACCAAUGGACAAAUUUCUUGUGGUUGGCGUGGUUAGUGUGGUUGCAUGGGUGGGUCUUCUUGGCUAGCCAGAGCGGCUCUCAUCCACCA
91_Bd1	candidate017200.48352_len=21	UGUUGGCUCGACUCACUCAGA	21	SRR017200.48352_len=21	TGTTGGCTCGACTCACTCAGA	6	Bd1	21	41	90	110	UGAUUGAGCCGUGCCAAUAUC	5'	130	-61.3	53.0769	0.888406	280	UGAUGAAAUGGCCACUAUGAUGUUGGCUCGACUCACUCAGACGACACCGGCCGGAGCGAUGCGUGCGUGCUAGCUCGACGGCGUGUUUCUGAUUGAGCCGUGCCAAUAUCUUAGUGCUCUUUCAUGCAUA
92_Bd1	candidate017200.74017_len=21	UGUUGGCACGGUUCAAUCAAA	21	SRR017200.74017_len=21	TGTTGGCACGGTTCAATCAAA	6	Bd1	21	41	101	121	UGAUUGAGCCGUGCCAAUAUC	5'	141	-75.2	53.1915	1.00267	280	UACUGGCUGGGAGAGUGCGAUGUUGGCACGGUUCAAUCAAAUCGGGUGGUCUCUGCAUGCACUGGCUUGCGAGCAAGCUGCGAUGAUGUUUCGCUCCAUCUGAUUGAGCCGUGCCAAUAUCGCAAGCUUCUUUGCCUAGCA
93_Bd4	candidate017200.130317_len=22	UUCCUGAUGCCUCCCAUACCUA	22	SRR017200.130317_len=22	TTCCTGATGCCTCCCATACCTA	7	Bd4	95	116	21	42	GGAAUGGGAACAUGCAGGAAGU	3'	136	-60.9	47.7941	0.936923	206	AAGAGGGUCUGAGAGCGGUGGGAAUGGGAACAUGCAGGAAGUCCAAACUCUUCUUUGCCUCGACAACUAGGGGCUGAGAUUUGUUUUCCAUGUUUUCCUGAUGCCUCCCAUACCUAUUGUUCUCAGAUGCUCAUUC
94_Bd5	candidate017200.188222_len=21	UCCAAAGGGAUCGCAUUGAUC	21	SRR017200.188222_len=21	TCCAAAGGGATCGCATTGATC	5	Bd5	21	41	99	119	UCAGUGCAAUCCCUUUGGAAU	5'	139	-62.2	49.6403	0.901449	280	UCAGGAAGCUAGUGGAGGACUCCAAAGGGAUCGCAUUGAUCUCAUCAGCUGCAUCCAAGCAUGAAUCAACGGAUGGAUGGAUCGAUGCAUAUGCAAGAUCAGUGCAAUCCCUUUGGAAUUCUCGACUCGCCUCUGCCUC
95_Bd2	candidate017200.188222_len=21	UCCAAAGGGAUCGCAUUGAUC	21	SRR017200.188222_len=21	TCCAAAGGGATCGCATTGATC	5	Bd2	21	41	94	113	UCAUGCGAUCCUUUUGGAGG	5'	133	-65.1	48.1203	1.01719	280	AACAAUGUCUUGGGGAAGCAUCCAAAGGGAUCGCAUUGAUCCUUCGACUCCAUUAAUGGUGUUCGUCAUCGUCUGCUGAUUGUCGACGACGGAUCAUGCGAUCCUUUUGGAGGCUUCCUCUAGCCAUUACUAC
96_Bd3	candidate017200.155286_len=21	GGUCAAGAAAGCUGUGGGAAG	21	SRR017200.155286_len=21	GGTCAAGAAAGCTGTGGGAAG	3	Bd3	132	152	21	41	UUCCACAGCUUUCUUGAACUU	3'	172	-86.8	54.0698	0.933333	169	AGUUAGUCCAUGCCAUUCCUUUCCACAGCUUUCUUGAACUUCCCUUCCCGGACUGCGGCCUGUAGCUCUCUCGCCCUCUUGAUCUCCCGUCGAUCUCCACUGGUAGCAGCUGGGAGAGCAGGGAAGAGGAGGGUCAAGAAAGCUGUGGGAAGAAAUGGCAUAACCAGGACUU
103_Bd1	candidate017200.81942_len=21	CCUGUGCCUGCCUCUUCCAUU	21	SRR017200.81942_len=21	CCTGTGCCTGCCTCTTCCATT	8	Bd1	87	107	2	41	Not defined	3'	127	-75.6	62.9921	0.945	214	GGGGGCUGGAGCAGCAGCGGUGGAAGGGGCAUGCAGAGGAGCAGGGAUGAUGGGGGGUUGUACUCUGCUUCUUCCCCUCUCGUUCUCCUGUGCCUGCCUCUUCCAUUCCUGCUGCUACCGCCGUGCU
104_Bd1	candidate017200.199656_len=21	UGGAAGGGGCAUGCAGAGGAG	21	SRR017200.199656_len=21	TGGAAGGGGCATGCAGAGGAG	2	Bd1	21	41	87	107	CCUGUGCCUGCCUCUUCCAUU	5'	123	-75.6	63.4146	0.969231	280	GGGGGCUGGAGCAGCAGCGGUGGAAGGGGCAUGCAGAGGAGCAGGGAUGAUGGGGGGUUGUACUCUGCUUCUUCCCCUCUCGUUCUCCUGUGCCUGCCUCUUCCAUUCCUGCUGCUACCGCCG
105_Bd5	candidate017200.115395_len=20	UGCAUUUGCACCUGCACCUA	20	SRR017200.115395_len=20	TGCATTTGCACCTGCACCTA	6	Bd5	286	305	21	40	GGUGCAGUGGCAGAUGCAGC	3'	325	-120.7	40	0.928462	15	UCGCUCUUCCUAGGUGAGUAGGUGCAGUGGCAGAUGCAGCUCAAUCACAAGCACUCCAAGCACACAUGCAUACUACUUCCCUUGCUCUUCUUGAUUUUCGUCGCUCCAGAAAUUUGCAGGAUCUGGUCUAUCAUCUAUUUCCUCCGUCUAAUAUUAAGUGUUGAAAUAUUAAAUGUAUCUAAACGUUUUUUAGGUAUAAAUACAUUCAUAUUUGAACAAAUUUGAGACACUUGGUAUGAGACGGAGGGAGUAUAUAUGAUACGGGAAGAAUGGUGUGAUUUUUGCUGCAUUUGCACCUGCACCUACAUCGAAGGAACGAUAGAAG
106_Bd5	candidate017200.115395_len=20	UGCAUUUGCACCUGCACCUA	20	SRR017200.115395_len=20	TGCATTTGCACCTGCACCTA	6	Bd5	21	40	126	145	GGUGCAGUGGCAGAUGCAGC	5'	165	-78.6	47.8788	0.994937	280	AUAUGUGAUAGUGAUUGAGCUGCAUUUGCACCUGCACCUACCAAGGAAUGGUCUACAUUCACCUUGCAUAUGAUGCAUGUAAGAGCAAGGAUGUCCUUGACCCUCUCGCUCUUCCUAGGUGAGUAGGUGCAGUGGCAGAUGCAGCUCAAUCACAAGCACUCCAAG
107_Bd2	candidate017200.123015_len=20	CUUGGACUGAAGGGUGCUCC	20	SRR017200.123015_len=20	CTTGGACTGAAGGGTGCTCC	5	Bd2	175	194	17	2	Not defined	3'	214	-102.4	55.6075	0.860504	126	GGGAGUGAUGGACGGAAGAGAGCGUCCUUCAGUCCACUCACGGGCGGUGCCAGGAUCGAAUUAGCUGCCGACUCAUUCAUCCACAUGCCGAGCAAAAGUUUAGCCCUUUGAGAAAGAGCUUUGCAGAUGAGUGAAUGAAGCGGGAGGUAAAGCUUUGAUCUCGCGCCGCCGUUGCUUGGACUGAAGGGUGCUCCCUCCUCCUCCCUUAGCCACC
108_Bd3	candidate017200.188410_len=21	UUCCACAGCUUUCUUGAACUG	21	SRR017200.188410_len=21	TTCCACAGCTTTCTTGAACTG	8	Bd3	21	41	90	110	GUUCAAUAAAGCUGUGGGAAA	5'	130	-69.8	49.2308	1.09062	280	GCAUGGCCCUCUCUGUGAUCUUCCACAGCUUUCUUGAACUGCUCGGAUCUGCCUAAUUAGAUCACGGCUUGGGUUUGCACGAGAGGGCAGUUCAAUAAAGCUGUGGGAAAUUUCAGAGAGAGGCCAAUUG
109_Bd1	candidate017200.188410_len=21	UUCCACAGCUUUCUUGAACUG	21	SRR017200.188410_len=21	TTCCACAGCTTTCTTGAACTG	8	Bd1	21	41	59	109	ACUUAGCUUAUGCUUAACUGCAAGAGUGCUGUUCAAUAAAGCUGUGGGAAA	5'	129	-54.3	44.186	0.952632	280	GCAUGGCCCUCUUUGCUAUCUUCCACAGCUUUCUUGAACUGCAUCUGCAAUGGAUGCUACUUAGCUUAUGCUUAACUGCAAGAGUGCUGUUCAAUAAAGCUGUGGGAAAUUGCAGAGAGAGACCAAUUG
111_Bd3	candidate017200.195988_len=20	UCGGACCAGGCUUCAUUCCC	20	SRR017200.195988_len=20	TCGGACCAGGCTTCATTCCC	5	Bd3	110	129	2	40	Not defined	3'	149	-60.8	44.9664	0.907463	191	AGCUAUUUUGCUUCUGGGUGGAAUGUUGUCUGGUUCAAGGUCUUGCCAUGUGAUUUGAGGAUGAACGGUUUGUGCAUGCAUAACUUUCAUUUCUCUUGUUUGCGGGAUCUCGGACCAGGCUUCAUUCCCCUCAGAGAUAGCUUCAAACU
112_Bd3	candidate017200.195988_len=20	UCGGACCAGGCUUCAUUCCC	20	SRR017200.195988_len=20	TCGGACCAGGCTTCATTCCC	5	Bd3	84	103	21	40	GAAUGUUGUCUGGCUCGAGG	3'	123	-60.8	47.1545	1.04828	217	GAGCUUUUUUACUUUGAGGGGAAUGUUGUCUGGCUCGAGGUGCUGAGAUCGAGAGAACUUGAAAUUCGAUCUCUAGAUUGAUCUCGGACCAGGCUUCAUUCCCCUCAAGUAAAGCUCCCGUGU
113_Bd1	candidate017200.195988_len=20	UCGGACCAGGCUUCAUUCCC	20	SRR017200.195988_len=20	TCGGACCAGGCTTCATTCCC	5	Bd1	86	105	21	40	GAAUGACGCCGGGUCUGAAA	3'	125	-67	57.6	0.930556	215	CUUUUCAUGGUUGUCGAGGGGAAUGACGCCGGGUCUGAAAGAAAGAAGGGGGCACGCCGGGAAUGACAGCGGUUCCCUAGCUCUUUCGGACCAGGCUUCAUUCCCCAUGACUCGACCAUGGGCAC
114_Bd1	candidate017200.195988_len=20	UCGGACCAGGCUUCAUUCCC	20	SRR017200.195988_len=20	TCGGACCAGGCTTCATTCCC	5	Bd1	181	200	21	40	GAAUGUUGUCUGGCUCGGGG	3'	220	-94	48.6364	0.878505	120	AGCCUUUUUCGUUUUGAGGGGAAUGUUGUCUGGCUCGGGGUUCUCUUUAUUUCUAUGCCUCUCUCUAUCCCCCCCUCCUCAAUCUCUCUAGCUUUGAUUGGAUCGAGAGAAGAUCGAUCGAUCGAUCCAAGAAGAGUUCUGAGAAGGGGGAUGAAGAGAGUAGACGUAUGUGUGUAGAUCUCGGACCAGGCUUCAUUCCCCCCAAAUACAAGGGCUCCCA
115_Bd1	candidate017200.195988_len=20	UCGGACCAGGCUUCAUUCCC	20	SRR017200.195988_len=20	TCGGACCAGGCTTCATTCCC	5	Bd1	103	122	21	40	GAAUGUUGUCUGGUUGGAGA	3'	142	-59.4	54.2254	0.771429	198	AUGUAUGGCGCAGUUGAGGGGAAUGUUGUCUGGUUGGAGACCUAGCUAGCAGCUAGCACGGAUCAUCCAUAGAUCGAUUCGACGCUGCAUAUGCGCGCGGUUUCGGACCAGGCUUCAUUCCCCCCAACUCUCAACUCGAUCG
117_Bd4	candidate017200.195850_len=20	UCGGACCAGGCUUCGAUCCC	20	SRR017200.195850_len=20	TCGGACCAGGCTTCGATCCC	4	Bd4	146	165	21	40	GGUUGUUGUCUGGUUCAAGG	3'	185	-81	46.4865	0.94186	155	GGUUGAAGUUAGGUUAAGGGGGUUGUUGUCUGGUUCAAGGUCUCCACAUACAUCAUGUACAUGGAGGGCAUGCAUGCAUGAUAUGCUGUUGUUGAGUGCCAUUUGCUCGAUCUUGUGUAUAUAUGCAGUGUAUGAUGUGGUGAUCUCGGACCAGGCUUCGAUCCCUUUAACCAGCAUCUGCACAG
118_Bd5	candidate017200.188490_len=20	UAGCCAAGGAUGACUUGCCU	20	SRR017200.188490_len=20	TAGCCAAGGATGACTTGCCT	5	Bd5	21	40	104	121	GCAGUCACCUUGGCUAGC	5'	142	-63.1	50.7042	0.876389	280	CCAGAGCCUGCUUCCUCCGGUAGCCAAGGAUGACUUGCCUAUAUUUGCUCCUUCAGAAGUCCUGGUUAAUUACAUGCCAGGUUUCAGAUGAGUUUGGCGAUAGGCAGUCACCUUGGCUAGCCUGAGUGGCUCUUGCCUCUUA
119_Bd3	candidate017200.188490_len=20	UAGCCAAGGAUGACUUGCCU	20	SRR017200.188490_len=20	TAGCCAAGGATGACTTGCCT	5	Bd3	21	40	105	122	GCAGUCUCCUUGGCUAGC	5'	138	-71.1	48.5507	1.06119	280	GAUAAGGGGUUUGGCCCUGAUAGCCAAGGAUGACUUGCCUGUGCAUGUCCUCCCUUGAUCGCUUGCAUAAUUUCAUAUAUGCAUGUGAUCUCGAUUUAUCACAGGCAGUCUCCUUGGCUAGCCUGGGUGCCUCUUAUC
120_Bd3	candidate017200.188490_len=20	UAGCCAAGGAUGACUUGCCU	20	SRR017200.188490_len=20	TAGCCAAGGATGACTTGCCT	5	Bd3	21	40	98	115	GCAGUCUCCUUGGCUAGC	5'	131	-62.4	50.3817	0.945455	280	AGCAAGGGGCUUAUCUCUGAUAGCCAAGGAUGACUUGCCUGUGUCAUACUUCAAGGCUUGGCAACAUGAUGCAUGAGCCUUUGUUGUAGUCUCAUAGGCAGUCUCCUUGGCUAGCCUGAGUGGCUCUUGCG
121_Bd1	candidate017200.188490_len=20	UAGCCAAGGAUGACUUGCCU	20	SRR017200.188490_len=20	TAGCCAAGGATGACTTGCCT	5	Bd1	21	40	91	110	GCAUGUCUUCCUUGGCUAUU	5'	131	-53.2	46.5649	0.872131	280	GAGGACUAGAGCUGAUUCGGUAGCCAAGGAUGACUUGCCUAAAUGUGUCUAUGUAAUUCAUCUGAGUUGGCAUGGGACCGUUAAUUUUAGGCAUGUCUUCCUUGGCUAUUCGGAGUGCCUCUUUGCUGCUC
122_Bd4	candidate017200.186776_len=20	UAGCCAAGAAUGACUUGCCU	20	SRR017200.186776_len=20	TAGCCAAGAATGACTTGCCT	5	Bd4	21	40	128	146	GUGGGUCUUCUUGGCUAGC	5'	167	-78	51.497	0.906977	280	AGAGCCUCCCUUGAUUUUGGUAGCCAAGAAUGACUUGCCUAUGCUUGCCCUCUGCUAACCAGCUAGCCAUGCAUGGUAACCAAUGGACAAAUUUCUUGUGGUUGGCGUGGUUAGUGUGGUUGCAUGGGUGGGUCUUCUUGGCUAGCCAGAGCGGCUCUCAUCCACCA
125_Bd3	candidate017200.199762_len=20	AGAAUCUUGAUGAUGCUGCA	20	SRR017200.199762_len=20	AGAATCTTGATGATGCTGCA	6	Bd3	88	107	21	2	Not defined	3'	127	-62.7	49.6063	0.995238	213	ACAGUCGGCGCUUGCAGGUGCAGCACCACCAAGAUUCACAUCGGGUUCUCCAGUCGUAAUUAAUUAACGAGGAGUACAACCAUGAUGAGAAUCUUGAUGAUGCUGCAUCGGCAACCGCUCGACUACU
127_Bd3	candidate017200.199852_len=20	AUUGAGUGCAGCGUUGAUGA	20	SRR017200.199852_len=20	ATTGAGTGCAGCGTTGATGA	6	Bd3	21	40	80	99	ACCGGCGCUGCACACAGUGA	5'	119	-63.6	63.8655	0.836842	280	AGAAGAGGCGCAAAGGCAUCAUUGAGUGCAGCGUUGAUGAACAGGGGCCAGGCGACCGGCGGCCGGUCCGGUUCGGUUCACCGGCGCUGCACACAGUGACGCCCUUGCAUUCUCUGGCC
129_Bd3	candidate017200.127285_len=21	UCACCGGCGCUGCACACAGUG	21	SRR017200.127285_len=21	TCACCGGCGCTGCACACAGTG	3	Bd3	77	97	21	41	UUGAGUGCAGCGUUGAUGAAC	3'	117	-63.6	64.1026	0.848	224	GAAGAGGCGCAAAGGCAUCAUUGAGUGCAGCGUUGAUGAACAGGGGCCAGGCGACCGGCGGCCGGUCCGGUUCGGUUCACCGGCGCUGCACACAGUGACGCCCUUGCAUUCUCUGGC
130_Bd4	candidate017200.195988_len=19	UCGGACCAGGCUUCAUUCC	19	SRR017200.195988_len=19	TCGGACCAGGCTTCATTCC	5	Bd4	85	103	21	39	AAUGGAGGCUGAUCCAAGA	3'	123	-65.2	52.0325	1.01875	216	GAGGGAAGCAUGGUGUCUGGAAUGGAGGCUGAUCCAAGAUCCUUGGUCCGAAAUAUUGUGUUUCUGUGUUUGUUGCCAAGGAUCUCGGACCAGGCUUCAUUCCUCACACCGAGCUUCCGCUGC
132_Bd3	candidate017200.195988_len=19	UCGGACCAGGCUUCAUUCC	19	SRR017200.195988_len=19	TCGGACCAGGCTTCATTCC	5	Bd3	109	127	21	39	AAUGUUGUCUGGUUCAAGG	3'	147	-60.3	45.5782	0.9	192	GCUAUUUUGCUUCUGGGUGGAAUGUUGUCUGGUUCAAGGUCUUGCCAUGUGAUUUGAGGAUGAACGGUUUGUGCAUGCAUAACUUUCAUUUCUCUUGUUUGCGGGAUCUCGGACCAGGCUUCAUUCCCCUCAGAGAUAGCUUCAAAC
133_Bd3	candidate017200.195988_len=19	UCGGACCAGGCUUCAUUCC	19	SRR017200.195988_len=19	TCGGACCAGGCTTCATTCC	5	Bd3	83	101	21	39	AAUGUUGUCUGGCUCGAGG	3'	121	-57.2	47.1074	1.00351	218	AGCUUUUUUACUUUGAGGGGAAUGUUGUCUGGCUCGAGGUGCUGAGAUCGAGAGAACUUGAAAUUCGAUCUCUAGAUUGAUCUCGGACCAGGCUUCAUUCCCCUCAAGUAAAGCUCCCGUG
135_Bd1	candidate017200.195988_len=19	UCGGACCAGGCUUCAUUCC	19	SRR017200.195988_len=19	TCGGACCAGGCTTCATTCC	5	Bd1	85	103	21	39	AAUGACGCCGGGUCUGAAA	3'	123	-67	56.9106	0.957143	216	UUUUCAUGGUUGUCGAGGGGAAUGACGCCGGGUCUGAAAGAAAGAAGGGGGCACGCCGGGAAUGACAGCGGUUCCCUAGCUCUUUCGGACCAGGCUUCAUUCCCCAUGACUCGACCAUGGGCA
136_Bd1	candidate017200.195988_len=19	UCGGACCAGGCUUCAUUCC	19	SRR017200.195988_len=19	TCGGACCAGGCTTCATTCC	5	Bd1	180	198	21	39	AAUGUUGUCUGGCUCGGGG	3'	218	-93.5	49.0826	0.873832	121	GCCUUUUUCGUUUUGAGGGGAAUGUUGUCUGGCUCGGGGUUCUCUUUAUUUCUAUGCCUCUCUCUAUCCCCCCCUCCUCAAUCUCUCUAGCUUUGAUUGGAUCGAGAGAAGAUCGAUCGAUCGAUCCAAGAAGAGUUCUGAGAAGGGGGAUGAAGAGAGUAGACGUAUGUGUGUAGAUCUCGGACCAGGCUUCAUUCCCCCCAAAUACAAGGGCUCCC
137_Bd1	candidate017200.195988_len=19	UCGGACCAGGCUUCAUUCC	19	SRR017200.195988_len=19	TCGGACCAGGCTTCATTCC	5	Bd1	102	120	21	39	AAUGUUGUCUGGUUGGAGA	3'	140	-59	54.2857	0.776316	199	UGUAUGGCGCAGUUGAGGGGAAUGUUGUCUGGUUGGAGACCUAGCUAGCAGCUAGCACGGAUCAUCCAUAGAUCGAUUCGACGCUGCAUAUGCGCGCGGUUUCGGACCAGGCUUCAUUCCCCCCAACUCUCAACUCGAUC
139_Bd4	candidate017200.195850_len=19	UCGGACCAGGCUUCGAUCC	19	SRR017200.195850_len=19	TCGGACCAGGCTTCGATCC	4	Bd4	145	163	21	39	GUUGUUGUCUGGUUCAAGG	3'	183	-81	45.9016	0.964286	156	GUUGAAGUUAGGUUAAGGGGGUUGUUGUCUGGUUCAAGGUCUCCACAUACAUCAUGUACAUGGAGGGCAUGCAUGCAUGAUAUGCUGUUGUUGAGUGCCAUUUGCUCGAUCUUGUGUAUAUAUGCAGUGUAUGAUGUGGUGAUCUCGGACCAGGCUUCGAUCCCUUUAACCAGCAUCUGCACA
141_Bd3	candidate017200.188410_len=20	UUCCACAGCUUUCUUGAACU	20	SRR017200.188410_len=20	TTCCACAGCTTTCTTGAACT	8	Bd3	21	40	91	110	UUCAAUAAAGCUGUGGGAAA	5'	130	-69.8	49.2308	1.09062	280	GCAUGGCCCUCUCUGUGAUCUUCCACAGCUUUCUUGAACUGCUCGGAUCUGCCUAAUUAGAUCACGGCUUGGGUUUGCACGAGAGGGCAGUUCAAUAAAGCUGUGGGAAAUUUCAGAGAGAGGCCAAUUG
142_Bd1	candidate017200.188410_len=20	UUCCACAGCUUUCUUGAACU	20	SRR017200.188410_len=20	TTCCACAGCTTTCTTGAACT	8	Bd1	21	40	2	109	Not defined	5'	129	-54.3	44.186	0.952632	280	GCAUGGCCCUCUUUGCUAUCUUCCACAGCUUUCUUGAACUGCAUCUGCAAUGGAUGCUACUUAGCUUAUGCUUAACUGCAAGAGUGCUGUUCAAUAAAGCUGUGGGAAAUUGCAGAGAGAGACCAAUUG
145_Bd3	candidate017200.91741_len=19	GAUCAUGUUGCAGCUUCAC	19	SRR017200.91741_len=19	GATCATGTTGCAGCTTCAC	6	Bd3	144	162	2	40	Not defined	3'	182	-77.6	46.1538	0.92381	157	AUUUGAUGGUGUGAGAGGUUGAAGCUGCCAGCAUGAUCUGAUCACCGUCCAACGUAACCGAACACAUGUCGAUCGACUUCCGAUUGCGCCGGUUAUCUUGGUAGGAAUAUAUAUAUAUGAGCUUCCAUUGCAAGGGUUCUUCAGAUCAUGUUGCAGCUUCACUCUCUCAUCACCACCGAAAG
147_Bd2	candidate017200.198547_len=20	UUGGACUGAAGGGUGCUCCC	20	SRR017200.198547_len=20	TTGGACTGAAGGGTGCTCCC	5	Bd2	177	196	17	2	Not defined	3'	216	-102.4	55.0926	0.860504	124	UGGGAGUGAUGGACGGAAGAGAGCGUCCUUCAGUCCACUCACGGGCGGUGCCAGGAUCGAAUUAGCUGCCGACUCAUUCAUCCACAUGCCGAGCAAAAGUUUAGCCCUUUGAGAAAGAGCUUUGCAGAUGAGUGAAUGAAGCGGGAGGUAAAGCUUUGAUCUCGCGCCGCCGUUGCUUGGACUGAAGGGUGCUCCCUCCUCCUCCCUUAGCCACCU
148_Bd2	candidate017200.198547_len=20	UUGGACUGAAGGGUGCUCCC	20	SRR017200.198547_len=20	TTGGACTGAAGGGTGCTCCC	5	Bd2	169	188	21	2	Not defined	3'	208	-86.6	46.6346	0.892784	132	UGGCUCAUGCAUGUAUAAGAGAGCUCUCUUCAGUCCACUCUCAGAUGACUGUAGGGUUUUAUUAGCUGCCGAUUCAUCCAUUCACCUACCAAGAAUCAUGAGGGCGUAUAUGUCUUGGUAGCCGACUGGAUGGCACGGGAGCUACAAAAAGCUUUUCGUUGUUUGUGGUUGGACUGAAGGGUGCUCCCUUGCUUACAAUACUGCACAA
151_Bd3	candidate017200.29589_len=21	GCUGUACCCUCUCUCUUCUUC	21	SRR017200.29589_len=21	GCTGTACCCTCTCTCTTCTTC	9	Bd3	75	95	21	41	AGAAGAGAGAGAGUACAGCCU	3'	115	-53.2	42.6087	1.08571	226	AUAUCGUCAAGGUUAAAGGGAGAAGAGAGAGAGUACAGCCUUAAUUAAGCUCGAUCGAUCUGUCUUGUAUCAAGGCUGUACCCUCUCUCUUCUUCUCUUAGCUUCUUGAUGCAAG
152_Bd3	candidate017200.116994_len=21	AGAAGAGAGAGAGUACAGCCU	21	SRR017200.116994_len=21	AGAAGAGAGAGAGTACAGCCT	2	Bd3	21	41	75	95	GCUGUACCCUCUCUCUUCUUC	5'	115	-53.2	42.6087	1.08571	280	AUAUCGUCAAGGUUAAAGGGAGAAGAGAGAGAGUACAGCCUUAAUUAAGCUCGAUCGAUCUGUCUUGUAUCAAGGCUGUACCCUCUCUCUUCUUCUCUUAGCUUCUUGAUGCAAG
155_Bd3	candidate017200.196978_len=22	UAGCCAAGGAUGACUUGCCGGC	22	SRR017200.196978_len=22	TAGCCAAGGATGACTTGCCGGC	4	Bd3	21	42	89	113	CGGCAAGUUGUUUGCUUUGGCUACA	5'	133	-50.2	49.6241	0.760606	280	CACGACGACAGCUCUUCGUGUAGCCAAGGAUGACUUGCCGGCCGGCCUGCAUAUAUGUCUCCAAAUUAACAAGCUUAACAAGCUAGGUCGGCAAGUUGUUUGCUUUGGCUACAUGACUGCCUCAUCCUCUCAU
156_Bd4	candidate017200.197329_len=22	UGAAGCUGCCAGCAUGAUCUGA	22	SRR017200.197329_len=22	TGAAGCTGCCAGCATGATCTGA	5	Bd4	21	42	94	114	AGGUCAUGCUGGAGUUUCAUC	5'	134	-65.5	46.2687	1.05645	280	AUGUGCACCAUACAAGCUGGUGAAGCUGCCAGCAUGAUCUGAUCUGACCAUAUAUCUAGAUUGGCAUGGAUGGAUAUGUGAUAUGAUCUGAUCAGGUCAUGCUGGAGUUUCAUCUGCUGGUUGGGAGCACGAUC
157_Bd3	candidate017200.197329_len=22	UGAAGCUGCCAGCAUGAUCUGA	22	SRR017200.197329_len=22	TGAAGCTGCCAGCATGATCTGA	5	Bd3	21	42	144	164	AGAUCAUGUUGCAGCUUCACU	5'	180	-76.1	46.1111	0.916867	280	AAUUUGAUGGUGUGAGAGGUUGAAGCUGCCAGCAUGAUCUGAUCACCGUCCAACGUAACCGAACACAUGUCGAUCGACUUCCGAUUGCGCCGGUUAUCUUGGUAGGAAUAUAUAUAUAUGAGCUUCCAUUGCAAGGGUUCUUCAGAUCAUGUUGCAGCUUCACUCUCUCAUCACCACCGA
158_Bd1	candidate017200.197329_len=22	UGAAGCUGCCAGCAUGAUCUGA	22	SRR017200.197329_len=22	TGAAGCTGCCAGCATGATCTGA	5	Bd1	21	42	2	119	Not defined	5'	139	-63.7	44.6043	1.02742	280	GUGGUGCAUCUUCUAGGAGCUGAAGCUGCCAGCAUGAUCUGACGAGAGUUCCUCGUCUGAUAGCAAUGUUUAAUUCUCUUGUCAUGACUAAUGAUCAGAUCAUGCUGUGCAGUUUCAUCUGCUUGUGGAUGCACAAGAU
159_Bd1	candidate017200.197329_len=22	UGAAGCUGCCAGCAUGAUCUGA	22	SRR017200.197329_len=22	TGAAGCTGCCAGCATGATCTGA	5	Bd1	21	42	2	153	Not defined	5'	173	-83.1	50.289	0.955172	280	GCUUGUGCGCCACAAGUAGAUGAAGCUGCCAGCAUGAUCUGAACUCCACGCACCACAUGUGUAUCUUGGUGCUGUGUACUCGAUCUUCAGAUUGAUUACAUGCACGCAUGAGAAACUGUGCAGGCGAUCUGCAGAUCAUCUGGCAGCUUCAUUUUCUCAUGGCAGCACACCGG
161_Bd4	candidate017200.197329_len=20	UGAAGCUGCCAGCAUGAUCU	20	SRR017200.197329_len=20	TGAAGCTGCCAGCATGATCT	5	Bd4	21	40	96	114	GUCAUGCUGGAGUUUCAUC	5'	134	-65.5	46.2687	1.05645	280	AUGUGCACCAUACAAGCUGGUGAAGCUGCCAGCAUGAUCUGAUCUGACCAUAUAUCUAGAUUGGCAUGGAUGGAUAUGUGAUAUGAUCUGAUCAGGUCAUGCUGGAGUUUCAUCUGCUGGUUGGGAGCACGAUC
162_Bd4	candidate017200.197329_len=20	UGAAGCUGCCAGCAUGAUCU	20	SRR017200.197329_len=20	TGAAGCTGCCAGCATGATCT	5	Bd4	21	40	84	104	AUCAUGCCUGACAGCCUCAUU	5'	124	-57.5	46.7742	0.991379	280	GGGAUGCUCAUGUGAAAGAGUGAAGCUGCCAGCAUGAUCUAGCUUUGAUCCAAUGUAUGUCUCUACGUGUGGAUCCUUGUUAGAUCAUGCCUGACAGCCUCAUUUCUUCGCAAACGUUUGGGCA
163_Bd3	candidate017200.197329_len=20	UGAAGCUGCCAGCAUGAUCU	20	SRR017200.197329_len=20	TGAAGCTGCCAGCATGATCT	5	Bd3	21	40	146	164	AUCAUGUUGCAGCUUCACU	5'	180	-76.1	46.1111	0.916867	280	AAUUUGAUGGUGUGAGAGGUUGAAGCUGCCAGCAUGAUCUGAUCACCGUCCAACGUAACCGAACACAUGUCGAUCGACUUCCGAUUGCGCCGGUUAUCUUGGUAGGAAUAUAUAUAUAUGAGCUUCCAUUGCAAGGGUUCUUCAGAUCAUGUUGCAGCUUCACUCUCUCAUCACCACCGA
164_Bd1	candidate017200.197329_len=20	UGAAGCUGCCAGCAUGAUCU	20	SRR017200.197329_len=20	TGAAGCTGCCAGCATGATCT	5	Bd1	21	40	129	150	GUCAUGCUGCGGCAGCCUCACU	5'	170	-91.1	51.1765	1.04713	280	UUACUGCCCGAGGGAACGAGUGAAGCUGCCAGCAUGAUCUAGCUCAGCGUGAUCAAGCAAGAUUCACACAUACACGUGUGGUUUUUUUGAGCUAUAGCUCGAUUGAUCUUGAGGUCAUGCCUUGCUAGGUCAUGCUGCGGCAGCCUCACUUCUUCCCGCCGUUUGGGCAU
165_Bd1	candidate017200.197329_len=20	UGAAGCUGCCAGCAUGAUCU	20	SRR017200.197329_len=20	TGAAGCTGCCAGCATGATCT	5	Bd1	21	40	113	134	AUCAUGCUGUGACAGUUUCACU	5'	150	-70.6	55.3333	0.850602	280	CCAGUGCCCAAGAGAAAGCGUGAAGCUGCCAGCAUGAUCUAUCUGACUUGUGGUGGCAAGUGCCACAGCAAAUUCAGCAACGCCGUGGCUUCGGGGCCGGCAGUGUGGUUAGAUCAUGCUGUGACAGUUUCACUCUUUCCCCUGUUGGGC
166_Bd1	candidate017200.197329_len=20	UGAAGCUGCCAGCAUGAUCU	20	SRR017200.197329_len=20	TGAAGCTGCCAGCATGATCT	5	Bd1	21	40	99	119	AUCAUGCUGUGCAGUUUCAUC	5'	139	-63.7	44.6043	1.02742	280	GUGGUGCAUCUUCUAGGAGCUGAAGCUGCCAGCAUGAUCUGACGAGAGUUCCUCGUCUGAUAGCAAUGUUUAAUUCUCUUGUCAUGACUAAUGAUCAGAUCAUGCUGUGCAGUUUCAUCUGCUUGUGGAUGCACAAGAU
167_Bd1	candidate017200.197329_len=20	UGAAGCUGCCAGCAUGAUCU	20	SRR017200.197329_len=20	TGAAGCTGCCAGCATGATCT	5	Bd1	21	40	135	153	AUCAUCUGGCAGCUUCAUU	5'	173	-83.1	50.289	0.955172	280	GCUUGUGCGCCACAAGUAGAUGAAGCUGCCAGCAUGAUCUGAACUCCACGCACCACAUGUGUAUCUUGGUGCUGUGUACUCGAUCUUCAGAUUGAUUACAUGCACGCAUGAGAAACUGUGCAGGCGAUCUGCAGAUCAUCUGGCAGCUUCAUUUUCUCAUGGCAGCACACCGG
168_Bd5	candidate017200.199602_len=21	UCCACAGGCUUUCUUGAACUG	21	SRR017200.199602_len=21	TCCACAGGCTTTCTTGAACTG	7	Bd5	21	41	2	147	Not defined	5'	167	-75.6	52.0958	0.868966	280	AGAGAUGCGCGGGCAUGCUUUCCACAGGCUUUCUUGAACUGUGAACUCGUGGGGGUGUUCUCCUCUGAAUUGUGUCGUGGAAUUGCGGGCUUGUUCUUUAUCCGUCGAUCUCUCCGCCUGUUGAUGGUUCAAGAAAGCCCAUGGAAACCAUGCCGCCAUCUUGGUCU
173_Bd3	candidate017200.29589_len=20	CUGUACCCUCUCUCUUCUUC	20	SRR017200.29589_len=20	CTGTACCCTCTCTCTTCTTC	9	Bd3	76	95	21	40	AGAAGAGAGAGAGUACAGCC	3'	115	-53.2	42.6087	1.08571	225	AUAUCGUCAAGGUUAAAGGGAGAAGAGAGAGAGUACAGCCUUAAUUAAGCUCGAUCGAUCUGUCUUGUAUCAAGGCUGUACCCUCUCUCUUCUUCUCUUAGCUUCUUGAUGCAAG
175_Bd2	candidate017200.123015_len=21	CUUGGACUGAAGGGUGCUCCC	21	SRR017200.123015_len=21	CTTGGACTGAAGGGTGCTCCC	5	Bd2	176	196	17	2	Not defined	3'	216	-102.4	55.0926	0.860504	125	UGGGAGUGAUGGACGGAAGAGAGCGUCCUUCAGUCCACUCACGGGCGGUGCCAGGAUCGAAUUAGCUGCCGACUCAUUCAUCCACAUGCCGAGCAAAAGUUUAGCCCUUUGAGAAAGAGCUUUGCAGAUGAGUGAAUGAAGCGGGAGGUAAAGCUUUGAUCUCGCGCCGCCGUUGCUUGGACUGAAGGGUGCUCCCUCCUCCUCCCUUAGCCACCU
176_Bd2	candidate017200.198547_len=19	UUGGACUGAAGGGUGCUCC	19	SRR017200.198547_len=19	TTGGACTGAAGGGTGCTCC	5	Bd2	176	194	17	2	Not defined	3'	214	-102.4	55.6075	0.860504	125	GGGAGUGAUGGACGGAAGAGAGCGUCCUUCAGUCCACUCACGGGCGGUGCCAGGAUCGAAUUAGCUGCCGACUCAUUCAUCCACAUGCCGAGCAAAAGUUUAGCCCUUUGAGAAAGAGCUUUGCAGAUGAGUGAAUGAAGCGGGAGGUAAAGCUUUGAUCUCGCGCCGCCGUUGCUUGGACUGAAGGGUGCUCCCUCCUCCUCCCUUAGCCACC
177_Bd2	candidate017200.198547_len=19	UUGGACUGAAGGGUGCUCC	19	SRR017200.198547_len=19	TTGGACTGAAGGGTGCTCC	5	Bd2	168	186	2	2	Not defined	3'	206	-86.6	47.0874	0.892784	133	GGCUCAUGCAUGUAUAAGAGAGCUCUCUUCAGUCCACUCUCAGAUGACUGUAGGGUUUUAUUAGCUGCCGAUUCAUCCAUUCACCUACCAAGAAUCAUGAGGGCGUAUAUGUCUUGGUAGCCGACUGGAUGGCACGGGAGCUACAAAAAGCUUUUCGUUGUUUGUGGUUGGACUGAAGGGUGCUCCCUUGCUUACAAUACUGCACA
210_Bd2	candidate017200.182917_len=20	UAGAUACAUCCGUAUUUGGA	20	SRR017200.182917_len=20	TAGATACATCCGTATTTGGA	7	Bd2	21	40	2	337	Not defined	5'	353	-108.9	37.6771	0.818797	280	AUCCAGACGCCUUUUACACCUAGAUACAUCCGUAUUUGGACUAUUUUGAGACAAGUAAUACCGGUCGGACGGAGUAUGUGAAAGUAUCGAUUUUUAGUGACGUUUUUUCUUUUGAUCUCAAGUUGACACUUUAUUCCAAAUUUCAACAUAAAUCAAGAGCUUGCUACUAGUAGAUUACAUGAUUUGCAAGAUGGUAACUUUGAGACUGAGCUCGUCACAUAGACAACUGACUCGAUGCGCUCUCGAGGAUACUUGGUUAGCUCGAGAAGCAACAUAAUCCAUACCCUCUGUCUCAUAAUUUUUGUCUCAAAUUUGCCCAAAUAUGGAUGUAUCUAUUCCUAAAAAGAGUCUAA
226_Bd1	candidate017200.182917_len=20	UAGAUACAUCCGUAUUUGGA	20	SRR017200.182917_len=20	TAGATACATCCGTATTTGGA	7	Bd1	21	40	158	177	CAAAUAUGAAUGUAUUUAUU	5'	193	-58.2	32.1244	0.93871	280	AUUUAAAUGCUUUUUACACAUAGAUACAUCCGUAUUUGGACAAAUUUGAGACAGGUAAUACCGAUCGGAGGGAGUAGUGUGAUUUUAUCACGUACCACCUACUAGUAGUUUUUUUAAGUACUCCAUCUGAUGCUAAAUUCUUGACUCGAAAUUUGUCCAAAUAUGAAUGUAUUUAUUUUUUUAAAACGUCUAG
233_Bd5	candidate017200.102694_len=20	UAGAUACAUGUGUAUCUAGA	20	SRR017200.102694_len=20	TAGATACATGTGTATCTAGA	7	Bd5	55	74	21	40	UAAAUACGCAUGUAUCUACA	3'	94	-43.2	32.9787	1.39355	246	UUAAGUGUCGCAACUUUGUCUAAAUACGCAUGUAUCUACAUACUAAAACGCGUCUAGAUACAUGUGUAUCUAGAUUAAGUUGCAACACUUAAUA
235_Bd4	candidate017200.102694_len=20	UAGAUACAUGUGUAUCUAGA	20	SRR017200.102694_len=20	TAGATACATGTGTATCTAGA	7	Bd4	55	74	21	40	UAGAUACACAUGUACCUACA	3'	94	-42.1	31.9149	1.40333	246	UAACUUGUUUCAGCUUUAUUUAGAUACACAUGUACCUACACAACAAAACGUGUCUAGAUACAUGUGUAUCUAGACAAAGCUAUGACAAGUAAUA
236_Bd3	candidate017200.102694_len=20	UAGAUACAUGUGUAUCUAGA	20	SRR017200.102694_len=20	TAGATACATGTGTATCTAGA	7	Bd3	54	73	21	39	UAGAUAGCAUGUACCUACA	3'	93	-27.7	37.6344	0.791429	247	UUAAUCGUCACAACUUUGUCUAGAUAGCAUGUACCUACACACUGAAACGCAUCUAGAUACAUGUGUAUCUAGACAAAGCUGCAACUACCUUAU
237_Bd3	candidate017200.102694_len=20	UAGAUACAUGUGUAUCUAGA	20	SRR017200.102694_len=20	TAGATACATGTGTATCTAGA	7	Bd3	55	74	21	40	UAGAUACGCCUGUACCUACA	3'	94	-39.5	42.5532	0.9875	246	UUACUUGUCGGAGCUUUGUCUAGAUACGCCUGUACCUACACAAUGAAACGCGUCUAGAUACAUGUGUAUCUAGACAAAGCUGGGACUAAUAUGG
243_Bd2	candidate017200.102694_len=20	UAGAUACAUGUGUAUCUAGA	20	SRR017200.102694_len=20	TAGATACATGTGTATCTAGA	7	Bd2	54	73	21	40	UAGAUACGCAUGUACCUACA	3'	93	-54.5	35.4839	1.65152	247	UUAAGUGUUGCAACUUUGUCUAGAUACGCAUGUACCUACAACUAAAACAUGCCUAGAUACAUGUGUAUCUAGACAAAGUUGCGACACUUAAUA
246_Bd1	candidate017200.102694_len=20	UAGAUACAUGUGUAUCUAGA	20	SRR017200.102694_len=20	TAGATACATGTGTATCTAGA	7	Bd1	55	74	21	40	UAAAUACGCAUGUACCUACA	3'	94	-35.1	34.0426	1.09688	246	UGUUAAGUCUCAACUUUGUGUAAAUACGCAUGUACCUACACACUAAAAUGCGUCUAGAUACAUGUGUAUCUAGACAAAGUUGUGACACUUAAUA
247_Bd1	candidate017200.102694_len=20	UAGAUACAUGUGUAUCUAGA	20	SRR017200.102694_len=20	TAGATACATGTGTATCTAGA	7	Bd1	55	74	21	40	UAGAUAUGCAUGUACCUACA	3'	94	-43.2	38.2979	1.2	246	UUACUUCUCUUGGCUUUGUCUAGAUAUGCAUGUACCUACACAAUGAAACGCGUCUAGAUACAUGUGUAUCUAGACAAAGCUGCGACAAGUAAUA
249_Bd1	candidate017200.102694_len=20	UAGAUACAUGUGUAUCUAGA	20	SRR017200.102694_len=20	TAGATACATGTGTATCTAGA	7	Bd1	53	72	21	38	UAGAUACACAUAUCUAUA	3'	92	-56.2	34.7826	1.75625	248	UUAAGUGUCGCAACUUUGUCUAGAUACACAUAUCUAUACACUAGAACAUGUCUAGAUACAUGUGUAUCUAGACAAAGUUGCGACACUUAAUG
252_Bd1	candidate017200.102694_len=20	UAGAUACAUGUGUAUCUAGA	20	SRR017200.102694_len=20	TAGATACATGTGTATCTAGA	7	Bd1	55	74	21	40	UAGAUACGCAUGUACCUACA	3'	94	-51.4	39.3617	1.38919	246	GUAAUCGUCGCAGCUUUGUCUAGAUACGCAUGUACCUACACACUGAAAUGCGUAUAGAUACAUGUGUAUCUAGACAAAGCUGUGACAAGUAAUU
284_Bd5	candidate017200.82876_len=20	UAGAUACAUCCAUAUUUGGA	20	SRR017200.82876_len=20	TAGATACATCCATATTTGGA	7	Bd5	105	124	21	40	CAAAAAUGGAUGUAUCUAUU	3'	144	-55	31.25	1.22222	196	AUCCUUGUCUCAAAUUUGUCCAAAAAUGGAUGUAUCUAUUACUAAAAAGCUCCGUUCCAUAAUUAUUGUCGAAAUAUUACAAGCAUCUAGACACCUUUUAGGAAUAGAUACAUCCAUAUUUGGACAAAUAUGAGACGAGAAUUA
285_Bd5	candidate017200.82876_len=20	UAGAUACAUCCAUAUUUGGA	20	SRR017200.82876_len=20	TAGATACATCCATATTTGGA	7	Bd5	21	40	2	286	Not defined	5'	302	-104.4	35.4305	0.975701	280	AUCUAGACGCUUUUUAAACAUAGAUACAUCCAUAUUUGGAAAAUUUGAGACAAGUAUGGGUCAGAGGGAGUAAAAAAAUUGUGACCUUUUAAAUAGUAAAGUGCCGUCUUAAAUGGAGGAUCAAAUUUAAGUGACACUCAUCUUCCUCAAGGAGUAGAUACCAUAAAAUUGCUCGCAUCUAAAUGUAAACCCGUGACCGCACACAGUUUACCACUCCGUCAUUCGGAUGUAUUCCUCCGAUCAUAAAUUCUUGUCUCAAAUUUGCCCAAAUAUGGAUGUAUCUAUUUUUAAAAAUCGUCUAA
379_Bd4	candidate017200.82876_len=20	UAGAUACAUCCAUAUUUGGA	20	SRR017200.82876_len=20	TAGATACATCCATATTTGGA	7	Bd4	55	74	21	41	CAAAUAUUACAUGUAUCUAUA	3'	94	-24.8	28.7234	0.918519	246	UCCGAUCCAUAUUAAUUGUUCAAAUAUUACAUGUAUCUAUAUGCUUUUUAGACAUAGAUACAUCCAUAUUUGGACAAAUUUGAGACAGAGGAAA
408_Bd3	candidate017200.82876_len=20	UAGAUACAUCCAUAUUUGGA	20	SRR017200.82876_len=20	TAGATACATCCATATTTGGA	7	Bd3	21	40	225	244	UAAAUAUGAAUGUAUCUAUA	5'	260	-110.3	38.4615	1.103	280	AUCUAGACGCUUUUUAGCCAUAGAUACAUCCAUAUUUGGACAAAUUUGAGUCACUUAAUAUGGAACGGAGGGAGUACACAUGAUGGUGAACGUGCCCUUUUUACUGUCGGACGUCGUGGGUGAAUCGCAAGCUUAUCAUCGUUUAUCCCGGAUAGACUAACUUCUUACUGGAAUUAAUCUUUGUUCUACUCCCUCCGUCCCAUAUUAAGUCACUCAGAUUCGUCUAAAUAUGAAUGUAUCUAUAUACUAAAAUAUGUCUA
419_Bd3	candidate017200.82876_len=20	UAGAUACAUCCAUAUUUGGA	20	SRR017200.82876_len=20	TAGATACATCCATATTTGGA	7	Bd3	59	78	25	45	GAAAUAUUACAUGUAUCUAUA	3'	98	-22.8	26.5306	0.876923	242	UUCCUCCGAUUCUAAAUUGUCGUCGAAAUAUUACAUGUAUCUAUACACUUUUAAAAAAUAGAUACAUCCAUAUUUGGACAAAUUUGAAUCAAGAAUUU
469_Bd3	candidate017200.82876_len=20	UAGAUACAUCCAUAUUUGGA	20	SRR017200.82876_len=20	TAGATACATCCATATTTGGA	7	Bd3	283	302	2	40	Not defined	3'	322	-127.8	31.3665	1.26535	18	AUUCUUGACUCAAAUUUGCCCAAAUAUGGAUGUAUCUAUUCUUAAAAAGCGUCUAGAUACAUGUAAUAUUUUGACAACAAUUUAGGAUCAGAGGGAGUAUUGAAUUAAUGUUGUUGUAUAUCACAUGUCUGAUCUGUAAGUGUUGUGCACCUGUUUUCACGUAAUGGCCUUAUAUUAAUUAGAGUUUUAGUUACUAUGGUUUCUGUAUUGAAGAUUUUAGUUACUCCCUGCGAUCCAUAUUAAUUGUCGAACUAUUACAUGUAUCUAGACUCUUUUUAGGCAUAGAUACAUCCAUAUUUGGACAAAUUUGAGACAACUAAUA
545_Bd2	candidate017200.82876_len=20	UAGAUACAUCCAUAUUUGGA	20	SRR017200.82876_len=20	TAGATACATCCATATTTGGA	7	Bd2	193	212	17	40	UGCCUAAAUACGGAUGUAUCUAUG	3'	232	-78.2	31.0345	1.08611	108	UUUCGUCAACUUUUUUUGCCUAAAUACGGAUGUAUCUAUGCCUAAAAAACGUUUAGAUACAUGUAAUACAAAGUCACUUAAUAUGGGACAGAGGAAGUAUAUGGUAUCGUAUUAAAUAAUCACAAUAUUACUACUCCCUCCGAUCCUAACUAAUUGACGAAAUAUUACAUGUAUCUAGACACAUUUUAGUCGUAGAUACAUCCAUAUUUGGAAAAAUUUGCGACAAGUAAUA
563_Bd2	candidate017200.82876_len=20	UAGAUACAUCCAUAUUUGGA	20	SRR017200.82876_len=20	TAGATACATCCATATTTGGA	7	Bd2	21	40	192	210	AAAUAUGGAUGUAACUAUA	5'	226	-89.3	38.0531	1.03837	280	AUCUAGACGCUUUUUAAGCAUAGAUACAUCCAUAUUUGGACAAAUUGAAGUCACUUAAUAAUAUGGGACGGAGCGAGUAGCUCAUUGGAUCGAUGACCCCUCCCCAUAAAAGCCAGGGUGGUUUUAGUUGACAUGUCACACGUGUUAAAUGAUUACUCUCUCUGACCCAUACUACUUGUCUCAAAUUUGUCAAAUAUGGAUGUAACUAUAUUUAAAAAGCGUCUAC
596_Bd2	candidate017200.82876_len=20	UAGAUACAUCCAUAUUUGGA	20	SRR017200.82876_len=20	TAGATACATCCATATTTGGA	7	Bd2	21	40	2	257	Not defined	5'	273	-105.9	38.4615	1.00857	280	ACUUAGAUGUUUUUUACGCAUAGAUACAUCCAUAUUUGGAUAAAUUUGAGUCACUUAAUAUGUAACGGAGGGAGUAUAUGAGAUCUAUUAACCCUUUUGUUCGUGUUGACUGCCGGUAGCUCUUAGAAAAAGACCAAGAAACCUAGAGGCUGGAGUUCAGAAUAAUAUGCAUGUGCAGGAGCCGUCCUAGCAAUAAUACGUGCAUCCUCCGUCCCAUAUAAGUGACUCAAAUUUGCCUAAAUAUGGAUGUAUCUAUACACGAAAAGCGUUUAG
598_Bd2	candidate017200.82876_len=20	UAGAUACAUCCAUAUUUGGA	20	SRR017200.82876_len=20	TAGATACATCCATATTTGGA	7	Bd2	59	78	25	45	GAAAUAUGACAUGUAUCUAGA	3'	98	-22.5	32.6531	0.703125	242	AUUUUAGCACUCUAGACGCUUGUCGAAAUAUGACAUGUAUCUAGACGCUUUUUCAACAUAGAUACAUCCAUAUUUGGACAAAUUUGAGACAAGUAAUA
616_Bd1	candidate017200.82876_len=20	UAGAUACAUCCAUAUUUGGA	20	SRR017200.82876_len=20	TAGATACATCCATATTTGGA	7	Bd1	222	241	21	40	CAAAAAUGGAUGUAUCUGUU	3'	261	-138.9	36.0153	1.47766	79	AUUCUUGUCUCAGAUUUGUCCAAAAAUGGAUGUAUCUGUUCCUAAAAAGCGUCUAGAUACAUGUAAUAUUUCGACAAGAAUUAUGGAACGGAGGGAGUACUUAUGUUCUGUUCCCGUGUCAAAUUAGGCCCACAGCAUGCUACUGAUACAGUACUUUAGCUACUCCCUCCGAUCCUAAAUUGUUGUCGAAAUAUUGCAUGUAUCUACACACUUUUUAAGAAUAGAUACAUCCAUAUUUGGACAAAUUUGAGUCAAGAAUUU
656_Bd1	candidate017200.82876_len=20	UAGAUACAUCCAUAUUUGGA	20	SRR017200.82876_len=20	TAGATACATCCATATTTGGA	7	Bd1	181	200	2	40	Not defined	3'	220	-104.9	29.0909	1.63906	120	AUUUUUGACUCAAAUUUGCCCAAAUAUAAAUAUAUCUAUUUUAAAAAAGCGUCUAUAUACAUGUAAUAUUUCGACAACAAUUUAGGAUCGGAGGGAGUACAAUAUAUCUAUAUAAGGGCUACUCCCUCCGAUCCUAAAUUGUUGUCGAAAUAUUACAUGUAUCUAAACGUCUUUUAAGAGUAGAUACAUCCAUAUUUGGACAAAAAAUUUGACAAGAAUU
658_Bd1	candidate017200.82876_len=20	UAGAUACAUCCAUAUUUGGA	20	SRR017200.82876_len=20	TAGATACATCCATATTTGGA	7	Bd1	21	40	342	361	UAAAAAUGGACAUAUCUAUG	5'	377	-124.6	35.2785	0.936842	280	AUCUGGAUGCUUUUUGGGUAUAGAUACAUCCAUAUUUGGACAAAUUUGAGUCACUUAAUAUGGGACGGAGGGAGUAAGUAUUUAGAUGAUGUGUAGGAGAGAUGAUGAGCAAAGAGAAGGUAAUGGUUACUAGGGGAGAAACAACUUUCAUGUGCAGCAAGACAUUGAGUAAUUCCGGCCGGAGGGUUUAGUUACUAAACAACCAAUUUUGUAGAUUCCACCCUCUCAAAAUUAUAUAUUACUCACUACAUUUCUUGUGAGAUGUCUAGCUUUGUCAUAAGUAAAAUAAUUUGAGAAAAUUUAUACUCCCUCCGUCUCAUAUUAAGCGACUCAAAUUUAUCUAAAAAUGGACAUAUCUAUGUACUAAAAUACGCCUA
660_Bd1	candidate017200.82876_len=20	UAGAUACAUCCAUAUUUGGA	20	SRR017200.82876_len=20	TAGATACATCCATATTTGGA	7	Bd1	59	78	25	45	GAAAUAUUUCAUGUAUCUAUA	3'	98	-19.2	27.551	0.711111	242	UCCCUCCAAUCCUAAAUUAUUGUCGAAAUAUUUCAUGUAUCUAUACGCUUUUUAAGAAUAGAUACAUCCAUAUUUGGACAAAUUUGAGUUAACAAUUU
685_Bd1	candidate017200.82876_len=20	UAGAUACAUCCAUAUUUGGA	20	SRR017200.82876_len=20	TAGATACATCCATATTTGGA	7	Bd1	63	82	21	41	UAAAUAUUACAUGUAUCUAGA	3'	102	-44.5	32.3529	1.34848	238	UCCGAUCCAUAUUAGUUGUCUAAAUAUUACAUGUAUCUAGAGUUCUAGAGGUCUUUUAAGCAUAGAUACAUCCAUAUUUGGACAAUUAAUAUGGAUCAGAGG
735_Bd5	candidate017200.159390_len=19	UCCUUCCGGCCGGAAUUAC	19	SRR017200.159390_len=19	TCCTTCCGGCCGGAATTAC	5	Bd5	21	39	115	133	AAUAUUGAUCGGAGGGGGU	5'	153	-49	37.9085	0.844828	280	GUGCGAGCAAGUUCUAGUACUCCUUCCGGCCGGAAUUACUUGUCGAAAUAUUACAUGAAUCUAGACGUUUUUUAAACACAGAUACAUCCAUAUUUAGGUAAAUUUGAGACAAGUAAUAUUGAUCGGAGGGGGUACUUCUUGCAUGGAAUUGAA
736_Bd4	candidate017200.159390_len=19	UCCUUCCGGCCGGAAUUAC	19	SRR017200.159390_len=19	TCCTTCCGGCCGGAATTAC	5	Bd4	21	39	115	133	AAUAUGAGCCGGAUGGAGU	5'	153	-42.4	33.9869	0.815385	280	AAAAUACGGUUUUGUUAUACUCCUUCCGGCCGGAAUUACUUGUGAAAAUAUUACAUAUAUCUAGACGCUCUUUUAACAAAGAUACAUCCAUACUUGGACAAAUUUUAGACAAGUAAUAUGAGCCGGAUGGAGUAUCUAGCUUGCUUGAUUUUU

## Sheet: SUmirPredictor Results
Supplementary Document 9 (excel): Identified miRNAs by small-RNA adaptation of pipeline.
This sheet contains SUmirPredictor results where the hairpin structures generated by SUmirFold was utilized.
Index	Screen	Unique Hit ID	New miRNA ID	New miRNA Sequence	New miRNA Length	Conserved miRNA ID	Conserved miRNA Sequence	Conserved miRNA Mismatch	Sequence ID	Mature Start	Mature End	miRNA* Start	miRNA* End	miRNA* Sequence	Hairpin Location	Pre-miRNA Length	Pre-miRNA MFE	Pre-miRNA GC%	Pre-miRNA MFEI	Pre-miRNA Start	Pre-miRNA Sequence	mirna* Sequence
1	MismatchB	7_Bd2	candidate-aly-miR172a-5p	GUGGCAUCAUCAAGAUUCACA	21	SRR017200.98760_len=21	GTGGCATCATCAAGATTCACA	5	Bd2	21	41	0	214	0ACCAGUCGGUGAUUUCUGCUGUGGCAUCAUCAAGAUUCACACAAAUGCAUGCUAGCUUCGUCUAUGCCAUCCUUUCUCAUCUUUCGAUCUCGAUCUCGGCCCUAAUUAAGUAAUUAUACCCAAUUGUGGAUCGGCCGGAUUGGAGAUCGAUGGAUGCGUGGAGAGGAGCUAGAUUAGCUAUAGCUUAUGUGUGGGAAUCUUGAUGAUGCUGCAU	5'	230	-106.2	45.6522	1.01143	280	ACCAGUCGGUGAUUUCUGCUGUGGCAUCAUCAAGAUUCACACAAAUGCAUGCUAGCUUCGUCUAUGCCAUCCUUUCUCAUCUUUCGAUCUCGAUCUCGGCCCUAAUUAAGUAAUUAUACCCAAUUGUGGAUCGGCCGGAUUGGAGAUCGAUGGAUGCGUGGAGAGGAGCUAGAUUAGCUAUAGCUUAUGUGUGGGAAUCUUGAUGAUGCUGCAUCGGACAUCAGUGACUA
2	OK	9_Bd4	candidate-ath-miR156f-5p	UGACAGAAGAGAGUGAGCAC	20	SRR017200.198737_len=20	TGACAGAAGAGAGTGAGCAC	2	Bd4	21	40	131	151	GCUCACCCUCUCUCUGUCAGC	5'	171	-71.4	57.3099	0.728571	280	GAUGGCGGUGUCAGAACGGCUGACAGAAGAGAGUGAGCACACAGCGGCAGCCUGCAUCUGGAGCUAAAGACGAUGAUGUGUCGAUGCAUGUGAAGAAGGGGAAAAGAGAUAGGCGCAGCUGCUGUUGCGUGCUCACCCUCUCUCUGUCAGCUCUCCUCUCCCCCCUCGGGA
3	OK	15_Bd2	candidate-ath-miR156f-5p	UGACAGAAGAGAGUGAGCAC	20	SRR017200.198737_len=20	TGACAGAAGAGAGTGAGCAC	2	Bd2	21	40	88	108	GCUCACCCUCUCUCUGUCAGC	5'	124	-67.5	59.6774	0.912162	280	GAGCUGGGUCUUUGGAGGUUUGACAGAAGAGAGUGAGCACACGCGGUGGUUUCCUAGCAUGCAGGAGCCAUGCUGGGAGCUGCGCGUGCUCACCCUCUCUCUGUCAGCCGUUCACCAUGCCCCA
4	OK	16_Bd3	candidate-tae-miR160	UGCCUGGCUCCCUGUAUGCCA	21	SRR017200.187872_len=21	TGCCTGGCTCCCTGTATGCCA	6	Bd3	21	41	86	106	GCGUGCAAGGAGCCAAGCAUG	5'	122	-52.9	53.2787	0.813846	280	AUCUGAUCAAGACUGUGCUGUGCCUGGCUCCCUGUAUGCCACACAUGUAGCCCAGCCCAUGAAUGUGGUUUGCCUGCUGUGGGUGGCGUGCAAGGAGCCAAGCAUGCAUUACGCAUUAUGAU
5	OK	17_Bd3	candidate-tae-miR160	UGCCUGGCUCCCUGUAUGCCA	21	SRR017200.187872_len=21	TGCCTGGCTCCCTGTATGCCA	6	Bd3	21	41	90	110	GCGUGCACGGAGCCAAGCAUA	5'	130	-60.8	53.0769	0.881159	280	GUGAAGCUUAUGUUGGGAUGUGCCUGGCUCCCUGUAUGCCACUCAUCUAUAGCAACAUUCCUUCCUGAUGAGGUUGCCUAGGAUGGAUGGCGUGCACGGAGCCAAGCAUAUCCCCCUUGAUCCCAACCGU
6	OK	18_Bd1	candidate-tae-miR160	UGCCUGGCUCCCUGUAUGCCA	21	SRR017200.187872_len=21	TGCCTGGCTCCCTGTATGCCA	6	Bd1	21	41	113	133	GCGUGCGAGGAGCCAAGCAUG	5'	153	-67.5	58.1699	0.758427	280	GUGAAAAAAAAAAUGGGAUAUGCCUGGCUCCCUGUAUGCCACUCGCGUAGCUGCCAACAACUCAGUUUGAGCUCCCCCGGCCCAAACGCAAACGUUGGCUCUACCGCGGAUGGCGUGCGAGGAGCCAAGCAUGACCGUCUCUCCCCCUCCCUC
7	OK	19_Bd1	candidate-tae-miR160	UGCCUGGCUCCCUGUAUGCCA	21	SRR017200.187872_len=21	TGCCTGGCTCCCTGTATGCCA	6	Bd1	21	41	84	104	GCGUGCAAGGAGCCAAGCAUG	5'	124	-57.4	56.4516	0.82	280	UUAAUCGAUCAUCGGCUGCGUGCCUGGCUCCCUGUAUGCCACACAUGUAGCCCGAUCCGUGCCGAGGUUGGAUGCUGUGGGUGGCGUGCAAGGAGCCAAGCAUGCAUACAUACAAGCUCCAUGA
8	OK	20_Bd3	candidate-tae-miR160	UGCCUGGCUCCCUGAAUGCCA	21	SRR017200.171198_len=21	TGCCTGGCTCCCTGAATGCCA	5	Bd3	21	41	83	103	GCAUUGAGGGAGUCAUGCAGG	5'	123	-62.1	60.1626	0.839189	280	AAUGGGUGAUGUUGCCUUCCUGCCUGGCUCCCUGAAUGCCAUCUGAGAAGCACACCACCGUGCCUGGCGUGGCUCCUGGUUGGCAUUGAGGGAGUCAUGCAGGGUUGCAGGGUACGUCCUCGC
9	OK	22_Bd1	candidate-osa-miR160e-3p	CGUGCGAGGAGCCAAGCAUGA	21	SRR017200.85081_len=21	GCGTGCGAGGAGCCAAGCATG	18	Bd1	115	135	21	41	AUGCCUGGCUCCCUGUAUGCC	3'	155	-68.7	58.7097	0.754945	186	GGUGAAAAAAAAAAUGGGAUAUGCCUGGCUCCCUGUAUGCCACUCGCGUAGCUGCCAACAACUCAGUUUGAGCUCCCCCGGCCCAAACGCAAACGUUGGCUCUACCGCGGAUGGCGUGCGAGGAGCCAAGCAUGACCGUCUCUCCCCCUCCCUCC
10	OK	24_Bd2	candidate-sly-miR164a-5p	UGGAGAAGCAGGGCACGUGCA	21	SRR017200.164919_len=21	TGGAGAAGCAGGGCACGTGCA	2	Bd2	21	41	94	114	CACGCGCUCCCCUUCUCCACC	5'	134	-66.3	54.4776	0.908219	280	UUUGGUGAGAAUGCCCCUGUUGGAGAAGCAGGGCACGUGCAAAGAUCGGAGCACGUUUCGUAUGUGAUGUACGUAUGUGCAUGGAUCGCUGUGCACGCGCUCCCCUUCUCCACCAUGGCCUUCUUACCACAGCU
11	OK	27_Bd3	candidate-lus-miR166b	UCGGACCAGGCUUCAUUCCCC	21	SRR017200.195988_len=21	TCGGACCAGGCTTCATTCCCC	5	Bd3	111	131	21	41	GGAAUGUUGUCUGGUUCAAGG	3'	151	-61.7	45.0331	0.907353	190	AAGCUAUUUUGCUUCUGGGUGGAAUGUUGUCUGGUUCAAGGUCUUGCCAUGUGAUUUGAGGAUGAACGGUUUGUGCAUGCAUAACUUUCAUUUCUCUUGUUUGCGGGAUCUCGGACCAGGCUUCAUUCCCCUCAGAGAUAGCUUCAAACUC
12	OK	28_Bd3	candidate-lus-miR166b	UCGGACCAGGCUUCAUUCCCC	21	SRR017200.195988_len=21	TCGGACCAGGCTTCATTCCCC	5	Bd3	85	105	21	41	GGAAUGUUGUCUGGCUCGAGG	3'	125	-64.1	48	1.06833	216	GGAGCUUUUUUACUUUGAGGGGAAUGUUGUCUGGCUCGAGGUGCUGAGAUCGAGAGAACUUGAAAUUCGAUCUCUAGAUUGAUCUCGGACCAGGCUUCAUUCCCCUCAAGUAAAGCUCCCGUGUG
13	OK	29_Bd1	candidate-lus-miR166b	UCGGACCAGGCUUCAUUCCCC	21	SRR017200.195988_len=21	TCGGACCAGGCTTCATTCCCC	5	Bd1	87	107	21	41	GGAAUGACGCCGGGUCUGAAA	3'	127	-67	57.4803	0.917808	214	UCUUUUCAUGGUUGUCGAGGGGAAUGACGCCGGGUCUGAAAGAAAGAAGGGGGCACGCCGGGAAUGACAGCGGUUCCCUAGCUCUUUCGGACCAGGCUUCAUUCCCCAUGACUCGACCAUGGGCACC
14	OK	30_Bd1	candidate-lus-miR166b	UCGGACCAGGCUUCAUUCCCC	21	SRR017200.195988_len=21	TCGGACCAGGCTTCATTCCCC	5	Bd1	182	202	21	41	GGAAUGUUGUCUGGCUCGGGG	3'	222	-97.6	48.6486	0.903704	119	GAGCCUUUUUCGUUUUGAGGGGAAUGUUGUCUGGCUCGGGGUUCUCUUUAUUUCUAUGCCUCUCUCUAUCCCCCCCUCCUCAAUCUCUCUAGCUUUGAUUGGAUCGAGAGAAGAUCGAUCGAUCGAUCCAAGAAGAGUUCUGAGAAGGGGGAUGAAGAGAGUAGACGUAUGUGUGUAGAUCUCGGACCAGGCUUCAUUCCCCCCAAAUACAAGGGCUCCCAU
15	OK	31_Bd1	candidate-lus-miR166b	UCGGACCAGGCUUCAUUCCCC	21	SRR017200.195988_len=21	TCGGACCAGGCTTCATTCCCC	5	Bd1	104	124	21	41	GGAAUGUUGUCUGGUUGGAGA	3'	144	-59.4	54.1667	0.761538	197	CAUGUAUGGCGCAGUUGAGGGGAAUGUUGUCUGGUUGGAGACCUAGCUAGCAGCUAGCACGGAUCAUCCAUAGAUCGAUUCGACGCUGCAUAUGCGCGCGGUUUCGGACCAGGCUUCAUUCCCCCCAACUCUCAACUCGAUCGA
16	OK	32_Bd3	candidate-zma-miR166m-5p	GGAAUGUUGUCUGGUUCAAGG	21	SRR017200.85724_len=21	GGAATGTTGTCTGGTTCAAGG	7	Bd3	21	41	111	131	UCGGACCAGGCUUCAUUCCCC	5'	151	-61.7	45.0331	0.907353	280	AAGCUAUUUUGCUUCUGGGUGGAAUGUUGUCUGGUUCAAGGUCUUGCCAUGUGAUUUGAGGAUGAACGGUUUGUGCAUGCAUAACUUUCAUUUCUCUUGUUUGCGGGAUCUCGGACCAGGCUUCAUUCCCCUCAGAGAUAGCUUCAAACUC
17	Multiloop	33_Bd5	candidate-ath-miR169a-3p	GGCAGGUUGUCCUUGGCUAC	20	SRR017200.168597_len=20	GGCAGGTTGTCCTTGGCTAC	6	Bd5	88	107	21	40	AGCCAAGGAUGACUUGCCGG	3'	127	-65.8	55.1181	0.94	213	AGAGGCAGAGAAGGGGAUGCAGCCAAGGAUGACUUGCCGGCUCCUGGUGUUGGGGGAAUUGCAGCUUUGUUGAGCCUUGAGUUAGCCGGCAGGUUGUCCUUGGCUACACCUAGUUCUCUUCUUCUGG
18	OK	34_Bd2	candidate-ath-miR169a-3p	GGCGAGUUGUUCUUGGCUAC	20	SRR017200.194707_len=20	GGCGAGTTGTTCTTGGCTAC	7	Bd2	69	88	21	40	AGCCAAGGAUGACUUGCCGA	3'	108	-62.3	52.7778	1.09298	232	AGGCUUGGGGACUAUGGUGCAGCCAAGGAUGACUUGCCGAUCGAAACGAUGCACAAUAUGCAUCGAUCGGCGAGUUGUUCUUGGCUACAUCUUAGCUCCUGCCCCUCA
19	OK	35_Bd3	candidate-bna-miR169l	UAGCCAAGGAUGACUUGCCUG	21	SRR017200.188490_len=21	TAGCCAAGGATGACTTGCCTG	5	Bd3	21	41	104	122	GGCAGUCUCCUUGGCUAGC	5'	138	-71.1	48.5507	1.06119	280	GAUAAGGGGUUUGGCCCUGAUAGCCAAGGAUGACUUGCCUGUGCAUGUCCUCCCUUGAUCGCUUGCAUAAUUUCAUAUAUGCAUGUGAUCUCGAUUUAUCACAGGCAGUCUCCUUGGCUAGCCUGGGUGCCUCUUAUC
20	OK	36_Bd3	candidate-bna-miR169l	UAGCCAAGGAUGACUUGCCUG	21	SRR017200.188490_len=21	TAGCCAAGGATGACTTGCCTG	5	Bd3	21	41	97	115	GGCAGUCUCCUUGGCUAGC	5'	131	-62.4	50.3817	0.945455	280	AGCAAGGGGCUUAUCUCUGAUAGCCAAGGAUGACUUGCCUGUGUCAUACUUCAAGGCUUGGCAACAUGAUGCAUGAGCCUUUGUUGUAGUCUCAUAGGCAGUCUCCUUGGCUAGCCUGAGUGGCUCUUGCG
21	OK	38_Bd5	candidate-rco-miR171c	UGAUUGAGCCGUGCCAAUAUC	21	SRR017200.197533_len=21	TGATTGAGCCGTGCCAATATC	6	Bd5	79	99	21	41	UAUUGGUGCGGUUCAAUCAGA	3'	119	-51.5	47.0588	0.919643	222	UUAAUGUAUUAUAGACGCGGUAUUGGUGCGGUUCAAUCAGAAAGCUGGCGCUCCGGACGCAAAAGGGGUUCCUCUCUUUGAUUGAGCCGUGCCAAUAUCACGUUUUGCUUGACUCGUAU
22	OK	39_Bd1	candidate-rco-miR171c	UGAUUGAGCCGUGCCAAUAUC	21	SRR017200.197533_len=21	TGATTGAGCCGTGCCAATATC	6	Bd1	101	121	21	41	UGUUGGCACGGUUCAAUCAAA	3'	141	-75.2	53.1915	1.00267	200	UACUGGCUGGGAGAGUGCGAUGUUGGCACGGUUCAAUCAAAUCGGGUGGUCUCUGCAUGCACUGGCUUGCGAGCAAGCUGCGAUGAUGUUUCGCUCCAUCUGAUUGAGCCGUGCCAAUAUCGCAAGCUUCUUUGCCUAGCA
23	Dicer	40_Bd1	candidate-rco-miR171c	UGAUUGAGCCGUGCCAAUAUC	21	SRR017200.197533_len=21	TGATTGAGCCGTGCCAATATC	6	Bd1	76	96	21	2		3'	116	-52.4	41.3793	1.09167	225	CCAUGCAAUGGAAGGAGCGAUAUUGGUGAGGUUCAAUCCGAUGCUAGAUUUUACAUCAGUGUUAAGAUCUGUAUCUGAUUGAGCCGUGCCAAUAUCUCUCUUCUUCUAAUGUCGAA
24	OK	41_Bd1	candidate-rco-miR171c	UGAUUGAGCCGUGCCAAUAUC	21	SRR017200.197533_len=21	TGATTGAGCCGTGCCAATATC	6	Bd1	90	110	21	41	UGUUGGCUCGACUCACUCAGA	3'	130	-61.3	53.0769	0.888406	211	UGAUGAAAUGGCCACUAUGAUGUUGGCUCGACUCACUCAGACGACACCGGCCGGAGCGAUGCGUGCGUGCUAGCUCGACGGCGUGUUUCUGAUUGAGCCGUGCCAAUAUCUUAGUGCUCUUUCAUGCAUA
25	Dicer	42_Bd3	candidate-lja-miR172c	AGAAUCUUGAUGAUGCUGCAU	21	SRR017200.199762_len=21	AGAATCTTGATGATGCTGCAT	7	Bd3	89	109	21	2		3'	129	-62.7	50.3876	0.964615	212	CACAGUCGGCGCUUGCAGGUGCAGCACCACCAAGAUUCACAUCGGGUUCUCCAGUCGUAAUUAAUUAACGAGGAGUACAACCAUGAUGAGAAUCUUGAUGAUGCUGCAUCGGCAACCGCUCGACUACUC
26	Dicer	43_Bd2	candidate-ath-miR172e-3p	GGAAUCUUGAUGAUGCUGCAU	21	SRR017200.194979_len=21	GGAATCTTGATGATGCTGCAT	7	Bd2	194	214	21	2		3'	234	-106.2	45.2991	1.00189	107	ACCAGUCGGUGAUUUCUGCUGUGGCAUCAUCAAGAUUCACACAAAUGCAUGCUAGCUUCGUCUAUGCCAUCCUUUCUCAUCUUUCGAUCUCGAUCUCGGCCCUAAUUAAGUAAUUAUACCCAAUUGUGGAUCGGCCGGAUUGGAGAUCGAUGGAUGCGUGGAGAGGAGCUAGAUUAGCUAUAGCUUAUGUGUGGGAAUCUUGAUGAUGCUGCAUCGGACAUCAGUGACUAAAAC
27	OK	46_Bd2	candidate-rco-miR319c	UUGGAUUGAAGGGAGCUCUCU	21	SRR017200.102732_len=21	TTGGATTGAAGGGAGCTCTCT	7	Bd2	177	197	21	41	AGAGCUCCCUUCGAUCCAAUC	3'	217	-99.4	55.2995	0.828333	124	GAAAGAUAUAGACAAGAAGAAGAGCUCCCUUCGAUCCAAUCCAGGAGGGGAAGUGGUCGGAUGCAGCUGCCGGUUCAUGGAUACCUGUCUGGUGCAUGCAGUGUGGUAAUAGCCUGCGCACCUGCAUCGGUUUGCAUGACCCGGGAGAUGAACCUGCCAGCGUCUUUCCCUCGUGCUUGGAUUGAAGGGAGCUCUCUCUCCCCCCUCUCUCUCUCUC
28	Multiloop	47_Bd2	candidate-bna-miR393	UCCAAAGGGAUCGCAUUGAUCC	22	SRR017200.188222_len=22	TCCAAAGGGATCGCATTGATCC	5	Bd2	21	42	93	113	AUCAUGCGAUCCUUUUGGAGG	5'	133	-65.1	48.1203	1.01719	280	AACAAUGUCUUGGGGAAGCAUCCAAAGGGAUCGCAUUGAUCCUUCGACUCCAUUAAUGGUGUUCGUCAUCGUCUGCUGAUUGUCGACGACGGAUCAUGCGAUCCUUUUGGAGGCUUCCUCUAGCCAUUACUAC
29	OK	48_Bd3	candidate-osa-miR394	UUGGCAUUCUGUCCACCUCC	20	SRR017200.164117_len=20	TTGGCATTCTGTCCACCTCC	7	Bd3	21	40	96	115	AGGUGGGCAUACUGCCAAUG	5'	136	-67.7	54.4118	0.914865	280	GGGCGCUUACCGAGAGCUCUUUGGCAUUCUGUCCACCUCCUUGCGAGUCUCGCGGGAGAUCUCAUGAUCUGUUGUUGAGCUUGCAGAUAGCUUGGAGGUGGGCAUACUGCCAAUGGAGCUGUGUAGGCUUCCCUUU
30	Multiloop	55_Bd4	candidate-zma-miR166n-3p	UCGGACCAGGCUUCGAUCCCU	21	SRR017200.191372_len=21	TCGGACCAGGCTTCGATCCCT	5	Bd4	147	167	21	41	GGGUUGUUGUCUGGUUCAAGG	3'	187	-81	45.9893	0.94186	154	AGGUUGAAGUUAGGUUAAGGGGGUUGUUGUCUGGUUCAAGGUCUCCACAUACAUCAUGUACAUGGAGGGCAUGCAUGCAUGAUAUGCUGUUGUUGAGUGCCAUUUGCUCGAUCUUGUGUAUAUAUGCAGUGUAUGAUGUGGUGAUCUCGGACCAGGCUUCGAUCCCUUUAACCAGCAUCUGCACAGU
31	OK	56_Bd4	candidate-lja-miR167c	UGAAGCUGCCAGCAUGAUCUG	21	SRR017200.197329_len=21	TGAAGCTGCCAGCATGATCTG	5	Bd4	21	41	95	114	GGUCAUGCUGGAGUUUCAUC	5'	134	-65.5	46.2687	1.05645	280	AUGUGCACCAUACAAGCUGGUGAAGCUGCCAGCAUGAUCUGAUCUGACCAUAUAUCUAGAUUGGCAUGGAUGGAUAUGUGAUAUGAUCUGAUCAGGUCAUGCUGGAGUUUCAUCUGCUGGUUGGGAGCACGAUC
32	Multiloop	57_Bd3	candidate-lja-miR167c	UGAAGCUGCCAGCAUGAUCUG	21	SRR017200.197329_len=21	TGAAGCTGCCAGCATGATCTG	5	Bd3	21	41	145	164	GAUCAUGUUGCAGCUUCACU	5'	180	-76.1	46.1111	0.916867	280	AAUUUGAUGGUGUGAGAGGUUGAAGCUGCCAGCAUGAUCUGAUCACCGUCCAACGUAACCGAACACAUGUCGAUCGACUUCCGAUUGCGCCGGUUAUCUUGGUAGGAAUAUAUAUAUAUGAGCUUCCAUUGCAAGGGUUCUUCAGAUCAUGUUGCAGCUUCACUCUCUCAUCACCACCGA
33	Multiloop	58_Bd1	candidate-lja-miR167c	UGAAGCUGCCAGCAUGAUCUG	21	SRR017200.197329_len=21	TGAAGCTGCCAGCATGATCTG	5	Bd1	21	41	98	119	GAUCAUGCUGUGCAGUUUCAUC	5'	139	-63.7	44.6043	1.02742	280	GUGGUGCAUCUUCUAGGAGCUGAAGCUGCCAGCAUGAUCUGACGAGAGUUCCUCGUCUGAUAGCAAUGUUUAAUUCUCUUGUCAUGACUAAUGAUCAGAUCAUGCUGUGCAGUUUCAUCUGCUUGUGGAUGCACAAGAU
34	OK	59_Bd1	candidate-lja-miR167c	UGAAGCUGCCAGCAUGAUCUG	21	SRR017200.197329_len=21	TGAAGCTGCCAGCATGATCTG	5	Bd1	21	41	134	153	GAUCAUCUGGCAGCUUCAUU	5'	173	-83.1	50.289	0.955172	280	GCUUGUGCGCCACAAGUAGAUGAAGCUGCCAGCAUGAUCUGAACUCCACGCACCACAUGUGUAUCUUGGUGCUGUGUACUCGAUCUUCAGAUUGAUUACAUGCACGCAUGAGAAACUGUGCAGGCGAUCUGCAGAUCAUCUGGCAGCUUCAUUUUCUCAUGGCAGCACACCGG
35	OK	60_Bd5	candidate-rco-miR156e	UGACAGAAGAGAGUGAGCACA	21	SRR017200.80015_len=21	TGACAGAAGAGAGTGAGCACA	2	Bd5	21	41	89	111	UGCUCACUGCUCUGUCUGUCACC	5'	131	-76.3	68.7023	0.847778	280	AGGGUCAUGUGUGCGCGCGGUGACAGAAGAGAGUGAGCACACGGCCGGGCGGGACGGCACCCGGCGGAUUGGUGCCGUCGCGGCCGCGUGCUCACUGCUCUGUCUGUCACCUUUGCCCAGAAGGCCGCCUC
36	OK	61_Bd4	candidate-rco-miR156e	UGACAGAAGAGAGUGAGCACA	21	SRR017200.80015_len=21	TGACAGAAGAGAGTGAGCACA	2	Bd4	21	41	130	151	UGCUCACCCUCUCUCUGUCAGC	5'	171	-71.4	57.3099	0.728571	280	GAUGGCGGUGUCAGAACGGCUGACAGAAGAGAGUGAGCACACAGCGGCAGCCUGCAUCUGGAGCUAAAGACGAUGAUGUGUCGAUGCAUGUGAAGAAGGGGAAAAGAGAUAGGCGCAGCUGCUGUUGCGUGCUCACCCUCUCUCUGUCAGCUCUCCUCUCCCCCCUCGGGA
37	OK	63_Bd3	candidate-rco-miR156e	UGACAGAAGAGAGUGAGCACA	21	SRR017200.80015_len=21	TGACAGAAGAGAGTGAGCACA	2	Bd3	21	41	143	165	UGCUCACUUCUCUCUCUGUCACC	5'	185	-93.1	60	0.838739	280	AGGUGUGGCAAGGCUAUGGGUGACAGAAGAGAGUGAGCACACAGCGGCCAGACUGCAUCUAUUCCUUCGGCGGCGGACACGGCCGGGCAUGGCCGGCCAUGGCAUGGCAUACACGAAAACGAAUGAUGCUGCUGCUGCUGCGUGCUCACUUCUCUCUCUGUCACCUCUCGCACACACGGCUAGCC
38	OK	64_Bd3	candidate-rco-miR156e	UGACAGAAGAGAGUGAGCACA	21	SRR017200.80015_len=21	TGACAGAAGAGAGTGAGCACA	2	Bd3	21	41	84	106	UGCUCACUGCUCUUCCUGUCAUC	5'	126	-65.7	65.0794	0.80122	280	UGUAUGGGCGGCUUGGGCGGUGACAGAAGAGAGUGAGCACACGGCCGGUCGUCACACGACGGCGCCGCCGUGUCGCGGCCGCGUGCUCACUGCUCUUCCUGUCAUCCACUAGCUCUCUCCGAUUCC
39	OK	66_Bd2	candidate-rco-miR156e	UGACAGAAGAGAGUGAGCACA	21	SRR017200.80015_len=21	TGACAGAAGAGAGTGAGCACA	2	Bd2	21	41	87	108	UGCUCACCCUCUCUCUGUCAGC	5'	124	-67.5	59.6774	0.912162	280	GAGCUGGGUCUUUGGAGGUUUGACAGAAGAGAGUGAGCACACGCGGUGGUUUCCUAGCAUGCAGGAGCCAUGCUGGGAGCUGCGCGUGCUCACCCUCUCUCUGUCAGCCGUUCACCAUGCCCCA
40	OK	68_Bd4	candidate-lus-miR167h	UGAAGCUGCCAGCAUGAUCUA	21	SRR017200.159535_len=21	TGAAGCTGCCAGCATGATCTA	5	Bd4	21	41	83	104	GAUCAUGCCUGACAGCCUCAUU	5'	124	-57.5	46.7742	0.991379	280	GGGAUGCUCAUGUGAAAGAGUGAAGCUGCCAGCAUGAUCUAGCUUUGAUCCAAUGUAUGUCUCUACGUGUGGAUCCUUGUUAGAUCAUGCCUGACAGCCUCAUUUCUUCGCAAACGUUUGGGCA
41	Multiloop	69_Bd1	candidate-lus-miR167h	UGAAGCUGCCAGCAUGAUCUA	21	SRR017200.159535_len=21	TGAAGCTGCCAGCATGATCTA	5	Bd1	21	41	128	150	GGUCAUGCUGCGGCAGCCUCACU	5'	170	-91.1	51.1765	1.04713	280	UUACUGCCCGAGGGAACGAGUGAAGCUGCCAGCAUGAUCUAGCUCAGCGUGAUCAAGCAAGAUUCACACAUACACGUGUGGUUUUUUUGAGCUAUAGCUCGAUUGAUCUUGAGGUCAUGCCUUGCUAGGUCAUGCUGCGGCAGCCUCACUUCUUCCCGCCGUUUGGGCAU
42	Multiloop	70_Bd1	candidate-lus-miR167h	UGAAGCUGCCAGCAUGAUCUA	21	SRR017200.159535_len=21	TGAAGCTGCCAGCATGATCTA	5	Bd1	21	41	112	134	GAUCAUGCUGUGACAGUUUCACU	5'	150	-70.6	55.3333	0.850602	280	CCAGUGCCCAAGAGAAAGCGUGAAGCUGCCAGCAUGAUCUAUCUGACUUGUGGUGGCAAGUGCCACAGCAAAUUCAGCAACGCCGUGGCUUCGGGGCCGGCAGUGUGGUUAGAUCAUGCUGUGACAGUUUCACUCUUUCCCCUGUUGGGC
43	Dicer	72_Bd5	candidate-vun-miR169	CAGCCAAGGAUGACUUGCCGG	21	SRR017200.199599_len=21	CAGCCAAGGATGACTTGCCGG	3	Bd5	21	41	89	2		5'	129	-66.2	54.2636	0.945714	280	AAGAGGCAGAGAAGGGGAUGCAGCCAAGGAUGACUUGCCGGCUCCUGGUGUUGGGGGAAUUGCAGCUUUGUUGAGCCUUGAGUUAGCCGGCAGGUUGUCCUUGGCUACACCUAGUUCUCUUCUUCUGGU
44	Multiloop	74_Bd3	candidate-pab-miR396c	UUCCACAGCUUUCUUGAACUU	21	SRR017200.158199_len=21	TTCCACAGCTTTCTTGAACTT	9	Bd3	21	41	132	152	GGUCAAGAAAGCUGUGGGAAG	5'	172	-86.8	54.0698	0.933333	280	AGUUAGUCCAUGCCAUUCCUUUCCACAGCUUUCUUGAACUUCCCUUCCCGGACUGCGGCCUGUAGCUCUCUCGCCCUCUUGAUCUCCCGUCGAUCUCCACUGGUAGCAGCUGGGAGAGCAGGGAAGAGGAGGGUCAAGAAAGCUGUGGGAAGAAAUGGCAUAACCAGGACUU
45	Multiloop	75_Bd5	candidate-osa-miR827	UUAGAUGACCAUCAGCAAACA	21	SRR017200.171840_len=21	TTAGATGACCATCAGCAAACA	4	Bd5	102	122	21	41	UUUGUUGGUUGUCAUCUAACC	3'	142	-62.6	48.5915	0.907246	199	UCAUGCAGCUCUGAACUUGUUUUGUUGGUUGUCAUCUAACCAUCGAUCGGUCCGUGCUUCGGUGCUUGUGCCAUGAUUUUGCAUCAUCACACCGGCGAUGGUUAGAUGACCAUCAGCAAACAUGUUCGUGAGACAUGCCGUG
46	OK	76_Bd4	candidate-osa-miR156b-3p	GCUCACCCUCUCUCUGUCAGC	21	SRR017200.161420_len=21	GCTCACCCTCTCTCTGTCAGC	6	Bd4	131	151	21	40	UGACAGAAGAGAGUGAGCAC	3'	171	-71.4	57.3099	0.728571	170	GAUGGCGGUGUCAGAACGGCUGACAGAAGAGAGUGAGCACACAGCGGCAGCCUGCAUCUGGAGCUAAAGACGAUGAUGUGUCGAUGCAUGUGAAGAAGGGGAAAAGAGAUAGGCGCAGCUGCUGUUGCGUGCUCACCCUCUCUCUGUCAGCUCUCCUCUCCCCCCUCGGGA
47	OK	77_Bd2	candidate-osa-miR156b-3p	GCUCACCCUCUCUCUGUCAGC	21	SRR017200.161420_len=21	GCTCACCCTCTCTCTGTCAGC	6	Bd2	88	108	21	40	UGACAGAAGAGAGUGAGCAC	3'	128	-67.5	58.5938	0.9	213	GAGCUGGGUCUUUGGAGGUUUGACAGAAGAGAGUGAGCACACGCGGUGGUUUCCUAGCAUGCAGGAGCCAUGCUGGGAGCUGCGCGUGCUCACCCUCUCUCUGUCAGCCGUUCACCAUGCCCCAUAUC
48	OK	78_Bd2	candidate-zma-miR156k-3p	GCUCACUGCUCUAUCUGUCAGC	22	SRR017200.114750_len=22	GCTCACTGCTCTATCTGTCAGC	7	Bd2	87	108	21	40	UGACAGAAGAGAGUGAGCAC	3'	128	-64.1	53.125	0.942647	214	AUGGUGUCGUGAGUGGAAGCUGACAGAAGAGAGUGAGCACCCAUGGUGUUUCGUUUGCAUCAAGGACAUGCCAGGGAGCUAUGCGUGCUCACUGCUCUAUCUGUCAGCCAGCCACUGAUGAGGCUUCA
49	OK	80_Bd1	candidate-osa-miR160e-3p	GCGUGCGAGGAGCCAAGCAUG	21	SRR017200.85081_len=21	GCGTGCGAGGAGCCAAGCATG	2	Bd1	113	133	21	41	UGCCUGGCUCCCUGUAUGCCA	3'	153	-67.5	58.1699	0.758427	188	GUGAAAAAAAAAAUGGGAUAUGCCUGGCUCCCUGUAUGCCACUCGCGUAGCUGCCAACAACUCAGUUUGAGCUCCCCCGGCCCAAACGCAAACGUUGGCUCUACCGCGGAUGGCGUGCGAGGAGCCAAGCAUGACCGUCUCUCCCCCUCCCUC
50	OK	81_Bd3	candidate-osa-miR160f-3p	GCAUUGAGGGAGUCAUGCAGG	21	SRR017200.182758_len=21	GCATTGAGGGAGTCATGCAGG	4	Bd3	83	103	21	41	UGCCUGGCUCCCUGAAUGCCA	3'	123	-62.1	60.1626	0.839189	218	AAUGGGUGAUGUUGCCUUCCUGCCUGGCUCCCUGAAUGCCAUCUGAGAAGCACACCACCGUGCCUGGCGUGGCUCCUGGUUGGCAUUGAGGGAGUCAUGCAGGGUUGCAGGGUACGUCCUCGC
51	OK	82_Bd3	candidate-rco-miR164d	UGGAGAAGCAGGGCACGUGCU	21	SRR017200.170089_len=21	TGGAGAAGCAGGGCACGTGCT	3	Bd3	21	41	70	90	CAUGUGCGCUCCUUCUCCAGC	5'	110	-69.4	66.3636	0.950685	280	AGGGGGCGAGCAAACCUUGCUGGAGAAGCAGGGCACGUGCUUGACCGGUCGGCCGGAGCCGGGUUGCAGCAUGUGCGCUCCUUCUCCAGCAUGGCUUCUCGCCCCGUCGA
52	Multiloop	83_Bd1	candidate-osa-miR167c-3p	GGUCAUGCUGCGGCAGCCUCACU	23	SRR017200.141207_len=23	GGTCATGCTGCGGCAGCCTCACT	5	Bd1	128	150	21	41	UGAAGCUGCCAGCAUGAUCUA	3'	170	-91.1	51.1765	1.04713	173	UUACUGCCCGAGGGAACGAGUGAAGCUGCCAGCAUGAUCUAGCUCAGCGUGAUCAAGCAAGAUUCACACAUACACGUGUGGUUUUUUUGAGCUAUAGCUCGAUUGAUCUUGAGGUCAUGCCUUGCUAGGUCAUGCUGCGGCAGCCUCACUUCUUCCCGCCGUUUGGGCAU
53	Multiloop	84_Bd1	candidate-zma-miR167e-3p	GAUCAUGCUGUGCAGUUUCAUC	22	SRR017200.182061_len=22	GATCATGCTGTGCAGTTTCATC	8	Bd1	98	119	21	41	UGAAGCUGCCAGCAUGAUCUG	3'	139	-63.7	44.6043	1.02742	203	GUGGUGCAUCUUCUAGGAGCUGAAGCUGCCAGCAUGAUCUGACGAGAGUUCCUCGUCUGAUAGCAAUGUUUAAUUCUCUUGUCAUGACUAAUGAUCAGAUCAUGCUGUGCAGUUUCAUCUGCUUGUGGAUGCACAAGAU
54	Multiloop	85_Bd3	candidate-zma-miR167i-3p	AGAUCAUGUUGCAGCUUCACU	21	SRR017200.91741_len=21	AGATCATGTTGCAGCTTCACT	7	Bd3	144	164	21	42	UGAAGCUGCCAGCAUGAUCUGA	3'	184	-77.6	45.6522	0.92381	157	AAUUUGAUGGUGUGAGAGGUUGAAGCUGCCAGCAUGAUCUGAUCACCGUCCAACGUAACCGAACACAUGUCGAUCGACUUCCGAUUGCGCCGGUUAUCUUGGUAGGAAUAUAUAUAUAUGAGCUUCCAUUGCAAGGGUUCUUCAGAUCAUGUUGCAGCUUCACUCUCUCAUCACCACCGAAAGA
55	OK	87_Bd5	candidate-bna-miR169f	UAGCCAAGGAUGACUUGCCUA	21	SRR017200.173026_len=21	TAGCCAAGGATGACTTGCCTA	5	Bd5	21	41	103	121	GGCAGUCACCUUGGCUAGC	5'	142	-63.1	50.7042	0.876389	280	CCAGAGCCUGCUUCCUCCGGUAGCCAAGGAUGACUUGCCUAUAUUUGCUCCUUCAGAAGUCCUGGUUAAUUACAUGCCAGGUUUCAGAUGAGUUUGGCGAUAGGCAGUCACCUUGGCUAGCCUGAGUGGCUCUUGCCUCUUA
56	OK	88_Bd1	candidate-bna-miR169f	UAGCCAAGGAUGACUUGCCUA	21	SRR017200.173026_len=21	TAGCCAAGGATGACTTGCCTA	5	Bd1	21	41	90	110	GGCAUGUCUUCCUUGGCUAUU	5'	131	-53.2	46.5649	0.872131	280	GAGGACUAGAGCUGAUUCGGUAGCCAAGGAUGACUUGCCUAAAUGUGUCUAUGUAAUUCAUCUGAGUUGGCAUGGGACCGUUAAUUUUAGGCAUGUCUUCCUUGGCUAUUCGGAGUGCCUCUUUGCUGCUC
57	Multiloop	89_Bd4	candidate-bna-miR169f	UAGCCAAGAAUGACUUGCCUA	21	SRR017200.186776_len=21	TAGCCAAGAATGACTTGCCTA	5	Bd4	21	41	127	146	GGUGGGUCUUCUUGGCUAGC	5'	167	-78	51.497	0.906977	280	AGAGCCUCCCUUGAUUUUGGUAGCCAAGAAUGACUUGCCUAUGCUUGCCCUCUGCUAACCAGCUAGCCAUGCAUGGUAACCAAUGGACAAAUUUCUUGUGGUUGGCGUGGUUAGUGUGGUUGCAUGGGUGGGUCUUCUUGGCUAGCCAGAGCGGCUCUCAUCCACCA
58	OK	91_Bd1	candidate-zma-miR171d-5p	UGUUGGCUCGACUCACUCAGA	21	SRR017200.48352_len=21	TGTTGGCTCGACTCACTCAGA	6	Bd1	21	41	90	110	UGAUUGAGCCGUGCCAAUAUC	5'	130	-61.3	53.0769	0.888406	280	UGAUGAAAUGGCCACUAUGAUGUUGGCUCGACUCACUCAGACGACACCGGCCGGAGCGAUGCGUGCGUGCUAGCUCGACGGCGUGUUUCUGAUUGAGCCGUGCCAAUAUCUUAGUGCUCUUUCAUGCAUA
59	OK	92_Bd1	candidate-osa-miR171f-5p	UGUUGGCACGGUUCAAUCAAA	21	SRR017200.74017_len=21	TGTTGGCACGGTTCAATCAAA	6	Bd1	21	41	101	121	UGAUUGAGCCGUGCCAAUAUC	5'	141	-75.2	53.1915	1.00267	280	UACUGGCUGGGAGAGUGCGAUGUUGGCACGGUUCAAUCAAAUCGGGUGGUCUCUGCAUGCACUGGCUUGCGAGCAAGCUGCGAUGAUGUUUCGCUCCAUCUGAUUGAGCCGUGCCAAUAUCGCAAGCUUCUUUGCCUAGCA
60	OK	93_Bd4	candidate-osa-miR2118r	UUCCUGAUGCCUCCCAUACCUA	22	SRR017200.130317_len=22	TTCCTGATGCCTCCCATACCTA	7	Bd4	95	116	21	42	GGAAUGGGAACAUGCAGGAAGU	3'	136	-60.9	47.7941	0.936923	206	AAGAGGGUCUGAGAGCGGUGGGAAUGGGAACAUGCAGGAAGUCCAAACUCUUCUUUGCCUCGACAACUAGGGGCUGAGAUUUGUUUUCCAUGUUUUCCUGAUGCCUCCCAUACCUAUUGUUCUCAGAUGCUCAUUC
61	OK	94_Bd5	candidate-bna-miR393	UCCAAAGGGAUCGCAUUGAUC	21	SRR017200.188222_len=21	TCCAAAGGGATCGCATTGATC	5	Bd5	21	41	99	119	UCAGUGCAAUCCCUUUGGAAU	5'	139	-62.2	49.6403	0.901449	280	UCAGGAAGCUAGUGGAGGACUCCAAAGGGAUCGCAUUGAUCUCAUCAGCUGCAUCCAAGCAUGAAUCAACGGAUGGAUGGAUCGAUGCAUAUGCAAGAUCAGUGCAAUCCCUUUGGAAUUCUCGACUCGCCUCUGCCUC
62	Multiloop	95_Bd2	candidate-bna-miR393	UCCAAAGGGAUCGCAUUGAUC	21	SRR017200.188222_len=21	TCCAAAGGGATCGCATTGATC	5	Bd2	21	41	94	113	UCAUGCGAUCCUUUUGGAGG	5'	133	-65.1	48.1203	1.01719	280	AACAAUGUCUUGGGGAAGCAUCCAAAGGGAUCGCAUUGAUCCUUCGACUCCAUUAAUGGUGUUCGUCAUCGUCUGCUGAUUGUCGACGACGGAUCAUGCGAUCCUUUUGGAGGCUUCCUCUAGCCAUUACUAC
63	Multiloop	96_Bd3	candidate-zma-miR396f-3p	GGUCAAGAAAGCUGUGGGAAG	21	SRR017200.155286_len=21	GGTCAAGAAAGCTGTGGGAAG	3	Bd3	132	152	21	41	UUCCACAGCUUUCUUGAACUU	3'	172	-86.8	54.0698	0.933333	169	AGUUAGUCCAUGCCAUUCCUUUCCACAGCUUUCUUGAACUUCCCUUCCCGGACUGCGGCCUGUAGCUCUCUCGCCCUCUUGAUCUCCCGUCGAUCUCCACUGGUAGCAGCUGGGAGAGCAGGGAAGAGGAGGGUCAAGAAAGCUGUGGGAAGAAAUGGCAUAACCAGGACUU
64	OK	103_Bd1	candidate-osa-miR528-3p	CCUGUGCCUGCCUCUUCCAUU	21	SRR017200.81942_len=21	CCTGTGCCTGCCTCTTCCATT	8	Bd1	87	107	21	41	UGGAAGGGGCAUGCAGAGGAG	3'	127	-75.6	62.9921	0.945	214	GGGGGCUGGAGCAGCAGCGGUGGAAGGGGCAUGCAGAGGAGCAGGGAUGAUGGGGGGUUGUACUCUGCUUCUUCCCCUCUCGUUCUCCUGUGCCUGCCUCUUCCAUUCCUGCUGCUACCGCCGUGCU
65	OK	104_Bd1	candidate-osa-miR528-5p	UGGAAGGGGCAUGCAGAGGAG	21	SRR017200.199656_len=21	TGGAAGGGGCATGCAGAGGAG	2	Bd1	21	41	87	107	CCUGUGCCUGCCUCUUCCAUU	5'	123	-75.6	63.4146	0.969231	280	GGGGGCUGGAGCAGCAGCGGUGGAAGGGGCAUGCAGAGGAGCAGGGAUGAUGGGGGGUUGUACUCUGCUUCUUCCCCUCUCGUUCUCCUGUGCCUGCCUCUUCCAUUCCUGCUGCUACCGCCG
66	Multiloop	105_Bd5	candidate-osa-miR530-5p	UGCAUUUGCACCUGCACCUA	20	SRR017200.115395_len=20	TGCATTTGCACCTGCACCTA	6	Bd5	286	305	21	40	GGUGCAGUGGCAGAUGCAGC	3'	325	-120.7	40	0.928462	15	UCGCUCUUCCUAGGUGAGUAGGUGCAGUGGCAGAUGCAGCUCAAUCACAAGCACUCCAAGCACACAUGCAUACUACUUCCCUUGCUCUUCUUGAUUUUCGUCGCUCCAGAAAUUUGCAGGAUCUGGUCUAUCAUCUAUUUCCUCCGUCUAAUAUUAAGUGUUGAAAUAUUAAAUGUAUCUAAACGUUUUUUAGGUAUAAAUACAUUCAUAUUUGAACAAAUUUGAGACACUUGGUAUGAGACGGAGGGAGUAUAUAUGAUACGGGAAGAAUGGUGUGAUUUUUGCUGCAUUUGCACCUGCACCUACAUCGAAGGAACGAUAGAAG
67	Multiloop	106_Bd5	candidate-osa-miR530-5p	UGCAUUUGCACCUGCACCUA	20	SRR017200.115395_len=20	TGCATTTGCACCTGCACCTA	6	Bd5	21	40	126	145	GGUGCAGUGGCAGAUGCAGC	5'	165	-78.6	47.8788	0.994937	280	AUAUGUGAUAGUGAUUGAGCUGCAUUUGCACCUGCACCUACCAAGGAAUGGUCUACAUUCACCUUGCAUAUGAUGCAUGUAAGAGCAAGGAUGUCCUUGACCCUCUCGCUCUUCCUAGGUGAGUAGGUGCAGUGGCAGAUGCAGCUCAAUCACAAGCACUCCAAG
68	Dicer	107_Bd2	candidate-ptc-miR319d	CUUGGACUGAAGGGUGCUCC	20	SRR017200.123015_len=20	CTTGGACTGAAGGGTGCTCC	5	Bd2	175	194	21	2		3'	214	-102.4	55.6075	0.860504	126	GGGAGUGAUGGACGGAAGAGAGCGUCCUUCAGUCCACUCACGGGCGGUGCCAGGAUCGAAUUAGCUGCCGACUCAUUCAUCCACAUGCCGAGCAAAAGUUUAGCCCUUUGAGAAAGAGCUUUGCAGAUGAGUGAAUGAAGCGGGAGGUAAAGCUUUGAUCUCGCGCCGCCGUUGCUUGGACUGAAGGGUGCUCCCUCCUCCUCCCUUAGCCACC
69	Multiloop	108_Bd3	candidate-ath-miR396a-5p	UUCCACAGCUUUCUUGAACUG	21	SRR017200.188410_len=21	TTCCACAGCTTTCTTGAACTG	8	Bd3	21	41	90	110	GUUCAAUAAAGCUGUGGGAAA	5'	130	-69.8	49.2308	1.09062	280	GCAUGGCCCUCUCUGUGAUCUUCCACAGCUUUCUUGAACUGCUCGGAUCUGCCUAAUUAGAUCACGGCUUGGGUUUGCACGAGAGGGCAGUUCAAUAAAGCUGUGGGAAAUUUCAGAGAGAGGCCAAUUG
70	Multiloop	109_Bd1	candidate-ath-miR396a-5p	UUCCACAGCUUUCUUGAACUG	21	SRR017200.188410_len=21	TTCCACAGCTTTCTTGAACTG	8	Bd1	21	41	89	109	GUUCAAUAAAGCUGUGGGAAA	5'	129	-54.3	44.186	0.952632	280	GCAUGGCCCUCUUUGCUAUCUUCCACAGCUUUCUUGAACUGCAUCUGCAAUGGAUGCUACUUAGCUUAUGCUUAACUGCAAGAGUGCUGUUCAAUAAAGCUGUGGGAAAUUGCAGAGAGAGACCAAUUG
71	OK	111_Bd3	candidate-lus-miR166b	UCGGACCAGGCUUCAUUCCC	20	SRR017200.195988_len=20	TCGGACCAGGCTTCATTCCC	5	Bd3	110	129	21	40	GAAUGUUGUCUGGUUCAAGG	3'	149	-60.8	44.9664	0.907463	191	AGCUAUUUUGCUUCUGGGUGGAAUGUUGUCUGGUUCAAGGUCUUGCCAUGUGAUUUGAGGAUGAACGGUUUGUGCAUGCAUAACUUUCAUUUCUCUUGUUUGCGGGAUCUCGGACCAGGCUUCAUUCCCCUCAGAGAUAGCUUCAAACU
72	OK	112_Bd3	candidate-lus-miR166b	UCGGACCAGGCUUCAUUCCC	20	SRR017200.195988_len=20	TCGGACCAGGCTTCATTCCC	5	Bd3	84	103	21	40	GAAUGUUGUCUGGCUCGAGG	3'	123	-60.8	47.1545	1.04828	217	GAGCUUUUUUACUUUGAGGGGAAUGUUGUCUGGCUCGAGGUGCUGAGAUCGAGAGAACUUGAAAUUCGAUCUCUAGAUUGAUCUCGGACCAGGCUUCAUUCCCCUCAAGUAAAGCUCCCGUGU
73	OK	113_Bd1	candidate-lus-miR166b	UCGGACCAGGCUUCAUUCCC	20	SRR017200.195988_len=20	TCGGACCAGGCTTCATTCCC	5	Bd1	86	105	21	40	GAAUGACGCCGGGUCUGAAA	3'	125	-67	57.6	0.930556	215	CUUUUCAUGGUUGUCGAGGGGAAUGACGCCGGGUCUGAAAGAAAGAAGGGGGCACGCCGGGAAUGACAGCGGUUCCCUAGCUCUUUCGGACCAGGCUUCAUUCCCCAUGACUCGACCAUGGGCAC
74	OK	114_Bd1	candidate-lus-miR166b	UCGGACCAGGCUUCAUUCCC	20	SRR017200.195988_len=20	TCGGACCAGGCTTCATTCCC	5	Bd1	181	200	21	40	GAAUGUUGUCUGGCUCGGGG	3'	220	-94	48.6364	0.878505	120	AGCCUUUUUCGUUUUGAGGGGAAUGUUGUCUGGCUCGGGGUUCUCUUUAUUUCUAUGCCUCUCUCUAUCCCCCCCUCCUCAAUCUCUCUAGCUUUGAUUGGAUCGAGAGAAGAUCGAUCGAUCGAUCCAAGAAGAGUUCUGAGAAGGGGGAUGAAGAGAGUAGACGUAUGUGUGUAGAUCUCGGACCAGGCUUCAUUCCCCCCAAAUACAAGGGCUCCCA
75	OK	115_Bd1	candidate-lus-miR166b	UCGGACCAGGCUUCAUUCCC	20	SRR017200.195988_len=20	TCGGACCAGGCTTCATTCCC	5	Bd1	103	122	21	40	GAAUGUUGUCUGGUUGGAGA	3'	142	-59.4	54.2254	0.771429	198	AUGUAUGGCGCAGUUGAGGGGAAUGUUGUCUGGUUGGAGACCUAGCUAGCAGCUAGCACGGAUCAUCCAUAGAUCGAUUCGACGCUGCAUAUGCGCGCGGUUUCGGACCAGGCUUCAUUCCCCCCAACUCUCAACUCGAUCG
76	Multiloop	117_Bd4	candidate-zma-miR166g-3p	UCGGACCAGGCUUCGAUCCC	20	SRR017200.195850_len=20	TCGGACCAGGCTTCGATCCC	4	Bd4	146	165	21	40	GGUUGUUGUCUGGUUCAAGG	3'	185	-81	46.4865	0.94186	155	GGUUGAAGUUAGGUUAAGGGGGUUGUUGUCUGGUUCAAGGUCUCCACAUACAUCAUGUACAUGGAGGGCAUGCAUGCAUGAUAUGCUGUUGUUGAGUGCCAUUUGCUCGAUCUUGUGUAUAUAUGCAGUGUAUGAUGUGGUGAUCUCGGACCAGGCUUCGAUCCCUUUAACCAGCAUCUGCACAG
77	OK	118_Bd5	candidate-bna-miR169l	UAGCCAAGGAUGACUUGCCU	20	SRR017200.188490_len=20	TAGCCAAGGATGACTTGCCT	5	Bd5	21	40	104	121	GCAGUCACCUUGGCUAGC	5'	142	-63.1	50.7042	0.876389	280	CCAGAGCCUGCUUCCUCCGGUAGCCAAGGAUGACUUGCCUAUAUUUGCUCCUUCAGAAGUCCUGGUUAAUUACAUGCCAGGUUUCAGAUGAGUUUGGCGAUAGGCAGUCACCUUGGCUAGCCUGAGUGGCUCUUGCCUCUUA
78	OK	119_Bd3	candidate-bna-miR169l	UAGCCAAGGAUGACUUGCCU	20	SRR017200.188490_len=20	TAGCCAAGGATGACTTGCCT	5	Bd3	21	40	105	122	GCAGUCUCCUUGGCUAGC	5'	138	-71.1	48.5507	1.06119	280	GAUAAGGGGUUUGGCCCUGAUAGCCAAGGAUGACUUGCCUGUGCAUGUCCUCCCUUGAUCGCUUGCAUAAUUUCAUAUAUGCAUGUGAUCUCGAUUUAUCACAGGCAGUCUCCUUGGCUAGCCUGGGUGCCUCUUAUC
79	OK	120_Bd3	candidate-bna-miR169l	UAGCCAAGGAUGACUUGCCU	20	SRR017200.188490_len=20	TAGCCAAGGATGACTTGCCT	5	Bd3	21	40	98	115	GCAGUCUCCUUGGCUAGC	5'	131	-62.4	50.3817	0.945455	280	AGCAAGGGGCUUAUCUCUGAUAGCCAAGGAUGACUUGCCUGUGUCAUACUUCAAGGCUUGGCAACAUGAUGCAUGAGCCUUUGUUGUAGUCUCAUAGGCAGUCUCCUUGGCUAGCCUGAGUGGCUCUUGCG
80	OK	121_Bd1	candidate-bna-miR169l	UAGCCAAGGAUGACUUGCCU	20	SRR017200.188490_len=20	TAGCCAAGGATGACTTGCCT	5	Bd1	21	40	91	110	GCAUGUCUUCCUUGGCUAUU	5'	131	-53.2	46.5649	0.872131	280	GAGGACUAGAGCUGAUUCGGUAGCCAAGGAUGACUUGCCUAAAUGUGUCUAUGUAAUUCAUCUGAGUUGGCAUGGGACCGUUAAUUUUAGGCAUGUCUUCCUUGGCUAUUCGGAGUGCCUCUUUGCUGCUC
81	Multiloop	122_Bd4	candidate-bna-miR169f	UAGCCAAGAAUGACUUGCCU	20	SRR017200.186776_len=20	TAGCCAAGAATGACTTGCCT	5	Bd4	21	40	128	146	GUGGGUCUUCUUGGCUAGC	5'	167	-78	51.497	0.906977	280	AGAGCCUCCCUUGAUUUUGGUAGCCAAGAAUGACUUGCCUAUGCUUGCCCUCUGCUAACCAGCUAGCCAUGCAUGGUAACCAAUGGACAAAUUUCUUGUGGUUGGCGUGGUUAGUGUGGUUGCAUGGGUGGGUCUUCUUGGCUAGCCAGAGCGGCUCUCAUCCACCA
82	Dicer	125_Bd3	candidate-lja-miR172c	AGAAUCUUGAUGAUGCUGCA	20	SRR017200.199762_len=20	AGAATCTTGATGATGCTGCA	6	Bd3	88	107	21	2		3'	127	-62.7	49.6063	0.995238	213	ACAGUCGGCGCUUGCAGGUGCAGCACCACCAAGAUUCACAUCGGGUUCUCCAGUCGUAAUUAAUUAACGAGGAGUACAACCAUGAUGAGAAUCUUGAUGAUGCUGCAUCGGCAACCGCUCGACUACU
83	OK	127_Bd3	candidate-sly-miR397	AUUGAGUGCAGCGUUGAUGA	20	SRR017200.199852_len=20	ATTGAGTGCAGCGTTGATGA	6	Bd3	21	40	80	99	ACCGGCGCUGCACACAGUGA	5'	119	-63.6	63.8655	0.836842	280	AGAAGAGGCGCAAAGGCAUCAUUGAGUGCAGCGUUGAUGAACAGGGGCCAGGCGACCGGCGGCCGGUCCGGUUCGGUUCACCGGCGCUGCACACAGUGACGCCCUUGCAUUCUCUGGCC
84	OK	129_Bd3	candidate-tae-miR397-5p	UCACCGGCGCUGCACACAGUG	21	SRR017200.127285_len=21	TCACCGGCGCTGCACACAGTG	3	Bd3	77	97	21	41	UUGAGUGCAGCGUUGAUGAAC	3'	117	-63.6	64.1026	0.848	224	GAAGAGGCGCAAAGGCAUCAUUGAGUGCAGCGUUGAUGAACAGGGGCCAGGCGACCGGCGGCCGGUCCGGUUCGGUUCACCGGCGCUGCACACAGUGACGCCCUUGCAUUCUCUGGC
85	OK	130_Bd4	candidate-lus-miR166b	UCGGACCAGGCUUCAUUCC	19	SRR017200.195988_len=19	TCGGACCAGGCTTCATTCC	5	Bd4	85	103	21	39	AAUGGAGGCUGAUCCAAGA	3'	123	-65.2	52.0325	1.01875	216	GAGGGAAGCAUGGUGUCUGGAAUGGAGGCUGAUCCAAGAUCCUUGGUCCGAAAUAUUGUGUUUCUGUGUUUGUUGCCAAGGAUCUCGGACCAGGCUUCAUUCCUCACACCGAGCUUCCGCUGC
86	OK	132_Bd3	candidate-lus-miR166b	UCGGACCAGGCUUCAUUCC	19	SRR017200.195988_len=19	TCGGACCAGGCTTCATTCC	5	Bd3	109	127	21	39	AAUGUUGUCUGGUUCAAGG	3'	147	-60.3	45.5782	0.9	192	GCUAUUUUGCUUCUGGGUGGAAUGUUGUCUGGUUCAAGGUCUUGCCAUGUGAUUUGAGGAUGAACGGUUUGUGCAUGCAUAACUUUCAUUUCUCUUGUUUGCGGGAUCUCGGACCAGGCUUCAUUCCCCUCAGAGAUAGCUUCAAAC
87	OK	133_Bd3	candidate-lus-miR166b	UCGGACCAGGCUUCAUUCC	19	SRR017200.195988_len=19	TCGGACCAGGCTTCATTCC	5	Bd3	83	101	21	39	AAUGUUGUCUGGCUCGAGG	3'	121	-57.2	47.1074	1.00351	218	AGCUUUUUUACUUUGAGGGGAAUGUUGUCUGGCUCGAGGUGCUGAGAUCGAGAGAACUUGAAAUUCGAUCUCUAGAUUGAUCUCGGACCAGGCUUCAUUCCCCUCAAGUAAAGCUCCCGUG
88	OK	135_Bd1	candidate-lus-miR166b	UCGGACCAGGCUUCAUUCC	19	SRR017200.195988_len=19	TCGGACCAGGCTTCATTCC	5	Bd1	85	103	21	39	AAUGACGCCGGGUCUGAAA	3'	123	-67	56.9106	0.957143	216	UUUUCAUGGUUGUCGAGGGGAAUGACGCCGGGUCUGAAAGAAAGAAGGGGGCACGCCGGGAAUGACAGCGGUUCCCUAGCUCUUUCGGACCAGGCUUCAUUCCCCAUGACUCGACCAUGGGCA
89	OK	136_Bd1	candidate-lus-miR166b	UCGGACCAGGCUUCAUUCC	19	SRR017200.195988_len=19	TCGGACCAGGCTTCATTCC	5	Bd1	180	198	21	39	AAUGUUGUCUGGCUCGGGG	3'	218	-93.5	49.0826	0.873832	121	GCCUUUUUCGUUUUGAGGGGAAUGUUGUCUGGCUCGGGGUUCUCUUUAUUUCUAUGCCUCUCUCUAUCCCCCCCUCCUCAAUCUCUCUAGCUUUGAUUGGAUCGAGAGAAGAUCGAUCGAUCGAUCCAAGAAGAGUUCUGAGAAGGGGGAUGAAGAGAGUAGACGUAUGUGUGUAGAUCUCGGACCAGGCUUCAUUCCCCCCAAAUACAAGGGCUCCC
90	OK	137_Bd1	candidate-lus-miR166b	UCGGACCAGGCUUCAUUCC	19	SRR017200.195988_len=19	TCGGACCAGGCTTCATTCC	5	Bd1	102	120	21	39	AAUGUUGUCUGGUUGGAGA	3'	140	-59	54.2857	0.776316	199	UGUAUGGCGCAGUUGAGGGGAAUGUUGUCUGGUUGGAGACCUAGCUAGCAGCUAGCACGGAUCAUCCAUAGAUCGAUUCGACGCUGCAUAUGCGCGCGGUUUCGGACCAGGCUUCAUUCCCCCCAACUCUCAACUCGAUC
91	Multiloop	139_Bd4	candidate-zma-miR166g-3p	UCGGACCAGGCUUCGAUCC	19	SRR017200.195850_len=19	TCGGACCAGGCTTCGATCC	4	Bd4	145	163	21	39	GUUGUUGUCUGGUUCAAGG	3'	183	-81	45.9016	0.964286	156	GUUGAAGUUAGGUUAAGGGGGUUGUUGUCUGGUUCAAGGUCUCCACAUACAUCAUGUACAUGGAGGGCAUGCAUGCAUGAUAUGCUGUUGUUGAGUGCCAUUUGCUCGAUCUUGUGUAUAUAUGCAGUGUAUGAUGUGGUGAUCUCGGACCAGGCUUCGAUCCCUUUAACCAGCAUCUGCACA
92	Multiloop	141_Bd3	candidate-ath-miR396a-5p	UUCCACAGCUUUCUUGAACU	20	SRR017200.188410_len=20	TTCCACAGCTTTCTTGAACT	8	Bd3	21	40	91	110	UUCAAUAAAGCUGUGGGAAA	5'	130	-69.8	49.2308	1.09062	280	GCAUGGCCCUCUCUGUGAUCUUCCACAGCUUUCUUGAACUGCUCGGAUCUGCCUAAUUAGAUCACGGCUUGGGUUUGCACGAGAGGGCAGUUCAAUAAAGCUGUGGGAAAUUUCAGAGAGAGGCCAAUUG
93	Multiloop	142_Bd1	candidate-ath-miR396a-5p	UUCCACAGCUUUCUUGAACU	20	SRR017200.188410_len=20	TTCCACAGCTTTCTTGAACT	8	Bd1	21	40	90	109	UUCAAUAAAGCUGUGGGAAA	5'	129	-54.3	44.186	0.952632	280	GCAUGGCCCUCUUUGCUAUCUUCCACAGCUUUCUUGAACUGCAUCUGCAAUGGAUGCUACUUAGCUUAUGCUUAACUGCAAGAGUGCUGUUCAAUAAAGCUGUGGGAAAUUGCAGAGAGAGACCAAUUG
94	Multiloop	145_Bd3	candidate-zma-miR167i-3p	GAUCAUGUUGCAGCUUCAC	19	SRR017200.91741_len=19	GATCATGTTGCAGCTTCAC	6	Bd3	144	162	21	40	GAAGCUGCCAGCAUGAUCUG	3'	182	-77.6	46.1538	0.92381	157	AUUUGAUGGUGUGAGAGGUUGAAGCUGCCAGCAUGAUCUGAUCACCGUCCAACGUAACCGAACACAUGUCGAUCGACUUCCGAUUGCGCCGGUUAUCUUGGUAGGAAUAUAUAUAUAUGAGCUUCCAUUGCAAGGGUUCUUCAGAUCAUGUUGCAGCUUCACUCUCUCAUCACCACCGAAAG
95	Dicer	147_Bd2	candidate-ptc-miR319d	UUGGACUGAAGGGUGCUCCC	20	SRR017200.198547_len=20	TTGGACTGAAGGGTGCTCCC	5	Bd2	177	196	21	2		3'	216	-102.4	55.0926	0.860504	124	UGGGAGUGAUGGACGGAAGAGAGCGUCCUUCAGUCCACUCACGGGCGGUGCCAGGAUCGAAUUAGCUGCCGACUCAUUCAUCCACAUGCCGAGCAAAAGUUUAGCCCUUUGAGAAAGAGCUUUGCAGAUGAGUGAAUGAAGCGGGAGGUAAAGCUUUGAUCUCGCGCCGCCGUUGCUUGGACUGAAGGGUGCUCCCUCCUCCUCCCUUAGCCACCU
96	Dicer	148_Bd2	candidate-ptc-miR319d	UUGGACUGAAGGGUGCUCCC	20	SRR017200.198547_len=20	TTGGACTGAAGGGTGCTCCC	5	Bd2	169	188	21	2		3'	208	-86.6	46.6346	0.892784	132	UGGCUCAUGCAUGUAUAAGAGAGCUCUCUUCAGUCCACUCUCAGAUGACUGUAGGGUUUUAUUAGCUGCCGAUUCAUCCAUUCACCUACCAAGAAUCAUGAGGGCGUAUAUGUCUUGGUAGCCGACUGGAUGGCACGGGAGCUACAAAAAGCUUUUCGUUGUUUGUGGUUGGACUGAAGGGUGCUCCCUUGCUUACAAUACUGCACAA
97	OK	151_Bd3	candidate-osa-miR529a	GCUGUACCCUCUCUCUUCUUC	21	SRR017200.29589_len=21	GCTGTACCCTCTCTCTTCTTC	9	Bd3	75	95	21	41	AGAAGAGAGAGAGUACAGCCU	3'	115	-53.2	42.6087	1.08571	226	AUAUCGUCAAGGUUAAAGGGAGAAGAGAGAGAGUACAGCCUUAAUUAAGCUCGAUCGAUCUGUCUUGUAUCAAGGCUGUACCCUCUCUCUUCUUCUCUUAGCUUCUUGAUGCAAG
98	OK	152_Bd3	candidate-zma-miR529-5p	AGAAGAGAGAGAGUACAGCCU	21	SRR017200.116994_len=21	AGAAGAGAGAGAGTACAGCCT	2	Bd3	21	41	75	95	GCUGUACCCUCUCUCUUCUUC	5'	115	-53.2	42.6087	1.08571	280	AUAUCGUCAAGGUUAAAGGGAGAAGAGAGAGAGUACAGCCUUAAUUAAGCUCGAUCGAUCUGUCUUGUAUCAAGGCUGUACCCUCUCUCUUCUUCUCUUAGCUUCUUGAUGCAAG
99	Multiloop	155_Bd3	candidate-bna-miR169l	UAGCCAAGGAUGACUUGCCGGC	22	SRR017200.196978_len=22	TAGCCAAGGATGACTTGCCGGC	4	Bd3	21	42	89	113	CGGCAAGUUGUUUGCUUUGGCUACA	5'	133	-50.2	49.6241	0.760606	280	CACGACGACAGCUCUUCGUGUAGCCAAGGAUGACUUGCCGGCCGGCCUGCAUAUAUGUCUCCAAAUUAACAAGCUUAACAAGCUAGGUCGGCAAGUUGUUUGCUUUGGCUACAUGACUGCCUCAUCCUCUCAU
100	OK	156_Bd4	candidate-lja-miR167c	UGAAGCUGCCAGCAUGAUCUGA	22	SRR017200.197329_len=22	TGAAGCTGCCAGCATGATCTGA	5	Bd4	21	42	94	114	AGGUCAUGCUGGAGUUUCAUC	5'	134	-65.5	46.2687	1.05645	280	AUGUGCACCAUACAAGCUGGUGAAGCUGCCAGCAUGAUCUGAUCUGACCAUAUAUCUAGAUUGGCAUGGAUGGAUAUGUGAUAUGAUCUGAUCAGGUCAUGCUGGAGUUUCAUCUGCUGGUUGGGAGCACGAUC
101	Multiloop	157_Bd3	candidate-lja-miR167c	UGAAGCUGCCAGCAUGAUCUGA	22	SRR017200.197329_len=22	TGAAGCTGCCAGCATGATCTGA	5	Bd3	21	42	144	164	AGAUCAUGUUGCAGCUUCACU	5'	180	-76.1	46.1111	0.916867	280	AAUUUGAUGGUGUGAGAGGUUGAAGCUGCCAGCAUGAUCUGAUCACCGUCCAACGUAACCGAACACAUGUCGAUCGACUUCCGAUUGCGCCGGUUAUCUUGGUAGGAAUAUAUAUAUAUGAGCUUCCAUUGCAAGGGUUCUUCAGAUCAUGUUGCAGCUUCACUCUCUCAUCACCACCGA
102	Multiloop	158_Bd1	candidate-lja-miR167c	UGAAGCUGCCAGCAUGAUCUGA	22	SRR017200.197329_len=22	TGAAGCTGCCAGCATGATCTGA	5	Bd1	21	42	97	119	AGAUCAUGCUGUGCAGUUUCAUC	5'	139	-63.7	44.6043	1.02742	280	GUGGUGCAUCUUCUAGGAGCUGAAGCUGCCAGCAUGAUCUGACGAGAGUUCCUCGUCUGAUAGCAAUGUUUAAUUCUCUUGUCAUGACUAAUGAUCAGAUCAUGCUGUGCAGUUUCAUCUGCUUGUGGAUGCACAAGAU
103	OK	159_Bd1	candidate-lja-miR167c	UGAAGCUGCCAGCAUGAUCUGA	22	SRR017200.197329_len=22	TGAAGCTGCCAGCATGATCTGA	5	Bd1	21	42	133	153	AGAUCAUCUGGCAGCUUCAUU	5'	173	-83.1	50.289	0.955172	280	GCUUGUGCGCCACAAGUAGAUGAAGCUGCCAGCAUGAUCUGAACUCCACGCACCACAUGUGUAUCUUGGUGCUGUGUACUCGAUCUUCAGAUUGAUUACAUGCACGCAUGAGAAACUGUGCAGGCGAUCUGCAGAUCAUCUGGCAGCUUCAUUUUCUCAUGGCAGCACACCGG
104	OK	161_Bd4	candidate-lja-miR167c	UGAAGCUGCCAGCAUGAUCU	20	SRR017200.197329_len=20	TGAAGCTGCCAGCATGATCT	5	Bd4	21	40	96	114	GUCAUGCUGGAGUUUCAUC	5'	134	-65.5	46.2687	1.05645	280	AUGUGCACCAUACAAGCUGGUGAAGCUGCCAGCAUGAUCUGAUCUGACCAUAUAUCUAGAUUGGCAUGGAUGGAUAUGUGAUAUGAUCUGAUCAGGUCAUGCUGGAGUUUCAUCUGCUGGUUGGGAGCACGAUC
105	OK	162_Bd4	candidate-lja-miR167c	UGAAGCUGCCAGCAUGAUCU	20	SRR017200.197329_len=20	TGAAGCTGCCAGCATGATCT	5	Bd4	21	40	84	104	AUCAUGCCUGACAGCCUCAUU	5'	124	-57.5	46.7742	0.991379	280	GGGAUGCUCAUGUGAAAGAGUGAAGCUGCCAGCAUGAUCUAGCUUUGAUCCAAUGUAUGUCUCUACGUGUGGAUCCUUGUUAGAUCAUGCCUGACAGCCUCAUUUCUUCGCAAACGUUUGGGCA
106	Multiloop	163_Bd3	candidate-lja-miR167c	UGAAGCUGCCAGCAUGAUCU	20	SRR017200.197329_len=20	TGAAGCTGCCAGCATGATCT	5	Bd3	21	40	146	164	AUCAUGUUGCAGCUUCACU	5'	180	-76.1	46.1111	0.916867	280	AAUUUGAUGGUGUGAGAGGUUGAAGCUGCCAGCAUGAUCUGAUCACCGUCCAACGUAACCGAACACAUGUCGAUCGACUUCCGAUUGCGCCGGUUAUCUUGGUAGGAAUAUAUAUAUAUGAGCUUCCAUUGCAAGGGUUCUUCAGAUCAUGUUGCAGCUUCACUCUCUCAUCACCACCGA
107	Multiloop	164_Bd1	candidate-lja-miR167c	UGAAGCUGCCAGCAUGAUCU	20	SRR017200.197329_len=20	TGAAGCTGCCAGCATGATCT	5	Bd1	21	40	129	150	GUCAUGCUGCGGCAGCCUCACU	5'	170	-91.1	51.1765	1.04713	280	UUACUGCCCGAGGGAACGAGUGAAGCUGCCAGCAUGAUCUAGCUCAGCGUGAUCAAGCAAGAUUCACACAUACACGUGUGGUUUUUUUGAGCUAUAGCUCGAUUGAUCUUGAGGUCAUGCCUUGCUAGGUCAUGCUGCGGCAGCCUCACUUCUUCCCGCCGUUUGGGCAU
108	Multiloop	165_Bd1	candidate-lja-miR167c	UGAAGCUGCCAGCAUGAUCU	20	SRR017200.197329_len=20	TGAAGCTGCCAGCATGATCT	5	Bd1	21	40	113	134	AUCAUGCUGUGACAGUUUCACU	5'	150	-70.6	55.3333	0.850602	280	CCAGUGCCCAAGAGAAAGCGUGAAGCUGCCAGCAUGAUCUAUCUGACUUGUGGUGGCAAGUGCCACAGCAAAUUCAGCAACGCCGUGGCUUCGGGGCCGGCAGUGUGGUUAGAUCAUGCUGUGACAGUUUCACUCUUUCCCCUGUUGGGC
109	Multiloop	166_Bd1	candidate-lja-miR167c	UGAAGCUGCCAGCAUGAUCU	20	SRR017200.197329_len=20	TGAAGCTGCCAGCATGATCT	5	Bd1	21	40	99	119	AUCAUGCUGUGCAGUUUCAUC	5'	139	-63.7	44.6043	1.02742	280	GUGGUGCAUCUUCUAGGAGCUGAAGCUGCCAGCAUGAUCUGACGAGAGUUCCUCGUCUGAUAGCAAUGUUUAAUUCUCUUGUCAUGACUAAUGAUCAGAUCAUGCUGUGCAGUUUCAUCUGCUUGUGGAUGCACAAGAU
110	OK	167_Bd1	candidate-lja-miR167c	UGAAGCUGCCAGCAUGAUCU	20	SRR017200.197329_len=20	TGAAGCTGCCAGCATGATCT	5	Bd1	21	40	135	153	AUCAUCUGGCAGCUUCAUU	5'	173	-83.1	50.289	0.955172	280	GCUUGUGCGCCACAAGUAGAUGAAGCUGCCAGCAUGAUCUGAACUCCACGCACCACAUGUGUAUCUUGGUGCUGUGUACUCGAUCUUCAGAUUGAUUACAUGCACGCAUGAGAAACUGUGCAGGCGAUCUGCAGAUCAUCUGGCAGCUUCAUUUUCUCAUGGCAGCACACCGG
111	Multiloop	168_Bd5	candidate-osa-miR396e-5p	UCCACAGGCUUUCUUGAACUG	21	SRR017200.199602_len=21	TCCACAGGCTTTCTTGAACTG	7	Bd5	21	41	127	147	GUUCAAGAAAGCCCAUGGAAA	5'	167	-75.6	52.0958	0.868966	280	AGAGAUGCGCGGGCAUGCUUUCCACAGGCUUUCUUGAACUGUGAACUCGUGGGGGUGUUCUCCUCUGAAUUGUGUCGUGGAAUUGCGGGCUUGUUCUUUAUCCGUCGAUCUCUCCGCCUGUUGAUGGUUCAAGAAAGCCCAUGGAAACCAUGCCGCCAUCUUGGUCU
112	OK	173_Bd3	candidate-osa-miR529a	CUGUACCCUCUCUCUUCUUC	20	SRR017200.29589_len=20	CTGTACCCTCTCTCTTCTTC	9	Bd3	76	95	21	40	AGAAGAGAGAGAGUACAGCC	3'	115	-53.2	42.6087	1.08571	225	AUAUCGUCAAGGUUAAAGGGAGAAGAGAGAGAGUACAGCCUUAAUUAAGCUCGAUCGAUCUGUCUUGUAUCAAGGCUGUACCCUCUCUCUUCUUCUCUUAGCUUCUUGAUGCAAG
113	Dicer	175_Bd2	candidate-ptc-miR319d	CUUGGACUGAAGGGUGCUCCC	21	SRR017200.123015_len=21	CTTGGACTGAAGGGTGCTCCC	5	Bd2	176	196	21	2		3'	216	-102.4	55.0926	0.860504	125	UGGGAGUGAUGGACGGAAGAGAGCGUCCUUCAGUCCACUCACGGGCGGUGCCAGGAUCGAAUUAGCUGCCGACUCAUUCAUCCACAUGCCGAGCAAAAGUUUAGCCCUUUGAGAAAGAGCUUUGCAGAUGAGUGAAUGAAGCGGGAGGUAAAGCUUUGAUCUCGCGCCGCCGUUGCUUGGACUGAAGGGUGCUCCCUCCUCCUCCCUUAGCCACCU
114	Dicer	176_Bd2	candidate-ptc-miR319d	UUGGACUGAAGGGUGCUCC	19	SRR017200.198547_len=19	TTGGACTGAAGGGTGCTCC	5	Bd2	176	194	21	2		3'	214	-102.4	55.6075	0.860504	125	GGGAGUGAUGGACGGAAGAGAGCGUCCUUCAGUCCACUCACGGGCGGUGCCAGGAUCGAAUUAGCUGCCGACUCAUUCAUCCACAUGCCGAGCAAAAGUUUAGCCCUUUGAGAAAGAGCUUUGCAGAUGAGUGAAUGAAGCGGGAGGUAAAGCUUUGAUCUCGCGCCGCCGUUGCUUGGACUGAAGGGUGCUCCCUCCUCCUCCCUUAGCCACC
115	Dicer	177_Bd2	candidate-ptc-miR319d	UUGGACUGAAGGGUGCUCC	19	SRR017200.198547_len=19	TTGGACTGAAGGGTGCTCC	5	Bd2	168	186	21	2		3'	206	-86.6	47.0874	0.892784	133	GGCUCAUGCAUGUAUAAGAGAGCUCUCUUCAGUCCACUCUCAGAUGACUGUAGGGUUUUAUUAGCUGCCGAUUCAUCCAUUCACCUACCAAGAAUCAUGAGGGCGUAUAUGUCUUGGUAGCCGACUGGAUGGCACGGGAGCUACAAAAAGCUUUUCGUUGUUUGUGGUUGGACUGAAGGGUGCUCCCUUGCUUACAAUACUGCACA
116	Multiloop	210_Bd2	candidate-tae-miR1122a	UAGAUACAUCCGUAUUUGGA	20	SRR017200.182917_len=20	TAGATACATCCGTATTTGGA	7	Bd2	21	40	318	337	CAAAUAUGGAUGUAUCUAUU	5'	353	-108.9	37.6771	0.818797	280	AUCCAGACGCCUUUUACACCUAGAUACAUCCGUAUUUGGACUAUUUUGAGACAAGUAAUACCGGUCGGACGGAGUAUGUGAAAGUAUCGAUUUUUAGUGACGUUUUUUCUUUUGAUCUCAAGUUGACACUUUAUUCCAAAUUUCAACAUAAAUCAAGAGCUUGCUACUAGUAGAUUACAUGAUUUGCAAGAUGGUAACUUUGAGACUGAGCUCGUCACAUAGACAACUGACUCGAUGCGCUCUCGAGGAUACUUGGUUAGCUCGAGAAGCAACAUAAUCCAUACCCUCUGUCUCAUAAUUUUUGUCUCAAAUUUGCCCAAAUAUGGAUGUAUCUAUUCCUAAAAAGAGUCUAA
117	Multiloop	226_Bd1	candidate-tae-miR1122a	UAGAUACAUCCGUAUUUGGA	20	SRR017200.182917_len=20	TAGATACATCCGTATTTGGA	7	Bd1	21	40	158	177	CAAAUAUGAAUGUAUUUAUU	5'	193	-58.2	32.1244	0.93871	280	AUUUAAAUGCUUUUUACACAUAGAUACAUCCGUAUUUGGACAAAUUUGAGACAGGUAAUACCGAUCGGAGGGAGUAGUGUGAUUUUAUCACGUACCACCUACUAGUAGUUUUUUUAAGUACUCCAUCUGAUGCUAAAUUCUUGACUCGAAAUUUGUCCAAAUAUGAAUGUAUUUAUUUUUUUAAAACGUCUAG
118	OK	233_Bd5	candidate-tae-miR1122a	UAGAUACAUGUGUAUCUAGA	20	SRR017200.102694_len=20	TAGATACATGTGTATCTAGA	7	Bd5	55	74	21	40	UAAAUACGCAUGUAUCUACA	3'	94	-43.2	32.9787	1.39355	246	UUAAGUGUCGCAACUUUGUCUAAAUACGCAUGUAUCUACAUACUAAAACGCGUCUAGAUACAUGUGUAUCUAGAUUAAGUUGCAACACUUAAUA
119	OK	235_Bd4	candidate-tae-miR1122a	UAGAUACAUGUGUAUCUAGA	20	SRR017200.102694_len=20	TAGATACATGTGTATCTAGA	7	Bd4	55	74	21	40	UAGAUACACAUGUACCUACA	3'	94	-42.1	31.9149	1.40333	246	UAACUUGUUUCAGCUUUAUUUAGAUACACAUGUACCUACACAACAAAACGUGUCUAGAUACAUGUGUAUCUAGACAAAGCUAUGACAAGUAAUA
120	Head	236_Bd3	candidate-tae-miR1122a	UAGAUACAUGUGUAUCUAGA	20	SRR017200.102694_len=20	TAGATACATGTGTATCTAGA	7	Bd3	54	73	21	39	UAGAUAGCAUGUACCUACA	3'	93	-27.7	37.6344	0.791429	247	UUAAUCGUCACAACUUUGUCUAGAUAGCAUGUACCUACACACUGAAACGCAUCUAGAUACAUGUGUAUCUAGACAAAGCUGCAACUACCUUAU
121	OK	237_Bd3	candidate-tae-miR1122a	UAGAUACAUGUGUAUCUAGA	20	SRR017200.102694_len=20	TAGATACATGTGTATCTAGA	7	Bd3	55	74	21	40	UAGAUACGCCUGUACCUACA	3'	94	-39.5	42.5532	0.9875	246	UUACUUGUCGGAGCUUUGUCUAGAUACGCCUGUACCUACACAAUGAAACGCGUCUAGAUACAUGUGUAUCUAGACAAAGCUGGGACUAAUAUGG
122	Head	243_Bd2	candidate-tae-miR1122a	UAGAUACAUGUGUAUCUAGA	20	SRR017200.102694_len=20	TAGATACATGTGTATCTAGA	7	Bd2	54	73	21	40	UAGAUACGCAUGUACCUACA	3'	93	-54.5	35.4839	1.65152	247	UUAAGUGUUGCAACUUUGUCUAGAUACGCAUGUACCUACAACUAAAACAUGCCUAGAUACAUGUGUAUCUAGACAAAGUUGCGACACUUAAUA
123	OK	246_Bd1	candidate-tae-miR1122a	UAGAUACAUGUGUAUCUAGA	20	SRR017200.102694_len=20	TAGATACATGTGTATCTAGA	7	Bd1	55	74	21	40	UAAAUACGCAUGUACCUACA	3'	94	-35.1	34.0426	1.09688	246	UGUUAAGUCUCAACUUUGUGUAAAUACGCAUGUACCUACACACUAAAAUGCGUCUAGAUACAUGUGUAUCUAGACAAAGUUGUGACACUUAAUA
124	OK	247_Bd1	candidate-tae-miR1122a	UAGAUACAUGUGUAUCUAGA	20	SRR017200.102694_len=20	TAGATACATGTGTATCTAGA	7	Bd1	55	74	21	40	UAGAUAUGCAUGUACCUACA	3'	94	-43.2	38.2979	1.2	246	UUACUUCUCUUGGCUUUGUCUAGAUAUGCAUGUACCUACACAAUGAAACGCGUCUAGAUACAUGUGUAUCUAGACAAAGCUGCGACAAGUAAUA
125	OK	249_Bd1	candidate-tae-miR1122a	UAGAUACAUGUGUAUCUAGA	20	SRR017200.102694_len=20	TAGATACATGTGTATCTAGA	7	Bd1	53	72	21	38	UAGAUACACAUAUCUAUA	3'	92	-56.2	34.7826	1.75625	248	UUAAGUGUCGCAACUUUGUCUAGAUACACAUAUCUAUACACUAGAACAUGUCUAGAUACAUGUGUAUCUAGACAAAGUUGCGACACUUAAUG
126	OK	252_Bd1	candidate-tae-miR1122a	UAGAUACAUGUGUAUCUAGA	20	SRR017200.102694_len=20	TAGATACATGTGTATCTAGA	7	Bd1	55	74	21	40	UAGAUACGCAUGUACCUACA	3'	94	-51.4	39.3617	1.38919	246	GUAAUCGUCGCAGCUUUGUCUAGAUACGCAUGUACCUACACACUGAAAUGCGUAUAGAUACAUGUGUAUCUAGACAAAGCUGUGACAAGUAAUU
127	Multiloop	284_Bd5	candidate-tae-miR1122a	UAGAUACAUCCAUAUUUGGA	20	SRR017200.82876_len=20	TAGATACATCCATATTTGGA	7	Bd5	105	124	21	40	CAAAAAUGGAUGUAUCUAUU	3'	144	-55	31.25	1.22222	196	AUCCUUGUCUCAAAUUUGUCCAAAAAUGGAUGUAUCUAUUACUAAAAAGCUCCGUUCCAUAAUUAUUGUCGAAAUAUUACAAGCAUCUAGACACCUUUUAGGAAUAGAUACAUCCAUAUUUGGACAAAUAUGAGACGAGAAUUA
128	Multiloop	285_Bd5	candidate-tae-miR1122a	UAGAUACAUCCAUAUUUGGA	20	SRR017200.82876_len=20	TAGATACATCCATATTTGGA	7	Bd5	21	40	267	286	CAAAUAUGGAUGUAUCUAUU	5'	302	-104.4	35.4305	0.975701	280	AUCUAGACGCUUUUUAAACAUAGAUACAUCCAUAUUUGGAAAAUUUGAGACAAGUAUGGGUCAGAGGGAGUAAAAAAAUUGUGACCUUUUAAAUAGUAAAGUGCCGUCUUAAAUGGAGGAUCAAAUUUAAGUGACACUCAUCUUCCUCAAGGAGUAGAUACCAUAAAAUUGCUCGCAUCUAAAUGUAAACCCGUGACCGCACACAGUUUACCACUCCGUCAUUCGGAUGUAUUCCUCCGAUCAUAAAUUCUUGUCUCAAAUUUGCCCAAAUAUGGAUGUAUCUAUUUUUAAAAAUCGUCUAA
129	OK	379_Bd4	candidate-tae-miR1122a	UAGAUACAUCCAUAUUUGGA	20	SRR017200.82876_len=20	TAGATACATCCATATTTGGA	7	Bd4	55	74	21	41	CAAAUAUUACAUGUAUCUAUA	3'	94	-24.8	28.7234	0.918519	246	UCCGAUCCAUAUUAAUUGUUCAAAUAUUACAUGUAUCUAUAUGCUUUUUAGACAUAGAUACAUCCAUAUUUGGACAAAUUUGAGACAGAGGAAA
130	Multiloop	408_Bd3	candidate-tae-miR1122a	UAGAUACAUCCAUAUUUGGA	20	SRR017200.82876_len=20	TAGATACATCCATATTTGGA	7	Bd3	21	40	225	244	UAAAUAUGAAUGUAUCUAUA	5'	260	-110.3	38.4615	1.103	280	AUCUAGACGCUUUUUAGCCAUAGAUACAUCCAUAUUUGGACAAAUUUGAGUCACUUAAUAUGGAACGGAGGGAGUACACAUGAUGGUGAACGUGCCCUUUUUACUGUCGGACGUCGUGGGUGAAUCGCAAGCUUAUCAUCGUUUAUCCCGGAUAGACUAACUUCUUACUGGAAUUAAUCUUUGUUCUACUCCCUCCGUCCCAUAUUAAGUCACUCAGAUUCGUCUAAAUAUGAAUGUAUCUAUAUACUAAAAUAUGUCUA
131	MismatchB	419_Bd3	candidate-tae-miR1122a	UAGAUACAUCCAUAUUUGGA	20	SRR017200.82876_len=20	TAGATACATCCATATTTGGA	7	Bd3	59	78	0	45	0UUCCUCCGAUUCUAAAUUGUCGUCGAAAUAUUACAUGUAUCUAUA	3'	98	-22.8	26.5306	0.876923	242	UUCCUCCGAUUCUAAAUUGUCGUCGAAAUAUUACAUGUAUCUAUACACUUUUAAAAAAUAGAUACAUCCAUAUUUGGACAAAUUUGAAUCAAGAAUUU
132	Multiloop	469_Bd3	candidate-tae-miR1122a	UAGAUACAUCCAUAUUUGGA	20	SRR017200.82876_len=20	TAGATACATCCATATTTGGA	7	Bd3	283	302	21	40	CAAAUAUGGAUGUAUCUAUU	3'	322	-127.8	31.3665	1.26535	18	AUUCUUGACUCAAAUUUGCCCAAAUAUGGAUGUAUCUAUUCUUAAAAAGCGUCUAGAUACAUGUAAUAUUUUGACAACAAUUUAGGAUCAGAGGGAGUAUUGAAUUAAUGUUGUUGUAUAUCACAUGUCUGAUCUGUAAGUGUUGUGCACCUGUUUUCACGUAAUGGCCUUAUAUUAAUUAGAGUUUUAGUUACUAUGGUUUCUGUAUUGAAGAUUUUAGUUACUCCCUGCGAUCCAUAUUAAUUGUCGAACUAUUACAUGUAUCUAGACUCUUUUUAGGCAUAGAUACAUCCAUAUUUGGACAAAUUUGAGACAACUAAUA
133	OK	545_Bd2	candidate-tae-miR1122a	UAGAUACAUCCAUAUUUGGA	20	SRR017200.82876_len=20	TAGATACATCCATATTTGGA	7	Bd2	193	212	21	40	UAAAUACGGAUGUAUCUAUG	3'	232	-78.2	31.0345	1.08611	108	UUUCGUCAACUUUUUUUGCCUAAAUACGGAUGUAUCUAUGCCUAAAAAACGUUUAGAUACAUGUAAUACAAAGUCACUUAAUAUGGGACAGAGGAAGUAUAUGGUAUCGUAUUAAAUAAUCACAAUAUUACUACUCCCUCCGAUCCUAACUAAUUGACGAAAUAUUACAUGUAUCUAGACACAUUUUAGUCGUAGAUACAUCCAUAUUUGGAAAAAUUUGCGACAAGUAAUA
134	Multiloop	563_Bd2	candidate-tae-miR1122a	UAGAUACAUCCAUAUUUGGA	20	SRR017200.82876_len=20	TAGATACATCCATATTTGGA	7	Bd2	21	40	191	210	CAAAUAUGGAUGUAACUAUA	5'	226	-89.3	38.0531	1.03837	280	AUCUAGACGCUUUUUAAGCAUAGAUACAUCCAUAUUUGGACAAAUUGAAGUCACUUAAUAAUAUGGGACGGAGCGAGUAGCUCAUUGGAUCGAUGACCCCUCCCCAUAAAAGCCAGGGUGGUUUUAGUUGACAUGUCACACGUGUUAAAUGAUUACUCUCUCUGACCCAUACUACUUGUCUCAAAUUUGUCAAAUAUGGAUGUAACUAUAUUUAAAAAGCGUCUAC
135	Multiloop	596_Bd2	candidate-tae-miR1122a	UAGAUACAUCCAUAUUUGGA	20	SRR017200.82876_len=20	TAGATACATCCATATTTGGA	7	Bd2	21	40	238	257	UAAAUAUGGAUGUAUCUAUA	5'	273	-105.9	38.4615	1.00857	280	ACUUAGAUGUUUUUUACGCAUAGAUACAUCCAUAUUUGGAUAAAUUUGAGUCACUUAAUAUGUAACGGAGGGAGUAUAUGAGAUCUAUUAACCCUUUUGUUCGUGUUGACUGCCGGUAGCUCUUAGAAAAAGACCAAGAAACCUAGAGGCUGGAGUUCAGAAUAAUAUGCAUGUGCAGGAGCCGUCCUAGCAAUAAUACGUGCAUCCUCCGUCCCAUAUAAGUGACUCAAAUUUGCCUAAAUAUGGAUGUAUCUAUACACGAAAAGCGUUUAG
136	MismatchB	598_Bd2	candidate-tae-miR1122a	UAGAUACAUCCAUAUUUGGA	20	SRR017200.82876_len=20	TAGATACATCCATATTTGGA	7	Bd2	59	78	0	45	0AUUUUAGCACUCUAGACGCUUGUCGAAAUAUGACAUGUAUCUAGA	3'	98	-22.5	32.6531	0.703125	242	AUUUUAGCACUCUAGACGCUUGUCGAAAUAUGACAUGUAUCUAGACGCUUUUUCAACAUAGAUACAUCCAUAUUUGGACAAAUUUGAGACAAGUAAUA
137	Multiloop	616_Bd1	candidate-tae-miR1122a	UAGAUACAUCCAUAUUUGGA	20	SRR017200.82876_len=20	TAGATACATCCATATTTGGA	7	Bd1	222	241	21	40	CAAAAAUGGAUGUAUCUGUU	3'	261	-138.9	36.0153	1.47766	79	AUUCUUGUCUCAGAUUUGUCCAAAAAUGGAUGUAUCUGUUCCUAAAAAGCGUCUAGAUACAUGUAAUAUUUCGACAAGAAUUAUGGAACGGAGGGAGUACUUAUGUUCUGUUCCCGUGUCAAAUUAGGCCCACAGCAUGCUACUGAUACAGUACUUUAGCUACUCCCUCCGAUCCUAAAUUGUUGUCGAAAUAUUGCAUGUAUCUACACACUUUUUAAGAAUAGAUACAUCCAUAUUUGGACAAAUUUGAGUCAAGAAUUU
138	OK	656_Bd1	candidate-tae-miR1122a	UAGAUACAUCCAUAUUUGGA	20	SRR017200.82876_len=20	TAGATACATCCATATTTGGA	7	Bd1	181	200	21	40	CAAAUAUAAAUAUAUCUAUU	3'	220	-104.9	29.0909	1.63906	120	AUUUUUGACUCAAAUUUGCCCAAAUAUAAAUAUAUCUAUUUUAAAAAAGCGUCUAUAUACAUGUAAUAUUUCGACAACAAUUUAGGAUCGGAGGGAGUACAAUAUAUCUAUAUAAGGGCUACUCCCUCCGAUCCUAAAUUGUUGUCGAAAUAUUACAUGUAUCUAAACGUCUUUUAAGAGUAGAUACAUCCAUAUUUGGACAAAAAAUUUGACAAGAAUU
139	Multiloop	658_Bd1	candidate-tae-miR1122a	UAGAUACAUCCAUAUUUGGA	20	SRR017200.82876_len=20	TAGATACATCCATATTTGGA	7	Bd1	21	40	342	361	UAAAAAUGGACAUAUCUAUG	5'	377	-124.6	35.2785	0.936842	280	AUCUGGAUGCUUUUUGGGUAUAGAUACAUCCAUAUUUGGACAAAUUUGAGUCACUUAAUAUGGGACGGAGGGAGUAAGUAUUUAGAUGAUGUGUAGGAGAGAUGAUGAGCAAAGAGAAGGUAAUGGUUACUAGGGGAGAAACAACUUUCAUGUGCAGCAAGACAUUGAGUAAUUCCGGCCGGAGGGUUUAGUUACUAAACAACCAAUUUUGUAGAUUCCACCCUCUCAAAAUUAUAUAUUACUCACUACAUUUCUUGUGAGAUGUCUAGCUUUGUCAUAAGUAAAAUAAUUUGAGAAAAUUUAUACUCCCUCCGUCUCAUAUUAAGCGACUCAAAUUUAUCUAAAAAUGGACAUAUCUAUGUACUAAAAUACGCCUA
140	MismatchB	660_Bd1	candidate-tae-miR1122a	UAGAUACAUCCAUAUUUGGA	20	SRR017200.82876_len=20	TAGATACATCCATATTTGGA	7	Bd1	59	78	0	45	0UCCCUCCAAUCCUAAAUUAUUGUCGAAAUAUUUCAUGUAUCUAUA	3'	98	-19.2	27.551	0.711111	242	UCCCUCCAAUCCUAAAUUAUUGUCGAAAUAUUUCAUGUAUCUAUACGCUUUUUAAGAAUAGAUACAUCCAUAUUUGGACAAAUUUGAGUUAACAAUUU
141	OK	685_Bd1	candidate-tae-miR1122a	UAGAUACAUCCAUAUUUGGA	20	SRR017200.82876_len=20	TAGATACATCCATATTTGGA	7	Bd1	63	82	21	41	UAAAUAUUACAUGUAUCUAGA	3'	102	-44.5	32.3529	1.34848	238	UCCGAUCCAUAUUAGUUGUCUAAAUAUUACAUGUAUCUAGAGUUCUAGAGGUCUUUUAAGCAUAGAUACAUCCAUAUUUGGACAAUUAAUAUGGAUCAGAGG
142	OK	735_Bd5	candidate-tae-miR1127a	UCCUUCCGGCCGGAAUUAC	19	SRR017200.159390_len=19	TCCTTCCGGCCGGAATTAC	5	Bd5	21	39	115	133	AAUAUUGAUCGGAGGGGGU	5'	153	-49	37.9085	0.844828	280	GUGCGAGCAAGUUCUAGUACUCCUUCCGGCCGGAAUUACUUGUCGAAAUAUUACAUGAAUCUAGACGUUUUUUAAACACAGAUACAUCCAUAUUUAGGUAAAUUUGAGACAAGUAAUAUUGAUCGGAGGGGGUACUUCUUGCAUGGAAUUGAA
143	Multiloop	736_Bd4	candidate-tae-miR1127a	UCCUUCCGGCCGGAAUUAC	19	SRR017200.159390_len=19	TCCTTCCGGCCGGAATTAC	5	Bd4	21	39	115	133	AAUAUGAGCCGGAUGGAGU	5'	153	-42.4	33.9869	0.815385	280	AAAAUACGGUUUUGUUAUACUCCUUCCGGCCGGAAUUACUUGUGAAAAUAUUACAUAUAUCUAGACGCUCUUUUAACAAAGAUACAUCCAUACUUGGACAAAUUUUAGACAAGUAAUAUGAGCCGGAUGGAGUAUCUAGCUUGCUUGAUUUUU

## Sheet: miRNA List
Supplementary Document 9 (excel): Identified miRNAs by small-RNA adaptation of pipeline.
This sheet contains the list of miRNAs identified based on small-RNA reads.
Index	miRNA ID	Mature miRNA Sequence	Pre-miRNA Sequence	Conserved miRNA ID	sRNA Read ID	miRNA* Sequence
118	miR1122-3p-1	UAGAUACAUGUGUAUCUAGA	UUAAGUGUCGCAACUUUGUCUAAAUACGCAUGUAUCUACAUACUAAAACGCGUCUAGAUACAUGUGUAUCUAGAUUAAGUUGCAACACUUAAUA	tae-miR1122a	SRR017200.102694_len=20	UAAAUACGCAUGUAUCUACA
119	miR1122-3p-2	UAGAUACAUGUGUAUCUAGA	UAACUUGUUUCAGCUUUAUUUAGAUACACAUGUACCUACACAACAAAACGUGUCUAGAUACAUGUGUAUCUAGACAAAGCUAUGACAAGUAAUA	tae-miR1122a	SRR017200.102694_len=20	UAGAUACACAUGUACCUACA
121	miR1122-3p-3	UAGAUACAUGUGUAUCUAGA	UUACUUGUCGGAGCUUUGUCUAGAUACGCCUGUACCUACACAAUGAAACGCGUCUAGAUACAUGUGUAUCUAGACAAAGCUGGGACUAAUAUGG	tae-miR1122a	SRR017200.102694_len=20	UAGAUACGCCUGUACCUACA
123	miR1122-3p-4	UAGAUACAUGUGUAUCUAGA	UGUUAAGUCUCAACUUUGUGUAAAUACGCAUGUACCUACACACUAAAAUGCGUCUAGAUACAUGUGUAUCUAGACAAAGUUGUGACACUUAAUA	tae-miR1122a	SRR017200.102694_len=20	UAAAUACGCAUGUACCUACA
124	miR1122-3p-5	UAGAUACAUGUGUAUCUAGA	UUACUUCUCUUGGCUUUGUCUAGAUAUGCAUGUACCUACACAAUGAAACGCGUCUAGAUACAUGUGUAUCUAGACAAAGCUGCGACAAGUAAUA	tae-miR1122a	SRR017200.102694_len=20	UAGAUAUGCAUGUACCUACA
125	miR1122-3p-6	UAGAUACAUGUGUAUCUAGA	UUAAGUGUCGCAACUUUGUCUAGAUACACAUAUCUAUACACUAGAACAUGUCUAGAUACAUGUGUAUCUAGACAAAGUUGCGACACUUAAUG	tae-miR1122a	SRR017200.102694_len=20	UAGAUACACAUAUCUAUA
126	miR1122-3p-7	UAGAUACAUGUGUAUCUAGA	GUAAUCGUCGCAGCUUUGUCUAGAUACGCAUGUACCUACACACUGAAAUGCGUAUAGAUACAUGUGUAUCUAGACAAAGCUGUGACAAGUAAUU	tae-miR1122a	SRR017200.102694_len=20	UAGAUACGCAUGUACCUACA
129	miR1122-3p-8	UAGAUACAUCCAUAUUUGGA	UCCGAUCCAUAUUAAUUGUUCAAAUAUUACAUGUAUCUAUAUGCUUUUUAGACAUAGAUACAUCCAUAUUUGGACAAAUUUGAGACAGAGGAAA	tae-miR1122a	SRR017200.82876_len=20	CAAAUAUUACAUGUAUCUAUA
133	miR1122-3p-9	UAGAUACAUCCAUAUUUGGA	UUUCGUCAACUUUUUUUGCCUAAAUACGGAUGUAUCUAUGCCUAAAAAACGUUUAGAUACAUGUAAUACAAAGUCACUUAAUAUGGGACAGAGGAAGUAUAUGGUAUCGUAUUAAAUAAUCACAAUAUUACUACUCCCUCCGAUCCUAACUAAUUGACGAAAUAUUACAUGUAUCUAGACACAUUUUAGUCGUAGAUACAUCCAUAUUUGGAAAAAUUUGCGACAAGUAAUA	tae-miR1122a	SRR017200.82876_len=20	UAAAUACGGAUGUAUCUAUG
138	miR1122-3p-10	UAGAUACAUCCAUAUUUGGA	AUUUUUGACUCAAAUUUGCCCAAAUAUAAAUAUAUCUAUUUUAAAAAAGCGUCUAUAUACAUGUAAUAUUUCGACAACAAUUUAGGAUCGGAGGGAGUACAAUAUAUCUAUAUAAGGGCUACUCCCUCCGAUCCUAAAUUGUUGUCGAAAUAUUACAUGUAUCUAAACGUCUUUUAAGAGUAGAUACAUCCAUAUUUGGACAAAAAAUUUGACAAGAAUU	tae-miR1122a	SRR017200.82876_len=20	CAAAUAUAAAUAUAUCUAUU
141	miR1122-3p-11	UAGAUACAUCCAUAUUUGGA	UCCGAUCCAUAUUAGUUGUCUAAAUAUUACAUGUAUCUAGAGUUCUAGAGGUCUUUUAAGCAUAGAUACAUCCAUAUUUGGACAAUUAAUAUGGAUCAGAGG	tae-miR1122a	SRR017200.82876_len=20	UAAAUAUUACAUGUAUCUAGA
142	miR1127-5p-1	UCCUUCCGGCCGGAAUUAC	GUGCGAGCAAGUUCUAGUACUCCUUCCGGCCGGAAUUACUUGUCGAAAUAUUACAUGAAUCUAGACGUUUUUUAAACACAGAUACAUCCAUAUUUAGGUAAAUUUGAGACAAGUAAUAUUGAUCGGAGGGGGUACUUCUUGCAUGGAAUUGAA	tae-miR1127a	SRR017200.159390_len=19	AAUAUUGAUCGGAGGGGGU
46	miR156-3p-1	GCUCACCCUCUCUCUGUCAGC	GAUGGCGGUGUCAGAACGGCUGACAGAAGAGAGUGAGCACACAGCGGCAGCCUGCAUCUGGAGCUAAAGACGAUGAUGUGUCGAUGCAUGUGAAGAAGGGGAAAAGAGAUAGGCGCAGCUGCUGUUGCGUGCUCACCCUCUCUCUGUCAGCUCUCCUCUCCCCCCUCGGGA	osa-miR156b-3p	SRR017200.161420_len=21	UGACAGAAGAGAGUGAGCAC
47	miR156-3p-2	GCUCACCCUCUCUCUGUCAGC	GAGCUGGGUCUUUGGAGGUUUGACAGAAGAGAGUGAGCACACGCGGUGGUUUCCUAGCAUGCAGGAGCCAUGCUGGGAGCUGCGCGUGCUCACCCUCUCUCUGUCAGCCGUUCACCAUGCCCCAUAUC	osa-miR156b-3p	SRR017200.161420_len=21	UGACAGAAGAGAGUGAGCAC
48	miR156-3p-3	GCUCACUGCUCUAUCUGUCAGC	AUGGUGUCGUGAGUGGAAGCUGACAGAAGAGAGUGAGCACCCAUGGUGUUUCGUUUGCAUCAAGGACAUGCCAGGGAGCUAUGCGUGCUCACUGCUCUAUCUGUCAGCCAGCCACUGAUGAGGCUUCA	zma-miR156k-3p	SRR017200.114750_len=22	UGACAGAAGAGAGUGAGCAC
2	miR156-5p-1	UGACAGAAGAGAGUGAGCAC	GAUGGCGGUGUCAGAACGGCUGACAGAAGAGAGUGAGCACACAGCGGCAGCCUGCAUCUGGAGCUAAAGACGAUGAUGUGUCGAUGCAUGUGAAGAAGGGGAAAAGAGAUAGGCGCAGCUGCUGUUGCGUGCUCACCCUCUCUCUGUCAGCUCUCCUCUCCCCCCUCGGGA	ath-miR156f-5p	SRR017200.198737_len=20	GCUCACCCUCUCUCUGUCAGC
3	miR156-5p-2	UGACAGAAGAGAGUGAGCAC	GAGCUGGGUCUUUGGAGGUUUGACAGAAGAGAGUGAGCACACGCGGUGGUUUCCUAGCAUGCAGGAGCCAUGCUGGGAGCUGCGCGUGCUCACCCUCUCUCUGUCAGCCGUUCACCAUGCCCCA	ath-miR156f-5p	SRR017200.198737_len=20	GCUCACCCUCUCUCUGUCAGC
35	miR156-5p-3	UGACAGAAGAGAGUGAGCACA	AGGGUCAUGUGUGCGCGCGGUGACAGAAGAGAGUGAGCACACGGCCGGGCGGGACGGCACCCGGCGGAUUGGUGCCGUCGCGGCCGCGUGCUCACUGCUCUGUCUGUCACCUUUGCCCAGAAGGCCGCCUC	rco-miR156e	SRR017200.80015_len=21	UGCUCACUGCUCUGUCUGUCACC
36	miR156-5p-4	UGACAGAAGAGAGUGAGCACA	GAUGGCGGUGUCAGAACGGCUGACAGAAGAGAGUGAGCACACAGCGGCAGCCUGCAUCUGGAGCUAAAGACGAUGAUGUGUCGAUGCAUGUGAAGAAGGGGAAAAGAGAUAGGCGCAGCUGCUGUUGCGUGCUCACCCUCUCUCUGUCAGCUCUCCUCUCCCCCCUCGGGA	rco-miR156e	SRR017200.80015_len=21	UGCUCACCCUCUCUCUGUCAGC
37	miR156-5p-5	UGACAGAAGAGAGUGAGCACA	AGGUGUGGCAAGGCUAUGGGUGACAGAAGAGAGUGAGCACACAGCGGCCAGACUGCAUCUAUUCCUUCGGCGGCGGACACGGCCGGGCAUGGCCGGCCAUGGCAUGGCAUACACGAAAACGAAUGAUGCUGCUGCUGCUGCGUGCUCACUUCUCUCUCUGUCACCUCUCGCACACACGGCUAGCC	rco-miR156e	SRR017200.80015_len=21	UGCUCACUUCUCUCUCUGUCACC
38	miR156-5p-6	UGACAGAAGAGAGUGAGCACA	UGUAUGGGCGGCUUGGGCGGUGACAGAAGAGAGUGAGCACACGGCCGGUCGUCACACGACGGCGCCGCCGUGUCGCGGCCGCGUGCUCACUGCUCUUCCUGUCAUCCACUAGCUCUCUCCGAUUCC	rco-miR156e	SRR017200.80015_len=21	UGCUCACUGCUCUUCCUGUCAUC
39	miR156-5p-7	UGACAGAAGAGAGUGAGCACA	GAGCUGGGUCUUUGGAGGUUUGACAGAAGAGAGUGAGCACACGCGGUGGUUUCCUAGCAUGCAGGAGCCAUGCUGGGAGCUGCGCGUGCUCACCCUCUCUCUGUCAGCCGUUCACCAUGCCCCA	rco-miR156e	SRR017200.80015_len=21	UGCUCACCCUCUCUCUGUCAGC
9	miR160-3p-1	CGUGCGAGGAGCCAAGCAUGA	GGUGAAAAAAAAAAUGGGAUAUGCCUGGCUCCCUGUAUGCCACUCGCGUAGCUGCCAACAACUCAGUUUGAGCUCCCCCGGCCCAAACGCAAACGUUGGCUCUACCGCGGAUGGCGUGCGAGGAGCCAAGCAUGACCGUCUCUCCCCCUCCCUCC	osa-miR160e-3p	SRR017200.85081_len=21	AUGCCUGGCUCCCUGUAUGCC
49	miR160-3p-2	GCGUGCGAGGAGCCAAGCAUG	GUGAAAAAAAAAAUGGGAUAUGCCUGGCUCCCUGUAUGCCACUCGCGUAGCUGCCAACAACUCAGUUUGAGCUCCCCCGGCCCAAACGCAAACGUUGGCUCUACCGCGGAUGGCGUGCGAGGAGCCAAGCAUGACCGUCUCUCCCCCUCCCUC	osa-miR160e-3p	SRR017200.85081_len=21	UGCCUGGCUCCCUGUAUGCCA
50	miR160-3p-3	GCAUUGAGGGAGUCAUGCAGG	AAUGGGUGAUGUUGCCUUCCUGCCUGGCUCCCUGAAUGCCAUCUGAGAAGCACACCACCGUGCCUGGCGUGGCUCCUGGUUGGCAUUGAGGGAGUCAUGCAGGGUUGCAGGGUACGUCCUCGC	osa-miR160f-3p	SRR017200.182758_len=21	UGCCUGGCUCCCUGAAUGCCA
4	miR160-5p-1	UGCCUGGCUCCCUGUAUGCCA	AUCUGAUCAAGACUGUGCUGUGCCUGGCUCCCUGUAUGCCACACAUGUAGCCCAGCCCAUGAAUGUGGUUUGCCUGCUGUGGGUGGCGUGCAAGGAGCCAAGCAUGCAUUACGCAUUAUGAU	tae-miR160	SRR017200.187872_len=21	GCGUGCAAGGAGCCAAGCAUG
5	miR160-5p-2	UGCCUGGCUCCCUGUAUGCCA	GUGAAGCUUAUGUUGGGAUGUGCCUGGCUCCCUGUAUGCCACUCAUCUAUAGCAACAUUCCUUCCUGAUGAGGUUGCCUAGGAUGGAUGGCGUGCACGGAGCCAAGCAUAUCCCCCUUGAUCCCAACCGU	tae-miR160	SRR017200.187872_len=21	GCGUGCACGGAGCCAAGCAUA
6	miR160-5p-3	UGCCUGGCUCCCUGUAUGCCA	GUGAAAAAAAAAAUGGGAUAUGCCUGGCUCCCUGUAUGCCACUCGCGUAGCUGCCAACAACUCAGUUUGAGCUCCCCCGGCCCAAACGCAAACGUUGGCUCUACCGCGGAUGGCGUGCGAGGAGCCAAGCAUGACCGUCUCUCCCCCUCCCUC	tae-miR160	SRR017200.187872_len=21	GCGUGCGAGGAGCCAAGCAUG
7	miR160-5p-4	UGCCUGGCUCCCUGUAUGCCA	UUAAUCGAUCAUCGGCUGCGUGCCUGGCUCCCUGUAUGCCACACAUGUAGCCCGAUCCGUGCCGAGGUUGGAUGCUGUGGGUGGCGUGCAAGGAGCCAAGCAUGCAUACAUACAAGCUCCAUGA	tae-miR160	SRR017200.187872_len=21	GCGUGCAAGGAGCCAAGCAUG
8	miR160-5p-5	UGCCUGGCUCCCUGAAUGCCA	AAUGGGUGAUGUUGCCUUCCUGCCUGGCUCCCUGAAUGCCAUCUGAGAAGCACACCACCGUGCCUGGCGUGGCUCCUGGUUGGCAUUGAGGGAGUCAUGCAGGGUUGCAGGGUACGUCCUCGC	tae-miR160	SRR017200.171198_len=21	GCAUUGAGGGAGUCAUGCAGG
10	miR164-5p-1	UGGAGAAGCAGGGCACGUGCA	UUUGGUGAGAAUGCCCCUGUUGGAGAAGCAGGGCACGUGCAAAGAUCGGAGCACGUUUCGUAUGUGAUGUACGUAUGUGCAUGGAUCGCUGUGCACGCGCUCCCCUUCUCCACCAUGGCCUUCUUACCACAGCU	sly-miR164a-5p	SRR017200.164919_len=21	CACGCGCUCCCCUUCUCCACC
51	miR164-5p-2	UGGAGAAGCAGGGCACGUGCU	AGGGGGCGAGCAAACCUUGCUGGAGAAGCAGGGCACGUGCUUGACCGGUCGGCCGGAGCCGGGUUGCAGCAUGUGCGCUCCUUCUCCAGCAUGGCUUCUCGCCCCGUCGA	rco-miR164d	SRR017200.170089_len=21	CAUGUGCGCUCCUUCUCCAGC
11	miR166-3p-1	UCGGACCAGGCUUCAUUCCCC	AAGCUAUUUUGCUUCUGGGUGGAAUGUUGUCUGGUUCAAGGUCUUGCCAUGUGAUUUGAGGAUGAACGGUUUGUGCAUGCAUAACUUUCAUUUCUCUUGUUUGCGGGAUCUCGGACCAGGCUUCAUUCCCCUCAGAGAUAGCUUCAAACUC	lus-miR166b	SRR017200.195988_len=21	GGAAUGUUGUCUGGUUCAAGG
12	miR166-3p-2	UCGGACCAGGCUUCAUUCCCC	GGAGCUUUUUUACUUUGAGGGGAAUGUUGUCUGGCUCGAGGUGCUGAGAUCGAGAGAACUUGAAAUUCGAUCUCUAGAUUGAUCUCGGACCAGGCUUCAUUCCCCUCAAGUAAAGCUCCCGUGUG	lus-miR166b	SRR017200.195988_len=21	GGAAUGUUGUCUGGCUCGAGG
13	miR166-3p-3	UCGGACCAGGCUUCAUUCCCC	UCUUUUCAUGGUUGUCGAGGGGAAUGACGCCGGGUCUGAAAGAAAGAAGGGGGCACGCCGGGAAUGACAGCGGUUCCCUAGCUCUUUCGGACCAGGCUUCAUUCCCCAUGACUCGACCAUGGGCACC	lus-miR166b	SRR017200.195988_len=21	GGAAUGACGCCGGGUCUGAAA
14	miR166-3p-4	UCGGACCAGGCUUCAUUCCCC	GAGCCUUUUUCGUUUUGAGGGGAAUGUUGUCUGGCUCGGGGUUCUCUUUAUUUCUAUGCCUCUCUCUAUCCCCCCCUCCUCAAUCUCUCUAGCUUUGAUUGGAUCGAGAGAAGAUCGAUCGAUCGAUCCAAGAAGAGUUCUGAGAAGGGGGAUGAAGAGAGUAGACGUAUGUGUGUAGAUCUCGGACCAGGCUUCAUUCCCCCCAAAUACAAGGGCUCCCAU	lus-miR166b	SRR017200.195988_len=21	GGAAUGUUGUCUGGCUCGGGG
15	miR166-3p-5	UCGGACCAGGCUUCAUUCCCC	CAUGUAUGGCGCAGUUGAGGGGAAUGUUGUCUGGUUGGAGACCUAGCUAGCAGCUAGCACGGAUCAUCCAUAGAUCGAUUCGACGCUGCAUAUGCGCGCGGUUUCGGACCAGGCUUCAUUCCCCCCAACUCUCAACUCGAUCGA	lus-miR166b	SRR017200.195988_len=21	GGAAUGUUGUCUGGUUGGAGA
71	miR166-3p-6	UCGGACCAGGCUUCAUUCCC	AGCUAUUUUGCUUCUGGGUGGAAUGUUGUCUGGUUCAAGGUCUUGCCAUGUGAUUUGAGGAUGAACGGUUUGUGCAUGCAUAACUUUCAUUUCUCUUGUUUGCGGGAUCUCGGACCAGGCUUCAUUCCCCUCAGAGAUAGCUUCAAACU	lus-miR166b	SRR017200.195988_len=20	GAAUGUUGUCUGGUUCAAGG
72	miR166-3p-7	UCGGACCAGGCUUCAUUCCC	GAGCUUUUUUACUUUGAGGGGAAUGUUGUCUGGCUCGAGGUGCUGAGAUCGAGAGAACUUGAAAUUCGAUCUCUAGAUUGAUCUCGGACCAGGCUUCAUUCCCCUCAAGUAAAGCUCCCGUGU	lus-miR166b	SRR017200.195988_len=20	GAAUGUUGUCUGGCUCGAGG
73	miR166-3p-8	UCGGACCAGGCUUCAUUCCC	CUUUUCAUGGUUGUCGAGGGGAAUGACGCCGGGUCUGAAAGAAAGAAGGGGGCACGCCGGGAAUGACAGCGGUUCCCUAGCUCUUUCGGACCAGGCUUCAUUCCCCAUGACUCGACCAUGGGCAC	lus-miR166b	SRR017200.195988_len=20	GAAUGACGCCGGGUCUGAAA
74	miR166-3p-9	UCGGACCAGGCUUCAUUCCC	AGCCUUUUUCGUUUUGAGGGGAAUGUUGUCUGGCUCGGGGUUCUCUUUAUUUCUAUGCCUCUCUCUAUCCCCCCCUCCUCAAUCUCUCUAGCUUUGAUUGGAUCGAGAGAAGAUCGAUCGAUCGAUCCAAGAAGAGUUCUGAGAAGGGGGAUGAAGAGAGUAGACGUAUGUGUGUAGAUCUCGGACCAGGCUUCAUUCCCCCCAAAUACAAGGGCUCCCA	lus-miR166b	SRR017200.195988_len=20	GAAUGUUGUCUGGCUCGGGG
75	miR166-3p-10	UCGGACCAGGCUUCAUUCCC	AUGUAUGGCGCAGUUGAGGGGAAUGUUGUCUGGUUGGAGACCUAGCUAGCAGCUAGCACGGAUCAUCCAUAGAUCGAUUCGACGCUGCAUAUGCGCGCGGUUUCGGACCAGGCUUCAUUCCCCCCAACUCUCAACUCGAUCG	lus-miR166b	SRR017200.195988_len=20	GAAUGUUGUCUGGUUGGAGA
85	miR166-3p-11	UCGGACCAGGCUUCAUUCC	GAGGGAAGCAUGGUGUCUGGAAUGGAGGCUGAUCCAAGAUCCUUGGUCCGAAAUAUUGUGUUUCUGUGUUUGUUGCCAAGGAUCUCGGACCAGGCUUCAUUCCUCACACCGAGCUUCCGCUGC	lus-miR166b	SRR017200.195988_len=19	AAUGGAGGCUGAUCCAAGA
86	miR166-3p-12	UCGGACCAGGCUUCAUUCC	GCUAUUUUGCUUCUGGGUGGAAUGUUGUCUGGUUCAAGGUCUUGCCAUGUGAUUUGAGGAUGAACGGUUUGUGCAUGCAUAACUUUCAUUUCUCUUGUUUGCGGGAUCUCGGACCAGGCUUCAUUCCCCUCAGAGAUAGCUUCAAAC	lus-miR166b	SRR017200.195988_len=19	AAUGUUGUCUGGUUCAAGG
87	miR166-3p-13	UCGGACCAGGCUUCAUUCC	AGCUUUUUUACUUUGAGGGGAAUGUUGUCUGGCUCGAGGUGCUGAGAUCGAGAGAACUUGAAAUUCGAUCUCUAGAUUGAUCUCGGACCAGGCUUCAUUCCCCUCAAGUAAAGCUCCCGUG	lus-miR166b	SRR017200.195988_len=19	AAUGUUGUCUGGCUCGAGG
88	miR166-3p-14	UCGGACCAGGCUUCAUUCC	UUUUCAUGGUUGUCGAGGGGAAUGACGCCGGGUCUGAAAGAAAGAAGGGGGCACGCCGGGAAUGACAGCGGUUCCCUAGCUCUUUCGGACCAGGCUUCAUUCCCCAUGACUCGACCAUGGGCA	lus-miR166b	SRR017200.195988_len=19	AAUGACGCCGGGUCUGAAA
89	miR166-3p-15	UCGGACCAGGCUUCAUUCC	GCCUUUUUCGUUUUGAGGGGAAUGUUGUCUGGCUCGGGGUUCUCUUUAUUUCUAUGCCUCUCUCUAUCCCCCCCUCCUCAAUCUCUCUAGCUUUGAUUGGAUCGAGAGAAGAUCGAUCGAUCGAUCCAAGAAGAGUUCUGAGAAGGGGGAUGAAGAGAGUAGACGUAUGUGUGUAGAUCUCGGACCAGGCUUCAUUCCCCCCAAAUACAAGGGCUCCC	lus-miR166b	SRR017200.195988_len=19	AAUGUUGUCUGGCUCGGGG
90	miR166-3p-16	UCGGACCAGGCUUCAUUCC	UGUAUGGCGCAGUUGAGGGGAAUGUUGUCUGGUUGGAGACCUAGCUAGCAGCUAGCACGGAUCAUCCAUAGAUCGAUUCGACGCUGCAUAUGCGCGCGGUUUCGGACCAGGCUUCAUUCCCCCCAACUCUCAACUCGAUC	lus-miR166b	SRR017200.195988_len=19	AAUGUUGUCUGGUUGGAGA
97	miR166-3p-17	GCUGUACCCUCUCUCUUCUUC	AUAUCGUCAAGGUUAAAGGGAGAAGAGAGAGAGUACAGCCUUAAUUAAGCUCGAUCGAUCUGUCUUGUAUCAAGGCUGUACCCUCUCUCUUCUUCUCUUAGCUUCUUGAUGCAAG	osa-miR529a	SRR017200.29589_len=21	AGAAGAGAGAGAGUACAGCCU
16	miR166-5p-1	GGAAUGUUGUCUGGUUCAAGG	AAGCUAUUUUGCUUCUGGGUGGAAUGUUGUCUGGUUCAAGGUCUUGCCAUGUGAUUUGAGGAUGAACGGUUUGUGCAUGCAUAACUUUCAUUUCUCUUGUUUGCGGGAUCUCGGACCAGGCUUCAUUCCCCUCAGAGAUAGCUUCAAACUC	zma-miR166m-5p	SRR017200.85724_len=21	UCGGACCAGGCUUCAUUCCCC
31	miR167-5p-1	UGAAGCUGCCAGCAUGAUCUG	AUGUGCACCAUACAAGCUGGUGAAGCUGCCAGCAUGAUCUGAUCUGACCAUAUAUCUAGAUUGGCAUGGAUGGAUAUGUGAUAUGAUCUGAUCAGGUCAUGCUGGAGUUUCAUCUGCUGGUUGGGAGCACGAUC	lja-miR167c	SRR017200.197329_len=21	GGUCAUGCUGGAGUUUCAUC
34	miR167-5p-2	UGAAGCUGCCAGCAUGAUCUG	GCUUGUGCGCCACAAGUAGAUGAAGCUGCCAGCAUGAUCUGAACUCCACGCACCACAUGUGUAUCUUGGUGCUGUGUACUCGAUCUUCAGAUUGAUUACAUGCACGCAUGAGAAACUGUGCAGGCGAUCUGCAGAUCAUCUGGCAGCUUCAUUUUCUCAUGGCAGCACACCGG	lja-miR167c	SRR017200.197329_len=21	GAUCAUCUGGCAGCUUCAUU
40	miR167-5p-3	UGAAGCUGCCAGCAUGAUCUA	GGGAUGCUCAUGUGAAAGAGUGAAGCUGCCAGCAUGAUCUAGCUUUGAUCCAAUGUAUGUCUCUACGUGUGGAUCCUUGUUAGAUCAUGCCUGACAGCCUCAUUUCUUCGCAAACGUUUGGGCA	lus-miR167h	SRR017200.159535_len=21	GAUCAUGCCUGACAGCCUCAUU
100	miR167-5p-4	UGAAGCUGCCAGCAUGAUCUGA	AUGUGCACCAUACAAGCUGGUGAAGCUGCCAGCAUGAUCUGAUCUGACCAUAUAUCUAGAUUGGCAUGGAUGGAUAUGUGAUAUGAUCUGAUCAGGUCAUGCUGGAGUUUCAUCUGCUGGUUGGGAGCACGAUC	lja-miR167c	SRR017200.197329_len=22	AGGUCAUGCUGGAGUUUCAUC
103	miR167-5p-5	UGAAGCUGCCAGCAUGAUCUGA	GCUUGUGCGCCACAAGUAGAUGAAGCUGCCAGCAUGAUCUGAACUCCACGCACCACAUGUGUAUCUUGGUGCUGUGUACUCGAUCUUCAGAUUGAUUACAUGCACGCAUGAGAAACUGUGCAGGCGAUCUGCAGAUCAUCUGGCAGCUUCAUUUUCUCAUGGCAGCACACCGG	lja-miR167c	SRR017200.197329_len=22	AGAUCAUCUGGCAGCUUCAUU
104	miR167-5p-6	UGAAGCUGCCAGCAUGAUCU	AUGUGCACCAUACAAGCUGGUGAAGCUGCCAGCAUGAUCUGAUCUGACCAUAUAUCUAGAUUGGCAUGGAUGGAUAUGUGAUAUGAUCUGAUCAGGUCAUGCUGGAGUUUCAUCUGCUGGUUGGGAGCACGAUC	lja-miR167c	SRR017200.197329_len=20	GUCAUGCUGGAGUUUCAUC
105	miR167-5p-7	UGAAGCUGCCAGCAUGAUCU	GGGAUGCUCAUGUGAAAGAGUGAAGCUGCCAGCAUGAUCUAGCUUUGAUCCAAUGUAUGUCUCUACGUGUGGAUCCUUGUUAGAUCAUGCCUGACAGCCUCAUUUCUUCGCAAACGUUUGGGCA	lja-miR167c	SRR017200.197329_len=20	AUCAUGCCUGACAGCCUCAUU
110	miR167-5p-8	UGAAGCUGCCAGCAUGAUCU	GCUUGUGCGCCACAAGUAGAUGAAGCUGCCAGCAUGAUCUGAACUCCACGCACCACAUGUGUAUCUUGGUGCUGUGUACUCGAUCUUCAGAUUGAUUACAUGCACGCAUGAGAAACUGUGCAGGCGAUCUGCAGAUCAUCUGGCAGCUUCAUUUUCUCAUGGCAGCACACCGG	lja-miR167c	SRR017200.197329_len=20	AUCAUCUGGCAGCUUCAUU
18	miR169-3p-1	GGCGAGUUGUUCUUGGCUAC	AGGCUUGGGGACUAUGGUGCAGCCAAGGAUGACUUGCCGAUCGAAACGAUGCACAAUAUGCAUCGAUCGGCGAGUUGUUCUUGGCUACAUCUUAGCUCCUGCCCCUCA	ath-miR169a-3p	SRR017200.194707_len=20	AGCCAAGGAUGACUUGCCGA
19	miR169-5p-1	UAGCCAAGGAUGACUUGCCUG	GAUAAGGGGUUUGGCCCUGAUAGCCAAGGAUGACUUGCCUGUGCAUGUCCUCCCUUGAUCGCUUGCAUAAUUUCAUAUAUGCAUGUGAUCUCGAUUUAUCACAGGCAGUCUCCUUGGCUAGCCUGGGUGCCUCUUAUC	bna-miR169l	SRR017200.188490_len=21	GGCAGUCUCCUUGGCUAGC
20	miR169-5p-2	UAGCCAAGGAUGACUUGCCUG	AGCAAGGGGCUUAUCUCUGAUAGCCAAGGAUGACUUGCCUGUGUCAUACUUCAAGGCUUGGCAACAUGAUGCAUGAGCCUUUGUUGUAGUCUCAUAGGCAGUCUCCUUGGCUAGCCUGAGUGGCUCUUGCG	bna-miR169l	SRR017200.188490_len=21	GGCAGUCUCCUUGGCUAGC
55	miR169-5p-3	UAGCCAAGGAUGACUUGCCUA	CCAGAGCCUGCUUCCUCCGGUAGCCAAGGAUGACUUGCCUAUAUUUGCUCCUUCAGAAGUCCUGGUUAAUUACAUGCCAGGUUUCAGAUGAGUUUGGCGAUAGGCAGUCACCUUGGCUAGCCUGAGUGGCUCUUGCCUCUUA	bna-miR169f	SRR017200.173026_len=21	GGCAGUCACCUUGGCUAGC
56	miR169-5p-4	UAGCCAAGGAUGACUUGCCUA	GAGGACUAGAGCUGAUUCGGUAGCCAAGGAUGACUUGCCUAAAUGUGUCUAUGUAAUUCAUCUGAGUUGGCAUGGGACCGUUAAUUUUAGGCAUGUCUUCCUUGGCUAUUCGGAGUGCCUCUUUGCUGCUC	bna-miR169f	SRR017200.173026_len=21	GGCAUGUCUUCCUUGGCUAUU
77	miR169-5p-5	UAGCCAAGGAUGACUUGCCU	CCAGAGCCUGCUUCCUCCGGUAGCCAAGGAUGACUUGCCUAUAUUUGCUCCUUCAGAAGUCCUGGUUAAUUACAUGCCAGGUUUCAGAUGAGUUUGGCGAUAGGCAGUCACCUUGGCUAGCCUGAGUGGCUCUUGCCUCUUA	bna-miR169l	SRR017200.188490_len=20	GCAGUCACCUUGGCUAGC
78	miR169-5p-6	UAGCCAAGGAUGACUUGCCU	GAUAAGGGGUUUGGCCCUGAUAGCCAAGGAUGACUUGCCUGUGCAUGUCCUCCCUUGAUCGCUUGCAUAAUUUCAUAUAUGCAUGUGAUCUCGAUUUAUCACAGGCAGUCUCCUUGGCUAGCCUGGGUGCCUCUUAUC	bna-miR169l	SRR017200.188490_len=20	GCAGUCUCCUUGGCUAGC
79	miR169-5p-7	UAGCCAAGGAUGACUUGCCU	AGCAAGGGGCUUAUCUCUGAUAGCCAAGGAUGACUUGCCUGUGUCAUACUUCAAGGCUUGGCAACAUGAUGCAUGAGCCUUUGUUGUAGUCUCAUAGGCAGUCUCCUUGGCUAGCCUGAGUGGCUCUUGCG	bna-miR169l	SRR017200.188490_len=20	GCAGUCUCCUUGGCUAGC
80	miR169-5p-8	UAGCCAAGGAUGACUUGCCU	GAGGACUAGAGCUGAUUCGGUAGCCAAGGAUGACUUGCCUAAAUGUGUCUAUGUAAUUCAUCUGAGUUGGCAUGGGACCGUUAAUUUUAGGCAUGUCUUCCUUGGCUAUUCGGAGUGCCUCUUUGCUGCUC	bna-miR169l	SRR017200.188490_len=20	GCAUGUCUUCCUUGGCUAUU
21	miR171-3p-1	UGAUUGAGCCGUGCCAAUAUC	UUAAUGUAUUAUAGACGCGGUAUUGGUGCGGUUCAAUCAGAAAGCUGGCGCUCCGGACGCAAAAGGGGUUCCUCUCUUUGAUUGAGCCGUGCCAAUAUCACGUUUUGCUUGACUCGUAU	rco-miR171c	SRR017200.197533_len=21	UAUUGGUGCGGUUCAAUCAGA
22	miR171-3p-2	UGAUUGAGCCGUGCCAAUAUC	UACUGGCUGGGAGAGUGCGAUGUUGGCACGGUUCAAUCAAAUCGGGUGGUCUCUGCAUGCACUGGCUUGCGAGCAAGCUGCGAUGAUGUUUCGCUCCAUCUGAUUGAGCCGUGCCAAUAUCGCAAGCUUCUUUGCCUAGCA	rco-miR171c	SRR017200.197533_len=21	UGUUGGCACGGUUCAAUCAAA
24	miR171-3p-3	UGAUUGAGCCGUGCCAAUAUC	UGAUGAAAUGGCCACUAUGAUGUUGGCUCGACUCACUCAGACGACACCGGCCGGAGCGAUGCGUGCGUGCUAGCUCGACGGCGUGUUUCUGAUUGAGCCGUGCCAAUAUCUUAGUGCUCUUUCAUGCAUA	rco-miR171c	SRR017200.197533_len=21	UGUUGGCUCGACUCACUCAGA
58	miR171-5p-1	UGUUGGCUCGACUCACUCAGA	UGAUGAAAUGGCCACUAUGAUGUUGGCUCGACUCACUCAGACGACACCGGCCGGAGCGAUGCGUGCGUGCUAGCUCGACGGCGUGUUUCUGAUUGAGCCGUGCCAAUAUCUUAGUGCUCUUUCAUGCAUA	zma-miR171d-5p	SRR017200.48352_len=21	UGAUUGAGCCGUGCCAAUAUC
59	miR171-5p-2	UGUUGGCACGGUUCAAUCAAA	UACUGGCUGGGAGAGUGCGAUGUUGGCACGGUUCAAUCAAAUCGGGUGGUCUCUGCAUGCACUGGCUUGCGAGCAAGCUGCGAUGAUGUUUCGCUCCAUCUGAUUGAGCCGUGCCAAUAUCGCAAGCUUCUUUGCCUAGCA	osa-miR171f-5p	SRR017200.74017_len=21	UGAUUGAGCCGUGCCAAUAUC
60	miR2118-3p-1	UUCCUGAUGCCUCCCAUACCUA	AAGAGGGUCUGAGAGCGGUGGGAAUGGGAACAUGCAGGAAGUCCAAACUCUUCUUUGCCUCGACAACUAGGGGCUGAGAUUUGUUUUCCAUGUUUUCCUGAUGCCUCCCAUACCUAUUGUUCUCAGAUGCUCAUUC	osa-miR2118r	SRR017200.130317_len=22	GGAAUGGGAACAUGCAGGAAGU
27	miR319-3p-1	UUGGAUUGAAGGGAGCUCUCU	GAAAGAUAUAGACAAGAAGAAGAGCUCCCUUCGAUCCAAUCCAGGAGGGGAAGUGGUCGGAUGCAGCUGCCGGUUCAUGGAUACCUGUCUGGUGCAUGCAGUGUGGUAAUAGCCUGCGCACCUGCAUCGGUUUGCAUGACCCGGGAGAUGAACCUGCCAGCGUCUUUCCCUCGUGCUUGGAUUGAAGGGAGCUCUCUCUCCCCCCUCUCUCUCUCUC	rco-miR319c	SRR017200.102732_len=21	AGAGCUCCCUUCGAUCCAAUC
61	miR393-5p-1	UCCAAAGGGAUCGCAUUGAUC	UCAGGAAGCUAGUGGAGGACUCCAAAGGGAUCGCAUUGAUCUCAUCAGCUGCAUCCAAGCAUGAAUCAACGGAUGGAUGGAUCGAUGCAUAUGCAAGAUCAGUGCAAUCCCUUUGGAAUUCUCGACUCGCCUCUGCCUC	bna-miR393	SRR017200.188222_len=21	UCAGUGCAAUCCCUUUGGAAU
29	miR394-5p-1	UUGGCAUUCUGUCCACCUCC	GGGCGCUUACCGAGAGCUCUUUGGCAUUCUGUCCACCUCCUUGCGAGUCUCGCGGGAGAUCUCAUGAUCUGUUGUUGAGCUUGCAGAUAGCUUGGAGGUGGGCAUACUGCCAAUGGAGCUGUGUAGGCUUCCCUUU	osa-miR394	SRR017200.164117_len=20	AGGUGGGCAUACUGCCAAUG
84	miR397-1	UCACCGGCGCUGCACACAGUG	GAAGAGGCGCAAAGGCAUCAUUGAGUGCAGCGUUGAUGAACAGGGGCCAGGCGACCGGCGGCCGGUCCGGUUCGGUUCACCGGCGCUGCACACAGUGACGCCCUUGCAUUCUCUGGC	tae-miR397-5p	SRR017200.127285_len=21	UUGAGUGCAGCGUUGAUGAAC
83	miR397-5p-1	AUUGAGUGCAGCGUUGAUGA	AGAAGAGGCGCAAAGGCAUCAUUGAGUGCAGCGUUGAUGAACAGGGGCCAGGCGACCGGCGGCCGGUCCGGUUCGGUUCACCGGCGCUGCACACAGUGACGCCCUUGCAUUCUCUGGCC	sly-miR397	SRR017200.199852_len=20	ACCGGCGCUGCACACAGUGA
64	miR528-3p-1	CCUGUGCCUGCCUCUUCCAUU	GGGGGCUGGAGCAGCAGCGGUGGAAGGGGCAUGCAGAGGAGCAGGGAUGAUGGGGGGUUGUACUCUGCUUCUUCCCCUCUCGUUCUCCUGUGCCUGCCUCUUCCAUUCCUGCUGCUACCGCCGUGCU	osa-miR528-3p	SRR017200.81942_len=21	UGGAAGGGGCAUGCAGAGGAG
65	miR528-5p-1	UGGAAGGGGCAUGCAGAGGAG	GGGGGCUGGAGCAGCAGCGGUGGAAGGGGCAUGCAGAGGAGCAGGGAUGAUGGGGGGUUGUACUCUGCUUCUUCCCCUCUCGUUCUCCUGUGCCUGCCUCUUCCAUUCCUGCUGCUACCGCCG	osa-miR528-5p	SRR017200.199656_len=21	CCUGUGCCUGCCUCUUCCAUU
112	miR529-3p-1	CUGUACCCUCUCUCUUCUUC	AUAUCGUCAAGGUUAAAGGGAGAAGAGAGAGAGUACAGCCUUAAUUAAGCUCGAUCGAUCUGUCUUGUAUCAAGGCUGUACCCUCUCUCUUCUUCUCUUAGCUUCUUGAUGCAAG	osa-miR529a	SRR017200.29589_len=20	AGAAGAGAGAGAGUACAGCC
98	miR529-5p-1	AGAAGAGAGAGAGUACAGCCU	AUAUCGUCAAGGUUAAAGGGAGAAGAGAGAGAGUACAGCCUUAAUUAAGCUCGAUCGAUCUGUCUUGUAUCAAGGCUGUACCCUCUCUCUUCUUCUCUUAGCUUCUUGAUGCAAG	zma-miR529-5p	SRR017200.116994_len=21	GCUGUACCCUCUCUCUUCUUC

## Sheet: sRNA to Bdi genome alignment
Supplementary Document 9 (excel): Identified miRNAs by small-RNA adaptation of pipeline.
This sheet contains the alignment results of miRNA identified from small-RNA seqeuncing data to miRNA precursors identified from B. distachyon genomic data.
Query ID	Subject ID	% Identity	Alignment Length	Mismatches	Gap Opens	Query Start	Query End	Subject Start	Subject End	E-Value	Bit Score	Query Length	Subject Length	Query Coverage
miR1122-3p-6	miR1122-3p*62	72.82	103	12	2	1	90	100	1	1e-13	66.2	92	102	111.957
miR1122-3p-6	miR1122-3p*62	79.21	101	11	1	1	91	1	101	8e-22	93.3	92	102	109.783
miR1122-3p-1	miR1122-3p*62	72.82	103	14	3	1	92	100	1	2e-11	59	94	102	109.574
miR1122-3p-1	miR1122-3p*62	82.35	102	10	1	1	94	1	102	1e-25	105	94	102	108.511
miR1122-3p-6	miR1122-3p*12	77.78	99	10	3	1	91	1	95	6e-17	77	92	96	107.609
miR1122-3p-6	miR1122-3p*79	78.57	98	10	3	1	91	1	94	2e-17	78.8	92	95	106.522
miR1122-3p-6	miR1122-3p*13	81.44	97	8	3	1	91	1	93	9e-21	89.7	92	94	105.435
miR1122-3p-6	miR1122-3p*30	78.35	97	11	3	1	91	1	93	6e-17	77	92	94	105.435
miR1122-3p-6	miR1122-3p*80	78.35	97	10	3	1	90	93	1	6e-17	77	92	95	105.435
miR1122-3p-6	miR1122-3p*66	85.42	96	2	4	1	90	90	1	4e-25	104	92	92	104.348
miR1122-3p-6	miR1122-3p*10	82.29	96	7	3	1	90	92	1	8e-22	93.3	92	94	104.348
miR1122-3p-6	miR1122-3p*56	77.08	96	12	2	1	90	92	1	2e-16	75.2	92	94	104.348
miR1122-3p-6	miR1122-3p*68	79.17	96	10	3	1	90	92	1	2e-17	78.8	92	94	104.348
miR1122-3p-6	miR1122-3p*35	79.17	96	10	3	1	90	92	1	2e-17	78.8	92	94	104.348
miR1122-3p-6	miR1439-3p*262	80.21	96	9	3	2	91	129	38	4e-19	84.2	92	167	104.348
miR1122-3p-6	miR1122-3p*19	76.04	96	11	4	3	90	92	1	1e-12	62.6	92	96	104.348
miR1122-3p-1	miR1122-3p*23	74.49	98	17	2	1	94	1	94	1e-12	62.6	94	94	104.255
miR1122-3p-4	miR1122-3p*78	75.51	98	14	3	3	94	1	94	4e-13	64.4	94	94	104.255
miR1122-3p-11	miR1439-3p*251	72.64	106	17	4	1	102	28	125	8e-10	53.6	102	152	103.922
miR1122-3p-11	miR1436-3p*7	69.81	106	19	3	1	102	25	121	1e-07	46.4	102	145	103.922
miR1122-3p-6	miR1122-3p*78	82.11	95	11	3	1	91	1	93	3e-20	87.8	92	94	103.261
miR1122-3p-6	miR1122-3p*64	82.11	95	7	3	3	91	3	93	3e-21	91.5	92	94	103.261
miR1122-3p-6	miR1122-3p*32	81.05	95	12	3	1	91	1	93	1e-18	82.4	92	94	103.261
miR1122-3p-6	miR1122-3p*19	83.16	95	12	2	1	91	1	95	2e-22	95.1	92	96	103.261
miR1122-3p-6	miR1122-3p*2	73.68	95	15	3	2	90	91	1	2e-10	55.4	92	94	103.261
miR1122-3p-6	miR1122-3p*26	74.74	95	13	4	3	91	3	92	2e-10	55.4	92	94	103.261
miR1122-3p-6	miR1122-3p*40	81.05	95	11	4	1	91	92	1	2e-17	78.8	92	94	103.261
miR1122-3p-6	miR1122-3p*39	81.05	95	11	4	1	91	1	92	2e-17	78.8	92	94	103.261
miR1122-3p-6	miR1122-3p*9	74.74	95	16	2	1	91	1	91	1e-12	62.6	92	92	103.261
miR1122-3p-6	miR1122-3p*23	75.79	95	17	2	1	91	1	93	4e-13	64.4	92	94	103.261
miR1122-3p-3	miR1122-3p*43	82.47	97	6	3	1	94	4	92	2e-22	95.1	94	94	103.191
miR169-5p-2	miR169-5p*20	73.33	135	23	5	4	128	4	135	4e-15	71.6	131	138	103.053
miR169-5p-2	miR169-5p*10	73.33	135	23	5	4	128	4	135	4e-15	71.6	131	138	103.053
miR169-5p-2	miR169-5p*5	73.33	135	23	5	4	128	4	135	4e-15	71.6	131	138	103.053
miR169-5p-7	miR169-5p*20	73.33	135	23	5	4	128	4	135	4e-15	71.6	131	138	103.053
miR169-5p-7	miR169-5p*10	73.33	135	23	5	4	128	4	135	4e-15	71.6	131	138	103.053
miR169-5p-7	miR169-5p*5	73.33	135	23	5	4	128	4	135	4e-15	71.6	131	138	103.053
miR1122-3p-11	miR1136-5p*1	71.43	105	16	7	1	100	6	101	0.0002	35.6	102	105	102.941
miR1122-3p-6	miR1122-3p*67	81.91	94	11	3	1	90	92	1	1e-19	86	92	94	102.174
miR1122-3p-6	miR1122-3p*53	79.79	94	9	3	1	88	92	3	5e-18	80.6	92	94	102.174
miR1122-3p-6	miR1122-3p*15	80.85	94	12	3	1	90	92	1	5e-18	80.6	92	94	102.174
miR1122-3p-6	miR1122-3p*51	81.91	94	7	3	3	90	90	1	9e-21	89.7	92	94	102.174
miR1122-3p-6	miR1122-3p*80	84.04	94	12	2	1	91	1	94	6e-23	96.9	92	95	102.174
miR1122-3p-6	miR1122-3p*12	84.04	94	11	2	1	90	94	1	6e-23	96.9	92	96	102.174
miR1122-3p-6	miR1122-3p*31	77.66	94	15	3	2	91	2	93	3e-14	68	92	94	102.174
miR1122-3p-6	miR1122-3p*18	77.66	94	15	3	1	90	92	1	3e-14	68	92	94	102.174
miR1122-3p-6	miR1122-3p*36	80.85	94	15	2	1	91	1	94	1e-18	82.4	92	95	102.174
miR1122-3p-1	miR1122-3p*64	80.21	96	11	2	3	94	3	94	1e-19	86	94	94	102.128
miR1122-3p-1	miR1122-3p*55	75	96	14	3	1	92	92	3	5e-12	60.8	94	94	102.128
miR1122-3p-1	miR1122-3p*27	81.25	96	13	2	1	94	1	93	3e-20	87.8	94	93	102.128
miR1122-3p-1	miR1122-3p*19	85.42	96	12	1	1	94	1	96	4e-26	107	94	96	102.128
miR1122-3p-1	miR1122-3p*39	80.21	96	14	3	1	94	1	93	2e-17	78.8	94	94	102.128
miR1122-3p-4	miR1122-3p*67	75	96	14	3	3	92	92	1	5e-12	60.8	94	94	102.128
miR1122-3p-4	miR1122-3p*62	79.17	96	12	1	7	94	7	102	1e-19	86	94	102	102.128
miR1122-3p-5	miR1122-3p*14	79.17	96	16	2	1	94	1	94	2e-17	78.8	94	94	102.128
miR1122-3p-5	miR1122-3p*45	76.04	96	19	2	1	94	1	94	4e-13	64.4	94	94	102.128
miR1122-3p-6	miR1122-3p*27	82.8	93	13	2	1	91	1	92	9e-21	89.7	92	93	101.087
miR1122-3p-6	miR1122-3p*10	89.25	93	8	1	1	91	1	93	6e-30	120	92	94	101.087
miR1122-3p-6	miR1122-3p*63	80.65	93	8	2	1	87	1	89	3e-20	87.8	92	94	101.087
miR1122-3p-6	miR1122-3p*67	87.1	93	10	1	1	91	1	93	3e-27	111	92	94	101.087
miR1122-3p-6	miR1122-3p*56	87.1	93	10	1	1	91	1	93	3e-27	111	92	94	101.087
miR1122-3p-6	miR1122-3p*1	81.72	93	7	3	6	92	6	94	3e-20	87.8	92	94	101.087
miR1122-3p-6	miR1122-3p*68	86.02	93	11	1	1	91	1	93	4e-26	107	92	94	101.087
miR1122-3p-6	miR1122-3p*35	86.02	93	11	1	1	91	1	93	4e-26	107	92	94	101.087
miR1122-3p-6	miR1122-3p*15	86.02	93	11	1	1	91	1	93	4e-26	107	92	94	101.087
miR1122-3p-6	miR1122-3p*50	83.87	93	13	1	1	91	1	93	2e-23	98.7	92	94	101.087
miR1122-3p-6	miR1122-3p*57	78.49	93	18	2	1	91	1	93	3e-15	71.6	92	94	101.087
miR1122-3p-6	miR1122-3p*79	83.87	93	12	2	1	90	93	1	2e-22	95.1	92	95	101.087
miR1122-3p-6	miR1122-3p*60	82.8	93	14	1	1	91	1	93	8e-22	93.3	92	94	101.087
miR1122-3p-6	miR1122-3p*59	78.49	93	18	1	1	91	1	93	2e-16	75.2	92	94	101.087
miR1122-3p-6	miR1122-3p*33	78.49	93	18	1	1	91	1	93	2e-16	75.2	92	94	101.087
miR1122-3p-6	miR1122-3p*18	81.72	93	15	1	1	91	1	93	9e-21	89.7	92	94	101.087
miR1122-3p-6	miR1122-3p*38	75.27	93	21	1	1	91	1	93	1e-12	62.6	92	94	101.087
miR1122-3p-6	miR1122-3p*36	74.19	93	21	2	1	90	93	1	7e-10	53.6	92	95	101.087
miR1122-3p-6	miR1122-3p*40	79.57	93	16	2	1	91	2	93	6e-17	77	92	94	101.087
miR1122-3p-6	miR1122-3p*29	79.57	93	16	2	1	91	1	92	6e-17	77	92	94	101.087
miR1122-3p-6	miR1122-3p*28	79.57	93	16	2	1	91	92	1	6e-17	77	92	94	101.087
miR1122-3p-6	miR1122-3p*28	74.19	93	21	2	1	91	2	93	7e-10	53.6	92	94	101.087
miR1122-3p-6	miR1122-3p*65	76.34	93	16	4	1	90	90	1	6e-11	57.2	92	92	101.087
miR1122-3p-1	miR1122-3p*80	89.47	95	9	1	1	94	1	95	5e-31	123	94	95	101.064
miR1122-3p-1	miR1122-3p*13	80	95	17	2	1	94	1	94	2e-17	78.8	94	94	101.064
miR1122-3p-1	miR1122-3p*79	77.89	95	20	1	1	94	1	95	7e-16	73.4	94	95	101.064
miR1122-3p-1	miR1122-3p*12	73.68	95	23	1	1	93	1	95	6e-11	57.2	94	96	101.064
miR1122-3p-1	miR1122-3p*36	84.21	95	14	1	1	94	1	95	5e-24	100	94	95	101.064
miR1122-3p-1	miR1122-3p*57	77.89	95	17	2	1	93	1	93	3e-15	71.6	94	94	101.064
miR1122-3p-1	miR1122-3p*40	80	95	14	3	1	93	92	1	6e-17	77	94	94	101.064
miR1122-3p-4	miR1122-3p*80	86.32	95	10	2	3	94	1	95	4e-26	107	94	95	101.064
miR1122-3p-5	miR1122-3p*81	73.68	95	22	3	1	94	1	93	3e-08	48.2	94	93	101.064
miR1122-3p-7	miR1122-3p*12	76.84	95	20	1	2	94	2	96	9e-15	69.8	94	96	101.064
miR166-3p-13	miR166-3p*1	68.85	122	21	7	7	118	115	1	0.0009	33.7	121	127	100.826
miR2118-3p-1	miR2118-3p*1	84.67	137	20	1	1	136	1	137	2e-38	149	136	137	100.735
miR2118-3p-1	miR2118-3p*3	83.21	137	22	1	1	136	1	137	9e-36	140	136	137	100.735
miR1122-3p-1	miR1122-3p*67	100	94	0	0	1	94	1	94	4e-45	170	94	94	100
miR1122-3p-1	miR1122-3p*68	90.43	94	9	0	1	94	1	94	1e-32	129	94	94	100
miR1122-3p-1	miR1122-3p*15	90.43	94	9	0	1	94	1	94	1e-32	129	94	94	100
miR1122-3p-1	miR1122-3p*10	90.43	94	9	0	1	94	1	94	1e-32	129	94	94	100
miR1122-3p-1	miR1122-3p*60	89.36	94	10	0	1	94	1	94	1e-31	125	94	94	100
miR1122-3p-1	miR1122-3p*35	89.36	94	10	0	1	94	1	94	1e-31	125	94	94	100
miR1122-3p-1	miR1122-3p*32	78.72	94	20	0	1	94	1	94	5e-18	80.6	94	94	100
miR1122-3p-1	miR1122-3p*59	78.72	94	20	0	1	94	1	94	5e-18	80.6	94	94	100
miR1122-3p-1	miR1122-3p*51	79.79	94	11	2	3	92	90	1	1e-18	82.4	94	94	100
miR1122-3p-1	miR1122-3p*56	87.23	94	12	0	1	94	1	94	7e-29	116	94	94	100
miR1122-3p-1	miR1122-3p*56	78.72	94	16	2	1	92	92	1	2e-16	75.2	94	94	100
miR1122-3p-1	miR1122-3p*18	87.23	94	12	0	1	94	1	94	7e-29	116	94	94	100
miR1122-3p-1	miR1122-3p*66	81.91	94	11	3	1	92	90	1	1e-19	86	94	92	100
miR1122-3p-1	miR1122-3p*12	86.17	94	11	1	1	92	94	1	1e-26	109	94	96	100
miR1122-3p-1	miR1122-3p*65	86.17	94	11	2	1	94	1	92	4e-25	104	94	92	100
miR1122-3p-1	miR1122-3p*50	77.66	94	17	2	1	92	92	1	9e-15	69.8	94	94	100
miR1122-3p-1	miR1122-3p*40	81.91	94	16	1	1	94	2	94	1e-20	89.7	94	94	100
miR1122-3p-2	miR1122-3p*49	100	94	0	0	1	94	1	94	4e-45	170	94	94	100
miR1122-3p-3	miR1122-3p*3	100	94	0	0	1	94	1	94	4e-45	170	94	94	100
miR1122-3p-4	miR1122-3p*55	100	94	0	0	1	94	1	94	4e-45	170	94	94	100
miR1122-3p-4	miR1122-3p*68	90.43	94	7	1	3	94	1	94	4e-32	127	94	94	100
miR1122-3p-4	miR1122-3p*35	89.36	94	8	1	3	94	1	94	2e-30	122	94	94	100
miR1122-3p-4	miR1122-3p*51	78.72	94	18	1	1	92	94	1	6e-17	77	94	94	100
miR1122-3p-4	miR1122-3p*60	86.17	94	11	1	3	94	1	94	1e-26	109	94	94	100
miR1122-3p-4	miR1122-3p*56	86.17	94	11	1	3	94	1	94	1e-26	109	94	94	100
miR1122-3p-4	miR1122-3p*31	75.53	94	19	3	4	94	2	94	6e-11	57.2	94	94	100
miR1122-3p-5	miR1122-3p*58	100	94	0	0	1	94	1	94	4e-45	170	94	94	100
miR1122-3p-5	miR1122-3p*82	73.4	94	21	1	1	94	92	3	6e-11	57.2	94	94	100
miR1122-3p-5	miR1122-3p*5	88.3	94	11	0	1	94	1	94	6e-30	120	94	94	100
miR1122-3p-5	miR1122-3p*4	76.6	94	22	0	1	94	1	94	3e-15	71.6	94	94	100
miR1122-3p-5	miR1122-3p*43	85.11	94	6	2	1	94	4	89	1e-25	105	94	94	100
miR1122-3p-6	miR1122-3p*66	100	92	0	0	1	92	1	92	4e-44	167	92	92	100
miR1122-3p-6	miR1122-3p*78	86.96	92	10	1	1	90	92	1	1e-26	109	92	94	100
miR1122-3p-6	miR1122-3p*13	86.96	92	10	1	1	90	92	1	1e-26	109	92	94	100
miR1122-3p-6	miR1122-3p*32	85.87	92	11	1	1	90	92	1	1e-25	105	92	94	100
miR1122-3p-6	miR1122-3p*30	84.78	92	12	1	1	90	92	1	5e-24	100	92	94	100
miR1122-3p-6	miR1122-3p*50	78.26	92	18	2	1	90	92	1	9e-15	69.8	92	94	100
miR1122-3p-6	miR1122-3p*57	83.7	92	13	1	1	90	92	1	6e-23	96.9	92	94	100
miR1122-3p-6	miR1122-3p*60	78.26	92	18	1	1	90	92	1	7e-16	73.4	92	94	100
miR1122-3p-6	miR1122-3p*59	82.61	92	14	1	1	90	92	1	3e-21	91.5	92	94	100
miR1122-3p-6	miR1122-3p*33	82.61	92	14	1	1	90	92	1	3e-21	91.5	92	94	100
miR1122-3p-6	miR1122-3p*73	82.61	92	13	2	1	90	1	91	3e-20	87.8	92	93	100
miR1122-3p-6	miR1122-3p*73	77.17	92	18	3	1	90	91	1	5e-12	60.8	92	93	100
miR1122-3p-6	miR1122-3p*38	81.52	92	15	1	1	90	92	1	3e-20	87.8	92	94	100
miR1122-3p-6	miR1122-3p*39	79.35	92	16	2	1	90	91	1	2e-16	75.2	92	94	100
miR1122-3p-6	miR1122-3p*29	73.91	92	21	2	1	90	91	1	2e-09	51.8	92	94	100
miR1122-3p-6	miR1122-3p*65	79.35	92	17	2	1	91	1	91	7e-16	73.4	92	92	100
miR1122-3p-7	miR1122-3p*72	100	94	0	0	1	94	1	94	4e-45	170	94	94	100
miR1122-3p-7	miR1122-3p*28	77.66	94	18	3	2	94	3	94	4e-13	64.4	94	94	100
miR1122-3p-11	miR1436-3p*197	73.53	102	17	3	1	102	114	23	2e-11	59	102	140	100
miR156-3p-1	miR157-5p*3	100	171	0	0	1	171	2	172	1e-86	309	171	173	100
miR156-3p-1	miR156-5p*5	100	171	0	0	1	171	1	171	1e-86	309	171	171	100
miR156-3p-1	miR156-5p*1	100	171	0	0	1	171	1	171	1e-86	309	171	171	100
miR156-3p-1	miR156-3p*2	100	171	0	0	1	171	1	171	1e-86	309	171	171	100
miR156-3p-2	miR156-3p*3	100	128	0	0	1	128	1	128	2e-63	232	128	128	100
miR156-3p-3	miR156-5p*9	100	128	0	0	1	128	1	128	2e-63	232	128	128	100
miR156-3p-3	miR156-3p*1	100	128	0	0	1	128	1	128	2e-63	232	128	128	100
miR156-5p-1	miR157-5p*3	100	171	0	0	1	171	2	172	1e-86	309	171	173	100
miR156-5p-1	miR156-5p*5	100	171	0	0	1	171	1	171	1e-86	309	171	171	100
miR156-5p-1	miR156-5p*1	100	171	0	0	1	171	1	171	1e-86	309	171	171	100
miR156-5p-1	miR156-3p*2	100	171	0	0	1	171	1	171	1e-86	309	171	171	100
miR156-5p-2	miR156-5p*8	100	124	0	0	1	124	1	124	3e-61	224	124	124	100
miR156-5p-2	miR156-5p*3	100	124	0	0	1	124	1	124	3e-61	224	124	124	100
miR156-5p-2	miR156-3p*3	100	124	0	0	1	124	1	124	3e-61	224	124	128	100
miR156-5p-3	miR156-5p*4	100	131	0	0	1	131	1	131	4e-65	237	131	131	100
miR156-5p-3	miR156-3p*6	100	131	0	0	1	131	1	131	4e-65	237	131	131	100
miR156-5p-4	miR157-5p*3	100	171	0	0	1	171	2	172	1e-86	309	171	173	100
miR156-5p-4	miR156-5p*5	100	171	0	0	1	171	1	171	1e-86	309	171	171	100
miR156-5p-4	miR156-5p*1	100	171	0	0	1	171	1	171	1e-86	309	171	171	100
miR156-5p-4	miR156-3p*2	100	171	0	0	1	171	1	171	1e-86	309	171	171	100
miR156-5p-5	miR156-5p*6	100	185	0	0	1	185	1	185	3e-94	334	185	185	100
miR156-5p-5	miR156-3p*4	100	185	0	0	1	185	1	185	3e-94	334	185	185	100
miR156-5p-6	miR156-5p*7	100	126	0	0	1	126	1	126	2e-62	228	126	126	100
miR156-5p-6	miR156-3p*7	100	126	0	0	1	126	1	126	2e-62	228	126	126	100
miR156-5p-7	miR156-5p*8	100	124	0	0	1	124	1	124	3e-61	224	124	124	100
miR156-5p-7	miR156-5p*3	100	124	0	0	1	124	1	124	3e-61	224	124	124	100
miR156-5p-7	miR156-3p*3	100	124	0	0	1	124	1	124	3e-61	224	124	128	100
miR160-3p-2	miR160-5p*8	100	153	0	0	1	153	1	153	6e-77	277	153	153	100
miR160-3p-2	miR160-3p*6	100	153	0	0	1	153	1	153	6e-77	277	153	153	100
miR160-3p-3	miR160-5p*3	100	123	0	0	1	123	1	123	9e-61	223	123	123	100
miR160-3p-3	miR160-5p*2	100	123	0	0	1	123	1	123	9e-61	223	123	123	100
miR160-3p-3	miR160-3p*7	100	123	0	0	1	123	1	123	9e-61	223	123	123	100
miR160-5p-1	miR160-5p*4	100	122	0	0	1	122	1	122	3e-60	221	122	122	100
miR160-5p-1	miR160-5p*1	100	122	0	0	1	122	1	122	3e-60	221	122	122	100
miR160-5p-1	miR160-3p*3	100	122	0	0	1	122	1	122	3e-60	221	122	126	100
miR160-5p-1	miR160-3p*1	100	122	0	0	1	122	2	123	3e-60	221	122	128	100
miR160-5p-2	miR160-5p*7	100	130	0	0	1	130	1	130	2e-64	235	130	130	100
miR160-5p-2	miR160-5p*5	100	130	0	0	1	130	1	130	2e-64	235	130	130	100
miR160-5p-2	miR160-3p*5	100	130	0	0	1	130	1	130	2e-64	235	130	130	100
miR160-5p-3	miR160-5p*8	100	153	0	0	1	153	1	153	6e-77	277	153	153	100
miR160-5p-3	miR160-3p*6	100	153	0	0	1	153	1	153	6e-77	277	153	153	100
miR160-5p-4	miR160-5p*9	100	124	0	0	1	124	1	124	3e-61	224	124	124	100
miR160-5p-4	miR160-5p*6	100	124	0	0	1	124	1	124	3e-61	224	124	124	100
miR160-5p-4	miR160-3p*4	100	124	0	0	1	124	1	124	3e-61	224	124	124	100
miR160-5p-4	miR160-3p*2	100	124	0	0	1	124	2	125	3e-61	224	124	126	100
miR160-5p-5	miR160-5p*3	100	123	0	0	1	123	1	123	9e-61	223	123	123	100
miR160-5p-5	miR160-5p*2	100	123	0	0	1	123	1	123	9e-61	223	123	123	100
miR160-5p-5	miR160-3p*7	100	123	0	0	1	123	1	123	9e-61	223	123	123	100
miR164-5p-1	miR164-5p*1	100	134	0	0	1	134	1	134	1e-66	242	134	134	100
miR164-5p-2	miR164-5p*2	100	110	0	0	1	110	1	110	9e-54	199	110	110	100
miR164-5p-2	miR164-5p*3	76.36	110	18	6	3	108	4	109	2e-12	62.6	110	110	100
miR166-3p-1	miR166-5p*2	100	151	0	0	1	151	1	151	7e-76	273	151	151	100
miR166-3p-1	miR166-3p*13	100	151	0	0	1	151	1	151	7e-76	273	151	151	100
miR166-3p-2	miR166-5p*1	100	125	0	0	1	125	1	125	7e-62	226	125	125	100
miR166-3p-2	miR166-3p*14	100	125	0	0	1	125	1	125	7e-62	226	125	125	100
miR166-3p-2	miR166-3p*1	100	125	0	0	1	125	2	126	7e-62	226	125	127	100
miR166-3p-3	miR166-3p*15	100	127	0	0	1	127	1	127	6e-63	230	127	127	100
miR166-3p-3	miR166-3p*12	100	127	0	0	1	127	2	128	6e-63	230	127	129	100
miR166-3p-4	miR166-5p*4	100	222	0	0	1	222	1	222	3e-114	401	222	222	100
miR166-3p-4	miR166-3p*16	100	222	0	0	1	222	1	222	3e-114	401	222	222	100
miR166-3p-5	miR166-5p*5	100	144	0	0	1	144	1	144	4e-72	260	144	144	100
miR166-3p-5	miR166-3p*17	100	144	0	0	1	144	1	144	4e-72	260	144	144	100
miR166-3p-6	miR166-5p*2	100	149	0	0	1	149	2	150	8e-75	269	149	151	100
miR166-3p-6	miR166-3p*18	100	149	0	0	1	149	1	149	8e-75	269	149	149	100
miR166-3p-6	miR166-3p*13	100	149	0	0	1	149	2	150	8e-75	269	149	151	100
miR166-3p-7	miR166-5p*1	100	123	0	0	1	123	2	124	9e-61	223	123	125	100
miR166-3p-7	miR166-3p*19	100	123	0	0	1	123	1	123	9e-61	223	123	123	100
miR166-3p-7	miR166-3p*14	100	123	0	0	1	123	2	124	9e-61	223	123	125	100
miR166-3p-7	miR166-3p*1	100	123	0	0	1	123	3	125	9e-61	223	123	127	100
miR166-3p-8	miR166-3p*15	100	125	0	0	1	125	2	126	7e-62	226	125	127	100
miR166-3p-8	miR166-3p*12	100	125	0	0	1	125	3	127	7e-62	226	125	129	100
miR166-3p-8	miR166-3p*2	100	125	0	0	1	125	1	125	7e-62	226	125	125	100
miR166-3p-9	miR166-5p*4	100	220	0	0	1	220	2	221	4e-113	398	220	222	100
miR166-3p-9	miR166-3p*16	100	220	0	0	1	220	2	221	4e-113	398	220	222	100
miR166-3p-9	miR166-3p*3	100	220	0	0	1	220	1	220	4e-113	398	220	220	100
miR166-3p-10	miR166-5p*5	100	142	0	0	1	142	2	143	5e-71	257	142	144	100
miR166-3p-10	miR166-3p*17	100	142	0	0	1	142	2	143	5e-71	257	142	144	100
miR166-3p-10	miR166-3p*4	100	142	0	0	1	142	1	142	5e-71	257	142	142	100
miR166-3p-11	miR166-5p*3	100	123	0	0	1	123	1	123	9e-61	223	123	123	100
miR166-3p-11	miR166-3p*6	100	123	0	0	1	123	1	123	9e-61	223	123	123	100
miR166-3p-11	miR166-3p*5	100	123	0	0	1	123	2	124	9e-61	223	123	125	100
miR166-3p-12	miR166-5p*2	100	147	0	0	1	147	3	149	1e-73	266	147	151	100
miR166-3p-12	miR166-3p*18	100	147	0	0	1	147	2	148	1e-73	266	147	149	100
miR166-3p-12	miR166-3p*13	100	147	0	0	1	147	3	149	1e-73	266	147	151	100
miR166-3p-12	miR166-3p*7	100	147	0	0	1	147	1	147	1e-73	266	147	147	100
miR166-3p-13	miR166-5p*1	100	121	0	0	1	121	3	123	1e-59	219	121	125	100
miR166-3p-13	miR166-3p*19	100	121	0	0	1	121	2	122	1e-59	219	121	123	100
miR166-3p-13	miR166-3p*14	100	121	0	0	1	121	3	123	1e-59	219	121	125	100
miR166-3p-13	miR166-3p*8	100	121	0	0	1	121	1	121	1e-59	219	121	121	100
miR166-3p-13	miR166-3p*1	100	121	0	0	1	121	4	124	1e-59	219	121	127	100
miR166-3p-14	miR166-3p*15	100	123	0	0	1	123	3	125	9e-61	223	123	127	100
miR166-3p-14	miR166-3p*12	100	123	0	0	1	123	4	126	9e-61	223	123	129	100
miR166-3p-14	miR166-3p*9	100	123	0	0	1	123	1	123	9e-61	223	123	123	100
miR166-3p-14	miR166-3p*2	100	123	0	0	1	123	2	124	9e-61	223	123	125	100
miR166-3p-15	miR166-5p*4	100	218	0	0	1	218	3	220	4e-112	394	218	222	100
miR166-3p-15	miR166-3p*16	100	218	0	0	1	218	3	220	4e-112	394	218	222	100
miR166-3p-15	miR166-3p*10	100	218	0	0	1	218	1	218	4e-112	394	218	218	100
miR166-3p-15	miR166-3p*3	100	218	0	0	1	218	2	219	4e-112	394	218	220	100
miR166-3p-16	miR166-5p*5	100	140	0	0	1	140	3	142	6e-70	253	140	144	100
miR166-3p-16	miR166-3p*17	100	140	0	0	1	140	3	142	6e-70	253	140	144	100
miR166-3p-16	miR166-3p*11	100	140	0	0	1	140	1	140	6e-70	253	140	140	100
miR166-3p-16	miR166-3p*4	100	140	0	0	1	140	2	141	6e-70	253	140	142	100
miR166-3p-17	miR529-5p*2	100	115	0	0	1	115	115	1	2e-56	208	115	118	100
miR166-3p-17	miR529-5p*1	100	115	0	0	1	115	1	115	2e-56	208	115	115	100
miR166-3p-17	miR529-3p*3	100	115	0	0	1	115	1	115	2e-56	208	115	115	100
miR166-3p-17	miR529-3p*1	100	115	0	0	1	115	1	115	2e-56	208	115	115	100
miR166-5p-1	miR166-5p*2	100	151	0	0	1	151	1	151	7e-76	273	151	151	100
miR166-5p-1	miR166-3p*13	100	151	0	0	1	151	1	151	7e-76	273	151	151	100
miR167-5p-1	miR167-5p*11	100	134	0	0	1	134	1	134	1e-66	242	134	134	100
miR167-5p-1	miR167-5p*7	100	134	0	0	1	134	1	134	1e-66	242	134	134	100
miR167-5p-1	miR167-5p*2	100	134	0	0	1	134	1	134	1e-66	242	134	134	100
miR167-5p-2	miR167-5p*12	100	173	0	0	1	173	1	173	9e-88	313	173	173	100
miR167-5p-2	miR167-5p*8	100	173	0	0	1	173	1	173	9e-88	313	173	173	100
miR167-5p-2	miR167-5p*4	100	173	0	0	1	173	1	173	9e-88	313	173	173	100
miR167-5p-3	miR167-5p*10	100	124	0	0	1	124	1	124	3e-61	224	124	124	100
miR167-5p-3	miR167-5p*9	100	124	0	0	1	124	1	124	3e-61	224	124	124	100
miR167-5p-3	miR167-5p*3	100	124	0	0	1	124	1	124	3e-61	224	124	124	100
miR167-5p-3	miR167-3p*1	100	124	0	0	1	124	2	125	3e-61	224	124	126	100
miR167-5p-4	miR167-5p*11	100	134	0	0	1	134	1	134	1e-66	242	134	134	100
miR167-5p-4	miR167-5p*7	100	134	0	0	1	134	1	134	1e-66	242	134	134	100
miR167-5p-4	miR167-5p*2	100	134	0	0	1	134	1	134	1e-66	242	134	134	100
miR167-5p-5	miR167-5p*12	100	173	0	0	1	173	1	173	9e-88	313	173	173	100
miR167-5p-5	miR167-5p*8	100	173	0	0	1	173	1	173	9e-88	313	173	173	100
miR167-5p-5	miR167-5p*4	100	173	0	0	1	173	1	173	9e-88	313	173	173	100
miR167-5p-6	miR167-5p*11	100	134	0	0	1	134	1	134	1e-66	242	134	134	100
miR167-5p-6	miR167-5p*7	100	134	0	0	1	134	1	134	1e-66	242	134	134	100
miR167-5p-6	miR167-5p*2	100	134	0	0	1	134	1	134	1e-66	242	134	134	100
miR167-5p-7	miR167-5p*10	100	124	0	0	1	124	1	124	3e-61	224	124	124	100
miR167-5p-7	miR167-5p*9	100	124	0	0	1	124	1	124	3e-61	224	124	124	100
miR167-5p-7	miR167-5p*3	100	124	0	0	1	124	1	124	3e-61	224	124	124	100
miR167-5p-7	miR167-3p*1	100	124	0	0	1	124	2	125	3e-61	224	124	126	100
miR167-5p-8	miR167-5p*12	100	173	0	0	1	173	1	173	9e-88	313	173	173	100
miR167-5p-8	miR167-5p*8	100	173	0	0	1	173	1	173	9e-88	313	173	173	100
miR167-5p-8	miR167-5p*4	100	173	0	0	1	173	1	173	9e-88	313	173	173	100
miR169-3p-1	miR169-5p*12	100	108	0	0	1	108	3	110	1e-52	196	108	112	100
miR169-3p-1	miR169-3p*3	100	108	0	0	1	108	1	108	1e-52	196	108	108	100
miR169-5p-1	miR169-5p*20	100	138	0	0	1	138	1	138	7e-69	250	138	138	100
miR169-5p-1	miR169-5p*10	100	138	0	0	1	138	1	138	7e-69	250	138	138	100
miR169-5p-1	miR169-5p*5	100	138	0	0	1	138	1	138	7e-69	250	138	138	100
miR169-5p-2	miR169-5p*21	100	131	0	0	1	131	1	131	4e-65	237	131	131	100
miR169-5p-2	miR169-5p*11	100	131	0	0	1	131	1	131	4e-65	237	131	131	100
miR169-5p-2	miR169-5p*6	100	131	0	0	1	131	1	131	4e-65	237	131	131	100
miR169-5p-3	miR169-5p*13	100	142	0	0	1	142	1	142	5e-71	257	142	142	100
miR169-5p-3	miR169-5p*4	100	142	0	0	1	142	1	142	5e-71	257	142	142	100
miR169-5p-3	miR169-5p*2	100	142	0	0	1	142	1	142	5e-71	257	142	142	100
miR169-5p-4	miR169-5p*18	100	131	0	0	1	131	2	132	4e-65	237	131	133	100
miR169-5p-4	miR169-5p*14	100	131	0	0	1	131	1	131	4e-65	237	131	131	100
miR169-5p-4	miR169-5p*7	100	131	0	0	1	131	1	131	4e-65	237	131	131	100
miR169-5p-4	miR169-5p*3	100	131	0	0	1	131	1	131	4e-65	237	131	131	100
miR169-5p-5	miR169-5p*13	100	142	0	0	1	142	1	142	5e-71	257	142	142	100
miR169-5p-5	miR169-5p*4	100	142	0	0	1	142	1	142	5e-71	257	142	142	100
miR169-5p-5	miR169-5p*2	100	142	0	0	1	142	1	142	5e-71	257	142	142	100
miR169-5p-6	miR169-5p*20	100	138	0	0	1	138	1	138	7e-69	250	138	138	100
miR169-5p-6	miR169-5p*10	100	138	0	0	1	138	1	138	7e-69	250	138	138	100
miR169-5p-6	miR169-5p*5	100	138	0	0	1	138	1	138	7e-69	250	138	138	100
miR169-5p-7	miR169-5p*21	100	131	0	0	1	131	1	131	4e-65	237	131	131	100
miR169-5p-7	miR169-5p*11	100	131	0	0	1	131	1	131	4e-65	237	131	131	100
miR169-5p-7	miR169-5p*6	100	131	0	0	1	131	1	131	4e-65	237	131	131	100
miR169-5p-8	miR169-5p*18	100	131	0	0	1	131	2	132	4e-65	237	131	133	100
miR169-5p-8	miR169-5p*14	100	131	0	0	1	131	1	131	4e-65	237	131	131	100
miR169-5p-8	miR169-5p*7	100	131	0	0	1	131	1	131	4e-65	237	131	131	100
miR169-5p-8	miR169-5p*3	100	131	0	0	1	131	1	131	4e-65	237	131	131	100
miR171-3p-1	miR171-3p*9	100	119	0	0	1	119	2	120	1e-58	215	119	121	100
miR171-3p-1	miR171-3p*4	100	119	0	0	1	119	5	123	1e-58	215	119	127	100
miR171-3p-1	miR171-3p*1	100	119	0	0	1	119	1	119	1e-58	215	119	119	100
miR171-3p-2	miR171-5p*2	100	141	0	0	1	141	1	141	2e-70	255	141	141	100
miR171-3p-2	miR171-3p*8	100	141	0	0	1	141	2	142	2e-70	255	141	143	100
miR171-3p-2	miR171-3p*5	100	141	0	0	1	141	5	145	2e-70	255	141	149	100
miR171-3p-2	miR171-3p*2	100	141	0	0	1	141	1	141	2e-70	255	141	141	100
miR171-3p-3	miR171-5p*1	100	130	0	0	1	130	1	130	2e-64	235	130	130	100
miR171-3p-3	miR171-3p*7	100	130	0	0	1	130	2	131	2e-64	235	130	132	100
miR171-3p-3	miR171-3p*3	100	130	0	0	1	130	1	130	2e-64	235	130	130	100
miR171-5p-1	miR171-5p*1	100	130	0	0	1	130	1	130	2e-64	235	130	130	100
miR171-5p-1	miR171-3p*7	100	130	0	0	1	130	2	131	2e-64	235	130	132	100
miR171-5p-1	miR171-3p*3	100	130	0	0	1	130	1	130	2e-64	235	130	130	100
miR171-5p-2	miR171-5p*2	100	141	0	0	1	141	1	141	2e-70	255	141	141	100
miR171-5p-2	miR171-3p*8	100	141	0	0	1	141	2	142	2e-70	255	141	143	100
miR171-5p-2	miR171-3p*5	100	141	0	0	1	141	5	145	2e-70	255	141	149	100
miR171-5p-2	miR171-3p*2	100	141	0	0	1	141	1	141	2e-70	255	141	141	100
miR2118-3p-1	miR2118-3p*8	100	136	0	0	1	136	1	136	9e-68	246	136	136	100
miR2118-3p-1	miR2118-3p*5	86.03	136	19	0	1	136	1	136	1e-41	159	136	136	100
miR2118-3p-1	miR2118-3p*4	78.68	136	27	2	2	136	2	136	6e-26	107	136	136	100
miR319-3p-1	miR319-3p*1	100	217	0	0	1	217	1	217	2e-111	392	217	217	100
miR393-5p-1	miR393-5p*2	100	139	0	0	1	139	1	139	2e-69	251	139	139	100
miR393-5p-1	miR393-5p*1	100	139	0	0	1	139	1	139	2e-69	251	139	139	100
miR394-5p-1	miR394-5p*1	100	136	0	0	1	136	1	136	9e-68	246	136	136	100
miR397-1	miR397-5p*1	100	117	0	0	1	117	2	118	2e-57	212	117	119	100
miR397-1	miR397*1	100	117	0	0	1	117	1	117	2e-57	212	117	117	100
miR397-5p-1	miR397-5p*1	100	119	0	0	1	119	1	119	1e-58	215	119	119	100
miR528-3p-1	miR528-3p*1	100	127	0	0	1	127	1	127	6e-63	230	127	127	100
miR528-5p-1	miR528-5p*1	100	123	0	0	1	123	1	123	9e-61	223	123	123	100
miR528-5p-1	miR528-3p*1	100	123	0	0	1	123	1	123	9e-61	223	123	127	100
miR529-3p-1	miR529-5p*2	100	115	0	0	1	115	115	1	2e-56	208	115	118	100
miR529-3p-1	miR529-5p*1	100	115	0	0	1	115	1	115	2e-56	208	115	115	100
miR529-3p-1	miR529-3p*3	100	115	0	0	1	115	1	115	2e-56	208	115	115	100
miR529-3p-1	miR529-3p*1	100	115	0	0	1	115	1	115	2e-56	208	115	115	100
miR529-5p-1	miR529-5p*2	100	115	0	0	1	115	115	1	2e-56	208	115	118	100
miR529-5p-1	miR529-5p*1	100	115	0	0	1	115	1	115	2e-56	208	115	115	100
miR529-5p-1	miR529-3p*3	100	115	0	0	1	115	1	115	2e-56	208	115	115	100
miR529-5p-1	miR529-3p*1	100	115	0	0	1	115	1	115	2e-56	208	115	115	100
